# Supplementary material for: DegraderTCM: A Computationally Sparing Approach for Predicting Ternary Degradation Complexes
Source: ACS Med Chem Lett. 2023 Dec 13;15(1):45–53. doi: 10.1021/acsmedchemlett.3c00362 (PMC10788944; doi:10.1021/acsmedchemlett.3c00362)
Supplement: Supplementary file 1 — ml3c00362_si_001.xlsx [file ml3c00362_si_001.xlsx]

## Sheet: SMILES
compound		Reference (DOI/PDB code)
XL01076	CNc1nc(Nc2ccc(cc2OC)C(=O)N2CCN(CC#CCSC(C)(C)C(NC(=O)C3(F)CC3)C(=O)N3CC(O)CC3C(=O)NCc3ccc(cc3)-c3scnc3C)CC2)ncc1Cl	https://doi.org/10.1021/jacs.2c05499
XL01118	Clc1cnc(nc1NC)Nc1ccc(cc1OC)C(=O)N1CC[NH+](CC1)CCCSC(C(NC(=O)C1(F)CC1)C(=O)N1CC(O)CC1C(=O)NC(C)c1ccc(cc1)-c1scnc1C)(C)C	https://doi.org/10.1021/jacs.2c05499
XL01126	CNC1=NC(NC2=CC=C(C=C2OC)C(=O)N2CC[NH+](C[C@H]3CC[C@H](CSC(C)(C)[C@H](NC(=O)C4(F)CC4)C(=O)N4C[C@H](O)C[C@H]4C(=O)NCC4=CC=C(C=C4)C4=C(C)N=CS4)CC3)CC2)=NC=C1Cl	https://doi.org/10.1021/jacs.2c05499
XL01149	CNC1=NC(NC2=CC=C(CCOCCCSC(C)(C)[C@H](NC(=O)C3(F)CC3)C(=O)N3C[C@H](O)C[C@H]3C(=O)NCC3=CC=C(C=C3)C3=C(C)N=CS3)C=C2OC)=NC=C1Cl	https://doi.org/10.1021/jacs.2c05499
XL01168	CNC1=NC(NC2=CC=C(C[C@H]3CC[C@H](CSC(C)(C)[C@H](NC(=O)C4(F)CC4)C(=O)N4C[C@H](O)C[C@H]4C(=O)NCC4=CC=C(C=C4)C4=C(C)N=CS4)CC3)C=C2OC)=NC=C1Cl	https://doi.org/10.1021/jacs.2c05499
ARV-110	N#CC1=CC=C(O[C@H]2CC[C@H](NC(=O)C3=CC=C(N4CCC(CN5CCN(C6=CC7=C(C=C6F)C(=O)N(C6CCC(=O)NC6=O)C7=O)CC5)CC4)N=N3)CC2)C=C1Cl	https://pubs.acs.org/doi/10.1021/acs.jmedchem.1c00900
ARD-2585	CN(C1=CC=C(C#N)C(Cl)=C1)[C@H]1CC[C@H](NC(=O)C2=CC=C(N3CCN(C4CN(C5=CC=C6C(=O)N(C7CCC(=O)NC7=O)C(=O)C6=C5)C4)CC3)C=C2)CC1	https://pubs.acs.org/doi/10.1021/acs.jmedchem.1c00900
AR-CRBN 33	ClC1=C(C#N)C=CC(OC2CCCN(C(C3=CC=C(N4CCC(N(CC5)CCN5C6=CC7=C(C(N(C8C(NC(CC8)=O)=O)C7=O)=O)C=C6)CC4)C=C3)=O)CC2)=C1	https://pubs.acs.org/doi/10.1021/acs.jmedchem.1c00900
ARV-471	Oc1ccc2[C@H]([C@H](CCc2c1)c1ccccc1)c1ccc(cc1)N1CCC(C[NH+]2CCN(CC2)c2ccc3C(=O)N(Cc3c2)C2CCC(=O)NC2=O)CC1	https://www.arvinas.com/wp-content/uploads/2022/09/Hamilton-ASCO-2022.pdf
ERD-308	CCN(CCCCCOCC(=O)N[C@H](C(=O)N1C[C@H](O)C[C@H]1C(=O)N[C@@H](C)C1=CC=C(C=C1)C1=C(C)N=CS1)C(C)(C)C)CCOC1=CC=C(C=C1)C(=O)C1=C(SC2=CC(O)=CC=C12)C1=CC=C(O)C=C1	https://doi.org/10.1021/acs.jmedchem.8b01572
ER-C16	OC1=CC=C2C(SC(C3=CC=C(O)C=C3)=C2C(C4=CC=C(OCCN(CCCC(N[C@@H](C(C)(C)C)C(N5[C@H](C(N[C@@H](C)C6=CC=C(C7=C(C)N=CS7)C=C6)=O)C[C@@H](O)C5)=O)=O)CC)C=C4)=O)=C1	https://doi.org/10.1021/acs.jmedchem.8b01572
ER-C17	OC1=CC=C2C(SC(C3=CC=C(O)C=C3)=C2C(C4=CC=C(OCCN(CCCCC(N[C@@H](C(C)(C)C)C(N5[C@H](C(N[C@@H](C)C6=CC=C(C7=C(C)N=CS7)C=C6)=O)C[C@@H](O)C5)=O)=O)CC)C=C4)=O)=C1	https://doi.org/10.1021/acs.jmedchem.8b01572
ER-C18	OC1=CC=C2C(SC(C3=CC=C(O)C=C3)=C2C(C4=CC=C(OCCN(CCCCCC(N[C@@H](C(C)(C)C)C(N5[C@H](C(N[C@@H](C)C6=CC=C(C7=C(C)N=CS7)C=C6)=O)C[C@@H](O)C5)=O)=O)CC)C=C4)=O)=C1	https://doi.org/10.1021/acs.jmedchem.8b01572
ER-C26	OC1=CC=C2C(SC(C3=CC=C(O)C=C3)=C2C(C4=CC=C(OCCN(CCCCCCCC(N[C@@H](C(C)(C)C)C(N5[C@H](C(N[C@@H](C)C6=CC=C(C7=C(C)N=CS7)C=C6)=O)C[C@@H](O)C5)=O)=O)C8CCC8)C=C4)=O)=C1	https://doi.org/10.1021/acs.jmedchem.8b01572
ARD-266	OC1=CC=C2C(SC(C3=CC=C(O)C=C3)=C2C(C4=CC=C(OCCN(CCCCCOCC(N[C@@H](C(C)(C)C)C(N5[C@H](C(N[C@@H](C)C6=CC=C(C7=C(C)N=CS7)C=C6)=O)C[C@@H](O)C5)=O)=O)CC)C=C4)=O)=C1	https://doi.org/10.1021/acs.jmedchem.9b01393
AR-VHL1-8	s1cnc(C)c1-c1ccc(cc1)CNC(=O)C1N(CC(O)C1)C(=O)C(NC(=O)CCNC(=O)C1C=CC(N2C(C)(C)C(=O)N(c3cc(C(F)(F)F)c(cc3)C#N)C2=S)C=C1F)C(C)(C)C	https://doi.org/10.1021/acs.jmedchem.8b01631
Dbet23	COC(=O)C[C@@H]1N=C(C2=CC=C(Cl)C=C2)C2=C(SC(C(=O)NCCCCCCCCNC(=O)COC3=CC=CC4=C3C(=O)N(C3CCC(=O)NC3=O)C4=O)=C2C)N2C(C)=NN=C12	6BN7
MZ1	CC1=C(C2=CC=C(CNC(=O)[C@@H]3C[C@@H](O)CN3C(=O)[C@@H](NC(=O)COCCOCCOCCNC(=O)C[C@@H]3N=C(C4=CC=C(Cl)C=C4)C4=C(SC(C)=C4C)N4C(C)=NN=C34)C(C)(C)C)C=C2)SC=N1	5T35
cPROTAC1	CC1=C(C)C2=C(S1)N1C(C)=NN=C1[C@H](CC(=O)N[C@H]1COCCOCCOCC(=O)N[C@H](C(=O)N3C[C@H](O)C[C@H]3C(=O)NCC3=C(OCCOCCOC1)C=C(C=C3)C1=C(C)N=CS1)C(C)(C)C)NC2C1=CC=C(Cl)C=C1	6SIS
PROTAC 2	[H]OC1=C([H])C([H])=C([H])C([H])=C1C1=C([H])C(N2C([H])([H])C([H])([H])N(C([H])([H])C3=C([H])C([H])=C(C([H])=C3[H])C([H])([H])C([H])([H])OC3=C([H])C(=C([H])C([H])=C3C([H])([H])N([H])C(=O)[C@@]3([H])N(C(=O)[C@@]([H])(N([H])C(=O)C4(F)C([H])([H])C4([H])[H])C(C([H])([H])[H])(C([H])([H])[H])C([H])([H])[H])C([H])([H])[C@]([H])(O[H])C3([H])[H])C3=C(N=C([H])S3)C([H])([H])[H])C([H])([H])C2([H])[H])=C(N=N1)…	6HR2
BTK cIAP compound 17	CN[C@@H](C)C(=O)N[C@H](C(=O)N1CC2=CC(OCC3=NC=C(COC(=O)N4CCC[C@H](C4)N4N=C(C(C(N)=O)=C4N)C4=CC=C(OC5=CC=C(F)C=C5F)C=C4)N=C3)=CC=C2C[C@H]1C(=O)N[C@@H]1CCCC2=C1C=CC=C2)C(C)(C)C	6W7O
1649	CC1=C(C2=CC=C(CNC(=O)[C@@H]3C[C@@H](O)CN3C(=O)[C@@H](NC(=O)CCOCCOCCOCCOCCOCCOCC#CC3=CC=C(OCCCC4=C(C(=O)O)N=C(N5CCC6=CC=CC(C(=O)NC7=NC8=CC=CC=C8S7)=C6C5)S4)C=C3)C(C)(C)C)C=C2)SC=N1	PROTACDB
3213	CC1=C(C2=CC=C([C@H](C)NC(=O)[C@@H]3C[C@@H](O)CN3C(=O)[C@@H](NC(=O)CCCC(=O)N3CCN(CC4(C)CCC(C5=CC=C(Cl)C=C5)=C(CN5CCN(C6=CC=C(C(=O)NS(=O)(=O)C7=CC=C(N[C@H](CCN8CCOCC8)CSC8=CC=CC=C8)C(S(=O)(=O)C(F)(F)F)=C7)C=C6)CC5)C4)CC3)C(C)(C)C)C=C2)SC=N1	PROTACDB
742	CC(=O)C1=C(C)C2=CN=C(NC3=CC=C(N4CCN(CC(=O)NCCOCCOCCOCCC(=O)N[C@H](C(=O)N5C[C@H](O)C[C@H]5C(=O)N[C@@H](C)C5=CC=C(C6=C(C)N=CS6)C=C5)C(C)(C)C)CC4)C=N3)N=C2N(C2CCCC2)C1=O	PROTACDB
2038	CC(=O)C1=C(C)C2=CN=C(NC3=CC=C(N4CCN(CCOCCOCCOC5=CC(C6=C(C)N=CS6)=CC=C5CNC(=O)[C@@H]5C[C@@H](O)CN5C(=O)[C@@H](NC(=O)C5(F)CC5)C(C)(C)C)CC4)C=N3)N=C2N(C2CCCC2)C1=O	PROTACDB
176	CC1=C(C2=CC=C(CNC(=O)[C@@H]3C[C@@H](O)CN3C(=O)[C@@H](NC(=O)CCCCOCCCCCOCCCCCCNC3=CC=CC4=C3C(=O)N(C3CCC(=O)NC3=O)C4=O)C(C)(C)C)C=C2)SC=N1	PROTACDB
1016	CC1=C(C2=CC=C(CNC(=O)[C@@H]3C[C@@H](O)CN3C(=O)[C@@H](NC(=O)CCCCCC(=O)NC3=CC=CC4=C3C(=O)N(C3CCC(=O)NC3=O)C4=O)C(C)(C)C)C=C2)SC=N1	PROTACDB
276	COC1=CC2=NC=NC(NC3=CC=C(F)C(Cl)=C3)=C2C=C1OCCCCCOCCOCCC(=O)N[C@H](C(=O)N1C[C@H](O)C[C@H]1C(=O)NCC1=CC=C(C2=C(C)N=CS2)C=C1)C(C)(C)C	PROTACDB
576	C=CC(=O)NC1=CC=CC(N2C(=O)C=C(C)C3=CN=C(NC4=CC=C(N5CCN(C(=O)CCCCCCCCCCC(=O)N[C@H](C(=O)N6C[C@H](O)C[C@H]6C(=O)NCC6=CC=C(C7=C(C)N=CS7)C=C6)C(C)(C)C)CC5)C=C4OC)N=C32)=C1	PROTACDB
1108	CC(C)C1=C(C(=O)NC2=CC=CC=C2)C(C2=CC=CC(OCCCC3=CN(CCOCCNC4=CC=CC5=C4C(=O)N(C4CCC(=O)NC4=O)C5=O)N=N3)=C2)=C(C2=CC=C(F)C=C2)N1CC[C@@H](O)C[C@@H](O)CC(=O)O	PROTACDB
1117	CC(C)C1=C(C(=O)NC2=CC=CC=C2)C(C2=CC=CC(OCCCC3=CN(CCOCCOCCOCCOCCNC4=CC=CC5=C4C(=O)N(C4CCC(=O)NC4=O)C5=O)N=N3)=C2)=C(C2=CC=C(F)C=C2)N1CC[C@@H](O)C[C@@H](O)CC(=O)O	PROTACDB
181	COC1=CC2=C(OC3=CC=C(NC(=O)C4(C(=O)NC5=CC=C(F)C=C5)CC4)C=C3F)C=CN=C2C=C1OCCOCCOCCC(=O)N[C@H](C(=O)N1C[C@H](O)C[C@H]1C(=O)NCC1=CC=C(C2=C(C)N=CS2)C=C1)C(C)(C)C	PROTACDB
187	COC1=CC2=C(OC3=CC=C(NC(=O)C4(C(=O)NC5=CC=C(F)C=C5)CC4)C=C3F)C=CN=C2C=C1OCCCOCCOCCCOC1=CC(C2=C(C)N=CS2)=CC=C1CNC(=O)[C@@H]1C[C@@H](O)CN1C(=O)[C@H](C(C)C)N1CC2=CC=CC=C2C1=O	PROTACDB
1675	O=C(CCCCCCCCCCC(=O)N1CCN(C(=O)C2=CC(CC3=N[NH]C(=O)C4=CC=CC=C34)=CC=C2F)CC1)NCCNC1=CC=CC2=C1C(=O)N(C1CCC(=O)NC1=O)C2=O	PROTACDB
2101	O=C1CCC(N2CC3=C(NC(=O)CCCCCCCCCCCNC(=O)C4=CC(CC5=N[NH]C(=O)C6=CC=CC=C56)=CC=C4F)C=CC=C3C2=O)C(=O)N1	PROTACDB
714	O=C1CCC(N2C(=O)C3=CC=CC(NCCOCCOCCOCCOCCNC(=O)C4=CC=C(CN(CC5CCNCC5)S(=O)(=O)C5=CC=C(S(=O)(=O)N(CC6=CC=C(Cl)C=C6)C6CCCC6)C=C5)C=C4)=C3C2=O)C(=O)N1	PROTACDB
1593	CC1=CC=C(N2N=C3C(=O)N(CCCC(=O)NCCCNC4=CC=CC5=C4C(=O)N(C4CCC(=O)NC4=O)C5=O)N=C(C)C3=C2C)C=C1	PROTACDB
2628	CC1=CC(CN2C(N3CC4(CNC4)C3)=NC3=C(N4CCN(CCCCCCC(=O)N[C@H](C(=O)N5C[C@H](O)C[C@H]5C(=O)N[C@@H](C)C5=CC=C(C6=C(C)N=CS6)C=C5)C(C)(C)C)CC4)C=C(Cl)C=C32)=CC(C)=C1F	PROTACDB
2630	CC1=CC(CN2C(N3CC4(CNC4)C3)=NC3=C(N4CCN(CCCCCCCCC(=O)N[C@H](C(=O)N5C[C@H](O)C[C@H]5C(=O)N[C@@H](C)C5=CC=C(C6=C(C)N=CS6)C=C5)C(C)(C)C)CC4)C=C(Cl)C=C32)=CC(C)=C1F	PROTACDB
482	NC(=O)CC[C@H](NC(=O)[C@@H]1CC[C@@H]2CCN(C(=O)NCCCCC#CC3=CC=CC4=C3CN(C3CCC(=O)NC3=O)C4=O)C[C@H](NC(=O)C3=CC4=CC(C(F)(F)P(=O)(O)O)=CC=C4[NH]3)C(=O)N12)C(=O)NC(C1=CC=CC=C1)C1=CC=CC=C1	PROTACDB
495	NC(=O)CC[C@H](NC(=O)[C@@H]1CC[C@@H]2CCN(C(=O)CCCCCC#CC3=CC=CC4=C3CN(C3CCC(=O)NC3=O)C4=O)C[C@H](NC(=O)C3=CC4=CC(OP(=O)(O)O)=CC=C4[NH]3)C(=O)N12)C(=O)NC(C1=CC=CC=C1)C1=CC=CC=C1	PROTACDB
3245	CC1=C(C2=CC=C(CNC(=O)[C@@H]3C[C@@H](O)CN3C(=O)[C@@H](NC(=O)CCCCCCCCCC(=O)NCCN3CCN(CC4=CC=CC(C5=CC=C(N6CCN(C)CC6)C(NC(=O)C6=C[NH]C(=O)C=C6C(F)(F)F)=C5)=C4)CC3)C(C)(C)C)C=C2)SC=N1	PROTACDB
3255	CC1=C(C2=CC=C([C@H](C)NC(=O)[C@@H]3C[C@@H](O)CN3C(=O)[C@@H](NC(=O)CNC(=O)C3=CC=C(F)C(C4=CC=C(N5C[C@H](C)N(C)[C@H](C)C5)C(NC(=O)C5=C[NH]C(=O)C=C5C(F)(F)F)=C4)=C3)C(C)(C)C)C=C2)SC=N1	PROTACDB
