# Supplementary material for: DegraderTCM: A Computationally Sparing Approach for Predicting Ternary Degradation Complexes
Source: ACS Med Chem Lett. 2023 Dec 13;15(1):45–53. doi: 10.1021/acsmedchemlett.3c00362 (PMC10788944; doi:10.1021/acsmedchemlett.3c00362)
Supplement: Supplementary file 2 — ml3c00362_si_002.zip [file ml3c00362_si_002.zip]

Archive with 49 entries (43 files):
- TC models/Application_domain/
- TC models/Application_domain/bcl-xl-1649-active.pdb
- TC models/Application_domain/bcl-xl-3213-inactive.pdb
- TC models/Application_domain/CDK6-2038-active.pdb
- TC models/Application_domain/CDK6-742-active.pdb
- TC models/Application_domain/crbn-1016-inactive.pdb
- TC models/Application_domain/crbn-176-active.pdb
- TC models/Application_domain/EGFR-276-active.pdb
- TC models/Application_domain/EGFR-576-inactive.pdb
- TC models/Application_domain/HMGCR-1108-inactive.pdb
- TC models/Application_domain/HMGCR-1117-active.pdb
- TC models/Application_domain/MAPKp38d-181-active.pdb
- TC models/Application_domain/MAPKp38d-187-inactive.pdb
- TC models/Application_domain/PARP1-1675-active.pdb
- TC models/Application_domain/PARP1-2102-active.pdb
- TC models/Application_domain/PDEdelta-1593-inactive.pdb
- TC models/Application_domain/PDEdelta-714-active.pdb
- TC models/Application_domain/sos1-2628-inactive.pdb
- TC models/Application_domain/sos1-2630-active.pdb
- TC models/Application_domain/STAT3-482-active.pdb
- TC models/Application_domain/STAT3-495-active.pdb
- TC models/Application_domain/wdr5-3245-inactive.pdb
- TC models/Application_domain/wdr5-3255-active.pdb
- TC models/Case_studies/
- TC models/Case_studies/AR/
- TC models/Case_studies/AR/ARCRBN33_AR_CRBN.pdb
- TC models/Case_studies/AR/ARD-2585_AR_CRBN.pdb
- TC models/Case_studies/AR/ARD266_AR_VHL.pdb
- TC models/Case_studies/AR/ARV110_AR_CRBN.pdb
- TC models/Case_studies/AR/AR-VHL1-8_AR_VHL.pdb
- TC models/Case_studies/Dardarin/
- TC models/Case_studies/Dardarin/XL1076_Dardarin_VHL.pdb
- TC models/Case_studies/Dardarin/XL1118_Dardarin_VHL.pdb
- TC models/Case_studies/Dardarin/XL1126_Dardarin_VHL.pdb
- TC models/Case_studies/Dardarin/XL1149_Dardarin_VHL.pdb
- TC models/Case_studies/Dardarin/XL1168_Dardarin_VHL.pdb
- TC models/Case_studies/ER/
- TC models/Case_studies/ER/ARV471_ER_CRBN.pdb
- TC models/Case_studies/ER/ERD308_ER_VHL.pdb
- TC models/Case_studies/ER/ERD-C16_ER_VHL.pdb
- TC models/Case_studies/ER/ERD-C17_ER_VHL.pdb
- TC models/Case_studies/ER/ERD-C18_ER_VHL.pdb
- TC models/Case_studies/ER/ERD-C26_ER_VHL.pdb
- TC models/Validation/
- TC models/Validation/Brd4-CRBN-dBet23-6bn7.pdb
- TC models/Validation/Brd4-VHL-Macrocyclcic PROTAC1-6sis.pdb
- TC models/Validation/Brd4-VHL-MZ1-5t35.pdb
- TC models/Validation/BTK-cIAP-6w7o.pdb
- TC models/Validation/SMARCA4-VHL-PROTAC2-6hr2.pdb
