# Supplementary material for: DegraderTCM: A Computationally Sparing Approach for Predicting Ternary Degradation Complexes
Source: ACS Med Chem Lett. 2023 Dec 13;15(1):45–53. doi: 10.1021/acsmedchemlett.3c00362 (PMC10788944; doi:10.1021/acsmedchemlett.3c00362)
Supplement: Supplementary file 2 — ml3c00362_si_002.zip [file ml3c00362_si_002.zip › TC models/Application_domain/bcl-xl-1649-active.pdb]

HEADER    LIGASE                                                      
REMARK  99                                                                      
REMARK  99 MOE v2022.02 (Chemical Computing Group ULC) Fri Nov 24 15:30:58 2023 
SEQRES   1 C  143  ACE VAL LEU ARG SER VAL ASN SER ARG GLU PRO SER GLN
SEQRES   2 C  143  VAL ILE PHE CAS ASN ARG SER PRO ARG VAL VAL LEU PRO
SEQRES   3 C  143  VAL TRP LEU ASN PHE ASP GLY GLU PRO GLN PRO TYR PRO
SEQRES   4 C  143  THR LEU PRO PRO GLY THR GLY ARG ARG ILE HIS SER TYR
SEQRES   5 C  143  ARG GLY HIS LEU TRP LEU PHE ARG ASP ALA GLY THR HIS
SEQRES   6 C  143  ASP GLY LEU LEU VAL ASN GLN THR GLU LEU PHE VAL PRO
SEQRES   7 C  143  SER LEU ASN VAL ASP GLY GLN PRO ILE PHE ALA ASN ILE
SEQRES   8 C  143  THR LEU PRO VAL TYR THR LEU LYS GLU ARG CYS LEU GLN
SEQRES   9 C  143  VAL VAL ARG SER LEU VAL LYS PRO GLU ASN TYR ARG ARG
SEQRES  10 C  143  LEU ASP ILE VAL ARG SER LEU TYR GLU ASP LEU GLU ASP
SEQRES  11 C  143  HIS PRO ASN VAL GLN LYS ASP LEU GLU ARG LEU THR NME
SEQRES   1 A  140  ACE SER GLN SER ASN ARG GLU LEU VAL VAL ASP PHE LEU
SEQRES   2 A  140  SER TYR LYS LEU SER GLN LYS GLY TYR NME ACE GLY MET
SEQRES   3 A  140  ALA ALA VAL LYS GLN ALA LEU ARG GLU ALA GLY ASP GLU
SEQRES   4 A  140  PHE GLU LEU ARG TYR ARG ARG ALA PHE SER ASP LEU THR
SEQRES   5 A  140  SER GLN LEU HIS ILE THR PRO GLY THR ALA TYR GLN SER
SEQRES   6 A  140  PHE GLU GLN VAL VAL ASN GLU LEU PHE ARG ASP GLY VAL
SEQRES   7 A  140  ASN TRP GLY ARG ILE VAL ALA PHE PHE SER PHE GLY GLY
SEQRES   8 A  140  ALA LEU CYS VAL GLU SER VAL ASP LYS LYS MET GLN VAL
SEQRES   9 A  140  LEU VAL SER ARG ILE ALA ALA TRP MET ALA THR TYR LEU
SEQRES  10 A  140  ASN ASP HIS LEU GLU PRO TRP ILE GLN GLU ASN GLY GLY
SEQRES  11 A  140  TRP ALA THR PHE VAL GLU LEU TYR GLY NME
HELIX    1   1 LEU C  158  LEU C  169  1               Generated by MOE   12
HELIX    2   2 PRO C  172  TYR C  175  1               Generated by MOE    4
HELIX    3   3 SER C  183  GLU C  189  1               Generated by MOE    7
HELIX    4   4 VAL C  194  ARG C  200  1               Generated by MOE    7
HELIX    5   5 GLN A    3  GLN A   19  1               Generated by MOE   17
HELIX    6   6 ALA A   84  LEU A   99  1               Generated by MOE   16
HELIX    7   7 THR A  109  LEU A  112  1               Generated by MOE    4
HELIX    8   8 TYR A  120  PHE A  131  1               Generated by MOE   12
HELIX    9   9 TRP A  137  ASP A  156  1               Generated by MOE   20
HELIX   10  10 GLN A  160  LEU A  162  5               Generated by MOE    3
HELIX   11  11 VAL A  163  ASN A  175  1               Generated by MOE   13
HELIX   12  12 GLU A  179  ILE A  182  1               Generated by MOE    4
HELIX   13  13 GLY A  187  TYR A  195  1               Generated by MOE    9
SHEET    1       PRO C  71  GLN C  73                  Generated by MOE
SHEET    2       VAL C  74  ASN C  78                  Generated by MOE
SHEET    3       VAL C  84  LEU C  89                  Generated by MOE
SHEET    4       PRO C  95  PRO C  97                  Generated by MOE
SHEET    5       GLY C 106  TYR C 112                  Generated by MOE
SHEET    6       LEU C 116  ASP C 121                  Generated by MOE
SHEET    7       LEU C 129  VAL C 130                  Generated by MOE
SHEET    8       ILE C 147  ILE C 151                  Generated by MOE
SHEET    9       THR C 152  THR C 152                  Generated by MOE
ATOM      1  CH3 ACE C  61      28.824  56.849 101.056  1.00  0.00           C  
ATOM      2  C   ACE C  61      28.662  58.343 101.013  1.00  0.00           C  
ATOM      3  O   ACE C  61      28.944  59.051 101.979  1.00  0.00           O  
ATOM      4 HH31 ACE C  61      27.844  56.386 101.206  1.00  0.00           H  
ATOM      5 HH32 ACE C  61      29.480  56.572 101.886  1.00  0.00           H  
ATOM      6 HH33 ACE C  61      29.256  56.477 100.124  1.00  0.00           H  
ATOM      7  N   VAL C  62      28.151  58.826  99.904  1.00 75.59           N  
ATOM      8  CA  VAL C  62      27.800  60.243  99.696  1.00 79.58           C  
ATOM      9  C   VAL C  62      26.656  60.242  98.657  1.00 73.79           C  
ATOM     10  O   VAL C  62      25.618  60.877  98.841  1.00 83.85           O  
ATOM     11  CB  VAL C  62      28.989  61.116  99.209  1.00 83.67           C  
ATOM     12  CG1 VAL C  62      28.524  62.482  98.680  1.00 82.40           C  
ATOM     13  CG2 VAL C  62      30.014  61.371 100.320  1.00 81.89           C  
ATOM     14  H   VAL C  62      27.939  58.196  99.143  1.00 75.59           H  
ATOM     15  HA  VAL C  62      27.396  60.637 100.637  1.00 79.58           H  
ATOM     16  HB  VAL C  62      29.500  60.601  98.386  1.00 83.67           H  
ATOM     17 HG11 VAL C  62      27.909  62.380  97.781  1.00 82.40           H  
ATOM     18 HG12 VAL C  62      27.941  63.021  99.436  1.00 82.40           H  
ATOM     19 HG13 VAL C  62      29.381  63.106  98.406  1.00 82.40           H  
ATOM     20 HG21 VAL C  62      29.544  61.835 101.194  1.00 81.89           H  
ATOM     21 HG22 VAL C  62      30.500  60.448 100.640  1.00 81.89           H  
ATOM     22 HG23 VAL C  62      30.808  62.040  99.971  1.00 81.89           H  
ATOM     23  N   LEU C  63      26.919  59.609  97.515  1.00 64.36           N  
ATOM     24  CA  LEU C  63      25.946  59.502  96.439  1.00 55.28           C  
ATOM     25  C   LEU C  63      24.903  58.431  96.824  1.00 50.97           C  
ATOM     26  O   LEU C  63      25.228  57.280  97.102  1.00 47.18           O  
ATOM     27  CB  LEU C  63      26.592  59.077  95.115  1.00 52.99           C  
ATOM     28  CG  LEU C  63      27.677  60.022  94.570  1.00 54.35           C  
ATOM     29  CD1 LEU C  63      28.278  59.413  93.301  1.00 53.62           C  
ATOM     30  CD2 LEU C  63      27.138  61.420  94.271  1.00 54.53           C  
ATOM     31  H   LEU C  63      27.834  59.211  97.360  1.00 64.36           H  
ATOM     32  HA  LEU C  63      25.449  60.472  96.324  1.00 55.28           H  
ATOM     33  HB2 LEU C  63      27.031  58.076  95.233  1.00 52.99           H  
ATOM     34  HB3 LEU C  63      25.799  58.974  94.364  1.00 52.99           H  
ATOM     35  HG  LEU C  63      28.484  60.116  95.307  1.00 54.35           H  
ATOM     36 HD11 LEU C  63      28.753  58.451  93.517  1.00 53.62           H  
ATOM     37 HD12 LEU C  63      27.512  59.250  92.536  1.00 53.62           H  
ATOM     38 HD13 LEU C  63      29.038  60.073  92.878  1.00 53.62           H  
ATOM     39 HD21 LEU C  63      26.298  61.380  93.569  1.00 54.53           H  
ATOM     40 HD22 LEU C  63      26.799  61.921  95.183  1.00 54.53           H  
ATOM     41 HD23 LEU C  63      27.917  62.049  93.827  1.00 54.53           H  
ATOM     42  N   ARG C  64      23.647  58.863  96.846  1.00 50.59           N  
ATOM     43  CA  ARG C  64      22.485  58.028  97.106  1.00 46.04           C  
ATOM     44  C   ARG C  64      21.247  58.844  96.684  1.00 41.98           C  
ATOM     45  O   ARG C  64      21.298  60.076  96.588  1.00 41.81           O  
ATOM     46  CB  ARG C  64      22.357  57.621  98.581  1.00 46.18           C  
ATOM     47  CG  ARG C  64      22.484  58.810  99.533  1.00 50.47           C  
ATOM     48  CD  ARG C  64      21.815  58.561 100.877  1.00 55.56           C  
ATOM     49  NE  ARG C  64      21.843  59.792 101.688  1.00 66.38           N  
ATOM     50  CZ  ARG C  64      21.134  60.895 101.435  1.00 70.02           C  
ATOM     51  NH1 ARG C  64      20.200  60.918 100.480  1.00 66.88           N  
ATOM     52  NH2 ARG C  64      21.364  61.993 102.150  1.00 72.67           N1+
ATOM     53  H   ARG C  64      23.466  59.843  96.684  1.00 50.59           H  
ATOM     54  HA  ARG C  64      22.558  57.136  96.474  1.00 46.04           H  
ATOM     55  HB2 ARG C  64      21.391  57.130  98.729  1.00 46.18           H  
ATOM     56  HB3 ARG C  64      23.129  56.888  98.838  1.00 46.18           H  
ATOM     57  HG2 ARG C  64      22.056  59.709  99.081  1.00 50.47           H  
ATOM     58  HG3 ARG C  64      23.544  59.039  99.697  1.00 50.47           H  
ATOM     59  HD2 ARG C  64      22.349  57.783 101.434  1.00 55.56           H  
ATOM     60  HD3 ARG C  64      20.774  58.244 100.780  1.00 55.56           H  
ATOM     61  HE  ARG C  64      22.539  59.843 102.417  1.00 66.38           H  
ATOM     62 HH11 ARG C  64      20.018  60.089  99.932  1.00 66.88           H  
ATOM     63 HH12 ARG C  64      19.675  61.764 100.307  1.00 66.88           H  
ATOM     64 HH21 ARG C  64      22.068  61.986 102.874  1.00 72.67           H  
ATOM     65 HH22 ARG C  64      20.835  62.834 101.968  1.00 72.67           H  
ATOM     66  N   SER C  65      20.141  58.142  96.449  1.00 37.07           N  
ATOM     67  CA  SER C  65      18.876  58.807  96.151  1.00 35.05           C  
ATOM     68  C   SER C  65      18.229  59.446  97.409  1.00 35.73           C  
ATOM     69  O   SER C  65      18.585  59.149  98.550  1.00 33.08           O  
ATOM     70  CB  SER C  65      17.892  57.846  95.476  1.00 33.81           C  
ATOM     71  OG  SER C  65      18.274  57.628  94.115  1.00 33.36           O  
ATOM     72  H   SER C  65      20.181  57.133  96.429  1.00 37.07           H  
ATOM     73  HA  SER C  65      19.104  59.621  95.451  1.00 35.05           H  
ATOM     74  HB2 SER C  65      16.877  58.253  95.460  1.00 33.81           H  
ATOM     75  HB3 SER C  65      17.847  56.877  95.984  1.00 33.81           H  
ATOM     76  HG  SER C  65      19.061  57.026  94.139  1.00 33.36           H  
ATOM     77  N   VAL C  66      17.273  60.322  97.141  1.00 37.64           N  
ATOM     78  CA  VAL C  66      16.389  60.923  98.137  1.00 38.21           C  
ATOM     79  C   VAL C  66      15.070  60.114  98.094  1.00 38.19           C  
ATOM     80  O   VAL C  66      14.526  59.801  97.038  1.00 36.32           O  
ATOM     81  CB  VAL C  66      16.126  62.417  97.853  1.00 39.98           C  
ATOM     82  CG1 VAL C  66      15.232  63.049  98.926  1.00 43.98           C  
ATOM     83  CG2 VAL C  66      17.436  63.209  97.767  1.00 41.14           C  
ATOM     84  H   VAL C  66      17.128  60.605  96.183  1.00 37.64           H  
ATOM     85  HA  VAL C  66      16.850  60.808  99.126  1.00 38.21           H  
ATOM     86  HB  VAL C  66      15.606  62.512  96.892  1.00 39.98           H  
ATOM     87 HG11 VAL C  66      14.238  62.593  98.938  1.00 43.98           H  
ATOM     88 HG12 VAL C  66      15.671  62.940  99.923  1.00 43.98           H  
ATOM     89 HG13 VAL C  66      15.092  64.119  98.733  1.00 43.98           H  
ATOM     90 HG21 VAL C  66      18.008  63.129  98.698  1.00 41.14           H  
ATOM     91 HG22 VAL C  66      18.069  62.852  96.949  1.00 41.14           H  
ATOM     92 HG23 VAL C  66      17.236  64.270  97.583  1.00 41.14           H  
ATOM     93  N   ASN C  67      14.568  59.779  99.279  1.00 36.87           N  
ATOM     94  CA  ASN C  67      13.338  58.988  99.430  1.00 35.94           C  
ATOM     95  C   ASN C  67      12.153  59.980  99.480  1.00 35.55           C  
ATOM     96  O   ASN C  67      11.529  60.221 100.503  1.00 36.72           O  
ATOM     97  CB  ASN C  67      13.445  58.097 100.664  1.00 36.96           C  
ATOM     98  CG  ASN C  67      12.514  56.911 100.553  1.00 38.14           C  
ATOM     99  OD1 ASN C  67      11.459  56.965  99.919  1.00 34.48           O  
ATOM    100  ND2 ASN C  67      12.886  55.837 101.219  1.00 42.19           N  
ATOM    101  H   ASN C  67      15.036  60.078 100.123  1.00 36.87           H  
ATOM    102  HA  ASN C  67      13.202  58.376  98.533  1.00 35.94           H  
ATOM    103  HB2 ASN C  67      13.208  58.638 101.588  1.00 36.96           H  
ATOM    104  HB3 ASN C  67      14.471  57.722 100.765  1.00 36.96           H  
ATOM    105 HD21 ASN C  67      12.298  55.016 101.221  1.00 42.19           H  
ATOM    106 HD22 ASN C  67      13.759  55.834 101.726  1.00 42.19           H  
ATOM    107  N   SER C  68      11.875  60.555  98.317  1.00 34.31           N  
ATOM    108  CA  SER C  68      10.903  61.634  98.071  1.00 32.75           C  
ATOM    109  C   SER C  68       9.487  61.064  97.803  1.00 34.05           C  
ATOM    110  O   SER C  68       8.621  61.087  98.669  1.00 35.35           O  
ATOM    111  CB  SER C  68      11.373  62.470  96.871  1.00 31.08           C  
ATOM    112  OG  SER C  68      11.644  61.587  95.764  1.00 28.96           O  
ATOM    113  H   SER C  68      12.364  60.246  97.489  1.00 34.31           H  
ATOM    114  HA  SER C  68      10.841  62.269  98.962  1.00 32.75           H  
ATOM    115  HB2 SER C  68      12.302  62.998  97.114  1.00 31.08           H  
ATOM    116  HB3 SER C  68      10.615  63.187  96.554  1.00 31.08           H  
ATOM    117  HG  SER C  68      12.214  62.111  95.148  1.00 28.96           H  
ATOM    118  N   ARG C  69       9.329  60.449  96.623  1.00 33.77           N  
ATOM    119  CA  ARG C  69       8.076  59.905  96.059  1.00 35.18           C  
ATOM    120  C   ARG C  69       7.365  60.920  95.125  1.00 34.26           C  
ATOM    121  O   ARG C  69       6.243  60.715  94.691  1.00 36.17           O  
ATOM    122  CB  ARG C  69       7.042  59.368  97.065  1.00 38.90           C  
ATOM    123  CG  ARG C  69       7.582  58.303  98.017  1.00 44.59           C  
ATOM    124  CD  ARG C  69       6.788  58.288  99.324  1.00 50.90           C  
ATOM    125  NE  ARG C  69       7.562  57.693 100.421  1.00 58.73           N  
ATOM    126  CZ  ARG C  69       8.644  58.236 100.983  1.00 68.20           C  
ATOM    127  NH1 ARG C  69       9.049  59.458 100.649  1.00 71.01           N  
ATOM    128  NH2 ARG C  69       9.338  57.543 101.882  1.00 67.88           N1+
ATOM    129  H   ARG C  69      10.134  60.352  96.021  1.00 33.77           H  
ATOM    130  HA  ARG C  69       8.397  59.077  95.415  1.00 35.18           H  
ATOM    131  HB2 ARG C  69       6.620  60.214  97.622  1.00 38.90           H  
ATOM    132  HB3 ARG C  69       6.191  58.935  96.524  1.00 38.90           H  
ATOM    133  HG2 ARG C  69       8.645  58.455  98.221  1.00 44.59           H  
ATOM    134  HG3 ARG C  69       7.522  57.317  97.540  1.00 44.59           H  
ATOM    135  HD2 ARG C  69       5.881  57.687  99.198  1.00 50.90           H  
ATOM    136  HD3 ARG C  69       6.461  59.282  99.648  1.00 50.90           H  
ATOM    137  HE  ARG C  69       7.315  56.754 100.697  1.00 58.73           H  
ATOM    138 HH11 ARG C  69       9.876  59.851 101.077  1.00 71.01           H  
ATOM    139 HH12 ARG C  69       8.530  59.994  99.968  1.00 71.01           H  
ATOM    140 HH21 ARG C  69       9.046  56.610 102.136  1.00 67.88           H  
ATOM    141 HH22 ARG C  69      10.157  57.950 102.310  1.00 67.88           H  
ATOM    142  N   GLU C  70       8.060  61.999  94.785  1.00 34.34           N  
ATOM    143  CA  GLU C  70       7.552  63.046  93.889  1.00 36.34           C  
ATOM    144  C   GLU C  70       7.840  62.594  92.437  1.00 33.37           C  
ATOM    145  O   GLU C  70       9.005  62.547  92.071  1.00 31.73           O  
ATOM    146  CB  GLU C  70       8.318  64.348  94.125  1.00 40.06           C  
ATOM    147  CG  GLU C  70       8.116  64.939  95.518  1.00 46.60           C  
ATOM    148  CD  GLU C  70       9.281  65.872  95.732  1.00 53.91           C  
ATOM    149  OE1 GLU C  70       9.513  66.735  94.854  1.00 58.43           O  
ATOM    150  OE2 GLU C  70      10.003  65.696  96.738  1.00 57.44           O1-
ATOM    151  H   GLU C  70       8.978  62.142  95.179  1.00 34.34           H  
ATOM    152  HA  GLU C  70       6.491  63.206  94.080  1.00 36.34           H  
ATOM    153  HB2 GLU C  70       9.387  64.162  93.959  1.00 40.06           H  
ATOM    154  HB3 GLU C  70       8.015  65.085  93.369  1.00 40.06           H  
ATOM    155  HG2 GLU C  70       8.114  64.169  96.296  1.00 46.60           H  
ATOM    156  HG3 GLU C  70       7.173  65.490  95.579  1.00 46.60           H  
ATOM    157  N   PRO C  71       6.815  62.197  91.666  1.00 33.03           N  
ATOM    158  CA  PRO C  71       7.070  61.591  90.356  1.00 32.54           C  
ATOM    159  C   PRO C  71       7.689  62.562  89.328  1.00 31.63           C  
ATOM    160  O   PRO C  71       7.532  63.767  89.404  1.00 31.67           O  
ATOM    161  CB  PRO C  71       5.692  61.142  89.849  1.00 32.91           C  
ATOM    162  CG  PRO C  71       4.828  61.107  91.101  1.00 33.97           C  
ATOM    163  CD  PRO C  71       5.389  62.243  91.939  1.00 34.51           C  
ATOM    164  HA  PRO C  71       7.731  60.733  90.508  1.00 32.54           H  
ATOM    165  HB2 PRO C  71       5.274  61.860  89.132  1.00 32.91           H  
ATOM    166  HB3 PRO C  71       5.736  60.169  89.351  1.00 32.91           H  
ATOM    167  HG2 PRO C  71       4.972  60.152  91.621  1.00 33.97           H  
ATOM    168  HG3 PRO C  71       3.762  61.225  90.887  1.00 33.97           H  
ATOM    169  HD2 PRO C  71       5.139  62.130  92.992  1.00 34.51           H  
ATOM    170  HD3 PRO C  71       5.019  63.214  91.591  1.00 34.51           H  
ATOM    171  N   SER C  72       8.357  61.967  88.353  1.00 32.96           N  
ATOM    172  CA  SER C  72       8.881  62.667  87.185  1.00 32.95           C  
ATOM    173  C   SER C  72       8.914  61.687  85.988  1.00 33.59           C  
ATOM    174  O   SER C  72       9.382  60.548  86.103  1.00 31.48           O  
ATOM    175  CB  SER C  72      10.295  63.199  87.447  1.00 33.58           C  
ATOM    176  OG  SER C  72      10.703  64.117  86.434  1.00 31.72           O  
ATOM    177  H   SER C  72       8.560  60.982  88.444  1.00 32.96           H  
ATOM    178  HA  SER C  72       8.214  63.504  86.966  1.00 32.95           H  
ATOM    179  HB2 SER C  72      11.024  62.382  87.476  1.00 33.58           H  
ATOM    180  HB3 SER C  72      10.341  63.712  88.415  1.00 33.58           H  
ATOM    181  HG  SER C  72      10.948  64.955  86.889  1.00 31.72           H  
ATOM    182  N   GLN C  73       8.401  62.159  84.857  1.00 33.17           N  
ATOM    183  CA  GLN C  73       8.476  61.437  83.594  1.00 35.64           C  
ATOM    184  C   GLN C  73       9.751  61.879  82.852  1.00 34.61           C  
ATOM    185  O   GLN C  73       9.992  63.080  82.661  1.00 34.50           O  
ATOM    186  CB  GLN C  73       7.304  61.732  82.652  1.00 41.81           C  
ATOM    187  CG  GLN C  73       6.062  60.909  82.971  1.00 47.02           C  
ATOM    188  CD  GLN C  73       5.171  60.889  81.748  1.00 53.25           C  
ATOM    189  OE1 GLN C  73       5.286  60.030  80.884  1.00 53.55           O  
ATOM    190  NE2 GLN C  73       4.294  61.880  81.660  1.00 58.82           N  
ATOM    191  H   GLN C  73       7.979  63.077  84.846  1.00 33.17           H  
ATOM    192  HA  GLN C  73       8.533  60.365  83.805  1.00 35.64           H  
ATOM    193  HB2 GLN C  73       7.052  62.800  82.665  1.00 41.81           H  
ATOM    194  HB3 GLN C  73       7.612  61.514  81.620  1.00 41.81           H  
ATOM    195  HG2 GLN C  73       5.529  61.323  83.833  1.00 47.02           H  
ATOM    196  HG3 GLN C  73       6.319  59.870  83.209  1.00 47.02           H  
ATOM    197 HE21 GLN C  73       4.233  62.567  82.398  1.00 58.82           H  
ATOM    198 HE22 GLN C  73       3.687  61.948  80.855  1.00 58.82           H  
ATOM    199  N   VAL C  74      10.497  60.900  82.368  1.00 30.94           N  
ATOM    200  CA  VAL C  74      11.781  61.114  81.709  1.00 32.64           C  
ATOM    201  C   VAL C  74      11.756  60.317  80.378  1.00 33.31           C  
ATOM    202  O   VAL C  74      11.231  59.203  80.315  1.00 37.49           O  
ATOM    203  CB  VAL C  74      12.966  60.665  82.597  1.00 31.68           C  
ATOM    204  CG1 VAL C  74      14.306  61.132  82.025  1.00 33.49           C  
ATOM    205  CG2 VAL C  74      12.847  61.164  84.043  1.00 31.71           C  
ATOM    206  H   VAL C  74      10.156  59.951  82.424  1.00 30.94           H  
ATOM    207  HA  VAL C  74      11.875  62.180  81.494  1.00 32.64           H  
ATOM    208  HB  VAL C  74      12.986  59.571  82.625  1.00 31.68           H  
ATOM    209 HG11 VAL C  74      14.474  60.736  81.022  1.00 33.49           H  
ATOM    210 HG12 VAL C  74      14.363  62.223  81.974  1.00 33.49           H  
ATOM    211 HG13 VAL C  74      15.134  60.781  82.647  1.00 33.49           H  
ATOM    212 HG21 VAL C  74      12.766  62.255  84.082  1.00 31.71           H  
ATOM    213 HG22 VAL C  74      11.973  60.735  84.544  1.00 31.71           H  
ATOM    214 HG23 VAL C  74      13.724  60.868  84.628  1.00 31.71           H  
ATOM    215  N   ILE C  75      12.342  60.916  79.351  1.00 33.56           N  
ATOM    216  CA  ILE C  75      12.687  60.259  78.096  1.00 35.24           C  
ATOM    217  C   ILE C  75      14.196  59.960  78.211  1.00 32.64           C  
ATOM    218  O   ILE C  75      15.022  60.865  78.350  1.00 34.81           O  
ATOM    219  CB  ILE C  75      12.455  61.135  76.840  1.00 38.28           C  
ATOM    220  CG1 ILE C  75      11.065  61.790  76.775  1.00 40.09           C  
ATOM    221  CG2 ILE C  75      12.729  60.325  75.563  1.00 37.95           C  
ATOM    222  CD1 ILE C  75       9.892  60.828  76.871  1.00 45.04           C  
ATOM    223  H   ILE C  75      12.599  61.889  79.437  1.00 33.56           H  
ATOM    224  HA  ILE C  75      12.118  59.332  78.015  1.00 35.24           H  
ATOM    225  HB  ILE C  75      13.177  61.962  76.848  1.00 38.28           H  
ATOM    226 HG12 ILE C  75      10.993  62.530  77.576  1.00 40.09           H  
ATOM    227 HG13 ILE C  75      10.978  62.357  75.839  1.00 40.09           H  
ATOM    228 HG21 ILE C  75      13.784  60.043  75.495  1.00 37.95           H  
ATOM    229 HG22 ILE C  75      12.134  59.407  75.532  1.00 37.95           H  
ATOM    230 HG23 ILE C  75      12.494  60.912  74.668  1.00 37.95           H  
ATOM    231 HD11 ILE C  75       9.923  60.072  76.082  1.00 45.04           H  
ATOM    232 HD12 ILE C  75       9.871  60.321  77.838  1.00 45.04           H  
ATOM    233 HD13 ILE C  75       8.950  61.377  76.768  1.00 45.04           H  
ATOM    234  N   PHE C  76      14.535  58.674  78.199  1.00 29.86           N  
ATOM    235  CA  PHE C  76      15.915  58.227  78.029  1.00 28.55           C  
ATOM    236  C   PHE C  76      16.100  58.077  76.507  1.00 30.42           C  
ATOM    237  O   PHE C  76      15.263  57.502  75.838  1.00 30.77           O  
ATOM    238  CB  PHE C  76      16.195  56.850  78.656  1.00 26.96           C  
ATOM    239  CG  PHE C  76      16.221  56.715  80.164  1.00 26.61           C  
ATOM    240  CD1 PHE C  76      16.077  57.798  81.037  1.00 25.97           C  
ATOM    241  CD2 PHE C  76      16.446  55.458  80.704  1.00 25.46           C  
ATOM    242  CE1 PHE C  76      16.146  57.619  82.411  1.00 26.10           C  
ATOM    243  CE2 PHE C  76      16.519  55.277  82.075  1.00 26.73           C  
ATOM    244  CZ  PHE C  76      16.367  56.361  82.931  1.00 26.33           C  
ATOM    245  H   PHE C  76      13.816  57.969  78.283  1.00 29.86           H  
ATOM    246  HA  PHE C  76      16.607  58.982  78.410  1.00 28.55           H  
ATOM    247  HB2 PHE C  76      15.459  56.132  78.272  1.00 26.96           H  
ATOM    248  HB3 PHE C  76      17.176  56.509  78.294  1.00 26.96           H  
ATOM    249  HD1 PHE C  76      15.910  58.787  80.636  1.00 25.97           H  
ATOM    250  HD2 PHE C  76      16.566  54.609  80.047  1.00 25.46           H  
ATOM    251  HE1 PHE C  76      16.027  58.464  83.073  1.00 26.10           H  
ATOM    252  HE2 PHE C  76      16.694  54.291  82.480  1.00 26.73           H  
ATOM    253  HZ  PHE C  76      16.422  56.219  84.000  1.00 26.33           H  
ATOM    254  N   CAS C  77      17.235  58.566  76.001  1.00 31.50           N  
ATOM    255  CA  CAS C  77      17.575  58.480  74.577  1.00 34.04           C  
ATOM    256  CB  CAS C  77      17.205  59.789  73.883  1.00 37.75           C  
ATOM    257  C   CAS C  77      19.083  58.208  74.448  1.00 33.58           C  
ATOM    258  O   CAS C  77      19.911  58.992  74.919  1.00 34.11           O  
ATOM    259  SG  CAS C  77      17.480  59.762  72.085  1.00 41.52           S  
ATOM    260 AS   CAS C  77      16.086  58.339  71.092  1.00 52.31          AS  
ATOM    261  CE1 CAS C  77      16.190  58.633  69.166  1.00 56.08           C  
ATOM    262  CE2 CAS C  77      14.270  58.717  71.698  1.00 54.37           C  
ATOM    263  H   CAS C  77      17.876  59.042  76.619  1.00 31.50           H  
ATOM    264  HA  CAS C  77      17.010  57.653  74.137  1.00 34.04           H  
ATOM    265  HB2 CAS C  77      17.796  60.615  74.293  1.00 37.75           H  
ATOM    266  HB3 CAS C  77      16.152  60.030  74.061  1.00 37.75           H  
ATOM    267 HE11 CAS C  77      15.510  57.950  68.653  1.00 56.08           H  
ATOM    268 HE12 CAS C  77      17.210  58.452  68.820  1.00 56.08           H  
ATOM    269 HE13 CAS C  77      15.908  59.663  68.934  1.00 56.08           H  
ATOM    270 HE21 CAS C  77      13.573  58.019  71.228  1.00 54.37           H  
ATOM    271 HE22 CAS C  77      13.995  59.739  71.427  1.00 54.37           H  
ATOM    272 HE23 CAS C  77      14.211  58.607  72.784  1.00 54.37           H  
ATOM    273  N   ASN C  78      19.418  57.072  73.849  1.00 32.90           N  
ATOM    274  CA  ASN C  78      20.793  56.600  73.721  1.00 32.27           C  
ATOM    275  C   ASN C  78      21.396  57.028  72.368  1.00 33.53           C  
ATOM    276  O   ASN C  78      21.029  56.501  71.317  1.00 35.12           O  
ATOM    277  CB  ASN C  78      20.860  55.080  73.838  1.00 32.18           C  
ATOM    278  CG  ASN C  78      22.286  54.597  73.731  1.00 32.25           C  
ATOM    279  OD1 ASN C  78      23.261  55.374  73.773  1.00 29.22           O  
ATOM    280  ND2 ASN C  78      22.422  53.284  73.571  1.00 31.87           N  
ATOM    281  H   ASN C  78      18.694  56.497  73.442  1.00 32.90           H  
ATOM    282  HA  ASN C  78      21.383  57.047  74.520  1.00 32.27           H  
ATOM    283  HB2 ASN C  78      20.266  54.596  73.053  1.00 32.18           H  
ATOM    284  HB3 ASN C  78      20.459  54.753  74.804  1.00 32.18           H  
ATOM    285 HD21 ASN C  78      21.605  52.691  73.542  1.00 31.87           H  
ATOM    286 HD22 ASN C  78      23.343  52.879  73.478  1.00 31.87           H  
ATOM    287  N   ARG C  79      22.327  57.972  72.423  1.00 32.99           N  
ATOM    288  CA  ARG C  79      23.103  58.426  71.277  1.00 36.46           C  
ATOM    289  C   ARG C  79      24.596  58.042  71.443  1.00 37.11           C  
ATOM    290  O   ARG C  79      25.492  58.809  71.090  1.00 40.00           O  
ATOM    291  CB  ARG C  79      22.942  59.928  71.033  1.00 39.10           C  
ATOM    292  CG  ARG C  79      21.481  60.350  70.895  1.00 44.47           C  
ATOM    293  CD  ARG C  79      21.377  61.778  70.386  1.00 52.76           C  
ATOM    294  NE  ARG C  79      20.070  62.359  70.696  1.00 58.92           N  
ATOM    295  CZ  ARG C  79      18.934  62.181  70.033  1.00 62.18           C  
ATOM    296  NH1 ARG C  79      18.874  61.381  68.973  1.00 63.22           N  
ATOM    297  NH2 ARG C  79      17.837  62.798  70.455  1.00 68.19           N1+
ATOM    298  H   ARG C  79      22.531  58.399  73.315  1.00 32.99           H  
ATOM    299  HA  ARG C  79      22.758  57.893  70.382  1.00 36.46           H  
ATOM    300  HB2 ARG C  79      23.404  60.496  71.852  1.00 39.10           H  
ATOM    301  HB3 ARG C  79      23.488  60.202  70.121  1.00 39.10           H  
ATOM    302  HG2 ARG C  79      20.985  60.272  71.870  1.00 44.47           H  
ATOM    303  HG3 ARG C  79      20.947  59.678  70.214  1.00 44.47           H  
ATOM    304  HD2 ARG C  79      21.566  61.850  69.309  1.00 52.76           H  
ATOM    305  HD3 ARG C  79      22.123  62.416  70.869  1.00 52.76           H  
ATOM    306  HE  ARG C  79      20.047  62.959  71.508  1.00 58.92           H  
ATOM    307 HH11 ARG C  79      19.706  60.908  68.649  1.00 63.22           H  
ATOM    308 HH12 ARG C  79      17.996  61.245  68.492  1.00 63.22           H  
ATOM    309 HH21 ARG C  79      17.875  63.394  71.269  1.00 68.19           H  
ATOM    310 HH22 ARG C  79      16.966  62.672  69.961  1.00 68.19           H  
ATOM    311  N   SER C  80      24.812  56.794  71.834  1.00 34.78           N  
ATOM    312  CA  SER C  80      26.135  56.182  71.861  1.00 32.20           C  
ATOM    313  C   SER C  80      26.091  54.767  71.227  1.00 32.78           C  
ATOM    314  O   SER C  80      25.141  54.020  71.456  1.00 31.19           O  
ATOM    315  CB  SER C  80      26.703  56.115  73.284  1.00 31.21           C  
ATOM    316  OG  SER C  80      25.953  55.273  74.153  1.00 31.54           O  
ATOM    317  H   SER C  80      24.022  56.241  72.135  1.00 34.78           H  
ATOM    318  HA  SER C  80      26.797  56.822  71.274  1.00 32.20           H  
ATOM    319  HB2 SER C  80      26.731  57.113  73.733  1.00 31.21           H  
ATOM    320  HB3 SER C  80      27.724  55.724  73.267  1.00 31.21           H  
ATOM    321  HG  SER C  80      24.998  55.470  74.022  1.00 31.54           H  
ATOM    322  N   PRO C  81      27.133  54.399  70.465  1.00 34.42           N  
ATOM    323  CA  PRO C  81      27.249  53.052  69.891  1.00 35.72           C  
ATOM    324  C   PRO C  81      27.811  52.050  70.931  1.00 34.33           C  
ATOM    325  O   PRO C  81      28.850  51.430  70.736  1.00 33.78           O  
ATOM    326  CB  PRO C  81      28.198  53.251  68.709  1.00 36.45           C  
ATOM    327  CG  PRO C  81      29.157  54.318  69.225  1.00 36.45           C  
ATOM    328  CD  PRO C  81      28.253  55.229  70.041  1.00 34.27           C  
ATOM    329  HA  PRO C  81      26.274  52.689  69.560  1.00 35.72           H  
ATOM    330  HB2 PRO C  81      28.716  52.343  68.388  1.00 36.45           H  
ATOM    331  HB3 PRO C  81      27.643  53.647  67.850  1.00 36.45           H  
ATOM    332  HG2 PRO C  81      29.674  54.851  68.422  1.00 36.45           H  
ATOM    333  HG3 PRO C  81      29.917  53.864  69.872  1.00 36.45           H  
ATOM    334  HD2 PRO C  81      27.860  56.047  69.428  1.00 34.27           H  
ATOM    335  HD3 PRO C  81      28.761  55.643  70.912  1.00 34.27           H  
ATOM    336  N   ARG C  82      27.068  51.899  72.033  1.00 33.90           N  
ATOM    337  CA  ARG C  82      27.413  51.016  73.144  1.00 32.03           C  
ATOM    338  C   ARG C  82      26.156  50.211  73.561  1.00 32.49           C  
ATOM    339  O   ARG C  82      25.048  50.452  73.077  1.00 30.71           O  
ATOM    340  CB  ARG C  82      27.956  51.823  74.331  1.00 31.19           C  
ATOM    341  CG  ARG C  82      29.341  52.455  74.136  1.00 31.55           C  
ATOM    342  CD  ARG C  82      30.420  51.510  73.612  1.00 32.69           C  
ATOM    343  NE  ARG C  82      31.758  51.919  74.077  1.00 31.15           N  
ATOM    344  CZ  ARG C  82      32.422  51.393  75.104  1.00 31.84           C  
ATOM    345  NH1 ARG C  82      31.890  50.424  75.853  1.00 32.58           N  
ATOM    346  NH2 ARG C  82      33.629  51.864  75.413  1.00 32.02           N1+
ATOM    347  H   ARG C  82      26.204  52.415  72.114  1.00 33.90           H  
ATOM    348  HA  ARG C  82      28.152  50.283  72.801  1.00 32.03           H  
ATOM    349  HB2 ARG C  82      27.249  52.626  74.579  1.00 31.19           H  
ATOM    350  HB3 ARG C  82      27.993  51.192  75.224  1.00 31.19           H  
ATOM    351  HG2 ARG C  82      29.655  52.868  75.103  1.00 31.55           H  
ATOM    352  HG3 ARG C  82      29.262  53.314  73.458  1.00 31.55           H  
ATOM    353  HD2 ARG C  82      30.462  51.557  72.522  1.00 32.69           H  
ATOM    354  HD3 ARG C  82      30.242  50.462  73.857  1.00 32.69           H  
ATOM    355  HE  ARG C  82      32.207  52.667  73.569  1.00 31.15           H  
ATOM    356 HH11 ARG C  82      32.403  50.057  76.642  1.00 32.58           H  
ATOM    357 HH12 ARG C  82      30.976  50.057  75.630  1.00 32.58           H  
ATOM    358 HH21 ARG C  82      34.033  52.614  74.870  1.00 32.02           H  
ATOM    359 HH22 ARG C  82      34.140  51.471  76.190  1.00 32.02           H  
ATOM    360  N   VAL C  83      26.388  49.208  74.414  1.00 33.44           N  
ATOM    361  CA  VAL C  83      25.320  48.436  75.048  1.00 34.04           C  
ATOM    362  C   VAL C  83      25.164  49.082  76.438  1.00 32.31           C  
ATOM    363  O   VAL C  83      25.896  48.775  77.377  1.00 33.19           O  
ATOM    364  CB  VAL C  83      25.672  46.937  75.142  1.00 34.68           C  
ATOM    365  CG1 VAL C  83      24.530  46.151  75.798  1.00 35.36           C  
ATOM    366  CG2 VAL C  83      25.957  46.344  73.758  1.00 37.61           C  
ATOM    367  H   VAL C  83      27.343  48.964  74.633  1.00 33.44           H  
ATOM    368  HA  VAL C  83      24.389  48.562  74.481  1.00 34.04           H  
ATOM    369  HB  VAL C  83      26.573  46.806  75.756  1.00 34.68           H  
ATOM    370 HG11 VAL C  83      24.332  46.505  76.814  1.00 35.36           H  
ATOM    371 HG12 VAL C  83      23.603  46.244  75.222  1.00 35.36           H  
ATOM    372 HG13 VAL C  83      24.781  45.087  75.866  1.00 35.36           H  
ATOM    373 HG21 VAL C  83      25.101  46.476  73.087  1.00 37.61           H  
ATOM    374 HG22 VAL C  83      26.829  46.816  73.294  1.00 37.61           H  
ATOM    375 HG23 VAL C  83      26.168  45.272  73.831  1.00 37.61           H  
ATOM    376  N   VAL C  84      24.264  50.054  76.506  1.00 31.19           N  
ATOM    377  CA  VAL C  84      24.199  50.980  77.630  1.00 31.22           C  
ATOM    378  C   VAL C  84      23.369  50.346  78.764  1.00 30.05           C  
ATOM    379  O   VAL C  84      22.300  49.751  78.529  1.00 28.99           O  
ATOM    380  CB  VAL C  84      23.612  52.335  77.201  1.00 31.50           C  
ATOM    381  CG1 VAL C  84      23.431  53.293  78.377  1.00 32.99           C  
ATOM    382  CG2 VAL C  84      24.509  52.976  76.144  1.00 32.27           C  
ATOM    383  H   VAL C  84      23.585  50.155  75.765  1.00 31.19           H  
ATOM    384  HA  VAL C  84      25.226  51.129  77.980  1.00 31.22           H  
ATOM    385  HB  VAL C  84      22.626  52.180  76.753  1.00 31.50           H  
ATOM    386 HG11 VAL C  84      22.681  52.922  79.082  1.00 32.99           H  
ATOM    387 HG12 VAL C  84      24.367  53.446  78.920  1.00 32.99           H  
ATOM    388 HG13 VAL C  84      23.080  54.266  78.025  1.00 32.99           H  
ATOM    389 HG21 VAL C  84      25.547  53.006  76.475  1.00 32.27           H  
ATOM    390 HG22 VAL C  84      24.495  52.403  75.214  1.00 32.27           H  
ATOM    391 HG23 VAL C  84      24.190  53.998  75.924  1.00 32.27           H  
ATOM    392  N   LEU C  85      23.894  50.493  79.976  1.00 27.60           N  
ATOM    393  CA  LEU C  85      23.300  50.067  81.238  1.00 27.78           C  
ATOM    394  C   LEU C  85      22.982  51.351  82.047  1.00 26.16           C  
ATOM    395  O   LEU C  85      23.899  52.086  82.408  1.00 23.92           O  
ATOM    396  CB  LEU C  85      24.334  49.228  82.010  1.00 29.40           C  
ATOM    397  CG  LEU C  85      23.768  48.471  83.223  1.00 30.29           C  
ATOM    398  CD1 LEU C  85      22.888  47.299  82.788  1.00 31.96           C  
ATOM    399  CD2 LEU C  85      24.920  47.952  84.087  1.00 31.23           C  
ATOM    400  H   LEU C  85      24.802  50.926  80.061  1.00 27.60           H  
ATOM    401  HA  LEU C  85      22.409  49.475  81.030  1.00 27.78           H  
ATOM    402  HB2 LEU C  85      24.787  48.506  81.325  1.00 29.40           H  
ATOM    403  HB3 LEU C  85      25.159  49.875  82.339  1.00 29.40           H  
ATOM    404  HG  LEU C  85      23.168  49.153  83.836  1.00 30.29           H  
ATOM    405 HD11 LEU C  85      22.030  47.639  82.203  1.00 31.96           H  
ATOM    406 HD12 LEU C  85      23.450  46.586  82.176  1.00 31.96           H  
ATOM    407 HD13 LEU C  85      22.501  46.759  83.658  1.00 31.96           H  
ATOM    408 HD21 LEU C  85      25.569  47.275  83.521  1.00 31.23           H  
ATOM    409 HD22 LEU C  85      25.533  48.780  84.457  1.00 31.23           H  
ATOM    410 HD23 LEU C  85      24.541  47.405  84.956  1.00 31.23           H  
ATOM    411  N   PRO C  86      21.689  51.613  82.308  1.00 25.19           N  
ATOM    412  CA  PRO C  86      21.298  52.595  83.320  1.00 24.82           C  
ATOM    413  C   PRO C  86      21.513  51.991  84.723  1.00 24.95           C  
ATOM    414  O   PRO C  86      21.188  50.837  84.975  1.00 26.79           O  
ATOM    415  CB  PRO C  86      19.795  52.809  83.112  1.00 25.05           C  
ATOM    416  CG  PRO C  86      19.493  52.153  81.774  1.00 24.82           C  
ATOM    417  CD  PRO C  86      20.516  51.036  81.679  1.00 26.19           C  
ATOM    418  HA  PRO C  86      21.877  53.513  83.189  1.00 24.82           H  
ATOM    419  HB2 PRO C  86      19.203  52.326  83.893  1.00 25.05           H  
ATOM    420  HB3 PRO C  86      19.526  53.868  83.122  1.00 25.05           H  
ATOM    421  HG2 PRO C  86      19.664  52.882  80.977  1.00 24.82           H  
ATOM    422  HG3 PRO C  86      18.464  51.795  81.696  1.00 24.82           H  
ATOM    423  HD2 PRO C  86      20.706  50.748  80.643  1.00 26.19           H  
ATOM    424  HD3 PRO C  86      20.219  50.160  82.263  1.00 26.19           H  
ATOM    425  N   VAL C  87      22.014  52.819  85.621  1.00 25.72           N  
ATOM    426  CA  VAL C  87      22.276  52.460  87.007  1.00 27.01           C  
ATOM    427  C   VAL C  87      21.579  53.526  87.877  1.00 27.48           C  
ATOM    428  O   VAL C  87      21.800  54.734  87.724  1.00 27.62           O  
ATOM    429  CB  VAL C  87      23.787  52.421  87.310  1.00 27.25           C  
ATOM    430  CG1 VAL C  87      24.051  51.878  88.715  1.00 28.70           C  
ATOM    431  CG2 VAL C  87      24.569  51.579  86.295  1.00 27.78           C  
ATOM    432  H   VAL C  87      22.237  53.761  85.333  1.00 25.72           H  
ATOM    433  HA  VAL C  87      21.838  51.478  87.204  1.00 27.01           H  
ATOM    434  HB  VAL C  87      24.178  53.442  87.275  1.00 27.25           H  
ATOM    435 HG11 VAL C  87      23.537  52.469  89.478  1.00 28.70           H  
ATOM    436 HG12 VAL C  87      23.719  50.839  88.808  1.00 28.70           H  
ATOM    437 HG13 VAL C  87      25.122  51.915  88.939  1.00 28.70           H  
ATOM    438 HG21 VAL C  87      24.175  50.558  86.240  1.00 27.78           H  
ATOM    439 HG22 VAL C  87      24.524  52.018  85.294  1.00 27.78           H  
ATOM    440 HG23 VAL C  87      25.627  51.519  86.572  1.00 27.78           H  
ATOM    441  N   TRP C  88      20.719  53.050  88.770  1.00 27.94           N  
ATOM    442  CA  TRP C  88      20.019  53.860  89.772  1.00 26.97           C  
ATOM    443  C   TRP C  88      20.854  53.710  91.056  1.00 28.00           C  
ATOM    444  O   TRP C  88      21.154  52.605  91.507  1.00 28.39           O  
ATOM    445  CB  TRP C  88      18.587  53.346  89.990  1.00 26.33           C  
ATOM    446  CG  TRP C  88      17.830  54.016  91.100  1.00 26.14           C  
ATOM    447  CD1 TRP C  88      17.786  55.358  91.372  1.00 26.18           C  
ATOM    448  CD2 TRP C  88      17.055  53.377  92.108  1.00 26.21           C  
ATOM    449  NE1 TRP C  88      17.022  55.588  92.488  1.00 26.34           N  
ATOM    450  CE2 TRP C  88      16.565  54.386  92.960  1.00 26.41           C  
ATOM    451  CE3 TRP C  88      16.721  52.042  92.374  1.00 25.86           C  
ATOM    452  CZ2 TRP C  88      15.770  54.104  94.057  1.00 27.05           C  
ATOM    453  CZ3 TRP C  88      15.934  51.766  93.456  1.00 26.81           C  
ATOM    454  CH2 TRP C  88      15.477  52.786  94.299  1.00 27.11           C  
ATOM    455  H   TRP C  88      20.549  52.055  88.807  1.00 27.94           H  
ATOM    456  HA  TRP C  88      20.010  54.905  89.446  1.00 26.97           H  
ATOM    457  HB2 TRP C  88      18.016  53.465  89.062  1.00 26.33           H  
ATOM    458  HB3 TRP C  88      18.621  52.266  90.181  1.00 26.33           H  
ATOM    459  HD1 TRP C  88      18.281  56.124  90.792  1.00 26.18           H  
ATOM    460  HE1 TRP C  88      16.828  56.492  92.894  1.00 26.34           H  
ATOM    461  HE3 TRP C  88      17.079  51.247  91.736  1.00 25.86           H  
ATOM    462  HZ2 TRP C  88      15.396  54.890  94.697  1.00 27.05           H  
ATOM    463  HZ3 TRP C  88      15.658  50.742  93.665  1.00 26.81           H  
ATOM    464  HH2 TRP C  88      14.880  52.529  95.162  1.00 27.11           H  
ATOM    465  N   LEU C  89      21.287  54.835  91.613  1.00 27.51           N  
ATOM    466  CA  LEU C  89      22.023  54.851  92.871  1.00 30.58           C  
ATOM    467  C   LEU C  89      20.932  54.957  93.950  1.00 29.65           C  
ATOM    468  O   LEU C  89      20.265  55.977  94.078  1.00 28.55           O  
ATOM    469  CB  LEU C  89      22.997  56.029  92.969  1.00 31.86           C  
ATOM    470  CG  LEU C  89      24.021  56.124  91.820  1.00 32.56           C  
ATOM    471  CD1 LEU C  89      25.025  57.236  92.123  1.00 33.83           C  
ATOM    472  CD2 LEU C  89      24.766  54.814  91.571  1.00 32.21           C  
ATOM    473  H   LEU C  89      21.084  55.727  91.187  1.00 27.51           H  
ATOM    474  HA  LEU C  89      22.570  53.911  92.991  1.00 30.58           H  
ATOM    475  HB2 LEU C  89      22.439  56.973  93.010  1.00 31.86           H  
ATOM    476  HB3 LEU C  89      23.526  55.957  93.929  1.00 31.86           H  
ATOM    477  HG  LEU C  89      23.492  56.393  90.897  1.00 32.56           H  
ATOM    478 HD11 LEU C  89      24.516  58.192  92.281  1.00 33.83           H  
ATOM    479 HD12 LEU C  89      25.607  57.003  93.021  1.00 33.83           H  
ATOM    480 HD13 LEU C  89      25.728  57.365  91.297  1.00 33.83           H  
ATOM    481 HD21 LEU C  89      25.266  54.460  92.479  1.00 32.21           H  
ATOM    482 HD22 LEU C  89      24.087  54.032  91.225  1.00 32.21           H  
ATOM    483 HD23 LEU C  89      25.523  54.940  90.791  1.00 32.21           H  
ATOM    484  N   ASN C  90      20.703  53.827  94.622  1.00 30.42           N  
ATOM    485  CA  ASN C  90      19.515  53.652  95.459  1.00 31.42           C  
ATOM    486  C   ASN C  90      19.608  54.528  96.757  1.00 33.20           C  
ATOM    487  O   ASN C  90      20.483  55.381  96.877  1.00 34.94           O  
ATOM    488  CB  ASN C  90      19.230  52.159  95.667  1.00 31.00           C  
ATOM    489  CG  ASN C  90      19.747  51.682  96.998  1.00 32.89           C  
ATOM    490  OD1 ASN C  90      20.823  52.073  97.455  1.00 32.31           O  
ATOM    491  ND2 ASN C  90      18.901  50.965  97.710  1.00 34.25           N  
ATOM    492  H   ASN C  90      21.356  53.061  94.539  1.00 30.42           H  
ATOM    493  HA  ASN C  90      18.682  54.077  94.887  1.00 31.42           H  
ATOM    494  HB2 ASN C  90      19.662  51.536  94.875  1.00 31.00           H  
ATOM    495  HB3 ASN C  90      18.145  52.009  95.636  1.00 31.00           H  
ATOM    496 HD21 ASN C  90      18.028  50.661  97.302  1.00 34.25           H  
ATOM    497 HD22 ASN C  90      19.125  50.718  98.664  1.00 34.25           H  
ATOM    498  N   PHE C  91      18.678  54.323  97.682  1.00 34.47           N  
ATOM    499  CA  PHE C  91      18.565  55.169  98.880  1.00 37.07           C  
ATOM    500  C   PHE C  91      19.742  54.975  99.849  1.00 39.73           C  
ATOM    501  O   PHE C  91      20.081  55.864 100.622  1.00 41.23           O  
ATOM    502  CB  PHE C  91      17.284  54.874  99.678  1.00 37.07           C  
ATOM    503  CG  PHE C  91      16.026  55.008  98.858  1.00 35.86           C  
ATOM    504  CD1 PHE C  91      15.746  56.190  98.177  1.00 34.12           C  
ATOM    505  CD2 PHE C  91      15.151  53.938  98.732  1.00 35.09           C  
ATOM    506  CE1 PHE C  91      14.613  56.307  97.395  1.00 31.78           C  
ATOM    507  CE2 PHE C  91      14.015  54.051  97.959  1.00 34.93           C  
ATOM    508  CZ  PHE C  91      13.753  55.239  97.280  1.00 32.97           C  
ATOM    509  H   PHE C  91      18.046  53.542  97.586  1.00 34.47           H  
ATOM    510  HA  PHE C  91      18.598  56.212  98.543  1.00 37.07           H  
ATOM    511  HB2 PHE C  91      17.340  53.862 100.101  1.00 37.07           H  
ATOM    512  HB3 PHE C  91      17.210  55.553 100.538  1.00 37.07           H  
ATOM    513  HD1 PHE C  91      16.424  57.027  98.260  1.00 34.12           H  
ATOM    514  HD2 PHE C  91      15.361  53.010  99.243  1.00 35.09           H  
ATOM    515  HE1 PHE C  91      14.403  57.231  96.877  1.00 31.78           H  
ATOM    516  HE2 PHE C  91      13.329  53.220  97.880  1.00 34.93           H  
ATOM    517  HZ  PHE C  91      12.872  55.322  96.661  1.00 32.97           H  
ATOM    518  N   ASP C  92      20.251  53.745  99.887  1.00 40.05           N  
ATOM    519  CA  ASP C  92      21.338  53.312 100.762  1.00 41.31           C  
ATOM    520  C   ASP C  92      22.673  53.792 100.138  1.00 41.81           C  
ATOM    521  O   ASP C  92      23.643  54.082 100.818  1.00 45.67           O  
ATOM    522  CB  ASP C  92      21.370  51.794 100.906  1.00 43.58           C  
ATOM    523  CG  ASP C  92      19.987  51.314 101.238  1.00 44.71           C  
ATOM    524  OD1 ASP C  92      19.177  51.182 100.303  1.00 45.40           O  
ATOM    525  OD2 ASP C  92      19.692  51.072 102.421  1.00 46.67           O1-
ATOM    526  H   ASP C  92      19.848  53.032  99.295  1.00 40.05           H  
ATOM    527  HA  ASP C  92      21.215  53.804 101.734  1.00 41.31           H  
ATOM    528  HB2 ASP C  92      22.082  51.499 101.685  1.00 43.58           H  
ATOM    529  HB3 ASP C  92      21.700  51.308  99.980  1.00 43.58           H  
ATOM    530  N   GLY C  93      22.713  53.774  98.806  1.00 39.91           N  
ATOM    531  CA  GLY C  93      23.889  54.085  98.009  1.00 38.14           C  
ATOM    532  C   GLY C  93      24.399  52.929  97.140  1.00 37.34           C  
ATOM    533  O   GLY C  93      25.450  53.024  96.524  1.00 38.32           O  
ATOM    534  H   GLY C  93      21.871  53.552  98.294  1.00 39.91           H  
ATOM    535  HA2 GLY C  93      23.604  54.897  97.333  1.00 38.14           H  
ATOM    536  HA3 GLY C  93      24.709  54.424  98.649  1.00 38.14           H  
ATOM    537  N   GLU C  94      23.604  51.861  97.038  1.00 38.02           N  
ATOM    538  CA  GLU C  94      23.936  50.706  96.206  1.00 36.38           C  
ATOM    539  C   GLU C  94      23.632  51.067  94.721  1.00 35.61           C  
ATOM    540  O   GLU C  94      22.593  51.660  94.428  1.00 37.17           O  
ATOM    541  CB  GLU C  94      23.100  49.472  96.581  1.00 36.35           C  
ATOM    542  CG  GLU C  94      23.504  48.846  97.915  1.00 39.33           C  
ATOM    543  CD  GLU C  94      24.812  48.089  97.888  1.00 41.28           C  
ATOM    544  OE1 GLU C  94      25.468  48.036  96.820  1.00 42.93           O  
ATOM    545  OE2 GLU C  94      25.192  47.529  98.928  1.00 43.20           O1-
ATOM    546  H   GLU C  94      22.739  51.840  97.559  1.00 38.02           H  
ATOM    547  HA  GLU C  94      25.000  50.515  96.349  1.00 36.38           H  
ATOM    548  HB2 GLU C  94      22.039  49.747  96.631  1.00 36.35           H  
ATOM    549  HB3 GLU C  94      23.175  48.718  95.787  1.00 36.35           H  
ATOM    550  HG2 GLU C  94      22.727  48.130  98.211  1.00 39.33           H  
ATOM    551  HG3 GLU C  94      23.551  49.610  98.701  1.00 39.33           H  
ATOM    552  N   PRO C  95      24.520  50.689  93.797  1.00 34.10           N  
ATOM    553  CA  PRO C  95      24.301  50.890  92.367  1.00 33.77           C  
ATOM    554  C   PRO C  95      23.410  49.760  91.795  1.00 33.43           C  
ATOM    555  O   PRO C  95      23.860  48.647  91.558  1.00 36.59           O  
ATOM    556  CB  PRO C  95      25.711  50.842  91.780  1.00 32.69           C  
ATOM    557  CG  PRO C  95      26.456  49.868  92.685  1.00 34.34           C  
ATOM    558  CD  PRO C  95      25.819  50.072  94.050  1.00 34.90           C  
ATOM    559  HA  PRO C  95      23.826  51.858  92.183  1.00 33.77           H  
ATOM    560  HB2 PRO C  95      25.745  50.527  90.734  1.00 32.69           H  
ATOM    561  HB3 PRO C  95      26.170  51.834  91.856  1.00 32.69           H  
ATOM    562  HG2 PRO C  95      27.536  50.048  92.698  1.00 34.34           H  
ATOM    563  HG3 PRO C  95      26.301  48.837  92.347  1.00 34.34           H  
ATOM    564  HD2 PRO C  95      26.416  50.754  94.664  1.00 34.90           H  
ATOM    565  HD3 PRO C  95      25.689  49.124  94.574  1.00 34.90           H  
ATOM    566  N   GLN C  96      22.122  50.057  91.693  1.00 32.49           N  
ATOM    567  CA  GLN C  96      21.130  49.107  91.206  1.00 32.86           C  
ATOM    568  C   GLN C  96      21.005  49.259  89.665  1.00 31.93           C  
ATOM    569  O   GLN C  96      20.604  50.322  89.192  1.00 29.19           O  
ATOM    570  CB  GLN C  96      19.778  49.351  91.882  1.00 33.12           C  
ATOM    571  CG  GLN C  96      18.744  48.295  91.491  1.00 36.54           C  
ATOM    572  CD  GLN C  96      17.464  48.469  92.280  1.00 41.51           C  
ATOM    573  OE1 GLN C  96      17.466  48.665  93.495  1.00 45.40           O  
ATOM    574  NE2 GLN C  96      16.343  48.388  91.568  1.00 41.38           N  
ATOM    575  H   GLN C  96      21.800  50.971  91.978  1.00 32.49           H  
ATOM    576  HA  GLN C  96      21.470  48.107  91.484  1.00 32.86           H  
ATOM    577  HB2 GLN C  96      19.918  49.352  92.971  1.00 33.12           H  
ATOM    578  HB3 GLN C  96      19.394  50.347  91.628  1.00 33.12           H  
ATOM    579  HG2 GLN C  96      19.122  47.288  91.703  1.00 36.54           H  
ATOM    580  HG3 GLN C  96      18.534  48.349  90.417  1.00 36.54           H  
ATOM    581 HE21 GLN C  96      15.447  48.488  92.023  1.00 41.38           H  
ATOM    582 HE22 GLN C  96      16.388  48.227  90.572  1.00 41.38           H  
ATOM    583  N   PRO C  97      21.360  48.209  88.910  1.00 30.81           N  
ATOM    584  CA  PRO C  97      21.255  48.258  87.453  1.00 30.61           C  
ATOM    585  C   PRO C  97      19.798  48.043  86.980  1.00 28.86           C  
ATOM    586  O   PRO C  97      19.000  47.378  87.638  1.00 28.66           O  
ATOM    587  CB  PRO C  97      22.141  47.110  86.977  1.00 32.76           C  
ATOM    588  CG  PRO C  97      21.989  46.076  88.085  1.00 34.08           C  
ATOM    589  CD  PRO C  97      21.893  46.924  89.346  1.00 33.20           C  
ATOM    590  HA  PRO C  97      21.620  49.221  87.086  1.00 30.61           H  
ATOM    591  HB2 PRO C  97      21.861  46.710  85.999  1.00 32.76           H  
ATOM    592  HB3 PRO C  97      23.185  47.442  86.933  1.00 32.76           H  
ATOM    593  HG2 PRO C  97      22.819  45.365  88.121  1.00 34.08           H  
ATOM    594  HG3 PRO C  97      21.063  45.506  87.943  1.00 34.08           H  
ATOM    595  HD2 PRO C  97      22.883  47.093  89.778  1.00 33.20           H  
ATOM    596  HD3 PRO C  97      21.242  46.465  90.095  1.00 33.20           H  
ATOM    597  N   TYR C  98      19.513  48.586  85.804  1.00 28.24           N  
ATOM    598  CA  TYR C  98      18.233  48.431  85.099  1.00 28.74           C  
ATOM    599  C   TYR C  98      18.497  47.757  83.723  1.00 30.15           C  
ATOM    600  O   TYR C  98      19.655  47.610  83.336  1.00 31.41           O  
ATOM    601  CB  TYR C  98      17.559  49.806  84.945  1.00 28.03           C  
ATOM    602  CG  TYR C  98      16.580  50.096  86.061  1.00 28.18           C  
ATOM    603  CD1 TYR C  98      17.024  50.427  87.331  1.00 27.95           C  
ATOM    604  CD2 TYR C  98      15.210  49.992  85.853  1.00 28.26           C  
ATOM    605  CE1 TYR C  98      16.128  50.646  88.367  1.00 28.51           C  
ATOM    606  CE2 TYR C  98      14.302  50.216  86.873  1.00 27.32           C  
ATOM    607  CZ  TYR C  98      14.765  50.532  88.132  1.00 28.03           C  
ATOM    608  OH  TYR C  98      13.912  50.742  89.171  1.00 27.76           O  
ATOM    609  H   TYR C  98      20.227  49.140  85.352  1.00 28.24           H  
ATOM    610  HA  TYR C  98      17.604  47.742  85.674  1.00 28.74           H  
ATOM    611  HB2 TYR C  98      18.310  50.603  84.938  1.00 28.03           H  
ATOM    612  HB3 TYR C  98      17.045  49.897  83.984  1.00 28.03           H  
ATOM    613  HD1 TYR C  98      18.084  50.516  87.518  1.00 27.95           H  
ATOM    614  HD2 TYR C  98      14.845  49.730  84.871  1.00 28.26           H  
ATOM    615  HE1 TYR C  98      16.489  50.904  89.352  1.00 28.51           H  
ATOM    616  HE2 TYR C  98      13.241  50.144  86.685  1.00 27.32           H  
ATOM    617  HH  TYR C  98      12.988  50.712  88.835  1.00 27.76           H  
ATOM    618  N   PRO C  99      17.436  47.355  82.995  1.00 30.17           N  
ATOM    619  CA  PRO C  99      17.628  46.788  81.657  1.00 31.61           C  
ATOM    620  C   PRO C  99      18.319  47.757  80.675  1.00 30.23           C  
ATOM    621  O   PRO C  99      18.314  48.968  80.826  1.00 30.35           O  
ATOM    622  CB  PRO C  99      16.219  46.447  81.167  1.00 32.59           C  
ATOM    623  CG  PRO C  99      15.423  46.281  82.455  1.00 31.40           C  
ATOM    624  CD  PRO C  99      16.032  47.331  83.369  1.00 30.73           C  
ATOM    625  HA  PRO C  99      18.237  45.882  81.771  1.00 31.61           H  
ATOM    626  HB2 PRO C  99      15.795  47.262  80.569  1.00 32.59           H  
ATOM    627  HB3 PRO C  99      16.204  45.543  80.549  1.00 32.59           H  
ATOM    628  HG2 PRO C  99      15.593  45.279  82.867  1.00 31.40           H  
ATOM    629  HG3 PRO C  99      14.348  46.417  82.312  1.00 31.40           H  
ATOM    630  HD2 PRO C  99      15.893  47.097  84.427  1.00 30.73           H  
ATOM    631  HD3 PRO C  99      15.606  48.313  83.154  1.00 30.73           H  
ATOM    632  N   THR C 100      18.967  47.163  79.684  1.00 31.77           N  
ATOM    633  CA  THR C 100      19.875  47.854  78.776  1.00 33.17           C  
ATOM    634  C   THR C 100      19.164  48.647  77.651  1.00 33.30           C  
ATOM    635  O   THR C 100      18.009  48.433  77.318  1.00 36.79           O  
ATOM    636  CB  THR C 100      20.887  46.860  78.155  1.00 33.37           C  
ATOM    637  OG1 THR C 100      20.189  45.695  77.684  1.00 33.89           O  
ATOM    638  CG2 THR C 100      21.927  46.401  79.173  1.00 34.10           C  
ATOM    639  H   THR C 100      18.894  46.161  79.582  1.00 31.77           H  
ATOM    640  HA  THR C 100      20.408  48.592  79.385  1.00 33.17           H  
ATOM    641  HB  THR C 100      21.400  47.306  77.296  1.00 33.37           H  
ATOM    642 HG21 THR C 100      22.494  47.245  79.573  1.00 34.10           H  
ATOM    643 HG22 THR C 100      21.460  45.865  80.006  1.00 34.10           H  
ATOM    644 HG23 THR C 100      22.631  45.701  78.710  1.00 34.10           H  
ATOM    645  HG1 THR C 100      20.850  45.109  77.273  1.00 33.89           H  
ATOM    646  N   LEU C 101      19.936  49.569  77.070  1.00 33.49           N  
ATOM    647  CA  LEU C 101      19.579  50.312  75.872  1.00 33.26           C  
ATOM    648  C   LEU C 101      20.652  50.019  74.795  1.00 32.14           C  
ATOM    649  O   LEU C 101      21.813  50.414  74.964  1.00 29.91           O  
ATOM    650  CB  LEU C 101      19.513  51.837  76.078  1.00 35.44           C  
ATOM    651  CG  LEU C 101      18.306  52.327  76.901  1.00 39.19           C  
ATOM    652  CD1 LEU C 101      18.587  52.283  78.400  1.00 39.23           C  
ATOM    653  CD2 LEU C 101      17.947  53.762  76.504  1.00 41.83           C  
ATOM    654  H   LEU C 101      20.841  49.764  77.476  1.00 33.49           H  
ATOM    655  HA  LEU C 101      18.603  49.984  75.517  1.00 33.26           H  
ATOM    656  HB2 LEU C 101      20.439  52.204  76.532  1.00 35.44           H  
ATOM    657  HB3 LEU C 101      19.464  52.297  75.082  1.00 35.44           H  
ATOM    658  HG  LEU C 101      17.437  51.698  76.690  1.00 39.19           H  
ATOM    659 HD11 LEU C 101      18.778  51.266  78.748  1.00 39.23           H  
ATOM    660 HD12 LEU C 101      19.458  52.897  78.651  1.00 39.23           H  
ATOM    661 HD13 LEU C 101      17.731  52.664  78.966  1.00 39.23           H  
ATOM    662 HD21 LEU C 101      18.785  54.444  76.677  1.00 41.83           H  
ATOM    663 HD22 LEU C 101      17.677  53.815  75.445  1.00 41.83           H  
ATOM    664 HD23 LEU C 101      17.091  54.126  77.082  1.00 41.83           H  
ATOM    665  N   PRO C 102      20.269  49.339  73.700  1.00 33.05           N  
ATOM    666  CA  PRO C 102      21.097  49.327  72.486  1.00 36.45           C  
ATOM    667  C   PRO C 102      21.140  50.732  71.817  1.00 37.66           C  
ATOM    668  O   PRO C 102      20.357  51.609  72.168  1.00 37.15           O  
ATOM    669  CB  PRO C 102      20.401  48.326  71.554  1.00 37.73           C  
ATOM    670  CG  PRO C 102      19.514  47.502  72.476  1.00 38.66           C  
ATOM    671  CD  PRO C 102      19.096  48.503  73.537  1.00 35.42           C  
ATOM    672  HA  PRO C 102      22.103  49.007  72.776  1.00 36.45           H  
ATOM    673  HB2 PRO C 102      19.782  48.838  70.807  1.00 37.73           H  
ATOM    674  HB3 PRO C 102      21.116  47.698  71.014  1.00 37.73           H  
ATOM    675  HG2 PRO C 102      20.104  46.697  72.931  1.00 38.66           H  
ATOM    676  HG3 PRO C 102      18.662  47.052  71.959  1.00 38.66           H  
ATOM    677  HD2 PRO C 102      18.813  48.016  74.474  1.00 35.42           H  
ATOM    678  HD3 PRO C 102      18.272  49.131  73.187  1.00 35.42           H  
ATOM    679  N   PRO C 103      22.040  50.915  70.841  1.00 41.52           N  
ATOM    680  CA  PRO C 103      22.255  52.223  70.204  1.00 42.63           C  
ATOM    681  C   PRO C 103      21.012  52.768  69.485  1.00 42.79           C  
ATOM    682  O   PRO C 103      20.274  52.036  68.830  1.00 45.50           O  
ATOM    683  CB  PRO C 103      23.346  51.977  69.156  1.00 45.60           C  
ATOM    684  CG  PRO C 103      24.075  50.751  69.676  1.00 44.99           C  
ATOM    685  CD  PRO C 103      22.960  49.928  70.292  1.00 42.30           C  
ATOM    686  HA  PRO C 103      22.597  52.921  70.971  1.00 42.63           H  
ATOM    687  HB2 PRO C 103      22.919  51.758  68.170  1.00 45.60           H  
ATOM    688  HB3 PRO C 103      24.002  52.844  69.038  1.00 45.60           H  
ATOM    689  HG2 PRO C 103      24.789  51.046  70.451  1.00 44.99           H  
ATOM    690  HG3 PRO C 103      24.619  50.212  68.895  1.00 44.99           H  
ATOM    691  HD2 PRO C 103      23.335  49.235  71.048  1.00 42.30           H  
ATOM    692  HD3 PRO C 103      22.419  49.362  69.526  1.00 42.30           H  
ATOM    693  N   GLY C 104      20.784  54.065  69.645  1.00 44.74           N  
ATOM    694  CA  GLY C 104      19.724  54.789  68.968  1.00 46.19           C  
ATOM    695  C   GLY C 104      18.374  54.722  69.689  1.00 48.92           C  
ATOM    696  O   GLY C 104      17.447  55.457  69.358  1.00 54.71           O  
ATOM    697  H   GLY C 104      21.355  54.586  70.296  1.00 44.74           H  
ATOM    698  HA2 GLY C 104      20.030  55.837  68.893  1.00 46.19           H  
ATOM    699  HA3 GLY C 104      19.592  54.379  67.962  1.00 46.19           H  
ATOM    700  N   THR C 105      18.232  53.755  70.588  1.00 45.41           N  
ATOM    701  CA  THR C 105      16.953  53.492  71.218  1.00 44.64           C  
ATOM    702  C   THR C 105      16.716  54.487  72.379  1.00 42.54           C  
ATOM    703  O   THR C 105      17.642  55.127  72.895  1.00 39.55           O  
ATOM    704  CB  THR C 105      16.774  52.027  71.683  1.00 46.76           C  
ATOM    705  OG1 THR C 105      17.564  51.685  72.833  1.00 47.12           O  
ATOM    706  CG2 THR C 105      17.058  51.009  70.583  1.00 46.59           C  
ATOM    707  H   THR C 105      19.029  53.183  70.830  1.00 45.41           H  
ATOM    708  HA  THR C 105      16.176  53.690  70.465  1.00 44.64           H  
ATOM    709  HB  THR C 105      15.731  51.897  71.991  1.00 46.76           H  
ATOM    710 HG21 THR C 105      16.461  51.213  69.689  1.00 46.59           H  
ATOM    711 HG22 THR C 105      18.117  50.999  70.308  1.00 46.59           H  
ATOM    712 HG23 THR C 105      16.824  49.999  70.935  1.00 46.59           H  
ATOM    713  HG1 THR C 105      18.510  51.769  72.566  1.00 47.12           H  
ATOM    714  N   GLY C 106      15.449  54.577  72.769  1.00 43.71           N  
ATOM    715  CA  GLY C 106      15.035  55.355  73.913  1.00 44.93           C  
ATOM    716  C   GLY C 106      14.003  54.602  74.745  1.00 45.38           C  
ATOM    717  O   GLY C 106      13.675  53.441  74.497  1.00 44.87           O  
ATOM    718  H   GLY C 106      14.740  54.094  72.236  1.00 43.71           H  
ATOM    719  HA2 GLY C 106      15.901  55.565  74.545  1.00 44.93           H  
ATOM    720  HA3 GLY C 106      14.597  56.285  73.544  1.00 44.93           H  
ATOM    721  N   ARG C 107      13.528  55.272  75.792  1.00 43.50           N  
ATOM    722  CA  ARG C 107      12.515  54.761  76.710  1.00 41.69           C  
ATOM    723  C   ARG C 107      11.795  55.988  77.319  1.00 39.11           C  
ATOM    724  O   ARG C 107      12.443  56.959  77.720  1.00 36.79           O  
ATOM    725  CB  ARG C 107      13.121  53.978  77.886  1.00 42.55           C  
ATOM    726  CG  ARG C 107      14.070  52.831  77.558  1.00 44.36           C  
ATOM    727  CD  ARG C 107      13.368  51.589  77.032  1.00 44.84           C  
ATOM    728  NE  ARG C 107      14.336  50.500  76.842  1.00 46.27           N  
ATOM    729  CZ  ARG C 107      15.161  50.356  75.804  1.00 55.01           C  
ATOM    730  NH1 ARG C 107      15.132  51.204  74.784  1.00 53.88           N  
ATOM    731  NH2 ARG C 107      16.039  49.360  75.791  1.00 58.14           N1+
ATOM    732  H   ARG C 107      13.882  56.199  75.983  1.00 43.50           H  
ATOM    733  HA  ARG C 107      11.808  54.137  76.153  1.00 41.69           H  
ATOM    734  HB2 ARG C 107      13.678  54.676  78.524  1.00 42.55           H  
ATOM    735  HB3 ARG C 107      12.303  53.589  78.503  1.00 42.55           H  
ATOM    736  HG2 ARG C 107      14.592  52.559  78.483  1.00 44.36           H  
ATOM    737  HG3 ARG C 107      14.862  53.153  76.877  1.00 44.36           H  
ATOM    738  HD2 ARG C 107      12.811  51.751  76.106  1.00 44.84           H  
ATOM    739  HD3 ARG C 107      12.633  51.239  77.763  1.00 44.84           H  
ATOM    740  HE  ARG C 107      14.427  49.844  77.603  1.00 46.27           H  
ATOM    741 HH11 ARG C 107      14.469  51.967  74.779  1.00 53.88           H  
ATOM    742 HH12 ARG C 107      15.773  51.088  74.012  1.00 53.88           H  
ATOM    743 HH21 ARG C 107      16.082  48.714  76.567  1.00 58.14           H  
ATOM    744 HH22 ARG C 107      16.665  49.249  75.007  1.00 58.14           H  
ATOM    745  N   ARG C 108      10.473  55.933  77.400  1.00 39.85           N  
ATOM    746  CA  ARG C 108       9.671  56.883  78.188  1.00 40.68           C  
ATOM    747  C   ARG C 108       9.447  56.179  79.539  1.00 38.13           C  
ATOM    748  O   ARG C 108       8.791  55.156  79.611  1.00 36.72           O  
ATOM    749  CB  ARG C 108       8.314  57.136  77.516  1.00 48.61           C  
ATOM    750  CG  ARG C 108       7.446  58.153  78.279  1.00 53.47           C  
ATOM    751  CD  ARG C 108       5.955  57.888  78.080  1.00 62.13           C  
ATOM    752  NE  ARG C 108       5.545  56.626  78.723  1.00 70.16           N  
ATOM    753  CZ  ARG C 108       5.315  56.439  80.023  1.00 71.28           C  
ATOM    754  NH1 ARG C 108       5.386  57.454  80.873  1.00 68.91           N  
ATOM    755  NH2 ARG C 108       5.015  55.224  80.478  1.00 72.56           N1+
ATOM    756  H   ARG C 108       9.971  55.202  76.918  1.00 39.85           H  
ATOM    757  HA  ARG C 108      10.220  57.819  78.317  1.00 40.68           H  
ATOM    758  HB2 ARG C 108       8.474  57.504  76.494  1.00 48.61           H  
ATOM    759  HB3 ARG C 108       7.781  56.183  77.408  1.00 48.61           H  
ATOM    760  HG2 ARG C 108       7.681  59.161  77.920  1.00 53.47           H  
ATOM    761  HG3 ARG C 108       7.672  58.139  79.350  1.00 53.47           H  
ATOM    762  HD2 ARG C 108       5.723  57.800  77.012  1.00 62.13           H  
ATOM    763  HD3 ARG C 108       5.336  58.705  78.463  1.00 62.13           H  
ATOM    764  HE  ARG C 108       5.487  55.819  78.118  1.00 70.16           H  
ATOM    765 HH11 ARG C 108       5.213  57.302  81.857  1.00 68.91           H  
ATOM    766 HH12 ARG C 108       5.612  58.379  80.538  1.00 68.91           H  
ATOM    767 HH21 ARG C 108       4.962  54.444  79.839  1.00 72.56           H  
ATOM    768 HH22 ARG C 108       4.841  55.083  81.463  1.00 72.56           H  
ATOM    769  N   ILE C 109      10.068  56.702  80.590  1.00 36.00           N  
ATOM    770  CA  ILE C 109      10.098  56.060  81.898  1.00 34.66           C  
ATOM    771  C   ILE C 109       9.526  56.979  82.997  1.00 33.41           C  
ATOM    772  O   ILE C 109       9.364  58.194  82.827  1.00 31.25           O  
ATOM    773  CB  ILE C 109      11.489  55.480  82.255  1.00 35.70           C  
ATOM    774  CG1 ILE C 109      12.596  56.520  82.501  1.00 36.92           C  
ATOM    775  CG2 ILE C 109      11.949  54.525  81.149  1.00 38.25           C  
ATOM    776  CD1 ILE C 109      12.601  57.101  83.908  1.00 36.82           C  
ATOM    777  H   ILE C 109      10.549  57.585  80.497  1.00 36.00           H  
ATOM    778  HA  ILE C 109       9.406  55.207  81.860  1.00 34.66           H  
ATOM    779  HB  ILE C 109      11.382  54.883  83.168  1.00 35.70           H  
ATOM    780 HG12 ILE C 109      13.564  56.028  82.366  1.00 36.92           H  
ATOM    781 HG13 ILE C 109      12.556  57.324  81.760  1.00 36.92           H  
ATOM    782 HG21 ILE C 109      11.206  53.741  80.966  1.00 38.25           H  
ATOM    783 HG22 ILE C 109      12.116  55.075  80.222  1.00 38.25           H  
ATOM    784 HG23 ILE C 109      12.894  54.038  81.407  1.00 38.25           H  
ATOM    785 HD11 ILE C 109      11.773  57.793  84.070  1.00 36.82           H  
ATOM    786 HD12 ILE C 109      12.553  56.308  84.661  1.00 36.82           H  
ATOM    787 HD13 ILE C 109      13.525  57.663  84.081  1.00 36.82           H  
ATOM    788  N   HIS C 110       9.218  56.342  84.122  1.00 33.02           N  
ATOM    789  CA  HIS C 110       8.714  56.989  85.332  1.00 33.50           C  
ATOM    790  C   HIS C 110       9.835  56.843  86.372  1.00 29.73           C  
ATOM    791  O   HIS C 110      10.330  55.746  86.628  1.00 28.45           O  
ATOM    792  CB  HIS C 110       7.458  56.291  85.887  1.00 38.54           C  
ATOM    793  CG  HIS C 110       6.292  56.330  84.948  1.00 47.30           C  
ATOM    794  CD2 HIS C 110       6.122  55.773  83.698  1.00 52.54           C  
ATOM    795  ND1 HIS C 110       5.131  56.960  85.239  1.00 53.12           N  
ATOM    796  NE2 HIS C 110       4.920  56.070  83.243  1.00 54.10           N  
ATOM    797  CE1 HIS C 110       4.298  56.789  84.160  1.00 58.27           C  
ATOM    798  H   HIS C 110       9.349  55.342  84.170  1.00 33.02           H  
ATOM    799  HA  HIS C 110       8.505  58.045  85.128  1.00 33.50           H  
ATOM    800  HB2 HIS C 110       7.182  56.754  86.843  1.00 38.54           H  
ATOM    801  HB3 HIS C 110       7.678  55.239  86.111  1.00 38.54           H  
ATOM    802  HD1 HIS C 110       4.902  57.497  86.147  1.00 53.12           H  
ATOM    803  HD2 HIS C 110       6.860  55.184  83.173  1.00 52.54           H  
ATOM    804  HE1 HIS C 110       3.295  57.179  84.075  1.00 58.27           H  
ATOM    805  N   SER C 111      10.236  57.961  86.945  1.00 27.93           N  
ATOM    806  CA  SER C 111      11.169  58.046  88.072  1.00 27.39           C  
ATOM    807  C   SER C 111      10.642  59.185  88.971  1.00 26.93           C  
ATOM    808  O   SER C 111       9.471  59.534  88.900  1.00 28.26           O  
ATOM    809  CB  SER C 111      12.607  58.260  87.584  1.00 26.21           C  
ATOM    810  OG  SER C 111      13.580  58.132  88.626  1.00 26.08           O  
ATOM    811  H   SER C 111       9.882  58.845  86.607  1.00 27.93           H  
ATOM    812  HA  SER C 111      11.108  57.122  88.659  1.00 27.39           H  
ATOM    813  HB2 SER C 111      12.725  59.254  87.140  1.00 26.21           H  
ATOM    814  HB3 SER C 111      12.864  57.525  86.816  1.00 26.21           H  
ATOM    815  HG  SER C 111      13.420  57.278  89.098  1.00 26.08           H  
ATOM    816  N   TYR C 112      11.484  59.686  89.862  1.00 27.16           N  
ATOM    817  CA  TYR C 112      11.056  60.611  90.910  1.00 27.61           C  
ATOM    818  C   TYR C 112      12.147  61.678  91.111  1.00 28.07           C  
ATOM    819  O   TYR C 112      13.313  61.475  90.782  1.00 28.66           O  
ATOM    820  CB  TYR C 112      10.770  59.922  92.261  1.00 27.76           C  
ATOM    821  CG  TYR C 112       9.981  58.636  92.181  1.00 27.10           C  
ATOM    822  CD1 TYR C 112      10.642  57.464  91.865  1.00 27.03           C  
ATOM    823  CD2 TYR C 112       8.608  58.580  92.403  1.00 27.31           C  
ATOM    824  CE1 TYR C 112       9.964  56.259  91.776  1.00 28.47           C  
ATOM    825  CE2 TYR C 112       7.908  57.382  92.298  1.00 28.59           C  
ATOM    826  CZ  TYR C 112       8.601  56.222  91.988  1.00 29.68           C  
ATOM    827  OH  TYR C 112       7.911  55.049  91.881  1.00 32.09           O  
ATOM    828  H   TYR C 112      12.458  59.422  89.825  1.00 27.16           H  
ATOM    829  HA  TYR C 112      10.153  61.110  90.553  1.00 27.61           H  
ATOM    830  HB2 TYR C 112      11.719  59.703  92.759  1.00 27.76           H  
ATOM    831  HB3 TYR C 112      10.270  60.613  92.948  1.00 27.76           H  
ATOM    832  HD1 TYR C 112      11.706  57.488  91.684  1.00 27.03           H  
ATOM    833  HD2 TYR C 112       8.075  59.483  92.661  1.00 27.31           H  
ATOM    834  HE1 TYR C 112      10.500  55.352  91.541  1.00 28.47           H  
ATOM    835  HE2 TYR C 112       6.840  57.355  92.456  1.00 28.59           H  
ATOM    836  HH  TYR C 112       8.494  54.366  91.484  1.00 32.09           H  
ATOM    837  N   ARG C 113      11.732  62.805  91.669  1.00 29.42           N  
ATOM    838  CA  ARG C 113      12.656  63.893  91.947  1.00 31.20           C  
ATOM    839  C   ARG C 113      13.615  63.456  93.074  1.00 31.91           C  
ATOM    840  O   ARG C 113      13.215  62.893  94.088  1.00 30.26           O  
ATOM    841  CB  ARG C 113      11.957  65.182  92.385  1.00 32.45           C  
ATOM    842  CG  ARG C 113      11.096  65.782  91.276  1.00 32.77           C  
ATOM    843  CD  ARG C 113      10.448  67.097  91.690  1.00 34.57           C  
ATOM    844  NE  ARG C 113      11.458  68.143  91.950  1.00 36.47           N  
ATOM    845  CZ  ARG C 113      11.796  68.701  93.112  1.00 39.05           C  
ATOM    846  NH1 ARG C 113      11.243  68.303  94.246  1.00 41.18           N  
ATOM    847  NH2 ARG C 113      12.726  69.643  93.147  1.00 41.05           N1+
ATOM    848  H   ARG C 113      10.751  62.929  91.875  1.00 29.42           H  
ATOM    849  HA  ARG C 113      13.234  64.074  91.033  1.00 31.20           H  
ATOM    850  HB2 ARG C 113      11.343  64.995  93.272  1.00 32.45           H  
ATOM    851  HB3 ARG C 113      12.720  65.909  92.689  1.00 32.45           H  
ATOM    852  HG2 ARG C 113      10.307  65.079  90.984  1.00 32.77           H  
ATOM    853  HG3 ARG C 113      11.720  65.953  90.391  1.00 32.77           H  
ATOM    854  HD2 ARG C 113       9.759  66.980  92.522  1.00 34.57           H  
ATOM    855  HD3 ARG C 113       9.843  67.460  90.854  1.00 34.57           H  
ATOM    856  HE  ARG C 113      11.933  68.464  91.118  1.00 36.47           H  
ATOM    857 HH11 ARG C 113      10.532  67.586  94.236  1.00 41.18           H  
ATOM    858 HH12 ARG C 113      11.532  68.716  95.121  1.00 41.18           H  
ATOM    859 HH21 ARG C 113      13.179  69.938  92.294  1.00 41.05           H  
ATOM    860 HH22 ARG C 113      12.983  70.066  94.027  1.00 41.05           H  
ATOM    861  N   GLY C 114      14.899  63.717  92.857  1.00 32.91           N  
ATOM    862  CA  GLY C 114      15.930  63.391  93.826  1.00 33.08           C  
ATOM    863  C   GLY C 114      16.407  61.935  93.765  1.00 31.90           C  
ATOM    864  O   GLY C 114      17.129  61.462  94.639  1.00 34.85           O  
ATOM    865  H   GLY C 114      15.173  64.151  91.987  1.00 32.91           H  
ATOM    866  HA2 GLY C 114      16.787  64.041  93.629  1.00 33.08           H  
ATOM    867  HA3 GLY C 114      15.553  63.593  94.832  1.00 33.08           H  
ATOM    868  N   HIS C 115      16.061  61.235  92.689  1.00 28.99           N  
ATOM    869  CA  HIS C 115      16.599  59.899  92.404  1.00 29.15           C  
ATOM    870  C   HIS C 115      17.837  60.095  91.521  1.00 30.65           C  
ATOM    871  O   HIS C 115      17.800  60.823  90.533  1.00 31.66           O  
ATOM    872  CB  HIS C 115      15.589  58.977  91.718  1.00 28.17           C  
ATOM    873  CG  HIS C 115      14.649  58.347  92.690  1.00 28.15           C  
ATOM    874  ND1 HIS C 115      14.280  57.027  92.600  1.00 27.49           N  
ATOM    875  CD2 HIS C 115      14.048  58.835  93.804  1.00 27.16           C  
ATOM    876  CE1 HIS C 115      13.476  56.731  93.607  1.00 28.64           C  
ATOM    877  NE2 HIS C 115      13.314  57.813  94.345  1.00 27.70           N  
ATOM    878  H   HIS C 115      15.411  61.618  92.017  1.00 28.99           H  
ATOM    879  HA  HIS C 115      16.914  59.464  93.353  1.00 29.15           H  
ATOM    880  HB2 HIS C 115      16.120  58.178  91.186  1.00 28.17           H  
ATOM    881  HB3 HIS C 115      15.015  59.518  90.958  1.00 28.17           H  
ATOM    882  HD2 HIS C 115      14.132  59.840  94.191  1.00 27.16           H  
ATOM    883  HE2 HIS C 115      12.742  57.877  95.175  1.00 27.70           H  
ATOM    884  HE1 HIS C 115      13.027  55.767  93.793  1.00 28.64           H  
ATOM    885  N   LEU C 116      18.947  59.507  91.933  1.00 31.03           N  
ATOM    886  CA  LEU C 116      20.241  59.698  91.282  1.00 31.11           C  
ATOM    887  C   LEU C 116      20.501  58.536  90.298  1.00 29.73           C  
ATOM    888  O   LEU C 116      20.582  57.381  90.685  1.00 28.87           O  
ATOM    889  CB  LEU C 116      21.396  59.758  92.299  1.00 32.99           C  
ATOM    890  CG  LEU C 116      21.777  61.190  92.723  1.00 36.69           C  
ATOM    891  CD1 LEU C 116      20.653  61.903  93.474  1.00 37.51           C  
ATOM    892  CD2 LEU C 116      23.045  61.159  93.578  1.00 40.38           C  
ATOM    893  H   LEU C 116      18.912  58.895  92.736  1.00 31.03           H  
ATOM    894  HA  LEU C 116      20.212  60.637  90.718  1.00 31.11           H  
ATOM    895  HB2 LEU C 116      21.160  59.156  93.186  1.00 32.99           H  
ATOM    896  HB3 LEU C 116      22.290  59.304  91.850  1.00 32.99           H  
ATOM    897  HG  LEU C 116      22.010  61.769  91.821  1.00 36.69           H  
ATOM    898 HD11 LEU C 116      19.774  62.046  92.839  1.00 37.51           H  
ATOM    899 HD12 LEU C 116      20.345  61.340  94.359  1.00 37.51           H  
ATOM    900 HD13 LEU C 116      20.977  62.897  93.803  1.00 37.51           H  
ATOM    901 HD21 LEU C 116      22.897  60.572  94.488  1.00 40.38           H  
ATOM    902 HD22 LEU C 116      23.877  60.713  93.023  1.00 40.38           H  
ATOM    903 HD23 LEU C 116      23.346  62.171  93.870  1.00 40.38           H  
ATOM    904  N   TRP C 117      20.637  58.918  89.027  1.00 29.60           N  
ATOM    905  CA  TRP C 117      20.892  58.012  87.914  1.00 27.62           C  
ATOM    906  C   TRP C 117      22.296  58.290  87.351  1.00 26.98           C  
ATOM    907  O   TRP C 117      22.754  59.420  87.296  1.00 26.98           O  
ATOM    908  CB  TRP C 117      19.923  58.250  86.752  1.00 26.59           C  
ATOM    909  CG  TRP C 117      18.530  57.788  87.017  1.00 24.37           C  
ATOM    910  CD1 TRP C 117      17.502  58.523  87.499  1.00 24.15           C  
ATOM    911  CD2 TRP C 117      18.013  56.488  86.746  1.00 24.73           C  
ATOM    912  NE1 TRP C 117      16.363  57.760  87.553  1.00 25.19           N  
ATOM    913  CE2 TRP C 117      16.649  56.507  87.083  1.00 25.01           C  
ATOM    914  CE3 TRP C 117      18.563  55.311  86.218  1.00 25.46           C  
ATOM    915  CZ2 TRP C 117      15.838  55.399  86.951  1.00 25.62           C  
ATOM    916  CZ3 TRP C 117      17.745  54.202  86.070  1.00 24.53           C  
ATOM    917  CH2 TRP C 117      16.397  54.258  86.426  1.00 25.62           C  
ATOM    918  H   TRP C 117      20.581  59.904  88.816  1.00 29.60           H  
ATOM    919  HA  TRP C 117      20.829  56.980  88.270  1.00 27.62           H  
ATOM    920  HB2 TRP C 117      19.899  59.317  86.506  1.00 26.59           H  
ATOM    921  HB3 TRP C 117      20.289  57.750  85.845  1.00 26.59           H  
ATOM    922  HD1 TRP C 117      17.569  59.558  87.798  1.00 24.15           H  
ATOM    923  HE1 TRP C 117      15.462  58.073  87.885  1.00 25.19           H  
ATOM    924  HE3 TRP C 117      19.604  55.270  85.932  1.00 25.46           H  
ATOM    925  HZ2 TRP C 117      14.800  55.427  87.249  1.00 25.62           H  
ATOM    926  HZ3 TRP C 117      18.155  53.285  85.674  1.00 24.53           H  
ATOM    927  HH2 TRP C 117      15.778  53.383  86.287  1.00 25.62           H  
ATOM    928  N   LEU C 118      22.927  57.226  86.869  1.00 26.82           N  
ATOM    929  CA  LEU C 118      24.065  57.317  85.961  1.00 30.27           C  
ATOM    930  C   LEU C 118      23.974  56.181  84.924  1.00 28.76           C  
ATOM    931  O   LEU C 118      23.164  55.259  85.049  1.00 28.36           O  
ATOM    932  CB  LEU C 118      25.414  57.430  86.684  1.00 33.71           C  
ATOM    933  CG  LEU C 118      25.852  56.240  87.561  1.00 36.61           C  
ATOM    934  CD1 LEU C 118      26.423  55.088  86.735  1.00 38.55           C  
ATOM    935  CD2 LEU C 118      26.941  56.706  88.534  1.00 39.18           C  
ATOM    936  H   LEU C 118      22.624  56.304  87.149  1.00 26.82           H  
ATOM    937  HA  LEU C 118      23.933  58.245  85.387  1.00 30.27           H  
ATOM    938  HB2 LEU C 118      26.202  57.632  85.948  1.00 33.71           H  
ATOM    939  HB3 LEU C 118      25.362  58.323  87.318  1.00 33.71           H  
ATOM    940  HG  LEU C 118      25.002  55.876  88.149  1.00 36.61           H  
ATOM    941 HD11 LEU C 118      25.675  54.635  86.086  1.00 38.55           H  
ATOM    942 HD12 LEU C 118      27.247  55.435  86.104  1.00 38.55           H  
ATOM    943 HD13 LEU C 118      26.807  54.294  87.385  1.00 38.55           H  
ATOM    944 HD21 LEU C 118      27.824  57.074  87.999  1.00 39.18           H  
ATOM    945 HD22 LEU C 118      26.574  57.516  89.170  1.00 39.18           H  
ATOM    946 HD23 LEU C 118      27.260  55.887  89.187  1.00 39.18           H  
ATOM    947  N   PHE C 119      24.800  56.280  83.887  1.00 28.94           N  
ATOM    948  CA  PHE C 119      24.755  55.377  82.735  1.00 28.45           C  
ATOM    949  C   PHE C 119      26.187  54.917  82.434  1.00 29.56           C  
ATOM    950  O   PHE C 119      27.125  55.705  82.453  1.00 30.24           O  
ATOM    951  CB  PHE C 119      24.192  56.072  81.484  1.00 26.67           C  
ATOM    952  CG  PHE C 119      22.747  56.485  81.645  1.00 25.94           C  
ATOM    953  CD1 PHE C 119      22.417  57.667  82.282  1.00 26.18           C  
ATOM    954  CD2 PHE C 119      21.716  55.671  81.187  1.00 28.21           C  
ATOM    955  CE1 PHE C 119      21.098  58.024  82.480  1.00 26.51           C  
ATOM    956  CE2 PHE C 119      20.391  56.026  81.370  1.00 26.23           C  
ATOM    957  CZ  PHE C 119      20.084  57.207  82.021  1.00 26.20           C  
ATOM    958  H   PHE C 119      25.499  57.010  83.872  1.00 28.94           H  
ATOM    959  HA  PHE C 119      24.138  54.511  82.991  1.00 28.45           H  
ATOM    960  HB2 PHE C 119      24.789  56.961  81.237  1.00 26.67           H  
ATOM    961  HB3 PHE C 119      24.286  55.410  80.614  1.00 26.67           H  
ATOM    962  HD1 PHE C 119      23.203  58.321  82.630  1.00 26.18           H  
ATOM    963  HD2 PHE C 119      21.953  54.747  80.681  1.00 28.21           H  
ATOM    964  HE1 PHE C 119      20.860  58.944  82.993  1.00 26.51           H  
ATOM    965  HE2 PHE C 119      19.602  55.385  81.007  1.00 26.23           H  
ATOM    966  HZ  PHE C 119      19.052  57.490  82.171  1.00 26.20           H  
ATOM    967  N   ARG C 120      26.316  53.639  82.101  1.00 29.79           N  
ATOM    968  CA  ARG C 120      27.583  52.982  81.783  1.00 29.10           C  
ATOM    969  C   ARG C 120      27.356  52.047  80.572  1.00 29.18           C  
ATOM    970  O   ARG C 120      26.217  51.800  80.175  1.00 28.71           O  
ATOM    971  CB  ARG C 120      28.090  52.122  82.954  1.00 31.37           C  
ATOM    972  CG  ARG C 120      28.242  52.847  84.287  1.00 33.39           C  
ATOM    973  CD  ARG C 120      29.265  53.975  84.303  1.00 34.40           C  
ATOM    974  NE  ARG C 120      30.650  53.519  84.161  1.00 37.52           N  
ATOM    975  CZ  ARG C 120      31.696  54.260  84.499  1.00 38.15           C  
ATOM    976  NH1 ARG C 120      31.542  55.507  84.926  1.00 37.63           N  
ATOM    977  NH2 ARG C 120      32.910  53.730  84.405  1.00 38.56           N1+
ATOM    978  H   ARG C 120      25.483  53.074  82.019  1.00 29.79           H  
ATOM    979  HA  ARG C 120      28.309  53.748  81.501  1.00 29.10           H  
ATOM    980  HB2 ARG C 120      27.388  51.290  83.110  1.00 31.37           H  
ATOM    981  HB3 ARG C 120      29.044  51.652  82.689  1.00 31.37           H  
ATOM    982  HG2 ARG C 120      28.512  52.111  85.050  1.00 33.39           H  
ATOM    983  HG3 ARG C 120      27.269  53.245  84.592  1.00 33.39           H  
ATOM    984  HD2 ARG C 120      29.174  54.464  85.278  1.00 34.40           H  
ATOM    985  HD3 ARG C 120      29.073  54.705  83.516  1.00 34.40           H  
ATOM    986  HE  ARG C 120      30.829  52.588  83.812  1.00 37.52           H  
ATOM    987 HH11 ARG C 120      30.617  55.906  84.996  1.00 37.63           H  
ATOM    988 HH12 ARG C 120      32.350  56.057  85.180  1.00 37.63           H  
ATOM    989 HH21 ARG C 120      33.023  52.780  84.080  1.00 38.56           H  
ATOM    990 HH22 ARG C 120      33.720  54.277  84.657  1.00 38.56           H  
ATOM    991  N   ASP C 121      28.456  51.528  80.037  1.00 28.67           N  
ATOM    992  CA  ASP C 121      28.410  50.370  79.134  1.00 31.57           C  
ATOM    993  C   ASP C 121      28.240  49.117  80.031  1.00 30.86           C  
ATOM    994  O   ASP C 121      28.865  48.987  81.079  1.00 33.04           O  
ATOM    995  CB  ASP C 121      29.680  50.293  78.316  1.00 30.92           C  
ATOM    996  CG  ASP C 121      29.611  49.159  77.336  1.00 32.25           C  
ATOM    997  OD1 ASP C 121      29.766  47.997  77.746  1.00 31.87           O  
ATOM    998  OD2 ASP C 121      29.524  49.423  76.122  1.00 34.61           O1-
ATOM    999  H   ASP C 121      29.352  51.943  80.253  1.00 28.67           H  
ATOM   1000  HA  ASP C 121      27.537  50.478  78.482  1.00 31.57           H  
ATOM   1001  HB2 ASP C 121      30.545  50.125  78.964  1.00 30.92           H  
ATOM   1002  HB3 ASP C 121      29.848  51.237  77.785  1.00 30.92           H  
ATOM   1003  N   ALA C 122      27.405  48.195  79.579  1.00 30.93           N  
ATOM   1004  CA  ALA C 122      27.079  46.979  80.320  1.00 31.79           C  
ATOM   1005  C   ALA C 122      28.207  45.927  80.319  1.00 33.96           C  
ATOM   1006  O   ALA C 122      28.228  45.025  81.151  1.00 37.22           O  
ATOM   1007  CB  ALA C 122      25.836  46.322  79.723  1.00 32.56           C  
ATOM   1008  H   ALA C 122      26.969  48.322  78.677  1.00 30.93           H  
ATOM   1009  HA  ALA C 122      26.898  47.262  81.363  1.00 31.79           H  
ATOM   1010  HB1 ALA C 122      25.005  47.029  79.651  1.00 32.56           H  
ATOM   1011  HB2 ALA C 122      26.035  45.947  78.712  1.00 32.56           H  
ATOM   1012  HB3 ALA C 122      25.511  45.472  80.332  1.00 32.56           H  
ATOM   1013  N   GLY C 123      29.052  45.981  79.291  1.00 35.38           N  
ATOM   1014  CA  GLY C 123      30.076  44.996  79.026  1.00 34.45           C  
ATOM   1015  C   GLY C 123      31.415  45.470  79.583  1.00 34.08           C  
ATOM   1016  O   GLY C 123      32.049  44.789  80.367  1.00 35.39           O  
ATOM   1017  H   GLY C 123      29.023  46.781  78.676  1.00 35.38           H  
ATOM   1018  HA2 GLY C 123      29.812  44.034  79.477  1.00 34.45           H  
ATOM   1019  HA3 GLY C 123      30.160  44.875  77.942  1.00 34.45           H  
ATOM   1020  N   THR C 124      31.843  46.640  79.137  1.00 34.53           N  
ATOM   1021  CA  THR C 124      33.182  47.138  79.459  1.00 34.14           C  
ATOM   1022  C   THR C 124      33.220  47.952  80.772  1.00 33.72           C  
ATOM   1023  O   THR C 124      34.285  48.274  81.275  1.00 32.72           O  
ATOM   1024  CB  THR C 124      33.823  47.984  78.342  1.00 36.73           C  
ATOM   1025  OG1 THR C 124      33.098  49.202  78.125  1.00 36.91           O  
ATOM   1026  CG2 THR C 124      33.905  47.245  77.013  1.00 38.47           C  
ATOM   1027  H   THR C 124      31.213  47.215  78.597  1.00 34.53           H  
ATOM   1028  HA  THR C 124      33.827  46.266  79.633  1.00 34.14           H  
ATOM   1029  HB  THR C 124      34.840  48.261  78.651  1.00 36.73           H  
ATOM   1030 HG21 THR C 124      34.448  46.301  77.115  1.00 38.47           H  
ATOM   1031 HG22 THR C 124      32.908  47.040  76.608  1.00 38.47           H  
ATOM   1032 HG23 THR C 124      34.419  47.864  76.269  1.00 38.47           H  
ATOM   1033  HG1 THR C 124      33.808  49.891  78.012  1.00 36.91           H  
ATOM   1034  N   HIS C 125      32.045  48.317  81.271  1.00 34.85           N  
ATOM   1035  CA  HIS C 125      31.845  49.180  82.446  1.00 39.76           C  
ATOM   1036  C   HIS C 125      32.101  50.683  82.164  1.00 36.17           C  
ATOM   1037  O   HIS C 125      32.069  51.512  83.072  1.00 35.89           O  
ATOM   1038  CB  HIS C 125      32.628  48.760  83.706  1.00 43.80           C  
ATOM   1039  CG  HIS C 125      32.159  47.509  84.358  1.00 51.54           C  
ATOM   1040  CD2 HIS C 125      31.632  46.341  83.851  1.00 60.19           C  
ATOM   1041  ND1 HIS C 125      32.164  47.366  85.705  1.00 53.69           N  
ATOM   1042  NE2 HIS C 125      31.355  45.517  84.848  1.00 62.75           N  
ATOM   1043  CE1 HIS C 125      31.663  46.119  85.983  1.00 54.96           C  
ATOM   1044  H   HIS C 125      31.209  47.937  80.851  1.00 34.85           H  
ATOM   1045  HA  HIS C 125      30.774  49.116  82.672  1.00 39.76           H  
ATOM   1046  HB2 HIS C 125      32.543  49.556  84.456  1.00 43.80           H  
ATOM   1047  HB3 HIS C 125      33.701  48.674  83.509  1.00 43.80           H  
ATOM   1048  HD2 HIS C 125      31.472  46.131  82.804  1.00 60.19           H  
ATOM   1049  HE2 HIS C 125      30.945  44.523  84.751  1.00 62.75           H  
ATOM   1050  HE1 HIS C 125      31.549  45.725  86.907  1.00 54.96           H  
ATOM   1051  N   ASP C 126      32.380  51.004  80.902  1.00 35.46           N  
ATOM   1052  CA  ASP C 126      32.781  52.342  80.459  1.00 35.37           C  
ATOM   1053  C   ASP C 126      31.832  53.466  80.896  1.00 35.71           C  
ATOM   1054  O   ASP C 126      30.617  53.277  81.075  1.00 34.97           O  
ATOM   1055  CB  ASP C 126      32.837  52.431  78.939  1.00 34.97           C  
ATOM   1056  CG  ASP C 126      34.248  52.243  78.510  1.00 35.19           C  
ATOM   1057  OD1 ASP C 126      35.117  53.061  78.853  1.00 33.67           O  
ATOM   1058  OD2 ASP C 126      34.496  51.295  77.720  1.00 35.05           O1-
ATOM   1059  H   ASP C 126      32.462  50.270  80.214  1.00 35.46           H  
ATOM   1060  HA  ASP C 126      33.751  52.525  80.934  1.00 35.37           H  
ATOM   1061  HB2 ASP C 126      32.529  53.414  78.560  1.00 34.97           H  
ATOM   1062  HB3 ASP C 126      32.180  51.703  78.460  1.00 34.97           H  
ATOM   1063  N   GLY C 127      32.404  54.660  80.999  1.00 33.48           N  
ATOM   1064  CA  GLY C 127      31.674  55.868  81.309  1.00 33.35           C  
ATOM   1065  C   GLY C 127      30.978  56.423  80.063  1.00 33.96           C  
ATOM   1066  O   GLY C 127      31.465  56.329  78.934  1.00 35.17           O  
ATOM   1067  H   GLY C 127      33.400  54.741  80.854  1.00 33.48           H  
ATOM   1068  HA2 GLY C 127      30.941  55.656  82.091  1.00 33.35           H  
ATOM   1069  HA3 GLY C 127      32.385  56.615  81.674  1.00 33.35           H  
ATOM   1070  N   LEU C 128      29.806  57.009  80.313  1.00 30.77           N  
ATOM   1071  CA  LEU C 128      29.007  57.761  79.359  1.00 29.96           C  
ATOM   1072  C   LEU C 128      28.558  59.037  80.083  1.00 30.98           C  
ATOM   1073  O   LEU C 128      28.610  59.134  81.310  1.00 30.59           O  
ATOM   1074  CB  LEU C 128      27.791  56.954  78.895  1.00 30.96           C  
ATOM   1075  CG  LEU C 128      28.164  55.692  78.098  1.00 31.99           C  
ATOM   1076  CD1 LEU C 128      26.948  54.784  77.972  1.00 30.58           C  
ATOM   1077  CD2 LEU C 128      28.705  56.032  76.708  1.00 34.48           C  
ATOM   1078  H   LEU C 128      29.412  56.926  81.240  1.00 30.77           H  
ATOM   1079  HA  LEU C 128      29.633  58.049  78.515  1.00 29.96           H  
ATOM   1080  HB2 LEU C 128      27.205  56.666  79.778  1.00 30.96           H  
ATOM   1081  HB3 LEU C 128      27.128  57.586  78.290  1.00 30.96           H  
ATOM   1082  HG  LEU C 128      28.928  55.122  78.638  1.00 31.99           H  
ATOM   1083 HD11 LEU C 128      26.533  54.549  78.957  1.00 30.58           H  
ATOM   1084 HD12 LEU C 128      26.161  55.252  77.372  1.00 30.58           H  
ATOM   1085 HD13 LEU C 128      27.240  53.841  77.502  1.00 30.58           H  
ATOM   1086 HD21 LEU C 128      27.988  56.634  76.140  1.00 34.48           H  
ATOM   1087 HD22 LEU C 128      29.641  56.592  76.769  1.00 34.48           H  
ATOM   1088 HD23 LEU C 128      28.908  55.120  76.136  1.00 34.48           H  
ATOM   1089  N   LEU C 129      28.131  60.024  79.302  1.00 31.34           N  
ATOM   1090  CA  LEU C 129      27.579  61.264  79.819  1.00 31.80           C  
ATOM   1091  C   LEU C 129      26.064  61.237  79.547  1.00 31.40           C  
ATOM   1092  O   LEU C 129      25.593  60.653  78.567  1.00 30.72           O  
ATOM   1093  CB  LEU C 129      28.175  62.504  79.141  1.00 33.79           C  
ATOM   1094  CG  LEU C 129      29.699  62.646  79.275  1.00 33.95           C  
ATOM   1095  CD1 LEU C 129      30.180  63.890  78.526  1.00 35.56           C  
ATOM   1096  CD2 LEU C 129      30.158  62.713  80.730  1.00 34.14           C  
ATOM   1097  H   LEU C 129      28.166  59.905  78.300  1.00 31.34           H  
ATOM   1098  HA  LEU C 129      27.734  61.311  80.900  1.00 31.80           H  
ATOM   1099  HB2 LEU C 129      27.918  62.490  78.074  1.00 33.79           H  
ATOM   1100  HB3 LEU C 129      27.690  63.395  79.557  1.00 33.79           H  
ATOM   1101  HG  LEU C 129      30.165  61.774  78.805  1.00 33.95           H  
ATOM   1102 HD11 LEU C 129      29.881  63.852  77.474  1.00 35.56           H  
ATOM   1103 HD12 LEU C 129      29.771  64.804  78.966  1.00 35.56           H  
ATOM   1104 HD13 LEU C 129      31.273  63.964  78.559  1.00 35.56           H  
ATOM   1105 HD21 LEU C 129      29.657  63.525  81.268  1.00 34.14           H  
ATOM   1106 HD22 LEU C 129      29.950  61.776  81.253  1.00 34.14           H  
ATOM   1107 HD23 LEU C 129      31.238  62.883  80.791  1.00 34.14           H  
ATOM   1108  N   VAL C 130      25.332  61.932  80.415  1.00 30.24           N  
ATOM   1109  CA  VAL C 130      23.905  62.151  80.264  1.00 30.28           C  
ATOM   1110  C   VAL C 130      23.683  63.671  80.365  1.00 32.87           C  
ATOM   1111  O   VAL C 130      23.942  64.289  81.413  1.00 34.48           O  
ATOM   1112  CB  VAL C 130      23.084  61.312  81.258  1.00 29.62           C  
ATOM   1113  CG1 VAL C 130      23.604  61.363  82.698  1.00 27.99           C  
ATOM   1114  CG2 VAL C 130      21.601  61.683  81.194  1.00 29.52           C  
ATOM   1115  H   VAL C 130      25.778  62.303  81.242  1.00 30.24           H  
ATOM   1116  HA  VAL C 130      23.617  61.833  79.259  1.00 30.28           H  
ATOM   1117  HB  VAL C 130      23.172  60.266  80.936  1.00 29.62           H  
ATOM   1118 HG11 VAL C 130      24.629  60.987  82.767  1.00 27.99           H  
ATOM   1119 HG12 VAL C 130      23.584  62.378  83.106  1.00 27.99           H  
ATOM   1120 HG13 VAL C 130      22.998  60.723  83.347  1.00 27.99           H  
ATOM   1121 HG21 VAL C 130      21.421  62.703  81.548  1.00 29.52           H  
ATOM   1122 HG22 VAL C 130      21.228  61.607  80.167  1.00 29.52           H  
ATOM   1123 HG23 VAL C 130      21.004  61.011  81.816  1.00 29.52           H  
ATOM   1124  N   ASN C 131      23.243  64.256  79.254  1.00 32.27           N  
ATOM   1125  CA  ASN C 131      23.083  65.708  79.107  1.00 35.48           C  
ATOM   1126  C   ASN C 131      24.388  66.480  79.429  1.00 38.04           C  
ATOM   1127  O   ASN C 131      24.362  67.616  79.889  1.00 39.54           O  
ATOM   1128  CB  ASN C 131      21.912  66.261  79.925  1.00 36.76           C  
ATOM   1129  CG  ASN C 131      20.579  65.754  79.427  1.00 38.22           C  
ATOM   1130  OD1 ASN C 131      20.468  65.002  78.464  1.00 35.59           O  
ATOM   1131  ND2 ASN C 131      19.531  66.180  80.117  1.00 39.88           N  
ATOM   1132  H   ASN C 131      22.882  63.669  78.516  1.00 32.27           H  
ATOM   1133  HA  ASN C 131      22.899  65.876  78.038  1.00 35.48           H  
ATOM   1134  HB2 ASN C 131      21.882  67.356  79.858  1.00 36.76           H  
ATOM   1135  HB3 ASN C 131      22.011  66.004  80.986  1.00 36.76           H  
ATOM   1136 HD21 ASN C 131      19.663  66.799  80.905  1.00 39.88           H  
ATOM   1137 HD22 ASN C 131      18.601  65.887  79.856  1.00 39.88           H  
ATOM   1138  N   GLN C 132      25.514  65.824  79.151  1.00 42.51           N  
ATOM   1139  CA  GLN C 132      26.860  66.367  79.336  1.00 46.90           C  
ATOM   1140  C   GLN C 132      27.254  66.449  80.840  1.00 42.91           C  
ATOM   1141  O   GLN C 132      28.113  67.219  81.245  1.00 41.61           O  
ATOM   1142  CB  GLN C 132      27.138  67.684  78.597  1.00 53.00           C  
ATOM   1143  CG  GLN C 132      26.659  67.749  77.146  1.00 58.64           C  
ATOM   1144  CD  GLN C 132      27.300  66.728  76.224  1.00 68.46           C  
ATOM   1145  OE1 GLN C 132      27.719  65.640  76.621  1.00 71.27           O  
ATOM   1146  NE2 GLN C 132      27.340  67.087  74.945  1.00 78.89           N  
ATOM   1147  H   GLN C 132      25.437  64.863  78.851  1.00 42.51           H  
ATOM   1148  HA  GLN C 132      27.526  65.596  78.940  1.00 46.90           H  
ATOM   1149  HB2 GLN C 132      26.678  68.516  79.145  1.00 53.00           H  
ATOM   1150  HB3 GLN C 132      28.219  67.875  78.622  1.00 53.00           H  
ATOM   1151  HG2 GLN C 132      26.879  68.753  76.763  1.00 58.64           H  
ATOM   1152  HG3 GLN C 132      25.573  67.621  77.082  1.00 58.64           H  
ATOM   1153 HE21 GLN C 132      27.725  66.458  74.255  1.00 78.89           H  
ATOM   1154 HE22 GLN C 132      26.985  67.990  74.663  1.00 78.89           H  
ATOM   1155  N   THR C 133      26.681  65.531  81.619  1.00 39.43           N  
ATOM   1156  CA  THR C 133      27.017  65.324  83.029  1.00 39.18           C  
ATOM   1157  C   THR C 133      27.143  63.805  83.287  1.00 38.46           C  
ATOM   1158  O   THR C 133      26.618  62.994  82.518  1.00 37.22           O  
ATOM   1159  CB  THR C 133      25.955  65.935  83.969  1.00 41.78           C  
ATOM   1160  OG1 THR C 133      24.675  65.322  83.805  1.00 39.19           O  
ATOM   1161  CG2 THR C 133      25.788  67.439  83.788  1.00 46.62           C  
ATOM   1162  H   THR C 133      25.944  64.953  81.240  1.00 39.43           H  
ATOM   1163  HA  THR C 133      27.993  65.782  83.233  1.00 39.18           H  
ATOM   1164  HB  THR C 133      26.250  65.749  85.008  1.00 41.78           H  
ATOM   1165 HG21 THR C 133      26.742  67.962  83.900  1.00 46.62           H  
ATOM   1166 HG22 THR C 133      25.360  67.680  82.809  1.00 46.62           H  
ATOM   1167 HG23 THR C 133      25.087  67.832  84.533  1.00 46.62           H  
ATOM   1168  HG1 THR C 133      24.476  65.230  82.849  1.00 39.19           H  
ATOM   1169  N   GLU C 134      27.791  63.443  84.390  1.00 36.93           N  
ATOM   1170  CA  GLU C 134      28.021  62.037  84.761  1.00 36.80           C  
ATOM   1171  C   GLU C 134      26.897  61.463  85.674  1.00 34.34           C  
ATOM   1172  O   GLU C 134      26.853  60.275  85.945  1.00 35.75           O  
ATOM   1173  CB  GLU C 134      29.371  61.869  85.476  1.00 40.60           C  
ATOM   1174  CG  GLU C 134      30.554  62.277  84.601  1.00 47.89           C  
ATOM   1175  CD  GLU C 134      31.815  61.693  85.182  1.00 57.01           C  
ATOM   1176  OE1 GLU C 134      32.066  60.487  84.947  1.00 59.93           O  
ATOM   1177  OE2 GLU C 134      32.561  62.425  85.864  1.00 65.59           O1-
ATOM   1178  H   GLU C 134      28.126  64.155  85.024  1.00 36.93           H  
ATOM   1179  HA  GLU C 134      28.011  61.432  83.845  1.00 36.80           H  
ATOM   1180  HB2 GLU C 134      29.383  62.463  86.400  1.00 40.60           H  
ATOM   1181  HB3 GLU C 134      29.480  60.823  85.793  1.00 40.60           H  
ATOM   1182  HG2 GLU C 134      30.632  63.368  84.531  1.00 47.89           H  
ATOM   1183  HG3 GLU C 134      30.434  61.887  83.585  1.00 47.89           H  
ATOM   1184  N   LEU C 135      26.065  62.368  86.194  1.00 34.00           N  
ATOM   1185  CA  LEU C 135      25.039  62.074  87.195  1.00 32.38           C  
ATOM   1186  C   LEU C 135      23.787  62.861  86.778  1.00 31.90           C  
ATOM   1187  O   LEU C 135      23.851  64.069  86.566  1.00 33.32           O  
ATOM   1188  CB  LEU C 135      25.475  62.562  88.589  1.00 34.92           C  
ATOM   1189  CG  LEU C 135      26.466  61.624  89.304  1.00 35.97           C  
ATOM   1190  CD1 LEU C 135      27.164  62.367  90.447  1.00 38.02           C  
ATOM   1191  CD2 LEU C 135      25.758  60.389  89.863  1.00 34.07           C  
ATOM   1192  H   LEU C 135      26.120  63.322  85.866  1.00 34.00           H  
ATOM   1193  HA  LEU C 135      24.829  61.002  87.195  1.00 32.38           H  
ATOM   1194  HB2 LEU C 135      25.928  63.558  88.487  1.00 34.92           H  
ATOM   1195  HB3 LEU C 135      24.591  62.696  89.227  1.00 34.92           H  
ATOM   1196  HG  LEU C 135      27.239  61.297  88.600  1.00 35.97           H  
ATOM   1197 HD11 LEU C 135      27.725  63.227  90.065  1.00 38.02           H  
ATOM   1198 HD12 LEU C 135      26.442  62.732  91.185  1.00 38.02           H  
ATOM   1199 HD13 LEU C 135      27.874  61.711  90.961  1.00 38.02           H  
ATOM   1200 HD21 LEU C 135      25.004  60.665  90.609  1.00 34.07           H  
ATOM   1201 HD22 LEU C 135      25.256  59.821  89.077  1.00 34.07           H  
ATOM   1202 HD23 LEU C 135      26.478  59.721  90.346  1.00 34.07           H  
ATOM   1203  N   PHE C 136      22.680  62.152  86.612  1.00 31.75           N  
ATOM   1204  CA  PHE C 136      21.392  62.736  86.241  1.00 31.13           C  
ATOM   1205  C   PHE C 136      20.449  62.615  87.451  1.00 29.02           C  
ATOM   1206  O   PHE C 136      20.414  61.608  88.151  1.00 26.94           O  
ATOM   1207  CB  PHE C 136      20.805  62.030  85.014  1.00 31.82           C  
ATOM   1208  CG  PHE C 136      19.444  62.517  84.582  1.00 31.31           C  
ATOM   1209  CD1 PHE C 136      19.301  63.714  83.915  1.00 32.10           C  
ATOM   1210  CD2 PHE C 136      18.314  61.778  84.877  1.00 31.42           C  
ATOM   1211  CE1 PHE C 136      18.065  64.162  83.529  1.00 31.93           C  
ATOM   1212  CE2 PHE C 136      17.066  62.224  84.493  1.00 31.32           C  
ATOM   1213  CZ  PHE C 136      16.944  63.422  83.826  1.00 30.99           C  
ATOM   1214  H   PHE C 136      22.718  61.153  86.755  1.00 31.75           H  
ATOM   1215  HA  PHE C 136      21.536  63.799  86.013  1.00 31.13           H  
ATOM   1216  HB2 PHE C 136      21.485  62.176  84.171  1.00 31.82           H  
ATOM   1217  HB3 PHE C 136      20.776  60.946  85.174  1.00 31.82           H  
ATOM   1218  HD1 PHE C 136      20.176  64.307  83.693  1.00 32.10           H  
ATOM   1219  HD2 PHE C 136      18.409  60.845  85.413  1.00 31.42           H  
ATOM   1220  HE1 PHE C 136      17.971  65.094  82.992  1.00 31.93           H  
ATOM   1221  HE2 PHE C 136      16.189  61.635  84.714  1.00 31.32           H  
ATOM   1222  HZ  PHE C 136      15.968  63.782  83.536  1.00 30.99           H  
ATOM   1223  N   VAL C 137      19.666  63.676  87.646  1.00 29.72           N  
ATOM   1224  CA  VAL C 137      18.667  63.797  88.704  1.00 32.30           C  
ATOM   1225  C   VAL C 137      17.434  64.427  88.009  1.00 33.77           C  
ATOM   1226  O   VAL C 137      17.555  65.497  87.424  1.00 33.07           O  
ATOM   1227  CB  VAL C 137      19.155  64.715  89.849  1.00 32.97           C  
ATOM   1228  CG1 VAL C 137      18.131  64.739  90.989  1.00 34.08           C  
ATOM   1229  CG2 VAL C 137      20.511  64.271  90.403  1.00 32.27           C  
ATOM   1230  H   VAL C 137      19.749  64.460  87.016  1.00 29.72           H  
ATOM   1231  HA  VAL C 137      18.461  62.806  89.102  1.00 32.30           H  
ATOM   1232  HB  VAL C 137      19.269  65.742  89.477  1.00 32.97           H  
ATOM   1233 HG11 VAL C 137      17.168  65.134  90.653  1.00 34.08           H  
ATOM   1234 HG12 VAL C 137      17.966  63.733  91.388  1.00 34.08           H  
ATOM   1235 HG13 VAL C 137      18.477  65.376  91.811  1.00 34.08           H  
ATOM   1236 HG21 VAL C 137      20.483  63.221  90.706  1.00 32.27           H  
ATOM   1237 HG22 VAL C 137      21.305  64.390  89.658  1.00 32.27           H  
ATOM   1238 HG23 VAL C 137      20.795  64.870  91.275  1.00 32.27           H  
ATOM   1239  N   PRO C 138      16.262  63.755  88.050  1.00 34.27           N  
ATOM   1240  CA  PRO C 138      15.059  64.327  87.454  1.00 34.91           C  
ATOM   1241  C   PRO C 138      14.561  65.611  88.160  1.00 36.83           C  
ATOM   1242  O   PRO C 138      14.551  65.732  89.394  1.00 37.52           O  
ATOM   1243  CB  PRO C 138      13.988  63.238  87.594  1.00 33.70           C  
ATOM   1244  CG  PRO C 138      14.779  61.958  87.802  1.00 33.94           C  
ATOM   1245  CD  PRO C 138      16.004  62.423  88.570  1.00 34.32           C  
ATOM   1246  HA  PRO C 138      15.274  64.527  86.398  1.00 34.91           H  
ATOM   1247  HB2 PRO C 138      13.338  63.418  88.459  1.00 33.70           H  
ATOM   1248  HB3 PRO C 138      13.350  63.184  86.707  1.00 33.70           H  
ATOM   1249  HG2 PRO C 138      15.079  61.551  86.831  1.00 33.94           H  
ATOM   1250  HG3 PRO C 138      14.216  61.182  88.326  1.00 33.94           H  
ATOM   1251  HD2 PRO C 138      16.846  61.755  88.392  1.00 34.32           H  
ATOM   1252  HD3 PRO C 138      15.805  62.512  89.642  1.00 34.32           H  
ATOM   1253  N   SER C 139      14.096  66.529  87.322  1.00 36.77           N  
ATOM   1254  CA  SER C 139      13.426  67.776  87.682  1.00 39.49           C  
ATOM   1255  C   SER C 139      11.883  67.554  87.646  1.00 39.16           C  
ATOM   1256  O   SER C 139      11.414  66.417  87.658  1.00 37.51           O  
ATOM   1257  CB  SER C 139      13.935  68.894  86.759  1.00 39.18           C  
ATOM   1258  OG  SER C 139      13.872  68.486  85.394  1.00 41.45           O  
ATOM   1259  H   SER C 139      14.190  66.366  86.330  1.00 36.77           H  
ATOM   1260  HA  SER C 139      13.670  68.030  88.722  1.00 39.49           H  
ATOM   1261  HB2 SER C 139      14.987  69.102  86.986  1.00 39.18           H  
ATOM   1262  HB3 SER C 139      13.374  69.825  86.872  1.00 39.18           H  
ATOM   1263  HG  SER C 139      14.236  69.213  84.857  1.00 41.45           H  
ATOM   1264  N   LEU C 140      11.116  68.633  87.746  1.00 42.45           N  
ATOM   1265  CA  LEU C 140       9.646  68.585  87.748  1.00 45.37           C  
ATOM   1266  C   LEU C 140       9.160  68.840  86.300  1.00 42.21           C  
ATOM   1267  O   LEU C 140       9.735  69.628  85.557  1.00 42.85           O  
ATOM   1268  CB  LEU C 140       9.088  69.625  88.729  1.00 47.72           C  
ATOM   1269  CG  LEU C 140       7.562  69.584  88.946  1.00 52.42           C  
ATOM   1270  CD1 LEU C 140       7.071  68.250  89.511  1.00 52.52           C  
ATOM   1271  CD2 LEU C 140       7.149  70.715  89.894  1.00 55.60           C  
ATOM   1272  H   LEU C 140      11.547  69.545  87.776  1.00 42.45           H  
ATOM   1273  HA  LEU C 140       9.346  67.578  88.056  1.00 45.37           H  
ATOM   1274  HB2 LEU C 140       9.587  69.501  89.699  1.00 47.72           H  
ATOM   1275  HB3 LEU C 140       9.372  70.627  88.382  1.00 47.72           H  
ATOM   1276  HG  LEU C 140       7.058  69.755  87.987  1.00 52.42           H  
ATOM   1277 HD11 LEU C 140       7.263  67.422  88.825  1.00 52.52           H  
ATOM   1278 HD12 LEU C 140       7.552  68.022  90.467  1.00 52.52           H  
ATOM   1279 HD13 LEU C 140       5.989  68.280  89.683  1.00 52.52           H  
ATOM   1280 HD21 LEU C 140       7.593  70.583  90.886  1.00 55.60           H  
ATOM   1281 HD22 LEU C 140       7.469  71.688  89.509  1.00 55.60           H  
ATOM   1282 HD23 LEU C 140       6.060  70.746  90.012  1.00 55.60           H  
ATOM   1283  N   ASN C 141       8.129  68.092  85.913  1.00 42.43           N  
ATOM   1284  CA  ASN C 141       7.537  68.129  84.567  1.00 44.75           C  
ATOM   1285  C   ASN C 141       6.675  69.391  84.251  1.00 46.47           C  
ATOM   1286  O   ASN C 141       5.667  69.264  83.554  1.00 46.56           O  
ATOM   1287  CB  ASN C 141       6.703  66.867  84.296  1.00 44.82           C  
ATOM   1288  CG  ASN C 141       7.522  65.601  84.306  1.00 45.33           C  
ATOM   1289  OD1 ASN C 141       7.290  64.708  85.114  1.00 44.74           O  
ATOM   1290  ND2 ASN C 141       8.487  65.509  83.415  1.00 49.44           N  
ATOM   1291  H   ASN C 141       7.791  67.366  86.529  1.00 42.43           H  
ATOM   1292  HA  ASN C 141       8.381  68.175  83.867  1.00 44.75           H  
ATOM   1293  HB2 ASN C 141       6.208  66.914  83.320  1.00 44.82           H  
ATOM   1294  HB3 ASN C 141       5.909  66.772  85.048  1.00 44.82           H  
ATOM   1295 HD21 ASN C 141       8.648  66.265  82.766  1.00 49.44           H  
ATOM   1296 HD22 ASN C 141       9.067  64.682  83.382  1.00 49.44           H  
ATOM   1297  N   VAL C 142       7.282  70.562  84.437  1.00 49.52           N  
ATOM   1298  CA  VAL C 142       6.567  71.839  84.405  1.00 55.57           C  
ATOM   1299  C   VAL C 142       6.398  72.204  82.901  1.00 61.22           C  
ATOM   1300  O   VAL C 142       7.375  72.195  82.149  1.00 61.89           O  
ATOM   1301  CB  VAL C 142       7.341  72.945  85.159  1.00  0.00           C  
ATOM   1302  CG1 VAL C 142       6.652  74.312  85.076  1.00  0.00           C  
ATOM   1303  CG2 VAL C 142       7.522  72.579  86.632  1.00  0.00           C  
ATOM   1304  H   VAL C 142       8.304  70.554  84.369  1.00 49.52           H  
ATOM   1305  HA  VAL C 142       5.573  71.688  84.846  1.00 55.57           H  
ATOM   1306  HB  VAL C 142       8.340  73.050  84.715  1.00  0.00           H  
ATOM   1307 HG11 VAL C 142       6.642  74.692  84.050  1.00  0.00           H  
ATOM   1308 HG12 VAL C 142       5.620  74.258  85.437  1.00  0.00           H  
ATOM   1309 HG13 VAL C 142       7.183  75.053  85.684  1.00  0.00           H  
ATOM   1310 HG21 VAL C 142       6.556  72.422  87.124  1.00  0.00           H  
ATOM   1311 HG22 VAL C 142       8.111  71.666  86.733  1.00  0.00           H  
ATOM   1312 HG23 VAL C 142       8.054  73.369  87.173  1.00  0.00           H  
ATOM   1313  N   ASP C 143       5.225  72.735  82.562  1.00 68.24           N  
ATOM   1314  CA  ASP C 143       4.556  72.780  81.237  1.00 74.85           C  
ATOM   1315  C   ASP C 143       3.928  71.422  80.774  1.00 73.94           C  
ATOM   1316  O   ASP C 143       3.338  71.321  79.693  1.00 70.06           O  
ATOM   1317  CB  ASP C 143       5.462  73.427  80.201  1.00  0.00           C  
ATOM   1318  CG  ASP C 143       4.696  73.762  78.959  1.00  0.00           C  
ATOM   1319  OD1 ASP C 143       5.008  73.313  77.858  1.00  0.00           O  
ATOM   1320  OD2 ASP C 143       3.682  74.663  79.119  1.00  0.00           O1-
ATOM   1321  H   ASP C 143       4.881  73.365  83.288  1.00 68.24           H  
ATOM   1322  HA  ASP C 143       3.686  73.427  81.413  1.00 74.85           H  
ATOM   1323  HB2 ASP C 143       6.309  72.785  79.947  1.00  0.00           H  
ATOM   1324  HB3 ASP C 143       5.885  74.360  80.594  1.00  0.00           H  
ATOM   1325  N   GLY C 144       4.022  70.425  81.653  1.00 70.95           N  
ATOM   1326  CA  GLY C 144       3.473  69.101  81.422  1.00 68.37           C  
ATOM   1327  C   GLY C 144       4.485  68.075  80.883  1.00 65.18           C  
ATOM   1328  O   GLY C 144       4.214  66.883  80.913  1.00 71.40           O  
ATOM   1329  H   GLY C 144       4.514  70.584  82.521  1.00 70.95           H  
ATOM   1330  HA2 GLY C 144       3.105  68.738  82.387  1.00 68.37           H  
ATOM   1331  HA3 GLY C 144       2.636  69.153  80.719  1.00 68.37           H  
ATOM   1332  N   GLN C 145       5.723  68.514  80.667  1.00 60.18           N  
ATOM   1333  CA  GLN C 145       6.645  68.144  79.613  1.00 58.31           C  
ATOM   1334  C   GLN C 145       7.598  67.084  80.217  1.00 53.72           C  
ATOM   1335  O   GLN C 145       8.061  67.252  81.348  1.00 50.83           O  
ATOM   1336  CB  GLN C 145       7.501  69.313  79.118  1.00  0.00           C  
ATOM   1337  CG  GLN C 145       6.701  70.434  78.468  1.00  0.00           C  
ATOM   1338  CD  GLN C 145       6.058  70.092  77.143  1.00  0.00           C  
ATOM   1339  NE2 GLN C 145       5.327  70.922  76.607  1.00  0.00           N  
ATOM   1340  OE1 GLN C 145       6.311  68.899  76.597  1.00  0.00           O  
ATOM   1341  H   GLN C 145       5.933  68.909  81.589  1.00 60.18           H  
ATOM   1342  HA  GLN C 145       6.049  67.706  78.810  1.00 58.31           H  
ATOM   1343  HB2 GLN C 145       8.056  69.739  79.965  1.00  0.00           H  
ATOM   1344  HB3 GLN C 145       8.257  68.944  78.413  1.00  0.00           H  
ATOM   1345  HG2 GLN C 145       5.916  70.761  79.147  1.00  0.00           H  
ATOM   1346  HG3 GLN C 145       7.368  71.287  78.292  1.00  0.00           H  
ATOM   1347 HE21 GLN C 145       5.161  71.813  77.054  1.00  0.00           H  
ATOM   1348 HE22 GLN C 145       4.892  70.715  75.719  1.00  0.00           H  
ATOM   1349  N   PRO C 146       7.922  66.021  79.460  1.00 52.64           N  
ATOM   1350  CA  PRO C 146       8.839  64.998  79.954  1.00 51.34           C  
ATOM   1351  C   PRO C 146      10.294  65.523  79.905  1.00 47.54           C  
ATOM   1352  O   PRO C 146      10.655  66.326  79.045  1.00 47.46           O  
ATOM   1353  CB  PRO C 146       8.620  63.820  79.018  1.00 51.57           C  
ATOM   1354  CG  PRO C 146       8.277  64.492  77.692  1.00 53.21           C  
ATOM   1355  CD  PRO C 146       7.460  65.708  78.114  1.00 52.77           C  
ATOM   1356  HA  PRO C 146       8.576  64.728  80.978  1.00 51.34           H  
ATOM   1357  HB2 PRO C 146       9.481  63.154  78.957  1.00 51.57           H  
ATOM   1358  HB3 PRO C 146       7.759  63.229  79.356  1.00 51.57           H  
ATOM   1359  HG2 PRO C 146       7.729  63.835  77.011  1.00 53.21           H  
ATOM   1360  HG3 PRO C 146       9.196  64.811  77.186  1.00 53.21           H  
ATOM   1361  HD2 PRO C 146       6.393  65.469  78.170  1.00 52.77           H  
ATOM   1362  HD3 PRO C 146       7.606  66.560  77.445  1.00 52.77           H  
ATOM   1363  N   ILE C 147      11.096  65.084  80.872  1.00 42.59           N  
ATOM   1364  CA  ILE C 147      12.494  65.503  80.944  1.00 41.57           C  
ATOM   1365  C   ILE C 147      13.272  64.633  79.926  1.00 40.52           C  
ATOM   1366  O   ILE C 147      13.045  63.428  79.816  1.00 38.25           O  
ATOM   1367  CB  ILE C 147      13.093  65.375  82.363  1.00 42.13           C  
ATOM   1368  CG1 ILE C 147      12.189  65.939  83.482  1.00 46.15           C  
ATOM   1369  CG2 ILE C 147      14.475  66.044  82.427  1.00 42.55           C  
ATOM   1370  CD1 ILE C 147      11.688  67.359  83.260  1.00 49.34           C  
ATOM   1371  H   ILE C 147      10.717  64.483  81.591  1.00 42.59           H  
ATOM   1372  HA  ILE C 147      12.546  66.550  80.619  1.00 41.57           H  
ATOM   1373  HB  ILE C 147      13.241  64.311  82.588  1.00 42.13           H  
ATOM   1374 HG12 ILE C 147      11.326  65.280  83.618  1.00 46.15           H  
ATOM   1375 HG13 ILE C 147      12.732  65.902  84.435  1.00 46.15           H  
ATOM   1376 HG21 ILE C 147      15.194  65.523  81.787  1.00 42.55           H  
ATOM   1377 HG22 ILE C 147      14.435  67.089  82.103  1.00 42.55           H  
ATOM   1378 HG23 ILE C 147      14.874  66.023  83.447  1.00 42.55           H  
ATOM   1379 HD11 ILE C 147      12.510  68.057  83.082  1.00 49.34           H  
ATOM   1380 HD12 ILE C 147      11.001  67.418  82.411  1.00 49.34           H  
ATOM   1381 HD13 ILE C 147      11.143  67.699  84.145  1.00 49.34           H  
ATOM   1382  N   PHE C 148      14.163  65.273  79.173  1.00 40.52           N  
ATOM   1383  CA  PHE C 148      14.962  64.586  78.155  1.00 40.29           C  
ATOM   1384  C   PHE C 148      16.348  64.270  78.759  1.00 36.95           C  
ATOM   1385  O   PHE C 148      17.071  65.163  79.187  1.00 38.27           O  
ATOM   1386  CB  PHE C 148      15.106  65.468  76.905  1.00 46.81           C  
ATOM   1387  CG  PHE C 148      15.234  64.645  75.645  1.00 50.46           C  
ATOM   1388  CD1 PHE C 148      14.110  64.305  74.911  1.00 53.70           C  
ATOM   1389  CD2 PHE C 148      16.470  64.184  75.224  1.00 57.41           C  
ATOM   1390  CE1 PHE C 148      14.208  63.517  73.780  1.00 55.57           C  
ATOM   1391  CE2 PHE C 148      16.576  63.399  74.080  1.00 58.47           C  
ATOM   1392  CZ  PHE C 148      15.443  63.062  73.367  1.00 55.77           C  
ATOM   1393  H   PHE C 148      14.288  66.268  79.291  1.00 40.52           H  
ATOM   1394  HA  PHE C 148      14.455  63.651  77.898  1.00 40.29           H  
ATOM   1395  HB2 PHE C 148      14.229  66.121  76.798  1.00 46.81           H  
ATOM   1396  HB3 PHE C 148      15.964  66.148  76.986  1.00 46.81           H  
ATOM   1397  HD1 PHE C 148      13.141  64.662  75.228  1.00 53.70           H  
ATOM   1398  HD2 PHE C 148      17.356  64.434  75.788  1.00 57.41           H  
ATOM   1399  HE1 PHE C 148      13.320  63.258  73.222  1.00 55.57           H  
ATOM   1400  HE2 PHE C 148      17.545  63.055  73.749  1.00 58.47           H  
ATOM   1401  HZ  PHE C 148      15.523  62.442  72.487  1.00 55.77           H  
ATOM   1402  N   ALA C 149      16.676  62.980  78.802  1.00 34.38           N  
ATOM   1403  CA  ALA C 149      17.974  62.459  79.217  1.00 34.63           C  
ATOM   1404  C   ALA C 149      18.679  61.884  77.961  1.00 33.40           C  
ATOM   1405  O   ALA C 149      18.407  60.762  77.508  1.00 30.80           O  
ATOM   1406  CB  ALA C 149      17.810  61.395  80.290  1.00 36.43           C  
ATOM   1407  H   ALA C 149      15.993  62.294  78.515  1.00 34.38           H  
ATOM   1408  HA  ALA C 149      18.580  63.273  79.631  1.00 34.63           H  
ATOM   1409  HB1 ALA C 149      17.334  61.813  81.182  1.00 36.43           H  
ATOM   1410  HB2 ALA C 149      17.187  60.570  79.942  1.00 36.43           H  
ATOM   1411  HB3 ALA C 149      18.778  60.974  80.579  1.00 36.43           H  
ATOM   1412  N   ASN C 150      19.523  62.717  77.380  1.00 32.76           N  
ATOM   1413  CA  ASN C 150      20.277  62.425  76.160  1.00 33.54           C  
ATOM   1414  C   ASN C 150      21.603  61.778  76.617  1.00 31.00           C  
ATOM   1415  O   ASN C 150      22.476  62.447  77.142  1.00 29.96           O  
ATOM   1416  CB  ASN C 150      20.573  63.725  75.409  1.00 37.29           C  
ATOM   1417  CG  ASN C 150      21.024  63.442  73.996  1.00 43.03           C  
ATOM   1418  OD1 ASN C 150      20.217  63.380  73.075  1.00 47.42           O  
ATOM   1419  ND2 ASN C 150      22.320  63.270  73.832  1.00 47.15           N  
ATOM   1420  H   ASN C 150      19.699  63.613  77.811  1.00 32.76           H  
ATOM   1421  HA  ASN C 150      19.703  61.730  75.537  1.00 33.54           H  
ATOM   1422  HB2 ASN C 150      21.328  64.336  75.918  1.00 37.29           H  
ATOM   1423  HB3 ASN C 150      19.674  64.347  75.344  1.00 37.29           H  
ATOM   1424 HD21 ASN C 150      22.692  63.077  72.913  1.00 47.15           H  
ATOM   1425 HD22 ASN C 150      22.942  63.332  74.625  1.00 47.15           H  
ATOM   1426  N   ILE C 151      21.700  60.469  76.410  1.00 30.52           N  
ATOM   1427  CA  ILE C 151      22.858  59.679  76.826  1.00 29.88           C  
ATOM   1428  C   ILE C 151      23.851  59.838  75.645  1.00 32.51           C  
ATOM   1429  O   ILE C 151      23.510  59.629  74.483  1.00 31.98           O  
ATOM   1430  CB  ILE C 151      22.537  58.199  77.097  1.00 29.28           C  
ATOM   1431  CG1 ILE C 151      21.290  58.023  77.991  1.00 29.44           C  
ATOM   1432  CG2 ILE C 151      23.758  57.516  77.731  1.00 27.74           C  
ATOM   1433  CD1 ILE C 151      20.679  56.633  77.871  1.00 29.00           C  
ATOM   1434  H   ILE C 151      20.969  60.004  75.889  1.00 30.52           H  
ATOM   1435  HA  ILE C 151      23.261  60.139  77.731  1.00 29.88           H  
ATOM   1436  HB  ILE C 151      22.355  57.707  76.141  1.00 29.28           H  
ATOM   1437 HG12 ILE C 151      21.541  58.232  79.036  1.00 29.44           H  
ATOM   1438 HG13 ILE C 151      20.503  58.733  77.716  1.00 29.44           H  
ATOM   1439 HG21 ILE C 151      24.632  57.582  77.075  1.00 27.74           H  
ATOM   1440 HG22 ILE C 151      24.018  57.979  78.689  1.00 27.74           H  
ATOM   1441 HG23 ILE C 151      23.572  56.456  77.910  1.00 27.74           H  
ATOM   1442 HD11 ILE C 151      20.403  56.417  76.835  1.00 29.00           H  
ATOM   1443 HD12 ILE C 151      21.365  55.856  78.210  1.00 29.00           H  
ATOM   1444 HD13 ILE C 151      19.768  56.569  78.474  1.00 29.00           H  
ATOM   1445  N   THR C 152      25.029  60.364  75.983  1.00 33.06           N  
ATOM   1446  CA  THR C 152      26.024  60.887  75.042  1.00 35.04           C  
ATOM   1447  C   THR C 152      27.416  60.284  75.349  1.00 34.56           C  
ATOM   1448  O   THR C 152      27.710  59.879  76.485  1.00 31.53           O  
ATOM   1449  CB  THR C 152      26.078  62.434  75.166  1.00 36.57           C  
ATOM   1450  OG1 THR C 152      24.755  62.976  75.374  1.00 36.22           O  
ATOM   1451  CG2 THR C 152      26.638  63.109  73.921  1.00 36.84           C  
ATOM   1452  H   THR C 152      25.256  60.452  76.964  1.00 33.06           H  
ATOM   1453  HA  THR C 152      25.719  60.599  74.029  1.00 35.04           H  
ATOM   1454  HB  THR C 152      26.676  62.729  76.035  1.00 36.57           H  
ATOM   1455 HG21 THR C 152      27.684  62.846  73.747  1.00 36.84           H  
ATOM   1456 HG22 THR C 152      26.054  62.838  73.035  1.00 36.84           H  
ATOM   1457 HG23 THR C 152      26.571  64.198  74.017  1.00 36.84           H  
ATOM   1458  HG1 THR C 152      24.390  62.494  76.145  1.00 36.22           H  
ATOM   1459  N   LEU C 153      28.248  60.235  74.313  1.00 34.19           N  
ATOM   1460  CA  LEU C 153      29.653  59.856  74.458  1.00 34.02           C  
ATOM   1461  C   LEU C 153      30.471  60.965  75.174  1.00 34.71           C  
ATOM   1462  O   LEU C 153      30.245  62.152  74.931  1.00 35.67           O  
ATOM   1463  CB  LEU C 153      30.318  59.636  73.087  1.00 34.24           C  
ATOM   1464  CG  LEU C 153      29.910  58.338  72.369  1.00 35.27           C  
ATOM   1465  CD1 LEU C 153      30.456  58.364  70.938  1.00 38.99           C  
ATOM   1466  CD2 LEU C 153      30.442  57.104  73.099  1.00 33.94           C  
ATOM   1467  H   LEU C 153      27.888  60.415  73.387  1.00 34.19           H  
ATOM   1468  HA  LEU C 153      29.667  58.942  75.055  1.00 34.02           H  
ATOM   1469  HB2 LEU C 153      30.082  60.494  72.441  1.00 34.24           H  
ATOM   1470  HB3 LEU C 153      31.410  59.641  73.200  1.00 34.24           H  
ATOM   1471  HG  LEU C 153      28.817  58.274  72.315  1.00 35.27           H  
ATOM   1472 HD11 LEU C 153      30.045  59.214  70.382  1.00 38.99           H  
ATOM   1473 HD12 LEU C 153      31.548  58.451  70.930  1.00 38.99           H  
ATOM   1474 HD13 LEU C 153      30.189  57.453  70.394  1.00 38.99           H  
ATOM   1475 HD21 LEU C 153      31.526  57.168  73.231  1.00 33.94           H  
ATOM   1476 HD22 LEU C 153      29.985  56.991  74.085  1.00 33.94           H  
ATOM   1477 HD23 LEU C 153      30.232  56.188  72.538  1.00 33.94           H  
ATOM   1478  N   PRO C 154      31.463  60.567  75.984  1.00 35.49           N  
ATOM   1479  CA  PRO C 154      32.467  61.492  76.500  1.00 36.62           C  
ATOM   1480  C   PRO C 154      33.659  61.600  75.512  1.00 36.30           C  
ATOM   1481  O   PRO C 154      33.671  61.018  74.421  1.00 33.00           O  
ATOM   1482  CB  PRO C 154      32.927  60.819  77.794  1.00 36.85           C  
ATOM   1483  CG  PRO C 154      32.908  59.343  77.416  1.00 36.86           C  
ATOM   1484  CD  PRO C 154      31.713  59.220  76.479  1.00 35.04           C  
ATOM   1485  HA  PRO C 154      32.052  62.492  76.661  1.00 36.62           H  
ATOM   1486  HB2 PRO C 154      33.911  61.136  78.148  1.00 36.85           H  
ATOM   1487  HB3 PRO C 154      32.207  60.995  78.599  1.00 36.85           H  
ATOM   1488  HG2 PRO C 154      32.833  58.685  78.285  1.00 36.86           H  
ATOM   1489  HG3 PRO C 154      33.831  59.096  76.880  1.00 36.86           H  
ATOM   1490  HD2 PRO C 154      30.821  58.887  77.008  1.00 35.04           H  
ATOM   1491  HD3 PRO C 154      31.907  58.542  75.645  1.00 35.04           H  
ATOM   1492  N   VAL C 155      34.648  62.383  75.929  1.00 35.11           N  
ATOM   1493  CA  VAL C 155      35.986  62.329  75.349  1.00 35.31           C  
ATOM   1494  C   VAL C 155      36.757  61.294  76.202  1.00 33.71           C  
ATOM   1495  O   VAL C 155      37.107  61.533  77.353  1.00 36.96           O  
ATOM   1496  CB  VAL C 155      36.673  63.712  75.380  1.00 36.53           C  
ATOM   1497  CG1 VAL C 155      38.095  63.639  74.813  1.00 37.95           C  
ATOM   1498  CG2 VAL C 155      35.869  64.746  74.583  1.00 38.85           C  
ATOM   1499  H   VAL C 155      34.476  63.061  76.658  1.00 35.11           H  
ATOM   1500  HA  VAL C 155      35.921  61.972  74.314  1.00 35.31           H  
ATOM   1501  HB  VAL C 155      36.740  64.065  76.417  1.00 36.53           H  
ATOM   1502 HG11 VAL C 155      38.734  62.992  75.421  1.00 37.95           H  
ATOM   1503 HG12 VAL C 155      38.095  63.253  73.789  1.00 37.95           H  
ATOM   1504 HG13 VAL C 155      38.559  64.632  74.800  1.00 37.95           H  
ATOM   1505 HG21 VAL C 155      35.748  64.436  73.540  1.00 38.85           H  
ATOM   1506 HG22 VAL C 155      34.872  64.894  75.011  1.00 38.85           H  
ATOM   1507 HG23 VAL C 155      36.373  65.719  74.590  1.00 38.85           H  
ATOM   1508  N   TYR C 156      36.985  60.120  75.622  1.00 30.53           N  
ATOM   1509  CA  TYR C 156      37.828  59.096  76.244  1.00 30.66           C  
ATOM   1510  C   TYR C 156      39.300  59.523  76.019  1.00 30.41           C  
ATOM   1511  O   TYR C 156      39.617  60.235  75.074  1.00 31.00           O  
ATOM   1512  CB  TYR C 156      37.635  57.698  75.634  1.00 30.88           C  
ATOM   1513  CG  TYR C 156      36.263  57.111  75.873  1.00 31.92           C  
ATOM   1514  CD1 TYR C 156      35.873  56.692  77.147  1.00 32.35           C  
ATOM   1515  CD2 TYR C 156      35.363  56.960  74.826  1.00 32.20           C  
ATOM   1516  CE1 TYR C 156      34.607  56.166  77.368  1.00 32.49           C  
ATOM   1517  CE2 TYR C 156      34.106  56.437  75.033  1.00 32.52           C  
ATOM   1518  CZ  TYR C 156      33.724  56.045  76.302  1.00 33.80           C  
ATOM   1519  OH  TYR C 156      32.455  55.577  76.482  1.00 33.81           O  
ATOM   1520  H   TYR C 156      36.604  59.934  74.706  1.00 30.53           H  
ATOM   1521  HA  TYR C 156      37.626  59.085  77.322  1.00 30.66           H  
ATOM   1522  HB2 TYR C 156      37.837  57.736  74.555  1.00 30.88           H  
ATOM   1523  HB3 TYR C 156      38.378  57.000  76.042  1.00 30.88           H  
ATOM   1524  HD1 TYR C 156      36.566  56.778  77.971  1.00 32.35           H  
ATOM   1525  HD2 TYR C 156      35.654  57.259  73.830  1.00 32.20           H  
ATOM   1526  HE1 TYR C 156      34.312  55.855  78.359  1.00 32.49           H  
ATOM   1527  HE2 TYR C 156      33.420  56.333  74.205  1.00 32.52           H  
ATOM   1528  HH  TYR C 156      32.207  55.723  77.425  1.00 33.81           H  
ATOM   1529  N   THR C 157      40.173  59.081  76.924  1.00 30.58           N  
ATOM   1530  CA  THR C 157      41.603  59.303  76.728  1.00 30.88           C  
ATOM   1531  C   THR C 157      42.103  58.450  75.541  1.00 31.32           C  
ATOM   1532  O   THR C 157      41.585  57.378  75.252  1.00 31.19           O  
ATOM   1533  CB  THR C 157      42.476  58.982  77.962  1.00 32.96           C  
ATOM   1534  OG1 THR C 157      42.481  57.578  78.248  1.00 30.99           O  
ATOM   1535  CG2 THR C 157      42.071  59.772  79.201  1.00 33.70           C  
ATOM   1536  H   THR C 157      39.826  58.664  77.776  1.00 30.58           H  
ATOM   1537  HA  THR C 157      41.735  60.363  76.470  1.00 30.88           H  
ATOM   1538  HB  THR C 157      43.517  59.236  77.725  1.00 32.96           H  
ATOM   1539 HG21 THR C 157      42.091  60.849  79.009  1.00 33.70           H  
ATOM   1540 HG22 THR C 157      41.069  59.495  79.547  1.00 33.70           H  
ATOM   1541 HG23 THR C 157      42.755  59.553  80.028  1.00 33.70           H  
ATOM   1542  HG1 THR C 157      41.846  57.402  78.969  1.00 30.99           H  
ATOM   1543  N   LEU C 158      43.171  58.905  74.913  1.00 33.40           N  
ATOM   1544  CA  LEU C 158      43.773  58.184  73.781  1.00 32.14           C  
ATOM   1545  C   LEU C 158      44.294  56.802  74.234  1.00 31.96           C  
ATOM   1546  O   LEU C 158      44.397  55.868  73.445  1.00 32.18           O  
ATOM   1547  CB  LEU C 158      44.906  59.023  73.172  1.00 31.93           C  
ATOM   1548  CG  LEU C 158      45.547  58.446  71.893  1.00 32.48           C  
ATOM   1549  CD1 LEU C 158      44.533  58.242  70.766  1.00 31.39           C  
ATOM   1550  CD2 LEU C 158      46.669  59.374  71.416  1.00 33.79           C  
ATOM   1551  H   LEU C 158      43.557  59.804  75.164  1.00 33.40           H  
ATOM   1552  HA  LEU C 158      42.968  58.019  73.057  1.00 32.14           H  
ATOM   1553  HB2 LEU C 158      44.521  60.028  72.952  1.00 31.93           H  
ATOM   1554  HB3 LEU C 158      45.693  59.161  73.927  1.00 31.93           H  
ATOM   1555  HG  LEU C 158      46.005  57.477  72.123  1.00 32.48           H  
ATOM   1556 HD11 LEU C 158      43.797  57.476  71.025  1.00 31.39           H  
ATOM   1557 HD12 LEU C 158      43.997  59.171  70.543  1.00 31.39           H  
ATOM   1558 HD13 LEU C 158      45.033  57.912  69.849  1.00 31.39           H  
ATOM   1559 HD21 LEU C 158      46.282  60.364  71.152  1.00 33.79           H  
ATOM   1560 HD22 LEU C 158      47.426  59.502  72.197  1.00 33.79           H  
ATOM   1561 HD23 LEU C 158      47.168  58.959  70.534  1.00 33.79           H  
ATOM   1562  N   LYS C 159      44.689  56.696  75.498  1.00 33.94           N  
ATOM   1563  CA  LYS C 159      45.186  55.434  76.034  1.00 34.21           C  
ATOM   1564  C   LYS C 159      43.991  54.459  76.101  1.00 32.74           C  
ATOM   1565  O   LYS C 159      44.059  53.332  75.618  1.00 31.12           O  
ATOM   1566  CB  LYS C 159      45.808  55.623  77.427  1.00 37.64           C  
ATOM   1567  CG  LYS C 159      46.724  54.451  77.796  1.00 38.99           C  
ATOM   1568  CD  LYS C 159      47.027  54.400  79.297  1.00 40.52           C  
ATOM   1569  CE  LYS C 159      48.090  53.351  79.589  1.00 41.83           C  
ATOM   1570  NZ  LYS C 159      48.149  53.066  81.020  1.00 41.26           N1+
ATOM   1571  H   LYS C 159      44.635  57.501  76.105  1.00 33.94           H  
ATOM   1572  HA  LYS C 159      45.923  55.035  75.327  1.00 34.21           H  
ATOM   1573  HB2 LYS C 159      46.400  56.546  77.451  1.00 37.64           H  
ATOM   1574  HB3 LYS C 159      45.024  55.739  78.185  1.00 37.64           H  
ATOM   1575  HG2 LYS C 159      46.263  53.502  77.500  1.00 38.99           H  
ATOM   1576  HG3 LYS C 159      47.658  54.539  77.227  1.00 38.99           H  
ATOM   1577  HD2 LYS C 159      46.102  54.167  79.839  1.00 40.52           H  
ATOM   1578  HD3 LYS C 159      47.370  55.380  79.649  1.00 40.52           H  
ATOM   1579  HE2 LYS C 159      49.083  53.698  79.287  1.00 41.83           H  
ATOM   1580  HE3 LYS C 159      47.879  52.405  79.081  1.00 41.83           H  
ATOM   1581  HZ1 LYS C 159      48.349  53.809  81.683  1.00 41.26           H  
ATOM   1582  HZ2 LYS C 159      47.287  52.544  81.339  1.00 41.26           H  
ATOM   1583  HZ3 LYS C 159      48.821  52.272  81.177  1.00 41.26           H  
ATOM   1584  N   GLU C 160      42.911  54.879  76.750  1.00 33.60           N  
ATOM   1585  CA  GLU C 160      41.778  53.982  77.003  1.00 35.80           C  
ATOM   1586  C   GLU C 160      41.045  53.703  75.674  1.00 32.01           C  
ATOM   1587  O   GLU C 160      40.525  52.622  75.454  1.00 30.16           O  
ATOM   1588  CB  GLU C 160      40.857  54.561  78.079  1.00 41.16           C  
ATOM   1589  CG  GLU C 160      39.757  53.608  78.539  1.00 48.27           C  
ATOM   1590  CD  GLU C 160      40.296  52.267  78.978  1.00 53.52           C  
ATOM   1591  OE1 GLU C 160      40.920  52.176  80.063  1.00 55.86           O  
ATOM   1592  OE2 GLU C 160      40.098  51.280  78.216  1.00 49.90           O1-
ATOM   1593  H   GLU C 160      42.855  55.826  77.098  1.00 33.60           H  
ATOM   1594  HA  GLU C 160      42.211  53.039  77.344  1.00 35.80           H  
ATOM   1595  HB2 GLU C 160      41.463  54.842  78.950  1.00 41.16           H  
ATOM   1596  HB3 GLU C 160      40.391  55.486  77.716  1.00 41.16           H  
ATOM   1597  HG2 GLU C 160      39.026  53.466  77.737  1.00 48.27           H  
ATOM   1598  HG3 GLU C 160      39.215  54.063  79.375  1.00 48.27           H  
ATOM   1599  N   ARG C 161      41.026  54.687  74.792  1.00 31.56           N  
ATOM   1600  CA  ARG C 161      40.374  54.509  73.499  1.00 30.76           C  
ATOM   1601  C   ARG C 161      41.069  53.380  72.696  1.00 29.59           C  
ATOM   1602  O   ARG C 161      40.439  52.726  71.866  1.00 28.08           O  
ATOM   1603  CB  ARG C 161      40.337  55.823  72.712  1.00 31.71           C  
ATOM   1604  CG  ARG C 161      39.668  55.737  71.336  1.00 32.07           C  
ATOM   1605  CD  ARG C 161      38.201  55.304  71.364  1.00 31.44           C  
ATOM   1606  NE  ARG C 161      37.928  54.370  70.251  1.00 32.29           N  
ATOM   1607  CZ  ARG C 161      37.586  53.092  70.311  1.00 34.78           C  
ATOM   1608  NH1 ARG C 161      37.326  52.508  71.476  1.00 34.71           N  
ATOM   1609  NH2 ARG C 161      37.463  52.398  69.184  1.00 36.16           N1+
ATOM   1610  H   ARG C 161      41.462  55.572  75.011  1.00 31.56           H  
ATOM   1611  HA  ARG C 161      39.359  54.164  73.717  1.00 30.76           H  
ATOM   1612  HB2 ARG C 161      39.821  56.587  73.307  1.00 31.71           H  
ATOM   1613  HB3 ARG C 161      41.362  56.186  72.566  1.00 31.71           H  
ATOM   1614  HG2 ARG C 161      40.252  55.070  70.691  1.00 32.07           H  
ATOM   1615  HG3 ARG C 161      39.729  56.725  70.861  1.00 32.07           H  
ATOM   1616  HD2 ARG C 161      37.558  56.177  71.204  1.00 31.44           H  
ATOM   1617  HD3 ARG C 161      37.895  54.879  72.317  1.00 31.44           H  
ATOM   1618  HE  ARG C 161      38.072  54.771  69.335  1.00 32.29           H  
ATOM   1619 HH11 ARG C 161      37.418  53.031  72.335  1.00 34.71           H  
ATOM   1620 HH12 ARG C 161      37.037  51.540  71.502  1.00 34.71           H  
ATOM   1621 HH21 ARG C 161      37.630  52.845  68.294  1.00 36.16           H  
ATOM   1622 HH22 ARG C 161      37.203  51.422  69.217  1.00 36.16           H  
ATOM   1623  N   CYS C 162      42.367  53.185  72.939  1.00 30.23           N  
ATOM   1624  CA  CYS C 162      43.124  52.097  72.322  1.00 30.48           C  
ATOM   1625  C   CYS C 162      42.911  50.811  73.155  1.00 31.23           C  
ATOM   1626  O   CYS C 162      42.738  49.736  72.595  1.00 31.09           O  
ATOM   1627  CB  CYS C 162      44.626  52.373  72.216  1.00 31.69           C  
ATOM   1628  SG  CYS C 162      44.993  53.715  71.040  1.00 32.65           S  
ATOM   1629  H   CYS C 162      42.834  53.760  73.626  1.00 30.23           H  
ATOM   1630  HA  CYS C 162      42.704  51.899  71.327  1.00 30.48           H  
ATOM   1631  HB2 CYS C 162      45.148  51.475  71.868  1.00 31.69           H  
ATOM   1632  HB3 CYS C 162      45.054  52.643  73.187  1.00 31.69           H  
ATOM   1633  HG  CYS C 162      44.621  54.723  71.853  1.00 32.65           H  
ATOM   1634  N   LEU C 163      43.010  50.923  74.479  1.00 31.97           N  
ATOM   1635  CA  LEU C 163      42.895  49.764  75.368  1.00 32.40           C  
ATOM   1636  C   LEU C 163      41.496  49.109  75.260  1.00 32.33           C  
ATOM   1637  O   LEU C 163      41.375  47.882  75.392  1.00 33.44           O  
ATOM   1638  CB  LEU C 163      43.185  50.097  76.832  1.00 32.74           C  
ATOM   1639  CG  LEU C 163      44.647  50.466  77.141  1.00 32.58           C  
ATOM   1640  CD1 LEU C 163      44.729  51.087  78.538  1.00 34.11           C  
ATOM   1641  CD2 LEU C 163      45.573  49.253  77.066  1.00 32.55           C  
ATOM   1642  H   LEU C 163      43.206  51.826  74.885  1.00 31.97           H  
ATOM   1643  HA  LEU C 163      43.607  49.018  74.999  1.00 32.40           H  
ATOM   1644  HB2 LEU C 163      42.529  50.916  77.138  1.00 32.74           H  
ATOM   1645  HB3 LEU C 163      42.909  49.239  77.457  1.00 32.74           H  
ATOM   1646  HG  LEU C 163      45.007  51.204  76.419  1.00 32.58           H  
ATOM   1647 HD11 LEU C 163      44.143  52.010  78.591  1.00 34.11           H  
ATOM   1648 HD12 LEU C 163      44.348  50.402  79.303  1.00 34.11           H  
ATOM   1649 HD13 LEU C 163      45.763  51.334  78.792  1.00 34.11           H  
ATOM   1650 HD21 LEU C 163      45.279  48.496  77.798  1.00 32.55           H  
ATOM   1651 HD22 LEU C 163      45.563  48.795  76.073  1.00 32.55           H  
ATOM   1652 HD23 LEU C 163      46.607  49.543  77.283  1.00 32.55           H  
ATOM   1653  N   GLN C 164      40.472  49.916  74.982  1.00 33.45           N  
ATOM   1654  CA  GLN C 164      39.113  49.419  74.764  1.00 33.52           C  
ATOM   1655  C   GLN C 164      39.094  48.408  73.592  1.00 34.07           C  
ATOM   1656  O   GLN C 164      38.301  47.486  73.560  1.00 35.14           O  
ATOM   1657  CB  GLN C 164      38.157  50.556  74.386  1.00 33.60           C  
ATOM   1658  CG  GLN C 164      37.607  51.305  75.597  1.00 34.40           C  
ATOM   1659  CD  GLN C 164      36.975  52.625  75.197  1.00 35.23           C  
ATOM   1660  OE1 GLN C 164      36.989  53.048  74.029  1.00 34.86           O  
ATOM   1661  NE2 GLN C 164      36.419  53.298  76.194  1.00 33.50           N  
ATOM   1662  H   GLN C 164      40.627  50.912  74.934  1.00 33.45           H  
ATOM   1663  HA  GLN C 164      38.791  48.890  75.668  1.00 33.52           H  
ATOM   1664  HB2 GLN C 164      38.673  51.246  73.707  1.00 33.60           H  
ATOM   1665  HB3 GLN C 164      37.301  50.165  73.819  1.00 33.60           H  
ATOM   1666  HG2 GLN C 164      38.400  51.519  76.315  1.00 34.40           H  
ATOM   1667  HG3 GLN C 164      36.857  50.689  76.105  1.00 34.40           H  
ATOM   1668 HE21 GLN C 164      35.985  54.193  76.018  1.00 33.50           H  
ATOM   1669 HE22 GLN C 164      36.430  52.916  77.129  1.00 33.50           H  
ATOM   1670  N   VAL C 165      39.948  48.648  72.600  1.00 35.67           N  
ATOM   1671  CA  VAL C 165      40.016  47.803  71.410  1.00 34.62           C  
ATOM   1672  C   VAL C 165      40.912  46.605  71.788  1.00 35.03           C  
ATOM   1673  O   VAL C 165      40.587  45.459  71.472  1.00 35.61           O  
ATOM   1674  CB  VAL C 165      40.558  48.564  70.183  1.00 35.66           C  
ATOM   1675  CG1 VAL C 165      40.671  47.647  68.960  1.00 34.72           C  
ATOM   1676  CG2 VAL C 165      39.655  49.752  69.836  1.00 36.32           C  
ATOM   1677  H   VAL C 165      40.643  49.375  72.697  1.00 35.67           H  
ATOM   1678  HA  VAL C 165      39.012  47.412  71.200  1.00 34.62           H  
ATOM   1679  HB  VAL C 165      41.559  48.954  70.400  1.00 35.66           H  
ATOM   1680 HG11 VAL C 165      41.399  46.847  69.128  1.00 34.72           H  
ATOM   1681 HG12 VAL C 165      39.708  47.186  68.718  1.00 34.72           H  
ATOM   1682 HG13 VAL C 165      41.006  48.211  68.082  1.00 34.72           H  
ATOM   1683 HG21 VAL C 165      38.638  49.420  69.602  1.00 36.32           H  
ATOM   1684 HG22 VAL C 165      39.597  50.463  70.665  1.00 36.32           H  
ATOM   1685 HG23 VAL C 165      40.042  50.294  68.966  1.00 36.32           H  
ATOM   1686  N   VAL C 166      42.067  46.881  72.388  1.00 34.87           N  
ATOM   1687  CA  VAL C 166      43.039  45.825  72.680  1.00 36.64           C  
ATOM   1688  C   VAL C 166      42.414  44.773  73.628  1.00 37.21           C  
ATOM   1689  O   VAL C 166      42.674  43.585  73.470  1.00 39.91           O  
ATOM   1690  CB  VAL C 166      44.370  46.381  73.232  1.00 37.77           C  
ATOM   1691  CG1 VAL C 166      45.338  45.264  73.644  1.00 39.20           C  
ATOM   1692  CG2 VAL C 166      45.079  47.256  72.189  1.00 39.55           C  
ATOM   1693  H   VAL C 166      42.302  47.839  72.607  1.00 34.87           H  
ATOM   1694  HA  VAL C 166      43.227  45.307  71.728  1.00 36.64           H  
ATOM   1695  HB  VAL C 166      44.165  46.992  74.119  1.00 37.77           H  
ATOM   1696 HG11 VAL C 166      44.938  44.668  74.469  1.00 39.20           H  
ATOM   1697 HG12 VAL C 166      45.544  44.591  72.805  1.00 39.20           H  
ATOM   1698 HG13 VAL C 166      46.292  45.683  73.982  1.00 39.20           H  
ATOM   1699 HG21 VAL C 166      45.355  46.669  71.306  1.00 39.55           H  
ATOM   1700 HG22 VAL C 166      44.452  48.083  71.852  1.00 39.55           H  
ATOM   1701 HG23 VAL C 166      45.995  47.688  72.607  1.00 39.55           H  
ATOM   1702  N   ARG C 167      41.634  45.203  74.615  1.00 37.14           N  
ATOM   1703  CA  ARG C 167      41.019  44.279  75.578  1.00 38.37           C  
ATOM   1704  C   ARG C 167      39.951  43.346  74.931  1.00 40.07           C  
ATOM   1705  O   ARG C 167      39.552  42.343  75.537  1.00 45.20           O  
ATOM   1706  CB  ARG C 167      40.346  45.004  76.755  1.00 36.32           C  
ATOM   1707  CG  ARG C 167      41.319  45.630  77.764  1.00 37.22           C  
ATOM   1708  CD  ARG C 167      40.557  46.075  79.013  1.00 37.01           C  
ATOM   1709  NE  ARG C 167      41.227  47.147  79.760  1.00 35.81           N  
ATOM   1710  CZ  ARG C 167      41.045  48.447  79.506  1.00 35.03           C  
ATOM   1711  NH1 ARG C 167      40.404  48.864  78.415  1.00 34.91           N  
ATOM   1712  NH2 ARG C 167      41.495  49.351  80.376  1.00 32.97           N1+
ATOM   1713  H   ARG C 167      41.472  46.194  74.729  1.00 37.14           H  
ATOM   1714  HA  ARG C 167      41.817  43.629  75.952  1.00 38.37           H  
ATOM   1715  HB2 ARG C 167      39.669  45.780  76.374  1.00 36.32           H  
ATOM   1716  HB3 ARG C 167      39.714  44.289  77.299  1.00 36.32           H  
ATOM   1717  HG2 ARG C 167      41.850  46.474  77.316  1.00 37.22           H  
ATOM   1718  HG3 ARG C 167      42.085  44.902  78.055  1.00 37.22           H  
ATOM   1719  HD2 ARG C 167      40.446  45.220  79.683  1.00 37.01           H  
ATOM   1720  HD3 ARG C 167      39.537  46.402  78.780  1.00 37.01           H  
ATOM   1721  HE  ARG C 167      41.708  46.910  80.616  1.00 35.81           H  
ATOM   1722 HH11 ARG C 167      40.057  48.193  77.746  1.00 34.91           H  
ATOM   1723 HH12 ARG C 167      40.266  49.852  78.258  1.00 34.91           H  
ATOM   1724 HH21 ARG C 167      41.967  49.051  81.217  1.00 32.97           H  
ATOM   1725 HH22 ARG C 167      41.363  50.336  80.195  1.00 32.97           H  
ATOM   1726  N   SER C 168      39.484  43.702  73.738  1.00 37.00           N  
ATOM   1727  CA  SER C 168      38.522  42.855  73.021  1.00 38.44           C  
ATOM   1728  C   SER C 168      39.262  41.732  72.257  1.00 40.26           C  
ATOM   1729  O   SER C 168      38.705  40.682  71.944  1.00 41.29           O  
ATOM   1730  CB  SER C 168      37.634  43.654  72.059  1.00 38.33           C  
ATOM   1731  OG  SER C 168      38.320  44.152  70.914  1.00 37.81           O  
ATOM   1732  H   SER C 168      39.847  44.538  73.301  1.00 37.00           H  
ATOM   1733  HA  SER C 168      37.880  42.370  73.767  1.00 38.44           H  
ATOM   1734  HB2 SER C 168      37.180  44.507  72.575  1.00 38.33           H  
ATOM   1735  HB3 SER C 168      36.824  43.018  71.688  1.00 38.33           H  
ATOM   1736  HG  SER C 168      39.138  44.605  71.205  1.00 37.81           H  
ATOM   1737  N   LEU C 169      40.502  42.033  71.880  1.00 40.68           N  
ATOM   1738  CA  LEU C 169      41.325  41.154  71.065  1.00 43.45           C  
ATOM   1739  C   LEU C 169      42.116  40.237  72.022  1.00 44.47           C  
ATOM   1740  O   LEU C 169      42.084  39.022  71.925  1.00 50.11           O  
ATOM   1741  CB  LEU C 169      42.280  41.949  70.163  1.00 44.35           C  
ATOM   1742  CG  LEU C 169      41.575  42.824  69.106  1.00 44.96           C  
ATOM   1743  CD1 LEU C 169      42.605  43.695  68.384  1.00 46.32           C  
ATOM   1744  CD2 LEU C 169      40.794  41.991  68.089  1.00 44.75           C  
ATOM   1745  H   LEU C 169      40.911  42.900  72.197  1.00 40.68           H  
ATOM   1746  HA  LEU C 169      40.680  40.502  70.466  1.00 43.45           H  
ATOM   1747  HB2 LEU C 169      42.913  42.598  70.782  1.00 44.35           H  
ATOM   1748  HB3 LEU C 169      42.964  41.252  69.661  1.00 44.35           H  
ATOM   1749  HG  LEU C 169      40.870  43.497  69.607  1.00 44.96           H  
ATOM   1750 HD11 LEU C 169      43.140  44.335  69.094  1.00 46.32           H  
ATOM   1751 HD12 LEU C 169      43.343  43.083  67.854  1.00 46.32           H  
ATOM   1752 HD13 LEU C 169      42.118  44.349  67.652  1.00 46.32           H  
ATOM   1753 HD21 LEU C 169      41.439  41.254  67.600  1.00 44.75           H  
ATOM   1754 HD22 LEU C 169      39.963  41.460  68.562  1.00 44.75           H  
ATOM   1755 HD23 LEU C 169      40.365  42.632  67.311  1.00 44.75           H  
ATOM   1756  N   VAL C 170      42.853  40.859  72.938  1.00 44.40           N  
ATOM   1757  CA  VAL C 170      43.723  40.209  73.914  1.00 45.31           C  
ATOM   1758  C   VAL C 170      42.824  40.141  75.166  1.00 48.52           C  
ATOM   1759  O   VAL C 170      42.451  41.167  75.734  1.00 51.18           O  
ATOM   1760  CB  VAL C 170      45.008  41.021  74.172  1.00 44.35           C  
ATOM   1761  CG1 VAL C 170      45.964  40.230  75.066  1.00 46.79           C  
ATOM   1762  CG2 VAL C 170      45.733  41.380  72.870  1.00 43.79           C  
ATOM   1763  H   VAL C 170      42.766  41.861  73.039  1.00 44.40           H  
ATOM   1764  HA  VAL C 170      43.967  39.200  73.561  1.00 45.31           H  
ATOM   1765  HB  VAL C 170      44.757  41.956  74.688  1.00 44.35           H  
ATOM   1766 HG11 VAL C 170      45.472  39.908  75.985  1.00 46.79           H  
ATOM   1767 HG12 VAL C 170      46.335  39.335  74.555  1.00 46.79           H  
ATOM   1768 HG13 VAL C 170      46.828  40.842  75.347  1.00 46.79           H  
ATOM   1769 HG21 VAL C 170      45.971  40.483  72.288  1.00 43.79           H  
ATOM   1770 HG22 VAL C 170      45.125  42.041  72.244  1.00 43.79           H  
ATOM   1771 HG23 VAL C 170      46.671  41.905  73.081  1.00 43.79           H  
ATOM   1772  N   LYS C 171      42.340  38.939  75.454  1.00 50.02           N  
ATOM   1773  CA  LYS C 171      41.301  38.681  76.471  1.00 54.64           C  
ATOM   1774  C   LYS C 171      41.995  38.104  77.742  1.00 53.75           C  
ATOM   1775  O   LYS C 171      43.178  37.786  77.665  1.00 56.00           O  
ATOM   1776  CB  LYS C 171      40.279  37.719  75.835  1.00 62.80           C  
ATOM   1777  CG  LYS C 171      39.606  38.356  74.608  1.00 67.15           C  
ATOM   1778  CD  LYS C 171      38.913  37.373  73.665  1.00 73.02           C  
ATOM   1779  CE  LYS C 171      39.768  36.262  73.061  1.00 77.08           C  
ATOM   1780  NZ  LYS C 171      41.073  36.728  72.574  1.00 80.90           N1+
ATOM   1781  H   LYS C 171      42.677  38.133  74.946  1.00 50.02           H  
ATOM   1782  HA  LYS C 171      40.821  39.627  76.743  1.00 54.64           H  
ATOM   1783  HB2 LYS C 171      40.788  36.789  75.562  1.00 62.80           H  
ATOM   1784  HB3 LYS C 171      39.498  37.432  76.543  1.00 62.80           H  
ATOM   1785  HG2 LYS C 171      38.862  39.083  74.962  1.00 67.15           H  
ATOM   1786  HG3 LYS C 171      40.319  38.940  74.021  1.00 67.15           H  
ATOM   1787  HD2 LYS C 171      38.478  37.955  72.842  1.00 73.02           H  
ATOM   1788  HD3 LYS C 171      38.066  36.911  74.186  1.00 73.02           H  
ATOM   1789  HE2 LYS C 171      39.250  35.820  72.204  1.00 77.08           H  
ATOM   1790  HE3 LYS C 171      39.967  35.465  73.784  1.00 77.08           H  
ATOM   1791  HZ1 LYS C 171      41.119  37.727  72.282  1.00 80.90           H  
ATOM   1792  HZ2 LYS C 171      41.817  36.631  73.294  1.00 80.90           H  
ATOM   1793  HZ3 LYS C 171      41.414  36.198  71.767  1.00 80.90           H  
ATOM   1794  N   PRO C 172      41.281  37.955  78.872  1.00 55.66           N  
ATOM   1795  CA  PRO C 172      41.953  37.718  80.164  1.00 55.79           C  
ATOM   1796  C   PRO C 172      43.052  36.643  80.203  1.00 57.82           C  
ATOM   1797  O   PRO C 172      44.148  36.887  80.700  1.00 61.01           O  
ATOM   1798  CB  PRO C 172      40.807  37.420  81.131  1.00 54.47           C  
ATOM   1799  CG  PRO C 172      39.675  38.272  80.574  1.00 52.85           C  
ATOM   1800  CD  PRO C 172      39.848  38.126  79.069  1.00 54.70           C  
ATOM   1801  HA  PRO C 172      42.415  38.660  80.437  1.00 55.79           H  
ATOM   1802  HB2 PRO C 172      40.526  36.360  81.110  1.00 54.47           H  
ATOM   1803  HB3 PRO C 172      41.058  37.680  82.164  1.00 54.47           H  
ATOM   1804  HG2 PRO C 172      39.817  39.318  80.869  1.00 52.85           H  
ATOM   1805  HG3 PRO C 172      38.688  37.950  80.917  1.00 52.85           H  
ATOM   1806  HD2 PRO C 172      39.463  38.987  78.516  1.00 54.70           H  
ATOM   1807  HD3 PRO C 172      39.354  37.215  78.718  1.00 54.70           H  
ATOM   1808  N   GLU C 173      42.737  35.469  79.656  1.00 59.54           N  
ATOM   1809  CA  GLU C 173      43.691  34.356  79.600  1.00 60.95           C  
ATOM   1810  C   GLU C 173      44.702  34.463  78.414  1.00 60.05           C  
ATOM   1811  O   GLU C 173      45.526  33.577  78.201  1.00 61.31           O  
ATOM   1812  CB  GLU C 173      42.949  33.010  79.621  1.00 62.07           C  
ATOM   1813  CG  GLU C 173      42.703  32.519  81.056  1.00 63.51           C  
ATOM   1814  CD  GLU C 173      44.035  32.148  81.662  1.00 66.45           C  
ATOM   1815  OE1 GLU C 173      44.456  32.795  82.646  1.00 65.71           O  
ATOM   1816  OE2 GLU C 173      44.731  31.301  81.065  1.00 68.62           O1-
ATOM   1817  H   GLU C 173      41.809  35.346  79.275  1.00 59.54           H  
ATOM   1818  HA  GLU C 173      44.335  34.448  80.484  1.00 60.95           H  
ATOM   1819  HB2 GLU C 173      41.982  33.103  79.111  1.00 62.07           H  
ATOM   1820  HB3 GLU C 173      43.508  32.250  79.062  1.00 62.07           H  
ATOM   1821  HG2 GLU C 173      42.064  31.629  81.043  1.00 63.51           H  
ATOM   1822  HG3 GLU C 173      42.198  33.287  81.652  1.00 63.51           H  
ATOM   1823  N   ASN C 174      44.727  35.643  77.791  1.00 59.44           N  
ATOM   1824  CA  ASN C 174      45.719  36.034  76.799  1.00 59.09           C  
ATOM   1825  C   ASN C 174      46.558  37.237  77.302  1.00 53.90           C  
ATOM   1826  O   ASN C 174      47.511  37.630  76.630  1.00 52.09           O  
ATOM   1827  CB  ASN C 174      45.107  36.421  75.452  1.00 61.22           C  
ATOM   1828  CG  ASN C 174      44.001  35.526  74.936  1.00 62.22           C  
ATOM   1829  ND2 ASN C 174      44.069  34.305  75.058  1.00 64.32           N  
ATOM   1830  OD1 ASN C 174      43.008  36.128  74.298  1.00 63.77           O  
ATOM   1831  H   ASN C 174      44.068  36.354  78.073  1.00 59.44           H  
ATOM   1832  HA  ASN C 174      46.422  35.204  76.656  1.00 59.09           H  
ATOM   1833  HB2 ASN C 174      45.891  36.453  74.685  1.00 61.22           H  
ATOM   1834  HB3 ASN C 174      44.704  37.436  75.516  1.00 61.22           H  
ATOM   1835 HD21 ASN C 174      44.845  33.890  75.553  1.00 64.32           H  
ATOM   1836 HD22 ASN C 174      43.348  33.717  74.664  1.00 64.32           H  
ATOM   1837  N   TYR C 175      46.150  37.868  78.404  1.00 51.12           N  
ATOM   1838  CA  TYR C 175      46.781  39.100  78.880  1.00 52.20           C  
ATOM   1839  C   TYR C 175      48.214  38.796  79.361  1.00 53.23           C  
ATOM   1840  O   TYR C 175      49.167  39.495  79.018  1.00 49.76           O  
ATOM   1841  CB  TYR C 175      46.076  39.718  80.106  1.00 51.69           C  
ATOM   1842  CG  TYR C 175      44.696  40.310  80.012  1.00 50.75           C  
ATOM   1843  CD1 TYR C 175      44.104  40.782  78.835  1.00 50.16           C  
ATOM   1844  CD2 TYR C 175      44.032  40.534  81.203  1.00 49.31           C  
ATOM   1845  CE1 TYR C 175      42.872  41.421  78.870  1.00 46.36           C  
ATOM   1846  CE2 TYR C 175      42.812  41.176  81.244  1.00 47.17           C  
ATOM   1847  CZ  TYR C 175      42.238  41.620  80.078  1.00 44.95           C  
ATOM   1848  OH  TYR C 175      41.098  42.362  80.123  1.00 43.83           O  
ATOM   1849  H   TYR C 175      45.335  37.534  78.898  1.00 51.12           H  
ATOM   1850  HA  TYR C 175      46.842  39.807  78.046  1.00 52.20           H  
ATOM   1851  HB2 TYR C 175      46.031  38.954  80.895  1.00 51.69           H  
ATOM   1852  HB3 TYR C 175      46.721  40.519  80.497  1.00 51.69           H  
ATOM   1853  HD1 TYR C 175      44.611  40.649  77.891  1.00 50.16           H  
ATOM   1854  HD2 TYR C 175      44.480  40.198  82.126  1.00 49.31           H  
ATOM   1855  HE1 TYR C 175      42.412  41.761  77.953  1.00 46.36           H  
ATOM   1856  HE2 TYR C 175      42.312  41.330  82.188  1.00 47.17           H  
ATOM   1857  HH  TYR C 175      41.373  43.186  80.586  1.00 43.83           H  
ATOM   1858  N   ARG C 176      48.302  37.854  80.296  1.00 57.07           N  
ATOM   1859  CA  ARG C 176      49.534  37.577  81.030  1.00 61.03           C  
ATOM   1860  C   ARG C 176      50.407  36.551  80.262  1.00 56.64           C  
ATOM   1861  O   ARG C 176      51.203  35.840  80.867  1.00 58.96           O  
ATOM   1862  CB  ARG C 176      49.205  37.080  82.453  1.00 70.52           C  
ATOM   1863  CG  ARG C 176      48.510  38.118  83.351  1.00 84.74           C  
ATOM   1864  CD  ARG C 176      49.478  39.131  83.967  1.00 98.70           C  
ATOM   1865  NE  ARG C 176      48.778  40.127  84.790  1.00109.05           N  
ATOM   1866  CZ  ARG C 176      49.357  41.184  85.360  1.00118.31           C  
ATOM   1867  NH1 ARG C 176      50.674  41.374  85.272  1.00122.86           N  
ATOM   1868  NH2 ARG C 176      48.613  42.058  86.028  1.00119.53           N1+
ATOM   1869  H   ARG C 176      47.470  37.337  80.544  1.00 57.07           H  
ATOM   1870  HA  ARG C 176      50.125  38.498  81.088  1.00 61.03           H  
ATOM   1871  HB2 ARG C 176      48.544  36.207  82.372  1.00 70.52           H  
ATOM   1872  HB3 ARG C 176      50.114  36.728  82.956  1.00 70.52           H  
ATOM   1873  HG2 ARG C 176      48.006  37.589  84.170  1.00 84.74           H  
ATOM   1874  HG3 ARG C 176      47.722  38.642  82.799  1.00 84.74           H  
ATOM   1875  HD2 ARG C 176      50.015  39.649  83.170  1.00 98.70           H  
ATOM   1876  HD3 ARG C 176      50.193  38.605  84.608  1.00 98.70           H  
ATOM   1877  HE  ARG C 176      47.779  40.025  84.892  1.00109.05           H  
ATOM   1878 HH11 ARG C 176      51.099  42.177  85.712  1.00122.86           H  
ATOM   1879 HH12 ARG C 176      51.246  40.714  84.765  1.00122.86           H  
ATOM   1880 HH21 ARG C 176      47.615  41.919  86.103  1.00119.53           H  
ATOM   1881 HH22 ARG C 176      49.045  42.861  86.462  1.00119.53           H  
ATOM   1882  N   ARG C 177      50.420  36.666  78.940  1.00 53.23           N  
ATOM   1883  CA  ARG C 177      50.883  35.613  78.028  1.00 55.13           C  
ATOM   1884  C   ARG C 177      51.497  36.221  76.736  1.00 54.75           C  
ATOM   1885  O   ARG C 177      51.448  35.630  75.658  1.00 58.05           O  
ATOM   1886  CB  ARG C 177      49.760  34.635  77.628  1.00  0.00           C  
ATOM   1887  CG  ARG C 177      48.864  34.108  78.746  1.00  0.00           C  
ATOM   1888  CD  ARG C 177      49.566  33.271  79.812  1.00  0.00           C  
ATOM   1889  NE  ARG C 177      48.855  33.383  81.098  1.00  0.00           N  
ATOM   1890  CZ  ARG C 177      47.628  32.887  81.337  1.00  0.00           C  
ATOM   1891  NH1 ARG C 177      47.017  32.058  80.475  1.00  0.00           N  
ATOM   1892  NH2 ARG C 177      47.001  33.230  82.470  1.00  0.00           N1+
ATOM   1893  H   ARG C 177      50.195  37.573  78.532  1.00 53.23           H  
ATOM   1894  HA  ARG C 177      51.689  35.060  78.525  1.00 55.13           H  
ATOM   1895  HB2 ARG C 177      49.105  35.133  76.900  1.00  0.00           H  
ATOM   1896  HB3 ARG C 177      50.202  33.782  77.096  1.00  0.00           H  
ATOM   1897  HG2 ARG C 177      48.330  34.945  79.209  1.00  0.00           H  
ATOM   1898  HG3 ARG C 177      48.088  33.489  78.283  1.00  0.00           H  
ATOM   1899  HD2 ARG C 177      49.638  32.215  79.530  1.00  0.00           H  
ATOM   1900  HD3 ARG C 177      50.590  33.604  79.989  1.00  0.00           H  
ATOM   1901  HE  ARG C 177      49.255  34.003  81.788  1.00  0.00           H  
ATOM   1902 HH11 ARG C 177      47.479  31.793  79.617  1.00  0.00           H  
ATOM   1903 HH12 ARG C 177      46.097  31.701  80.686  1.00  0.00           H  
ATOM   1904 HH21 ARG C 177      46.081  32.863  82.669  1.00  0.00           H  
ATOM   1905 HH22 ARG C 177      47.449  33.853  83.127  1.00  0.00           H  
ATOM   1906  N   LEU C 178      52.147  37.380  76.891  1.00 52.56           N  
ATOM   1907  CA  LEU C 178      52.798  38.101  75.797  1.00 51.60           C  
ATOM   1908  C   LEU C 178      54.132  38.664  76.324  1.00 51.35           C  
ATOM   1909  O   LEU C 178      54.261  38.967  77.519  1.00 52.11           O  
ATOM   1910  CB  LEU C 178      51.932  39.274  75.308  1.00 49.82           C  
ATOM   1911  CG  LEU C 178      50.632  38.879  74.582  1.00 50.22           C  
ATOM   1912  CD1 LEU C 178      49.779  40.127  74.338  1.00 48.18           C  
ATOM   1913  CD2 LEU C 178      50.905  38.180  73.249  1.00 48.88           C  
ATOM   1914  H   LEU C 178      52.190  37.800  77.809  1.00 52.56           H  
ATOM   1915  HA  LEU C 178      53.019  37.405  74.981  1.00 51.60           H  
ATOM   1916  HB2 LEU C 178      51.671  39.896  76.176  1.00 49.82           H  
ATOM   1917  HB3 LEU C 178      52.527  39.918  74.646  1.00 49.82           H  
ATOM   1918  HG  LEU C 178      50.050  38.202  75.217  1.00 50.22           H  
ATOM   1919 HD11 LEU C 178      49.520  40.611  75.286  1.00 48.18           H  
ATOM   1920 HD12 LEU C 178      50.310  40.858  73.718  1.00 48.18           H  
ATOM   1921 HD13 LEU C 178      48.845  39.867  73.830  1.00 48.18           H  
ATOM   1922 HD21 LEU C 178      51.511  38.810  72.588  1.00 48.88           H  
ATOM   1923 HD22 LEU C 178      51.433  37.233  73.391  1.00 48.88           H  
ATOM   1924 HD23 LEU C 178      49.967  37.954  72.732  1.00 48.88           H  
ATOM   1925  N   ASP C 179      55.085  38.844  75.414  1.00 48.74           N  
ATOM   1926  CA  ASP C 179      56.435  39.352  75.717  1.00 51.75           C  
ATOM   1927  C   ASP C 179      56.393  40.879  75.455  1.00 48.57           C  
ATOM   1928  O   ASP C 179      56.460  41.343  74.324  1.00 44.93           O  
ATOM   1929  CB  ASP C 179      57.441  38.645  74.824  1.00 56.48           C  
ATOM   1930  CG  ASP C 179      58.852  38.988  75.222  1.00 62.41           C  
ATOM   1931  OD1 ASP C 179      59.045  39.721  76.217  1.00 66.63           O  
ATOM   1932  OD2 ASP C 179      59.773  38.489  74.543  1.00 69.07           O1-
ATOM   1933  H   ASP C 179      54.885  38.645  74.444  1.00 48.74           H  
ATOM   1934  HA  ASP C 179      56.645  39.159  76.776  1.00 51.75           H  
ATOM   1935  HB2 ASP C 179      57.295  38.909  73.769  1.00 56.48           H  
ATOM   1936  HB3 ASP C 179      57.319  37.558  74.906  1.00 56.48           H  
ATOM   1937  N   ILE C 180      56.161  41.621  76.532  1.00 48.77           N  
ATOM   1938  CA  ILE C 180      55.901  43.058  76.539  1.00 48.10           C  
ATOM   1939  C   ILE C 180      56.172  43.573  77.979  1.00 47.47           C  
ATOM   1940  O   ILE C 180      56.129  42.816  78.941  1.00 47.19           O  
ATOM   1941  CB  ILE C 180      54.468  43.469  76.087  1.00 46.66           C  
ATOM   1942  CG1 ILE C 180      53.370  42.684  76.833  1.00 47.42           C  
ATOM   1943  CG2 ILE C 180      54.300  43.387  74.566  1.00 46.12           C  
ATOM   1944  CD1 ILE C 180      51.954  43.000  76.374  1.00 46.45           C  
ATOM   1945  H   ILE C 180      56.237  41.183  77.439  1.00 48.77           H  
ATOM   1946  HA  ILE C 180      56.643  43.528  75.881  1.00 48.10           H  
ATOM   1947  HB  ILE C 180      54.333  44.529  76.343  1.00 46.66           H  
ATOM   1948 HG12 ILE C 180      53.530  41.607  76.719  1.00 47.42           H  
ATOM   1949 HG13 ILE C 180      53.441  42.905  77.904  1.00 47.42           H  
ATOM   1950 HG21 ILE C 180      55.167  43.808  74.047  1.00 46.12           H  
ATOM   1951 HG22 ILE C 180      54.152  42.356  74.229  1.00 46.12           H  
ATOM   1952 HG23 ILE C 180      53.427  43.964  74.242  1.00 46.12           H  
ATOM   1953 HD11 ILE C 180      51.758  44.075  76.403  1.00 46.45           H  
ATOM   1954 HD12 ILE C 180      51.775  42.645  75.354  1.00 46.45           H  
ATOM   1955 HD13 ILE C 180      51.228  42.500  77.022  1.00 46.45           H  
ATOM   1956  N   VAL C 181      56.393  44.874  78.105  1.00 47.11           N  
ATOM   1957  CA  VAL C 181      56.664  45.465  79.413  1.00 49.26           C  
ATOM   1958  C   VAL C 181      55.349  45.393  80.282  1.00 49.29           C  
ATOM   1959  O   VAL C 181      54.250  45.665  79.780  1.00 45.49           O  
ATOM   1960  CB  VAL C 181      57.220  46.904  79.349  1.00 49.70           C  
ATOM   1961  CG1 VAL C 181      58.601  46.926  78.689  1.00 47.96           C  
ATOM   1962  CG2 VAL C 181      56.290  47.898  78.644  1.00 46.30           C  
ATOM   1963  H   VAL C 181      56.386  45.457  77.281  1.00 47.11           H  
ATOM   1964  HA  VAL C 181      57.405  44.825  79.912  1.00 49.26           H  
ATOM   1965  HB  VAL C 181      57.346  47.261  80.380  1.00 49.70           H  
ATOM   1966 HG11 VAL C 181      59.290  46.248  79.203  1.00 47.96           H  
ATOM   1967 HG12 VAL C 181      58.551  46.627  77.636  1.00 47.96           H  
ATOM   1968 HG13 VAL C 181      59.034  47.932  78.731  1.00 47.96           H  
ATOM   1969 HG21 VAL C 181      56.110  47.622  77.601  1.00 46.30           H  
ATOM   1970 HG22 VAL C 181      55.324  47.969  79.152  1.00 46.30           H  
ATOM   1971 HG23 VAL C 181      56.730  48.901  78.649  1.00 46.30           H  
ATOM   1972  N   ARG C 182      55.547  45.326  81.599  1.00 53.25           N  
ATOM   1973  CA  ARG C 182      54.820  44.722  82.725  1.00 53.94           C  
ATOM   1974  C   ARG C 182      53.471  45.446  82.920  1.00 55.26           C  
ATOM   1975  O   ARG C 182      52.500  44.878  83.411  1.00 56.80           O  
ATOM   1976  CB  ARG C 182      55.616  44.815  84.028  1.00  0.00           C  
ATOM   1977  CG  ARG C 182      55.200  43.713  85.017  1.00  0.00           C  
ATOM   1978  CD  ARG C 182      55.459  44.117  86.466  1.00  0.00           C  
ATOM   1979  NE  ARG C 182      54.401  45.008  86.961  1.00  0.00           N  
ATOM   1980  CZ  ARG C 182      54.518  45.842  88.011  1.00  0.00           C  
ATOM   1981  NH1 ARG C 182      55.656  45.944  88.714  1.00  0.00           N  
ATOM   1982  NH2 ARG C 182      53.468  46.596  88.365  1.00  0.00           N1+
ATOM   1983  H   ARG C 182      55.168  44.826  80.793  1.00 53.25           H  
ATOM   1984  HA  ARG C 182      54.618  43.685  82.445  1.00 53.94           H  
ATOM   1985  HB2 ARG C 182      56.690  44.710  83.827  1.00  0.00           H  
ATOM   1986  HB3 ARG C 182      55.482  45.806  84.480  1.00  0.00           H  
ATOM   1987  HG2 ARG C 182      54.142  43.454  84.903  1.00  0.00           H  
ATOM   1988  HG3 ARG C 182      55.775  42.809  84.784  1.00  0.00           H  
ATOM   1989  HD2 ARG C 182      55.452  43.225  87.100  1.00  0.00           H  
ATOM   1990  HD3 ARG C 182      56.432  44.611  86.540  1.00  0.00           H  
ATOM   1991  HE  ARG C 182      53.516  44.985  86.475  1.00  0.00           H  
ATOM   1992 HH11 ARG C 182      56.459  45.385  88.462  1.00  0.00           H  
ATOM   1993 HH12 ARG C 182      55.711  46.581  89.497  1.00  0.00           H  
ATOM   1994 HH21 ARG C 182      52.606  46.540  87.841  1.00  0.00           H  
ATOM   1995 HH22 ARG C 182      53.542  47.226  89.151  1.00  0.00           H  
ATOM   1996  N   SER C 183      53.461  46.737  82.575  1.00 54.80           N  
ATOM   1997  CA  SER C 183      52.306  47.602  82.758  1.00 54.58           C  
ATOM   1998  C   SER C 183      51.228  47.263  81.717  1.00 49.85           C  
ATOM   1999  O   SER C 183      50.044  47.533  81.932  1.00 47.25           O  
ATOM   2000  CB  SER C 183      52.701  49.076  82.623  1.00 55.86           C  
ATOM   2001  OG  SER C 183      53.712  49.234  81.615  1.00 56.10           O  
ATOM   2002  H   SER C 183      54.264  47.126  82.101  1.00 54.80           H  
ATOM   2003  HA  SER C 183      51.870  47.410  83.745  1.00 54.58           H  
ATOM   2004  HB2 SER C 183      53.135  49.429  83.564  1.00 55.86           H  
ATOM   2005  HB3 SER C 183      51.844  49.709  82.370  1.00 55.86           H  
ATOM   2006  HG  SER C 183      53.835  50.194  81.501  1.00 56.10           H  
ATOM   2007  N   LEU C 184      51.665  46.775  80.556  1.00 50.14           N  
ATOM   2008  CA  LEU C 184      50.799  46.415  79.446  1.00 50.05           C  
ATOM   2009  C   LEU C 184      50.272  44.926  79.645  1.00 50.01           C  
ATOM   2010  O   LEU C 184      49.916  44.266  78.668  1.00 48.12           O  
ATOM   2011  CB  LEU C 184      51.504  46.569  78.093  1.00 48.90           C  
ATOM   2012  CG  LEU C 184      52.076  47.973  77.815  1.00 50.28           C  
ATOM   2013  CD1 LEU C 184      52.819  47.970  76.476  1.00 51.04           C  
ATOM   2014  CD2 LEU C 184      50.992  49.051  77.808  1.00 49.13           C  
ATOM   2015  H   LEU C 184      52.657  46.636  80.425  1.00 50.14           H  
ATOM   2016  HA  LEU C 184      49.905  47.048  79.476  1.00 50.05           H  
ATOM   2017  HB2 LEU C 184      52.319  45.836  78.030  1.00 48.90           H  
ATOM   2018  HB3 LEU C 184      50.801  46.304  77.292  1.00 48.90           H  
ATOM   2019  HG  LEU C 184      52.805  48.227  78.594  1.00 50.28           H  
ATOM   2020 HD11 LEU C 184      53.622  47.226  76.479  1.00 51.04           H  
ATOM   2021 HD12 LEU C 184      52.143  47.736  75.647  1.00 51.04           H  
ATOM   2022 HD13 LEU C 184      53.271  48.947  76.280  1.00 51.04           H  
ATOM   2023 HD21 LEU C 184      50.201  48.814  77.088  1.00 49.13           H  
ATOM   2024 HD22 LEU C 184      50.533  49.162  78.795  1.00 49.13           H  
ATOM   2025 HD23 LEU C 184      51.414  50.025  77.537  1.00 49.13           H  
ATOM   2026  N   TYR C 185      49.855  44.690  80.891  1.00 52.49           N  
ATOM   2027  CA  TYR C 185      49.252  43.541  81.543  1.00 52.08           C  
ATOM   2028  C   TYR C 185      48.287  44.169  82.566  1.00 49.74           C  
ATOM   2029  O   TYR C 185      47.091  43.891  82.573  1.00 48.35           O  
ATOM   2030  CB  TYR C 185      50.227  42.637  82.295  1.00  0.00           C  
ATOM   2031  CG  TYR C 185      51.378  41.968  81.577  1.00  0.00           C  
ATOM   2032  CD1 TYR C 185      52.556  41.737  82.318  1.00  0.00           C  
ATOM   2033  CE1 TYR C 185      53.603  40.980  81.768  1.00  0.00           C  
ATOM   2034  CZ  TYR C 185      53.478  40.448  80.465  1.00  0.00           C  
ATOM   2035  OH  TYR C 185      54.501  39.683  80.001  1.00  0.00           O  
ATOM   2036  CE2 TYR C 185      52.324  40.733  79.698  1.00  0.00           C  
ATOM   2037  CD2 TYR C 185      51.275  41.488  80.256  1.00  0.00           C  
ATOM   2038  H   TYR C 185      50.237  44.474  79.969  1.00 52.49           H  
ATOM   2039  HA  TYR C 185      48.679  42.977  80.799  1.00 52.08           H  
ATOM   2040  HB2 TYR C 185      50.640  43.187  83.147  1.00  0.00           H  
ATOM   2041  HB3 TYR C 185      49.628  41.830  82.728  1.00  0.00           H  
ATOM   2042  HD1 TYR C 185      52.634  42.083  83.338  1.00  0.00           H  
ATOM   2043  HD2 TYR C 185      50.366  41.639  79.694  1.00  0.00           H  
ATOM   2044  HE1 TYR C 185      54.481  40.768  82.361  1.00  0.00           H  
ATOM   2045  HE2 TYR C 185      52.221  40.328  78.701  1.00  0.00           H  
ATOM   2046  HH  TYR C 185      54.369  39.478  79.048  1.00  0.00           H  
ATOM   2047  N   GLU C 186      48.828  45.030  83.420  1.00 50.47           N  
ATOM   2048  CA  GLU C 186      48.053  45.711  84.454  1.00 51.04           C  
ATOM   2049  C   GLU C 186      46.995  46.629  83.776  1.00 47.13           C  
ATOM   2050  O   GLU C 186      45.867  46.752  84.249  1.00 44.81           O  
ATOM   2051  CB  GLU C 186      48.948  46.544  85.393  1.00 55.23           C  
ATOM   2052  CG  GLU C 186      49.478  45.778  86.609  1.00 60.61           C  
ATOM   2053  CD  GLU C 186      50.783  45.033  86.439  1.00 64.68           C  
ATOM   2054  OE1 GLU C 186      51.852  45.649  86.613  1.00 65.81           O  
ATOM   2055  OE2 GLU C 186      50.740  43.803  86.238  1.00 71.42           O1-
ATOM   2056  H   GLU C 186      49.817  45.227  83.369  1.00 50.47           H  
ATOM   2057  HA  GLU C 186      47.495  44.947  85.011  1.00 51.04           H  
ATOM   2058  HB2 GLU C 186      49.779  46.992  84.837  1.00 55.23           H  
ATOM   2059  HB3 GLU C 186      48.353  47.381  85.781  1.00 55.23           H  
ATOM   2060  HG2 GLU C 186      48.711  45.097  86.995  1.00 60.61           H  
ATOM   2061  HG3 GLU C 186      49.650  46.507  87.413  1.00 60.61           H  
ATOM   2062  N   ASP C 187      47.390  47.289  82.686  1.00 44.77           N  
ATOM   2063  CA  ASP C 187      46.514  48.204  81.929  1.00 40.13           C  
ATOM   2064  C   ASP C 187      45.346  47.443  81.247  1.00 37.10           C  
ATOM   2065  O   ASP C 187      44.342  48.018  80.856  1.00 35.05           O  
ATOM   2066  CB  ASP C 187      47.301  48.902  80.823  1.00 40.61           C  
ATOM   2067  CG  ASP C 187      47.702  50.276  81.261  1.00 43.39           C  
ATOM   2068  OD1 ASP C 187      46.795  51.073  81.581  1.00 46.18           O  
ATOM   2069  OD2 ASP C 187      48.895  50.619  81.141  1.00 42.98           O1-
ATOM   2070  H   ASP C 187      48.341  47.193  82.361  1.00 44.77           H  
ATOM   2071  HA  ASP C 187      46.063  48.892  82.654  1.00 40.13           H  
ATOM   2072  HB2 ASP C 187      46.684  49.044  79.927  1.00 40.61           H  
ATOM   2073  HB3 ASP C 187      48.168  48.323  80.494  1.00 40.61           H  
ATOM   2074  N   LEU C 188      45.580  46.155  81.001  1.00 37.50           N  
ATOM   2075  CA  LEU C 188      44.602  45.299  80.345  1.00 37.98           C  
ATOM   2076  C   LEU C 188      43.610  44.770  81.405  1.00 41.23           C  
ATOM   2077  O   LEU C 188      42.417  44.548  81.107  1.00 39.35           O  
ATOM   2078  CB  LEU C 188      45.265  44.133  79.609  1.00 38.88           C  
ATOM   2079  CG  LEU C 188      46.258  44.530  78.501  1.00 41.63           C  
ATOM   2080  CD1 LEU C 188      46.896  43.273  77.900  1.00 42.19           C  
ATOM   2081  CD2 LEU C 188      45.583  45.331  77.390  1.00 40.04           C  
ATOM   2082  H   LEU C 188      46.451  45.744  81.306  1.00 37.50           H  
ATOM   2083  HA  LEU C 188      44.013  45.907  79.649  1.00 37.98           H  
ATOM   2084  HB2 LEU C 188      45.771  43.480  80.329  1.00 38.88           H  
ATOM   2085  HB3 LEU C 188      44.470  43.537  79.156  1.00 38.88           H  
ATOM   2086  HG  LEU C 188      47.059  45.140  78.936  1.00 41.63           H  
ATOM   2087 HD11 LEU C 188      47.393  42.677  78.672  1.00 42.19           H  
ATOM   2088 HD12 LEU C 188      46.147  42.641  77.413  1.00 42.19           H  
ATOM   2089 HD13 LEU C 188      47.645  43.540  77.148  1.00 42.19           H  
ATOM   2090 HD21 LEU C 188      44.766  44.764  76.933  1.00 40.04           H  
ATOM   2091 HD22 LEU C 188      45.170  46.267  77.769  1.00 40.04           H  
ATOM   2092 HD23 LEU C 188      46.304  45.587  76.606  1.00 40.04           H  
ATOM   2093  N   GLU C 189      44.111  44.531  82.613  1.00 43.29           N  
ATOM   2094  CA  GLU C 189      43.302  44.033  83.721  1.00 45.97           C  
ATOM   2095  C   GLU C 189      42.483  45.198  84.311  1.00 45.00           C  
ATOM   2096  O   GLU C 189      41.314  45.029  84.629  1.00 43.10           O  
ATOM   2097  CB  GLU C 189      44.163  43.337  84.778  1.00 50.66           C  
ATOM   2098  CG  GLU C 189      44.626  41.971  84.270  1.00 56.21           C  
ATOM   2099  CD  GLU C 189      45.706  41.268  85.045  1.00 63.64           C  
ATOM   2100  OE1 GLU C 189      46.122  41.798  86.098  1.00 70.56           O  
ATOM   2101  OE2 GLU C 189      46.208  40.233  84.540  1.00 64.01           O1-
ATOM   2102  H   GLU C 189      45.080  44.746  82.799  1.00 43.29           H  
ATOM   2103  HA  GLU C 189      42.566  43.329  83.316  1.00 45.97           H  
ATOM   2104  HB2 GLU C 189      45.026  43.962  85.038  1.00 50.66           H  
ATOM   2105  HB3 GLU C 189      43.590  43.199  85.703  1.00 50.66           H  
ATOM   2106  HG2 GLU C 189      45.030  42.096  83.260  1.00 56.21           H  
ATOM   2107  HG3 GLU C 189      43.765  41.296  84.215  1.00 56.21           H  
ATOM   2108  N   ASP C 190      43.109  46.353  84.477  1.00 46.53           N  
ATOM   2109  CA  ASP C 190      42.418  47.519  85.007  1.00 53.31           C  
ATOM   2110  C   ASP C 190      41.480  48.082  83.895  1.00 51.61           C  
ATOM   2111  O   ASP C 190      41.677  47.915  82.699  1.00 48.97           O  
ATOM   2112  CB  ASP C 190      43.350  48.598  85.547  1.00 60.24           C  
ATOM   2113  CG  ASP C 190      42.544  49.593  86.353  1.00 66.03           C  
ATOM   2114  OD1 ASP C 190      41.423  49.241  86.775  1.00 70.47           O  
ATOM   2115  OD2 ASP C 190      42.998  50.746  86.510  1.00 71.54           O1-
ATOM   2116  H   ASP C 190      44.077  46.436  84.200  1.00 46.53           H  
ATOM   2117  HA  ASP C 190      41.780  47.132  85.812  1.00 53.31           H  
ATOM   2118  HB2 ASP C 190      43.868  49.112  84.729  1.00 60.24           H  
ATOM   2119  HB3 ASP C 190      44.109  48.160  86.205  1.00 60.24           H  
ATOM   2120  N   HIS C 191      40.407  48.711  84.371  1.00 54.78           N  
ATOM   2121  CA  HIS C 191      39.291  49.185  83.557  1.00 58.30           C  
ATOM   2122  C   HIS C 191      38.762  50.525  84.138  1.00 56.73           C  
ATOM   2123  O   HIS C 191      38.928  50.803  85.323  1.00 51.04           O  
ATOM   2124  CB  HIS C 191      38.120  48.180  83.628  1.00 64.30           C  
ATOM   2125  CG  HIS C 191      38.246  47.017  82.704  1.00 76.30           C  
ATOM   2126  ND1 HIS C 191      39.066  45.935  82.947  1.00 84.58           N  
ATOM   2127  CD2 HIS C 191      37.599  46.743  81.546  1.00 77.96           C  
ATOM   2128  CE1 HIS C 191      38.918  45.047  81.979  1.00 83.64           C  
ATOM   2129  NE2 HIS C 191      38.037  45.514  81.115  1.00 76.16           N  
ATOM   2130  H   HIS C 191      40.344  48.863  85.368  1.00 54.78           H  
ATOM   2131  HA  HIS C 191      39.637  49.319  82.530  1.00 58.30           H  
ATOM   2132  HB2 HIS C 191      37.173  48.684  83.393  1.00 64.30           H  
ATOM   2133  HB3 HIS C 191      38.005  47.810  84.656  1.00 64.30           H  
ATOM   2134  HD1 HIS C 191      39.725  45.829  83.795  1.00 84.58           H  
ATOM   2135  HD2 HIS C 191      36.873  47.373  81.054  1.00 77.96           H  
ATOM   2136  HE1 HIS C 191      39.432  44.099  81.907  1.00 83.64           H  
ATOM   2137  N   PRO C 192      37.985  51.271  83.332  1.00 52.53           N  
ATOM   2138  CA  PRO C 192      37.047  52.282  83.843  1.00 52.71           C  
ATOM   2139  C   PRO C 192      35.856  51.573  84.557  1.00 52.72           C  
ATOM   2140  O   PRO C 192      34.698  51.668  84.154  1.00 49.42           O  
ATOM   2141  CB  PRO C 192      36.601  53.068  82.603  1.00 52.85           C  
ATOM   2142  CG  PRO C 192      37.617  52.696  81.532  1.00 54.29           C  
ATOM   2143  CD  PRO C 192      37.972  51.262  81.874  1.00 54.50           C  
ATOM   2144  HA  PRO C 192      37.566  52.924  84.564  1.00 52.71           H  
ATOM   2145  HB2 PRO C 192      35.602  52.782  82.262  1.00 52.85           H  
ATOM   2146  HB3 PRO C 192      36.582  54.146  82.791  1.00 52.85           H  
ATOM   2147  HG2 PRO C 192      38.502  53.336  81.636  1.00 54.29           H  
ATOM   2148  HG3 PRO C 192      37.231  52.805  80.517  1.00 54.29           H  
ATOM   2149  HD2 PRO C 192      38.933  50.963  81.455  1.00 54.50           H  
ATOM   2150  HD3 PRO C 192      37.194  50.564  81.545  1.00 54.50           H  
ATOM   2151  N   ASN C 193      36.192  50.931  85.669  1.00 55.07           N  
ATOM   2152  CA  ASN C 193      35.229  50.130  86.426  1.00 59.18           C  
ATOM   2153  C   ASN C 193      34.268  51.089  87.172  1.00 52.84           C  
ATOM   2154  O   ASN C 193      34.663  52.171  87.612  1.00 57.39           O  
ATOM   2155  CB  ASN C 193      35.958  49.234  87.421  1.00 62.76           C  
ATOM   2156  CG  ASN C 193      34.986  48.272  88.049  1.00 69.04           C  
ATOM   2157  OD1 ASN C 193      34.323  48.596  89.032  1.00 69.34           O  
ATOM   2158  ND2 ASN C 193      34.849  47.096  87.444  1.00 71.86           N  
ATOM   2159  H   ASN C 193      37.134  51.024  86.021  1.00 55.07           H  
ATOM   2160  HA  ASN C 193      34.653  49.533  85.711  1.00 59.18           H  
ATOM   2161  HB2 ASN C 193      36.431  49.819  88.220  1.00 62.76           H  
ATOM   2162  HB3 ASN C 193      36.759  48.674  86.922  1.00 62.76           H  
ATOM   2163 HD21 ASN C 193      35.416  46.874  86.639  1.00 71.86           H  
ATOM   2164 HD22 ASN C 193      34.178  46.426  87.790  1.00 71.86           H  
ATOM   2165  N   VAL C 194      33.024  50.647  87.347  1.00 48.22           N  
ATOM   2166  CA  VAL C 194      31.981  51.494  87.935  1.00 46.64           C  
ATOM   2167  C   VAL C 194      32.349  51.862  89.392  1.00 44.98           C  
ATOM   2168  O   VAL C 194      32.007  52.941  89.861  1.00 43.34           O  
ATOM   2169  CB  VAL C 194      30.581  50.832  87.888  1.00 48.89           C  
ATOM   2170  CG1 VAL C 194      29.485  51.804  88.347  1.00 46.86           C  
ATOM   2171  CG2 VAL C 194      30.229  50.337  86.483  1.00 50.84           C  
ATOM   2172  H   VAL C 194      32.782  49.719  87.028  1.00 48.22           H  
ATOM   2173  HA  VAL C 194      31.977  52.428  87.357  1.00 46.64           H  
ATOM   2174  HB  VAL C 194      30.565  49.966  88.563  1.00 48.89           H  
ATOM   2175 HG11 VAL C 194      29.607  52.077  89.399  1.00 46.86           H  
ATOM   2176 HG12 VAL C 194      29.493  52.722  87.750  1.00 46.86           H  
ATOM   2177 HG13 VAL C 194      28.493  51.349  88.252  1.00 46.86           H  
ATOM   2178 HG21 VAL C 194      30.435  51.102  85.730  1.00 50.84           H  
ATOM   2179 HG22 VAL C 194      30.810  49.451  86.227  1.00 50.84           H  
ATOM   2180 HG23 VAL C 194      29.174  50.052  86.411  1.00 50.84           H  
ATOM   2181  N   GLN C 195      32.967  50.929  90.105  1.00 49.13           N  
ATOM   2182  CA  GLN C 195      33.314  51.130  91.520  1.00 51.45           C  
ATOM   2183  C   GLN C 195      34.304  52.311  91.613  1.00 51.35           C  
ATOM   2184  O   GLN C 195      34.236  53.147  92.512  1.00 48.49           O  
ATOM   2185  CB  GLN C 195      33.927  49.845  92.093  1.00 56.67           C  
ATOM   2186  CG  GLN C 195      34.467  49.983  93.513  1.00 62.84           C  
ATOM   2187  CD  GLN C 195      33.405  50.344  94.528  1.00 62.39           C  
ATOM   2188  OE1 GLN C 195      32.217  50.078  94.363  1.00 59.55           O  
ATOM   2189  NE2 GLN C 195      33.861  50.924  95.627  1.00 69.11           N  
ATOM   2190  H   GLN C 195      33.189  50.047  89.666  1.00 49.13           H  
ATOM   2191  HA  GLN C 195      32.397  51.411  92.047  1.00 51.45           H  
ATOM   2192  HB2 GLN C 195      33.179  49.043  92.053  1.00 56.67           H  
ATOM   2193  HB3 GLN C 195      34.760  49.518  91.457  1.00 56.67           H  
ATOM   2194  HG2 GLN C 195      35.277  50.716  93.532  1.00 62.84           H  
ATOM   2195  HG3 GLN C 195      34.899  49.025  93.828  1.00 62.84           H  
ATOM   2196 HE21 GLN C 195      34.847  51.124  95.721  1.00 69.11           H  
ATOM   2197 HE22 GLN C 195      33.224  51.165  96.373  1.00 69.11           H  
ATOM   2198  N   LYS C 196      35.269  52.320  90.698  1.00 54.49           N  
ATOM   2199  CA  LYS C 196      36.349  53.313  90.702  1.00 58.66           C  
ATOM   2200  C   LYS C 196      35.753  54.711  90.439  1.00 52.54           C  
ATOM   2201  O   LYS C 196      36.264  55.727  90.932  1.00 48.94           O  
ATOM   2202  CB  LYS C 196      37.355  52.942  89.607  1.00 66.41           C  
ATOM   2203  CG  LYS C 196      38.662  53.741  89.646  1.00 77.46           C  
ATOM   2204  CD  LYS C 196      39.577  53.382  88.466  1.00 83.33           C  
ATOM   2205  CE  LYS C 196      40.135  51.971  88.569  1.00 82.31           C  
ATOM   2206  NZ  LYS C 196      40.661  51.547  87.283  1.00 80.83           N1+
ATOM   2207  H   LYS C 196      35.281  51.602  89.988  1.00 54.49           H  
ATOM   2208  HA  LYS C 196      36.810  53.307  91.692  1.00 58.66           H  
ATOM   2209  HB2 LYS C 196      37.579  51.874  89.707  1.00 66.41           H  
ATOM   2210  HB3 LYS C 196      36.894  53.069  88.620  1.00 66.41           H  
ATOM   2211  HG2 LYS C 196      38.441  54.813  89.590  1.00 77.46           H  
ATOM   2212  HG3 LYS C 196      39.183  53.567  90.595  1.00 77.46           H  
ATOM   2213  HD2 LYS C 196      40.410  54.094  88.429  1.00 83.33           H  
ATOM   2214  HD3 LYS C 196      39.017  53.508  87.530  1.00 83.33           H  
ATOM   2215  HE2 LYS C 196      39.370  51.236  88.826  1.00 82.31           H  
ATOM   2216  HE3 LYS C 196      40.946  51.903  89.301  1.00 82.31           H  
ATOM   2217  HZ1 LYS C 196      40.786  50.504  87.290  1.00 80.83           H  
ATOM   2218  HZ2 LYS C 196      40.081  51.666  86.440  1.00 80.83           H  
ATOM   2219  HZ3 LYS C 196      41.652  51.789  87.055  1.00 80.83           H  
ATOM   2220  N   ASP C 197      34.719  54.739  89.602  1.00 47.53           N  
ATOM   2221  CA  ASP C 197      34.068  55.990  89.234  1.00 43.87           C  
ATOM   2222  C   ASP C 197      33.112  56.457  90.361  1.00 44.32           C  
ATOM   2223  O   ASP C 197      32.888  57.662  90.533  1.00 43.51           O  
ATOM   2224  CB  ASP C 197      33.360  55.874  87.903  1.00 43.81           C  
ATOM   2225  CG  ASP C 197      34.273  56.248  86.765  1.00 46.53           C  
ATOM   2226  OD1 ASP C 197      35.235  57.022  86.948  1.00 51.19           O  
ATOM   2227  OD2 ASP C 197      33.936  55.870  85.629  1.00 44.11           O1-
ATOM   2228  H   ASP C 197      34.364  53.868  89.234  1.00 47.53           H  
ATOM   2229  HA  ASP C 197      34.852  56.751  89.208  1.00 43.87           H  
ATOM   2230  HB2 ASP C 197      32.509  56.565  87.857  1.00 43.81           H  
ATOM   2231  HB3 ASP C 197      32.962  54.865  87.743  1.00 43.81           H  
ATOM   2232  N   LEU C 198      32.592  55.513  91.140  1.00 44.15           N  
ATOM   2233  CA  LEU C 198      31.788  55.850  92.316  1.00 47.15           C  
ATOM   2234  C   LEU C 198      32.730  56.405  93.414  1.00 50.01           C  
ATOM   2235  O   LEU C 198      32.362  57.327  94.143  1.00 52.89           O  
ATOM   2236  CB  LEU C 198      31.005  54.650  92.857  1.00 46.79           C  
ATOM   2237  CG  LEU C 198      29.771  54.291  92.007  1.00 47.88           C  
ATOM   2238  CD1 LEU C 198      29.236  52.918  92.420  1.00 48.70           C  
ATOM   2239  CD2 LEU C 198      28.660  55.334  92.138  1.00 49.86           C  
ATOM   2240  H   LEU C 198      32.801  54.543  90.956  1.00 44.15           H  
ATOM   2241  HA  LEU C 198      31.119  56.674  92.044  1.00 47.15           H  
ATOM   2242  HB2 LEU C 198      31.671  53.781  92.919  1.00 46.79           H  
ATOM   2243  HB3 LEU C 198      30.681  54.854  93.886  1.00 46.79           H  
ATOM   2244  HG  LEU C 198      30.059  54.235  90.952  1.00 47.88           H  
ATOM   2245 HD11 LEU C 198      30.006  52.148  92.308  1.00 48.70           H  
ATOM   2246 HD12 LEU C 198      28.901  52.916  93.462  1.00 48.70           H  
ATOM   2247 HD13 LEU C 198      28.390  52.631  91.788  1.00 48.70           H  
ATOM   2248 HD21 LEU C 198      28.355  55.466  93.182  1.00 49.86           H  
ATOM   2249 HD22 LEU C 198      28.971  56.308  91.748  1.00 49.86           H  
ATOM   2250 HD23 LEU C 198      27.780  55.026  91.567  1.00 49.86           H  
ATOM   2251  N   GLU C 199      33.928  55.835  93.502  1.00 53.53           N  
ATOM   2252  CA  GLU C 199      34.967  56.297  94.422  1.00 62.90           C  
ATOM   2253  C   GLU C 199      35.419  57.711  93.975  1.00 61.06           C  
ATOM   2254  O   GLU C 199      35.551  58.613  94.807  1.00 60.53           O  
ATOM   2255  CB  GLU C 199      36.159  55.335  94.464  1.00 67.65           C  
ATOM   2256  CG  GLU C 199      35.838  54.077  95.267  1.00 71.95           C  
ATOM   2257  CD  GLU C 199      36.701  52.869  94.984  1.00 75.92           C  
ATOM   2258  OE1 GLU C 199      37.637  52.935  94.159  1.00 82.19           O  
ATOM   2259  OE2 GLU C 199      36.407  51.813  95.589  1.00 73.72           O1-
ATOM   2260  H   GLU C 199      34.148  55.055  92.900  1.00 53.53           H  
ATOM   2261  HA  GLU C 199      34.515  56.401  95.417  1.00 62.90           H  
ATOM   2262  HB2 GLU C 199      36.462  55.076  93.445  1.00 67.65           H  
ATOM   2263  HB3 GLU C 199      37.025  55.831  94.921  1.00 67.65           H  
ATOM   2264  HG2 GLU C 199      34.802  53.769  95.082  1.00 71.95           H  
ATOM   2265  HG3 GLU C 199      35.909  54.306  96.337  1.00 71.95           H  
ATOM   2266  N   ARG C 200      35.627  57.883  92.671  1.00 59.69           N  
ATOM   2267  CA  ARG C 200      36.044  59.163  92.077  1.00 63.27           C  
ATOM   2268  C   ARG C 200      35.033  60.285  92.394  1.00 65.54           C  
ATOM   2269  O   ARG C 200      35.414  61.428  92.620  1.00 73.46           O  
ATOM   2270  CB  ARG C 200      36.186  59.014  90.551  1.00 61.05           C  
ATOM   2271  CG  ARG C 200      36.504  60.309  89.797  1.00 61.49           C  
ATOM   2272  CD  ARG C 200      36.855  60.053  88.333  1.00 60.00           C  
ATOM   2273  NE  ARG C 200      35.779  59.429  87.556  1.00 58.95           N  
ATOM   2274  CZ  ARG C 200      34.800  60.066  86.908  1.00 57.14           C  
ATOM   2275  NH1 ARG C 200      34.566  61.363  87.094  1.00 56.29           N  
ATOM   2276  NH2 ARG C 200      34.035  59.386  86.065  1.00 52.82           N1+
ATOM   2277  H   ARG C 200      35.527  57.097  92.044  1.00 59.69           H  
ATOM   2278  HA  ARG C 200      37.004  59.436  92.532  1.00 63.27           H  
ATOM   2279  HB2 ARG C 200      36.962  58.268  90.341  1.00 61.05           H  
ATOM   2280  HB3 ARG C 200      35.251  58.622  90.143  1.00 61.05           H  
ATOM   2281  HG2 ARG C 200      37.352  60.812  90.278  1.00 61.49           H  
ATOM   2282  HG3 ARG C 200      35.647  60.989  89.847  1.00 61.49           H  
ATOM   2283  HD2 ARG C 200      37.723  59.386  88.270  1.00 60.00           H  
ATOM   2284  HD3 ARG C 200      37.155  60.983  87.837  1.00 60.00           H  
ATOM   2285  HE  ARG C 200      35.891  58.442  87.372  1.00 58.95           H  
ATOM   2286 HH11 ARG C 200      33.814  61.817  86.596  1.00 56.29           H  
ATOM   2287 HH12 ARG C 200      35.141  61.893  87.733  1.00 56.29           H  
ATOM   2288 HH21 ARG C 200      34.196  58.400  85.920  1.00 52.82           H  
ATOM   2289 HH22 ARG C 200      33.291  59.855  85.568  1.00 52.82           H  
ATOM   2290  N   LEU C 201      33.746  59.956  92.330  1.00 62.98           N  
ATOM   2291  CA  LEU C 201      32.656  60.917  92.513  1.00 63.19           C  
ATOM   2292  C   LEU C 201      32.108  60.919  93.971  1.00 69.09           C  
ATOM   2293  O   LEU C 201      31.055  61.486  94.257  1.00 75.10           O  
ATOM   2294  CB  LEU C 201      31.529  60.664  91.500  1.00 58.44           C  
ATOM   2295  CG  LEU C 201      31.934  60.880  90.027  1.00 56.31           C  
ATOM   2296  CD1 LEU C 201      30.814  60.394  89.103  1.00 53.23           C  
ATOM   2297  CD2 LEU C 201      32.246  62.348  89.731  1.00 55.81           C  
ATOM   2298  H   LEU C 201      33.493  58.988  92.189  1.00 62.98           H  
ATOM   2299  HA  LEU C 201      33.056  61.928  92.372  1.00 63.19           H  
ATOM   2300  HB2 LEU C 201      31.167  59.635  91.629  1.00 58.44           H  
ATOM   2301  HB3 LEU C 201      30.677  61.318  91.725  1.00 58.44           H  
ATOM   2302  HG  LEU C 201      32.829  60.288  89.800  1.00 56.31           H  
ATOM   2303 HD11 LEU C 201      30.591  59.337  89.282  1.00 53.23           H  
ATOM   2304 HD12 LEU C 201      29.893  60.967  89.259  1.00 53.23           H  
ATOM   2305 HD13 LEU C 201      31.104  60.499  88.053  1.00 53.23           H  
ATOM   2306 HD21 LEU C 201      31.413  62.997  90.021  1.00 55.81           H  
ATOM   2307 HD22 LEU C 201      33.141  62.681  90.266  1.00 55.81           H  
ATOM   2308 HD23 LEU C 201      32.432  62.501  88.664  1.00 55.81           H  
ATOM   2309  N   THR C 202      32.881  60.325  94.877  1.00 74.14           N  
ATOM   2310  CA  THR C 202      32.685  60.439  96.335  1.00 72.08           C  
ATOM   2311  C   THR C 202      33.878  61.239  96.904  1.00 70.96           C  
ATOM   2312  O   THR C 202      33.732  62.274  97.553  1.00 72.01           O  
ATOM   2313  CB  THR C 202      32.573  59.036  96.969  1.00 72.17           C  
ATOM   2314  OG1 THR C 202      31.387  58.378  96.493  1.00 65.38           O  
ATOM   2315  CG2 THR C 202      32.487  59.065  98.487  1.00 74.42           C  
ATOM   2316  H   THR C 202      33.652  59.756  94.558  1.00 74.14           H  
ATOM   2317  HA  THR C 202      31.768  61.009  96.526  1.00 72.08           H  
ATOM   2318  HB  THR C 202      33.425  58.407  96.685  1.00 72.17           H  
ATOM   2319 HG21 THR C 202      33.395  59.469  98.943  1.00 74.42           H  
ATOM   2320 HG22 THR C 202      31.635  59.665  98.808  1.00 74.42           H  
ATOM   2321 HG23 THR C 202      32.325  58.055  98.880  1.00 74.42           H  
ATOM   2322  HG1 THR C 202      31.579  58.147  95.555  1.00 65.38           H  
ATOM   2323  N   NME C 203      35.081  60.721  96.658  1.00  0.00           N  
ATOM   2324  CH3 NME C 203      36.340  61.299  97.060  1.00  0.00           C  
ATOM   2325  H   NME C 203      35.144  59.869  96.120  1.00  0.00           H  
ATOM   2326 HH31 NME C 203      36.296  62.390  97.064  1.00  0.00           H  
ATOM   2327 HH32 NME C 203      36.589  60.926  98.056  1.00  0.00           H  
ATOM   2328 HH33 NME C 203      37.106  60.970  96.352  1.00  0.00           H  
TER    2329      NME C 203 
ATOM   2330  CH3 ACE A   1     -13.500  46.814 130.999  1.00  0.00           C  
ATOM   2331  C   ACE A   1     -13.967  46.075 129.773  1.00  0.00           C  
ATOM   2332  O   ACE A   1     -15.104  45.613 129.698  1.00  0.00           O  
ATOM   2333 HH31 ACE A   1     -14.344  47.340 131.454  1.00  0.00           H  
ATOM   2334 HH32 ACE A   1     -13.077  46.105 131.714  1.00  0.00           H  
ATOM   2335 HH33 ACE A   1     -12.727  47.545 130.752  1.00  0.00           H  
ATOM   2336  N   SER A   2     -13.073  45.921 128.824  1.00 38.28           N  
ATOM   2337  CA  SER A   2     -13.351  45.200 127.588  1.00 38.10           C  
ATOM   2338  C   SER A   2     -12.039  44.675 126.971  1.00 41.63           C  
ATOM   2339  O   SER A   2     -10.990  45.320 127.039  1.00 40.90           O  
ATOM   2340  CB  SER A   2     -14.075  46.069 126.548  1.00 42.46           C  
ATOM   2341  OG  SER A   2     -13.306  47.228 126.205  1.00 52.67           O  
ATOM   2342  H   SER A   2     -12.154  46.323 128.941  1.00 38.28           H  
ATOM   2343  HA  SER A   2     -13.989  44.341 127.834  1.00 38.10           H  
ATOM   2344  HB2 SER A   2     -15.053  46.398 126.915  1.00 42.46           H  
ATOM   2345  HB3 SER A   2     -14.237  45.505 125.623  1.00 42.46           H  
ATOM   2346  HG  SER A   2     -13.666  47.944 126.786  1.00 52.67           H  
ATOM   2347  N   GLN A   3     -12.153  43.526 126.305  1.00 37.89           N  
ATOM   2348  CA  GLN A   3     -11.017  42.882 125.628  1.00 37.69           C  
ATOM   2349  C   GLN A   3     -10.574  43.767 124.449  1.00 39.33           C  
ATOM   2350  O   GLN A   3      -9.383  43.840 124.145  1.00 37.90           O  
ATOM   2351  CB  GLN A   3     -11.401  41.473 125.146  1.00 39.62           C  
ATOM   2352  CG  GLN A   3     -10.341  40.746 124.307  1.00 61.15           C  
ATOM   2353  CD  GLN A   3      -9.043  40.460 125.040  1.00 86.55           C  
ATOM   2354  OE1 GLN A   3      -8.916  40.656 126.252  1.00 85.25           O  
ATOM   2355  NE2 GLN A   3      -8.070  39.954 124.289  1.00 75.98           N  
ATOM   2356  H   GLN A   3     -13.050  43.062 126.290  1.00 37.89           H  
ATOM   2357  HA  GLN A   3     -10.193  42.848 126.348  1.00 37.69           H  
ATOM   2358  HB2 GLN A   3     -11.655  40.860 126.021  1.00 39.62           H  
ATOM   2359  HB3 GLN A   3     -12.317  41.535 124.543  1.00 39.62           H  
ATOM   2360  HG2 GLN A   3     -10.129  41.304 123.391  1.00 61.15           H  
ATOM   2361  HG3 GLN A   3     -10.752  39.777 123.995  1.00 61.15           H  
ATOM   2362 HE21 GLN A   3      -7.183  39.713 124.708  1.00 75.98           H  
ATOM   2363 HE22 GLN A   3      -8.218  39.810 123.301  1.00 75.98           H  
ATOM   2364  N   SER A   4     -11.531  44.379 123.758  1.00 35.32           N  
ATOM   2365  CA  SER A   4     -11.243  45.154 122.545  1.00 34.96           C  
ATOM   2366  C   SER A   4     -10.242  46.285 122.811  1.00 36.83           C  
ATOM   2367  O   SER A   4      -9.428  46.633 121.954  1.00 36.82           O  
ATOM   2368  CB  SER A   4     -12.528  45.746 121.965  1.00 39.82           C  
ATOM   2369  OG  SER A   4     -13.344  44.696 121.437  1.00 53.74           O  
ATOM   2370  H   SER A   4     -12.494  44.270 124.042  1.00 35.32           H  
ATOM   2371  HA  SER A   4     -10.781  44.452 121.842  1.00 34.96           H  
ATOM   2372  HB2 SER A   4     -12.332  46.469 121.167  1.00 39.82           H  
ATOM   2373  HB3 SER A   4     -13.110  46.261 122.738  1.00 39.82           H  
ATOM   2374  HG  SER A   4     -12.921  44.415 120.601  1.00 53.74           H  
ATOM   2375  N   ASN A   5     -10.322  46.885 123.994  1.00 30.63           N  
ATOM   2376  CA  ASN A   5      -9.392  47.954 124.366  1.00 29.90           C  
ATOM   2377  C   ASN A   5      -8.049  47.326 124.792  1.00 32.65           C  
ATOM   2378  O   ASN A   5      -6.988  47.907 124.555  1.00 32.15           O  
ATOM   2379  CB  ASN A   5      -9.938  48.808 125.500  1.00 27.95           C  
ATOM   2380  CG  ASN A   5     -10.553  50.054 124.920  1.00 49.76           C  
ATOM   2381  OD1 ASN A   5      -9.849  50.985 124.522  1.00 42.48           O  
ATOM   2382  ND2 ASN A   5     -11.881  50.075 124.851  1.00 40.58           N  
ATOM   2383  H   ASN A   5     -11.012  46.579 124.665  1.00 30.63           H  
ATOM   2384  HA  ASN A   5      -9.186  48.553 123.470  1.00 29.90           H  
ATOM   2385  HB2 ASN A   5      -9.147  49.135 126.186  1.00 27.95           H  
ATOM   2386  HB3 ASN A   5     -10.669  48.257 126.095  1.00 27.95           H  
ATOM   2387 HD21 ASN A   5     -12.418  49.289 125.190  1.00 40.58           H  
ATOM   2388 HD22 ASN A   5     -12.354  50.878 124.460  1.00 40.58           H  
ATOM   2389  N   ARG A   6      -8.119  46.186 125.470  1.00 28.24           N  
ATOM   2390  CA  ARG A   6      -6.914  45.514 125.955  1.00 28.55           C  
ATOM   2391  C   ARG A   6      -6.104  44.972 124.754  1.00 30.28           C  
ATOM   2392  O   ARG A   6      -4.875  44.988 124.773  1.00 27.60           O  
ATOM   2393  CB  ARG A   6      -7.242  44.416 126.971  1.00 31.96           C  
ATOM   2394  CG  ARG A   6      -5.984  43.900 127.683  1.00 50.31           C  
ATOM   2395  CD  ARG A   6      -6.328  43.087 128.928  1.00 69.33           C  
ATOM   2396  NE  ARG A   6      -5.124  42.568 129.614  1.00 81.29           N  
ATOM   2397  CZ  ARG A   6      -4.256  43.256 130.343  1.00 95.03           C  
ATOM   2398  NH1 ARG A   6      -4.404  44.565 130.489  1.00 82.39           N  
ATOM   2399  NH2 ARG A   6      -3.245  42.635 130.926  1.00 82.53           N1+
ATOM   2400  H   ARG A   6      -9.020  45.756 125.624  1.00 28.24           H  
ATOM   2401  HA  ARG A   6      -6.302  46.286 126.437  1.00 28.55           H  
ATOM   2402  HB2 ARG A   6      -7.937  44.824 127.717  1.00 31.96           H  
ATOM   2403  HB3 ARG A   6      -7.755  43.579 126.484  1.00 31.96           H  
ATOM   2404  HG2 ARG A   6      -5.341  44.743 127.955  1.00 50.31           H  
ATOM   2405  HG3 ARG A   6      -5.398  43.276 126.997  1.00 50.31           H  
ATOM   2406  HD2 ARG A   6      -6.935  42.217 128.651  1.00 69.33           H  
ATOM   2407  HD3 ARG A   6      -6.915  43.664 129.651  1.00 69.33           H  
ATOM   2408  HE  ARG A   6      -4.986  41.571 129.527  1.00 81.29           H  
ATOM   2409 HH11 ARG A   6      -5.176  45.039 130.043  1.00 82.39           H  
ATOM   2410 HH12 ARG A   6      -3.743  45.089 131.046  1.00 82.39           H  
ATOM   2411 HH21 ARG A   6      -3.134  41.637 130.816  1.00 82.53           H  
ATOM   2412 HH22 ARG A   6      -2.584  43.158 131.482  1.00 82.53           H  
ATOM   2413  N   GLU A   7      -6.806  44.546 123.709  1.00 27.22           N  
ATOM   2414  CA  GLU A   7      -6.202  44.058 122.464  1.00 27.18           C  
ATOM   2415  C   GLU A   7      -5.340  45.188 121.855  1.00 28.86           C  
ATOM   2416  O   GLU A   7      -4.249  44.951 121.329  1.00 25.95           O  
ATOM   2417  CB  GLU A   7      -7.291  43.718 121.429  1.00 28.88           C  
ATOM   2418  CG  GLU A   7      -7.955  42.371 121.667  1.00 46.00           C  
ATOM   2419  CD  GLU A   7      -7.303  41.185 121.009  1.00 76.90           C  
ATOM   2420  OE1 GLU A   7      -6.507  41.364 120.059  1.00 77.25           O  
ATOM   2421  OE2 GLU A   7      -7.614  40.047 121.422  1.00 75.29           O1-
ATOM   2422  H   GLU A   7      -7.815  44.566 123.750  1.00 27.22           H  
ATOM   2423  HA  GLU A   7      -5.553  43.207 122.694  1.00 27.18           H  
ATOM   2424  HB2 GLU A   7      -8.069  44.490 121.456  1.00 28.88           H  
ATOM   2425  HB3 GLU A   7      -6.877  43.763 120.418  1.00 28.88           H  
ATOM   2426  HG2 GLU A   7      -8.978  42.411 121.271  1.00 46.00           H  
ATOM   2427  HG3 GLU A   7      -8.032  42.182 122.740  1.00 46.00           H  
ATOM   2428  N   LEU A   8      -5.913  46.397 121.854  1.00 25.15           N  
ATOM   2429  CA  LEU A   8      -5.280  47.559 121.248  1.00 24.58           C  
ATOM   2430  C   LEU A   8      -4.094  48.007 122.120  1.00 25.66           C  
ATOM   2431  O   LEU A   8      -3.057  48.407 121.594  1.00 24.75           O  
ATOM   2432  CB  LEU A   8      -6.289  48.697 121.085  1.00 25.02           C  
ATOM   2433  CG  LEU A   8      -7.316  48.434 119.968  1.00 30.27           C  
ATOM   2434  CD1 LEU A   8      -8.456  49.443 120.069  1.00 32.41           C  
ATOM   2435  CD2 LEU A   8      -6.689  48.512 118.577  1.00 31.24           C  
ATOM   2436  H   LEU A   8      -6.815  46.506 122.296  1.00 25.15           H  
ATOM   2437  HA  LEU A   8      -4.856  47.249 120.287  1.00 24.58           H  
ATOM   2438  HB2 LEU A   8      -6.818  48.852 122.034  1.00 25.02           H  
ATOM   2439  HB3 LEU A   8      -5.762  49.634 120.885  1.00 25.02           H  
ATOM   2440  HG  LEU A   8      -7.740  47.432 120.092  1.00 30.27           H  
ATOM   2441 HD11 LEU A   8      -8.077  50.464 119.959  1.00 32.41           H  
ATOM   2442 HD12 LEU A   8      -8.962  49.372 121.038  1.00 32.41           H  
ATOM   2443 HD13 LEU A   8      -9.203  49.266 119.290  1.00 32.41           H  
ATOM   2444 HD21 LEU A   8      -6.318  49.518 118.357  1.00 31.24           H  
ATOM   2445 HD22 LEU A   8      -7.427  48.250 117.815  1.00 31.24           H  
ATOM   2446 HD23 LEU A   8      -5.857  47.814 118.467  1.00 31.24           H  
ATOM   2447  N   VAL A   9      -4.276  47.955 123.434  1.00 21.48           N  
ATOM   2448  CA  VAL A   9      -3.224  48.339 124.373  1.00 20.89           C  
ATOM   2449  C   VAL A   9      -2.041  47.358 124.195  1.00 24.14           C  
ATOM   2450  O   VAL A   9      -0.893  47.792 124.101  1.00 22.36           O  
ATOM   2451  CB  VAL A   9      -3.742  48.364 125.830  1.00 24.07           C  
ATOM   2452  CG1 VAL A   9      -2.611  48.403 126.860  1.00 23.83           C  
ATOM   2453  CG2 VAL A   9      -4.652  49.573 126.072  1.00 23.71           C  
ATOM   2454  H   VAL A   9      -5.163  47.630 123.792  1.00 21.48           H  
ATOM   2455  HA  VAL A   9      -2.859  49.333 124.080  1.00 20.89           H  
ATOM   2456  HB  VAL A   9      -4.327  47.456 126.020  1.00 24.07           H  
ATOM   2457 HG11 VAL A   9      -1.923  49.230 126.660  1.00 23.83           H  
ATOM   2458 HG12 VAL A   9      -2.037  47.471 126.861  1.00 23.83           H  
ATOM   2459 HG13 VAL A   9      -3.016  48.532 127.868  1.00 23.83           H  
ATOM   2460 HG21 VAL A   9      -4.087  50.506 126.005  1.00 23.71           H  
ATOM   2461 HG22 VAL A   9      -5.102  49.525 127.070  1.00 23.71           H  
ATOM   2462 HG23 VAL A   9      -5.465  49.628 125.346  1.00 23.71           H  
ATOM   2463  N   VAL A  10      -2.320  46.060 124.218  1.00 22.44           N  
ATOM   2464  CA  VAL A  10      -1.259  45.050 124.170  1.00 23.60           C  
ATOM   2465  C   VAL A  10      -0.517  45.153 122.816  1.00 24.58           C  
ATOM   2466  O   VAL A  10       0.693  45.008 122.755  1.00 24.34           O  
ATOM   2467  CB  VAL A  10      -1.814  43.635 124.440  1.00 29.16           C  
ATOM   2468  CG1 VAL A  10      -0.813  42.526 124.097  1.00 29.60           C  
ATOM   2469  CG2 VAL A  10      -2.207  43.493 125.919  1.00 29.19           C  
ATOM   2470  H   VAL A  10      -3.282  45.764 124.295  1.00 22.44           H  
ATOM   2471  HA  VAL A  10      -0.526  45.318 124.943  1.00 23.60           H  
ATOM   2472  HB  VAL A  10      -2.711  43.475 123.828  1.00 29.16           H  
ATOM   2473 HG11 VAL A  10       0.138  42.672 124.622  1.00 29.60           H  
ATOM   2474 HG12 VAL A  10      -0.609  42.492 123.021  1.00 29.60           H  
ATOM   2475 HG13 VAL A  10      -1.208  41.544 124.380  1.00 29.60           H  
ATOM   2476 HG21 VAL A  10      -1.325  43.551 126.567  1.00 29.19           H  
ATOM   2477 HG22 VAL A  10      -2.693  42.528 126.098  1.00 29.19           H  
ATOM   2478 HG23 VAL A  10      -2.900  44.276 126.235  1.00 29.19           H  
ATOM   2479  N   ASP A  11      -1.256  45.372 121.743  1.00 21.58           N  
ATOM   2480  CA  ASP A  11      -0.676  45.475 120.399  1.00 21.27           C  
ATOM   2481  C   ASP A  11       0.198  46.745 120.354  1.00 23.70           C  
ATOM   2482  O   ASP A  11       1.347  46.713 119.915  1.00 22.47           O  
ATOM   2483  CB  ASP A  11      -1.768  45.543 119.351  1.00 23.17           C  
ATOM   2484  CG  ASP A  11      -1.076  45.519 118.021  1.00 39.18           C  
ATOM   2485  OD1 ASP A  11      -0.985  44.418 117.440  1.00 41.79           O  
ATOM   2486  OD2 ASP A  11      -0.683  46.596 117.519  1.00 42.36           O1-
ATOM   2487  H   ASP A  11      -2.254  45.492 121.842  1.00 21.58           H  
ATOM   2488  HA  ASP A  11      -0.022  44.607 120.250  1.00 21.27           H  
ATOM   2489  HB2 ASP A  11      -2.385  46.444 119.439  1.00 23.17           H  
ATOM   2490  HB3 ASP A  11      -2.433  44.678 119.434  1.00 23.17           H  
ATOM   2491  N   PHE A  12      -0.383  47.871 120.772  1.00 19.32           N  
ATOM   2492  CA  PHE A  12       0.298  49.151 120.679  1.00 18.84           C  
ATOM   2493  C   PHE A  12       1.568  49.111 121.542  1.00 22.33           C  
ATOM   2494  O   PHE A  12       2.612  49.599 121.120  1.00 22.47           O  
ATOM   2495  CB  PHE A  12      -0.589  50.325 121.105  1.00 20.35           C  
ATOM   2496  CG  PHE A  12       0.094  51.656 120.888  1.00 20.52           C  
ATOM   2497  CD1 PHE A  12       0.596  52.384 121.960  1.00 21.69           C  
ATOM   2498  CD2 PHE A  12       0.291  52.137 119.603  1.00 22.11           C  
ATOM   2499  CE1 PHE A  12       1.272  53.578 121.765  1.00 21.76           C  
ATOM   2500  CE2 PHE A  12       0.965  53.331 119.391  1.00 24.56           C  
ATOM   2501  CZ  PHE A  12       1.460  54.058 120.485  1.00 21.66           C  
ATOM   2502  H   PHE A  12      -1.335  47.842 121.110  1.00 19.32           H  
ATOM   2503  HA  PHE A  12       0.615  49.262 119.634  1.00 18.84           H  
ATOM   2504  HB2 PHE A  12      -1.518  50.317 120.524  1.00 20.35           H  
ATOM   2505  HB3 PHE A  12      -0.890  50.225 122.156  1.00 20.35           H  
ATOM   2506  HD1 PHE A  12       0.456  52.012 122.964  1.00 21.69           H  
ATOM   2507  HD2 PHE A  12      -0.084  51.578 118.759  1.00 22.11           H  
ATOM   2508  HE1 PHE A  12       1.651  54.130 122.612  1.00 21.76           H  
ATOM   2509  HE2 PHE A  12       1.108  53.701 118.386  1.00 24.56           H  
ATOM   2510  HZ  PHE A  12       1.985  54.988 120.326  1.00 21.66           H  
ATOM   2511  N   LEU A  13       1.469  48.573 122.752  1.00 18.92           N  
ATOM   2512  CA  LEU A  13       2.624  48.512 123.632  1.00 19.79           C  
ATOM   2513  C   LEU A  13       3.677  47.561 123.031  1.00 23.50           C  
ATOM   2514  O   LEU A  13       4.872  47.823 123.131  1.00 23.61           O  
ATOM   2515  CB  LEU A  13       2.261  48.073 125.050  1.00 20.21           C  
ATOM   2516  CG  LEU A  13       1.429  49.105 125.838  1.00 25.40           C  
ATOM   2517  CD1 LEU A  13       1.127  48.552 127.230  1.00 24.87           C  
ATOM   2518  CD2 LEU A  13       2.120  50.463 125.928  1.00 29.37           C  
ATOM   2519  H   LEU A  13       0.582  48.202 123.061  1.00 18.92           H  
ATOM   2520  HA  LEU A  13       3.091  49.504 123.637  1.00 19.79           H  
ATOM   2521  HB2 LEU A  13       1.713  47.121 125.011  1.00 20.21           H  
ATOM   2522  HB3 LEU A  13       3.186  47.864 125.605  1.00 20.21           H  
ATOM   2523  HG  LEU A  13       0.472  49.274 125.337  1.00 25.40           H  
ATOM   2524 HD11 LEU A  13       2.048  48.339 127.780  1.00 24.87           H  
ATOM   2525 HD12 LEU A  13       0.557  47.619 127.159  1.00 24.87           H  
ATOM   2526 HD13 LEU A  13       0.534  49.260 127.818  1.00 24.87           H  
ATOM   2527 HD21 LEU A  13       3.168  50.357 126.220  1.00 29.37           H  
ATOM   2528 HD22 LEU A  13       1.618  51.115 126.649  1.00 29.37           H  
ATOM   2529 HD23 LEU A  13       2.093  50.981 124.963  1.00 29.37           H  
ATOM   2530  N   SER A  14       3.231  46.454 122.442  1.00 20.37           N  
ATOM   2531  CA  SER A  14       4.153  45.488 121.843  1.00 19.89           C  
ATOM   2532  C   SER A  14       4.893  46.162 120.672  1.00 24.09           C  
ATOM   2533  O   SER A  14       6.112  46.037 120.552  1.00 23.42           O  
ATOM   2534  CB  SER A  14       3.453  44.227 121.335  1.00 23.62           C  
ATOM   2535  OG  SER A  14       2.898  43.483 122.419  1.00 37.19           O  
ATOM   2536  H   SER A  14       2.238  46.276 122.409  1.00 20.37           H  
ATOM   2537  HA  SER A  14       4.888  45.227 122.615  1.00 19.89           H  
ATOM   2538  HB2 SER A  14       4.171  43.576 120.825  1.00 23.62           H  
ATOM   2539  HB3 SER A  14       2.653  44.452 120.623  1.00 23.62           H  
ATOM   2540  HG  SER A  14       2.089  43.969 122.695  1.00 37.19           H  
ATOM   2541  N   TYR A  15       4.134  46.867 119.832  1.00 19.99           N  
ATOM   2542  CA  TYR A  15       4.691  47.567 118.678  1.00 19.94           C  
ATOM   2543  C   TYR A  15       5.610  48.692 119.195  1.00 22.89           C  
ATOM   2544  O   TYR A  15       6.746  48.843 118.736  1.00 23.04           O  
ATOM   2545  CB  TYR A  15       3.587  48.148 117.778  1.00 21.68           C  
ATOM   2546  CG  TYR A  15       4.097  49.071 116.693  1.00 24.18           C  
ATOM   2547  CD1 TYR A  15       4.817  48.579 115.604  1.00 26.34           C  
ATOM   2548  CD2 TYR A  15       3.899  50.445 116.779  1.00 25.42           C  
ATOM   2549  CE1 TYR A  15       5.310  49.430 114.613  1.00 26.47           C  
ATOM   2550  CE2 TYR A  15       4.381  51.303 115.795  1.00 26.81           C  
ATOM   2551  CZ  TYR A  15       5.093  50.789 114.719  1.00 33.13           C  
ATOM   2552  OH  TYR A  15       5.602  51.593 113.741  1.00 31.41           O  
ATOM   2553  H   TYR A  15       3.143  46.932 120.013  1.00 19.99           H  
ATOM   2554  HA  TYR A  15       5.315  46.857 118.121  1.00 19.94           H  
ATOM   2555  HB2 TYR A  15       3.024  47.329 117.311  1.00 21.68           H  
ATOM   2556  HB3 TYR A  15       2.850  48.688 118.387  1.00 21.68           H  
ATOM   2557  HD1 TYR A  15       4.997  47.517 115.526  1.00 26.34           H  
ATOM   2558  HD2 TYR A  15       3.362  50.853 117.623  1.00 25.42           H  
ATOM   2559  HE1 TYR A  15       5.856  49.029 113.771  1.00 26.47           H  
ATOM   2560  HE2 TYR A  15       4.202  52.366 115.867  1.00 26.81           H  
ATOM   2561  HH  TYR A  15       5.288  52.535 113.860  1.00 31.41           H  
ATOM   2562  N   LYS A  16       5.080  49.532 120.079  1.00 18.54           N  
ATOM   2563  CA  LYS A  16       5.774  50.738 120.497  1.00 18.84           C  
ATOM   2564  C   LYS A  16       7.049  50.396 121.287  1.00 23.16           C  
ATOM   2565  O   LYS A  16       8.050  51.107 121.149  1.00 21.73           O  
ATOM   2566  CB  LYS A  16       4.835  51.672 121.266  1.00 21.19           C  
ATOM   2567  CG  LYS A  16       5.398  53.055 121.601  1.00 37.11           C  
ATOM   2568  CD  LYS A  16       6.033  53.825 120.443  1.00 39.56           C  
ATOM   2569  CE  LYS A  16       5.118  54.094 119.254  1.00 30.73           C  
ATOM   2570  NZ  LYS A  16       5.897  54.771 118.224  1.00 25.03           N1+
ATOM   2571  H   LYS A  16       4.146  49.372 120.431  1.00 18.54           H  
ATOM   2572  HA  LYS A  16       6.102  51.223 119.569  1.00 18.84           H  
ATOM   2573  HB2 LYS A  16       3.920  51.813 120.678  1.00 21.19           H  
ATOM   2574  HB3 LYS A  16       4.525  51.194 122.204  1.00 21.19           H  
ATOM   2575  HG2 LYS A  16       4.593  53.661 122.034  1.00 37.11           H  
ATOM   2576  HG3 LYS A  16       6.151  52.947 122.393  1.00 37.11           H  
ATOM   2577  HD2 LYS A  16       6.930  53.298 120.101  1.00 39.56           H  
ATOM   2578  HD3 LYS A  16       6.379  54.784 120.846  1.00 39.56           H  
ATOM   2579  HE2 LYS A  16       4.292  54.757 119.522  1.00 30.73           H  
ATOM   2580  HE3 LYS A  16       4.727  53.177 118.807  1.00 30.73           H  
ATOM   2581  HZ1 LYS A  16       6.304  55.682 118.525  1.00 25.03           H  
ATOM   2582  HZ2 LYS A  16       6.701  54.244 117.864  1.00 25.03           H  
ATOM   2583  HZ3 LYS A  16       5.368  54.977 117.335  1.00 25.03           H  
ATOM   2584  N   LEU A  17       7.019  49.347 122.105  1.00 20.96           N  
ATOM   2585  CA  LEU A  17       8.203  48.937 122.852  1.00 21.17           C  
ATOM   2586  C   LEU A  17       9.205  48.215 121.916  1.00 25.46           C  
ATOM   2587  O   LEU A  17      10.409  48.275 122.158  1.00 24.15           O  
ATOM   2588  CB  LEU A  17       7.885  48.043 124.056  1.00 21.19           C  
ATOM   2589  CG  LEU A  17       7.181  48.777 125.217  1.00 25.91           C  
ATOM   2590  CD1 LEU A  17       6.713  47.761 126.263  1.00 25.66           C  
ATOM   2591  CD2 LEU A  17       8.092  49.813 125.881  1.00 27.78           C  
ATOM   2592  H   LEU A  17       6.171  48.804 122.184  1.00 20.96           H  
ATOM   2593  HA  LEU A  17       8.720  49.846 123.181  1.00 21.17           H  
ATOM   2594  HB2 LEU A  17       7.272  47.196 123.724  1.00 21.19           H  
ATOM   2595  HB3 LEU A  17       8.816  47.601 124.436  1.00 21.19           H  
ATOM   2596  HG  LEU A  17       6.294  49.298 124.837  1.00 25.91           H  
ATOM   2597 HD11 LEU A  17       7.560  47.216 126.695  1.00 25.66           H  
ATOM   2598 HD12 LEU A  17       6.030  47.030 125.818  1.00 25.66           H  
ATOM   2599 HD13 LEU A  17       6.179  48.258 127.079  1.00 25.66           H  
ATOM   2600 HD21 LEU A  17       9.032  49.361 126.215  1.00 27.78           H  
ATOM   2601 HD22 LEU A  17       7.605  50.259 126.753  1.00 27.78           H  
ATOM   2602 HD23 LEU A  17       8.332  50.630 125.195  1.00 27.78           H  
ATOM   2603  N   SER A  18       8.705  47.526 120.897  1.00 22.62           N  
ATOM   2604  CA  SER A  18       9.561  46.810 119.930  1.00 23.60           C  
ATOM   2605  C   SER A  18      10.296  47.860 119.080  1.00 28.38           C  
ATOM   2606  O   SER A  18      11.488  47.729 118.793  1.00 27.88           O  
ATOM   2607  CB  SER A  18       8.783  45.848 119.031  1.00 28.14           C  
ATOM   2608  OG  SER A  18       9.666  44.987 118.316  1.00 43.59           O  
ATOM   2609  H   SER A  18       7.706  47.515 120.748  1.00 22.62           H  
ATOM   2610  HA  SER A  18      10.336  46.268 120.479  1.00 23.60           H  
ATOM   2611  HB2 SER A  18       8.154  46.381 118.310  1.00 28.14           H  
ATOM   2612  HB3 SER A  18       8.150  45.198 119.640  1.00 28.14           H  
ATOM   2613  HG  SER A  18       9.114  44.393 117.778  1.00 43.59           H  
ATOM   2614  N   GLN A  19       9.582  48.928 118.739  1.00 24.53           N  
ATOM   2615  CA  GLN A  19      10.135  50.018 117.942  1.00 23.44           C  
ATOM   2616  C   GLN A  19      11.273  50.743 118.711  1.00 27.05           C  
ATOM   2617  O   GLN A  19      12.115  51.403 118.088  1.00 24.88           O  
ATOM   2618  CB  GLN A  19       9.024  51.007 117.593  1.00 24.75           C  
ATOM   2619  CG  GLN A  19       9.407  51.990 116.490  1.00 26.47           C  
ATOM   2620  CD  GLN A  19       8.415  53.124 116.507  1.00 35.71           C  
ATOM   2621  OE1 GLN A  19       8.420  53.957 117.408  1.00 31.28           O  
ATOM   2622  NE2 GLN A  19       7.515  53.129 115.530  1.00 26.51           N  
ATOM   2623  H   GLN A  19       8.621  48.982 119.045  1.00 24.53           H  
ATOM   2624  HA  GLN A  19      10.570  49.574 117.038  1.00 23.44           H  
ATOM   2625  HB2 GLN A  19       8.131  50.464 117.258  1.00 24.75           H  
ATOM   2626  HB3 GLN A  19       8.722  51.549 118.499  1.00 24.75           H  
ATOM   2627  HG2 GLN A  19       9.422  51.488 115.517  1.00 26.47           H  
ATOM   2628  HG3 GLN A  19      10.395  52.432 116.645  1.00 26.47           H  
ATOM   2629 HE21 GLN A  19       6.797  53.840 115.509  1.00 26.51           H  
ATOM   2630 HE22 GLN A  19       7.548  52.424 114.808  1.00 26.51           H  
ATOM   2631  N   LYS A  20      11.269  50.652 120.036  1.00 26.08           N  
ATOM   2632  CA  LYS A  20      12.317  51.237 120.869  1.00 27.23           C  
ATOM   2633  C   LYS A  20      13.314  50.146 121.371  1.00 33.34           C  
ATOM   2634  O   LYS A  20      14.127  50.415 122.248  1.00 33.21           O  
ATOM   2635  CB  LYS A  20      11.789  52.031 122.073  1.00 29.98           C  
ATOM   2636  CG  LYS A  20      10.697  53.079 121.842  1.00 49.21           C  
ATOM   2637  CD  LYS A  20      10.798  53.938 120.578  1.00 59.94           C  
ATOM   2638  CE  LYS A  20       9.693  54.992 120.584  1.00 67.64           C  
ATOM   2639  NZ  LYS A  20       9.494  55.544 119.240  1.00 71.66           N1+
ATOM   2640  H   LYS A  20      10.573  50.080 120.490  1.00 26.08           H  
ATOM   2641  HA  LYS A  20      12.921  51.915 120.252  1.00 27.23           H  
ATOM   2642  HB2 LYS A  20      11.419  51.329 122.834  1.00 29.98           H  
ATOM   2643  HB3 LYS A  20      12.641  52.541 122.543  1.00 29.98           H  
ATOM   2644  HG2 LYS A  20       9.731  52.571 121.840  1.00 49.21           H  
ATOM   2645  HG3 LYS A  20      10.675  53.736 122.721  1.00 49.21           H  
ATOM   2646  HD2 LYS A  20      10.694  53.308 119.691  1.00 59.94           H  
ATOM   2647  HD3 LYS A  20      11.778  54.424 120.524  1.00 59.94           H  
ATOM   2648  HE2 LYS A  20       9.935  55.827 121.248  1.00 67.64           H  
ATOM   2649  HE3 LYS A  20       8.737  54.564 120.889  1.00 67.64           H  
ATOM   2650  HZ1 LYS A  20      10.268  56.103 118.882  1.00 71.66           H  
ATOM   2651  HZ2 LYS A  20       9.232  54.837 118.528  1.00 71.66           H  
ATOM   2652  HZ3 LYS A  20       8.648  56.166 119.245  1.00 71.66           H  
ATOM   2653  N   GLY A  21      13.283  48.970 120.746  1.00 31.80           N  
ATOM   2654  CA  GLY A  21      14.260  47.916 120.959  1.00 32.05           C  
ATOM   2655  C   GLY A  21      14.043  46.927 122.116  1.00 36.74           C  
ATOM   2656  O   GLY A  21      14.806  45.969 122.246  1.00 36.26           O  
ATOM   2657  H   GLY A  21      12.567  48.802 120.055  1.00 31.80           H  
ATOM   2658  HA2 GLY A  21      14.293  47.331 120.033  1.00 32.05           H  
ATOM   2659  HA3 GLY A  21      15.242  48.379 121.109  1.00 32.05           H  
ATOM   2660  N   TYR A  22      13.073  47.200 122.986  1.00 32.95           N  
ATOM   2661  CA  TYR A  22      12.842  46.369 124.181  1.00 48.98           C  
ATOM   2662  C   TYR A  22      11.784  45.266 123.942  1.00 78.96           C  
ATOM   2663  O   TYR A  22      11.802  44.208 124.563  1.00 53.57           O  
ATOM   2664  CB  TYR A  22      12.378  47.216 125.372  1.00 49.94           C  
ATOM   2665  CG  TYR A  22      13.478  48.040 125.999  1.00 52.14           C  
ATOM   2666  CD1 TYR A  22      14.329  47.486 126.949  1.00 54.40           C  
ATOM   2667  CD2 TYR A  22      13.612  49.396 125.708  1.00 52.66           C  
ATOM   2668  CE1 TYR A  22      15.292  48.254 127.579  1.00 55.33           C  
ATOM   2669  CE2 TYR A  22      14.570  50.170 126.336  1.00 53.43           C  
ATOM   2670  CZ  TYR A  22      15.401  49.595 127.273  1.00 61.98           C  
ATOM   2671  OH  TYR A  22      16.323  50.347 127.954  1.00 64.49           O  
ATOM   2672  H   TYR A  22      12.492  48.011 122.833  1.00 32.95           H  
ATOM   2673  HA  TYR A  22      13.776  45.849 124.429  1.00 48.98           H  
ATOM   2674  HB2 TYR A  22      11.552  47.876 125.071  1.00 49.94           H  
ATOM   2675  HB3 TYR A  22      11.953  46.572 126.154  1.00 49.94           H  
ATOM   2676  HD1 TYR A  22      14.236  46.440 127.200  1.00 54.40           H  
ATOM   2677  HD2 TYR A  22      12.957  49.850 124.979  1.00 52.66           H  
ATOM   2678  HE1 TYR A  22      15.955  47.807 128.306  1.00 55.33           H  
ATOM   2679  HE2 TYR A  22      14.666  51.218 126.094  1.00 53.43           H  
ATOM   2680  HH  TYR A  22      16.109  51.304 127.743  1.00 64.49           H  
ATOM   2681  N   NME A  23      10.794  45.587 123.109  1.00  0.00           N  
ATOM   2682  CH3 NME A  23       9.691  44.708 122.791  1.00  0.00           C  
ATOM   2683  H   NME A  23      10.832  46.472 122.624  1.00  0.00           H  
ATOM   2684 HH31 NME A  23       9.883  44.264 121.810  1.00  0.00           H  
ATOM   2685 HH32 NME A  23       9.574  43.913 123.529  1.00  0.00           H  
ATOM   2686 HH33 NME A  23       8.774  45.300 122.738  1.00  0.00           H  
ATOM   2687  CH3 ACE A  81      -6.225  37.202 117.270  1.00  0.00           C  
ATOM   2688  C   ACE A  81      -7.304  37.908 116.494  1.00  0.00           C  
ATOM   2689  O   ACE A  81      -7.666  37.495 115.393  1.00  0.00           O  
ATOM   2690 HH31 ACE A  81      -6.360  36.121 117.177  1.00  0.00           H  
ATOM   2691 HH32 ACE A  81      -6.256  37.466 118.331  1.00  0.00           H  
ATOM   2692 HH33 ACE A  81      -5.250  37.482 116.861  1.00  0.00           H  
ATOM   2693  N   GLY A  82      -7.803  38.989 117.046  1.00 56.45           N  
ATOM   2694  CA  GLY A  82      -8.828  39.808 116.427  1.00 55.78           C  
ATOM   2695  C   GLY A  82      -8.345  41.234 116.103  1.00 57.59           C  
ATOM   2696  O   GLY A  82      -7.281  41.683 116.543  1.00 57.93           O  
ATOM   2697  H   GLY A  82      -7.466  39.280 117.953  1.00 56.45           H  
ATOM   2698  HA2 GLY A  82      -9.204  39.342 115.511  1.00 55.78           H  
ATOM   2699  HA3 GLY A  82      -9.653  39.886 117.143  1.00 55.78           H  
ATOM   2700  N   MET A  83      -9.219  41.969 115.417  1.00 51.11           N  
ATOM   2701  CA  MET A  83      -9.106  43.425 115.241  1.00 49.17           C  
ATOM   2702  C   MET A  83      -7.825  43.926 114.511  1.00 45.81           C  
ATOM   2703  O   MET A  83      -7.373  45.049 114.737  1.00 45.04           O  
ATOM   2704  CB  MET A  83      -9.326  44.181 116.568  1.00 52.12           C  
ATOM   2705  CG  MET A  83     -10.772  44.074 117.049  1.00 56.90           C  
ATOM   2706  SD  MET A  83     -10.995  44.717 118.739  1.00 62.39           S  
ATOM   2707  CE  MET A  83     -10.620  46.472 118.472  1.00 59.06           C  
ATOM   2708  H   MET A  83     -10.067  41.533 115.082  1.00 51.11           H  
ATOM   2709  HA  MET A  83      -9.924  43.688 114.557  1.00 49.17           H  
ATOM   2710  HB2 MET A  83      -9.083  45.239 116.432  1.00 52.12           H  
ATOM   2711  HB3 MET A  83      -8.638  43.798 117.332  1.00 52.12           H  
ATOM   2712  HG2 MET A  83     -11.090  43.027 117.073  1.00 56.90           H  
ATOM   2713  HG3 MET A  83     -11.449  44.604 116.371  1.00 56.90           H  
ATOM   2714  HE1 MET A  83     -10.812  47.026 119.394  1.00 59.06           H  
ATOM   2715  HE2 MET A  83     -11.258  46.882 117.687  1.00 59.06           H  
ATOM   2716  HE3 MET A  83      -9.568  46.608 118.209  1.00 59.06           H  
ATOM   2717  N   ALA A  84      -7.360  43.130 113.555  1.00 37.49           N  
ATOM   2718  CA  ALA A  84      -6.138  43.459 112.808  1.00 35.50           C  
ATOM   2719  C   ALA A  84      -6.178  44.847 112.121  1.00 34.26           C  
ATOM   2720  O   ALA A  84      -5.177  45.549 112.052  1.00 33.18           O  
ATOM   2721  CB  ALA A  84      -5.854  42.390 111.761  1.00 35.86           C  
ATOM   2722  H   ALA A  84      -7.790  42.226 113.421  1.00 37.49           H  
ATOM   2723  HA  ALA A  84      -5.322  43.485 113.540  1.00 35.50           H  
ATOM   2724  HB1 ALA A  84      -6.672  42.316 111.035  1.00 35.86           H  
ATOM   2725  HB2 ALA A  84      -5.736  41.407 112.229  1.00 35.86           H  
ATOM   2726  HB3 ALA A  84      -4.937  42.617 111.206  1.00 35.86           H  
ATOM   2727  N   ALA A  85      -7.333  45.185 111.563  1.00 28.25           N  
ATOM   2728  CA  ALA A  85      -7.492  46.427 110.799  1.00 27.51           C  
ATOM   2729  C   ALA A  85      -7.477  47.684 111.701  1.00 29.15           C  
ATOM   2730  O   ALA A  85      -7.258  48.794 111.230  1.00 28.46           O  
ATOM   2731  CB  ALA A  85      -8.795  46.399 110.010  1.00 28.03           C  
ATOM   2732  H   ALA A  85      -8.125  44.565 111.654  1.00 28.25           H  
ATOM   2733  HA  ALA A  85      -6.639  46.508 110.114  1.00 27.51           H  
ATOM   2734  HB1 ALA A  85      -9.661  46.328 110.678  1.00 28.03           H  
ATOM   2735  HB2 ALA A  85      -8.823  45.538 109.334  1.00 28.03           H  
ATOM   2736  HB3 ALA A  85      -8.911  47.309 109.412  1.00 28.03           H  
ATOM   2737  N   VAL A  86      -7.818  47.487 112.973  1.00 23.74           N  
ATOM   2738  CA  VAL A  86      -7.909  48.590 113.936  1.00 22.16           C  
ATOM   2739  C   VAL A  86      -6.482  48.835 114.487  1.00 24.55           C  
ATOM   2740  O   VAL A  86      -6.106  49.951 114.844  1.00 23.66           O  
ATOM   2741  CB  VAL A  86      -8.907  48.277 115.071  1.00 24.86           C  
ATOM   2742  CG1 VAL A  86      -9.206  49.532 115.897  1.00 24.04           C  
ATOM   2743  CG2 VAL A  86     -10.234  47.715 114.544  1.00 24.70           C  
ATOM   2744  H   VAL A  86      -7.991  46.545 113.296  1.00 23.74           H  
ATOM   2745  HA  VAL A  86      -8.204  49.497 113.402  1.00 22.16           H  
ATOM   2746  HB  VAL A  86      -8.469  47.528 115.741  1.00 24.86           H  
ATOM   2747 HG11 VAL A  86      -9.724  50.286 115.295  1.00 24.04           H  
ATOM   2748 HG12 VAL A  86      -8.295  49.985 116.298  1.00 24.04           H  
ATOM   2749 HG13 VAL A  86      -9.846  49.283 116.749  1.00 24.04           H  
ATOM   2750 HG21 VAL A  86     -10.679  48.383 113.800  1.00 24.70           H  
ATOM   2751 HG22 VAL A  86     -10.956  47.589 115.357  1.00 24.70           H  
ATOM   2752 HG23 VAL A  86     -10.099  46.732 114.082  1.00 24.70           H  
ATOM   2753  N   LYS A  87      -5.750  47.733 114.634  1.00 21.62           N  
ATOM   2754  CA  LYS A  87      -4.437  47.739 115.266  1.00 21.75           C  
ATOM   2755  C   LYS A  87      -3.434  48.536 114.408  1.00 25.31           C  
ATOM   2756  O   LYS A  87      -2.673  49.324 114.954  1.00 24.94           O  
ATOM   2757  CB  LYS A  87      -3.960  46.301 115.524  1.00 23.66           C  
ATOM   2758  CG  LYS A  87      -4.671  45.700 116.746  1.00 28.97           C  
ATOM   2759  CD  LYS A  87      -4.549  44.177 116.834  1.00 35.23           C  
ATOM   2760  CE  LYS A  87      -5.186  43.670 118.124  1.00 41.89           C  
ATOM   2761  NZ  LYS A  87      -5.261  42.209 118.115  1.00 46.69           N1+
ATOM   2762  H   LYS A  87      -6.126  46.850 114.319  1.00 21.62           H  
ATOM   2763  HA  LYS A  87      -4.533  48.282 116.216  1.00 21.75           H  
ATOM   2764  HB2 LYS A  87      -4.142  45.678 114.640  1.00 23.66           H  
ATOM   2765  HB3 LYS A  87      -2.879  46.287 115.697  1.00 23.66           H  
ATOM   2766  HG2 LYS A  87      -4.257  46.157 117.653  1.00 28.97           H  
ATOM   2767  HG3 LYS A  87      -5.736  45.958 116.725  1.00 28.97           H  
ATOM   2768  HD2 LYS A  87      -3.498  43.874 116.793  1.00 35.23           H  
ATOM   2769  HD3 LYS A  87      -5.044  43.724 115.968  1.00 35.23           H  
ATOM   2770  HE2 LYS A  87      -6.211  44.038 118.229  1.00 41.89           H  
ATOM   2771  HE3 LYS A  87      -4.604  43.957 118.999  1.00 41.89           H  
ATOM   2772  HZ1 LYS A  87      -5.918  41.862 117.396  1.00 46.69           H  
ATOM   2773  HZ2 LYS A  87      -4.364  41.729 118.055  1.00 46.69           H  
ATOM   2774  HZ3 LYS A  87      -5.716  41.859 119.006  1.00 46.69           H  
ATOM   2775  N   GLN A  88      -3.421  48.301 113.102  1.00 22.71           N  
ATOM   2776  CA  GLN A  88      -2.442  48.984 112.249  1.00 22.89           C  
ATOM   2777  C   GLN A  88      -2.709  50.508 112.249  1.00 25.88           C  
ATOM   2778  O   GLN A  88      -1.779  51.312 112.213  1.00 25.35           O  
ATOM   2779  CB  GLN A  88      -2.408  48.400 110.835  1.00 24.55           C  
ATOM   2780  CG  GLN A  88      -1.226  48.913 110.003  1.00 51.36           C  
ATOM   2781  CD  GLN A  88       0.139  48.494 110.536  1.00 78.49           C  
ATOM   2782  OE1 GLN A  88       0.293  47.547 111.304  1.00 77.86           O  
ATOM   2783  NE2 GLN A  88       1.155  49.222 110.083  1.00 69.77           N  
ATOM   2784  H   GLN A  88      -4.076  47.634 112.720  1.00 22.71           H  
ATOM   2785  HA  GLN A  88      -1.475  48.845 112.734  1.00 22.89           H  
ATOM   2786  HB2 GLN A  88      -2.360  47.305 110.894  1.00 24.55           H  
ATOM   2787  HB3 GLN A  88      -3.341  48.644 110.311  1.00 24.55           H  
ATOM   2788  HG2 GLN A  88      -1.271  50.003 109.919  1.00 51.36           H  
ATOM   2789  HG3 GLN A  88      -1.308  48.510 108.986  1.00 51.36           H  
ATOM   2790 HE21 GLN A  88       0.983  49.992 109.453  1.00 69.77           H  
ATOM   2791 HE22 GLN A  88       2.099  49.005 110.371  1.00 69.77           H  
ATOM   2792  N   ALA A  89      -3.981  50.893 112.276  1.00 21.90           N  
ATOM   2793  CA  ALA A  89      -4.358  52.309 112.284  1.00 20.95           C  
ATOM   2794  C   ALA A  89      -3.824  52.975 113.573  1.00 24.98           C  
ATOM   2795  O   ALA A  89      -3.357  54.113 113.561  1.00 24.34           O  
ATOM   2796  CB  ALA A  89      -5.872  52.455 112.209  1.00 21.35           C  
ATOM   2797  H   ALA A  89      -4.717  50.202 112.290  1.00 21.90           H  
ATOM   2798  HA  ALA A  89      -3.878  52.794 111.426  1.00 20.95           H  
ATOM   2799  HB1 ALA A  89      -6.370  51.913 113.020  1.00 21.35           H  
ATOM   2800  HB2 ALA A  89      -6.254  52.052 111.265  1.00 21.35           H  
ATOM   2801  HB3 ALA A  89      -6.177  53.502 112.287  1.00 21.35           H  
ATOM   2802  N   LEU A  90      -3.929  52.251 114.685  1.00 21.13           N  
ATOM   2803  CA  LEU A  90      -3.485  52.768 115.974  1.00 21.99           C  
ATOM   2804  C   LEU A  90      -1.949  52.899 115.995  1.00 25.26           C  
ATOM   2805  O   LEU A  90      -1.395  53.826 116.587  1.00 24.30           O  
ATOM   2806  CB  LEU A  90      -3.962  51.864 117.113  1.00 22.73           C  
ATOM   2807  CG  LEU A  90      -3.572  52.352 118.517  1.00 28.84           C  
ATOM   2808  CD1 LEU A  90      -4.079  53.760 118.826  1.00 29.09           C  
ATOM   2809  CD2 LEU A  90      -4.104  51.370 119.554  1.00 31.61           C  
ATOM   2810  H   LEU A  90      -4.310  51.317 114.631  1.00 21.13           H  
ATOM   2811  HA  LEU A  90      -3.899  53.776 116.068  1.00 21.99           H  
ATOM   2812  HB2 LEU A  90      -5.052  51.752 117.059  1.00 22.73           H  
ATOM   2813  HB3 LEU A  90      -3.554  50.855 116.970  1.00 22.73           H  
ATOM   2814  HG  LEU A  90      -2.481  52.356 118.601  1.00 28.84           H  
ATOM   2815 HD11 LEU A  90      -5.170  53.815 118.759  1.00 29.09           H  
ATOM   2816 HD12 LEU A  90      -3.656  54.506 118.147  1.00 29.09           H  
ATOM   2817 HD13 LEU A  90      -3.785  54.056 119.835  1.00 29.09           H  
ATOM   2818 HD21 LEU A  90      -5.196  51.418 119.611  1.00 31.61           H  
ATOM   2819 HD22 LEU A  90      -3.698  51.601 120.540  1.00 31.61           H  
ATOM   2820 HD23 LEU A  90      -3.814  50.342 119.312  1.00 31.61           H  
ATOM   2821  N   ARG A  91      -1.264  51.924 115.406  1.00 22.60           N  
ATOM   2822  CA  ARG A  91       0.196  51.904 115.407  1.00 21.95           C  
ATOM   2823  C   ARG A  91       0.705  53.150 114.641  1.00 25.32           C  
ATOM   2824  O   ARG A  91       1.589  53.861 115.099  1.00 25.67           O  
ATOM   2825  CB  ARG A  91       0.733  50.637 114.739  1.00 22.40           C  
ATOM   2826  CG  ARG A  91       0.494  49.352 115.546  1.00 29.48           C  
ATOM   2827  CD  ARG A  91       0.796  48.146 114.661  1.00 32.15           C  
ATOM   2828  NE  ARG A  91       0.297  46.877 115.196  1.00 39.59           N  
ATOM   2829  CZ  ARG A  91       0.259  45.743 114.502  1.00 63.05           C  
ATOM   2830  NH1 ARG A  91       0.611  45.734 113.222  1.00 52.27           N  
ATOM   2831  NH2 ARG A  91      -0.134  44.617 115.084  1.00 54.45           N1+
ATOM   2832  H   ARG A  91      -1.759  51.179 114.938  1.00 22.60           H  
ATOM   2833  HA  ARG A  91       0.544  51.979 116.442  1.00 21.95           H  
ATOM   2834  HB2 ARG A  91       0.272  50.534 113.749  1.00 22.40           H  
ATOM   2835  HB3 ARG A  91       1.807  50.743 114.551  1.00 22.40           H  
ATOM   2836  HG2 ARG A  91      -0.533  49.300 115.908  1.00 29.48           H  
ATOM   2837  HG3 ARG A  91       1.122  49.335 116.441  1.00 29.48           H  
ATOM   2838  HD2 ARG A  91       1.876  48.055 114.513  1.00 32.15           H  
ATOM   2839  HD3 ARG A  91       0.317  48.307 113.698  1.00 32.15           H  
ATOM   2840  HE  ARG A  91       0.027  46.846 116.169  1.00 39.59           H  
ATOM   2841 HH11 ARG A  91       0.578  44.873 112.696  1.00 52.27           H  
ATOM   2842 HH12 ARG A  91       0.911  46.588 112.775  1.00 52.27           H  
ATOM   2843 HH21 ARG A  91      -0.406  44.620 116.056  1.00 54.45           H  
ATOM   2844 HH22 ARG A  91      -0.162  43.758 114.554  1.00 54.45           H  
ATOM   2845  N   GLU A  92       0.161  53.345 113.437  1.00 21.36           N  
ATOM   2846  CA  GLU A  92       0.592  54.407 112.531  1.00 21.77           C  
ATOM   2847  C   GLU A  92       0.137  55.788 113.054  1.00 23.81           C  
ATOM   2848  O   GLU A  92       0.898  56.756 112.986  1.00 21.34           O  
ATOM   2849  CB  GLU A  92       0.107  54.147 111.102  1.00 24.02           C  
ATOM   2850  CG  GLU A  92       0.859  52.967 110.485  1.00 40.75           C  
ATOM   2851  CD  GLU A  92       0.394  52.525 109.121  1.00 66.27           C  
ATOM   2852  OE1 GLU A  92      -0.355  53.253 108.445  1.00 62.06           O  
ATOM   2853  OE2 GLU A  92       0.787  51.409 108.724  1.00 62.46           O1-
ATOM   2854  H   GLU A  92      -0.552  52.706 113.117  1.00 21.36           H  
ATOM   2855  HA  GLU A  92       1.690  54.420 112.549  1.00 21.77           H  
ATOM   2856  HB2 GLU A  92      -0.974  53.954 111.093  1.00 24.02           H  
ATOM   2857  HB3 GLU A  92       0.267  55.039 110.487  1.00 24.02           H  
ATOM   2858  HG2 GLU A  92       0.792  52.096 111.148  1.00 40.75           H  
ATOM   2859  HG3 GLU A  92       1.924  53.221 110.400  1.00 40.75           H  
ATOM   2860  N   ALA A  93      -1.088  55.869 113.574  1.00 20.19           N  
ATOM   2861  CA  ALA A  93      -1.586  57.132 114.118  1.00 19.46           C  
ATOM   2862  C   ALA A  93      -0.760  57.543 115.359  1.00 21.88           C  
ATOM   2863  O   ALA A  93      -0.550  58.730 115.627  1.00 21.44           O  
ATOM   2864  CB  ALA A  93      -3.055  57.050 114.496  1.00 19.99           C  
ATOM   2865  H   ALA A  93      -1.683  55.053 113.576  1.00 20.19           H  
ATOM   2866  HA  ALA A  93      -1.436  57.904 113.355  1.00 19.46           H  
ATOM   2867  HB1 ALA A  93      -3.230  56.293 115.269  1.00 19.99           H  
ATOM   2868  HB2 ALA A  93      -3.662  56.793 113.624  1.00 19.99           H  
ATOM   2869  HB3 ALA A  93      -3.412  58.008 114.888  1.00 19.99           H  
ATOM   2870  N   GLY A  94      -0.307  56.545 116.116  1.00 17.98           N  
ATOM   2871  CA  GLY A  94       0.489  56.788 117.298  1.00 17.29           C  
ATOM   2872  C   GLY A  94       1.899  57.271 116.926  1.00 22.28           C  
ATOM   2873  O   GLY A  94       2.548  57.984 117.680  1.00 22.31           O  
ATOM   2874  H   GLY A  94      -0.494  55.593 115.835  1.00 17.98           H  
ATOM   2875  HA2 GLY A  94       0.006  57.555 117.911  1.00 17.29           H  
ATOM   2876  HA3 GLY A  94       0.565  55.859 117.861  1.00 17.29           H  
ATOM   2877  N   ASP A  95       2.369  56.841 115.757  1.00 20.09           N  
ATOM   2878  CA  ASP A  95       3.677  57.211 115.215  1.00 20.18           C  
ATOM   2879  C   ASP A  95       3.588  58.652 114.668  1.00 23.68           C  
ATOM   2880  O   ASP A  95       4.495  59.454 114.872  1.00 22.41           O  
ATOM   2881  CB  ASP A  95       4.159  56.243 114.146  1.00 21.73           C  
ATOM   2882  CG  ASP A  95       4.816  55.028 114.745  1.00 30.02           C  
ATOM   2883  OD1 ASP A  95       5.130  55.039 115.956  1.00 30.37           O  
ATOM   2884  OD2 ASP A  95       5.085  54.069 113.988  1.00 37.99           O1-
ATOM   2885  H   ASP A  95       1.792  56.244 115.182  1.00 20.09           H  
ATOM   2886  HA  ASP A  95       4.373  57.263 116.057  1.00 20.18           H  
ATOM   2887  HB2 ASP A  95       4.911  56.728 113.511  1.00 21.73           H  
ATOM   2888  HB3 ASP A  95       3.343  55.927 113.490  1.00 21.73           H  
ATOM   2889  N   GLU A  96       2.481  58.991 114.020  1.00 21.90           N  
ATOM   2890  CA  GLU A  96       2.259  60.359 113.513  1.00 21.35           C  
ATOM   2891  C   GLU A  96       2.223  61.333 114.723  1.00 23.19           C  
ATOM   2892  O   GLU A  96       2.693  62.469 114.655  1.00 21.46           O  
ATOM   2893  CB  GLU A  96       0.959  60.428 112.703  1.00 23.27           C  
ATOM   2894  CG  GLU A  96       0.672  61.787 112.061  1.00 37.30           C  
ATOM   2895  CD  GLU A  96       1.749  62.293 111.133  1.00 66.75           C  
ATOM   2896  OE1 GLU A  96       2.506  61.457 110.589  1.00 69.02           O  
ATOM   2897  OE2 GLU A  96       1.895  63.529 111.014  1.00 61.38           O1-
ATOM   2898  H   GLU A  96       1.758  58.301 113.876  1.00 21.90           H  
ATOM   2899  HA  GLU A  96       3.137  60.616 112.910  1.00 21.35           H  
ATOM   2900  HB2 GLU A  96       0.999  59.664 111.920  1.00 23.27           H  
ATOM   2901  HB3 GLU A  96       0.108  60.164 113.342  1.00 23.27           H  
ATOM   2902  HG2 GLU A  96       0.490  62.526 112.845  1.00 37.30           H  
ATOM   2903  HG3 GLU A  96      -0.251  61.718 111.474  1.00 37.30           H  
ATOM   2904  N   PHE A  97       1.677  60.852 115.837  1.00 18.13           N  
ATOM   2905  CA  PHE A  97       1.666  61.650 117.058  1.00 16.81           C  
ATOM   2906  C   PHE A  97       3.125  61.775 117.563  1.00 21.85           C  
ATOM   2907  O   PHE A  97       3.581  62.871 117.868  1.00 21.19           O  
ATOM   2908  CB  PHE A  97       0.741  61.074 118.134  1.00 18.20           C  
ATOM   2909  CG  PHE A  97       0.564  62.027 119.295  1.00 19.22           C  
ATOM   2910  CD1 PHE A  97      -0.346  63.076 119.221  1.00 21.10           C  
ATOM   2911  CD2 PHE A  97       1.354  61.914 120.431  1.00 20.82           C  
ATOM   2912  CE1 PHE A  97      -0.467  64.001 120.260  1.00 22.21           C  
ATOM   2913  CE2 PHE A  97       1.226  62.817 121.484  1.00 23.58           C  
ATOM   2914  CZ  PHE A  97       0.324  63.865 121.398  1.00 22.04           C  
ATOM   2915  H   PHE A  97       1.304  59.914 115.855  1.00 18.13           H  
ATOM   2916  HA  PHE A  97       1.335  62.656 116.777  1.00 16.81           H  
ATOM   2917  HB2 PHE A  97      -0.244  60.861 117.700  1.00 18.20           H  
ATOM   2918  HB3 PHE A  97       1.114  60.111 118.503  1.00 18.20           H  
ATOM   2919  HD1 PHE A  97      -0.971  63.176 118.346  1.00 21.10           H  
ATOM   2920  HD2 PHE A  97       2.077  61.115 120.500  1.00 20.82           H  
ATOM   2921  HE1 PHE A  97      -1.169  64.817 120.181  1.00 22.21           H  
ATOM   2922  HE2 PHE A  97       1.832  62.699 122.370  1.00 23.58           H  
ATOM   2923  HZ  PHE A  97       0.234  64.573 122.209  1.00 22.04           H  
ATOM   2924  N   GLU A  98       3.834  60.661 117.659  1.00 20.64           N  
ATOM   2925  CA  GLU A  98       5.200  60.657 118.174  1.00 21.37           C  
ATOM   2926  C   GLU A  98       6.132  61.581 117.351  1.00 25.31           C  
ATOM   2927  O   GLU A  98       7.036  62.211 117.891  1.00 24.87           O  
ATOM   2928  CB  GLU A  98       5.842  59.255 118.162  1.00 23.53           C  
ATOM   2929  CG  GLU A  98       5.645  58.462 119.455  1.00 43.13           C  
ATOM   2930  CD  GLU A  98       6.960  57.783 119.768  1.00 62.14           C  
ATOM   2931  OE1 GLU A  98       7.755  58.343 120.558  1.00 73.21           O  
ATOM   2932  OE2 GLU A  98       7.220  56.696 119.182  1.00 29.79           O1-
ATOM   2933  H   GLU A  98       3.416  59.783 117.387  1.00 20.64           H  
ATOM   2934  HA  GLU A  98       5.158  61.074 119.186  1.00 21.37           H  
ATOM   2935  HB2 GLU A  98       5.446  58.669 117.327  1.00 23.53           H  
ATOM   2936  HB3 GLU A  98       6.916  59.351 117.949  1.00 23.53           H  
ATOM   2937  HG2 GLU A  98       4.856  57.712 119.332  1.00 43.13           H  
ATOM   2938  HG3 GLU A  98       5.356  59.103 120.293  1.00 43.13           H  
ATOM   2939  N   LEU A  99       5.985  61.536 116.031  1.00 22.24           N  
ATOM   2940  CA  LEU A  99       6.901  62.179 115.096  1.00 23.91           C  
ATOM   2941  C   LEU A  99       6.600  63.677 114.871  1.00 26.85           C  
ATOM   2942  O   LEU A  99       7.446  64.401 114.357  1.00 25.64           O  
ATOM   2943  CB  LEU A  99       6.878  61.473 113.729  1.00 24.72           C  
ATOM   2944  CG  LEU A  99       7.484  60.055 113.737  1.00 30.40           C  
ATOM   2945  CD1 LEU A  99       7.156  59.348 112.419  1.00 31.26           C  
ATOM   2946  CD2 LEU A  99       8.999  60.078 113.947  1.00 30.86           C  
ATOM   2947  H   LEU A  99       5.202  61.033 115.639  1.00 22.24           H  
ATOM   2948  HA  LEU A  99       7.907  62.144 115.531  1.00 23.91           H  
ATOM   2949  HB2 LEU A  99       5.839  61.425 113.376  1.00 24.72           H  
ATOM   2950  HB3 LEU A  99       7.416  62.080 112.989  1.00 24.72           H  
ATOM   2951  HG  LEU A  99       7.041  59.468 114.549  1.00 30.40           H  
ATOM   2952 HD11 LEU A  99       7.582  59.883 111.564  1.00 31.26           H  
ATOM   2953 HD12 LEU A  99       6.072  59.281 112.272  1.00 31.26           H  
ATOM   2954 HD13 LEU A  99       7.554  58.327 112.415  1.00 31.26           H  
ATOM   2955 HD21 LEU A  99       9.497  60.690 113.187  1.00 30.86           H  
ATOM   2956 HD22 LEU A  99       9.413  59.065 113.888  1.00 30.86           H  
ATOM   2957 HD23 LEU A  99       9.260  60.477 114.931  1.00 30.86           H  
ATOM   2958  N   ARG A 100       5.375  64.105 115.162  1.00 22.93           N  
ATOM   2959  CA  ARG A 100       4.925  65.455 114.836  1.00 22.67           C  
ATOM   2960  C   ARG A 100       4.046  66.058 115.942  1.00 27.43           C  
ATOM   2961  O   ARG A 100       4.419  67.054 116.556  1.00 27.78           O  
ATOM   2962  CB  ARG A 100       4.203  65.491 113.477  1.00 21.91           C  
ATOM   2963  CG  ARG A 100       5.158  65.878 112.341  1.00 27.30           C  
ATOM   2964  CD  ARG A 100       4.555  65.614 110.968  1.00 40.50           C  
ATOM   2965  NE  ARG A 100       4.350  64.184 110.715  1.00 49.83           N  
ATOM   2966  CZ  ARG A 100       5.274  63.245 110.534  1.00 61.90           C  
ATOM   2967  NH1 ARG A 100       6.562  63.569 110.522  1.00 42.38           N  
ATOM   2968  NH2 ARG A 100       4.908  61.981 110.371  1.00 50.03           N1+
ATOM   2969  H   ARG A 100       4.736  63.485 115.637  1.00 22.93           H  
ATOM   2970  HA  ARG A 100       5.807  66.108 114.790  1.00 22.67           H  
ATOM   2971  HB2 ARG A 100       3.744  64.517 113.273  1.00 21.91           H  
ATOM   2972  HB3 ARG A 100       3.387  66.225 113.489  1.00 21.91           H  
ATOM   2973  HG2 ARG A 100       6.098  65.333 112.442  1.00 27.30           H  
ATOM   2974  HG3 ARG A 100       5.400  66.945 112.427  1.00 27.30           H  
ATOM   2975  HD2 ARG A 100       5.186  66.018 110.169  1.00 40.50           H  
ATOM   2976  HD3 ARG A 100       3.581  66.108 110.880  1.00 40.50           H  
ATOM   2977  HE  ARG A 100       3.381  63.899 110.718  1.00 49.83           H  
ATOM   2978 HH11 ARG A 100       6.842  64.531 110.646  1.00 42.38           H  
ATOM   2979 HH12 ARG A 100       7.261  62.852 110.390  1.00 42.38           H  
ATOM   2980 HH21 ARG A 100       3.929  61.733 110.385  1.00 50.03           H  
ATOM   2981 HH22 ARG A 100       5.608  61.266 110.233  1.00 50.03           H  
ATOM   2982  N   TYR A 101       2.850  65.516 116.135  1.00 22.86           N  
ATOM   2983  CA  TYR A 101       1.831  66.203 116.948  1.00 21.73           C  
ATOM   2984  C   TYR A 101       2.097  66.205 118.468  1.00 26.66           C  
ATOM   2985  O   TYR A 101       1.462  66.936 119.221  1.00 26.29           O  
ATOM   2986  CB  TYR A 101       0.405  65.721 116.653  1.00 21.37           C  
ATOM   2987  CG  TYR A 101      -0.041  66.113 115.263  1.00 21.62           C  
ATOM   2988  CD1 TYR A 101       0.127  65.250 114.197  1.00 23.73           C  
ATOM   2989  CD2 TYR A 101      -0.570  67.378 115.016  1.00 21.55           C  
ATOM   2990  CE1 TYR A 101      -0.238  65.624 112.921  1.00 25.23           C  
ATOM   2991  CE2 TYR A 101      -0.945  67.758 113.755  1.00 21.49           C  
ATOM   2992  CZ  TYR A 101      -0.789  66.881 112.714  1.00 28.97           C  
ATOM   2993  OH  TYR A 101      -1.170  67.285 111.468  1.00 30.01           O  
ATOM   2994  H   TYR A 101       2.603  64.664 115.652  1.00 22.86           H  
ATOM   2995  HA  TYR A 101       1.902  67.265 116.668  1.00 21.73           H  
ATOM   2996  HB2 TYR A 101       0.336  64.635 116.764  1.00 21.37           H  
ATOM   2997  HB3 TYR A 101      -0.305  66.137 117.379  1.00 21.37           H  
ATOM   2998  HD1 TYR A 101       0.550  64.270 114.365  1.00 23.73           H  
ATOM   2999  HD2 TYR A 101      -0.686  68.072 115.835  1.00 21.55           H  
ATOM   3000  HE1 TYR A 101      -0.096  64.947 112.091  1.00 25.23           H  
ATOM   3001  HE2 TYR A 101      -1.359  68.741 113.583  1.00 21.49           H  
ATOM   3002  HH  TYR A 101      -0.877  66.606 110.834  1.00 30.01           H  
ATOM   3003  N   ARG A 102       3.123  65.477 118.890  1.00 24.50           N  
ATOM   3004  CA  ARG A 102       3.617  65.536 120.269  1.00 24.55           C  
ATOM   3005  C   ARG A 102       4.366  66.873 120.526  1.00 30.00           C  
ATOM   3006  O   ARG A 102       4.567  67.273 121.673  1.00 27.99           O  
ATOM   3007  CB  ARG A 102       4.556  64.339 120.499  1.00 24.94           C  
ATOM   3008  CG  ARG A 102       5.279  64.322 121.847  1.00 37.44           C  
ATOM   3009  CD  ARG A 102       5.902  62.960 122.152  1.00 52.54           C  
ATOM   3010  NE  ARG A 102       6.825  62.505 121.099  1.00 73.55           N  
ATOM   3011  CZ  ARG A 102       7.315  61.269 121.027  1.00 93.24           C  
ATOM   3012  NH1 ARG A 102       7.093  60.395 122.009  1.00 74.99           N  
ATOM   3013  NH2 ARG A 102       8.027  60.906 119.964  1.00 84.66           N1+
ATOM   3014  H   ARG A 102       3.617  64.872 118.250  1.00 24.50           H  
ATOM   3015  HA  ARG A 102       2.762  65.505 120.952  1.00 24.55           H  
ATOM   3016  HB2 ARG A 102       3.975  63.417 120.394  1.00 24.94           H  
ATOM   3017  HB3 ARG A 102       5.309  64.317 119.700  1.00 24.94           H  
ATOM   3018  HG2 ARG A 102       4.579  64.574 122.652  1.00 37.44           H  
ATOM   3019  HG3 ARG A 102       6.072  65.079 121.847  1.00 37.44           H  
ATOM   3020  HD2 ARG A 102       5.099  62.221 122.250  1.00 52.54           H  
ATOM   3021  HD3 ARG A 102       6.463  63.025 123.090  1.00 52.54           H  
ATOM   3022  HE  ARG A 102       7.016  63.133 120.332  1.00 73.55           H  
ATOM   3023 HH11 ARG A 102       6.552  60.670 122.817  1.00 74.99           H  
ATOM   3024 HH12 ARG A 102       7.465  59.458 121.946  1.00 74.99           H  
ATOM   3025 HH21 ARG A 102       8.192  61.567 119.218  1.00 84.66           H  
ATOM   3026 HH22 ARG A 102       8.401  59.970 119.903  1.00 84.66           H  
ATOM   3027  N   ARG A 103       4.929  67.436 119.460  1.00 28.58           N  
ATOM   3028  CA  ARG A 103       5.898  68.530 119.533  1.00 29.03           C  
ATOM   3029  C   ARG A 103       5.263  69.955 119.602  1.00 31.16           C  
ATOM   3030  O   ARG A 103       5.847  70.918 119.114  1.00 31.57           O  
ATOM   3031  CB  ARG A 103       6.861  68.420 118.337  1.00 32.30           C  
ATOM   3032  CG  ARG A 103       8.221  69.086 118.591  1.00 56.48           C  
ATOM   3033  CD  ARG A 103       8.822  69.638 117.301  1.00 80.96           C  
ATOM   3034  NE  ARG A 103       7.993  70.714 116.721  1.00 99.42           N  
ATOM   3035  CZ  ARG A 103       7.832  71.941 117.206  1.00115.97           C  
ATOM   3036  NH1 ARG A 103       6.971  72.774 116.637  1.00105.26           N  
ATOM   3037  NH2 ARG A 103       8.536  72.338 118.259  1.00102.60           N1+
ATOM   3038  H   ARG A 103       4.714  67.074 118.542  1.00 28.58           H  
ATOM   3039  HA  ARG A 103       6.463  68.401 120.466  1.00 29.03           H  
ATOM   3040  HB2 ARG A 103       7.049  67.365 118.098  1.00 32.30           H  
ATOM   3041  HB3 ARG A 103       6.372  68.845 117.451  1.00 32.30           H  
ATOM   3042  HG2 ARG A 103       8.905  68.344 119.019  1.00 56.48           H  
ATOM   3043  HG3 ARG A 103       8.135  69.885 119.333  1.00 56.48           H  
ATOM   3044  HD2 ARG A 103       8.895  68.845 116.548  1.00 80.96           H  
ATOM   3045  HD3 ARG A 103       9.837  70.020 117.454  1.00 80.96           H  
ATOM   3046  HE  ARG A 103       7.443  70.448 115.917  1.00 99.42           H  
ATOM   3047 HH11 ARG A 103       6.852  73.707 117.004  1.00105.26           H  
ATOM   3048 HH12 ARG A 103       6.433  72.475 115.836  1.00105.26           H  
ATOM   3049 HH21 ARG A 103       9.196  71.708 118.692  1.00102.60           H  
ATOM   3050 HH22 ARG A 103       8.412  73.271 118.626  1.00102.60           H  
ATOM   3051  N   ALA A 104       4.166  70.070 120.338  1.00 26.34           N  
ATOM   3052  CA  ALA A 104       3.507  71.356 120.576  1.00 26.07           C  
ATOM   3053  C   ALA A 104       2.619  71.376 121.841  1.00 29.00           C  
ATOM   3054  O   ALA A 104       1.679  72.163 121.934  1.00 30.87           O  
ATOM   3055  CB  ALA A 104       2.688  71.763 119.351  1.00 26.94           C  
ATOM   3056  H   ALA A 104       3.760  69.237 120.740  1.00 26.34           H  
ATOM   3057  HA  ALA A 104       4.291  72.106 120.741  1.00 26.07           H  
ATOM   3058  HB1 ALA A 104       1.874  71.050 119.173  1.00 26.94           H  
ATOM   3059  HB2 ALA A 104       3.306  71.794 118.448  1.00 26.94           H  
ATOM   3060  HB3 ALA A 104       2.241  72.754 119.482  1.00 26.94           H  
ATOM   3061  N   PHE A 105       2.950  70.534 122.813  1.00 23.48           N  
ATOM   3062  CA  PHE A 105       2.200  70.433 124.066  1.00 22.43           C  
ATOM   3063  C   PHE A 105       3.146  70.326 125.278  1.00 29.10           C  
ATOM   3064  O   PHE A 105       4.345  70.086 125.137  1.00 29.55           O  
ATOM   3065  CB  PHE A 105       1.255  69.215 124.041  1.00 22.72           C  
ATOM   3066  CG  PHE A 105       0.172  69.342 122.995  1.00 22.38           C  
ATOM   3067  CD1 PHE A 105       0.236  68.618 121.819  1.00 23.59           C  
ATOM   3068  CD2 PHE A 105      -0.879  70.233 123.174  1.00 22.85           C  
ATOM   3069  CE1 PHE A 105      -0.717  68.789 120.832  1.00 23.80           C  
ATOM   3070  CE2 PHE A 105      -1.849  70.397 122.198  1.00 24.89           C  
ATOM   3071  CZ  PHE A 105      -1.766  69.690 121.019  1.00 22.32           C  
ATOM   3072  H   PHE A 105       3.704  69.880 122.658  1.00 23.48           H  
ATOM   3073  HA  PHE A 105       1.619  71.354 124.202  1.00 22.43           H  
ATOM   3074  HB2 PHE A 105       1.833  68.296 123.872  1.00 22.72           H  
ATOM   3075  HB3 PHE A 105       0.771  69.078 125.016  1.00 22.72           H  
ATOM   3076  HD1 PHE A 105       1.039  67.910 121.670  1.00 23.59           H  
ATOM   3077  HD2 PHE A 105      -0.942  70.806 124.087  1.00 22.85           H  
ATOM   3078  HE1 PHE A 105      -0.649  68.225 119.913  1.00 23.80           H  
ATOM   3079  HE2 PHE A 105      -2.669  71.080 122.361  1.00 24.89           H  
ATOM   3080  HZ  PHE A 105      -2.507  69.831 120.246  1.00 22.32           H  
ATOM   3081  N   SER A 106       2.569  70.502 126.458  1.00 26.67           N  
ATOM   3082  CA  SER A 106       3.292  70.352 127.722  1.00 27.13           C  
ATOM   3083  C   SER A 106       3.333  68.853 128.089  1.00 30.56           C  
ATOM   3084  O   SER A 106       2.505  68.059 127.654  1.00 29.43           O  
ATOM   3085  CB  SER A 106       2.635  71.131 128.865  1.00 31.55           C  
ATOM   3086  OG  SER A 106       3.612  71.473 129.847  1.00 45.83           O  
ATOM   3087  H   SER A 106       1.585  70.727 126.480  1.00 26.67           H  
ATOM   3088  HA  SER A 106       4.324  70.696 127.572  1.00 27.13           H  
ATOM   3089  HB2 SER A 106       1.841  70.553 129.348  1.00 31.55           H  
ATOM   3090  HB3 SER A 106       2.206  72.069 128.496  1.00 31.55           H  
ATOM   3091  HG  SER A 106       3.143  71.939 130.564  1.00 45.83           H  
ATOM   3092  N   ASP A 107       4.336  68.491 128.882  1.00 26.89           N  
ATOM   3093  CA  ASP A 107       4.595  67.108 129.288  1.00 26.74           C  
ATOM   3094  C   ASP A 107       3.713  66.696 130.497  1.00 28.04           C  
ATOM   3095  O   ASP A 107       3.432  67.463 131.421  1.00 27.52           O  
ATOM   3096  CB  ASP A 107       6.071  66.933 129.626  1.00 29.52           C  
ATOM   3097  CG  ASP A 107       6.329  65.550 130.161  1.00 42.67           C  
ATOM   3098  OD1 ASP A 107       7.023  65.460 131.200  1.00 43.12           O  
ATOM   3099  OD2 ASP A 107       5.787  64.570 129.611  1.00 50.23           O1-
ATOM   3100  H   ASP A 107       4.987  69.196 129.197  1.00 26.89           H  
ATOM   3101  HA  ASP A 107       4.333  66.469 128.437  1.00 26.74           H  
ATOM   3102  HB2 ASP A 107       6.381  67.674 130.375  1.00 29.52           H  
ATOM   3103  HB3 ASP A 107       6.692  67.094 128.737  1.00 29.52           H  
ATOM   3104  N   LEU A 108       3.373  65.411 130.500  1.00 22.98           N  
ATOM   3105  CA  LEU A 108       2.655  64.732 131.574  1.00 21.85           C  
ATOM   3106  C   LEU A 108       3.528  63.627 132.253  1.00 25.38           C  
ATOM   3107  O   LEU A 108       3.152  63.100 133.299  1.00 23.25           O  
ATOM   3108  CB  LEU A 108       1.375  64.089 131.021  1.00 21.28           C  
ATOM   3109  CG  LEU A 108       0.335  65.067 130.447  1.00 25.65           C  
ATOM   3110  CD1 LEU A 108      -0.821  64.282 129.822  1.00 26.07           C  
ATOM   3111  CD2 LEU A 108      -0.207  66.031 131.498  1.00 25.99           C  
ATOM   3112  H   LEU A 108       3.670  64.819 129.737  1.00 22.98           H  
ATOM   3113  HA  LEU A 108       2.416  65.451 132.364  1.00 21.85           H  
ATOM   3114  HB2 LEU A 108       1.662  63.401 130.217  1.00 21.28           H  
ATOM   3115  HB3 LEU A 108       0.904  63.479 131.803  1.00 21.28           H  
ATOM   3116  HG  LEU A 108       0.805  65.653 129.650  1.00 25.65           H  
ATOM   3117 HD11 LEU A 108      -1.340  63.672 130.569  1.00 26.07           H  
ATOM   3118 HD12 LEU A 108      -0.458  63.616 129.032  1.00 26.07           H  
ATOM   3119 HD13 LEU A 108      -1.552  64.962 129.372  1.00 26.07           H  
ATOM   3120 HD21 LEU A 108      -0.593  65.494 132.369  1.00 25.99           H  
ATOM   3121 HD22 LEU A 108      -1.021  66.638 131.087  1.00 25.99           H  
ATOM   3122 HD23 LEU A 108       0.569  66.720 131.836  1.00 25.99           H  
ATOM   3123  N   THR A 109       4.594  63.192 131.585  1.00 23.86           N  
ATOM   3124  CA  THR A 109       5.425  62.064 132.029  1.00 24.61           C  
ATOM   3125  C   THR A 109       6.294  62.485 133.224  1.00 30.81           C  
ATOM   3126  O   THR A 109       6.382  61.756 134.210  1.00 30.97           O  
ATOM   3127  CB  THR A 109       6.292  61.427 130.920  1.00 28.58           C  
ATOM   3128  OG1 THR A 109       7.190  62.341 130.294  1.00 28.09           O  
ATOM   3129  CG2 THR A 109       5.446  60.787 129.826  1.00 24.78           C  
ATOM   3130  H   THR A 109       4.854  63.624 130.709  1.00 23.86           H  
ATOM   3131  HA  THR A 109       4.737  61.298 132.413  1.00 24.61           H  
ATOM   3132  HB  THR A 109       6.917  60.646 131.369  1.00 28.58           H  
ATOM   3133 HG21 THR A 109       4.797  60.005 130.228  1.00 24.78           H  
ATOM   3134 HG22 THR A 109       4.830  61.531 129.312  1.00 24.78           H  
ATOM   3135 HG23 THR A 109       6.095  60.342 129.065  1.00 24.78           H  
ATOM   3136  HG1 THR A 109       6.684  63.123 129.967  1.00 28.09           H  
ATOM   3137  N   SER A 110       6.902  63.664 133.140  1.00 28.96           N  
ATOM   3138  CA  SER A 110       7.736  64.193 134.216  1.00 30.09           C  
ATOM   3139  C   SER A 110       6.855  64.500 135.439  1.00 36.03           C  
ATOM   3140  O   SER A 110       7.327  64.519 136.581  1.00 35.04           O  
ATOM   3141  CB  SER A 110       8.467  65.483 133.834  1.00 34.30           C  
ATOM   3142  OG  SER A 110       9.245  65.310 132.654  1.00 44.93           O  
ATOM   3143  H   SER A 110       6.812  64.209 132.295  1.00 28.96           H  
ATOM   3144  HA  SER A 110       8.453  63.409 134.485  1.00 30.09           H  
ATOM   3145  HB2 SER A 110       9.145  65.785 134.640  1.00 34.30           H  
ATOM   3146  HB3 SER A 110       7.771  66.315 133.673  1.00 34.30           H  
ATOM   3147  HG  SER A 110       8.579  65.291 131.918  1.00 44.93           H  
ATOM   3148  N   GLN A 111       5.580  64.777 135.187  1.00 33.80           N  
ATOM   3149  CA  GLN A 111       4.630  65.104 136.243  1.00 34.52           C  
ATOM   3150  C   GLN A 111       4.284  63.812 137.008  1.00 40.90           C  
ATOM   3151  O   GLN A 111       4.257  63.803 138.231  1.00 41.21           O  
ATOM   3152  CB  GLN A 111       3.352  65.752 135.716  1.00 35.74           C  
ATOM   3153  CG  GLN A 111       3.608  67.122 135.091  1.00 52.62           C  
ATOM   3154  CD  GLN A 111       2.300  67.865 134.922  1.00 78.84           C  
ATOM   3155  OE1 GLN A 111       1.578  68.114 135.888  1.00 75.66           O  
ATOM   3156  NE2 GLN A 111       1.990  68.226 133.674  1.00 75.19           N  
ATOM   3157  H   GLN A 111       5.239  64.719 134.238  1.00 33.80           H  
ATOM   3158  HA  GLN A 111       5.129  65.777 136.952  1.00 34.52           H  
ATOM   3159  HB2 GLN A 111       2.862  65.108 134.977  1.00 35.74           H  
ATOM   3160  HB3 GLN A 111       2.639  65.845 136.546  1.00 35.74           H  
ATOM   3161  HG2 GLN A 111       4.126  67.013 134.132  1.00 52.62           H  
ATOM   3162  HG3 GLN A 111       4.244  67.735 135.739  1.00 52.62           H  
ATOM   3163 HE21 GLN A 111       1.131  68.724 133.491  1.00 75.19           H  
ATOM   3164 HE22 GLN A 111       2.614  67.999 132.913  1.00 75.19           H  
ATOM   3165  N   LEU A 112       3.981  62.740 136.290  1.00 39.22           N  
ATOM   3166  CA  LEU A 112       3.614  61.474 136.925  1.00 39.95           C  
ATOM   3167  C   LEU A 112       4.884  60.767 137.447  1.00 49.01           C  
ATOM   3168  O   LEU A 112       4.908  60.334 138.601  1.00 48.94           O  
ATOM   3169  CB  LEU A 112       2.837  60.550 135.976  1.00 39.24           C  
ATOM   3170  CG  LEU A 112       2.200  59.337 136.694  1.00 43.15           C  
ATOM   3171  CD1 LEU A 112       1.099  59.758 137.667  1.00 42.87           C  
ATOM   3172  CD2 LEU A 112       1.617  58.360 135.677  1.00 44.56           C  
ATOM   3173  H   LEU A 112       4.013  62.776 135.282  1.00 39.22           H  
ATOM   3174  HA  LEU A 112       3.000  61.727 137.795  1.00 39.95           H  
ATOM   3175  HB2 LEU A 112       2.049  61.121 135.471  1.00 39.24           H  
ATOM   3176  HB3 LEU A 112       3.505  60.191 135.182  1.00 39.24           H  
ATOM   3177  HG  LEU A 112       2.972  58.800 137.257  1.00 43.15           H  
ATOM   3178 HD11 LEU A 112       0.356  60.382 137.162  1.00 42.87           H  
ATOM   3179 HD12 LEU A 112       1.501  60.320 138.515  1.00 42.87           H  
ATOM   3180 HD13 LEU A 112       0.582  58.884 138.077  1.00 42.87           H  
ATOM   3181 HD21 LEU A 112       0.852  58.836 135.054  1.00 44.56           H  
ATOM   3182 HD22 LEU A 112       1.164  57.499 136.178  1.00 44.56           H  
ATOM   3183 HD23 LEU A 112       2.406  57.978 135.026  1.00 44.56           H  
ATOM   3184  N   HIS A 113       5.883  60.597 136.587  1.00 49.47           N  
ATOM   3185  CA  HIS A 113       7.167  59.932 136.873  1.00 51.41           C  
ATOM   3186  C   HIS A 113       6.955  58.591 137.609  1.00 54.96           C  
ATOM   3187  O   HIS A 113       7.196  58.492 138.815  1.00 53.78           O  
ATOM   3188  CB  HIS A 113       8.192  60.841 137.574  1.00 53.40           C  
ATOM   3189  CG  HIS A 113       7.665  61.589 138.745  1.00 57.69           C  
ATOM   3190  ND1 HIS A 113       7.233  62.893 138.634  1.00 59.87           N1+
ATOM   3191  CD2 HIS A 113       7.430  61.222 140.029  1.00 60.01           C  
ATOM   3192  CE1 HIS A 113       6.743  63.292 139.796  1.00 59.56           C  
ATOM   3193  NE2 HIS A 113       6.848  62.296 140.657  1.00 59.87           N  
ATOM   3194  H   HIS A 113       5.816  61.001 135.664  1.00 49.47           H  
ATOM   3195  HA  HIS A 113       7.594  59.683 135.894  1.00 51.41           H  
ATOM   3196  HB2 HIS A 113       8.554  61.585 136.853  1.00 53.40           H  
ATOM   3197  HB3 HIS A 113       9.066  60.261 137.895  1.00 53.40           H  
ATOM   3198  HD1 HIS A 113       7.287  63.495 137.739  1.00 59.87           H  
ATOM   3199  HD2 HIS A 113       7.658  60.265 140.475  1.00 60.01           H  
ATOM   3200  HE2 HIS A 113       6.527  62.322 141.688  1.00 59.87           H  
ATOM   3201  HE1 HIS A 113       6.327  64.267 140.004  1.00 59.56           H  
ATOM   3202  N   ILE A 114       6.341  57.645 136.907  1.00 51.98           N  
ATOM   3203  CA  ILE A 114       5.702  56.497 137.546  1.00 51.94           C  
ATOM   3204  C   ILE A 114       6.711  55.611 138.334  1.00 55.94           C  
ATOM   3205  O   ILE A 114       7.857  55.409 137.932  1.00 56.38           O  
ATOM   3206  CB  ILE A 114       4.840  55.697 136.539  1.00 55.10           C  
ATOM   3207  CG1 ILE A 114       3.736  54.900 137.262  1.00 55.81           C  
ATOM   3208  CG2 ILE A 114       5.685  54.799 135.638  1.00 55.45           C  
ATOM   3209  CD1 ILE A 114       2.747  54.223 136.326  1.00 63.25           C  
ATOM   3210  H   ILE A 114       6.214  57.794 135.916  1.00 51.98           H  
ATOM   3211  HA  ILE A 114       5.026  56.950 138.286  1.00 51.94           H  
ATOM   3212  HB  ILE A 114       4.335  56.426 135.890  1.00 55.10           H  
ATOM   3213 HG12 ILE A 114       4.174  54.138 137.916  1.00 55.81           H  
ATOM   3214 HG13 ILE A 114       3.170  55.585 137.898  1.00 55.81           H  
ATOM   3215 HG21 ILE A 114       6.029  53.908 136.174  1.00 55.45           H  
ATOM   3216 HG22 ILE A 114       6.564  55.321 135.252  1.00 55.45           H  
ATOM   3217 HG23 ILE A 114       5.100  54.471 134.773  1.00 55.45           H  
ATOM   3218 HD11 ILE A 114       3.224  53.407 135.779  1.00 63.25           H  
ATOM   3219 HD12 ILE A 114       2.330  54.934 135.607  1.00 63.25           H  
ATOM   3220 HD13 ILE A 114       1.919  53.794 136.900  1.00 63.25           H  
ATOM   3221  N   THR A 115       6.241  55.114 139.476  1.00 51.14           N  
ATOM   3222  CA  THR A 115       7.002  54.293 140.420  1.00 50.30           C  
ATOM   3223  C   THR A 115       6.105  53.105 140.848  1.00 52.81           C  
ATOM   3224  O   THR A 115       4.898  53.137 140.614  1.00 52.47           O  
ATOM   3225  CB  THR A 115       7.384  55.105 141.684  1.00 60.96           C  
ATOM   3226  OG1 THR A 115       6.231  55.365 142.499  1.00 63.45           O  
ATOM   3227  CG2 THR A 115       8.076  56.429 141.389  1.00 59.27           C  
ATOM   3228  H   THR A 115       5.287  55.324 139.735  1.00 51.14           H  
ATOM   3229  HA  THR A 115       7.899  53.922 139.916  1.00 50.30           H  
ATOM   3230  HB  THR A 115       8.062  54.517 142.307  1.00 60.96           H  
ATOM   3231 HG21 THR A 115       8.925  56.297 140.711  1.00 59.27           H  
ATOM   3232 HG22 THR A 115       7.378  57.155 140.965  1.00 59.27           H  
ATOM   3233 HG23 THR A 115       8.444  56.875 142.320  1.00 59.27           H  
ATOM   3234  HG1 THR A 115       5.581  55.838 141.933  1.00 63.45           H  
ATOM   3235  N   PRO A 116       6.660  52.118 141.567  1.00 48.55           N  
ATOM   3236  CA  PRO A 116       5.814  51.074 142.149  1.00 47.87           C  
ATOM   3237  C   PRO A 116       4.768  51.590 143.163  1.00 49.85           C  
ATOM   3238  O   PRO A 116       3.792  50.899 143.450  1.00 49.30           O  
ATOM   3239  CB  PRO A 116       6.793  50.121 142.841  1.00 49.74           C  
ATOM   3240  CG  PRO A 116       8.111  50.362 142.116  1.00 54.55           C  
ATOM   3241  CD  PRO A 116       8.069  51.854 141.835  1.00 50.30           C  
ATOM   3242  HA  PRO A 116       5.276  50.583 141.332  1.00 47.87           H  
ATOM   3243  HB2 PRO A 116       6.904  50.365 143.904  1.00 49.74           H  
ATOM   3244  HB3 PRO A 116       6.468  49.078 142.774  1.00 49.74           H  
ATOM   3245  HG2 PRO A 116       8.126  49.800 141.175  1.00 54.55           H  
ATOM   3246  HG3 PRO A 116       8.982  50.067 142.706  1.00 54.55           H  
ATOM   3247  HD2 PRO A 116       8.703  52.152 140.998  1.00 50.30           H  
ATOM   3248  HD3 PRO A 116       8.356  52.414 142.731  1.00 50.30           H  
ATOM   3249  N   GLY A 117       5.018  52.757 143.745  1.00 45.17           N  
ATOM   3250  CA  GLY A 117       4.167  53.370 144.755  1.00 43.96           C  
ATOM   3251  C   GLY A 117       3.134  54.364 144.202  1.00 44.21           C  
ATOM   3252  O   GLY A 117       2.353  54.936 144.961  1.00 43.50           O  
ATOM   3253  H   GLY A 117       5.836  53.282 143.473  1.00 45.17           H  
ATOM   3254  HA2 GLY A 117       3.628  52.591 145.305  1.00 43.96           H  
ATOM   3255  HA3 GLY A 117       4.822  53.911 145.444  1.00 43.96           H  
ATOM   3256  N   THR A 118       3.152  54.575 142.887  1.00 37.91           N  
ATOM   3257  CA  THR A 118       2.249  55.532 142.247  1.00 36.26           C  
ATOM   3258  C   THR A 118       0.830  54.912 142.193  1.00 38.61           C  
ATOM   3259  O   THR A 118       0.620  53.834 141.646  1.00 37.95           O  
ATOM   3260  CB  THR A 118       2.734  55.885 140.828  1.00 38.55           C  
ATOM   3261  OG1 THR A 118       4.105  56.342 140.868  1.00 35.89           O  
ATOM   3262  CG2 THR A 118       1.882  56.967 140.173  1.00 34.45           C  
ATOM   3263  H   THR A 118       3.822  54.079 142.318  1.00 37.91           H  
ATOM   3264  HA  THR A 118       2.249  56.436 142.869  1.00 36.26           H  
ATOM   3265  HB  THR A 118       2.725  54.988 140.199  1.00 38.55           H  
ATOM   3266 HG21 THR A 118       0.856  56.629 140.002  1.00 34.45           H  
ATOM   3267 HG22 THR A 118       1.856  57.869 140.794  1.00 34.45           H  
ATOM   3268 HG23 THR A 118       2.312  57.266 139.213  1.00 34.45           H  
ATOM   3269  HG1 THR A 118       4.085  57.311 141.004  1.00 35.89           H  
ATOM   3270  N   ALA A 119      -0.115  55.615 142.811  1.00 33.85           N  
ATOM   3271  CA  ALA A 119      -1.510  55.204 142.929  1.00 32.98           C  
ATOM   3272  C   ALA A 119      -2.367  55.760 141.761  1.00 34.69           C  
ATOM   3273  O   ALA A 119      -1.967  56.688 141.053  1.00 34.53           O  
ATOM   3274  CB  ALA A 119      -2.086  55.683 144.258  1.00 33.91           C  
ATOM   3275  H   ALA A 119       0.135  56.497 143.234  1.00 33.85           H  
ATOM   3276  HA  ALA A 119      -1.554  54.109 142.893  1.00 32.98           H  
ATOM   3277  HB1 ALA A 119      -2.106  56.778 144.307  1.00 33.91           H  
ATOM   3278  HB2 ALA A 119      -1.483  55.322 145.097  1.00 33.91           H  
ATOM   3279  HB3 ALA A 119      -3.112  55.328 144.399  1.00 33.91           H  
ATOM   3280  N   TYR A 120      -3.571  55.212 141.629  1.00 28.97           N  
ATOM   3281  CA  TYR A 120      -4.492  55.610 140.549  1.00 26.84           C  
ATOM   3282  C   TYR A 120      -4.889  57.097 140.700  1.00 29.81           C  
ATOM   3283  O   TYR A 120      -5.151  57.779 139.708  1.00 28.21           O  
ATOM   3284  CB  TYR A 120      -5.752  54.724 140.502  1.00 26.59           C  
ATOM   3285  CG  TYR A 120      -6.662  55.077 139.347  1.00 26.48           C  
ATOM   3286  CD1 TYR A 120      -6.319  54.755 138.042  1.00 27.22           C  
ATOM   3287  CD2 TYR A 120      -7.776  55.895 139.553  1.00 26.47           C  
ATOM   3288  CE1 TYR A 120      -7.078  55.182 136.980  1.00 25.46           C  
ATOM   3289  CE2 TYR A 120      -8.542  56.341 138.485  1.00 26.65           C  
ATOM   3290  CZ  TYR A 120      -8.183  55.982 137.201  1.00 30.66           C  
ATOM   3291  OH  TYR A 120      -8.868  56.474 136.129  1.00 25.21           O  
ATOM   3292  H   TYR A 120      -3.835  54.457 142.246  1.00 28.97           H  
ATOM   3293  HA  TYR A 120      -3.928  55.526 139.612  1.00 26.84           H  
ATOM   3294  HB2 TYR A 120      -5.466  53.668 140.416  1.00 26.59           H  
ATOM   3295  HB3 TYR A 120      -6.305  54.803 141.447  1.00 26.59           H  
ATOM   3296  HD1 TYR A 120      -5.438  54.157 137.858  1.00 27.22           H  
ATOM   3297  HD2 TYR A 120      -8.045  56.185 140.558  1.00 26.47           H  
ATOM   3298  HE1 TYR A 120      -6.813  54.892 135.974  1.00 25.46           H  
ATOM   3299  HE2 TYR A 120      -9.410  56.962 138.656  1.00 26.65           H  
ATOM   3300  HH  TYR A 120      -9.113  57.415 136.352  1.00 25.21           H  
ATOM   3301  N   GLN A 121      -4.934  57.579 141.937  1.00 27.51           N  
ATOM   3302  CA  GLN A 121      -5.322  58.969 142.191  1.00 27.49           C  
ATOM   3303  C   GLN A 121      -4.340  59.917 141.456  1.00 30.07           C  
ATOM   3304  O   GLN A 121      -4.723  60.981 140.978  1.00 29.41           O  
ATOM   3305  CB  GLN A 121      -5.331  59.243 143.696  1.00 29.30           C  
ATOM   3306  CG  GLN A 121      -5.740  60.677 144.017  1.00 58.40           C  
ATOM   3307  CD  GLN A 121      -5.902  60.926 145.500  1.00 87.71           C  
ATOM   3308  OE1 GLN A 121      -5.850  60.031 146.348  1.00 86.57           O  
ATOM   3309  NE2 GLN A 121      -6.121  62.198 145.815  1.00 79.55           N  
ATOM   3310  H   GLN A 121      -4.697  56.974 142.711  1.00 27.51           H  
ATOM   3311  HA  GLN A 121      -6.320  59.116 141.758  1.00 27.49           H  
ATOM   3312  HB2 GLN A 121      -6.019  58.541 144.184  1.00 29.30           H  
ATOM   3313  HB3 GLN A 121      -4.340  59.045 144.126  1.00 29.30           H  
ATOM   3314  HG2 GLN A 121      -6.691  60.919 143.527  1.00 58.40           H  
ATOM   3315  HG3 GLN A 121      -4.976  61.368 143.646  1.00 58.40           H  
ATOM   3316 HE21 GLN A 121      -6.253  62.464 146.781  1.00 79.55           H  
ATOM   3317 HE22 GLN A 121      -6.156  62.899 145.089  1.00 79.55           H  
ATOM   3318  N   SER A 122      -3.067  59.534 141.433  1.00 25.86           N  
ATOM   3319  CA  SER A 122      -2.017  60.325 140.792  1.00 24.85           C  
ATOM   3320  C   SER A 122      -2.165  60.243 139.262  1.00 25.91           C  
ATOM   3321  O   SER A 122      -1.767  61.153 138.538  1.00 26.84           O  
ATOM   3322  CB  SER A 122      -0.630  59.817 141.191  1.00 27.20           C  
ATOM   3323  OG  SER A 122      -0.532  59.625 142.607  1.00 39.12           O  
ATOM   3324  H   SER A 122      -2.808  58.653 141.855  1.00 25.86           H  
ATOM   3325  HA  SER A 122      -2.152  61.367 141.107  1.00 24.85           H  
ATOM   3326  HB2 SER A 122       0.152  60.515 140.875  1.00 27.20           H  
ATOM   3327  HB3 SER A 122      -0.417  58.852 140.721  1.00 27.20           H  
ATOM   3328  HG  SER A 122      -0.680  60.492 143.028  1.00 39.12           H  
ATOM   3329  N   PHE A 123      -2.672  59.113 138.786  1.00 20.24           N  
ATOM   3330  CA  PHE A 123      -2.892  58.859 137.355  1.00 19.37           C  
ATOM   3331  C   PHE A 123      -4.070  59.763 136.928  1.00 24.87           C  
ATOM   3332  O   PHE A 123      -3.961  60.536 135.970  1.00 24.76           O  
ATOM   3333  CB  PHE A 123      -3.190  57.369 137.123  1.00 20.18           C  
ATOM   3334  CG  PHE A 123      -3.032  56.898 135.699  1.00 20.67           C  
ATOM   3335  CD1 PHE A 123      -1.842  56.315 135.275  1.00 23.56           C  
ATOM   3336  CD2 PHE A 123      -4.101  56.956 134.815  1.00 21.16           C  
ATOM   3337  CE1 PHE A 123      -1.710  55.847 133.979  1.00 23.82           C  
ATOM   3338  CE2 PHE A 123      -3.983  56.491 133.520  1.00 23.09           C  
ATOM   3339  CZ  PHE A 123      -2.783  55.934 133.098  1.00 22.48           C  
ATOM   3340  H   PHE A 123      -2.950  58.392 139.436  1.00 20.24           H  
ATOM   3341  HA  PHE A 123      -1.995  59.178 136.811  1.00 19.37           H  
ATOM   3342  HB2 PHE A 123      -2.524  56.765 137.755  1.00 20.18           H  
ATOM   3343  HB3 PHE A 123      -4.201  57.111 137.457  1.00 20.18           H  
ATOM   3344  HD1 PHE A 123      -1.013  56.228 135.962  1.00 23.56           H  
ATOM   3345  HD2 PHE A 123      -5.041  57.372 135.145  1.00 21.16           H  
ATOM   3346  HE1 PHE A 123      -0.775  55.415 133.652  1.00 23.82           H  
ATOM   3347  HE2 PHE A 123      -4.819  56.561 132.840  1.00 23.09           H  
ATOM   3348  HZ  PHE A 123      -2.683  55.569 132.087  1.00 22.48           H  
ATOM   3349  N   GLU A 124      -5.177  59.673 137.651  1.00 22.70           N  
ATOM   3350  CA  GLU A 124      -6.395  60.437 137.350  1.00 22.69           C  
ATOM   3351  C   GLU A 124      -6.070  61.954 137.426  1.00 24.76           C  
ATOM   3352  O   GLU A 124      -6.466  62.716 136.544  1.00 24.05           O  
ATOM   3353  CB  GLU A 124      -7.497  60.044 138.347  1.00 23.90           C  
ATOM   3354  CG  GLU A 124      -8.869  60.652 138.075  1.00 34.03           C  
ATOM   3355  CD  GLU A 124      -9.701  60.092 136.938  1.00 48.15           C  
ATOM   3356  OE1 GLU A 124     -10.609  60.825 136.489  1.00 35.24           O  
ATOM   3357  OE2 GLU A 124      -9.484  58.932 136.523  1.00 36.13           O1-
ATOM   3358  H   GLU A 124      -5.210  59.025 138.425  1.00 22.70           H  
ATOM   3359  HA  GLU A 124      -6.686  60.197 136.321  1.00 22.69           H  
ATOM   3360  HB2 GLU A 124      -7.583  58.954 138.369  1.00 23.90           H  
ATOM   3361  HB3 GLU A 124      -7.190  60.339 139.359  1.00 23.90           H  
ATOM   3362  HG2 GLU A 124      -8.776  61.736 137.953  1.00 34.03           H  
ATOM   3363  HG3 GLU A 124      -9.481  60.503 138.975  1.00 34.03           H  
ATOM   3364  N   GLN A 125      -5.402  62.372 138.497  1.00 21.58           N  
ATOM   3365  CA  GLN A 125      -5.151  63.792 138.706  1.00 21.90           C  
ATOM   3366  C   GLN A 125      -4.185  64.402 137.669  1.00 26.57           C  
ATOM   3367  O   GLN A 125      -4.274  65.599 137.391  1.00 25.65           O  
ATOM   3368  CB  GLN A 125      -4.621  64.107 140.111  1.00 23.23           C  
ATOM   3369  CG  GLN A 125      -5.754  64.168 141.139  1.00 47.92           C  
ATOM   3370  CD  GLN A 125      -5.297  64.483 142.552  1.00 69.52           C  
ATOM   3371  NE2 GLN A 125      -4.468  65.369 142.766  1.00 66.38           N  
ATOM   3372  OE1 GLN A 125      -5.881  63.799 143.529  1.00 58.21           O  
ATOM   3373  H   GLN A 125      -5.091  61.697 139.181  1.00 21.58           H  
ATOM   3374  HA  GLN A 125      -6.108  64.308 138.550  1.00 21.90           H  
ATOM   3375  HB2 GLN A 125      -3.862  63.377 140.418  1.00 23.23           H  
ATOM   3376  HB3 GLN A 125      -4.109  65.077 140.090  1.00 23.23           H  
ATOM   3377  HG2 GLN A 125      -6.287  63.210 141.161  1.00 47.92           H  
ATOM   3378  HG3 GLN A 125      -6.478  64.940 140.854  1.00 47.92           H  
ATOM   3379 HE21 GLN A 125      -4.048  65.865 141.993  1.00 66.38           H  
ATOM   3380 HE22 GLN A 125      -4.209  65.600 143.714  1.00 66.38           H  
ATOM   3381  N   VAL A 126      -3.226  63.624 137.179  1.00 23.96           N  
ATOM   3382  CA  VAL A 126      -2.259  64.136 136.203  1.00 23.55           C  
ATOM   3383  C   VAL A 126      -2.910  64.082 134.801  1.00 24.49           C  
ATOM   3384  O   VAL A 126      -2.724  65.000 134.009  1.00 23.73           O  
ATOM   3385  CB  VAL A 126      -0.918  63.371 136.255  1.00 27.85           C  
ATOM   3386  CG1 VAL A 126      -0.009  63.694 135.064  1.00 27.63           C  
ATOM   3387  CG2 VAL A 126      -0.163  63.712 137.547  1.00 27.89           C  
ATOM   3388  H   VAL A 126      -3.182  62.652 137.451  1.00 23.96           H  
ATOM   3389  HA  VAL A 126      -2.080  65.198 136.421  1.00 23.55           H  
ATOM   3390  HB  VAL A 126      -1.115  62.292 136.239  1.00 27.85           H  
ATOM   3391 HG11 VAL A 126       0.147  64.773 134.962  1.00 27.63           H  
ATOM   3392 HG12 VAL A 126      -0.430  63.317 134.126  1.00 27.63           H  
ATOM   3393 HG13 VAL A 126       0.972  63.225 135.185  1.00 27.63           H  
ATOM   3394 HG21 VAL A 126       0.136  64.766 137.561  1.00 27.89           H  
ATOM   3395 HG22 VAL A 126       0.744  63.106 137.635  1.00 27.89           H  
ATOM   3396 HG23 VAL A 126      -0.774  63.529 138.435  1.00 27.89           H  
ATOM   3397  N   VAL A 127      -3.545  62.962 134.478  1.00 20.03           N  
ATOM   3398  CA  VAL A 127      -4.022  62.742 133.114  1.00 19.34           C  
ATOM   3399  C   VAL A 127      -5.233  63.653 132.817  1.00 23.96           C  
ATOM   3400  O   VAL A 127      -5.474  63.995 131.655  1.00 24.39           O  
ATOM   3401  CB  VAL A 127      -4.315  61.257 132.829  1.00 23.17           C  
ATOM   3402  CG1 VAL A 127      -4.865  61.036 131.416  1.00 22.78           C  
ATOM   3403  CG2 VAL A 127      -3.028  60.437 132.957  1.00 22.95           C  
ATOM   3404  H   VAL A 127      -3.676  62.255 135.187  1.00 20.03           H  
ATOM   3405  HA  VAL A 127      -3.224  63.084 132.439  1.00 19.34           H  
ATOM   3406  HB  VAL A 127      -5.053  60.882 133.547  1.00 23.17           H  
ATOM   3407 HG11 VAL A 127      -4.169  61.398 130.652  1.00 22.78           H  
ATOM   3408 HG12 VAL A 127      -5.820  61.542 131.270  1.00 22.78           H  
ATOM   3409 HG13 VAL A 127      -5.041  59.972 131.239  1.00 22.78           H  
ATOM   3410 HG21 VAL A 127      -2.282  60.804 132.246  1.00 22.95           H  
ATOM   3411 HG22 VAL A 127      -3.215  59.381 132.745  1.00 22.95           H  
ATOM   3412 HG23 VAL A 127      -2.582  60.502 133.952  1.00 22.95           H  
ATOM   3413  N   ASN A 128      -6.000  64.001 133.846  1.00 19.70           N  
ATOM   3414  CA  ASN A 128      -7.206  64.798 133.643  1.00 19.47           C  
ATOM   3415  C   ASN A 128      -6.934  66.266 133.214  1.00 22.90           C  
ATOM   3416  O   ASN A 128      -7.869  66.978 132.875  1.00 21.51           O  
ATOM   3417  CB  ASN A 128      -8.166  64.750 134.828  1.00 15.21           C  
ATOM   3418  CG  ASN A 128      -8.930  63.438 134.898  1.00 28.75           C  
ATOM   3419  ND2 ASN A 128      -9.769  63.298 135.785  1.00 30.51           N  
ATOM   3420  OD1 ASN A 128      -8.651  62.490 134.027  1.00 16.93           O  
ATOM   3421  H   ASN A 128      -5.762  63.663 134.768  1.00 19.70           H  
ATOM   3422  HA  ASN A 128      -7.706  64.368 132.762  1.00 19.47           H  
ATOM   3423  HB2 ASN A 128      -8.915  65.549 134.751  1.00 15.21           H  
ATOM   3424  HB3 ASN A 128      -7.631  64.907 135.772  1.00 15.21           H  
ATOM   3425 HD21 ASN A 128      -9.951  64.052 136.432  1.00 30.51           H  
ATOM   3426 HD22 ASN A 128     -10.276  62.429 135.867  1.00 30.51           H  
ATOM   3427  N   GLU A 129      -5.669  66.641 133.089  1.00 21.73           N  
ATOM   3428  CA  GLU A 129      -5.238  67.904 132.437  1.00 22.45           C  
ATOM   3429  C   GLU A 129      -5.551  67.783 130.917  1.00 25.38           C  
ATOM   3430  O   GLU A 129      -5.850  68.758 130.234  1.00 25.24           O  
ATOM   3431  CB  GLU A 129      -3.732  68.106 132.698  1.00 24.12           C  
ATOM   3432  CG  GLU A 129      -2.975  69.058 131.774  1.00 41.35           C  
ATOM   3433  CD  GLU A 129      -3.403  70.501 131.726  1.00 76.94           C  
ATOM   3434  OE1 GLU A 129      -4.309  70.897 132.495  1.00 78.17           O  
ATOM   3435  OE2 GLU A 129      -2.861  71.243 130.874  1.00 74.70           O1-
ATOM   3436  H   GLU A 129      -4.934  66.031 133.417  1.00 21.73           H  
ATOM   3437  HA  GLU A 129      -5.842  68.722 132.846  1.00 22.45           H  
ATOM   3438  HB2 GLU A 129      -3.601  68.422 133.741  1.00 24.12           H  
ATOM   3439  HB3 GLU A 129      -3.223  67.137 132.615  1.00 24.12           H  
ATOM   3440  HG2 GLU A 129      -3.001  68.662 130.753  1.00 41.35           H  
ATOM   3441  HG3 GLU A 129      -1.920  69.055 132.076  1.00 41.35           H  
ATOM   3442  N   LEU A 130      -5.387  66.569 130.407  1.00 22.92           N  
ATOM   3443  CA  LEU A 130      -5.487  66.270 128.974  1.00 22.94           C  
ATOM   3444  C   LEU A 130      -6.983  66.348 128.572  1.00 25.08           C  
ATOM   3445  O   LEU A 130      -7.335  66.738 127.462  1.00 25.60           O  
ATOM   3446  CB  LEU A 130      -4.907  64.862 128.728  1.00 23.73           C  
ATOM   3447  CG  LEU A 130      -4.282  64.613 127.346  1.00 29.46           C  
ATOM   3448  CD1 LEU A 130      -3.673  63.206 127.296  1.00 29.21           C  
ATOM   3449  CD2 LEU A 130      -5.264  64.774 126.195  1.00 33.49           C  
ATOM   3450  H   LEU A 130      -5.176  65.801 131.028  1.00 22.92           H  
ATOM   3451  HA  LEU A 130      -4.932  67.043 128.430  1.00 22.94           H  
ATOM   3452  HB2 LEU A 130      -4.110  64.680 129.462  1.00 23.73           H  
ATOM   3453  HB3 LEU A 130      -5.671  64.102 128.921  1.00 23.73           H  
ATOM   3454  HG  LEU A 130      -3.471  65.335 127.213  1.00 29.46           H  
ATOM   3455 HD11 LEU A 130      -4.444  62.435 127.404  1.00 29.21           H  
ATOM   3456 HD12 LEU A 130      -2.941  63.065 128.097  1.00 29.21           H  
ATOM   3457 HD13 LEU A 130      -3.159  63.037 126.344  1.00 29.21           H  
ATOM   3458 HD21 LEU A 130      -6.182  64.210 126.381  1.00 33.49           H  
ATOM   3459 HD22 LEU A 130      -4.828  64.419 125.255  1.00 33.49           H  
ATOM   3460 HD23 LEU A 130      -5.523  65.823 126.046  1.00 33.49           H  
ATOM   3461  N   PHE A 131      -7.838  65.838 129.451  1.00 19.44           N  
ATOM   3462  CA  PHE A 131      -9.255  65.631 129.146  1.00 17.47           C  
ATOM   3463  C   PHE A 131     -10.196  66.624 129.858  1.00 22.98           C  
ATOM   3464  O   PHE A 131     -11.419  66.494 129.769  1.00 22.62           O  
ATOM   3465  CB  PHE A 131      -9.685  64.185 129.443  1.00 18.24           C  
ATOM   3466  CG  PHE A 131      -9.073  63.197 128.476  1.00 18.39           C  
ATOM   3467  CD1 PHE A 131      -9.577  63.068 127.189  1.00 20.50           C  
ATOM   3468  CD2 PHE A 131      -8.000  62.400 128.856  1.00 19.23           C  
ATOM   3469  CE1 PHE A 131      -9.011  62.162 126.283  1.00 20.85           C  
ATOM   3470  CE2 PHE A 131      -7.426  61.502 127.960  1.00 21.07           C  
ATOM   3471  CZ  PHE A 131      -7.932  61.385 126.671  1.00 18.41           C  
ATOM   3472  H   PHE A 131      -7.502  65.572 130.365  1.00 19.44           H  
ATOM   3473  HA  PHE A 131      -9.412  65.835 128.078  1.00 17.47           H  
ATOM   3474  HB2 PHE A 131      -9.417  63.918 130.474  1.00 18.24           H  
ATOM   3475  HB3 PHE A 131     -10.776  64.078 129.388  1.00 18.24           H  
ATOM   3476  HD1 PHE A 131     -10.416  63.675 126.882  1.00 20.50           H  
ATOM   3477  HD2 PHE A 131      -7.606  62.478 129.859  1.00 19.23           H  
ATOM   3478  HE1 PHE A 131      -9.415  62.069 125.285  1.00 20.85           H  
ATOM   3479  HE2 PHE A 131      -6.586  60.896 128.266  1.00 21.07           H  
ATOM   3480  HZ  PHE A 131      -7.486  60.690 125.975  1.00 18.41           H  
ATOM   3481  N   ARG A 132      -9.633  67.677 130.441  1.00 20.74           N  
ATOM   3482  CA  ARG A 132     -10.437  68.714 131.109  1.00 21.71           C  
ATOM   3483  C   ARG A 132     -11.264  69.488 130.038  1.00 26.65           C  
ATOM   3484  O   ARG A 132     -12.330  70.043 130.318  1.00 25.39           O  
ATOM   3485  CB  ARG A 132      -9.551  69.691 131.927  1.00 23.17           C  
ATOM   3486  CG  ARG A 132      -8.937  70.743 131.021  1.00 40.91           C  
ATOM   3487  CD  ARG A 132      -7.844  71.654 131.540  1.00 54.79           C  
ATOM   3488  NE  ARG A 132      -7.482  72.515 130.385  1.00 65.91           N  
ATOM   3489  CZ  ARG A 132      -6.262  72.620 129.866  1.00 72.44           C  
ATOM   3490  NH1 ARG A 132      -5.203  72.366 130.618  1.00 52.38           N  
ATOM   3491  NH2 ARG A 132      -6.105  72.990 128.599  1.00 52.53           N1+
ATOM   3492  H   ARG A 132      -8.627  67.761 130.454  1.00 20.74           H  
ATOM   3493  HA  ARG A 132     -11.139  68.200 131.776  1.00 21.71           H  
ATOM   3494  HB2 ARG A 132     -10.173  70.197 132.675  1.00 23.17           H  
ATOM   3495  HB3 ARG A 132      -8.769  69.156 132.469  1.00 23.17           H  
ATOM   3496  HG2 ARG A 132      -9.755  71.395 130.702  1.00 40.91           H  
ATOM   3497  HG3 ARG A 132      -8.523  70.252 130.132  1.00 40.91           H  
ATOM   3498  HD2 ARG A 132      -6.997  71.049 131.867  1.00 54.79           H  
ATOM   3499  HD3 ARG A 132      -8.188  72.294 132.356  1.00 54.79           H  
ATOM   3500  HE  ARG A 132      -8.269  72.732 129.791  1.00 65.91           H  
ATOM   3501 HH11 ARG A 132      -4.275  72.453 130.230  1.00 52.38           H  
ATOM   3502 HH12 ARG A 132      -5.323  72.085 131.581  1.00 52.38           H  
ATOM   3503 HH21 ARG A 132      -6.914  73.192 128.028  1.00 52.53           H  
ATOM   3504 HH22 ARG A 132      -5.178  73.069 128.207  1.00 52.53           H  
ATOM   3505  N   ASP A 133     -10.663  69.625 128.863  1.00 24.30           N  
ATOM   3506  CA  ASP A 133     -11.128  70.460 127.747  1.00 24.83           C  
ATOM   3507  C   ASP A 133     -11.929  69.556 126.758  1.00 27.71           C  
ATOM   3508  O   ASP A 133     -12.070  69.861 125.574  1.00 28.76           O  
ATOM   3509  CB  ASP A 133      -9.960  71.106 126.987  1.00 27.27           C  
ATOM   3510  CG  ASP A 133      -9.164  72.230 127.614  1.00 41.94           C  
ATOM   3511  OD1 ASP A 133      -8.146  72.603 127.002  1.00 40.95           O  
ATOM   3512  OD2 ASP A 133      -9.518  72.681 128.728  1.00 54.44           O1-
ATOM   3513  H   ASP A 133      -9.800  69.126 128.704  1.00 24.30           H  
ATOM   3514  HA  ASP A 133     -11.817  71.221 128.129  1.00 24.83           H  
ATOM   3515  HB2 ASP A 133     -10.336  71.530 126.046  1.00 27.27           H  
ATOM   3516  HB3 ASP A 133      -9.244  70.322 126.702  1.00 27.27           H  
ATOM   3517  N   GLY A 134     -12.471  68.461 127.270  1.00 22.63           N  
ATOM   3518  CA  GLY A 134     -13.273  67.532 126.501  1.00 22.18           C  
ATOM   3519  C   GLY A 134     -12.445  66.414 125.837  1.00 24.85           C  
ATOM   3520  O   GLY A 134     -11.218  66.427 125.791  1.00 23.59           O  
ATOM   3521  H   GLY A 134     -12.320  68.224 128.240  1.00 22.63           H  
ATOM   3522  HA2 GLY A 134     -13.992  67.077 127.191  1.00 22.18           H  
ATOM   3523  HA3 GLY A 134     -13.822  68.068 125.720  1.00 22.18           H  
ATOM   3524  N   VAL A 135     -13.179  65.444 125.306  1.00 20.39           N  
ATOM   3525  CA  VAL A 135     -12.638  64.270 124.624  1.00 20.25           C  
ATOM   3526  C   VAL A 135     -12.688  64.559 123.103  1.00 24.20           C  
ATOM   3527  O   VAL A 135     -13.602  65.201 122.596  1.00 23.58           O  
ATOM   3528  CB  VAL A 135     -13.444  62.993 124.967  1.00 23.86           C  
ATOM   3529  CG1 VAL A 135     -12.803  61.734 124.374  1.00 23.76           C  
ATOM   3530  CG2 VAL A 135     -13.602  62.796 126.480  1.00 22.98           C  
ATOM   3531  H   VAL A 135     -14.185  65.520 125.345  1.00 20.39           H  
ATOM   3532  HA  VAL A 135     -11.591  64.144 124.921  1.00 20.25           H  
ATOM   3533  HB  VAL A 135     -14.451  63.090 124.544  1.00 23.86           H  
ATOM   3534 HG11 VAL A 135     -11.765  61.626 124.701  1.00 23.76           H  
ATOM   3535 HG12 VAL A 135     -12.811  61.756 123.282  1.00 23.76           H  
ATOM   3536 HG13 VAL A 135     -13.347  60.834 124.682  1.00 23.76           H  
ATOM   3537 HG21 VAL A 135     -12.630  62.716 126.975  1.00 22.98           H  
ATOM   3538 HG22 VAL A 135     -14.164  61.881 126.695  1.00 22.98           H  
ATOM   3539 HG23 VAL A 135     -14.151  63.625 126.939  1.00 22.98           H  
ATOM   3540  N   ASN A 136     -11.713  64.012 122.391  1.00 19.85           N  
ATOM   3541  CA  ASN A 136     -11.702  63.921 120.934  1.00 18.95           C  
ATOM   3542  C   ASN A 136     -10.761  62.755 120.545  1.00 20.78           C  
ATOM   3543  O   ASN A 136     -10.039  62.220 121.380  1.00 17.86           O  
ATOM   3544  CB  ASN A 136     -11.421  65.244 120.226  1.00 18.63           C  
ATOM   3545  CG  ASN A 136      -9.986  65.699 120.329  1.00 28.32           C  
ATOM   3546  OD1 ASN A 136      -9.046  64.903 120.316  1.00 19.82           O  
ATOM   3547  ND2 ASN A 136      -9.812  67.013 120.383  1.00 18.93           N  
ATOM   3548  H   ASN A 136     -10.934  63.593 122.878  1.00 19.85           H  
ATOM   3549  HA  ASN A 136     -12.712  63.617 120.648  1.00 18.95           H  
ATOM   3550  HB2 ASN A 136     -12.087  66.027 120.606  1.00 18.63           H  
ATOM   3551  HB3 ASN A 136     -11.632  65.141 119.154  1.00 18.63           H  
ATOM   3552 HD21 ASN A 136     -10.613  67.629 120.392  1.00 18.93           H  
ATOM   3553 HD22 ASN A 136      -8.879  67.398 120.416  1.00 18.93           H  
ATOM   3554  N   TRP A 137     -10.813  62.359 119.273  1.00 18.22           N  
ATOM   3555  CA  TRP A 137     -10.045  61.204 118.796  1.00 17.81           C  
ATOM   3556  C   TRP A 137      -8.517  61.412 118.858  1.00 21.26           C  
ATOM   3557  O   TRP A 137      -7.763  60.446 118.997  1.00 21.47           O  
ATOM   3558  CB  TRP A 137     -10.421  60.801 117.366  1.00 15.87           C  
ATOM   3559  CG  TRP A 137     -11.579  59.854 117.294  1.00 16.87           C  
ATOM   3560  CD1 TRP A 137     -12.819  60.063 116.736  1.00 19.75           C  
ATOM   3561  CD2 TRP A 137     -11.581  58.503 117.765  1.00 16.62           C  
ATOM   3562  NE1 TRP A 137     -13.572  58.912 116.797  1.00 18.92           N  
ATOM   3563  CE2 TRP A 137     -12.832  57.936 117.410  1.00 20.32           C  
ATOM   3564  CE3 TRP A 137     -10.635  57.704 118.420  1.00 17.83           C  
ATOM   3565  CZ2 TRP A 137     -13.166  56.624 117.718  1.00 19.37           C  
ATOM   3566  CZ3 TRP A 137     -10.958  56.387 118.698  1.00 19.21           C  
ATOM   3567  CH2 TRP A 137     -12.216  55.861 118.356  1.00 19.91           C  
ATOM   3568  H   TRP A 137     -11.455  62.814 118.640  1.00 18.22           H  
ATOM   3569  HA  TRP A 137     -10.253  60.392 119.499  1.00 17.81           H  
ATOM   3570  HB2 TRP A 137     -10.628  61.691 116.759  1.00 15.87           H  
ATOM   3571  HB3 TRP A 137      -9.572  60.293 116.895  1.00 15.87           H  
ATOM   3572  HD1 TRP A 137     -13.154  60.998 116.312  1.00 19.75           H  
ATOM   3573  HE1 TRP A 137     -14.514  58.805 116.447  1.00 18.92           H  
ATOM   3574  HE3 TRP A 137      -9.673  58.106 118.701  1.00 17.83           H  
ATOM   3575  HZ2 TRP A 137     -14.135  56.218 117.466  1.00 19.37           H  
ATOM   3576  HZ3 TRP A 137     -10.233  55.753 119.185  1.00 19.21           H  
ATOM   3577  HH2 TRP A 137     -12.443  54.834 118.600  1.00 19.91           H  
ATOM   3578  N   GLY A 138      -8.072  62.656 118.701  1.00 17.02           N  
ATOM   3579  CA  GLY A 138      -6.653  62.967 118.710  1.00 15.95           C  
ATOM   3580  C   GLY A 138      -6.105  62.811 120.133  1.00 19.01           C  
ATOM   3581  O   GLY A 138      -4.978  62.350 120.351  1.00 16.77           O  
ATOM   3582  H   GLY A 138      -8.739  63.408 118.603  1.00 17.02           H  
ATOM   3583  HA2 GLY A 138      -6.126  62.281 118.040  1.00 15.95           H  
ATOM   3584  HA3 GLY A 138      -6.525  63.997 118.372  1.00 15.95           H  
ATOM   3585  N   ARG A 139      -6.911  63.213 121.113  1.00 15.85           N  
ATOM   3586  CA  ARG A 139      -6.538  63.119 122.524  1.00 15.57           C  
ATOM   3587  C   ARG A 139      -6.513  61.639 122.969  1.00 18.36           C  
ATOM   3588  O   ARG A 139      -5.766  61.265 123.880  1.00 16.59           O  
ATOM   3589  CB  ARG A 139      -7.499  63.926 123.401  1.00 16.00           C  
ATOM   3590  CG  ARG A 139      -7.288  65.420 123.178  1.00 22.96           C  
ATOM   3591  CD  ARG A 139      -8.317  66.297 123.881  1.00 22.17           C  
ATOM   3592  NE  ARG A 139      -8.294  67.633 123.273  1.00 22.74           N  
ATOM   3593  CZ  ARG A 139      -9.142  68.622 123.514  1.00 36.03           C  
ATOM   3594  NH1 ARG A 139     -10.075  68.477 124.452  1.00 28.05           N  
ATOM   3595  NH2 ARG A 139      -9.077  69.739 122.797  1.00 21.54           N1+
ATOM   3596  H   ARG A 139      -7.813  63.605 120.883  1.00 15.85           H  
ATOM   3597  HA  ARG A 139      -5.517  63.502 122.623  1.00 15.57           H  
ATOM   3598  HB2 ARG A 139      -8.536  63.654 123.176  1.00 16.00           H  
ATOM   3599  HB3 ARG A 139      -7.335  63.692 124.455  1.00 16.00           H  
ATOM   3600  HG2 ARG A 139      -7.315  65.634 122.105  1.00 22.96           H  
ATOM   3601  HG3 ARG A 139      -6.286  65.705 123.516  1.00 22.96           H  
ATOM   3602  HD2 ARG A 139      -8.081  66.382 124.944  1.00 22.17           H  
ATOM   3603  HD3 ARG A 139      -9.319  65.879 123.743  1.00 22.17           H  
ATOM   3604  HE  ARG A 139      -7.632  67.749 122.519  1.00 22.74           H  
ATOM   3605 HH11 ARG A 139     -10.739  69.218 124.622  1.00 28.05           H  
ATOM   3606 HH12 ARG A 139     -10.118  67.625 124.993  1.00 28.05           H  
ATOM   3607 HH21 ARG A 139      -8.382  69.832 122.070  1.00 21.54           H  
ATOM   3608 HH22 ARG A 139      -9.722  70.494 122.978  1.00 21.54           H  
ATOM   3609  N   ILE A 140      -7.343  60.820 122.330  1.00 14.76           N  
ATOM   3610  CA  ILE A 140      -7.347  59.378 122.593  1.00 13.81           C  
ATOM   3611  C   ILE A 140      -6.012  58.798 122.055  1.00 16.16           C  
ATOM   3612  O   ILE A 140      -5.371  57.989 122.733  1.00 16.11           O  
ATOM   3613  CB  ILE A 140      -8.607  58.709 122.007  1.00 16.83           C  
ATOM   3614  CG1 ILE A 140      -9.834  59.092 122.867  1.00 17.80           C  
ATOM   3615  CG2 ILE A 140      -8.468  57.181 121.945  1.00 15.64           C  
ATOM   3616  CD1 ILE A 140     -11.152  58.953 122.128  1.00 21.00           C  
ATOM   3617  H   ILE A 140      -7.971  61.193 121.632  1.00 14.76           H  
ATOM   3618  HA  ILE A 140      -7.327  59.240 123.683  1.00 13.81           H  
ATOM   3619  HB  ILE A 140      -8.763  59.071 120.985  1.00 16.83           H  
ATOM   3620 HG12 ILE A 140      -9.863  58.456 123.759  1.00 17.80           H  
ATOM   3621 HG13 ILE A 140      -9.758  60.125 123.224  1.00 17.80           H  
ATOM   3622 HG21 ILE A 140      -8.216  56.767 122.927  1.00 15.64           H  
ATOM   3623 HG22 ILE A 140      -7.687  56.885 121.238  1.00 15.64           H  
ATOM   3624 HG23 ILE A 140      -9.394  56.705 121.609  1.00 15.64           H  
ATOM   3625 HD11 ILE A 140     -11.236  57.985 121.634  1.00 21.00           H  
ATOM   3626 HD12 ILE A 140     -11.256  59.729 121.367  1.00 21.00           H  
ATOM   3627 HD13 ILE A 140     -11.987  59.060 122.826  1.00 21.00           H  
ATOM   3628  N   VAL A 141      -5.594  59.222 120.868  1.00 12.94           N  
ATOM   3629  CA  VAL A 141      -4.322  58.758 120.298  1.00 12.25           C  
ATOM   3630  C   VAL A 141      -3.165  59.296 121.185  1.00 16.81           C  
ATOM   3631  O   VAL A 141      -2.179  58.598 121.431  1.00 15.27           O  
ATOM   3632  CB  VAL A 141      -4.168  59.168 118.821  1.00 15.95           C  
ATOM   3633  CG1 VAL A 141      -2.761  58.880 118.293  1.00 16.02           C  
ATOM   3634  CG2 VAL A 141      -5.175  58.417 117.943  1.00 15.65           C  
ATOM   3635  H   VAL A 141      -6.144  59.895 120.355  1.00 12.94           H  
ATOM   3636  HA  VAL A 141      -4.304  57.664 120.388  1.00 12.25           H  
ATOM   3637  HB  VAL A 141      -4.357  60.244 118.716  1.00 15.95           H  
ATOM   3638 HG11 VAL A 141      -2.490  57.829 118.440  1.00 16.02           H  
ATOM   3639 HG12 VAL A 141      -2.012  59.502 118.790  1.00 16.02           H  
ATOM   3640 HG13 VAL A 141      -2.701  59.095 117.223  1.00 16.02           H  
ATOM   3641 HG21 VAL A 141      -4.981  57.339 117.956  1.00 15.65           H  
ATOM   3642 HG22 VAL A 141      -5.113  58.757 116.903  1.00 15.65           H  
ATOM   3643 HG23 VAL A 141      -6.203  58.573 118.279  1.00 15.65           H  
ATOM   3644  N   ALA A 142      -3.303  60.525 121.675  1.00 15.63           N  
ATOM   3645  CA  ALA A 142      -2.305  61.125 122.557  1.00 15.75           C  
ATOM   3646  C   ALA A 142      -2.205  60.307 123.864  1.00 18.96           C  
ATOM   3647  O   ALA A 142      -1.112  60.098 124.379  1.00 17.89           O  
ATOM   3648  CB  ALA A 142      -2.637  62.569 122.894  1.00 15.94           C  
ATOM   3649  H   ALA A 142      -4.126  61.063 121.446  1.00 15.63           H  
ATOM   3650  HA  ALA A 142      -1.338  61.063 122.046  1.00 15.75           H  
ATOM   3651  HB1 ALA A 142      -3.542  62.644 123.503  1.00 15.94           H  
ATOM   3652  HB2 ALA A 142      -2.794  63.160 121.988  1.00 15.94           H  
ATOM   3653  HB3 ALA A 142      -1.829  63.027 123.473  1.00 15.94           H  
ATOM   3654  N   PHE A 143      -3.355  59.864 124.374  1.00 15.15           N  
ATOM   3655  CA  PHE A 143      -3.406  59.052 125.587  1.00 14.85           C  
ATOM   3656  C   PHE A 143      -2.680  57.713 125.335  1.00 17.76           C  
ATOM   3657  O   PHE A 143      -1.900  57.251 126.170  1.00 16.69           O  
ATOM   3658  CB  PHE A 143      -4.840  58.802 126.069  1.00 16.40           C  
ATOM   3659  CG  PHE A 143      -4.884  57.929 127.301  1.00 17.43           C  
ATOM   3660  CD1 PHE A 143      -4.431  58.405 128.519  1.00 20.35           C  
ATOM   3661  CD2 PHE A 143      -5.328  56.611 127.217  1.00 18.12           C  
ATOM   3662  CE1 PHE A 143      -4.382  57.573 129.615  1.00 21.37           C  
ATOM   3663  CE2 PHE A 143      -5.268  55.772 128.312  1.00 20.25           C  
ATOM   3664  CZ  PHE A 143      -4.823  56.256 129.514  1.00 18.93           C  
ATOM   3665  H   PHE A 143      -4.217  60.105 123.905  1.00 15.15           H  
ATOM   3666  HA  PHE A 143      -2.841  59.595 126.354  1.00 14.85           H  
ATOM   3667  HB2 PHE A 143      -5.319  59.761 126.297  1.00 16.40           H  
ATOM   3668  HB3 PHE A 143      -5.444  58.349 125.275  1.00 16.40           H  
ATOM   3669  HD1 PHE A 143      -4.115  59.433 128.610  1.00 20.35           H  
ATOM   3670  HD2 PHE A 143      -5.724  56.240 126.284  1.00 18.12           H  
ATOM   3671  HE1 PHE A 143      -4.001  57.943 130.556  1.00 21.37           H  
ATOM   3672  HE2 PHE A 143      -5.571  54.739 128.221  1.00 20.25           H  
ATOM   3673  HZ  PHE A 143      -4.814  55.615 130.383  1.00 18.93           H  
ATOM   3674  N   PHE A 144      -2.935  57.087 124.190  1.00 15.09           N  
ATOM   3675  CA  PHE A 144      -2.259  55.829 123.858  1.00 16.02           C  
ATOM   3676  C   PHE A 144      -0.733  56.073 123.780  1.00 20.92           C  
ATOM   3677  O   PHE A 144       0.059  55.257 124.256  1.00 22.54           O  
ATOM   3678  CB  PHE A 144      -2.729  55.218 122.533  1.00 17.54           C  
ATOM   3679  CG  PHE A 144      -3.896  54.269 122.695  1.00 19.36           C  
ATOM   3680  CD1 PHE A 144      -3.674  52.943 123.075  1.00 22.69           C  
ATOM   3681  CD2 PHE A 144      -5.188  54.666 122.398  1.00 19.85           C  
ATOM   3682  CE1 PHE A 144      -4.732  52.034 123.194  1.00 22.29           C  
ATOM   3683  CE2 PHE A 144      -6.243  53.771 122.509  1.00 21.82           C  
ATOM   3684  CZ  PHE A 144      -6.011  52.448 122.907  1.00 20.10           C  
ATOM   3685  H   PHE A 144      -3.603  57.477 123.541  1.00 15.09           H  
ATOM   3686  HA  PHE A 144      -2.428  55.142 124.695  1.00 16.02           H  
ATOM   3687  HB2 PHE A 144      -2.991  56.002 121.812  1.00 17.54           H  
ATOM   3688  HB3 PHE A 144      -1.915  54.655 122.056  1.00 17.54           H  
ATOM   3689  HD1 PHE A 144      -2.666  52.612 123.280  1.00 22.69           H  
ATOM   3690  HD2 PHE A 144      -5.377  55.679 122.077  1.00 19.85           H  
ATOM   3691  HE1 PHE A 144      -4.545  51.018 123.508  1.00 22.29           H  
ATOM   3692  HE2 PHE A 144      -7.249  54.097 122.288  1.00 21.82           H  
ATOM   3693  HZ  PHE A 144      -6.835  51.755 122.987  1.00 20.10           H  
ATOM   3694  N   SER A 145      -0.341  57.179 123.167  1.00 17.88           N  
ATOM   3695  CA  SER A 145       1.078  57.514 123.002  1.00 18.23           C  
ATOM   3696  C   SER A 145       1.705  57.834 124.383  1.00 22.69           C  
ATOM   3697  O   SER A 145       2.867  57.523 124.649  1.00 20.83           O  
ATOM   3698  CB  SER A 145       1.283  58.698 122.050  1.00 22.09           C  
ATOM   3699  OG  SER A 145       2.528  58.595 121.349  1.00 42.00           O  
ATOM   3700  H   SER A 145      -1.039  57.819 122.817  1.00 17.88           H  
ATOM   3701  HA  SER A 145       1.587  56.623 122.618  1.00 18.23           H  
ATOM   3702  HB2 SER A 145       1.284  59.650 122.590  1.00 22.09           H  
ATOM   3703  HB3 SER A 145       0.492  58.748 121.294  1.00 22.09           H  
ATOM   3704  HG  SER A 145       2.347  58.170 120.488  1.00 42.00           H  
ATOM   3705  N   PHE A 146       0.913  58.460 125.254  1.00 20.88           N  
ATOM   3706  CA  PHE A 146       1.327  58.836 126.610  1.00 20.70           C  
ATOM   3707  C   PHE A 146       1.517  57.556 127.447  1.00 22.03           C  
ATOM   3708  O   PHE A 146       2.518  57.408 128.148  1.00 19.95           O  
ATOM   3709  CB  PHE A 146       0.303  59.777 127.259  1.00 22.39           C  
ATOM   3710  CG  PHE A 146       0.469  59.927 128.746  1.00 24.18           C  
ATOM   3711  CD1 PHE A 146       1.559  60.599 129.287  1.00 26.79           C  
ATOM   3712  CD2 PHE A 146      -0.433  59.321 129.615  1.00 25.62           C  
ATOM   3713  CE1 PHE A 146       1.744  60.674 130.661  1.00 27.15           C  
ATOM   3714  CE2 PHE A 146      -0.253  59.393 130.994  1.00 28.60           C  
ATOM   3715  CZ  PHE A 146       0.837  60.071 131.517  1.00 26.59           C  
ATOM   3716  H   PHE A 146      -0.041  58.666 124.991  1.00 20.88           H  
ATOM   3717  HA  PHE A 146       2.309  59.318 126.542  1.00 20.70           H  
ATOM   3718  HB2 PHE A 146       0.355  60.766 126.788  1.00 22.39           H  
ATOM   3719  HB3 PHE A 146      -0.711  59.420 127.058  1.00 22.39           H  
ATOM   3720  HD1 PHE A 146       2.273  61.070 128.628  1.00 26.79           H  
ATOM   3721  HD2 PHE A 146      -1.282  58.788 129.215  1.00 25.62           H  
ATOM   3722  HE1 PHE A 146       2.596  61.203 131.063  1.00 27.15           H  
ATOM   3723  HE2 PHE A 146      -0.963  58.921 131.656  1.00 28.60           H  
ATOM   3724  HZ  PHE A 146       0.978  60.128 132.586  1.00 26.59           H  
ATOM   3725  N   GLY A 147       0.553  56.643 127.376  1.00 18.12           N  
ATOM   3726  CA  GLY A 147       0.637  55.401 128.122  1.00 17.92           C  
ATOM   3727  C   GLY A 147       1.824  54.549 127.647  1.00 21.18           C  
ATOM   3728  O   GLY A 147       2.441  53.813 128.405  1.00 20.46           O  
ATOM   3729  H   GLY A 147      -0.258  56.831 126.805  1.00 18.12           H  
ATOM   3730  HA2 GLY A 147       0.767  55.636 129.183  1.00 17.92           H  
ATOM   3731  HA3 GLY A 147      -0.295  54.861 127.974  1.00 17.92           H  
ATOM   3732  N   GLY A 148       2.165  54.700 126.373  1.00 18.04           N  
ATOM   3733  CA  GLY A 148       3.333  54.062 125.804  1.00 18.29           C  
ATOM   3734  C   GLY A 148       4.610  54.689 126.382  1.00 23.77           C  
ATOM   3735  O   GLY A 148       5.594  53.987 126.649  1.00 24.55           O  
ATOM   3736  H   GLY A 148       1.621  55.314 125.784  1.00 18.04           H  
ATOM   3737  HA2 GLY A 148       3.321  52.998 126.046  1.00 18.29           H  
ATOM   3738  HA3 GLY A 148       3.318  54.205 124.720  1.00 18.29           H  
ATOM   3739  N   ALA A 149       4.591  56.008 126.562  1.00 20.27           N  
ATOM   3740  CA  ALA A 149       5.728  56.734 127.112  1.00 20.51           C  
ATOM   3741  C   ALA A 149       5.928  56.377 128.600  1.00 25.19           C  
ATOM   3742  O   ALA A 149       7.059  56.297 129.076  1.00 26.10           O  
ATOM   3743  CB  ALA A 149       5.581  58.233 126.935  1.00 21.28           C  
ATOM   3744  H   ALA A 149       3.754  56.524 126.332  1.00 20.27           H  
ATOM   3745  HA  ALA A 149       6.618  56.393 126.571  1.00 20.51           H  
ATOM   3746  HB1 ALA A 149       4.722  58.628 127.486  1.00 21.28           H  
ATOM   3747  HB2 ALA A 149       5.447  58.478 125.878  1.00 21.28           H  
ATOM   3748  HB3 ALA A 149       6.474  58.753 127.295  1.00 21.28           H  
ATOM   3749  N   LEU A 150       4.835  56.125 129.318  1.00 20.77           N  
ATOM   3750  CA  LEU A 150       4.928  55.681 130.708  1.00 19.50           C  
ATOM   3751  C   LEU A 150       5.581  54.281 130.763  1.00 23.42           C  
ATOM   3752  O   LEU A 150       6.281  53.938 131.704  1.00 22.42           O  
ATOM   3753  CB  LEU A 150       3.573  55.581 131.406  1.00 19.09           C  
ATOM   3754  CG  LEU A 150       2.891  56.919 131.725  1.00 22.38           C  
ATOM   3755  CD1 LEU A 150       1.587  56.620 132.466  1.00 22.85           C  
ATOM   3756  CD2 LEU A 150       3.777  57.843 132.561  1.00 21.90           C  
ATOM   3757  H   LEU A 150       3.924  56.226 128.893  1.00 20.77           H  
ATOM   3758  HA  LEU A 150       5.601  56.361 131.233  1.00 19.50           H  
ATOM   3759  HB2 LEU A 150       2.892  54.971 130.800  1.00 19.09           H  
ATOM   3760  HB3 LEU A 150       3.706  55.032 132.348  1.00 19.09           H  
ATOM   3761  HG  LEU A 150       2.645  57.434 130.791  1.00 22.38           H  
ATOM   3762 HD11 LEU A 150       1.770  56.027 133.369  1.00 22.85           H  
ATOM   3763 HD12 LEU A 150       0.901  56.055 131.825  1.00 22.85           H  
ATOM   3764 HD13 LEU A 150       1.079  57.535 132.775  1.00 22.85           H  
ATOM   3765 HD21 LEU A 150       4.141  57.334 133.459  1.00 21.90           H  
ATOM   3766 HD22 LEU A 150       3.229  58.736 132.875  1.00 21.90           H  
ATOM   3767 HD23 LEU A 150       4.643  58.190 131.990  1.00 21.90           H  
ATOM   3768  N   CYS A 151       5.297  53.473 129.746  1.00 22.14           N  
ATOM   3769  CA  CYS A 151       5.897  52.150 129.660  1.00 23.63           C  
ATOM   3770  C   CYS A 151       7.388  52.321 129.325  1.00 28.57           C  
ATOM   3771  O   CYS A 151       8.213  51.586 129.868  1.00 28.24           O  
ATOM   3772  CB  CYS A 151       5.244  51.222 128.644  1.00 25.01           C  
ATOM   3773  SG  CYS A 151       3.587  50.732 129.203  1.00 29.50           S  
ATOM   3774  H   CYS A 151       4.685  53.798 129.011  1.00 22.14           H  
ATOM   3775  HA  CYS A 151       5.857  51.697 130.660  1.00 23.63           H  
ATOM   3776  HB2 CYS A 151       5.837  50.310 128.527  1.00 25.01           H  
ATOM   3777  HB3 CYS A 151       5.158  51.686 127.658  1.00 25.01           H  
ATOM   3778  HG  CYS A 151       3.005  51.933 129.014  1.00 29.50           H  
ATOM   3779  N   VAL A 152       7.715  53.261 128.442  1.00 24.28           N  
ATOM   3780  CA  VAL A 152       9.111  53.526 128.097  1.00 24.31           C  
ATOM   3781  C   VAL A 152       9.846  54.020 129.367  1.00 28.29           C  
ATOM   3782  O   VAL A 152      10.920  53.486 129.667  1.00 25.48           O  
ATOM   3783  CB  VAL A 152       9.264  54.494 126.905  1.00 28.31           C  
ATOM   3784  CG1 VAL A 152      10.705  54.988 126.732  1.00 28.05           C  
ATOM   3785  CG2 VAL A 152       8.828  53.817 125.599  1.00 28.14           C  
ATOM   3786  H   VAL A 152       6.982  53.804 128.008  1.00 24.28           H  
ATOM   3787  HA  VAL A 152       9.561  52.558 127.836  1.00 24.31           H  
ATOM   3788  HB  VAL A 152       8.629  55.372 127.067  1.00 28.31           H  
ATOM   3789 HG11 VAL A 152      11.404  54.150 126.638  1.00 28.05           H  
ATOM   3790 HG12 VAL A 152      11.022  55.604 127.580  1.00 28.05           H  
ATOM   3791 HG13 VAL A 152      10.798  55.608 125.834  1.00 28.05           H  
ATOM   3792 HG21 VAL A 152       9.498  52.988 125.343  1.00 28.14           H  
ATOM   3793 HG22 VAL A 152       8.847  54.531 124.769  1.00 28.14           H  
ATOM   3794 HG23 VAL A 152       7.816  53.414 125.666  1.00 28.14           H  
ATOM   3795  N   GLU A 153       9.300  54.992 130.090  1.00 26.17           N  
ATOM   3796  CA  GLU A 153      10.006  55.483 131.273  1.00 27.32           C  
ATOM   3797  C   GLU A 153      10.118  54.358 132.335  1.00 33.24           C  
ATOM   3798  O   GLU A 153      11.148  54.247 133.007  1.00 33.78           O  
ATOM   3799  CB  GLU A 153       9.521  56.832 131.830  1.00 28.84           C  
ATOM   3800  CG  GLU A 153       8.114  56.888 132.428  1.00 43.66           C  
ATOM   3801  CD  GLU A 153       7.979  57.449 133.833  1.00 64.85           C  
ATOM   3802  OE1 GLU A 153       8.975  57.432 134.588  1.00 46.21           O  
ATOM   3803  OE2 GLU A 153       6.850  57.826 134.215  1.00 66.20           O1-
ATOM   3804  H   GLU A 153       8.408  55.384 129.823  1.00 26.17           H  
ATOM   3805  HA  GLU A 153      11.040  55.654 130.938  1.00 27.32           H  
ATOM   3806  HB2 GLU A 153      10.262  57.171 132.563  1.00 28.84           H  
ATOM   3807  HB3 GLU A 153       9.564  57.564 131.011  1.00 28.84           H  
ATOM   3808  HG2 GLU A 153       7.668  55.892 132.456  1.00 43.66           H  
ATOM   3809  HG3 GLU A 153       7.488  57.504 131.772  1.00 43.66           H  
ATOM   3810  N   SER A 154       9.091  53.514 132.437  1.00 29.14           N  
ATOM   3811  CA  SER A 154       9.124  52.399 133.388  1.00 28.75           C  
ATOM   3812  C   SER A 154      10.205  51.379 132.979  1.00 33.92           C  
ATOM   3813  O   SER A 154      10.891  50.799 133.815  1.00 33.08           O  
ATOM   3814  CB  SER A 154       7.802  51.634 133.454  1.00 31.33           C  
ATOM   3815  OG  SER A 154       6.764  52.439 133.992  1.00 41.97           O  
ATOM   3816  H   SER A 154       8.295  53.634 131.826  1.00 29.14           H  
ATOM   3817  HA  SER A 154       9.381  52.812 134.370  1.00 28.75           H  
ATOM   3818  HB2 SER A 154       7.910  50.759 134.101  1.00 31.33           H  
ATOM   3819  HB3 SER A 154       7.482  51.270 132.473  1.00 31.33           H  
ATOM   3820  HG  SER A 154       6.550  53.113 133.308  1.00 41.97           H  
ATOM   3821  N   VAL A 155      10.251  51.085 131.687  1.00 31.64           N  
ATOM   3822  CA  VAL A 155      11.133  50.069 131.128  1.00 32.50           C  
ATOM   3823  C   VAL A 155      12.581  50.583 131.173  1.00 39.42           C  
ATOM   3824  O   VAL A 155      13.466  49.802 131.516  1.00 40.22           O  
ATOM   3825  CB  VAL A 155      10.687  49.641 129.715  1.00 35.94           C  
ATOM   3826  CG1 VAL A 155      11.748  48.820 128.988  1.00 36.30           C  
ATOM   3827  CG2 VAL A 155       9.407  48.799 129.787  1.00 35.36           C  
ATOM   3828  H   VAL A 155       9.642  51.570 131.044  1.00 31.64           H  
ATOM   3829  HA  VAL A 155      11.093  49.201 131.802  1.00 32.50           H  
ATOM   3830  HB  VAL A 155      10.487  50.534 129.110  1.00 35.94           H  
ATOM   3831 HG11 VAL A 155      12.055  47.947 129.575  1.00 36.30           H  
ATOM   3832 HG12 VAL A 155      12.634  49.426 128.782  1.00 36.30           H  
ATOM   3833 HG13 VAL A 155      11.360  48.462 128.029  1.00 36.30           H  
ATOM   3834 HG21 VAL A 155       9.620  47.818 130.215  1.00 35.36           H  
ATOM   3835 HG22 VAL A 155       8.989  48.643 128.787  1.00 35.36           H  
ATOM   3836 HG23 VAL A 155       8.635  49.260 130.407  1.00 35.36           H  
ATOM   3837  N   ASP A 156      12.818  51.848 130.822  1.00 36.44           N  
ATOM   3838  CA  ASP A 156      14.192  52.355 130.771  1.00 36.79           C  
ATOM   3839  C   ASP A 156      14.740  52.626 132.207  1.00 42.43           C  
ATOM   3840  O   ASP A 156      15.948  52.581 132.431  1.00 43.20           O  
ATOM   3841  CB  ASP A 156      14.377  53.552 129.848  1.00 38.32           C  
ATOM   3842  CG  ASP A 156      15.691  53.220 129.178  1.00 49.92           C  
ATOM   3843  OD1 ASP A 156      16.725  53.204 129.877  1.00 51.47           O  
ATOM   3844  OD2 ASP A 156      15.656  52.793 128.005  1.00 56.83           O1-
ATOM   3845  H   ASP A 156      12.032  52.441 130.598  1.00 36.44           H  
ATOM   3846  HA  ASP A 156      14.777  51.496 130.412  1.00 36.79           H  
ATOM   3847  HB2 ASP A 156      14.449  54.501 130.389  1.00 38.32           H  
ATOM   3848  HB3 ASP A 156      13.586  53.627 129.096  1.00 38.32           H  
ATOM   3849  N   LYS A 157      13.832  52.805 133.159  1.00 38.83           N  
ATOM   3850  CA  LYS A 157      14.202  52.819 134.579  1.00 38.90           C  
ATOM   3851  C   LYS A 157      14.403  51.367 135.116  1.00 43.62           C  
ATOM   3852  O   LYS A 157      14.731  51.155 136.283  1.00 42.78           O  
ATOM   3853  CB  LYS A 157      13.179  53.565 135.450  1.00 41.55           C  
ATOM   3854  CG  LYS A 157      13.188  55.075 135.192  1.00 55.60           C  
ATOM   3855  CD  LYS A 157      12.189  55.881 136.034  1.00 63.23           C  
ATOM   3856  CE  LYS A 157      10.785  55.293 136.109  1.00 73.13           C  
ATOM   3857  NZ  LYS A 157       9.852  56.313 136.586  1.00 82.63           N1+
ATOM   3858  H   LYS A 157      12.860  52.889 132.897  1.00 38.83           H  
ATOM   3859  HA  LYS A 157      15.182  53.305 134.671  1.00 38.90           H  
ATOM   3860  HB2 LYS A 157      12.183  53.144 135.272  1.00 41.55           H  
ATOM   3861  HB3 LYS A 157      13.404  53.398 136.510  1.00 41.55           H  
ATOM   3862  HG2 LYS A 157      14.193  55.468 135.390  1.00 55.60           H  
ATOM   3863  HG3 LYS A 157      12.998  55.279 134.133  1.00 55.60           H  
ATOM   3864  HD2 LYS A 157      12.152  56.899 135.625  1.00 63.23           H  
ATOM   3865  HD3 LYS A 157      12.583  55.976 137.054  1.00 63.23           H  
ATOM   3866  HE2 LYS A 157      10.744  54.465 136.823  1.00 73.13           H  
ATOM   3867  HE3 LYS A 157      10.404  54.957 135.148  1.00 73.13           H  
ATOM   3868  HZ1 LYS A 157      10.195  56.955 137.295  1.00 82.63           H  
ATOM   3869  HZ2 LYS A 157       9.524  56.893 135.764  1.00 82.63           H  
ATOM   3870  HZ3 LYS A 157       8.965  55.905 136.940  1.00 82.63           H  
ATOM   3871  N   LYS A 158      14.263  50.397 134.213  1.00 41.54           N  
ATOM   3872  CA  LYS A 158      14.568  48.983 134.398  1.00 41.94           C  
ATOM   3873  C   LYS A 158      13.570  48.305 135.366  1.00 46.40           C  
ATOM   3874  O   LYS A 158      13.848  47.287 135.996  1.00 45.70           O  
ATOM   3875  CB  LYS A 158      16.046  48.704 134.708  1.00 44.85           C  
ATOM   3876  CG  LYS A 158      17.087  49.533 133.927  1.00 62.52           C  
ATOM   3877  CD  LYS A 158      16.919  49.592 132.399  1.00 76.07           C  
ATOM   3878  CE  LYS A 158      18.032  50.429 131.760  1.00 90.02           C  
ATOM   3879  NZ  LYS A 158      17.625  50.984 130.466  1.00100.21           N1+
ATOM   3880  H   LYS A 158      13.969  50.638 133.277  1.00 41.54           H  
ATOM   3881  HA  LYS A 158      14.357  48.515 133.428  1.00 41.94           H  
ATOM   3882  HB2 LYS A 158      16.229  48.861 135.779  1.00 44.85           H  
ATOM   3883  HB3 LYS A 158      16.242  47.638 134.532  1.00 44.85           H  
ATOM   3884  HG2 LYS A 158      17.082  50.557 134.321  1.00 62.52           H  
ATOM   3885  HG3 LYS A 158      18.081  49.129 134.159  1.00 62.52           H  
ATOM   3886  HD2 LYS A 158      15.946  50.011 132.145  1.00 76.07           H  
ATOM   3887  HD3 LYS A 158      16.940  48.577 131.984  1.00 76.07           H  
ATOM   3888  HE2 LYS A 158      18.914  49.808 131.577  1.00 90.02           H  
ATOM   3889  HE3 LYS A 158      18.330  51.279 132.382  1.00 90.02           H  
ATOM   3890  HZ1 LYS A 158      16.988  50.437 129.865  1.00100.21           H  
ATOM   3891  HZ2 LYS A 158      17.136  51.915 130.586  1.00100.21           H  
ATOM   3892  HZ3 LYS A 158      18.389  51.296 129.860  1.00100.21           H  
ATOM   3893  N   MET A 159      12.351  48.839 135.364  1.00 43.39           N  
ATOM   3894  CA  MET A 159      11.216  48.326 136.125  1.00 43.68           C  
ATOM   3895  C   MET A 159      10.105  47.927 135.126  1.00 45.59           C  
ATOM   3896  O   MET A 159       8.938  48.319 135.227  1.00 45.63           O  
ATOM   3897  CB  MET A 159      10.748  49.343 137.169  1.00 46.59           C  
ATOM   3898  CG  MET A 159      11.711  49.385 138.356  1.00 51.38           C  
ATOM   3899  SD  MET A 159      11.155  50.607 139.591  1.00 56.77           S  
ATOM   3900  CE  MET A 159      11.982  52.067 138.916  1.00 53.74           C  
ATOM   3901  H   MET A 159      12.181  49.679 134.831  1.00 43.39           H  
ATOM   3902  HA  MET A 159      11.506  47.398 136.635  1.00 43.68           H  
ATOM   3903  HB2 MET A 159       9.755  49.058 137.535  1.00 46.59           H  
ATOM   3904  HB3 MET A 159      10.649  50.333 136.707  1.00 46.59           H  
ATOM   3905  HG2 MET A 159      12.735  49.615 138.046  1.00 51.38           H  
ATOM   3906  HG3 MET A 159      11.730  48.408 138.850  1.00 51.38           H  
ATOM   3907  HE1 MET A 159      11.759  52.930 139.549  1.00 53.74           H  
ATOM   3908  HE2 MET A 159      11.618  52.277 137.908  1.00 53.74           H  
ATOM   3909  HE3 MET A 159      13.065  51.922 138.897  1.00 53.74           H  
ATOM   3910  N   GLN A 160      10.491  47.030 134.231  1.00 40.01           N  
ATOM   3911  CA  GLN A 160       9.608  46.489 133.181  1.00 39.80           C  
ATOM   3912  C   GLN A 160       8.363  45.740 133.728  1.00 42.90           C  
ATOM   3913  O   GLN A 160       7.414  45.473 132.992  1.00 41.42           O  
ATOM   3914  CB  GLN A 160      10.441  45.590 132.257  1.00 41.66           C  
ATOM   3915  CG  GLN A 160       9.682  45.005 131.065  1.00 67.85           C  
ATOM   3916  CD  GLN A 160      10.624  44.563 129.958  1.00 98.28           C  
ATOM   3917  OE1 GLN A 160      11.848  44.504 130.112  1.00 94.89           O  
ATOM   3918  NE2 GLN A 160      10.029  44.249 128.812  1.00 93.34           N  
ATOM   3919  H   GLN A 160      11.461  46.752 134.197  1.00 40.01           H  
ATOM   3920  HA  GLN A 160       9.227  47.355 132.626  1.00 39.80           H  
ATOM   3921  HB2 GLN A 160      11.292  46.183 131.894  1.00 41.66           H  
ATOM   3922  HB3 GLN A 160      10.877  44.763 132.836  1.00 41.66           H  
ATOM   3923  HG2 GLN A 160       8.984  45.740 130.650  1.00 67.85           H  
ATOM   3924  HG3 GLN A 160       9.099  44.131 131.378  1.00 67.85           H  
ATOM   3925 HE21 GLN A 160      10.581  43.948 128.022  1.00 93.34           H  
ATOM   3926 HE22 GLN A 160       9.024  44.311 128.731  1.00 93.34           H  
ATOM   3927  N   VAL A 161       8.382  45.435 135.021  1.00 40.35           N  
ATOM   3928  CA  VAL A 161       7.254  44.778 135.685  1.00 40.72           C  
ATOM   3929  C   VAL A 161       6.017  45.719 135.741  1.00 43.75           C  
ATOM   3930  O   VAL A 161       4.886  45.254 135.863  1.00 44.52           O  
ATOM   3931  CB  VAL A 161       7.671  44.265 137.083  1.00 45.19           C  
ATOM   3932  CG1 VAL A 161       7.930  45.385 138.096  1.00 44.99           C  
ATOM   3933  CG2 VAL A 161       6.648  43.277 137.651  1.00 45.09           C  
ATOM   3934  H   VAL A 161       9.193  45.676 135.572  1.00 40.35           H  
ATOM   3935  HA  VAL A 161       6.972  43.929 135.048  1.00 40.72           H  
ATOM   3936  HB  VAL A 161       8.613  43.713 136.964  1.00 45.19           H  
ATOM   3937 HG11 VAL A 161       7.013  45.930 138.342  1.00 44.99           H  
ATOM   3938 HG12 VAL A 161       8.665  46.105 137.722  1.00 44.99           H  
ATOM   3939 HG13 VAL A 161       8.325  44.970 139.030  1.00 44.99           H  
ATOM   3940 HG21 VAL A 161       5.697  43.764 137.886  1.00 45.09           H  
ATOM   3941 HG22 VAL A 161       7.025  42.824 138.575  1.00 45.09           H  
ATOM   3942 HG23 VAL A 161       6.452  42.466 136.941  1.00 45.09           H  
ATOM   3943  N   LEU A 162       6.258  47.024 135.733  1.00 39.05           N  
ATOM   3944  CA  LEU A 162       5.198  48.019 135.910  1.00 38.27           C  
ATOM   3945  C   LEU A 162       4.283  48.133 134.671  1.00 38.84           C  
ATOM   3946  O   LEU A 162       3.209  48.724 134.723  1.00 38.98           O  
ATOM   3947  CB  LEU A 162       5.751  49.406 136.255  1.00 38.43           C  
ATOM   3948  CG  LEU A 162       6.541  49.475 137.575  1.00 43.71           C  
ATOM   3949  CD1 LEU A 162       7.121  50.881 137.759  1.00 44.06           C  
ATOM   3950  CD2 LEU A 162       5.686  49.103 138.785  1.00 46.80           C  
ATOM   3951  H   LEU A 162       7.207  47.348 135.614  1.00 39.05           H  
ATOM   3952  HA  LEU A 162       4.544  47.657 136.713  1.00 38.27           H  
ATOM   3953  HB2 LEU A 162       6.398  49.736 135.435  1.00 38.43           H  
ATOM   3954  HB3 LEU A 162       4.925  50.129 136.294  1.00 38.43           H  
ATOM   3955  HG  LEU A 162       7.380  48.772 137.528  1.00 43.71           H  
ATOM   3956 HD11 LEU A 162       6.328  51.633 137.825  1.00 44.06           H  
ATOM   3957 HD12 LEU A 162       7.772  51.146 136.919  1.00 44.06           H  
ATOM   3958 HD13 LEU A 162       7.719  50.938 138.674  1.00 44.06           H  
ATOM   3959 HD21 LEU A 162       4.811  49.757 138.872  1.00 46.80           H  
ATOM   3960 HD22 LEU A 162       6.270  49.189 139.705  1.00 46.80           H  
ATOM   3961 HD23 LEU A 162       5.336  48.069 138.730  1.00 46.80           H  
ATOM   3962  N   VAL A 163       4.689  47.497 133.577  1.00 32.86           N  
ATOM   3963  CA  VAL A 163       3.895  47.458 132.342  1.00 31.01           C  
ATOM   3964  C   VAL A 163       2.572  46.702 132.643  1.00 33.38           C  
ATOM   3965  O   VAL A 163       1.553  46.919 131.981  1.00 31.67           O  
ATOM   3966  CB  VAL A 163       4.696  46.794 131.198  1.00 34.05           C  
ATOM   3967  CG1 VAL A 163       3.858  46.598 129.931  1.00 33.52           C  
ATOM   3968  CG2 VAL A 163       5.938  47.626 130.846  1.00 33.74           C  
ATOM   3969  H   VAL A 163       5.575  47.012 133.581  1.00 32.86           H  
ATOM   3970  HA  VAL A 163       3.629  48.490 132.087  1.00 31.01           H  
ATOM   3971  HB  VAL A 163       5.035  45.803 131.526  1.00 34.05           H  
ATOM   3972 HG11 VAL A 163       3.394  47.537 129.616  1.00 33.52           H  
ATOM   3973 HG12 VAL A 163       3.066  45.860 130.088  1.00 33.52           H  
ATOM   3974 HG13 VAL A 163       4.477  46.232 129.105  1.00 33.52           H  
ATOM   3975 HG21 VAL A 163       5.659  48.628 130.506  1.00 33.74           H  
ATOM   3976 HG22 VAL A 163       6.512  47.146 130.046  1.00 33.74           H  
ATOM   3977 HG23 VAL A 163       6.607  47.742 131.702  1.00 33.74           H  
ATOM   3978  N   SER A 164       2.614  45.810 133.632  1.00 28.73           N  
ATOM   3979  CA  SER A 164       1.436  45.046 134.045  1.00 28.01           C  
ATOM   3980  C   SER A 164       0.357  45.975 134.640  1.00 29.99           C  
ATOM   3981  O   SER A 164      -0.835  45.703 134.564  1.00 29.25           O  
ATOM   3982  CB  SER A 164       1.787  43.968 135.080  1.00 30.12           C  
ATOM   3983  OG  SER A 164       2.362  44.524 136.264  1.00 38.69           O  
ATOM   3984  H   SER A 164       3.482  45.658 134.126  1.00 28.73           H  
ATOM   3985  HA  SER A 164       1.012  44.580 133.147  1.00 28.01           H  
ATOM   3986  HB2 SER A 164       2.496  43.244 134.665  1.00 30.12           H  
ATOM   3987  HB3 SER A 164       0.886  43.423 135.382  1.00 30.12           H  
ATOM   3988  HG  SER A 164       3.325  44.642 136.111  1.00 38.69           H  
ATOM   3989  N   ARG A 165       0.799  47.028 135.308  1.00 25.80           N  
ATOM   3990  CA  ARG A 165      -0.084  47.976 135.984  1.00 25.73           C  
ATOM   3991  C   ARG A 165      -0.610  48.957 134.915  1.00 27.80           C  
ATOM   3992  O   ARG A 165      -1.784  49.326 134.906  1.00 27.88           O  
ATOM   3993  CB  ARG A 165       0.683  48.719 137.093  1.00 27.18           C  
ATOM   3994  CG  ARG A 165      -0.259  49.415 138.078  1.00 37.87           C  
ATOM   3995  CD  ARG A 165       0.470  50.290 139.101  1.00 49.27           C  
ATOM   3996  NE  ARG A 165       1.327  49.509 140.007  1.00 55.12           N  
ATOM   3997  CZ  ARG A 165       1.874  49.962 141.131  1.00 70.80           C  
ATOM   3998  NH1 ARG A 165       1.694  51.227 141.491  1.00 55.87           N  
ATOM   3999  NH2 ARG A 165       2.596  49.153 141.895  1.00 60.12           N1+
ATOM   4000  H   ARG A 165       1.791  47.214 135.350  1.00 25.80           H  
ATOM   4001  HA  ARG A 165      -0.935  47.422 136.397  1.00 25.73           H  
ATOM   4002  HB2 ARG A 165       1.307  48.002 137.640  1.00 27.18           H  
ATOM   4003  HB3 ARG A 165       1.366  49.458 136.658  1.00 27.18           H  
ATOM   4004  HG2 ARG A 165      -0.856  48.660 138.605  1.00 37.87           H  
ATOM   4005  HG3 ARG A 165      -0.958  50.051 137.524  1.00 37.87           H  
ATOM   4006  HD2 ARG A 165      -0.284  50.782 139.716  1.00 49.27           H  
ATOM   4007  HD3 ARG A 165       1.090  51.036 138.594  1.00 49.27           H  
ATOM   4008  HE  ARG A 165       1.479  48.541 139.763  1.00 55.12           H  
ATOM   4009 HH11 ARG A 165       1.144  51.845 140.910  1.00 55.87           H  
ATOM   4010 HH12 ARG A 165       2.106  51.573 142.346  1.00 55.87           H  
ATOM   4011 HH21 ARG A 165       2.732  48.190 141.624  1.00 60.12           H  
ATOM   4012 HH22 ARG A 165       3.010  49.500 142.748  1.00 60.12           H  
ATOM   4013  N   ILE A 166       0.307  49.438 134.079  1.00 23.09           N  
ATOM   4014  CA  ILE A 166      -0.015  50.468 133.094  1.00 21.69           C  
ATOM   4015  C   ILE A 166      -0.976  49.858 132.052  1.00 22.82           C  
ATOM   4016  O   ILE A 166      -1.937  50.519 131.652  1.00 22.42           O  
ATOM   4017  CB  ILE A 166       1.255  51.063 132.452  1.00 24.20           C  
ATOM   4018  CG1 ILE A 166       2.137  51.749 133.518  1.00 24.78           C  
ATOM   4019  CG2 ILE A 166       0.887  52.081 131.364  1.00 24.35           C  
ATOM   4020  CD1 ILE A 166       3.576  51.922 133.058  1.00 31.08           C  
ATOM   4021  H   ILE A 166       1.260  49.112 134.155  1.00 23.09           H  
ATOM   4022  HA  ILE A 166      -0.570  51.256 133.621  1.00 21.69           H  
ATOM   4023  HB  ILE A 166       1.827  50.250 131.988  1.00 24.20           H  
ATOM   4024 HG12 ILE A 166       1.715  52.728 133.777  1.00 24.78           H  
ATOM   4025 HG13 ILE A 166       2.157  51.171 134.447  1.00 24.78           H  
ATOM   4026 HG21 ILE A 166       0.183  52.830 131.743  1.00 24.35           H  
ATOM   4027 HG22 ILE A 166       0.427  51.579 130.509  1.00 24.35           H  
ATOM   4028 HG23 ILE A 166       1.762  52.615 130.988  1.00 24.35           H  
ATOM   4029 HD11 ILE A 166       3.644  52.556 132.174  1.00 31.08           H  
ATOM   4030 HD12 ILE A 166       4.035  50.957 132.826  1.00 31.08           H  
ATOM   4031 HD13 ILE A 166       4.162  52.391 133.851  1.00 31.08           H  
ATOM   4032  N   ALA A 167      -0.704  48.635 131.613  1.00 19.16           N  
ATOM   4033  CA  ALA A 167      -1.527  47.983 130.600  1.00 19.48           C  
ATOM   4034  C   ALA A 167      -2.944  47.641 131.128  1.00 22.75           C  
ATOM   4035  O   ALA A 167      -3.858  47.365 130.354  1.00 20.43           O  
ATOM   4036  CB  ALA A 167      -0.877  46.707 130.083  1.00 20.48           C  
ATOM   4037  H   ALA A 167       0.107  48.154 131.973  1.00 19.16           H  
ATOM   4038  HA  ALA A 167      -1.651  48.697 129.779  1.00 19.48           H  
ATOM   4039  HB1 ALA A 167      -0.771  45.964 130.882  1.00 20.48           H  
ATOM   4040  HB2 ALA A 167       0.118  46.912 129.676  1.00 20.48           H  
ATOM   4041  HB3 ALA A 167      -1.481  46.252 129.291  1.00 20.48           H  
ATOM   4042  N   ALA A 168      -3.089  47.630 132.451  1.00 20.89           N  
ATOM   4043  CA  ALA A 168      -4.376  47.435 133.107  1.00 20.89           C  
ATOM   4044  C   ALA A 168      -5.061  48.814 133.209  1.00 25.00           C  
ATOM   4045  O   ALA A 168      -6.231  48.965 132.854  1.00 22.57           O  
ATOM   4046  CB  ALA A 168      -4.221  46.794 134.477  1.00 21.49           C  
ATOM   4047  H   ALA A 168      -2.296  47.857 133.034  1.00 20.89           H  
ATOM   4048  HA  ALA A 168      -5.006  46.799 132.475  1.00 20.89           H  
ATOM   4049  HB1 ALA A 168      -3.593  47.393 135.143  1.00 21.49           H  
ATOM   4050  HB2 ALA A 168      -3.761  45.804 134.389  1.00 21.49           H  
ATOM   4051  HB3 ALA A 168      -5.196  46.678 134.961  1.00 21.49           H  
ATOM   4052  N   TRP A 169      -4.339  49.795 133.752  1.00 22.30           N  
ATOM   4053  CA  TRP A 169      -4.892  51.126 133.998  1.00 21.88           C  
ATOM   4054  C   TRP A 169      -5.179  51.886 132.694  1.00 22.19           C  
ATOM   4055  O   TRP A 169      -6.112  52.689 132.667  1.00 20.97           O  
ATOM   4056  CB  TRP A 169      -4.026  51.980 134.927  1.00 21.48           C  
ATOM   4057  CG  TRP A 169      -4.078  51.584 136.382  1.00 23.41           C  
ATOM   4058  CD1 TRP A 169      -4.901  50.686 136.995  1.00 26.75           C  
ATOM   4059  CD2 TRP A 169      -3.262  52.150 137.409  1.00 23.60           C  
ATOM   4060  NE1 TRP A 169      -4.628  50.635 138.337  1.00 26.92           N  
ATOM   4061  CE2 TRP A 169      -3.634  51.537 138.620  1.00 28.20           C  
ATOM   4062  CE3 TRP A 169      -2.241  53.106 137.419  1.00 25.20           C  
ATOM   4063  CZ2 TRP A 169      -3.032  51.855 139.835  1.00 28.04           C  
ATOM   4064  CZ3 TRP A 169      -1.644  53.430 138.632  1.00 27.20           C  
ATOM   4065  CH2 TRP A 169      -2.042  52.802 139.822  1.00 28.13           C  
ATOM   4066  H   TRP A 169      -3.395  49.602 134.055  1.00 22.30           H  
ATOM   4067  HA  TRP A 169      -5.880  50.971 134.447  1.00 21.88           H  
ATOM   4068  HB2 TRP A 169      -2.983  51.954 134.585  1.00 21.48           H  
ATOM   4069  HB3 TRP A 169      -4.347  53.029 134.865  1.00 21.48           H  
ATOM   4070  HD1 TRP A 169      -5.659  50.100 136.495  1.00 26.75           H  
ATOM   4071  HE1 TRP A 169      -5.084  50.033 139.007  1.00 26.92           H  
ATOM   4072  HE3 TRP A 169      -1.923  53.583 136.503  1.00 25.20           H  
ATOM   4073  HZ2 TRP A 169      -3.335  51.374 140.753  1.00 28.04           H  
ATOM   4074  HZ3 TRP A 169      -0.864  54.176 138.658  1.00 27.20           H  
ATOM   4075  HH2 TRP A 169      -1.556  53.070 140.749  1.00 28.13           H  
ATOM   4076  N   MET A 170      -4.428  51.609 131.636  1.00 17.88           N  
ATOM   4077  CA  MET A 170      -4.701  52.225 130.342  1.00 17.43           C  
ATOM   4078  C   MET A 170      -6.106  51.770 129.898  1.00 24.13           C  
ATOM   4079  O   MET A 170      -6.921  52.574 129.448  1.00 22.94           O  
ATOM   4080  CB  MET A 170      -3.710  51.822 129.246  1.00 18.42           C  
ATOM   4081  CG  MET A 170      -2.450  52.676 129.268  1.00 20.89           C  
ATOM   4082  SD  MET A 170      -1.280  52.114 127.986  1.00 24.17           S  
ATOM   4083  CE  MET A 170      -2.020  52.912 126.541  1.00 20.04           C  
ATOM   4084  H   MET A 170      -3.668  50.951 131.738  1.00 17.88           H  
ATOM   4085  HA  MET A 170      -4.731  53.309 130.482  1.00 17.43           H  
ATOM   4086  HB2 MET A 170      -4.198  51.939 128.269  1.00 18.42           H  
ATOM   4087  HB3 MET A 170      -3.456  50.758 129.343  1.00 18.42           H  
ATOM   4088  HG2 MET A 170      -1.950  52.603 130.236  1.00 20.89           H  
ATOM   4089  HG3 MET A 170      -2.682  53.734 129.109  1.00 20.89           H  
ATOM   4090  HE1 MET A 170      -1.383  52.737 125.671  1.00 20.04           H  
ATOM   4091  HE2 MET A 170      -2.099  53.990 126.703  1.00 20.04           H  
ATOM   4092  HE3 MET A 170      -3.011  52.506 126.332  1.00 20.04           H  
ATOM   4093  N   ALA A 171      -6.335  50.460 129.974  1.00 23.07           N  
ATOM   4094  CA  ALA A 171      -7.582  49.867 129.514  1.00 22.95           C  
ATOM   4095  C   ALA A 171      -8.742  50.308 130.424  1.00 24.36           C  
ATOM   4096  O   ALA A 171      -9.874  50.420 129.975  1.00 22.23           O  
ATOM   4097  CB  ALA A 171      -7.491  48.349 129.475  1.00 23.65           C  
ATOM   4098  H   ALA A 171      -5.621  49.852 130.349  1.00 23.07           H  
ATOM   4099  HA  ALA A 171      -7.783  50.251 128.508  1.00 22.95           H  
ATOM   4100  HB1 ALA A 171      -7.292  47.933 130.469  1.00 23.65           H  
ATOM   4101  HB2 ALA A 171      -6.684  48.024 128.810  1.00 23.65           H  
ATOM   4102  HB3 ALA A 171      -8.429  47.912 129.115  1.00 23.65           H  
ATOM   4103  N   THR A 172      -8.445  50.519 131.701  1.00 21.04           N  
ATOM   4104  CA  THR A 172      -9.461  50.944 132.683  1.00 21.68           C  
ATOM   4105  C   THR A 172      -9.812  52.418 132.362  1.00 24.94           C  
ATOM   4106  O   THR A 172     -10.993  52.770 132.297  1.00 25.20           O  
ATOM   4107  CB  THR A 172      -8.953  50.807 134.132  1.00 28.01           C  
ATOM   4108  OG1 THR A 172      -8.442  49.488 134.384  1.00 34.18           O  
ATOM   4109  CG2 THR A 172     -10.049  51.062 135.159  1.00 24.14           C  
ATOM   4110  H   THR A 172      -7.486  50.427 132.003  1.00 21.04           H  
ATOM   4111  HA  THR A 172     -10.349  50.321 132.520  1.00 21.68           H  
ATOM   4112  HB  THR A 172      -8.133  51.508 134.319  1.00 28.01           H  
ATOM   4113 HG21 THR A 172     -10.466  52.069 135.071  1.00 24.14           H  
ATOM   4114 HG22 THR A 172     -10.858  50.331 135.055  1.00 24.14           H  
ATOM   4115 HG23 THR A 172      -9.652  50.943 136.173  1.00 24.14           H  
ATOM   4116  HG1 THR A 172      -7.781  49.273 133.695  1.00 34.18           H  
ATOM   4117  N   TYR A 173      -8.791  53.254 132.189  1.00 20.99           N  
ATOM   4118  CA  TYR A 173      -9.018  54.681 131.913  1.00 20.70           C  
ATOM   4119  C   TYR A 173      -9.819  54.822 130.589  1.00 24.59           C  
ATOM   4120  O   TYR A 173     -10.672  55.695 130.448  1.00 23.72           O  
ATOM   4121  CB  TYR A 173      -7.685  55.435 131.834  1.00 21.66           C  
ATOM   4122  CG  TYR A 173      -7.819  56.938 131.883  1.00 22.65           C  
ATOM   4123  CD1 TYR A 173      -8.097  57.665 130.730  1.00 23.50           C  
ATOM   4124  CD2 TYR A 173      -7.726  57.627 133.084  1.00 23.03           C  
ATOM   4125  CE1 TYR A 173      -8.249  59.032 130.770  1.00 21.85           C  
ATOM   4126  CE2 TYR A 173      -7.863  58.993 133.132  1.00 23.51           C  
ATOM   4127  CZ  TYR A 173      -8.126  59.693 131.973  1.00 27.09           C  
ATOM   4128  OH  TYR A 173      -8.334  61.037 131.971  1.00 22.95           O  
ATOM   4129  H   TYR A 173      -7.848  52.906 132.295  1.00 20.99           H  
ATOM   4130  HA  TYR A 173      -9.646  55.069 132.725  1.00 20.70           H  
ATOM   4131  HB2 TYR A 173      -7.039  55.128 132.666  1.00 21.66           H  
ATOM   4132  HB3 TYR A 173      -7.145  55.149 130.924  1.00 21.66           H  
ATOM   4133  HD1 TYR A 173      -8.194  57.147 129.787  1.00 23.50           H  
ATOM   4134  HD2 TYR A 173      -7.542  57.079 133.997  1.00 23.03           H  
ATOM   4135  HE1 TYR A 173      -8.464  59.583 129.866  1.00 21.85           H  
ATOM   4136  HE2 TYR A 173      -7.765  59.516 134.072  1.00 23.51           H  
ATOM   4137  HH  TYR A 173      -8.360  61.386 132.895  1.00 22.95           H  
ATOM   4138  N   LEU A 174      -9.512  53.961 129.625  1.00 20.96           N  
ATOM   4139  CA  LEU A 174     -10.215  53.958 128.348  1.00 20.84           C  
ATOM   4140  C   LEU A 174     -11.686  53.548 128.581  1.00 25.45           C  
ATOM   4141  O   LEU A 174     -12.596  54.239 128.122  1.00 25.49           O  
ATOM   4142  CB  LEU A 174      -9.548  53.026 127.322  1.00 20.55           C  
ATOM   4143  CG  LEU A 174      -8.347  53.696 126.624  1.00 25.15           C  
ATOM   4144  CD1 LEU A 174      -7.309  52.666 126.179  1.00 24.81           C  
ATOM   4145  CD2 LEU A 174      -8.803  54.509 125.408  1.00 27.42           C  
ATOM   4146  H   LEU A 174      -8.789  53.274 129.783  1.00 20.96           H  
ATOM   4147  HA  LEU A 174     -10.231  54.989 127.980  1.00 20.84           H  
ATOM   4148  HB2 LEU A 174      -9.229  52.105 127.823  1.00 20.55           H  
ATOM   4149  HB3 LEU A 174     -10.283  52.721 126.566  1.00 20.55           H  
ATOM   4150  HG  LEU A 174      -7.858  54.375 127.331  1.00 25.15           H  
ATOM   4151 HD11 LEU A 174      -7.703  52.003 125.406  1.00 24.81           H  
ATOM   4152 HD12 LEU A 174      -6.977  52.039 127.009  1.00 24.81           H  
ATOM   4153 HD13 LEU A 174      -6.423  53.170 125.779  1.00 24.81           H  
ATOM   4154 HD21 LEU A 174      -9.180  53.858 124.612  1.00 27.42           H  
ATOM   4155 HD22 LEU A 174      -7.969  55.090 125.000  1.00 27.42           H  
ATOM   4156 HD23 LEU A 174      -9.603  55.206 125.667  1.00 27.42           H  
ATOM   4157  N   ASN A 175     -11.909  52.407 129.224  1.00 22.30           N  
ATOM   4158  CA  ASN A 175     -13.264  51.868 129.374  1.00 23.37           C  
ATOM   4159  C   ASN A 175     -14.125  52.750 130.286  1.00 29.02           C  
ATOM   4160  O   ASN A 175     -15.265  53.077 129.974  1.00 29.99           O  
ATOM   4161  CB  ASN A 175     -13.283  50.446 129.914  1.00 27.62           C  
ATOM   4162  CG  ASN A 175     -13.020  49.479 128.788  1.00 52.72           C  
ATOM   4163  OD1 ASN A 175     -13.921  49.083 128.033  1.00 38.74           O  
ATOM   4164  ND2 ASN A 175     -11.762  49.069 128.675  1.00 49.73           N  
ATOM   4165  H   ASN A 175     -11.126  51.876 129.578  1.00 22.30           H  
ATOM   4166  HA  ASN A 175     -13.726  51.898 128.383  1.00 23.37           H  
ATOM   4167  HB2 ASN A 175     -14.265  50.190 130.332  1.00 27.62           H  
ATOM   4168  HB3 ASN A 175     -12.554  50.307 130.721  1.00 27.62           H  
ATOM   4169 HD21 ASN A 175     -11.058  49.416 129.311  1.00 49.73           H  
ATOM   4170 HD22 ASN A 175     -11.509  48.409 127.952  1.00 49.73           H  
ATOM   4171  N   ASP A 176     -13.593  53.069 131.462  1.00 25.22           N  
ATOM   4172  CA  ASP A 176     -14.331  53.697 132.552  1.00 24.97           C  
ATOM   4173  C   ASP A 176     -14.483  55.227 132.355  1.00 27.19           C  
ATOM   4174  O   ASP A 176     -15.087  55.905 133.193  1.00 25.47           O  
ATOM   4175  CB  ASP A 176     -13.677  53.437 133.904  1.00 27.02           C  
ATOM   4176  CG  ASP A 176     -13.877  51.983 134.230  1.00 36.98           C  
ATOM   4177  OD1 ASP A 176     -13.172  51.129 133.650  1.00 37.55           O  
ATOM   4178  OD2 ASP A 176     -14.741  51.700 135.091  1.00 40.35           O1-
ATOM   4179  H   ASP A 176     -12.637  52.808 131.658  1.00 25.22           H  
ATOM   4180  HA  ASP A 176     -15.351  53.290 132.536  1.00 24.97           H  
ATOM   4181  HB2 ASP A 176     -14.141  54.045 134.691  1.00 27.02           H  
ATOM   4182  HB3 ASP A 176     -12.613  53.691 133.907  1.00 27.02           H  
ATOM   4183  N   HIS A 177     -13.953  55.754 131.256  1.00 22.97           N  
ATOM   4184  CA  HIS A 177     -14.085  57.182 130.964  1.00 23.46           C  
ATOM   4185  C   HIS A 177     -14.346  57.475 129.467  1.00 27.09           C  
ATOM   4186  O   HIS A 177     -15.112  58.398 129.171  1.00 27.39           O  
ATOM   4187  CB  HIS A 177     -12.873  58.029 131.372  1.00 24.73           C  
ATOM   4188  CG  HIS A 177     -12.505  58.088 132.813  1.00 28.52           C  
ATOM   4189  CD2 HIS A 177     -11.364  58.643 133.351  1.00 30.67           C  
ATOM   4190  ND1 HIS A 177     -13.201  57.571 133.852  1.00 29.83           N1+
ATOM   4191  NE2 HIS A 177     -11.386  58.494 134.665  1.00 30.05           N  
ATOM   4192  CE1 HIS A 177     -12.484  57.836 134.992  1.00 30.13           C  
ATOM   4193  H   HIS A 177     -13.491  55.160 130.582  1.00 22.97           H  
ATOM   4194  HA  HIS A 177     -14.971  57.554 131.495  1.00 23.46           H  
ATOM   4195  HB2 HIS A 177     -13.043  59.069 131.058  1.00 24.73           H  
ATOM   4196  HB3 HIS A 177     -11.985  57.698 130.826  1.00 24.73           H  
ATOM   4197  HD1 HIS A 177     -14.144  57.047 133.795  1.00 29.83           H  
ATOM   4198  HD2 HIS A 177     -10.576  59.123 132.789  1.00 30.67           H  
ATOM   4199  HE2 HIS A 177     -10.634  58.850 135.354  1.00 30.05           H  
ATOM   4200  HE1 HIS A 177     -12.771  57.552 135.994  1.00 30.13           H  
ATOM   4201  N   LEU A 178     -13.572  56.872 128.572  1.00 20.80           N  
ATOM   4202  CA  LEU A 178     -13.521  57.293 127.165  1.00 19.47           C  
ATOM   4203  C   LEU A 178     -14.440  56.467 126.227  1.00 23.49           C  
ATOM   4204  O   LEU A 178     -14.961  56.995 125.252  1.00 22.86           O  
ATOM   4205  CB  LEU A 178     -12.071  57.310 126.650  1.00 18.49           C  
ATOM   4206  CG  LEU A 178     -11.096  58.133 127.528  1.00 21.10           C  
ATOM   4207  CD1 LEU A 178      -9.670  58.053 126.983  1.00 20.01           C  
ATOM   4208  CD2 LEU A 178     -11.511  59.599 127.653  1.00 20.05           C  
ATOM   4209  H   LEU A 178     -12.967  56.115 128.859  1.00 20.80           H  
ATOM   4210  HA  LEU A 178     -13.918  58.314 127.106  1.00 19.47           H  
ATOM   4211  HB2 LEU A 178     -11.702  56.280 126.577  1.00 18.49           H  
ATOM   4212  HB3 LEU A 178     -12.061  57.702 125.624  1.00 18.49           H  
ATOM   4213  HG  LEU A 178     -11.074  57.702 128.535  1.00 21.10           H  
ATOM   4214 HD11 LEU A 178      -9.605  58.462 125.972  1.00 20.01           H  
ATOM   4215 HD12 LEU A 178      -9.316  57.020 126.962  1.00 20.01           H  
ATOM   4216 HD13 LEU A 178      -8.979  58.616 127.616  1.00 20.01           H  
ATOM   4217 HD21 LEU A 178     -11.585  60.072 126.669  1.00 20.05           H  
ATOM   4218 HD22 LEU A 178     -10.780  60.159 128.245  1.00 20.05           H  
ATOM   4219 HD23 LEU A 178     -12.475  59.706 128.157  1.00 20.05           H  
ATOM   4220  N   GLU A 179     -14.588  55.178 126.507  1.00 20.92           N  
ATOM   4221  CA  GLU A 179     -15.345  54.263 125.637  1.00 20.62           C  
ATOM   4222  C   GLU A 179     -16.817  54.742 125.404  1.00 24.05           C  
ATOM   4223  O   GLU A 179     -17.298  54.615 124.279  1.00 24.21           O  
ATOM   4224  CB  GLU A 179     -15.281  52.814 126.137  1.00 21.93           C  
ATOM   4225  CG  GLU A 179     -15.797  51.775 125.138  1.00 31.98           C  
ATOM   4226  CD  GLU A 179     -14.922  51.501 123.934  1.00 54.57           C  
ATOM   4227  OE1 GLU A 179     -13.722  51.839 123.961  1.00 48.54           O  
ATOM   4228  OE2 GLU A 179     -15.429  50.903 122.965  1.00 53.41           O1-
ATOM   4229  H   GLU A 179     -14.134  54.793 127.323  1.00 20.92           H  
ATOM   4230  HA  GLU A 179     -14.841  54.319 124.671  1.00 20.62           H  
ATOM   4231  HB2 GLU A 179     -14.241  52.575 126.384  1.00 21.93           H  
ATOM   4232  HB3 GLU A 179     -15.855  52.711 127.064  1.00 21.93           H  
ATOM   4233  HG2 GLU A 179     -16.806  52.037 124.802  1.00 31.98           H  
ATOM   4234  HG3 GLU A 179     -15.887  50.816 125.665  1.00 31.98           H  
ATOM   4235  N   PRO A 180     -17.522  55.268 126.422  1.00 21.27           N  
ATOM   4236  CA  PRO A 180     -18.865  55.819 126.181  1.00 20.16           C  
ATOM   4237  C   PRO A 180     -18.918  57.011 125.195  1.00 22.09           C  
ATOM   4238  O   PRO A 180     -19.986  57.329 124.667  1.00 21.54           O  
ATOM   4239  CB  PRO A 180     -19.349  56.272 127.563  1.00 21.71           C  
ATOM   4240  CG  PRO A 180     -18.536  55.422 128.529  1.00 26.38           C  
ATOM   4241  CD  PRO A 180     -17.187  55.334 127.839  1.00 22.38           C  
ATOM   4242  HA  PRO A 180     -19.489  55.010 125.781  1.00 20.16           H  
ATOM   4243  HB2 PRO A 180     -19.133  57.335 127.732  1.00 21.71           H  
ATOM   4244  HB3 PRO A 180     -20.426  56.130 127.689  1.00 21.71           H  
ATOM   4245  HG2 PRO A 180     -18.984  54.424 128.612  1.00 26.38           H  
ATOM   4246  HG3 PRO A 180     -18.471  55.856 129.530  1.00 26.38           H  
ATOM   4247  HD2 PRO A 180     -16.606  54.474 128.167  1.00 22.38           H  
ATOM   4248  HD3 PRO A 180     -16.618  56.252 128.008  1.00 22.38           H  
ATOM   4249  N   TRP A 181     -17.787  57.677 124.988  1.00 18.53           N  
ATOM   4250  CA  TRP A 181     -17.690  58.758 123.997  1.00 18.36           C  
ATOM   4251  C   TRP A 181     -17.394  58.094 122.628  1.00 19.94           C  
ATOM   4252  O   TRP A 181     -17.873  58.530 121.575  1.00 19.56           O  
ATOM   4253  CB  TRP A 181     -16.585  59.769 124.364  1.00 17.04           C  
ATOM   4254  CG  TRP A 181     -16.506  60.937 123.424  1.00 17.98           C  
ATOM   4255  CD1 TRP A 181     -17.222  62.102 123.494  1.00 20.91           C  
ATOM   4256  CD2 TRP A 181     -15.732  61.011 122.217  1.00 17.84           C  
ATOM   4257  NE1 TRP A 181     -16.910  62.910 122.422  1.00 20.48           N  
ATOM   4258  CE2 TRP A 181     -15.997  62.263 121.625  1.00 21.67           C  
ATOM   4259  CE3 TRP A 181     -14.817  60.147 121.593  1.00 19.00           C  
ATOM   4260  CZ2 TRP A 181     -15.408  62.661 120.415  1.00 20.72           C  
ATOM   4261  CZ3 TRP A 181     -14.225  60.544 120.403  1.00 20.21           C  
ATOM   4262  CH2 TRP A 181     -14.527  61.789 119.822  1.00 20.70           C  
ATOM   4263  H   TRP A 181     -16.944  57.390 125.465  1.00 18.53           H  
ATOM   4264  HA  TRP A 181     -18.662  59.260 123.919  1.00 18.36           H  
ATOM   4265  HB2 TRP A 181     -16.763  60.142 125.381  1.00 17.04           H  
ATOM   4266  HB3 TRP A 181     -15.606  59.278 124.394  1.00 17.04           H  
ATOM   4267  HD1 TRP A 181     -17.926  62.351 124.274  1.00 20.91           H  
ATOM   4268  HE1 TRP A 181     -17.292  63.829 122.250  1.00 20.48           H  
ATOM   4269  HE3 TRP A 181     -14.578  59.190 122.033  1.00 19.00           H  
ATOM   4270  HZ2 TRP A 181     -15.637  63.616 119.966  1.00 20.72           H  
ATOM   4271  HZ3 TRP A 181     -13.521  59.887 119.915  1.00 20.21           H  
ATOM   4272  HH2 TRP A 181     -14.057  62.064 118.890  1.00 20.70           H  
ATOM   4273  N   ILE A 182     -16.490  57.124 122.652  1.00 15.58           N  
ATOM   4274  CA  ILE A 182     -15.906  56.521 121.450  1.00 15.88           C  
ATOM   4275  C   ILE A 182     -16.984  55.871 120.573  1.00 21.57           C  
ATOM   4276  O   ILE A 182     -16.965  56.040 119.351  1.00 21.04           O  
ATOM   4277  CB  ILE A 182     -14.792  55.515 121.847  1.00 18.97           C  
ATOM   4278  CG1 ILE A 182     -13.517  56.299 122.217  1.00 18.78           C  
ATOM   4279  CG2 ILE A 182     -14.519  54.460 120.775  1.00 19.16           C  
ATOM   4280  CD1 ILE A 182     -12.407  55.457 122.831  1.00 24.70           C  
ATOM   4281  H   ILE A 182     -16.124  56.806 123.538  1.00 15.58           H  
ATOM   4282  HA  ILE A 182     -15.485  57.338 120.851  1.00 15.88           H  
ATOM   4283  HB  ILE A 182     -15.124  54.965 122.730  1.00 18.97           H  
ATOM   4284 HG12 ILE A 182     -13.133  56.803 121.324  1.00 18.78           H  
ATOM   4285 HG13 ILE A 182     -13.767  57.086 122.936  1.00 18.78           H  
ATOM   4286 HG21 ILE A 182     -14.400  54.918 119.794  1.00 19.16           H  
ATOM   4287 HG22 ILE A 182     -15.343  53.742 120.714  1.00 19.16           H  
ATOM   4288 HG23 ILE A 182     -13.624  53.880 120.997  1.00 19.16           H  
ATOM   4289 HD11 ILE A 182     -11.916  54.845 122.073  1.00 24.70           H  
ATOM   4290 HD12 ILE A 182     -12.785  54.806 123.623  1.00 24.70           H  
ATOM   4291 HD13 ILE A 182     -11.640  56.104 123.268  1.00 24.70           H  
ATOM   4292  N   GLN A 183     -17.838  55.052 121.175  1.00 20.28           N  
ATOM   4293  CA  GLN A 183     -18.739  54.213 120.386  1.00 21.86           C  
ATOM   4294  C   GLN A 183     -19.783  55.056 119.629  1.00 28.09           C  
ATOM   4295  O   GLN A 183     -20.221  54.691 118.540  1.00 28.69           O  
ATOM   4296  CB  GLN A 183     -19.388  53.115 121.225  1.00 23.82           C  
ATOM   4297  CG  GLN A 183     -18.330  52.118 121.704  1.00 43.04           C  
ATOM   4298  CD  GLN A 183     -18.912  50.842 122.269  1.00 73.08           C  
ATOM   4299  OE1 GLN A 183     -20.114  50.576 122.247  1.00 66.90           O  
ATOM   4300  NE2 GLN A 183     -18.005  50.010 122.771  1.00 72.92           N  
ATOM   4301  H   GLN A 183     -17.829  54.989 122.183  1.00 20.28           H  
ATOM   4302  HA  GLN A 183     -18.129  53.744 119.605  1.00 21.86           H  
ATOM   4303  HB2 GLN A 183     -19.915  53.542 122.087  1.00 23.82           H  
ATOM   4304  HB3 GLN A 183     -20.145  52.597 120.622  1.00 23.82           H  
ATOM   4305  HG2 GLN A 183     -17.701  52.583 122.471  1.00 43.04           H  
ATOM   4306  HG3 GLN A 183     -17.677  51.831 120.870  1.00 43.04           H  
ATOM   4307 HE21 GLN A 183     -17.028  50.267 122.770  1.00 72.92           H  
ATOM   4308 HE22 GLN A 183     -18.292  49.121 123.154  1.00 72.92           H  
ATOM   4309  N   GLU A 184     -20.182  56.170 120.232  1.00 25.86           N  
ATOM   4310  CA  GLU A 184     -21.172  57.092 119.650  1.00 25.55           C  
ATOM   4311  C   GLU A 184     -20.502  57.863 118.478  1.00 27.02           C  
ATOM   4312  O   GLU A 184     -21.140  58.328 117.546  1.00 26.18           O  
ATOM   4313  CB  GLU A 184     -21.629  58.080 120.736  1.00 27.45           C  
ATOM   4314  CG  GLU A 184     -22.901  58.847 120.384  1.00 43.55           C  
ATOM   4315  CD  GLU A 184     -24.165  58.016 120.398  1.00 80.28           C  
ATOM   4316  OE1 GLU A 184     -24.091  56.796 120.673  1.00 76.16           O  
ATOM   4317  OE2 GLU A 184     -25.241  58.599 120.143  1.00 84.24           O1-
ATOM   4318  H   GLU A 184     -19.791  56.408 121.132  1.00 25.86           H  
ATOM   4319  HA  GLU A 184     -21.989  56.492 119.239  1.00 25.55           H  
ATOM   4320  HB2 GLU A 184     -21.788  57.542 121.681  1.00 27.45           H  
ATOM   4321  HB3 GLU A 184     -20.830  58.806 120.934  1.00 27.45           H  
ATOM   4322  HG2 GLU A 184     -22.804  59.330 119.406  1.00 43.55           H  
ATOM   4323  HG3 GLU A 184     -23.037  59.647 121.122  1.00 43.55           H  
ATOM   4324  N   ASN A 185     -19.201  58.084 118.606  1.00 22.23           N  
ATOM   4325  CA  ASN A 185     -18.406  58.878 117.657  1.00 21.57           C  
ATOM   4326  C   ASN A 185     -17.704  57.959 116.626  1.00 25.36           C  
ATOM   4327  O   ASN A 185     -16.569  58.193 116.203  1.00 24.33           O  
ATOM   4328  CB  ASN A 185     -17.402  59.772 118.379  1.00 25.01           C  
ATOM   4329  CG  ASN A 185     -18.131  60.941 118.989  1.00 33.01           C  
ATOM   4330  ND2 ASN A 185     -18.608  60.844 120.119  1.00 24.14           N  
ATOM   4331  OD1 ASN A 185     -18.267  62.031 118.257  1.00 28.04           O  
ATOM   4332  H   ASN A 185     -18.692  57.694 119.387  1.00 22.23           H  
ATOM   4333  HA  ASN A 185     -19.091  59.504 117.070  1.00 21.57           H  
ATOM   4334  HB2 ASN A 185     -16.652  60.181 117.693  1.00 25.01           H  
ATOM   4335  HB3 ASN A 185     -16.858  59.217 119.151  1.00 25.01           H  
ATOM   4336 HD21 ASN A 185     -18.483  59.993 120.649  1.00 24.14           H  
ATOM   4337 HD22 ASN A 185     -19.125  61.615 120.518  1.00 24.14           H  
ATOM   4338  N   GLY A 186     -18.462  56.974 116.154  1.00 22.83           N  
ATOM   4339  CA  GLY A 186     -18.088  56.090 115.059  1.00 23.40           C  
ATOM   4340  C   GLY A 186     -17.357  54.806 115.489  1.00 27.25           C  
ATOM   4341  O   GLY A 186     -17.140  53.888 114.707  1.00 27.51           O  
ATOM   4342  H   GLY A 186     -19.369  56.817 116.571  1.00 22.83           H  
ATOM   4343  HA2 GLY A 186     -19.013  55.798 114.552  1.00 23.40           H  
ATOM   4344  HA3 GLY A 186     -17.461  56.650 114.368  1.00 23.40           H  
ATOM   4345  N   GLY A 187     -16.963  54.766 116.756  1.00 22.71           N  
ATOM   4346  CA  GLY A 187     -16.349  53.607 117.345  1.00 21.14           C  
ATOM   4347  C   GLY A 187     -15.049  53.176 116.668  1.00 23.94           C  
ATOM   4348  O   GLY A 187     -14.316  53.941 116.042  1.00 22.34           O  
ATOM   4349  H   GLY A 187     -17.155  55.554 117.358  1.00 22.71           H  
ATOM   4350  HA2 GLY A 187     -16.121  53.824 118.389  1.00 21.14           H  
ATOM   4351  HA3 GLY A 187     -17.079  52.791 117.309  1.00 21.14           H  
ATOM   4352  N   TRP A 188     -14.797  51.876 116.801  1.00 20.97           N  
ATOM   4353  CA  TRP A 188     -13.599  51.237 116.258  1.00 20.69           C  
ATOM   4354  C   TRP A 188     -13.782  50.830 114.778  1.00 25.73           C  
ATOM   4355  O   TRP A 188     -12.965  50.093 114.219  1.00 23.32           O  
ATOM   4356  CB  TRP A 188     -13.170  50.041 117.120  1.00 19.16           C  
ATOM   4357  CG  TRP A 188     -12.967  50.433 118.557  1.00 19.74           C  
ATOM   4358  CD1 TRP A 188     -13.782  50.142 119.619  1.00 22.48           C  
ATOM   4359  CD2 TRP A 188     -11.911  51.259 119.075  1.00 19.24           C  
ATOM   4360  NE1 TRP A 188     -13.275  50.706 120.763  1.00 21.76           N  
ATOM   4361  CE2 TRP A 188     -12.132  51.399 120.459  1.00 22.74           C  
ATOM   4362  CE3 TRP A 188     -10.786  51.865 118.507  1.00 20.22           C  
ATOM   4363  CZ2 TRP A 188     -11.277  52.134 121.286  1.00 21.85           C  
ATOM   4364  CZ3 TRP A 188      -9.927  52.587 119.336  1.00 21.15           C  
ATOM   4365  CH2 TRP A 188     -10.189  52.728 120.703  1.00 21.68           C  
ATOM   4366  H   TRP A 188     -15.440  51.301 117.325  1.00 20.97           H  
ATOM   4367  HA  TRP A 188     -12.799  51.988 116.253  1.00 20.69           H  
ATOM   4368  HB2 TRP A 188     -13.930  49.250 117.062  1.00 19.16           H  
ATOM   4369  HB3 TRP A 188     -12.244  49.602 116.732  1.00 19.16           H  
ATOM   4370  HD1 TRP A 188     -14.687  49.555 119.565  1.00 22.48           H  
ATOM   4371  HE1 TRP A 188     -13.680  50.624 121.684  1.00 21.76           H  
ATOM   4372  HE3 TRP A 188     -10.587  51.777 117.449  1.00 20.22           H  
ATOM   4373  HZ2 TRP A 188     -11.467  52.231 122.345  1.00 21.85           H  
ATOM   4374  HZ3 TRP A 188      -9.044  53.044 118.915  1.00 21.15           H  
ATOM   4375  HH2 TRP A 188      -9.519  53.318 121.311  1.00 21.68           H  
ATOM   4376  N   ALA A 189     -14.772  51.434 114.128  1.00 25.00           N  
ATOM   4377  CA  ALA A 189     -14.973  51.379 112.686  1.00 25.25           C  
ATOM   4378  C   ALA A 189     -14.395  52.686 112.109  1.00 28.75           C  
ATOM   4379  O   ALA A 189     -13.445  52.652 111.338  1.00 28.71           O  
ATOM   4380  CB  ALA A 189     -16.439  51.189 112.328  1.00 26.19           C  
ATOM   4381  H   ALA A 189     -15.413  52.022 114.641  1.00 25.00           H  
ATOM   4382  HA  ALA A 189     -14.392  50.548 112.270  1.00 25.25           H  
ATOM   4383  HB1 ALA A 189     -17.074  51.972 112.753  1.00 26.19           H  
ATOM   4384  HB2 ALA A 189     -16.806  50.230 112.710  1.00 26.19           H  
ATOM   4385  HB3 ALA A 189     -16.577  51.203 111.242  1.00 26.19           H  
ATOM   4386  N   THR A 190     -14.962  53.821 112.504  1.00 25.14           N  
ATOM   4387  CA  THR A 190     -14.572  55.135 111.962  1.00 23.86           C  
ATOM   4388  C   THR A 190     -13.159  55.573 112.380  1.00 23.98           C  
ATOM   4389  O   THR A 190     -12.551  56.429 111.750  1.00 23.11           O  
ATOM   4390  CB  THR A 190     -15.623  56.201 112.288  1.00 30.82           C  
ATOM   4391  OG1 THR A 190     -16.922  55.722 111.906  1.00 33.55           O  
ATOM   4392  CG2 THR A 190     -15.410  57.550 111.617  1.00 26.26           C  
ATOM   4393  H   THR A 190     -15.760  53.784 113.122  1.00 25.14           H  
ATOM   4394  HA  THR A 190     -14.500  54.985 110.887  1.00 23.86           H  
ATOM   4395  HB  THR A 190     -15.635  56.356 113.370  1.00 30.82           H  
ATOM   4396 HG21 THR A 190     -14.525  58.054 112.011  1.00 26.26           H  
ATOM   4397 HG22 THR A 190     -15.304  57.447 110.533  1.00 26.26           H  
ATOM   4398 HG23 THR A 190     -16.274  58.202 111.788  1.00 26.26           H  
ATOM   4399  HG1 THR A 190     -16.847  55.488 110.935  1.00 33.55           H  
ATOM   4400  N   PHE A 191     -12.616  54.886 113.380  1.00 18.55           N  
ATOM   4401  CA  PHE A 191     -11.205  55.058 113.704  1.00 18.61           C  
ATOM   4402  C   PHE A 191     -10.361  54.571 112.491  1.00 22.21           C  
ATOM   4403  O   PHE A 191      -9.304  55.112 112.199  1.00 21.40           O  
ATOM   4404  CB  PHE A 191     -10.834  54.276 114.966  1.00 19.91           C  
ATOM   4405  CG  PHE A 191      -9.422  54.544 115.419  1.00 20.51           C  
ATOM   4406  CD1 PHE A 191      -9.048  55.800 115.855  1.00 21.56           C  
ATOM   4407  CD2 PHE A 191      -8.467  53.533 115.384  1.00 22.84           C  
ATOM   4408  CE1 PHE A 191      -7.745  56.049 116.228  1.00 22.86           C  
ATOM   4409  CE2 PHE A 191      -7.166  53.776 115.767  1.00 25.03           C  
ATOM   4410  CZ  PHE A 191      -6.806  55.036 116.187  1.00 23.09           C  
ATOM   4411  H   PHE A 191     -13.178  54.225 113.897  1.00 18.55           H  
ATOM   4412  HA  PHE A 191     -11.025  56.134 113.824  1.00 18.61           H  
ATOM   4413  HB2 PHE A 191     -11.515  54.537 115.784  1.00 19.91           H  
ATOM   4414  HB3 PHE A 191     -10.977  53.200 114.797  1.00 19.91           H  
ATOM   4415  HD1 PHE A 191      -9.781  56.592 115.904  1.00 21.56           H  
ATOM   4416  HD2 PHE A 191      -8.749  52.545 115.053  1.00 22.84           H  
ATOM   4417  HE1 PHE A 191      -7.457  57.038 116.553  1.00 22.86           H  
ATOM   4418  HE2 PHE A 191      -6.434  52.983 115.737  1.00 25.03           H  
ATOM   4419  HZ  PHE A 191      -5.787  55.234 116.486  1.00 23.09           H  
ATOM   4420  N   VAL A 192     -10.812  53.499 111.848  1.00 21.14           N  
ATOM   4421  CA  VAL A 192     -10.103  52.907 110.712  1.00 22.70           C  
ATOM   4422  C   VAL A 192     -10.318  53.816 109.483  1.00 28.92           C  
ATOM   4423  O   VAL A 192      -9.442  53.902 108.617  1.00 28.17           O  
ATOM   4424  CB  VAL A 192     -10.555  51.461 110.411  1.00 27.13           C  
ATOM   4425  CG1 VAL A 192      -9.702  50.823 109.308  1.00 27.01           C  
ATOM   4426  CG2 VAL A 192     -10.471  50.587 111.663  1.00 26.85           C  
ATOM   4427  H   VAL A 192     -11.685  53.083 112.138  1.00 21.14           H  
ATOM   4428  HA  VAL A 192      -9.030  52.927 110.947  1.00 22.70           H  
ATOM   4429  HB  VAL A 192     -11.595  51.461 110.063  1.00 27.13           H  
ATOM   4430 HG11 VAL A 192      -8.637  50.853 109.561  1.00 27.01           H  
ATOM   4431 HG12 VAL A 192      -9.840  51.334 108.350  1.00 27.01           H  
ATOM   4432 HG13 VAL A 192      -9.983  49.775 109.155  1.00 27.01           H  
ATOM   4433 HG21 VAL A 192      -9.464  50.624 112.083  1.00 26.85           H  
ATOM   4434 HG22 VAL A 192     -10.711  49.543 111.434  1.00 26.85           H  
ATOM   4435 HG23 VAL A 192     -11.170  50.920 112.434  1.00 26.85           H  
ATOM   4436  N   GLU A 193     -11.491  54.441 109.396  1.00 26.62           N  
ATOM   4437  CA  GLU A 193     -11.834  55.286 108.255  1.00 26.88           C  
ATOM   4438  C   GLU A 193     -10.941  56.554 108.280  1.00 32.35           C  
ATOM   4439  O   GLU A 193     -10.413  56.965 107.250  1.00 32.87           O  
ATOM   4440  CB  GLU A 193     -13.304  55.731 108.269  1.00 28.02           C  
ATOM   4441  CG  GLU A 193     -14.304  54.586 108.111  1.00 40.01           C  
ATOM   4442  CD  GLU A 193     -15.687  55.176 108.276  1.00 69.02           C  
ATOM   4443  OE1 GLU A 193     -16.248  55.102 109.385  1.00 77.72           O  
ATOM   4444  OE2 GLU A 193     -16.211  55.743 107.298  1.00 62.12           O1-
ATOM   4445  H   GLU A 193     -12.161  54.336 110.144  1.00 26.62           H  
ATOM   4446  HA  GLU A 193     -11.605  54.730 107.338  1.00 26.88           H  
ATOM   4447  HB2 GLU A 193     -13.517  56.282 109.192  1.00 28.02           H  
ATOM   4448  HB3 GLU A 193     -13.461  56.455 107.457  1.00 28.02           H  
ATOM   4449  HG2 GLU A 193     -14.143  53.802 108.856  1.00 40.01           H  
ATOM   4450  HG3 GLU A 193     -14.210  54.127 107.121  1.00 40.01           H  
ATOM   4451  N   LEU A 194     -10.886  57.207 109.438  1.00 30.02           N  
ATOM   4452  CA  LEU A 194     -10.234  58.508 109.564  1.00 30.77           C  
ATOM   4453  C   LEU A 194      -8.726  58.417 109.890  1.00 36.12           C  
ATOM   4454  O   LEU A 194      -7.970  59.318 109.528  1.00 37.26           O  
ATOM   4455  CB  LEU A 194     -10.920  59.364 110.640  1.00 30.93           C  
ATOM   4456  CG  LEU A 194     -12.373  59.768 110.324  1.00 35.43           C  
ATOM   4457  CD1 LEU A 194     -12.955  60.541 111.511  1.00 35.36           C  
ATOM   4458  CD2 LEU A 194     -12.488  60.613 109.055  1.00 37.47           C  
ATOM   4459  H   LEU A 194     -11.326  56.800 110.250  1.00 30.02           H  
ATOM   4460  HA  LEU A 194     -10.289  59.013 108.593  1.00 30.77           H  
ATOM   4461  HB2 LEU A 194     -10.915  58.811 111.587  1.00 30.93           H  
ATOM   4462  HB3 LEU A 194     -10.327  60.272 110.814  1.00 30.93           H  
ATOM   4463  HG  LEU A 194     -12.974  58.862 110.185  1.00 35.43           H  
ATOM   4464 HD11 LEU A 194     -12.411  61.476 111.682  1.00 35.36           H  
ATOM   4465 HD12 LEU A 194     -12.901  59.947 112.429  1.00 35.36           H  
ATOM   4466 HD13 LEU A 194     -14.008  60.789 111.335  1.00 35.36           H  
ATOM   4467 HD21 LEU A 194     -11.837  61.492 109.102  1.00 37.47           H  
ATOM   4468 HD22 LEU A 194     -13.517  60.962 108.913  1.00 37.47           H  
ATOM   4469 HD23 LEU A 194     -12.220  60.035 108.165  1.00 37.47           H  
ATOM   4470  N   TYR A 195      -8.340  57.434 110.696  1.00 31.82           N  
ATOM   4471  CA  TYR A 195      -6.978  57.325 111.241  1.00 31.06           C  
ATOM   4472  C   TYR A 195      -6.233  56.099 110.675  1.00 35.42           C  
ATOM   4473  O   TYR A 195      -5.213  55.674 111.206  1.00 34.82           O  
ATOM   4474  CB  TYR A 195      -6.959  57.306 112.781  1.00 31.40           C  
ATOM   4475  CG  TYR A 195      -7.382  58.620 113.395  1.00 32.35           C  
ATOM   4476  CD1 TYR A 195      -8.726  58.915 113.613  1.00 34.08           C  
ATOM   4477  CD2 TYR A 195      -6.446  59.597 113.700  1.00 33.12           C  
ATOM   4478  CE1 TYR A 195      -9.118  60.153 114.120  1.00 35.03           C  
ATOM   4479  CE2 TYR A 195      -6.825  60.830 114.218  1.00 33.91           C  
ATOM   4480  CZ  TYR A 195      -8.155  61.108 114.414  1.00 42.25           C  
ATOM   4481  OH  TYR A 195      -8.564  62.312 114.911  1.00 44.11           O  
ATOM   4482  H   TYR A 195      -9.003  56.718 110.954  1.00 31.82           H  
ATOM   4483  HA  TYR A 195      -6.395  58.190 110.896  1.00 31.06           H  
ATOM   4484  HB2 TYR A 195      -7.597  56.507 113.168  1.00 31.40           H  
ATOM   4485  HB3 TYR A 195      -5.955  57.066 113.150  1.00 31.40           H  
ATOM   4486  HD1 TYR A 195      -9.477  58.173 113.384  1.00 34.08           H  
ATOM   4487  HD2 TYR A 195      -5.399  59.395 113.530  1.00 33.12           H  
ATOM   4488  HE1 TYR A 195     -10.164  60.367 114.283  1.00 35.03           H  
ATOM   4489  HE2 TYR A 195      -6.075  61.567 114.466  1.00 33.91           H  
ATOM   4490  HH  TYR A 195      -7.817  62.930 114.822  1.00 44.11           H  
ATOM   4491  N   GLY A 196      -6.696  55.615 109.524  1.00 32.72           N  
ATOM   4492  CA  GLY A 196      -6.028  54.548 108.802  1.00 51.12           C  
ATOM   4493  C   GLY A 196      -6.252  54.671 107.300  1.00 84.55           C  
ATOM   4494  O   GLY A 196      -5.348  55.005 106.528  1.00 45.42           O  
ATOM   4495  H   GLY A 196      -7.551  55.998 109.144  1.00 32.72           H  
ATOM   4496  HA2 GLY A 196      -4.953  54.557 109.007  1.00 51.12           H  
ATOM   4497  HA3 GLY A 196      -6.439  53.597 109.156  1.00 51.12           H  
ATOM   4498  N   NME A 197      -7.480  54.380 106.870  1.00  0.00           N  
ATOM   4499  CH3 NME A 197      -7.868  54.426 105.487  1.00  0.00           C  
ATOM   4500  H   NME A 197      -8.181  54.112 107.546  1.00  0.00           H  
ATOM   4501 HH31 NME A 197      -6.991  54.444 104.835  1.00  0.00           H  
ATOM   4502 HH32 NME A 197      -8.468  53.539 105.271  1.00  0.00           H  
ATOM   4503 HH33 NME A 197      -8.471  55.324 105.327  1.00  0.00           H  
TER    4504      NME A 197 
HETATM 4505  C1  3JF C 301       9.429  54.128  95.495  1.00 29.60           C  
HETATM 4506  C2  3JF C 301       9.817  54.477  96.925  1.00 29.60           C  
HETATM 4507  O3  3JF C 301       8.654  54.349  97.746  1.00 29.60           O  
HETATM 4508  C4  3JF C 301       8.902  54.751  99.090  1.00 29.60           C  
HETATM 4509  C5  3JF C 301       7.691  54.355  99.931  1.00 29.60           C  
HETATM 4510  O6  3JF C 301       7.697  55.034 101.202  1.00 29.60           O  
HETATM 4511  C7  3JF C 301       6.680  54.467 102.047  1.00 29.60           C  
HETATM 4512  C8  3JF C 301       6.616  55.219 103.371  1.00 29.60           C  
HETATM 4513  O9  3JF C 301       5.498  54.744 104.109  1.00 29.60           O  
HETATM 4514  C10 3JF C 301       5.294  55.492 105.306  1.00 29.60           C  
HETATM 4515  C11 3JF C 301       3.941  55.129 105.906  1.00 29.60           C  
HETATM 4516  O12 3JF C 301       3.653  56.052 106.953  1.00 29.60           O  
HETATM 4517  C13 3JF C 301       2.292  55.933 107.378  1.00 29.60           C  
HETATM 4518  C14 3JF C 301       2.011  57.003 108.424  1.00 29.60           C  
HETATM 4519  O15 3JF C 301       0.605  57.113 108.612  1.00 29.60           O  
HETATM 4520  C16 3JF C 301       0.291  58.060 109.623  1.00 29.60           C  
HETATM 4521  C17 3JF C 301      -1.219  58.120 109.809  1.00 29.60           C  
HETATM 4522  O18 3JF C 301      -1.510  59.120 110.780  1.00 29.60           O  
HETATM 4523  C19 3JF C 301      -2.906  59.321 110.945  1.00 29.60           C  
HETATM 4524  C20 3JF C 301      10.619  53.624  94.705  1.00 29.64           C  
HETATM 4525  O21 3JF C 301      11.770  53.857  95.054  1.00 29.28           O  
HETATM 4526  N22 3JF C 301      10.268  52.857  93.655  1.00 29.22           N  
HETATM 4527  C23 3JF C 301      11.223  52.252  92.723  1.00 28.76           C  
HETATM 4528  C24 3JF C 301      11.196  50.693  92.813  1.00 29.47           C  
HETATM 4529  C25 3JF C 301      11.589  50.253  94.241  1.00 28.84           C  
HETATM 4530  C26 3JF C 301      12.223  50.084  91.844  1.00 29.21           C  
HETATM 4531  C27 3JF C 301       9.812  50.098  92.486  1.00 27.29           C  
HETATM 4532  C28 3JF C 301      10.861  52.827  91.327  1.00 29.51           C  
HETATM 4533  O29 3JF C 301       9.688  52.905  90.980  1.00 28.26           O  
HETATM 4534  N30 3JF C 301      11.853  53.303  90.542  1.00 30.85           N  
HETATM 4535  C31 3JF C 301      13.234  53.600  90.926  1.00 28.48           C  
HETATM 4536  C32 3JF C 301      13.715  54.605  89.878  1.00 26.79           C  
HETATM 4537  O33 3JF C 301      13.351  55.954  90.201  1.00 24.60           O  
HETATM 4538  C34 3JF C 301      12.942  54.210  88.631  1.00 27.28           C  
HETATM 4539  C35 3JF C 301      11.599  53.697  89.155  1.00 28.84           C  
HETATM 4540  C36 3JF C 301      11.153  52.550  88.228  1.00 27.82           C  
HETATM 4541  O37 3JF C 301      11.396  51.370  88.459  1.00 27.71           O  
HETATM 4542  N38 3JF C 301      10.535  52.960  87.094  1.00 32.05           N  
HETATM 4543  C39 3JF C 301      10.044  52.037  86.097  1.00 34.78           C  
HETATM 4544  C40 3JF C 301      11.045  51.667  85.028  1.00 39.29           C  
HETATM 4545  C41 3JF C 301      12.100  52.505  84.640  1.00 40.81           C  
HETATM 4546  C42 3JF C 301      12.951  52.156  83.578  1.00 38.43           C  
HETATM 4547  C43 3JF C 301      10.879  50.476  84.319  1.00 38.32           C  
HETATM 4548  C44 3JF C 301      11.721  50.131  83.262  1.00 40.32           C  
HETATM 4549  C45 3JF C 301      12.777  50.968  82.867  1.00 38.44           C  
HETATM 4550  C46 3JF C 301      13.627  50.620  81.705  1.00 36.25           C  
HETATM 4551  S47 3JF C 301      15.268  51.039  81.667  1.00 35.32           S  
HETATM 4552  C48 3JF C 301      15.572  50.360  80.178  1.00 38.61           C  
HETATM 4553  N49 3JF C 301      14.431  49.831  79.725  1.00 40.29           N  
HETATM 4554  C50 3JF C 301      13.376  49.972  80.546  1.00 38.44           C  
HETATM 4555  C51 3JF C 301      12.078  49.407  80.077  1.00 34.04           C  
HETATM 4556  N52 3JF C 301      -5.173  68.286 122.375  1.00 13.73           N  
HETATM 4557  C53 3JF C 301      -5.339  67.783 121.111  1.00 15.78           C  
HETATM 4558  C54 3JF C 301      -6.475  68.232 120.264  1.00 24.74           C  
HETATM 4559  O55 3JF C 301      -7.510  68.520 120.923  1.00 21.48           O1-
HETATM 4560  O56 3JF C 301      -6.309  68.228 119.016  1.00 23.18           O  
HETATM 4561  C57 3JF C 301      -3.140  61.156 112.859  1.00 53.80           C  
HETATM 4562  C58 3JF C 301      -3.077  60.338 111.983  1.00 38.63           C  
HETATM 4563  C59 3JF C 301       5.187  62.124 125.930  1.00 22.70           C  
HETATM 4564  C60 3JF C 301       4.319  61.329 125.220  1.00 26.87           C  
HETATM 4565  C61 3JF C 301      -1.214  69.251 128.479  1.00 29.38           C  
HETATM 4566  C62 3JF C 301      -2.970  61.634 115.222  1.00 23.51           C  
HETATM 4567  C63 3JF C 301      -0.638  68.077 128.051  1.00 22.51           C  
HETATM 4568  C64 3JF C 301      -2.245  69.802 127.751  1.00 23.20           C  
HETATM 4569  C65 3JF C 301       4.794  63.327 126.470  1.00 20.91           C  
HETATM 4570  C66 3JF C 301      -3.027  62.531 116.260  1.00 24.52           C  
HETATM 4571  C67 3JF C 301       3.010  61.691 125.004  1.00 23.02           C  
HETATM 4572  C68 3JF C 301      -3.509  64.328 114.743  1.00 18.19           C  
HETATM 4573  C69 3JF C 301      -3.179  62.089 113.942  1.00 52.72           C  
HETATM 4574  C70 3JF C 301      -1.104  67.471 126.907  1.00 20.25           C  
HETATM 4575  C71 3JF C 301      -2.704  69.199 126.601  1.00 25.56           C  
HETATM 4576  C72 3JF C 301      -2.134  68.021 126.160  1.00 17.15           C  
HETATM 4577  C73 3JF C 301       3.483  63.719 126.261  1.00 18.83           C  
HETATM 4578  C74 3JF C 301      -3.295  63.861 116.027  1.00 18.89           C  
HETATM 4579  C75 3JF C 301       2.628  62.902 125.542  1.00 17.95           C  
HETATM 4580  C76 3JF C 301       1.667  64.972 126.375  1.00 15.69           C  
HETATM 4581  C77 3JF C 301      -0.469  66.167 126.488  1.00 21.19           C  
HETATM 4582  C78 3JF C 301      -3.815  69.857 125.822  1.00 19.65           C  
HETATM 4583  C79 3JF C 301      -2.641  67.349 124.886  1.00 16.19           C  
HETATM 4584  C80 3JF C 301      -4.656  68.828 125.082  1.00 19.07           C  
HETATM 4585  C81 3JF C 301      -4.456  66.806 120.705  1.00 16.00           C  
HETATM 4586  C82 3JF C 301      -4.165  67.699 122.977  1.00 16.72           C  
HETATM 4587  C83 3JF C 301      -4.375  66.009 119.447  1.00 20.09           C  
HETATM 4588  C84 3JF C 301      -3.503  66.684 118.389  1.00 18.57           C  
HETATM 4589  C85 3JF C 301      -3.661  66.006 117.030  1.00 32.56           C  
HETATM 4590  C86 3JF C 301      -3.442  63.422 113.701  1.00 28.32           C  
HETATM 4591  N87 3JF C 301       2.927  64.890 126.725  1.00 17.10           N  
HETATM 4592  N88 3JF C 301       0.891  66.062 126.677  1.00 21.84           N  
HETATM 4593  N89 3JF C 301      -3.805  67.977 124.266  1.00 19.64           N  
HETATM 4594  O90 3JF C 301      -1.206  65.314 126.031  1.00 28.23           O  
HETATM 4595  O91 3JF C 301      -3.292  64.632 117.160  1.00 25.18           O  
HETATM 4596  S92 3JF C 301       1.071  63.633 125.478  1.00 20.41           S  
HETATM 4597  S93 3JF C 301      -3.381  66.509 122.005  1.00 19.06           S  
HETATM 4598  H1  3JF C 301       8.644  53.362  95.498  1.00 29.60           H  
HETATM 4599  H2  3JF C 301       9.016  55.008  94.990  1.00 29.60           H  
HETATM 4600  H3  3JF C 301      10.202  55.502  96.975  1.00 29.60           H  
HETATM 4601  H4  3JF C 301      10.583  53.793  97.308  1.00 29.60           H  
HETATM 4602  H5  3JF C 301      -3.384  58.383 111.248  1.00 29.60           H  
HETATM 4603  H6  3JF C 301      -3.348  59.659 110.001  1.00 29.60           H  
HETATM 4604  H7  3JF C 301      -1.598  57.148 110.144  1.00 29.60           H  
HETATM 4605  H8  3JF C 301      -1.703  58.362 108.856  1.00 29.60           H  
HETATM 4606  H9  3JF C 301       0.671  59.050 109.342  1.00 29.60           H  
HETATM 4607  H10 3JF C 301       0.770  57.774 110.564  1.00 29.60           H  
HETATM 4608  H11 3JF C 301       2.415  57.967 108.094  1.00 29.60           H  
HETATM 4609  H12 3JF C 301       2.506  56.737 109.366  1.00 29.60           H  
HETATM 4610  H13 3JF C 301       2.112  54.936 107.795  1.00 29.60           H  
HETATM 4611  H14 3JF C 301       1.620  56.069 106.522  1.00 29.60           H  
HETATM 4612  H15 3JF C 301       3.956  54.106 106.298  1.00 29.60           H  
HETATM 4613  H16 3JF C 301       3.172  55.180 105.125  1.00 29.60           H  
HETATM 4614  H17 3JF C 301       5.316  56.568 105.089  1.00 29.60           H  
HETATM 4615  H18 3JF C 301       6.098  55.281 106.020  1.00 29.60           H  
HETATM 4616  H19 3JF C 301       6.516  56.293 103.174  1.00 29.60           H  
HETATM 4617  H20 3JF C 301       7.541  55.066 103.940  1.00 29.60           H  
HETATM 4618  H21 3JF C 301       6.897  53.408 102.234  1.00 29.60           H  
HETATM 4619  H22 3JF C 301       5.707  54.526 101.542  1.00 29.60           H  
HETATM 4620  H23 3JF C 301       7.699  53.268 100.078  1.00 29.60           H  
HETATM 4621  H24 3JF C 301       6.766  54.612  99.401  1.00 29.60           H  
HETATM 4622  H25 3JF C 301       9.063  55.832  99.121  1.00 29.60           H  
HETATM 4623  H26 3JF C 301       9.801  54.265  99.487  1.00 29.60           H  
HETATM 4624  H27 3JF C 301       9.287  52.659  93.520  1.00 29.22           H  
HETATM 4625  H28 3JF C 301      12.221  52.585  93.014  1.00 28.76           H  
HETATM 4626  H29 3JF C 301      11.653  49.161  94.316  1.00 28.84           H  
HETATM 4627  H30 3JF C 301      10.855  50.585  94.984  1.00 28.84           H  
HETATM 4628  H31 3JF C 301      12.565  50.661  94.526  1.00 28.84           H  
HETATM 4629  H32 3JF C 301      12.297  48.998  91.973  1.00 29.21           H  
HETATM 4630  H33 3JF C 301      13.221  50.504  92.005  1.00 29.21           H  
HETATM 4631  H34 3JF C 301      11.933  50.264  90.807  1.00 29.21           H  
HETATM 4632  H35 3JF C 301       9.827  49.005  92.575  1.00 27.29           H  
HETATM 4633  H36 3JF C 301       9.502  50.333  91.463  1.00 27.29           H  
HETATM 4634  H37 3JF C 301       9.039  50.465  93.169  1.00 27.29           H  
HETATM 4635  H38 3JF C 301      13.268  54.018  91.934  1.00 28.48           H  
HETATM 4636  H39 3JF C 301      13.801  52.668  90.885  1.00 28.48           H  
HETATM 4637  H40 3JF C 301      14.799  54.575  89.738  1.00 26.79           H  
HETATM 4638  H41 3JF C 301      13.810  56.168  91.052  1.00 24.60           H  
HETATM 4639  H42 3JF C 301      12.778  55.042  87.940  1.00 27.28           H  
HETATM 4640  H43 3JF C 301      13.484  53.421  88.096  1.00 27.28           H  
HETATM 4641  H44 3JF C 301      10.839  54.487  89.160  1.00 28.84           H  
HETATM 4642  H45 3JF C 301      10.386  53.947  86.939  1.00 32.05           H  
HETATM 4643  H46 3JF C 301       9.691  51.133  86.606  1.00 34.78           H  
HETATM 4644  H47 3JF C 301       9.182  52.516  85.618  1.00 34.78           H  
HETATM 4645  H48 3JF C 301      12.262  53.434  85.167  1.00 40.81           H  
HETATM 4646  H49 3JF C 301      13.757  52.821  83.305  1.00 38.43           H  
HETATM 4647  H50 3JF C 301      10.078  49.806  84.595  1.00 38.32           H  
HETATM 4648  H51 3JF C 301      11.558  49.201  82.737  1.00 40.32           H  
HETATM 4649  H52 3JF C 301      16.523  50.348  79.667  1.00 38.61           H  
HETATM 4650  H53 3JF C 301      11.253  50.100  80.267  1.00 34.04           H  
HETATM 4651  H54 3JF C 301      11.873  48.455  80.576  1.00 34.04           H  
HETATM 4652  H55 3JF C 301      12.105  49.212  79.000  1.00 34.04           H  
HETATM 4653  H56 3JF C 301       6.206  61.795 126.069  1.00 22.70           H  
HETATM 4654  H57 3JF C 301       4.675  60.392 124.819  1.00 26.87           H  
HETATM 4655  H58 3JF C 301      -0.861  69.736 129.378  1.00 29.38           H  
HETATM 4656  H59 3JF C 301      -2.765  60.590 115.408  1.00 23.51           H  
HETATM 4657  H60 3JF C 301       0.174  67.635 128.609  1.00 22.51           H  
HETATM 4658  H61 3JF C 301      -2.701  70.721 128.087  1.00 23.20           H  
HETATM 4659  H62 3JF C 301       5.480  63.941 127.034  1.00 20.91           H  
HETATM 4660  H63 3JF C 301      -2.860  62.189 117.270  1.00 24.52           H  
HETATM 4661  H64 3JF C 301       2.325  61.067 124.450  1.00 23.02           H  
HETATM 4662  H65 3JF C 301      -3.702  65.371 114.520  1.00 18.19           H  
HETATM 4663  H66 3JF C 301      -3.371  70.567 125.114  1.00 19.65           H  
HETATM 4664  H67 3JF C 301      -4.469  70.425 126.495  1.00 19.65           H  
HETATM 4665  H68 3JF C 301      -2.955  66.330 125.119  1.00 16.19           H  
HETATM 4666  H69 3JF C 301      -1.797  67.321 124.187  1.00 16.19           H  
HETATM 4667  H70 3JF C 301      -5.415  69.362 124.499  1.00 19.07           H  
HETATM 4668  H71 3JF C 301      -5.200  68.201 125.800  1.00 19.07           H  
HETATM 4669  H72 3JF C 301      -3.982  65.008 119.663  1.00 20.09           H  
HETATM 4670  H73 3JF C 301      -5.386  65.852 119.057  1.00 20.09           H  
HETATM 4671  H74 3JF C 301      -2.454  66.628 118.706  1.00 18.57           H  
HETATM 4672  H75 3JF C 301      -3.751  67.746 118.289  1.00 18.57           H  
HETATM 4673  H76 3JF C 301      -3.004  66.514 116.318  1.00 32.56           H  
HETATM 4674  H77 3JF C 301      -4.700  66.083 116.690  1.00 32.56           H  
HETATM 4675  H78 3JF C 301      -3.605  63.763 112.689  1.00 28.32           H  
HETATM 4676  H79 3JF C 301       1.396  66.842 127.071  1.00 21.84           H  
CONECT    1    5    4    6    2
CONECT    2    1    3    3
CONECT    3    2    2
CONECT    4    1
CONECT    5    1
CONECT    6    1
CONECT  254  263  255
CONECT  255  254  264  256  257
CONECT  256  255  265  266  259
CONECT  257  255  258  258
CONECT  258  257  257
CONECT  259  256  260
CONECT  260  259  261  262
CONECT  261  260  267  268  269
CONECT  262  260  270  271  272
CONECT  263  254
CONECT  264  255
CONECT  265  256
CONECT  266  256
CONECT  267  261
CONECT  268  261
CONECT  269  261
CONECT  270  262
CONECT  271  262
CONECT  272  262
CONECT 2323 2325 2324
CONECT 2324 2323 2326 2327 2328
CONECT 2325 2323
CONECT 2326 2324
CONECT 2327 2324
CONECT 2328 2324
CONECT 2330 2333 2334 2335 2331
CONECT 2331 2330 2332 2332
CONECT 2332 2331 2331
CONECT 2333 2330
CONECT 2334 2330
CONECT 2335 2330
CONECT 2681 2683 2682
CONECT 2682 2681 2684 2685 2686
CONECT 2683 2681
CONECT 2684 2682
CONECT 2685 2682
CONECT 2686 2682
CONECT 2687 2690 2692 2691 2688
CONECT 2688 2687 2689 2689
CONECT 2689 2688 2688
CONECT 2690 2687
CONECT 2691 2687
CONECT 2692 2687
CONECT 4498 4500 4499
CONECT 4499 4498 4501 4502 4503
CONECT 4500 4498
CONECT 4501 4499
CONECT 4502 4499
CONECT 4503 4499
CONECT 4505 4598 4599 4506 4524
CONECT 4506 4505 4600 4601 4507
CONECT 4507 4506 4508
CONECT 4508 4507 4509 4622 4623
CONECT 4509 4508 4510 4620 4621
CONECT 4510 4509 4511
CONECT 4511 4510 4512 4618 4619
CONECT 4512 4511 4513 4616 4617
CONECT 4513 4512 4514
CONECT 4514 4513 4515 4614 4615
CONECT 4515 4514 4516 4612 4613
CONECT 4516 4515 4517
CONECT 4517 4516 4518 4610 4611
CONECT 4518 4517 4519 4608 4609
CONECT 4519 4518 4520
CONECT 4520 4519 4521 4606 4607
CONECT 4521 4520 4522 4604 4605
CONECT 4522 4521 4523
CONECT 4523 4522 4602 4603 4562
CONECT 4524 4505 4525 4525 4526
CONECT 4525 4524 4524
CONECT 4526 4524 4624 4527
CONECT 4527 4526 4625 4528 4532
CONECT 4528 4527 4529 4530 4531
CONECT 4529 4528 4626 4627 4628
CONECT 4530 4528 4629 4630 4631
CONECT 4531 4528 4632 4633 4634
CONECT 4532 4527 4533 4533 4534
CONECT 4533 4532 4532
CONECT 4534 4532 4535 4539
CONECT 4535 4534 4635 4636 4536
CONECT 4536 4535 4637 4537 4538
CONECT 4537 4536 4638
CONECT 4538 4536 4639 4640 4539
CONECT 4539 4534 4538 4641 4540
CONECT 4540 4539 4541 4541 4542
CONECT 4541 4540 4540
CONECT 4542 4540 4642 4543
CONECT 4543 4542 4643 4644 4544
CONECT 4544 4543 4545 4545 4547
CONECT 4545 4544 4544 4645 4546
CONECT 4546 4545 4646 4549 4549
CONECT 4547 4544 4647 4548 4548
CONECT 4548 4547 4547 4648 4549
CONECT 4549 4546 4546 4548 4550
CONECT 4550 4549 4551 4554 4554
CONECT 4551 4550 4552
CONECT 4552 4551 4649 4553 4553
CONECT 4553 4552 4552 4554
CONECT 4554 4550 4550 4553 4555
CONECT 4555 4554 4650 4651 4652
CONECT 4556 4557 4586 4586
CONECT 4557 4556 4558 4585 4585
CONECT 4558 4557 4559 4560 4560
CONECT 4559 4558
CONECT 4560 4558 4558
CONECT 4561 4562 4562 4562 4573
CONECT 4562 4523 4561 4561 4561
CONECT 4563 4653 4564 4564 4569
CONECT 4564 4563 4563 4654 4571
CONECT 4565 4655 4567 4567 4568
CONECT 4566 4656 4570 4573 4573
CONECT 4567 4565 4565 4657 4574
CONECT 4568 4565 4658 4575 4575
CONECT 4569 4563 4659 4577 4577
CONECT 4570 4566 4660 4578 4578
CONECT 4571 4564 4661 4579 4579
CONECT 4572 4662 4578 4590 4590
CONECT 4573 4561 4566 4566 4590
CONECT 4574 4567 4576 4576 4581
CONECT 4575 4568 4568 4576 4582
CONECT 4576 4574 4574 4575 4583
CONECT 4577 4569 4569 4579 4591
CONECT 4578 4570 4570 4572 4595
CONECT 4579 4571 4571 4577 4596
CONECT 4580 4591 4591 4592 4596
CONECT 4581 4574 4592 4594 4594
CONECT 4582 4575 4663 4664 4584
CONECT 4583 4576 4665 4666 4593
CONECT 4584 4582 4667 4668 4593
CONECT 4585 4557 4557 4587 4597
CONECT 4586 4556 4556 4593 4597
CONECT 4587 4585 4669 4670 4588
CONECT 4588 4587 4671 4672 4589
CONECT 4589 4588 4673 4674 4595
CONECT 4590 4572 4572 4573 4675
CONECT 4591 4577 4580 4580
CONECT 4592 4580 4581 4676
CONECT 4593 4583 4584 4586
CONECT 4594 4581 4581
CONECT 4595 4578 4589
CONECT 4596 4579 4580
CONECT 4597 4585 4586
CONECT 4598 4505
CONECT 4599 4505
CONECT 4600 4506
CONECT 4601 4506
CONECT 4602 4523
CONECT 4603 4523
CONECT 4604 4521
CONECT 4605 4521
CONECT 4606 4520
CONECT 4607 4520
CONECT 4608 4518
CONECT 4609 4518
CONECT 4610 4517
CONECT 4611 4517
CONECT 4612 4515
CONECT 4613 4515
CONECT 4614 4514
CONECT 4615 4514
CONECT 4616 4512
CONECT 4617 4512
CONECT 4618 4511
CONECT 4619 4511
CONECT 4620 4509
CONECT 4621 4509
CONECT 4622 4508
CONECT 4623 4508
CONECT 4624 4526
CONECT 4625 4527
CONECT 4626 4529
CONECT 4627 4529
CONECT 4628 4529
CONECT 4629 4530
CONECT 4630 4530
CONECT 4631 4530
CONECT 4632 4531
CONECT 4633 4531
CONECT 4634 4531
CONECT 4635 4535
CONECT 4636 4535
CONECT 4637 4536
CONECT 4638 4537
CONECT 4639 4538
CONECT 4640 4538
CONECT 4641 4539
CONECT 4642 4542
CONECT 4643 4543
CONECT 4644 4543
CONECT 4645 4545
CONECT 4646 4546
CONECT 4647 4547
CONECT 4648 4548
CONECT 4649 4552
CONECT 4650 4555
CONECT 4651 4555
CONECT 4652 4555
CONECT 4653 4563
CONECT 4654 4564
CONECT 4655 4565
CONECT 4656 4566
CONECT 4657 4567
CONECT 4658 4568
CONECT 4659 4569
CONECT 4660 4570
CONECT 4661 4571
CONECT 4662 4572
CONECT 4663 4582
CONECT 4664 4582
CONECT 4665 4583
CONECT 4666 4583
CONECT 4667 4584
CONECT 4668 4584
CONECT 4669 4587
CONECT 4670 4587
CONECT 4671 4588
CONECT 4672 4588
CONECT 4673 4589
CONECT 4674 4589
CONECT 4675 4590
CONECT 4676 4592
END
