# Supplementary material for: DegraderTCM: A Computationally Sparing Approach for Predicting Ternary Degradation Complexes
Source: ACS Med Chem Lett. 2023 Dec 13;15(1):45–53. doi: 10.1021/acsmedchemlett.3c00362 (PMC10788944; doi:10.1021/acsmedchemlett.3c00362)
Supplement: Supplementary file 2 — ml3c00362_si_002.zip [file ml3c00362_si_002.zip › TC models/Application_domain/bcl-xl-3213-inactive.pdb]

HEADER    LIGASE                                                      
REMARK  99                                                                      
REMARK  99 MOE v2022.02 (Chemical Computing Group ULC) Fri Nov 24 15:31:28 2023 
SEQRES   1 C  143  ACE VAL LEU ARG SER VAL ASN SER ARG GLU PRO SER GLN
SEQRES   2 C  143  VAL ILE PHE CAS ASN ARG SER PRO ARG VAL VAL LEU PRO
SEQRES   3 C  143  VAL TRP LEU ASN PHE ASP GLY GLU PRO GLN PRO TYR PRO
SEQRES   4 C  143  THR LEU PRO PRO GLY THR GLY ARG ARG ILE HIS SER TYR
SEQRES   5 C  143  ARG GLY HIS LEU TRP LEU PHE ARG ASP ALA GLY THR HIS
SEQRES   6 C  143  ASP GLY LEU LEU VAL ASN GLN THR GLU LEU PHE VAL PRO
SEQRES   7 C  143  SER LEU ASN VAL ASP GLY GLN PRO ILE PHE ALA ASN ILE
SEQRES   8 C  143  THR LEU PRO VAL TYR THR LEU LYS GLU ARG CYS LEU GLN
SEQRES   9 C  143  VAL VAL ARG SER LEU VAL LYS PRO GLU ASN TYR ARG ARG
SEQRES  10 C  143  LEU ASP ILE VAL ARG SER LEU TYR GLU ASP LEU GLU ASP
SEQRES  11 C  143  HIS PRO ASN VAL GLN LYS ASP LEU GLU ARG LEU THR NME
SEQRES   1 A  143  ACE TYR ASP ASN ARG GLU ILE VAL MET LYS TYR ILE HIS
SEQRES   2 A  143  TYR LYS LEU SER GLN ARG GLY TYR GLU TRP ASP ALA NME
SEQRES   3 A  143  ACE SER GLU VAL VAL HIS LEU THR LEU ARG GLN ALA GLY
SEQRES   4 A  143  ASP ASP PHE SER ARG ARG TYR ARG ARG ASP PHE ALA GLU
SEQRES   5 A  143  MET SER SER GLN LEU HIS LEU THR PRO PHE THR ALA ARG
SEQRES   6 A  143  GLY ARG PHE ALA THR VAL VAL GLU GLU LEU PHE ARG ASP
SEQRES   7 A  143  GLY VAL ASN TRP GLY ARG ILE VAL ALA PHE PHE GLU PHE
SEQRES   8 A  143  GLY GLY VAL MET CYS VAL GLU SER VAL ASN ARG GLU MET
SEQRES   9 A  143  SER PRO LEU VAL ASP ASN ILE ALA LEU TRP MET THR GLU
SEQRES  10 A  143  TYR LEU ASN ARG HIS LEU HIS THR TRP ILE GLN ASP ASN
SEQRES  11 A  143  GLY GLY TRP ASP ALA PHE VAL GLU LEU TYR GLY PRO NME
HELIX    1   1 LEU C  158  LEU C  169  1               Generated by MOE   12
HELIX    2   2 PRO C  172  ASN C  174  5               Generated by MOE    3
HELIX    3   3 SER C  183  GLU C  189  1               Generated by MOE    7
HELIX    4   4 VAL C  194  ARG C  200  1               Generated by MOE    7
HELIX    5   5 ARG A   10  SER A   22  1               Generated by MOE   13
HELIX    6   6 GLU A   88  SER A  102  1               Generated by MOE   15
HELIX    7   7 ARG A  106  SER A  113  1               Generated by MOE    8
HELIX    8   8 GLY A  125  LEU A  134  1               Generated by MOE   10
HELIX    9   9 TRP A  141  ASN A  160  1               Generated by MOE   20
HELIX   10  10 LEU A  166  LEU A  178  1               Generated by MOE   13
HELIX   11  11 LEU A  182  GLN A  187  1               Generated by MOE    6
HELIX   12  12 ASP A  193  TYR A  199  1               Generated by MOE    7
SHEET    1       PRO C  71  GLN C  73                  Generated by MOE
SHEET    2       VAL C  74  ASN C  78                  Generated by MOE
SHEET    3       VAL C  84  LEU C  89                  Generated by MOE
SHEET    4       PRO C  95  PRO C  97                  Generated by MOE
SHEET    5       GLY C 106  TYR C 112                  Generated by MOE
SHEET    6       LEU C 116  ASP C 121                  Generated by MOE
SHEET    7       LEU C 129  VAL C 130                  Generated by MOE
SHEET    8       ILE C 147  ILE C 151                  Generated by MOE
SHEET    9       THR C 152  THR C 152                  Generated by MOE
ATOM      1  CH3 ACE C  61       8.891  39.266  86.063  1.00  0.00           C  
ATOM      2  C   ACE C  61      10.346  38.984  86.323  1.00  0.00           C  
ATOM      3  O   ACE C  61      10.686  37.972  86.934  1.00  0.00           O  
ATOM      4 HH31 ACE C  61       8.539  40.020  86.773  1.00  0.00           H  
ATOM      5 HH32 ACE C  61       8.311  38.348  86.206  1.00  0.00           H  
ATOM      6 HH33 ACE C  61       8.725  39.621  85.045  1.00  0.00           H  
ATOM      7  N   VAL C  62      11.201  39.904  85.940  1.00 75.59           N  
ATOM      8  CA  VAL C  62      12.634  39.863  86.262  1.00 79.58           C  
ATOM      9  C   VAL C  62      13.106  41.337  86.388  1.00 73.79           C  
ATOM     10  O   VAL C  62      13.285  41.843  87.496  1.00 83.85           O  
ATOM     11  CB  VAL C  62      13.502  39.020  85.287  1.00 83.67           C  
ATOM     12  CG1 VAL C  62      15.004  39.188  85.573  1.00 82.40           C  
ATOM     13  CG2 VAL C  62      13.191  37.520  85.368  1.00 81.89           C  
ATOM     14  H   VAL C  62      10.864  40.714  85.440  1.00 75.59           H  
ATOM     15  HA  VAL C  62      12.732  39.429  87.267  1.00 79.58           H  
ATOM     16  HB  VAL C  62      13.314  39.345  84.256  1.00 83.67           H  
ATOM     17 HG11 VAL C  62      15.344  40.213  85.404  1.00 82.40           H  
ATOM     18 HG12 VAL C  62      15.240  38.919  86.608  1.00 82.40           H  
ATOM     19 HG13 VAL C  62      15.600  38.546  84.914  1.00 82.40           H  
ATOM     20 HG21 VAL C  62      13.325  37.141  86.387  1.00 81.89           H  
ATOM     21 HG22 VAL C  62      12.170  37.301  85.050  1.00 81.89           H  
ATOM     22 HG23 VAL C  62      13.855  36.949  84.710  1.00 81.89           H  
ATOM     23  N   LEU C  63      13.345  41.991  85.252  1.00 64.36           N  
ATOM     24  CA  LEU C  63      13.765  43.392  85.207  1.00 55.28           C  
ATOM     25  C   LEU C  63      12.563  44.311  85.496  1.00 50.97           C  
ATOM     26  O   LEU C  63      11.424  44.013  85.148  1.00 47.18           O  
ATOM     27  CB  LEU C  63      14.367  43.795  83.853  1.00 52.99           C  
ATOM     28  CG  LEU C  63      15.638  43.027  83.438  1.00 54.35           C  
ATOM     29  CD1 LEU C  63      16.156  43.583  82.107  1.00 53.62           C  
ATOM     30  CD2 LEU C  63      16.748  43.102  84.486  1.00 54.53           C  
ATOM     31  H   LEU C  63      13.310  41.497  84.372  1.00 64.36           H  
ATOM     32  HA  LEU C  63      14.500  43.538  86.007  1.00 55.28           H  
ATOM     33  HB2 LEU C  63      13.608  43.664  83.070  1.00 52.99           H  
ATOM     34  HB3 LEU C  63      14.592  44.870  83.874  1.00 52.99           H  
ATOM     35  HG  LEU C  63      15.381  41.972  83.283  1.00 54.35           H  
ATOM     36 HD11 LEU C  63      15.372  43.568  81.343  1.00 53.62           H  
ATOM     37 HD12 LEU C  63      16.497  44.619  82.217  1.00 53.62           H  
ATOM     38 HD13 LEU C  63      16.997  42.988  81.738  1.00 53.62           H  
ATOM     39 HD21 LEU C  63      16.985  44.141  84.740  1.00 54.53           H  
ATOM     40 HD22 LEU C  63      16.465  42.581  85.406  1.00 54.53           H  
ATOM     41 HD23 LEU C  63      17.664  42.626  84.117  1.00 54.53           H  
ATOM     42  N   ARG C  64      12.849  45.389  86.217  1.00 50.59           N  
ATOM     43  CA  ARG C  64      11.872  46.360  86.703  1.00 46.04           C  
ATOM     44  C   ARG C  64      12.653  47.510  87.375  1.00 41.98           C  
ATOM     45  O   ARG C  64      13.873  47.406  87.545  1.00 41.81           O  
ATOM     46  CB  ARG C  64      10.897  45.690  87.671  1.00 46.18           C  
ATOM     47  CG  ARG C  64      11.569  44.945  88.834  1.00 50.47           C  
ATOM     48  CD  ARG C  64      10.667  43.831  89.336  1.00 55.56           C  
ATOM     49  NE  ARG C  64      10.982  43.435  90.709  1.00 66.38           N  
ATOM     50  CZ  ARG C  64      11.640  42.333  91.078  1.00 70.02           C  
ATOM     51  NH1 ARG C  64      12.409  41.661  90.216  1.00 66.88           N  
ATOM     52  NH2 ARG C  64      11.529  41.898  92.330  1.00 72.67           N1+
ATOM     53  H   ARG C  64      13.799  45.526  86.534  1.00 50.59           H  
ATOM     54  HA  ARG C  64      11.331  46.761  85.838  1.00 46.04           H  
ATOM     55  HB2 ARG C  64      10.209  46.433  88.079  1.00 46.18           H  
ATOM     56  HB3 ARG C  64      10.279  44.985  87.105  1.00 46.18           H  
ATOM     57  HG2 ARG C  64      11.784  45.658  89.635  1.00 50.47           H  
ATOM     58  HG3 ARG C  64      12.532  44.505  88.555  1.00 50.47           H  
ATOM     59  HD2 ARG C  64      10.685  42.959  88.673  1.00 55.56           H  
ATOM     60  HD3 ARG C  64       9.632  44.165  89.361  1.00 55.56           H  
ATOM     61  HE  ARG C  64      10.412  43.891  91.406  1.00 66.38           H  
ATOM     62 HH11 ARG C  64      12.500  41.983  89.263  1.00 66.88           H  
ATOM     63 HH12 ARG C  64      12.898  40.830  90.517  1.00 66.88           H  
ATOM     64 HH21 ARG C  64      10.951  42.399  92.989  1.00 72.67           H  
ATOM     65 HH22 ARG C  64      12.022  41.066  92.621  1.00 72.67           H  
ATOM     66  N   SER C  65      11.968  48.609  87.682  1.00 37.07           N  
ATOM     67  CA  SER C  65      12.643  49.756  88.295  1.00 35.05           C  
ATOM     68  C   SER C  65      13.095  49.495  89.757  1.00 35.73           C  
ATOM     69  O   SER C  65      12.423  48.814  90.532  1.00 33.08           O  
ATOM     70  CB  SER C  65      11.784  51.026  88.276  1.00 33.81           C  
ATOM     71  OG  SER C  65      11.876  51.675  87.006  1.00 33.36           O  
ATOM     72  H   SER C  65      10.996  48.687  87.417  1.00 37.07           H  
ATOM     73  HA  SER C  65      13.540  49.938  87.691  1.00 35.05           H  
ATOM     74  HB2 SER C  65      12.131  51.751  89.019  1.00 33.81           H  
ATOM     75  HB3 SER C  65      10.731  50.818  88.487  1.00 33.81           H  
ATOM     76  HG  SER C  65      11.203  51.236  86.425  1.00 33.36           H  
ATOM     77  N   VAL C  66      14.221  50.102  90.097  1.00 37.64           N  
ATOM     78  CA  VAL C  66      14.747  50.240  91.459  1.00 38.21           C  
ATOM     79  C   VAL C  66      14.361  51.683  91.878  1.00 38.19           C  
ATOM     80  O   VAL C  66      14.140  52.544  91.029  1.00 36.32           O  
ATOM     81  CB  VAL C  66      16.265  49.965  91.502  1.00 39.98           C  
ATOM     82  CG1 VAL C  66      16.861  50.125  92.904  1.00 43.98           C  
ATOM     83  CG2 VAL C  66      16.575  48.551  90.991  1.00 41.14           C  
ATOM     84  H   VAL C  66      14.778  50.535  89.374  1.00 37.64           H  
ATOM     85  HA  VAL C  66      14.223  49.542  92.120  1.00 38.21           H  
ATOM     86  HB  VAL C  66      16.781  50.673  90.844  1.00 39.98           H  
ATOM     87 HG11 VAL C  66      16.843  51.170  93.228  1.00 43.98           H  
ATOM     88 HG12 VAL C  66      16.317  49.523  93.640  1.00 43.98           H  
ATOM     89 HG13 VAL C  66      17.910  49.810  92.921  1.00 43.98           H  
ATOM     90 HG21 VAL C  66      16.064  47.792  91.594  1.00 41.14           H  
ATOM     91 HG22 VAL C  66      16.264  48.424  89.949  1.00 41.14           H  
ATOM     92 HG23 VAL C  66      17.651  48.348  91.034  1.00 41.14           H  
ATOM     93  N   ASN C  67      14.299  51.938  93.182  1.00 36.87           N  
ATOM     94  CA  ASN C  67      13.995  53.279  93.674  1.00 35.94           C  
ATOM     95  C   ASN C  67      15.013  53.601  94.763  1.00 35.55           C  
ATOM     96  O   ASN C  67      14.958  53.078  95.867  1.00 36.72           O  
ATOM     97  CB  ASN C  67      12.597  53.371  94.275  1.00 36.96           C  
ATOM     98  CG  ASN C  67      12.225  54.811  94.535  1.00 38.14           C  
ATOM     99  OD1 ASN C  67      12.772  55.745  93.948  1.00 34.48           O  
ATOM    100  ND2 ASN C  67      11.256  54.995  95.409  1.00 42.19           N  
ATOM    101  H   ASN C  67      14.512  51.207  93.845  1.00 36.87           H  
ATOM    102  HA  ASN C  67      14.105  53.997  92.853  1.00 35.94           H  
ATOM    103  HB2 ASN C  67      12.512  52.798  95.205  1.00 36.96           H  
ATOM    104  HB3 ASN C  67      11.859  52.973  93.579  1.00 36.96           H  
ATOM    105 HD21 ASN C  67      10.936  55.929  95.619  1.00 42.19           H  
ATOM    106 HD22 ASN C  67      10.834  54.201  95.869  1.00 42.19           H  
ATOM    107  N   SER C  68      15.927  54.507  94.444  1.00 34.31           N  
ATOM    108  CA  SER C  68      16.967  54.955  95.377  1.00 32.75           C  
ATOM    109  C   SER C  68      16.377  56.026  96.320  1.00 34.05           C  
ATOM    110  O   SER C  68      16.815  56.205  97.450  1.00 35.35           O  
ATOM    111  CB  SER C  68      18.123  55.595  94.605  1.00 31.08           C  
ATOM    112  OG  SER C  68      17.588  56.540  93.661  1.00 28.96           O  
ATOM    113  H   SER C  68      15.866  54.970  93.549  1.00 34.31           H  
ATOM    114  HA  SER C  68      17.308  54.111  95.987  1.00 32.75           H  
ATOM    115  HB2 SER C  68      18.694  54.842  94.050  1.00 31.08           H  
ATOM    116  HB3 SER C  68      18.802  56.126  95.275  1.00 31.08           H  
ATOM    117  HG  SER C  68      17.543  56.066  92.802  1.00 28.96           H  
ATOM    118  N   ARG C  69      15.467  56.827  95.750  1.00 33.77           N  
ATOM    119  CA  ARG C  69      15.010  58.099  96.294  1.00 35.18           C  
ATOM    120  C   ARG C  69      16.091  59.208  96.166  1.00 34.26           C  
ATOM    121  O   ARG C  69      15.982  60.271  96.755  1.00 36.17           O  
ATOM    122  CB  ARG C  69      14.425  58.016  97.715  1.00 38.90           C  
ATOM    123  CG  ARG C  69      13.310  56.973  97.836  1.00 44.59           C  
ATOM    124  CD  ARG C  69      12.848  56.787  99.280  1.00 50.90           C  
ATOM    125  NE  ARG C  69      11.891  55.662  99.352  1.00 58.73           N  
ATOM    126  CZ  ARG C  69      12.003  54.542 100.067  1.00 68.20           C  
ATOM    127  NH1 ARG C  69      12.959  54.406 100.983  1.00 71.01           N  
ATOM    128  NH2 ARG C  69      11.155  53.538  99.858  1.00 67.88           N1+
ATOM    129  H   ARG C  69      15.053  56.535  94.876  1.00 33.77           H  
ATOM    130  HA  ARG C  69      14.204  58.415  95.618  1.00 35.18           H  
ATOM    131  HB2 ARG C  69      15.219  57.799  98.438  1.00 38.90           H  
ATOM    132  HB3 ARG C  69      14.024  58.997  98.002  1.00 38.90           H  
ATOM    133  HG2 ARG C  69      13.652  56.001  97.460  1.00 44.59           H  
ATOM    134  HG3 ARG C  69      12.457  57.265  97.210  1.00 44.59           H  
ATOM    135  HD2 ARG C  69      12.336  57.682  99.647  1.00 50.90           H  
ATOM    136  HD3 ARG C  69      13.714  56.603  99.918  1.00 50.90           H  
ATOM    137  HE  ARG C  69      11.160  55.700  98.656  1.00 58.73           H  
ATOM    138 HH11 ARG C  69      13.035  53.547 101.509  1.00 71.01           H  
ATOM    139 HH12 ARG C  69      13.608  55.161 101.151  1.00 71.01           H  
ATOM    140 HH21 ARG C  69      10.432  53.626  99.159  1.00 67.88           H  
ATOM    141 HH22 ARG C  69      11.236  52.688 100.397  1.00 67.88           H  
ATOM    142  N   GLU C  70      17.057  58.995  95.281  1.00 34.34           N  
ATOM    143  CA  GLU C  70      18.060  59.982  94.881  1.00 36.34           C  
ATOM    144  C   GLU C  70      17.536  60.591  93.560  1.00 33.37           C  
ATOM    145  O   GLU C  70      17.461  59.882  92.568  1.00 31.73           O  
ATOM    146  CB  GLU C  70      19.418  59.346  94.563  1.00 40.06           C  
ATOM    147  CG  GLU C  70      20.183  58.846  95.785  1.00 46.60           C  
ATOM    148  CD  GLU C  70      21.410  58.177  95.208  1.00 53.91           C  
ATOM    149  OE1 GLU C  70      22.321  58.909  94.756  1.00 58.43           O  
ATOM    150  OE2 GLU C  70      21.408  56.930  95.104  1.00 57.44           O1-
ATOM    151  H   GLU C  70      17.125  58.096  94.826  1.00 34.34           H  
ATOM    152  HA  GLU C  70      18.186  60.729  95.666  1.00 36.34           H  
ATOM    153  HB2 GLU C  70      19.285  58.523  93.850  1.00 40.06           H  
ATOM    154  HB3 GLU C  70      20.035  60.091  94.039  1.00 40.06           H  
ATOM    155  HG2 GLU C  70      19.591  58.135  96.369  1.00 46.60           H  
ATOM    156  HG3 GLU C  70      20.472  59.675  96.440  1.00 46.60           H  
ATOM    157  N   PRO C  71      17.145  61.876  93.569  1.00 33.03           N  
ATOM    158  CA  PRO C  71      16.666  62.509  92.342  1.00 32.54           C  
ATOM    159  C   PRO C  71      17.763  62.597  91.260  1.00 31.63           C  
ATOM    160  O   PRO C  71      18.949  62.584  91.536  1.00 31.67           O  
ATOM    161  CB  PRO C  71      16.253  63.926  92.757  1.00 32.91           C  
ATOM    162  CG  PRO C  71      16.052  63.824  94.262  1.00 33.97           C  
ATOM    163  CD  PRO C  71      17.098  62.806  94.684  1.00 34.51           C  
ATOM    164  HA  PRO C  71      15.811  61.934  91.977  1.00 32.54           H  
ATOM    165  HB2 PRO C  71      17.042  64.656  92.538  1.00 32.91           H  
ATOM    166  HB3 PRO C  71      15.346  64.256  92.240  1.00 32.91           H  
ATOM    167  HG2 PRO C  71      15.047  63.438  94.473  1.00 33.97           H  
ATOM    168  HG3 PRO C  71      16.165  64.784  94.773  1.00 33.97           H  
ATOM    169  HD2 PRO C  71      16.831  62.327  95.625  1.00 34.51           H  
ATOM    170  HD3 PRO C  71      18.089  63.263  94.780  1.00 34.51           H  
ATOM    171  N   SER C  72      17.296  62.704  90.026  1.00 32.96           N  
ATOM    172  CA  SER C  72      18.139  62.938  88.863  1.00 32.95           C  
ATOM    173  C   SER C  72      17.359  63.835  87.883  1.00 33.59           C  
ATOM    174  O   SER C  72      16.220  63.538  87.504  1.00 31.48           O  
ATOM    175  CB  SER C  72      18.502  61.623  88.163  1.00 33.58           C  
ATOM    176  OG  SER C  72      19.521  61.816  87.184  1.00 31.72           O  
ATOM    177  H   SER C  72      16.308  62.562  89.875  1.00 32.96           H  
ATOM    178  HA  SER C  72      19.056  63.433  89.188  1.00 32.95           H  
ATOM    179  HB2 SER C  72      17.631  61.192  87.657  1.00 33.58           H  
ATOM    180  HB3 SER C  72      18.855  60.879  88.888  1.00 33.58           H  
ATOM    181  HG  SER C  72      20.345  61.408  87.538  1.00 31.72           H  
ATOM    182  N   GLN C  73      18.000  64.931  87.491  1.00 33.17           N  
ATOM    183  CA  GLN C  73      17.497  65.802  86.439  1.00 35.64           C  
ATOM    184  C   GLN C  73      18.058  65.274  85.107  1.00 34.61           C  
ATOM    185  O   GLN C  73      19.278  65.135  84.939  1.00 34.50           O  
ATOM    186  CB  GLN C  73      17.957  67.255  86.570  1.00 41.81           C  
ATOM    187  CG  GLN C  73      17.085  68.069  87.518  1.00 47.02           C  
ATOM    188  CD  GLN C  73      17.267  69.538  87.203  1.00 53.25           C  
ATOM    189  OE1 GLN C  73      16.576  70.106  86.369  1.00 53.55           O  
ATOM    190  NE2 GLN C  73      18.245  70.149  87.860  1.00 58.82           N  
ATOM    191  H   GLN C  73      18.905  65.147  87.885  1.00 33.17           H  
ATOM    192  HA  GLN C  73      16.406  65.745  86.427  1.00 35.64           H  
ATOM    193  HB2 GLN C  73      19.004  67.308  86.895  1.00 41.81           H  
ATOM    194  HB3 GLN C  73      17.932  67.728  85.578  1.00 41.81           H  
ATOM    195  HG2 GLN C  73      17.342  67.861  88.562  1.00 47.02           H  
ATOM    196  HG3 GLN C  73      16.022  67.835  87.387  1.00 47.02           H  
ATOM    197 HE21 GLN C  73      18.791  69.641  88.541  1.00 58.82           H  
ATOM    198 HE22 GLN C  73      18.443  71.123  87.678  1.00 58.82           H  
ATOM    199  N   VAL C  74      17.163  65.050  84.160  1.00 30.94           N  
ATOM    200  CA  VAL C  74      17.489  64.452  82.870  1.00 32.64           C  
ATOM    201  C   VAL C  74      16.927  65.398  81.780  1.00 33.31           C  
ATOM    202  O   VAL C  74      15.830  65.944  81.916  1.00 37.49           O  
ATOM    203  CB  VAL C  74      16.900  63.030  82.721  1.00 31.68           C  
ATOM    204  CG1 VAL C  74      17.472  62.317  81.493  1.00 33.49           C  
ATOM    205  CG2 VAL C  74      17.143  62.156  83.957  1.00 31.71           C  
ATOM    206  H   VAL C  74      16.207  65.336  84.313  1.00 30.94           H  
ATOM    207  HA  VAL C  74      18.576  64.401  82.787  1.00 32.64           H  
ATOM    208  HB  VAL C  74      15.817  63.110  82.578  1.00 31.68           H  
ATOM    209 HG11 VAL C  74      17.265  62.869  80.575  1.00 33.49           H  
ATOM    210 HG12 VAL C  74      18.555  62.184  81.573  1.00 33.49           H  
ATOM    211 HG13 VAL C  74      17.020  61.327  81.378  1.00 33.49           H  
ATOM    212 HG21 VAL C  74      18.210  62.087  84.192  1.00 31.71           H  
ATOM    213 HG22 VAL C  74      16.623  62.552  84.834  1.00 31.71           H  
ATOM    214 HG23 VAL C  74      16.766  61.140  83.795  1.00 31.71           H  
ATOM    215  N   ILE C  75      17.705  65.558  80.718  1.00 33.56           N  
ATOM    216  CA  ILE C  75      17.277  66.173  79.468  1.00 35.24           C  
ATOM    217  C   ILE C  75      16.964  64.986  78.535  1.00 32.64           C  
ATOM    218  O   ILE C  75      17.841  64.192  78.187  1.00 34.81           O  
ATOM    219  CB  ILE C  75      18.358  67.055  78.797  1.00 38.28           C  
ATOM    220  CG1 ILE C  75      19.020  68.071  79.742  1.00 40.09           C  
ATOM    221  CG2 ILE C  75      17.779  67.764  77.562  1.00 37.95           C  
ATOM    222  CD1 ILE C  75      18.063  69.011  80.457  1.00 45.04           C  
ATOM    223  H   ILE C  75      18.654  65.214  80.754  1.00 33.56           H  
ATOM    224  HA  ILE C  75      16.376  66.761  79.652  1.00 35.24           H  
ATOM    225  HB  ILE C  75      19.168  66.409  78.436  1.00 38.28           H  
ATOM    226 HG12 ILE C  75      19.606  67.522  80.483  1.00 40.09           H  
ATOM    227 HG13 ILE C  75      19.744  68.671  79.176  1.00 40.09           H  
ATOM    228 HG21 ILE C  75      17.502  67.041  76.788  1.00 37.95           H  
ATOM    229 HG22 ILE C  75      16.885  68.345  77.812  1.00 37.95           H  
ATOM    230 HG23 ILE C  75      18.514  68.445  77.120  1.00 37.95           H  
ATOM    231 HD11 ILE C  75      17.461  69.590  79.750  1.00 45.04           H  
ATOM    232 HD12 ILE C  75      17.388  68.465  81.121  1.00 45.04           H  
ATOM    233 HD13 ILE C  75      18.626  69.720  81.072  1.00 45.04           H  
ATOM    234  N   PHE C  76      15.690  64.853  78.177  1.00 29.86           N  
ATOM    235  CA  PHE C  76      15.269  63.962  77.099  1.00 28.55           C  
ATOM    236  C   PHE C  76      15.374  64.816  75.819  1.00 30.42           C  
ATOM    237  O   PHE C  76      14.928  65.947  75.795  1.00 30.77           O  
ATOM    238  CB  PHE C  76      13.805  63.505  77.220  1.00 26.96           C  
ATOM    239  CG  PHE C  76      13.420  62.544  78.325  1.00 26.61           C  
ATOM    240  CD1 PHE C  76      14.344  61.976  79.208  1.00 25.97           C  
ATOM    241  CD2 PHE C  76      12.089  62.173  78.435  1.00 25.46           C  
ATOM    242  CE1 PHE C  76      13.938  61.072  80.179  1.00 26.10           C  
ATOM    243  CE2 PHE C  76      11.681  61.269  79.401  1.00 26.73           C  
ATOM    244  CZ  PHE C  76      12.609  60.718  80.276  1.00 26.33           C  
ATOM    245  H   PHE C  76      14.982  65.402  78.642  1.00 29.86           H  
ATOM    246  HA  PHE C  76      15.946  63.108  77.027  1.00 28.55           H  
ATOM    247  HB2 PHE C  76      13.167  64.392  77.314  1.00 26.96           H  
ATOM    248  HB3 PHE C  76      13.525  63.023  76.273  1.00 26.96           H  
ATOM    249  HD1 PHE C  76      15.387  62.245  79.133  1.00 25.97           H  
ATOM    250  HD2 PHE C  76      11.360  62.595  77.759  1.00 25.46           H  
ATOM    251  HE1 PHE C  76      14.662  60.647  80.858  1.00 26.10           H  
ATOM    252  HE2 PHE C  76      10.640  60.991  79.474  1.00 26.73           H  
ATOM    253  HZ  PHE C  76      12.290  60.013  81.031  1.00 26.33           H  
ATOM    254  N   CAS C  77      15.937  64.226  74.762  1.00 31.50           N  
ATOM    255  CA  CAS C  77      16.107  64.896  73.468  1.00 34.04           C  
ATOM    256  CB  CAS C  77      17.532  65.437  73.360  1.00 37.75           C  
ATOM    257  C   CAS C  77      15.835  63.882  72.344  1.00 33.58           C  
ATOM    258  O   CAS C  77      16.501  62.848  72.251  1.00 34.11           O  
ATOM    259  SG  CAS C  77      17.834  66.400  71.847  1.00 41.52           S  
ATOM    260 AS   CAS C  77      16.713  68.323  71.904  1.00 52.31          AS  
ATOM    261  CE1 CAS C  77      17.412  69.472  70.490  1.00 56.08           C  
ATOM    262  CE2 CAS C  77      17.024  69.178  73.630  1.00 54.37           C  
ATOM    263  H   CAS C  77      16.296  63.287  74.864  1.00 31.50           H  
ATOM    264  HA  CAS C  77      15.390  65.720  73.408  1.00 34.04           H  
ATOM    265  HB2 CAS C  77      18.252  64.613  73.373  1.00 37.75           H  
ATOM    266  HB3 CAS C  77      17.762  66.075  74.220  1.00 37.75           H  
ATOM    267 HE11 CAS C  77      16.881  70.427  70.496  1.00 56.08           H  
ATOM    268 HE12 CAS C  77      17.273  68.989  69.519  1.00 56.08           H  
ATOM    269 HE13 CAS C  77      18.478  69.652  70.652  1.00 56.08           H  
ATOM    270 HE21 CAS C  77      16.480  70.124  73.675  1.00 54.37           H  
ATOM    271 HE22 CAS C  77      18.092  69.370  73.760  1.00 54.37           H  
ATOM    272 HE23 CAS C  77      16.678  68.525  74.434  1.00 54.37           H  
ATOM    273  N   ASN C  78      14.827  64.172  71.530  1.00 32.90           N  
ATOM    274  CA  ASN C  78      14.365  63.284  70.466  1.00 32.27           C  
ATOM    275  C   ASN C  78      15.051  63.632  69.129  1.00 33.53           C  
ATOM    276  O   ASN C  78      14.729  64.637  68.497  1.00 35.12           O  
ATOM    277  CB  ASN C  78      12.850  63.376  70.293  1.00 32.18           C  
ATOM    278  CG  ASN C  78      12.373  62.431  69.213  1.00 32.25           C  
ATOM    279  OD1 ASN C  78      13.123  61.586  68.687  1.00 29.22           O  
ATOM    280  ND2 ASN C  78      11.101  62.585  68.856  1.00 31.87           N  
ATOM    281  H   ASN C  78      14.353  65.058  71.629  1.00 32.90           H  
ATOM    282  HA  ASN C  78      14.628  62.263  70.735  1.00 32.27           H  
ATOM    283  HB2 ASN C  78      12.543  64.396  70.030  1.00 32.18           H  
ATOM    284  HB3 ASN C  78      12.345  63.110  71.229  1.00 32.18           H  
ATOM    285 HD21 ASN C  78      10.530  63.283  69.309  1.00 31.87           H  
ATOM    286 HD22 ASN C  78      10.707  62.003  68.130  1.00 31.87           H  
ATOM    287  N   ARG C  79      15.985  62.781  68.720  1.00 32.99           N  
ATOM    288  CA  ARG C  79      16.657  62.867  67.430  1.00 36.46           C  
ATOM    289  C   ARG C  79      16.235  61.691  66.514  1.00 37.11           C  
ATOM    290  O   ARG C  79      17.056  61.117  65.797  1.00 40.00           O  
ATOM    291  CB  ARG C  79      18.179  62.940  67.574  1.00 39.10           C  
ATOM    292  CG  ARG C  79      18.633  64.079  68.484  1.00 44.47           C  
ATOM    293  CD  ARG C  79      20.129  64.308  68.353  1.00 52.76           C  
ATOM    294  NE  ARG C  79      20.663  65.028  69.510  1.00 58.92           N  
ATOM    295  CZ  ARG C  79      20.619  66.335  69.735  1.00 62.18           C  
ATOM    296  NH1 ARG C  79      20.010  67.159  68.887  1.00 63.22           N  
ATOM    297  NH2 ARG C  79      21.175  66.819  70.838  1.00 68.19           N1+
ATOM    298  H   ARG C  79      16.237  62.012  69.323  1.00 32.99           H  
ATOM    299  HA  ARG C  79      16.319  63.776  66.915  1.00 36.46           H  
ATOM    300  HB2 ARG C  79      18.569  61.991  67.964  1.00 39.10           H  
ATOM    301  HB3 ARG C  79      18.623  63.071  66.578  1.00 39.10           H  
ATOM    302  HG2 ARG C  79      18.387  63.834  69.525  1.00 44.47           H  
ATOM    303  HG3 ARG C  79      18.098  65.005  68.242  1.00 44.47           H  
ATOM    304  HD2 ARG C  79      20.388  64.846  67.434  1.00 52.76           H  
ATOM    305  HD3 ARG C  79      20.664  63.354  68.307  1.00 52.76           H  
ATOM    306  HE  ARG C  79      21.118  64.450  70.203  1.00 58.92           H  
ATOM    307 HH11 ARG C  79      19.586  66.795  68.046  1.00 63.22           H  
ATOM    308 HH12 ARG C  79      19.973  68.148  69.084  1.00 63.22           H  
ATOM    309 HH21 ARG C  79      21.623  66.196  71.493  1.00 68.19           H  
ATOM    310 HH22 ARG C  79      21.149  67.812  71.022  1.00 68.19           H  
ATOM    311  N   SER C  80      14.930  61.469  66.454  1.00 34.78           N  
ATOM    312  CA  SER C  80      14.317  60.539  65.512  1.00 32.20           C  
ATOM    313  C   SER C  80      13.057  61.177  64.875  1.00 32.78           C  
ATOM    314  O   SER C  80      12.316  61.882  65.558  1.00 31.19           O  
ATOM    315  CB  SER C  80      13.962  59.208  66.185  1.00 31.21           C  
ATOM    316  OG  SER C  80      12.940  59.331  67.169  1.00 31.54           O  
ATOM    317  H   SER C  80      14.329  61.962  67.100  1.00 34.78           H  
ATOM    318  HA  SER C  80      15.056  60.334  64.733  1.00 32.20           H  
ATOM    319  HB2 SER C  80      14.842  58.775  66.673  1.00 31.21           H  
ATOM    320  HB3 SER C  80      13.602  58.489  65.443  1.00 31.21           H  
ATOM    321  HG  SER C  80      13.149  60.112  67.731  1.00 31.54           H  
ATOM    322  N   PRO C  81      12.801  60.895  63.587  1.00 34.42           N  
ATOM    323  CA  PRO C  81      11.586  61.367  62.907  1.00 35.72           C  
ATOM    324  C   PRO C  81      10.381  60.444  63.226  1.00 34.33           C  
ATOM    325  O   PRO C  81       9.742  59.883  62.342  1.00 33.78           O  
ATOM    326  CB  PRO C  81      11.972  61.325  61.428  1.00 36.45           C  
ATOM    327  CG  PRO C  81      12.876  60.100  61.352  1.00 36.45           C  
ATOM    328  CD  PRO C  81      13.649  60.157  62.660  1.00 34.27           C  
ATOM    329  HA  PRO C  81      11.334  62.381  63.226  1.00 35.72           H  
ATOM    330  HB2 PRO C  81      11.122  61.262  60.742  1.00 36.45           H  
ATOM    331  HB3 PRO C  81      12.551  62.220  61.170  1.00 36.45           H  
ATOM    332  HG2 PRO C  81      13.532  60.108  60.477  1.00 36.45           H  
ATOM    333  HG3 PRO C  81      12.272  59.185  61.312  1.00 36.45           H  
ATOM    334  HD2 PRO C  81      14.587  60.710  62.540  1.00 34.27           H  
ATOM    335  HD3 PRO C  81      13.865  59.163  63.056  1.00 34.27           H  
ATOM    336  N   ARG C  82      10.085  60.329  64.525  1.00 33.90           N  
ATOM    337  CA  ARG C  82       9.008  59.502  65.056  1.00 32.03           C  
ATOM    338  C   ARG C  82       8.189  60.339  66.073  1.00 32.49           C  
ATOM    339  O   ARG C  82       8.590  61.435  66.474  1.00 30.71           O  
ATOM    340  CB  ARG C  82       9.572  58.243  65.729  1.00 31.19           C  
ATOM    341  CG  ARG C  82      10.253  57.222  64.805  1.00 31.55           C  
ATOM    342  CD  ARG C  82       9.480  56.854  63.539  1.00 32.69           C  
ATOM    343  NE  ARG C  82       9.747  55.460  63.132  1.00 31.15           N  
ATOM    344  CZ  ARG C  82       8.969  54.413  63.399  1.00 31.84           C  
ATOM    345  NH1 ARG C  82       7.856  54.541  64.127  1.00 32.58           N  
ATOM    346  NH2 ARG C  82       9.322  53.207  62.960  1.00 32.02           N1+
ATOM    347  H   ARG C  82      10.632  60.847  65.198  1.00 33.90           H  
ATOM    348  HA  ARG C  82       8.324  59.235  64.243  1.00 32.03           H  
ATOM    349  HB2 ARG C  82      10.301  58.541  66.493  1.00 31.19           H  
ATOM    350  HB3 ARG C  82       8.778  57.733  66.282  1.00 31.19           H  
ATOM    351  HG2 ARG C  82      10.443  56.318  65.397  1.00 31.55           H  
ATOM    352  HG3 ARG C  82      11.241  57.599  64.514  1.00 31.55           H  
ATOM    353  HD2 ARG C  82       9.822  57.472  62.705  1.00 32.69           H  
ATOM    354  HD3 ARG C  82       8.404  57.020  63.614  1.00 32.69           H  
ATOM    355  HE  ARG C  82      10.588  55.289  62.600  1.00 31.15           H  
ATOM    356 HH11 ARG C  82       7.295  53.728  64.338  1.00 32.58           H  
ATOM    357 HH12 ARG C  82       7.577  55.450  64.467  1.00 32.58           H  
ATOM    358 HH21 ARG C  82      10.174  53.091  62.429  1.00 32.02           H  
ATOM    359 HH22 ARG C  82       8.738  52.407  63.158  1.00 32.02           H  
ATOM    360  N   VAL C  83       7.008  59.814  66.411  1.00 33.44           N  
ATOM    361  CA  VAL C  83       6.161  60.373  67.466  1.00 34.04           C  
ATOM    362  C   VAL C  83       6.477  59.508  68.699  1.00 32.31           C  
ATOM    363  O   VAL C  83       5.949  58.411  68.867  1.00 33.19           O  
ATOM    364  CB  VAL C  83       4.665  60.322  67.093  1.00 34.68           C  
ATOM    365  CG1 VAL C  83       3.805  60.922  68.212  1.00 35.36           C  
ATOM    366  CG2 VAL C  83       4.391  61.081  65.790  1.00 37.61           C  
ATOM    367  H   VAL C  83       6.674  59.002  65.913  1.00 33.44           H  
ATOM    368  HA  VAL C  83       6.457  61.411  67.662  1.00 34.04           H  
ATOM    369  HB  VAL C  83       4.355  59.279  66.946  1.00 34.68           H  
ATOM    370 HG11 VAL C  83       3.925  60.371  69.150  1.00 35.36           H  
ATOM    371 HG12 VAL C  83       4.072  61.968  68.400  1.00 35.36           H  
ATOM    372 HG13 VAL C  83       2.743  60.886  67.946  1.00 35.36           H  
ATOM    373 HG21 VAL C  83       4.712  62.126  65.865  1.00 37.61           H  
ATOM    374 HG22 VAL C  83       4.916  60.624  64.945  1.00 37.61           H  
ATOM    375 HG23 VAL C  83       3.322  61.072  65.553  1.00 37.61           H  
ATOM    376  N   VAL C  84       7.437  59.980  69.483  1.00 31.19           N  
ATOM    377  CA  VAL C  84       8.097  59.158  70.487  1.00 31.22           C  
ATOM    378  C   VAL C  84       7.272  59.164  71.789  1.00 30.05           C  
ATOM    379  O   VAL C  84       6.753  60.207  72.228  1.00 28.99           O  
ATOM    380  CB  VAL C  84       9.547  59.618  70.718  1.00 31.50           C  
ATOM    381  CG1 VAL C  84      10.227  58.890  71.877  1.00 32.99           C  
ATOM    382  CG2 VAL C  84      10.355  59.397  69.440  1.00 32.27           C  
ATOM    383  H   VAL C  84       7.719  60.946  69.396  1.00 31.19           H  
ATOM    384  HA  VAL C  84       8.111  58.138  70.091  1.00 31.22           H  
ATOM    385  HB  VAL C  84       9.562  60.688  70.948  1.00 31.50           H  
ATOM    386 HG11 VAL C  84       9.742  59.116  72.831  1.00 32.99           H  
ATOM    387 HG12 VAL C  84      10.223  57.807  71.731  1.00 32.99           H  
ATOM    388 HG13 VAL C  84      11.267  59.211  71.967  1.00 32.99           H  
ATOM    389 HG21 VAL C  84      10.248  58.367  69.098  1.00 32.27           H  
ATOM    390 HG22 VAL C  84      10.000  60.037  68.630  1.00 32.27           H  
ATOM    391 HG23 VAL C  84      11.417  59.601  69.600  1.00 32.27           H  
ATOM    392  N   LEU C  85       7.172  57.974  72.371  1.00 27.60           N  
ATOM    393  CA  LEU C  85       6.517  57.681  73.641  1.00 27.78           C  
ATOM    394  C   LEU C  85       7.621  57.181  74.607  1.00 26.16           C  
ATOM    395  O   LEU C  85       8.226  56.142  74.354  1.00 23.92           O  
ATOM    396  CB  LEU C  85       5.492  56.557  73.412  1.00 29.40           C  
ATOM    397  CG  LEU C  85       4.541  56.302  74.594  1.00 30.29           C  
ATOM    398  CD1 LEU C  85       3.526  57.435  74.748  1.00 31.96           C  
ATOM    399  CD2 LEU C  85       3.800  54.979  74.378  1.00 31.23           C  
ATOM    400  H   LEU C  85       7.566  57.171  71.903  1.00 27.60           H  
ATOM    401  HA  LEU C  85       6.020  58.581  74.002  1.00 27.78           H  
ATOM    402  HB2 LEU C  85       4.896  56.791  72.525  1.00 29.40           H  
ATOM    403  HB3 LEU C  85       6.021  55.626  73.170  1.00 29.40           H  
ATOM    404  HG  LEU C  85       5.118  56.218  75.521  1.00 30.29           H  
ATOM    405 HD11 LEU C  85       4.020  58.390  74.944  1.00 31.96           H  
ATOM    406 HD12 LEU C  85       2.919  57.550  73.844  1.00 31.96           H  
ATOM    407 HD13 LEU C  85       2.847  57.238  75.583  1.00 31.96           H  
ATOM    408 HD21 LEU C  85       3.222  54.994  73.448  1.00 31.23           H  
ATOM    409 HD22 LEU C  85       4.506  54.143  74.325  1.00 31.23           H  
ATOM    410 HD23 LEU C  85       3.107  54.779  75.201  1.00 31.23           H  
ATOM    411  N   PRO C  86       7.881  57.934  75.692  1.00 25.19           N  
ATOM    412  CA  PRO C  86       8.669  57.409  76.805  1.00 24.82           C  
ATOM    413  C   PRO C  86       7.807  56.408  77.600  1.00 24.95           C  
ATOM    414  O   PRO C  86       6.655  56.674  77.923  1.00 26.79           O  
ATOM    415  CB  PRO C  86       8.958  58.620  77.699  1.00 25.05           C  
ATOM    416  CG  PRO C  86       8.587  59.823  76.847  1.00 24.82           C  
ATOM    417  CD  PRO C  86       7.479  59.303  75.949  1.00 26.19           C  
ATOM    418  HA  PRO C  86       9.580  56.939  76.425  1.00 24.82           H  
ATOM    419  HB2 PRO C  86       8.347  58.615  78.605  1.00 25.05           H  
ATOM    420  HB3 PRO C  86      10.002  58.650  78.022  1.00 25.05           H  
ATOM    421  HG2 PRO C  86       9.451  60.112  76.241  1.00 24.82           H  
ATOM    422  HG3 PRO C  86       8.282  60.687  77.440  1.00 24.82           H  
ATOM    423  HD2 PRO C  86       7.395  59.885  75.029  1.00 26.19           H  
ATOM    424  HD3 PRO C  86       6.516  59.273  76.465  1.00 26.19           H  
ATOM    425  N   VAL C  87       8.417  55.287  77.936  1.00 25.72           N  
ATOM    426  CA  VAL C  87       7.810  54.227  78.725  1.00 27.01           C  
ATOM    427  C   VAL C  87       8.736  54.017  79.939  1.00 27.48           C  
ATOM    428  O   VAL C  87       9.954  53.832  79.815  1.00 27.62           O  
ATOM    429  CB  VAL C  87       7.645  52.932  77.908  1.00 27.25           C  
ATOM    430  CG1 VAL C  87       7.065  51.797  78.757  1.00 28.70           C  
ATOM    431  CG2 VAL C  87       6.744  53.154  76.687  1.00 27.78           C  
ATOM    432  H   VAL C  87       9.375  55.156  77.645  1.00 25.72           H  
ATOM    433  HA  VAL C  87       6.829  54.562  79.072  1.00 27.01           H  
ATOM    434  HB  VAL C  87       8.627  52.611  77.548  1.00 27.25           H  
ATOM    435 HG11 VAL C  87       7.730  51.535  79.586  1.00 28.70           H  
ATOM    436 HG12 VAL C  87       6.090  52.072  79.172  1.00 28.70           H  
ATOM    437 HG13 VAL C  87       6.934  50.895  78.152  1.00 28.70           H  
ATOM    438 HG21 VAL C  87       5.756  53.524  76.985  1.00 27.78           H  
ATOM    439 HG22 VAL C  87       7.183  53.878  75.993  1.00 27.78           H  
ATOM    440 HG23 VAL C  87       6.601  52.220  76.134  1.00 27.78           H  
ATOM    441  N   TRP C  88       8.124  54.072  81.117  1.00 27.94           N  
ATOM    442  CA  TRP C  88       8.771  53.804  82.398  1.00 26.97           C  
ATOM    443  C   TRP C  88       8.382  52.355  82.732  1.00 28.00           C  
ATOM    444  O   TRP C  88       7.207  51.993  82.767  1.00 28.39           O  
ATOM    445  CB  TRP C  88       8.259  54.782  83.462  1.00 26.33           C  
ATOM    446  CG  TRP C  88       8.767  54.538  84.849  1.00 26.14           C  
ATOM    447  CD1 TRP C  88      10.058  54.271  85.222  1.00 26.18           C  
ATOM    448  CD2 TRP C  88       7.991  54.513  86.041  1.00 26.21           C  
ATOM    449  NE1 TRP C  88      10.127  54.089  86.581  1.00 26.34           N  
ATOM    450  CE2 TRP C  88       8.869  54.229  87.105  1.00 26.41           C  
ATOM    451  CE3 TRP C  88       6.630  54.709  86.317  1.00 25.86           C  
ATOM    452  CZ2 TRP C  88       8.434  54.128  88.414  1.00 27.05           C  
ATOM    453  CZ3 TRP C  88       6.203  54.612  87.611  1.00 26.81           C  
ATOM    454  CH2 TRP C  88       7.094  54.307  88.647  1.00 27.11           C  
ATOM    455  H   TRP C  88       7.135  54.277  81.147  1.00 27.94           H  
ATOM    456  HA  TRP C  88       9.857  53.888  82.283  1.00 26.97           H  
ATOM    457  HB2 TRP C  88       8.531  55.804  83.172  1.00 26.33           H  
ATOM    458  HB3 TRP C  88       7.162  54.760  83.471  1.00 26.33           H  
ATOM    459  HD1 TRP C  88      10.899  54.213  84.547  1.00 26.18           H  
ATOM    460  HE1 TRP C  88      10.965  53.885  87.107  1.00 26.34           H  
ATOM    461  HE3 TRP C  88       5.934  54.932  85.522  1.00 25.86           H  
ATOM    462  HZ2 TRP C  88       9.121  53.916  89.220  1.00 27.05           H  
ATOM    463  HZ3 TRP C  88       5.160  54.773  87.839  1.00 26.81           H  
ATOM    464  HH2 TRP C  88       6.717  54.210  89.655  1.00 27.11           H  
ATOM    465  N   LEU C  89       9.382  51.506  82.933  1.00 27.51           N  
ATOM    466  CA  LEU C  89       9.150  50.140  83.379  1.00 30.58           C  
ATOM    467  C   LEU C  89       9.060  50.260  84.906  1.00 29.65           C  
ATOM    468  O   LEU C  89      10.046  50.545  85.576  1.00 28.55           O  
ATOM    469  CB  LEU C  89      10.283  49.175  83.024  1.00 31.86           C  
ATOM    470  CG  LEU C  89      10.438  48.860  81.525  1.00 32.56           C  
ATOM    471  CD1 LEU C  89      11.504  47.772  81.356  1.00 33.83           C  
ATOM    472  CD2 LEU C  89       9.125  48.418  80.879  1.00 32.21           C  
ATOM    473  H   LEU C  89      10.340  51.811  82.832  1.00 27.51           H  
ATOM    474  HA  LEU C  89       8.196  49.776  82.986  1.00 30.58           H  
ATOM    475  HB2 LEU C  89      11.238  49.566  83.398  1.00 31.86           H  
ATOM    476  HB3 LEU C  89      10.113  48.235  83.568  1.00 31.86           H  
ATOM    477  HG  LEU C  89      10.786  49.762  81.006  1.00 32.56           H  
ATOM    478 HD11 LEU C  89      12.471  48.117  81.735  1.00 33.83           H  
ATOM    479 HD12 LEU C  89      11.233  46.862  81.902  1.00 33.83           H  
ATOM    480 HD13 LEU C  89      11.633  47.501  80.304  1.00 33.83           H  
ATOM    481 HD21 LEU C  89       8.616  47.661  81.485  1.00 32.21           H  
ATOM    482 HD22 LEU C  89       8.446  49.268  80.759  1.00 32.21           H  
ATOM    483 HD23 LEU C  89       9.291  47.998  79.882  1.00 32.21           H  
ATOM    484  N   ASN C  90       7.835  50.104  85.410  1.00 30.42           N  
ATOM    485  CA  ASN C  90       7.547  50.419  86.803  1.00 31.42           C  
ATOM    486  C   ASN C  90       8.190  49.366  87.751  1.00 33.20           C  
ATOM    487  O   ASN C  90       9.041  48.579  87.348  1.00 34.94           O  
ATOM    488  CB  ASN C  90       6.063  50.703  87.001  1.00 31.00           C  
ATOM    489  CG  ASN C  90       5.224  49.512  87.405  1.00 32.89           C  
ATOM    490  OD1 ASN C  90       5.652  48.358  87.470  1.00 32.31           O  
ATOM    491  ND2 ASN C  90       4.003  49.832  87.785  1.00 34.25           N  
ATOM    492  H   ASN C  90       7.093  49.768  84.812  1.00 30.42           H  
ATOM    493  HA  ASN C  90       8.086  51.351  87.015  1.00 31.42           H  
ATOM    494  HB2 ASN C  90       5.621  51.158  86.106  1.00 31.00           H  
ATOM    495  HB3 ASN C  90       5.963  51.439  87.810  1.00 31.00           H  
ATOM    496 HD21 ASN C  90       3.687  50.789  87.716  1.00 34.25           H  
ATOM    497 HD22 ASN C  90       3.384  49.120  88.145  1.00 34.25           H  
ATOM    498  N   PHE C  91       7.827  49.434  89.027  1.00 34.47           N  
ATOM    499  CA  PHE C  91       8.535  48.693  90.062  1.00 37.07           C  
ATOM    500  C   PHE C  91       8.315  47.169  90.017  1.00 39.73           C  
ATOM    501  O   PHE C  91       9.165  46.440  90.516  1.00 41.23           O  
ATOM    502  CB  PHE C  91       8.208  49.234  91.458  1.00 37.07           C  
ATOM    503  CG  PHE C  91       8.532  50.707  91.619  1.00 35.86           C  
ATOM    504  CD1 PHE C  91       9.816  51.189  91.379  1.00 34.12           C  
ATOM    505  CD2 PHE C  91       7.547  51.595  92.029  1.00 35.09           C  
ATOM    506  CE1 PHE C  91      10.116  52.527  91.555  1.00 31.78           C  
ATOM    507  CE2 PHE C  91       7.842  52.929  92.213  1.00 34.93           C  
ATOM    508  CZ  PHE C  91       9.131  53.396  91.964  1.00 32.97           C  
ATOM    509  H   PHE C  91       7.049  50.022  89.291  1.00 34.47           H  
ATOM    510  HA  PHE C  91       9.605  48.827  89.855  1.00 37.07           H  
ATOM    511  HB2 PHE C  91       7.148  49.055  91.680  1.00 37.07           H  
ATOM    512  HB3 PHE C  91       8.770  48.685  92.221  1.00 37.07           H  
ATOM    513  HD1 PHE C  91      10.588  50.509  91.051  1.00 34.12           H  
ATOM    514  HD2 PHE C  91       6.543  51.239  92.205  1.00 35.09           H  
ATOM    515  HE1 PHE C  91      11.117  52.887  91.373  1.00 31.78           H  
ATOM    516  HE2 PHE C  91       7.076  53.611  92.550  1.00 34.93           H  
ATOM    517  HZ  PHE C  91       9.358  54.444  92.092  1.00 32.97           H  
ATOM    518  N   ASP C  92       7.180  46.710  89.494  1.00 40.05           N  
ATOM    519  CA  ASP C  92       6.946  45.265  89.258  1.00 41.31           C  
ATOM    520  C   ASP C  92       7.404  44.919  87.817  1.00 41.81           C  
ATOM    521  O   ASP C  92       7.809  43.810  87.512  1.00 45.67           O  
ATOM    522  CB  ASP C  92       5.490  44.888  89.443  1.00 43.58           C  
ATOM    523  CG  ASP C  92       5.382  43.377  89.451  1.00 44.71           C  
ATOM    524  OD1 ASP C  92       4.534  42.855  88.706  1.00 45.40           O  
ATOM    525  OD2 ASP C  92       6.058  42.721  90.262  1.00 46.67           O1-
ATOM    526  H   ASP C  92       6.475  47.372  89.201  1.00 40.05           H  
ATOM    527  HA  ASP C  92       7.588  44.706  89.945  1.00 41.31           H  
ATOM    528  HB2 ASP C  92       4.861  45.316  88.654  1.00 43.58           H  
ATOM    529  HB3 ASP C  92       5.117  45.264  90.400  1.00 43.58           H  
ATOM    530  N   GLY C  93       7.262  45.899  86.924  1.00 39.91           N  
ATOM    531  CA  GLY C  93       7.587  45.744  85.518  1.00 38.14           C  
ATOM    532  C   GLY C  93       6.458  46.068  84.537  1.00 37.34           C  
ATOM    533  O   GLY C  93       6.589  45.825  83.347  1.00 38.32           O  
ATOM    534  H   GLY C  93       6.948  46.806  87.238  1.00 39.91           H  
ATOM    535  HA2 GLY C  93       8.408  46.439  85.311  1.00 38.14           H  
ATOM    536  HA3 GLY C  93       7.934  44.727  85.309  1.00 38.14           H  
ATOM    537  N   GLU C  94       5.403  46.731  85.019  1.00 38.02           N  
ATOM    538  CA  GLU C  94       4.319  47.187  84.149  1.00 36.38           C  
ATOM    539  C   GLU C  94       4.903  48.349  83.296  1.00 35.61           C  
ATOM    540  O   GLU C  94       5.569  49.235  83.832  1.00 37.17           O  
ATOM    541  CB  GLU C  94       3.123  47.753  84.927  1.00 36.35           C  
ATOM    542  CG  GLU C  94       2.361  46.726  85.760  1.00 39.33           C  
ATOM    543  CD  GLU C  94       1.317  45.959  84.982  1.00 41.28           C  
ATOM    544  OE1 GLU C  94       1.335  45.987  83.729  1.00 42.93           O  
ATOM    545  OE2 GLU C  94       0.444  45.350  85.619  1.00 43.20           O1-
ATOM    546  H   GLU C  94       5.351  46.917  86.011  1.00 38.02           H  
ATOM    547  HA  GLU C  94       4.018  46.336  83.536  1.00 36.38           H  
ATOM    548  HB2 GLU C  94       3.477  48.542  85.593  1.00 36.35           H  
ATOM    549  HB3 GLU C  94       2.437  48.253  84.231  1.00 36.35           H  
ATOM    550  HG2 GLU C  94       1.834  47.259  86.561  1.00 39.33           H  
ATOM    551  HG3 GLU C  94       3.041  46.016  86.243  1.00 39.33           H  
ATOM    552  N   PRO C  95       4.651  48.345  81.984  1.00 34.10           N  
ATOM    553  CA  PRO C  95       5.119  49.405  81.095  1.00 33.77           C  
ATOM    554  C   PRO C  95       4.171  50.624  81.164  1.00 33.43           C  
ATOM    555  O   PRO C  95       3.097  50.633  80.578  1.00 36.59           O  
ATOM    556  CB  PRO C  95       5.087  48.746  79.719  1.00 32.69           C  
ATOM    557  CG  PRO C  95       3.920  47.769  79.799  1.00 34.34           C  
ATOM    558  CD  PRO C  95       3.939  47.304  81.247  1.00 34.90           C  
ATOM    559  HA  PRO C  95       6.133  49.715  81.366  1.00 33.77           H  
ATOM    560  HB2 PRO C  95       4.973  49.456  78.895  1.00 32.69           H  
ATOM    561  HB3 PRO C  95       6.016  48.183  79.572  1.00 32.69           H  
ATOM    562  HG2 PRO C  95       4.018  46.939  79.093  1.00 34.34           H  
ATOM    563  HG3 PRO C  95       2.976  48.278  79.579  1.00 34.34           H  
ATOM    564  HD2 PRO C  95       4.497  46.367  81.348  1.00 34.90           H  
ATOM    565  HD3 PRO C  95       2.932  47.169  81.650  1.00 34.90           H  
ATOM    566  N   GLN C  96       4.554  51.588  81.991  1.00 32.49           N  
ATOM    567  CA  GLN C  96       3.760  52.789  82.213  1.00 32.86           C  
ATOM    568  C   GLN C  96       4.224  53.889  81.219  1.00 31.93           C  
ATOM    569  O   GLN C  96       5.379  54.308  81.274  1.00 29.19           O  
ATOM    570  CB  GLN C  96       3.911  53.267  83.659  1.00 33.12           C  
ATOM    571  CG  GLN C  96       2.952  54.414  83.978  1.00 36.54           C  
ATOM    572  CD  GLN C  96       3.038  54.800  85.438  1.00 41.51           C  
ATOM    573  OE1 GLN C  96       3.014  53.962  86.341  1.00 45.40           O  
ATOM    574  NE2 GLN C  96       3.141  56.105  85.673  1.00 41.38           N  
ATOM    575  H   GLN C  96       5.417  51.486  82.506  1.00 32.49           H  
ATOM    576  HA  GLN C  96       2.713  52.523  82.056  1.00 32.86           H  
ATOM    577  HB2 GLN C  96       3.722  52.426  84.338  1.00 33.12           H  
ATOM    578  HB3 GLN C  96       4.943  53.584  83.851  1.00 33.12           H  
ATOM    579  HG2 GLN C  96       1.916  54.118  83.779  1.00 36.54           H  
ATOM    580  HG3 GLN C  96       3.174  55.280  83.345  1.00 36.54           H  
ATOM    581 HE21 GLN C  96       3.203  56.445  86.622  1.00 41.38           H  
ATOM    582 HE22 GLN C  96       3.157  56.757  84.902  1.00 41.38           H  
ATOM    583  N   PRO C  97       3.328  54.326  80.321  1.00 30.81           N  
ATOM    584  CA  PRO C  97       3.667  55.379  79.365  1.00 30.61           C  
ATOM    585  C   PRO C  97       3.600  56.785  80.008  1.00 28.86           C  
ATOM    586  O   PRO C  97       2.859  57.023  80.960  1.00 28.66           O  
ATOM    587  CB  PRO C  97       2.605  55.246  78.277  1.00 32.76           C  
ATOM    588  CG  PRO C  97       1.377  54.782  79.052  1.00 34.08           C  
ATOM    589  CD  PRO C  97       1.959  53.866  80.118  1.00 33.20           C  
ATOM    590  HA  PRO C  97       4.670  55.210  78.965  1.00 30.61           H  
ATOM    591  HB2 PRO C  97       2.418  56.170  77.724  1.00 32.76           H  
ATOM    592  HB3 PRO C  97       2.900  54.466  77.566  1.00 32.76           H  
ATOM    593  HG2 PRO C  97       0.642  54.275  78.420  1.00 34.08           H  
ATOM    594  HG3 PRO C  97       0.883  55.641  79.521  1.00 34.08           H  
ATOM    595  HD2 PRO C  97       1.995  52.831  79.767  1.00 33.20           H  
ATOM    596  HD3 PRO C  97       1.389  53.914  81.050  1.00 33.20           H  
ATOM    597  N   TYR C  98       4.350  57.701  79.409  1.00 28.24           N  
ATOM    598  CA  TYR C  98       4.370  59.130  79.751  1.00 28.74           C  
ATOM    599  C   TYR C  98       4.018  59.942  78.466  1.00 30.15           C  
ATOM    600  O   TYR C  98       3.928  59.350  77.392  1.00 31.41           O  
ATOM    601  CB  TYR C  98       5.747  59.504  80.323  1.00 28.03           C  
ATOM    602  CG  TYR C  98       5.810  59.411  81.834  1.00 28.18           C  
ATOM    603  CD1 TYR C  98       5.922  58.184  82.470  1.00 27.95           C  
ATOM    604  CD2 TYR C  98       5.736  60.553  82.621  1.00 28.26           C  
ATOM    605  CE1 TYR C  98       5.958  58.099  83.855  1.00 28.51           C  
ATOM    606  CE2 TYR C  98       5.780  60.486  84.003  1.00 27.32           C  
ATOM    607  CZ  TYR C  98       5.879  59.256  84.617  1.00 28.03           C  
ATOM    608  OH  TYR C  98       5.913  59.137  85.974  1.00 27.76           O  
ATOM    609  H   TYR C  98       4.948  57.402  78.652  1.00 28.24           H  
ATOM    610  HA  TYR C  98       3.572  59.323  80.478  1.00 28.74           H  
ATOM    611  HB2 TYR C  98       6.524  58.849  79.911  1.00 28.03           H  
ATOM    612  HB3 TYR C  98       6.045  60.509  80.018  1.00 28.03           H  
ATOM    613  HD1 TYR C  98       5.983  57.282  81.880  1.00 27.95           H  
ATOM    614  HD2 TYR C  98       5.643  61.517  82.143  1.00 28.26           H  
ATOM    615  HE1 TYR C  98       6.047  57.136  84.337  1.00 28.51           H  
ATOM    616  HE2 TYR C  98       5.736  61.388  84.595  1.00 27.32           H  
ATOM    617  HH  TYR C  98       5.964  60.034  86.375  1.00 27.76           H  
ATOM    618  N   PRO C  99       3.808  61.269  78.579  1.00 30.17           N  
ATOM    619  CA  PRO C  99       3.505  62.080  77.393  1.00 31.61           C  
ATOM    620  C   PRO C  99       4.598  62.059  76.299  1.00 30.23           C  
ATOM    621  O   PRO C  99       5.760  61.768  76.533  1.00 30.35           O  
ATOM    622  CB  PRO C  99       3.321  63.503  77.927  1.00 32.59           C  
ATOM    623  CG  PRO C  99       2.929  63.290  79.383  1.00 31.40           C  
ATOM    624  CD  PRO C  99       3.752  62.077  79.786  1.00 30.73           C  
ATOM    625  HA  PRO C  99       2.566  61.696  76.973  1.00 31.61           H  
ATOM    626  HB2 PRO C  99       4.256  64.072  77.872  1.00 32.59           H  
ATOM    627  HB3 PRO C  99       2.562  64.059  77.369  1.00 32.59           H  
ATOM    628  HG2 PRO C  99       1.859  63.057  79.447  1.00 31.40           H  
ATOM    629  HG3 PRO C  99       3.129  64.163  80.010  1.00 31.40           H  
ATOM    630  HD2 PRO C  99       3.310  61.533  80.623  1.00 30.73           H  
ATOM    631  HD3 PRO C  99       4.769  62.377  80.043  1.00 30.73           H  
ATOM    632  N   THR C 100       4.159  62.325  75.078  1.00 31.77           N  
ATOM    633  CA  THR C 100       4.946  62.141  73.860  1.00 33.17           C  
ATOM    634  C   THR C 100       5.957  63.277  73.559  1.00 33.30           C  
ATOM    635  O   THR C 100       5.875  64.387  74.061  1.00 36.79           O  
ATOM    636  CB  THR C 100       4.011  61.952  72.639  1.00 33.37           C  
ATOM    637  OG1 THR C 100       2.978  62.952  72.669  1.00 33.89           O  
ATOM    638  CG2 THR C 100       3.340  60.582  72.644  1.00 34.10           C  
ATOM    639  H   THR C 100       3.198  62.608  74.953  1.00 31.77           H  
ATOM    640  HA  THR C 100       5.538  61.233  74.017  1.00 33.17           H  
ATOM    641  HB  THR C 100       4.561  62.075  71.699  1.00 33.37           H  
ATOM    642 HG21 THR C 100       4.078  59.776  72.627  1.00 34.10           H  
ATOM    643 HG22 THR C 100       2.699  60.456  73.523  1.00 34.10           H  
ATOM    644 HG23 THR C 100       2.691  60.473  71.767  1.00 34.10           H  
ATOM    645  HG1 THR C 100       2.420  62.814  71.883  1.00 33.89           H  
ATOM    646  N   LEU C 101       6.913  62.935  72.689  1.00 33.49           N  
ATOM    647  CA  LEU C 101       7.885  63.849  72.104  1.00 33.26           C  
ATOM    648  C   LEU C 101       7.793  63.745  70.557  1.00 32.14           C  
ATOM    649  O   LEU C 101       8.130  62.693  69.999  1.00 29.91           O  
ATOM    650  CB  LEU C 101       9.342  63.526  72.496  1.00 35.44           C  
ATOM    651  CG  LEU C 101       9.717  63.830  73.958  1.00 39.19           C  
ATOM    652  CD1 LEU C 101       9.347  62.683  74.893  1.00 39.23           C  
ATOM    653  CD2 LEU C 101      11.225  64.086  74.062  1.00 41.83           C  
ATOM    654  H   LEU C 101       6.980  61.968  72.405  1.00 33.49           H  
ATOM    655  HA  LEU C 101       7.668  64.867  72.421  1.00 33.26           H  
ATOM    656  HB2 LEU C 101       9.574  62.479  72.271  1.00 35.44           H  
ATOM    657  HB3 LEU C 101       9.991  64.124  71.840  1.00 35.44           H  
ATOM    658  HG  LEU C 101       9.201  64.737  74.288  1.00 39.19           H  
ATOM    659 HD11 LEU C 101       8.269  62.519  74.930  1.00 39.23           H  
ATOM    660 HD12 LEU C 101       9.822  61.749  74.574  1.00 39.23           H  
ATOM    661 HD13 LEU C 101       9.677  62.895  75.915  1.00 39.23           H  
ATOM    662 HD21 LEU C 101      11.799  63.217  73.724  1.00 41.83           H  
ATOM    663 HD22 LEU C 101      11.515  64.945  73.450  1.00 41.83           H  
ATOM    664 HD23 LEU C 101      11.517  64.301  75.095  1.00 41.83           H  
ATOM    665  N   PRO C 102       7.352  64.819  69.878  1.00 33.05           N  
ATOM    666  CA  PRO C 102       7.567  64.942  68.427  1.00 36.45           C  
ATOM    667  C   PRO C 102       9.074  65.134  68.082  1.00 37.66           C  
ATOM    668  O   PRO C 102       9.882  65.385  68.970  1.00 37.15           O  
ATOM    669  CB  PRO C 102       6.775  66.196  68.028  1.00 37.73           C  
ATOM    670  CG  PRO C 102       5.802  66.413  69.178  1.00 38.66           C  
ATOM    671  CD  PRO C 102       6.586  65.938  70.387  1.00 35.42           C  
ATOM    672  HA  PRO C 102       7.179  64.032  67.958  1.00 36.45           H  
ATOM    673  HB2 PRO C 102       7.433  67.069  67.930  1.00 37.73           H  
ATOM    674  HB3 PRO C 102       6.252  66.069  67.075  1.00 37.73           H  
ATOM    675  HG2 PRO C 102       4.916  65.783  69.034  1.00 38.66           H  
ATOM    676  HG3 PRO C 102       5.474  67.452  69.269  1.00 38.66           H  
ATOM    677  HD2 PRO C 102       5.934  65.640  71.211  1.00 35.42           H  
ATOM    678  HD3 PRO C 102       7.286  66.705  70.730  1.00 35.42           H  
ATOM    679  N   PRO C 103       9.424  65.037  66.792  1.00 41.52           N  
ATOM    680  CA  PRO C 103      10.828  65.092  66.352  1.00 42.63           C  
ATOM    681  C   PRO C 103      11.528  66.418  66.688  1.00 42.79           C  
ATOM    682  O   PRO C 103      10.953  67.497  66.577  1.00 45.50           O  
ATOM    683  CB  PRO C 103      10.769  64.957  64.826  1.00 45.60           C  
ATOM    684  CG  PRO C 103       9.450  64.247  64.577  1.00 44.99           C  
ATOM    685  CD  PRO C 103       8.545  64.818  65.652  1.00 42.30           C  
ATOM    686  HA  PRO C 103      11.356  64.248  66.803  1.00 42.63           H  
ATOM    687  HB2 PRO C 103      10.755  65.937  64.333  1.00 45.60           H  
ATOM    688  HB3 PRO C 103      11.628  64.408  64.430  1.00 45.60           H  
ATOM    689  HG2 PRO C 103       9.578  63.172  64.729  1.00 44.99           H  
ATOM    690  HG3 PRO C 103       9.062  64.406  63.567  1.00 44.99           H  
ATOM    691  HD2 PRO C 103       7.715  64.149  65.885  1.00 42.30           H  
ATOM    692  HD3 PRO C 103       8.144  65.793  65.352  1.00 42.30           H  
ATOM    693  N   GLY C 104      12.775  66.307  67.128  1.00 44.74           N  
ATOM    694  CA  GLY C 104      13.641  67.439  67.405  1.00 46.19           C  
ATOM    695  C   GLY C 104      13.463  68.018  68.811  1.00 48.92           C  
ATOM    696  O   GLY C 104      14.264  68.832  69.264  1.00 54.71           O  
ATOM    697  H   GLY C 104      13.149  65.387  67.316  1.00 44.74           H  
ATOM    698  HA2 GLY C 104      14.675  67.103  67.292  1.00 46.19           H  
ATOM    699  HA3 GLY C 104      13.437  68.235  66.681  1.00 46.19           H  
ATOM    700  N   THR C 105      12.345  67.689  69.448  1.00 45.41           N  
ATOM    701  CA  THR C 105      11.983  68.295  70.714  1.00 44.64           C  
ATOM    702  C   THR C 105      12.706  67.578  71.880  1.00 42.54           C  
ATOM    703  O   THR C 105      13.222  66.462  71.743  1.00 39.55           O  
ATOM    704  CB  THR C 105      10.456  68.363  70.952  1.00 46.76           C  
ATOM    705  OG1 THR C 105       9.858  67.089  71.230  1.00 47.12           O  
ATOM    706  CG2 THR C 105       9.696  69.011  69.799  1.00 46.59           C  
ATOM    707  H   THR C 105      11.723  67.007  69.035  1.00 45.41           H  
ATOM    708  HA  THR C 105      12.356  69.329  70.697  1.00 44.64           H  
ATOM    709  HB  THR C 105      10.283  68.974  71.845  1.00 46.76           H  
ATOM    710 HG21 THR C 105      10.103  69.997  69.558  1.00 46.59           H  
ATOM    711 HG22 THR C 105       9.720  68.387  68.901  1.00 46.59           H  
ATOM    712 HG23 THR C 105       8.639  69.125  70.063  1.00 46.59           H  
ATOM    713  HG1 THR C 105       9.990  66.525  70.431  1.00 47.12           H  
ATOM    714  N   GLY C 106      12.714  68.261  73.019  1.00 43.71           N  
ATOM    715  CA  GLY C 106      13.236  67.721  74.253  1.00 44.93           C  
ATOM    716  C   GLY C 106      12.331  68.039  75.441  1.00 45.38           C  
ATOM    717  O   GLY C 106      11.261  68.637  75.320  1.00 44.87           O  
ATOM    718  H   GLY C 106      12.354  69.205  73.024  1.00 43.71           H  
ATOM    719  HA2 GLY C 106      13.317  66.635  74.166  1.00 44.93           H  
ATOM    720  HA3 GLY C 106      14.221  68.163  74.421  1.00 44.93           H  
ATOM    721  N   ARG C 107      12.761  67.571  76.609  1.00 43.50           N  
ATOM    722  CA  ARG C 107      12.076  67.772  77.882  1.00 41.69           C  
ATOM    723  C   ARG C 107      13.159  67.755  78.986  1.00 39.11           C  
ATOM    724  O   ARG C 107      14.005  66.855  79.026  1.00 36.79           O  
ATOM    725  CB  ARG C 107      11.082  66.642  78.199  1.00 42.55           C  
ATOM    726  CG  ARG C 107      10.029  66.329  77.141  1.00 44.36           C  
ATOM    727  CD  ARG C 107       8.898  67.344  77.090  1.00 44.84           C  
ATOM    728  NE  ARG C 107       7.891  66.940  76.099  1.00 46.27           N  
ATOM    729  CZ  ARG C 107       7.937  67.183  74.789  1.00 55.01           C  
ATOM    730  NH1 ARG C 107       8.952  67.847  74.251  1.00 53.88           N  
ATOM    731  NH2 ARG C 107       6.963  66.742  74.000  1.00 58.14           N1+
ATOM    732  H   ARG C 107      13.615  67.032  76.638  1.00 43.50           H  
ATOM    733  HA  ARG C 107      11.563  68.739  77.864  1.00 41.69           H  
ATOM    734  HB2 ARG C 107      11.641  65.716  78.380  1.00 42.55           H  
ATOM    735  HB3 ARG C 107      10.574  66.875  79.143  1.00 42.55           H  
ATOM    736  HG2 ARG C 107       9.598  65.350  77.376  1.00 44.36           H  
ATOM    737  HG3 ARG C 107      10.481  66.205  76.154  1.00 44.36           H  
ATOM    738  HD2 ARG C 107       9.233  68.363  76.881  1.00 44.84           H  
ATOM    739  HD3 ARG C 107       8.391  67.390  78.059  1.00 44.84           H  
ATOM    740  HE  ARG C 107       7.111  66.401  76.446  1.00 46.27           H  
ATOM    741 HH11 ARG C 107       9.700  68.189  74.838  1.00 53.88           H  
ATOM    742 HH12 ARG C 107       8.977  68.011  73.255  1.00 53.88           H  
ATOM    743 HH21 ARG C 107       6.191  66.224  74.394  1.00 58.14           H  
ATOM    744 HH22 ARG C 107       6.996  66.925  73.008  1.00 58.14           H  
ATOM    745  N   ARG C 108      13.140  68.751  79.862  1.00 39.85           N  
ATOM    746  CA  ARG C 108      13.946  68.764  81.092  1.00 40.68           C  
ATOM    747  C   ARG C 108      13.029  68.177  82.182  1.00 38.13           C  
ATOM    748  O   ARG C 108      12.037  68.775  82.557  1.00 36.72           O  
ATOM    749  CB  ARG C 108      14.328  70.204  81.464  1.00 48.61           C  
ATOM    750  CG  ARG C 108      15.195  70.292  82.733  1.00 53.47           C  
ATOM    751  CD  ARG C 108      14.932  71.582  83.508  1.00 62.13           C  
ATOM    752  NE  ARG C 108      13.572  71.594  84.078  1.00 70.16           N  
ATOM    753  CZ  ARG C 108      13.172  70.958  85.179  1.00 71.28           C  
ATOM    754  NH1 ARG C 108      14.038  70.276  85.917  1.00 68.91           N  
ATOM    755  NH2 ARG C 108      11.893  71.001  85.546  1.00 72.56           N1+
ATOM    756  H   ARG C 108      12.540  69.547  79.701  1.00 39.85           H  
ATOM    757  HA  ARG C 108      14.841  68.151  80.957  1.00 40.68           H  
ATOM    758  HB2 ARG C 108      14.874  70.665  80.630  1.00 48.61           H  
ATOM    759  HB3 ARG C 108      13.414  70.800  81.583  1.00 48.61           H  
ATOM    760  HG2 ARG C 108      16.251  70.257  82.445  1.00 53.47           H  
ATOM    761  HG3 ARG C 108      15.020  69.435  83.391  1.00 53.47           H  
ATOM    762  HD2 ARG C 108      15.014  72.449  82.843  1.00 62.13           H  
ATOM    763  HD3 ARG C 108      15.660  71.739  84.309  1.00 62.13           H  
ATOM    764  HE  ARG C 108      12.871  72.092  83.547  1.00 70.16           H  
ATOM    765 HH11 ARG C 108      13.726  69.795  86.748  1.00 68.91           H  
ATOM    766 HH12 ARG C 108      15.011  70.238  85.647  1.00 68.91           H  
ATOM    767 HH21 ARG C 108      11.225  71.515  84.989  1.00 72.56           H  
ATOM    768 HH22 ARG C 108      11.590  70.519  86.380  1.00 72.56           H  
ATOM    769  N   ILE C 109      13.333  66.960  82.615  1.00 36.00           N  
ATOM    770  CA  ILE C 109      12.475  66.187  83.507  1.00 34.66           C  
ATOM    771  C   ILE C 109      13.203  65.811  84.814  1.00 33.41           C  
ATOM    772  O   ILE C 109      14.430  65.921  84.936  1.00 31.25           O  
ATOM    773  CB  ILE C 109      11.822  64.973  82.802  1.00 35.70           C  
ATOM    774  CG1 ILE C 109      12.789  63.846  82.391  1.00 36.92           C  
ATOM    775  CG2 ILE C 109      11.057  65.444  81.560  1.00 38.25           C  
ATOM    776  CD1 ILE C 109      13.154  62.893  83.520  1.00 36.82           C  
ATOM    777  H   ILE C 109      14.199  66.528  82.324  1.00 36.00           H  
ATOM    778  HA  ILE C 109      11.653  66.844  83.824  1.00 34.66           H  
ATOM    779  HB  ILE C 109      11.084  64.542  83.488  1.00 35.70           H  
ATOM    780 HG12 ILE C 109      12.297  63.242  81.622  1.00 36.92           H  
ATOM    781 HG13 ILE C 109      13.695  64.250  81.930  1.00 36.92           H  
ATOM    782 HG21 ILE C 109      10.331  66.223  81.813  1.00 38.25           H  
ATOM    783 HG22 ILE C 109      11.749  65.838  80.813  1.00 38.25           H  
ATOM    784 HG23 ILE C 109      10.515  64.619  81.090  1.00 38.25           H  
ATOM    785 HD11 ILE C 109      13.842  63.347  84.235  1.00 36.82           H  
ATOM    786 HD12 ILE C 109      12.261  62.553  84.053  1.00 36.82           H  
ATOM    787 HD13 ILE C 109      13.654  62.006  83.118  1.00 36.82           H  
ATOM    788  N   HIS C 110      12.399  65.382  85.782  1.00 33.02           N  
ATOM    789  CA  HIS C 110      12.855  64.924  87.094  1.00 33.50           C  
ATOM    790  C   HIS C 110      12.511  63.425  87.163  1.00 29.73           C  
ATOM    791  O   HIS C 110      11.367  63.019  86.967  1.00 28.45           O  
ATOM    792  CB  HIS C 110      12.127  65.623  88.257  1.00 38.54           C  
ATOM    793  CG  HIS C 110      12.312  67.108  88.284  1.00 47.30           C  
ATOM    794  CD2 HIS C 110      11.936  68.080  87.382  1.00 52.54           C  
ATOM    795  ND1 HIS C 110      12.904  67.758  89.311  1.00 53.12           N  
ATOM    796  NE2 HIS C 110      12.303  69.264  87.832  1.00 54.10           N  
ATOM    797  CE1 HIS C 110      12.891  69.096  89.003  1.00 58.27           C  
ATOM    798  H   HIS C 110      11.404  65.352  85.614  1.00 33.02           H  
ATOM    799  HA  HIS C 110      13.936  65.079  87.182  1.00 33.50           H  
ATOM    800  HB2 HIS C 110      12.472  65.189  89.205  1.00 38.54           H  
ATOM    801  HB3 HIS C 110      11.051  65.418  88.210  1.00 38.54           H  
ATOM    802  HD1 HIS C 110      13.310  67.309  90.206  1.00 53.12           H  
ATOM    803  HD2 HIS C 110      11.421  67.900  86.450  1.00 52.54           H  
ATOM    804  HE1 HIS C 110      13.297  69.885  89.619  1.00 58.27           H  
ATOM    805  N   SER C 111      13.523  62.620  87.424  1.00 27.93           N  
ATOM    806  CA  SER C 111      13.415  61.182  87.697  1.00 27.39           C  
ATOM    807  C   SER C 111      14.417  60.891  88.837  1.00 26.93           C  
ATOM    808  O   SER C 111      14.811  61.799  89.558  1.00 28.26           O  
ATOM    809  CB  SER C 111      13.675  60.367  86.424  1.00 26.21           C  
ATOM    810  OG  SER C 111      13.365  58.978  86.569  1.00 26.08           O  
ATOM    811  H   SER C 111      14.460  62.996  87.451  1.00 27.93           H  
ATOM    812  HA  SER C 111      12.414  60.961  88.087  1.00 27.39           H  
ATOM    813  HB2 SER C 111      14.725  60.442  86.120  1.00 26.21           H  
ATOM    814  HB3 SER C 111      13.066  60.744  85.597  1.00 26.21           H  
ATOM    815  HG  SER C 111      12.448  58.899  86.929  1.00 26.08           H  
ATOM    816  N   TYR C 112      14.764  59.627  89.027  1.00 27.16           N  
ATOM    817  CA  TYR C 112      15.571  59.181  90.166  1.00 27.61           C  
ATOM    818  C   TYR C 112      16.516  58.077  89.663  1.00 28.07           C  
ATOM    819  O   TYR C 112      16.271  57.437  88.644  1.00 28.66           O  
ATOM    820  CB  TYR C 112      14.762  58.619  91.353  1.00 27.76           C  
ATOM    821  CG  TYR C 112      13.523  59.389  91.730  1.00 27.10           C  
ATOM    822  CD1 TYR C 112      12.393  59.273  90.942  1.00 27.03           C  
ATOM    823  CD2 TYR C 112      13.470  60.226  92.841  1.00 27.31           C  
ATOM    824  CE1 TYR C 112      11.231  59.963  91.248  1.00 28.47           C  
ATOM    825  CE2 TYR C 112      12.317  60.941  93.151  1.00 28.59           C  
ATOM    826  CZ  TYR C 112      11.198  60.796  92.347  1.00 29.68           C  
ATOM    827  OH  TYR C 112      10.061  61.488  92.655  1.00 32.09           O  
ATOM    828  H   TYR C 112      14.476  58.929  88.356  1.00 27.16           H  
ATOM    829  HA  TYR C 112      16.173  60.030  90.495  1.00 27.61           H  
ATOM    830  HB2 TYR C 112      14.460  57.591  91.136  1.00 27.76           H  
ATOM    831  HB3 TYR C 112      15.408  58.515  92.233  1.00 27.76           H  
ATOM    832  HD1 TYR C 112      12.416  58.633  90.073  1.00 27.03           H  
ATOM    833  HD2 TYR C 112      14.339  60.323  93.474  1.00 27.31           H  
ATOM    834  HE1 TYR C 112      10.354  59.848  90.628  1.00 28.47           H  
ATOM    835  HE2 TYR C 112      12.295  61.600  94.007  1.00 28.59           H  
ATOM    836  HH  TYR C 112       9.444  61.423  91.895  1.00 32.09           H  
ATOM    837  N   ARG C 113      17.589  57.872  90.413  1.00 29.42           N  
ATOM    838  CA  ARG C 113      18.548  56.839  90.058  1.00 31.20           C  
ATOM    839  C   ARG C 113      17.896  55.460  90.308  1.00 31.91           C  
ATOM    840  O   ARG C 113      17.268  55.214  91.334  1.00 30.26           O  
ATOM    841  CB  ARG C 113      19.830  56.916  90.882  1.00 32.45           C  
ATOM    842  CG  ARG C 113      20.605  58.216  90.665  1.00 32.77           C  
ATOM    843  CD  ARG C 113      21.767  58.305  91.648  1.00 34.57           C  
ATOM    844  NE  ARG C 113      22.813  57.318  91.343  1.00 36.47           N  
ATOM    845  CZ  ARG C 113      23.768  56.926  92.186  1.00 39.05           C  
ATOM    846  NH1 ARG C 113      23.864  57.446  93.398  1.00 41.18           N  
ATOM    847  NH2 ARG C 113      24.616  55.973  91.828  1.00 41.05           N1+
ATOM    848  H   ARG C 113      17.759  58.463  91.215  1.00 29.42           H  
ATOM    849  HA  ARG C 113      18.778  56.946  88.992  1.00 31.20           H  
ATOM    850  HB2 ARG C 113      19.590  56.812  91.946  1.00 32.45           H  
ATOM    851  HB3 ARG C 113      20.473  56.063  90.631  1.00 32.45           H  
ATOM    852  HG2 ARG C 113      19.952  59.081  90.825  1.00 32.77           H  
ATOM    853  HG3 ARG C 113      20.971  58.265  89.635  1.00 32.77           H  
ATOM    854  HD2 ARG C 113      21.374  58.110  92.640  1.00 34.57           H  
ATOM    855  HD3 ARG C 113      22.208  59.300  91.600  1.00 34.57           H  
ATOM    856  HE  ARG C 113      22.768  56.866  90.441  1.00 36.47           H  
ATOM    857 HH11 ARG C 113      23.225  58.173  93.687  1.00 41.18           H  
ATOM    858 HH12 ARG C 113      24.576  57.116  94.035  1.00 41.18           H  
ATOM    859 HH21 ARG C 113      24.538  55.545  90.917  1.00 41.05           H  
ATOM    860 HH22 ARG C 113      25.340  55.676  92.466  1.00 41.05           H  
ATOM    861  N   GLY C 114      18.079  54.563  89.346  1.00 32.91           N  
ATOM    862  CA  GLY C 114      17.586  53.195  89.416  1.00 33.08           C  
ATOM    863  C   GLY C 114      16.273  52.943  88.669  1.00 31.90           C  
ATOM    864  O   GLY C 114      15.808  51.811  88.556  1.00 34.85           O  
ATOM    865  H   GLY C 114      18.575  54.834  88.509  1.00 32.91           H  
ATOM    866  HA2 GLY C 114      18.355  52.553  88.977  1.00 33.08           H  
ATOM    867  HA3 GLY C 114      17.440  52.911  90.463  1.00 33.08           H  
ATOM    868  N   HIS C 115      15.633  54.011  88.201  1.00 28.99           N  
ATOM    869  CA  HIS C 115      14.369  53.924  87.457  1.00 29.15           C  
ATOM    870  C   HIS C 115      14.709  53.551  86.000  1.00 30.65           C  
ATOM    871  O   HIS C 115      15.619  54.119  85.402  1.00 31.66           O  
ATOM    872  CB  HIS C 115      13.588  55.245  87.479  1.00 28.17           C  
ATOM    873  CG  HIS C 115      12.887  55.494  88.773  1.00 28.15           C  
ATOM    874  ND1 HIS C 115      11.559  55.841  88.835  1.00 27.49           N  
ATOM    875  CD2 HIS C 115      13.324  55.435  90.056  1.00 27.16           C  
ATOM    876  CE1 HIS C 115      11.210  56.001  90.099  1.00 28.64           C  
ATOM    877  NE2 HIS C 115      12.265  55.769  90.858  1.00 27.70           N  
ATOM    878  H   HIS C 115      16.000  54.937  88.365  1.00 28.99           H  
ATOM    879  HA  HIS C 115      13.777  53.123  87.907  1.00 29.15           H  
ATOM    880  HB2 HIS C 115      12.844  55.246  86.673  1.00 28.17           H  
ATOM    881  HB3 HIS C 115      14.256  56.090  87.271  1.00 28.17           H  
ATOM    882  HD2 HIS C 115      14.320  55.173  90.383  1.00 27.16           H  
ATOM    883  HE2 HIS C 115      12.288  55.827  91.866  1.00 27.70           H  
ATOM    884  HE1 HIS C 115      10.227  56.277  90.453  1.00 28.64           H  
ATOM    885  N   LEU C 116      14.012  52.563  85.468  1.00 31.03           N  
ATOM    886  CA  LEU C 116      14.275  52.002  84.141  1.00 31.11           C  
ATOM    887  C   LEU C 116      13.298  52.606  83.098  1.00 29.73           C  
ATOM    888  O   LEU C 116      12.103  52.359  83.125  1.00 28.87           O  
ATOM    889  CB  LEU C 116      14.118  50.466  84.124  1.00 32.99           C  
ATOM    890  CG  LEU C 116      15.443  49.696  84.303  1.00 36.69           C  
ATOM    891  CD1 LEU C 116      16.078  49.916  85.674  1.00 37.51           C  
ATOM    892  CD2 LEU C 116      15.209  48.200  84.073  1.00 40.38           C  
ATOM    893  H   LEU C 116      13.255  52.152  85.996  1.00 31.03           H  
ATOM    894  HA  LEU C 116      15.300  52.259  83.851  1.00 31.11           H  
ATOM    895  HB2 LEU C 116      13.394  50.144  84.883  1.00 32.99           H  
ATOM    896  HB3 LEU C 116      13.700  50.161  83.155  1.00 32.99           H  
ATOM    897  HG  LEU C 116      16.150  50.040  83.537  1.00 36.69           H  
ATOM    898 HD11 LEU C 116      16.319  50.969  85.841  1.00 37.51           H  
ATOM    899 HD12 LEU C 116      15.416  49.585  86.477  1.00 37.51           H  
ATOM    900 HD13 LEU C 116      17.014  49.353  85.760  1.00 37.51           H  
ATOM    901 HD21 LEU C 116      14.491  47.794  84.792  1.00 40.38           H  
ATOM    902 HD22 LEU C 116      14.818  48.018  83.066  1.00 40.38           H  
ATOM    903 HD23 LEU C 116      16.144  47.638  84.172  1.00 40.38           H  
ATOM    904  N   TRP C 117      13.887  53.391  82.193  1.00 29.60           N  
ATOM    905  CA  TRP C 117      13.185  54.056  81.098  1.00 27.62           C  
ATOM    906  C   TRP C 117      13.522  53.332  79.783  1.00 26.98           C  
ATOM    907  O   TRP C 117      14.629  52.859  79.585  1.00 26.98           O  
ATOM    908  CB  TRP C 117      13.648  55.504  80.926  1.00 26.59           C  
ATOM    909  CG  TRP C 117      13.177  56.412  82.012  1.00 24.37           C  
ATOM    910  CD1 TRP C 117      13.838  56.752  83.141  1.00 24.15           C  
ATOM    911  CD2 TRP C 117      11.944  57.126  82.028  1.00 24.73           C  
ATOM    912  NE1 TRP C 117      13.092  57.640  83.874  1.00 25.19           N  
ATOM    913  CE2 TRP C 117      11.927  57.895  83.204  1.00 25.01           C  
ATOM    914  CE3 TRP C 117      10.860  57.218  81.143  1.00 25.46           C  
ATOM    915  CZ2 TRP C 117      10.865  58.709  83.541  1.00 25.62           C  
ATOM    916  CZ3 TRP C 117       9.800  58.048  81.473  1.00 24.53           C  
ATOM    917  CH2 TRP C 117       9.815  58.788  82.656  1.00 25.62           C  
ATOM    918  H   TRP C 117      14.889  53.508  82.242  1.00 29.60           H  
ATOM    919  HA  TRP C 117      12.108  54.008  81.280  1.00 27.62           H  
ATOM    920  HB2 TRP C 117      14.743  55.543  80.881  1.00 26.59           H  
ATOM    921  HB3 TRP C 117      13.302  55.900  79.962  1.00 26.59           H  
ATOM    922  HD1 TRP C 117      14.812  56.380  83.424  1.00 24.15           H  
ATOM    923  HE1 TRP C 117      13.359  58.039  84.763  1.00 25.19           H  
ATOM    924  HE3 TRP C 117      10.851  56.653  80.222  1.00 25.46           H  
ATOM    925  HZ2 TRP C 117      10.858  59.265  84.467  1.00 25.62           H  
ATOM    926  HZ3 TRP C 117       8.953  58.123  80.808  1.00 24.53           H  
ATOM    927  HH2 TRP C 117       8.983  59.438  82.882  1.00 25.62           H  
ATOM    928  N   LEU C 118      12.546  53.299  78.883  1.00 26.82           N  
ATOM    929  CA  LEU C 118      12.754  52.944  77.480  1.00 30.27           C  
ATOM    930  C   LEU C 118      11.817  53.784  76.593  1.00 28.76           C  
ATOM    931  O   LEU C 118      10.867  54.404  77.079  1.00 28.36           O  
ATOM    932  CB  LEU C 118      12.659  51.432  77.236  1.00 33.71           C  
ATOM    933  CG  LEU C 118      11.281  50.780  77.467  1.00 36.61           C  
ATOM    934  CD1 LEU C 118      10.398  50.849  76.222  1.00 38.55           C  
ATOM    935  CD2 LEU C 118      11.473  49.306  77.832  1.00 39.18           C  
ATOM    936  H   LEU C 118      11.598  53.485  79.177  1.00 26.82           H  
ATOM    937  HA  LEU C 118      13.777  53.257  77.225  1.00 30.27           H  
ATOM    938  HB2 LEU C 118      12.992  51.207  76.215  1.00 33.71           H  
ATOM    939  HB3 LEU C 118      13.387  50.958  77.905  1.00 33.71           H  
ATOM    940  HG  LEU C 118      10.765  51.269  78.301  1.00 36.61           H  
ATOM    941 HD11 LEU C 118      10.160  51.875  75.941  1.00 38.55           H  
ATOM    942 HD12 LEU C 118      10.891  50.372  75.369  1.00 38.55           H  
ATOM    943 HD13 LEU C 118       9.447  50.332  76.393  1.00 38.55           H  
ATOM    944 HD21 LEU C 118      12.011  48.765  77.045  1.00 39.18           H  
ATOM    945 HD22 LEU C 118      12.048  49.215  78.757  1.00 39.18           H  
ATOM    946 HD23 LEU C 118      10.510  48.810  77.984  1.00 39.18           H  
ATOM    947  N   PHE C 119      12.120  53.826  75.299  1.00 28.94           N  
ATOM    948  CA  PHE C 119      11.445  54.738  74.372  1.00 28.45           C  
ATOM    949  C   PHE C 119      10.926  53.960  73.156  1.00 29.56           C  
ATOM    950  O   PHE C 119      11.625  53.144  72.567  1.00 30.24           O  
ATOM    951  CB  PHE C 119      12.385  55.857  73.895  1.00 26.67           C  
ATOM    952  CG  PHE C 119      12.773  56.788  75.021  1.00 25.94           C  
ATOM    953  CD1 PHE C 119      13.806  56.463  75.879  1.00 26.18           C  
ATOM    954  CD2 PHE C 119      12.072  57.969  75.248  1.00 28.21           C  
ATOM    955  CE1 PHE C 119      14.125  57.276  76.949  1.00 26.51           C  
ATOM    956  CE2 PHE C 119      12.392  58.796  76.310  1.00 26.23           C  
ATOM    957  CZ  PHE C 119      13.422  58.445  77.164  1.00 26.20           C  
ATOM    958  H   PHE C 119      12.858  53.238  74.939  1.00 28.94           H  
ATOM    959  HA  PHE C 119      10.590  55.189  74.886  1.00 28.45           H  
ATOM    960  HB2 PHE C 119      13.296  55.432  73.450  1.00 26.67           H  
ATOM    961  HB3 PHE C 119      11.910  56.435  73.092  1.00 26.67           H  
ATOM    962  HD1 PHE C 119      14.373  55.560  75.711  1.00 26.18           H  
ATOM    963  HD2 PHE C 119      11.266  58.245  74.584  1.00 28.21           H  
ATOM    964  HE1 PHE C 119      14.926  56.998  77.618  1.00 26.51           H  
ATOM    965  HE2 PHE C 119      11.840  59.711  76.472  1.00 26.23           H  
ATOM    966  HZ  PHE C 119      13.676  59.084  77.997  1.00 26.20           H  
ATOM    967  N   ARG C 120       9.693  54.271  72.779  1.00 29.79           N  
ATOM    968  CA  ARG C 120       8.982  53.659  71.664  1.00 29.10           C  
ATOM    969  C   ARG C 120       8.452  54.773  70.736  1.00 29.18           C  
ATOM    970  O   ARG C 120       8.434  55.950  71.099  1.00 28.71           O  
ATOM    971  CB  ARG C 120       7.763  52.846  72.132  1.00 31.37           C  
ATOM    972  CG  ARG C 120       8.020  51.812  73.218  1.00 33.39           C  
ATOM    973  CD  ARG C 120       9.065  50.756  72.891  1.00 34.40           C  
ATOM    974  NE  ARG C 120       8.692  49.886  71.773  1.00 37.52           N  
ATOM    975  CZ  ARG C 120       9.180  48.665  71.604  1.00 38.15           C  
ATOM    976  NH1 ARG C 120      10.131  48.192  72.400  1.00 37.63           N  
ATOM    977  NH2 ARG C 120       8.699  47.916  70.619  1.00 38.56           N1+
ATOM    978  H   ARG C 120       9.214  55.019  73.259  1.00 29.79           H  
ATOM    979  HA  ARG C 120       9.686  53.041  71.106  1.00 29.10           H  
ATOM    980  HB2 ARG C 120       7.000  53.536  72.515  1.00 31.37           H  
ATOM    981  HB3 ARG C 120       7.296  52.350  71.273  1.00 31.37           H  
ATOM    982  HG2 ARG C 120       7.068  51.316  73.437  1.00 33.39           H  
ATOM    983  HG3 ARG C 120       8.319  52.324  74.140  1.00 33.39           H  
ATOM    984  HD2 ARG C 120       9.158  50.134  73.785  1.00 34.40           H  
ATOM    985  HD3 ARG C 120      10.035  51.200  72.668  1.00 34.40           H  
ATOM    986  HE  ARG C 120       7.993  50.206  71.118  1.00 37.52           H  
ATOM    987 HH11 ARG C 120      10.494  48.765  73.148  1.00 37.63           H  
ATOM    988 HH12 ARG C 120      10.491  47.259  72.257  1.00 37.63           H  
ATOM    989 HH21 ARG C 120       7.975  48.280  70.016  1.00 38.56           H  
ATOM    990 HH22 ARG C 120       9.056  46.983  70.473  1.00 38.56           H  
ATOM    991  N   ASP C 121       7.971  54.349  69.572  1.00 28.67           N  
ATOM    992  CA  ASP C 121       7.067  55.158  68.746  1.00 31.57           C  
ATOM    993  C   ASP C 121       5.645  54.919  69.316  1.00 30.86           C  
ATOM    994  O   ASP C 121       5.265  53.799  69.643  1.00 33.04           O  
ATOM    995  CB  ASP C 121       7.167  54.728  67.300  1.00 30.92           C  
ATOM    996  CG  ASP C 121       6.296  55.599  66.444  1.00 32.25           C  
ATOM    997  OD1 ASP C 121       5.065  55.440  66.477  1.00 31.87           O  
ATOM    998  OD2 ASP C 121       6.838  56.374  65.633  1.00 34.61           O1-
ATOM    999  H   ASP C 121       8.221  53.428  69.242  1.00 28.67           H  
ATOM   1000  HA  ASP C 121       7.339  56.212  68.859  1.00 31.57           H  
ATOM   1001  HB2 ASP C 121       6.841  53.690  67.179  1.00 30.92           H  
ATOM   1002  HB3 ASP C 121       8.207  54.782  66.958  1.00 30.92           H  
ATOM   1003  N   ALA C 122       4.871  55.989  69.407  1.00 30.93           N  
ATOM   1004  CA  ALA C 122       3.525  55.960  69.975  1.00 31.79           C  
ATOM   1005  C   ALA C 122       2.468  55.337  69.038  1.00 33.96           C  
ATOM   1006  O   ALA C 122       1.384  54.961  69.472  1.00 37.22           O  
ATOM   1007  CB  ALA C 122       3.067  57.379  70.305  1.00 32.56           C  
ATOM   1008  H   ALA C 122       5.209  56.876  69.061  1.00 30.93           H  
ATOM   1009  HA  ALA C 122       3.558  55.350  70.885  1.00 31.79           H  
ATOM   1010  HB1 ALA C 122       3.799  57.903  70.927  1.00 32.56           H  
ATOM   1011  HB2 ALA C 122       2.931  57.972  69.393  1.00 32.56           H  
ATOM   1012  HB3 ALA C 122       2.110  57.369  70.837  1.00 32.56           H  
ATOM   1013  N   GLY C 123       2.754  55.367  67.737  1.00 35.38           N  
ATOM   1014  CA  GLY C 123       1.840  54.978  66.687  1.00 34.45           C  
ATOM   1015  C   GLY C 123       2.119  53.543  66.247  1.00 34.08           C  
ATOM   1016  O   GLY C 123       1.233  52.710  66.222  1.00 35.39           O  
ATOM   1017  H   GLY C 123       3.686  55.628  67.447  1.00 35.38           H  
ATOM   1018  HA2 GLY C 123       0.804  55.059  67.031  1.00 34.45           H  
ATOM   1019  HA3 GLY C 123       1.993  55.649  65.836  1.00 34.45           H  
ATOM   1020  N   THR C 124       3.361  53.283  65.872  1.00 34.53           N  
ATOM   1021  CA  THR C 124       3.732  51.992  65.287  1.00 34.14           C  
ATOM   1022  C   THR C 124       4.154  50.953  66.349  1.00 33.72           C  
ATOM   1023  O   THR C 124       4.253  49.770  66.059  1.00 32.72           O  
ATOM   1024  CB  THR C 124       4.847  52.077  64.228  1.00 36.73           C  
ATOM   1025  OG1 THR C 124       6.093  52.483  64.809  1.00 36.91           O  
ATOM   1026  CG2 THR C 124       4.519  53.045  63.099  1.00 38.47           C  
ATOM   1027  H   THR C 124       4.076  53.975  66.043  1.00 34.53           H  
ATOM   1028  HA  THR C 124       2.837  51.579  64.803  1.00 34.14           H  
ATOM   1029  HB  THR C 124       4.998  51.079  63.797  1.00 36.73           H  
ATOM   1030 HG21 THR C 124       3.571  52.789  62.616  1.00 38.47           H  
ATOM   1031 HG22 THR C 124       4.465  54.078  63.461  1.00 38.47           H  
ATOM   1032 HG23 THR C 124       5.311  53.025  62.343  1.00 38.47           H  
ATOM   1033  HG1 THR C 124       6.761  51.856  64.417  1.00 36.91           H  
ATOM   1034  N   HIS C 125       4.466  51.432  67.547  1.00 34.85           N  
ATOM   1035  CA  HIS C 125       4.986  50.638  68.671  1.00 39.76           C  
ATOM   1036  C   HIS C 125       6.459  50.173  68.504  1.00 36.17           C  
ATOM   1037  O   HIS C 125       6.973  49.373  69.283  1.00 35.89           O  
ATOM   1038  CB  HIS C 125       4.080  49.468  69.099  1.00 43.80           C  
ATOM   1039  CG  HIS C 125       2.846  49.918  69.795  1.00 51.54           C  
ATOM   1040  CD2 HIS C 125       1.805  50.716  69.371  1.00 60.19           C  
ATOM   1041  ND1 HIS C 125       2.588  49.620  71.090  1.00 53.69           N  
ATOM   1042  NE2 HIS C 125       0.942  50.871  70.361  1.00 62.75           N  
ATOM   1043  CE1 HIS C 125       1.398  50.220  71.417  1.00 54.96           C  
ATOM   1044  H   HIS C 125       4.273  52.405  67.737  1.00 34.85           H  
ATOM   1045  HA  HIS C 125       5.035  51.344  69.509  1.00 39.76           H  
ATOM   1046  HB2 HIS C 125       4.622  48.813  69.791  1.00 43.80           H  
ATOM   1047  HB3 HIS C 125       3.801  48.836  68.250  1.00 43.80           H  
ATOM   1048  HD2 HIS C 125       1.709  51.146  68.385  1.00 60.19           H  
ATOM   1049  HE2 HIS C 125       0.021  51.434  70.315  1.00 62.75           H  
ATOM   1050  HE1 HIS C 125       0.944  50.172  72.318  1.00 54.96           H  
ATOM   1051  N   ASP C 126       7.141  50.773  67.528  1.00 35.46           N  
ATOM   1052  CA  ASP C 126       8.560  50.516  67.269  1.00 35.37           C  
ATOM   1053  C   ASP C 126       9.414  50.853  68.504  1.00 35.71           C  
ATOM   1054  O   ASP C 126       9.037  51.695  69.338  1.00 34.97           O  
ATOM   1055  CB  ASP C 126       9.090  51.394  66.149  1.00 34.97           C  
ATOM   1056  CG  ASP C 126       8.869  50.683  64.863  1.00 35.19           C  
ATOM   1057  OD1 ASP C 126       9.492  49.637  64.621  1.00 33.67           O  
ATOM   1058  OD2 ASP C 126       8.136  51.239  64.006  1.00 35.05           O1-
ATOM   1059  H   ASP C 126       6.648  51.365  66.876  1.00 35.46           H  
ATOM   1060  HA  ASP C 126       8.661  49.445  67.065  1.00 35.37           H  
ATOM   1061  HB2 ASP C 126      10.170  51.569  66.231  1.00 34.97           H  
ATOM   1062  HB3 ASP C 126       8.617  52.381  66.143  1.00 34.97           H  
ATOM   1063  N   GLY C 127      10.589  50.239  68.573  1.00 33.48           N  
ATOM   1064  CA  GLY C 127      11.594  50.541  69.576  1.00 33.35           C  
ATOM   1065  C   GLY C 127      12.567  51.598  69.036  1.00 33.96           C  
ATOM   1066  O   GLY C 127      12.806  51.700  67.830  1.00 35.17           O  
ATOM   1067  H   GLY C 127      10.828  49.555  67.870  1.00 33.48           H  
ATOM   1068  HA2 GLY C 127      11.118  50.896  70.493  1.00 33.35           H  
ATOM   1069  HA3 GLY C 127      12.153  49.625  69.786  1.00 33.35           H  
ATOM   1070  N   LEU C 128      13.128  52.374  69.966  1.00 30.77           N  
ATOM   1071  CA  LEU C 128      14.211  53.319  69.717  1.00 29.96           C  
ATOM   1072  C   LEU C 128      15.321  53.066  70.752  1.00 30.98           C  
ATOM   1073  O   LEU C 128      15.140  52.342  71.731  1.00 30.59           O  
ATOM   1074  CB  LEU C 128      13.701  54.762  69.808  1.00 30.96           C  
ATOM   1075  CG  LEU C 128      12.785  55.153  68.635  1.00 31.99           C  
ATOM   1076  CD1 LEU C 128      12.023  56.425  68.974  1.00 30.58           C  
ATOM   1077  CD2 LEU C 128      13.574  55.364  67.343  1.00 34.48           C  
ATOM   1078  H   LEU C 128      12.780  52.321  70.913  1.00 30.77           H  
ATOM   1079  HA  LEU C 128      14.639  53.115  68.732  1.00 29.96           H  
ATOM   1080  HB2 LEU C 128      13.155  54.882  70.754  1.00 30.96           H  
ATOM   1081  HB3 LEU C 128      14.542  55.465  69.858  1.00 30.96           H  
ATOM   1082  HG  LEU C 128      12.041  54.367  68.463  1.00 31.99           H  
ATOM   1083 HD11 LEU C 128      11.401  56.281  69.864  1.00 30.58           H  
ATOM   1084 HD12 LEU C 128      12.704  57.261  69.166  1.00 30.58           H  
ATOM   1085 HD13 LEU C 128      11.365  56.700  68.144  1.00 30.58           H  
ATOM   1086 HD21 LEU C 128      14.326  56.152  67.461  1.00 34.48           H  
ATOM   1087 HD22 LEU C 128      14.088  54.451  67.034  1.00 34.48           H  
ATOM   1088 HD23 LEU C 128      12.907  55.656  66.526  1.00 34.48           H  
ATOM   1089  N   LEU C 129      16.487  53.653  70.499  1.00 31.34           N  
ATOM   1090  CA  LEU C 129      17.619  53.601  71.408  1.00 31.80           C  
ATOM   1091  C   LEU C 129      17.697  54.958  72.128  1.00 31.40           C  
ATOM   1092  O   LEU C 129      17.310  56.002  71.596  1.00 30.72           O  
ATOM   1093  CB  LEU C 129      18.950  53.368  70.684  1.00 33.79           C  
ATOM   1094  CG  LEU C 129      19.052  52.023  69.951  1.00 33.95           C  
ATOM   1095  CD1 LEU C 129      20.356  51.960  69.153  1.00 35.56           C  
ATOM   1096  CD2 LEU C 129      18.976  50.829  70.901  1.00 34.14           C  
ATOM   1097  H   LEU C 129      16.591  54.188  69.649  1.00 31.34           H  
ATOM   1098  HA  LEU C 129      17.447  52.825  72.159  1.00 31.80           H  
ATOM   1099  HB2 LEU C 129      19.111  54.179  69.961  1.00 33.79           H  
ATOM   1100  HB3 LEU C 129      19.769  53.445  71.409  1.00 33.79           H  
ATOM   1101  HG  LEU C 129      18.217  51.955  69.248  1.00 33.95           H  
ATOM   1102 HD11 LEU C 129      20.429  52.801  68.456  1.00 35.56           H  
ATOM   1103 HD12 LEU C 129      21.229  51.989  69.813  1.00 35.56           H  
ATOM   1104 HD13 LEU C 129      20.412  51.035  68.570  1.00 35.56           H  
ATOM   1105 HD21 LEU C 129      19.767  50.870  71.656  1.00 34.14           H  
ATOM   1106 HD22 LEU C 129      18.012  50.794  71.416  1.00 34.14           H  
ATOM   1107 HD23 LEU C 129      19.084  49.888  70.351  1.00 34.14           H  
ATOM   1108  N   VAL C 130      18.266  54.908  73.331  1.00 30.24           N  
ATOM   1109  CA  VAL C 130      18.557  56.079  74.136  1.00 30.28           C  
ATOM   1110  C   VAL C 130      20.026  55.954  74.583  1.00 32.87           C  
ATOM   1111  O   VAL C 130      20.401  55.019  75.314  1.00 34.48           O  
ATOM   1112  CB  VAL C 130      17.542  56.238  75.281  1.00 29.62           C  
ATOM   1113  CG1 VAL C 130      17.226  54.927  76.007  1.00 27.99           C  
ATOM   1114  CG2 VAL C 130      17.979  57.327  76.259  1.00 29.52           C  
ATOM   1115  H   VAL C 130      18.470  54.006  73.736  1.00 30.24           H  
ATOM   1116  HA  VAL C 130      18.469  56.960  73.497  1.00 30.28           H  
ATOM   1117  HB  VAL C 130      16.601  56.571  74.824  1.00 29.62           H  
ATOM   1118 HG11 VAL C 130      16.749  54.205  75.336  1.00 27.99           H  
ATOM   1119 HG12 VAL C 130      18.124  54.460  76.419  1.00 27.99           H  
ATOM   1120 HG13 VAL C 130      16.520  55.097  76.826  1.00 27.99           H  
ATOM   1121 HG21 VAL C 130      18.895  57.054  76.791  1.00 29.52           H  
ATOM   1122 HG22 VAL C 130      18.160  58.269  75.730  1.00 29.52           H  
ATOM   1123 HG23 VAL C 130      17.204  57.510  77.009  1.00 29.52           H  
ATOM   1124  N   ASN C 131      20.845  56.882  74.095  1.00 32.27           N  
ATOM   1125  CA  ASN C 131      22.300  56.871  74.294  1.00 35.48           C  
ATOM   1126  C   ASN C 131      22.946  55.542  73.829  1.00 38.04           C  
ATOM   1127  O   ASN C 131      23.962  55.104  74.358  1.00 39.54           O  
ATOM   1128  CB  ASN C 131      22.708  57.201  75.734  1.00 36.76           C  
ATOM   1129  CG  ASN C 131      22.372  58.626  76.111  1.00 38.22           C  
ATOM   1130  OD1 ASN C 131      21.800  59.400  75.350  1.00 35.59           O  
ATOM   1131  ND2 ASN C 131      22.731  58.974  77.338  1.00 39.88           N  
ATOM   1132  H   ASN C 131      20.438  57.703  73.671  1.00 32.27           H  
ATOM   1133  HA  ASN C 131      22.692  57.641  73.616  1.00 35.48           H  
ATOM   1134  HB2 ASN C 131      23.791  57.083  75.861  1.00 36.76           H  
ATOM   1135  HB3 ASN C 131      22.222  56.528  76.449  1.00 36.76           H  
ATOM   1136 HD21 ASN C 131      23.201  58.309  77.935  1.00 39.88           H  
ATOM   1137 HD22 ASN C 131      22.534  59.905  77.676  1.00 39.88           H  
ATOM   1138  N   GLN C 132      22.329  54.942  72.812  1.00 42.51           N  
ATOM   1139  CA  GLN C 132      22.781  53.704  72.178  1.00 46.90           C  
ATOM   1140  C   GLN C 132      22.542  52.459  73.082  1.00 42.91           C  
ATOM   1141  O   GLN C 132      23.172  51.422  72.940  1.00 41.61           O  
ATOM   1142  CB  GLN C 132      24.210  53.742  71.621  1.00 53.00           C  
ATOM   1143  CG  GLN C 132      24.581  54.992  70.821  1.00 58.64           C  
ATOM   1144  CD  GLN C 132      23.751  55.208  69.568  1.00 68.46           C  
ATOM   1145  OE1 GLN C 132      22.604  54.778  69.442  1.00 71.27           O  
ATOM   1146  NE2 GLN C 132      24.352  55.933  68.630  1.00 78.89           N  
ATOM   1147  H   GLN C 132      21.454  55.335  72.494  1.00 42.51           H  
ATOM   1148  HA  GLN C 132      22.085  53.551  71.349  1.00 46.90           H  
ATOM   1149  HB2 GLN C 132      24.928  53.639  72.444  1.00 53.00           H  
ATOM   1150  HB3 GLN C 132      24.361  52.858  70.986  1.00 53.00           H  
ATOM   1151  HG2 GLN C 132      25.635  54.907  70.531  1.00 58.64           H  
ATOM   1152  HG3 GLN C 132      24.497  55.893  71.438  1.00 58.64           H  
ATOM   1153 HE21 GLN C 132      23.866  56.151  67.772  1.00 78.89           H  
ATOM   1154 HE22 GLN C 132      25.295  56.266  68.775  1.00 78.89           H  
ATOM   1155  N   THR C 133      21.510  52.569  73.920  1.00 39.43           N  
ATOM   1156  CA  THR C 133      20.997  51.471  74.740  1.00 39.18           C  
ATOM   1157  C   THR C 133      19.456  51.471  74.632  1.00 38.46           C  
ATOM   1158  O   THR C 133      18.857  52.511  74.347  1.00 37.22           O  
ATOM   1159  CB  THR C 133      21.424  51.608  76.219  1.00 41.78           C  
ATOM   1160  OG1 THR C 133      20.947  52.814  76.819  1.00 39.19           O  
ATOM   1161  CG2 THR C 133      22.935  51.558  76.404  1.00 46.62           C  
ATOM   1162  H   THR C 133      21.057  53.465  74.028  1.00 39.43           H  
ATOM   1163  HA  THR C 133      21.364  50.519  74.337  1.00 39.18           H  
ATOM   1164  HB  THR C 133      20.982  50.786  76.794  1.00 41.78           H  
ATOM   1165 HG21 THR C 133      23.362  50.652  75.964  1.00 46.62           H  
ATOM   1166 HG22 THR C 133      23.422  52.434  75.962  1.00 46.62           H  
ATOM   1167 HG23 THR C 133      23.185  51.575  77.471  1.00 46.62           H  
ATOM   1168  HG1 THR C 133      21.018  53.553  76.179  1.00 39.19           H  
ATOM   1169  N   GLU C 134      18.834  50.337  74.941  1.00 36.93           N  
ATOM   1170  CA  GLU C 134      17.369  50.231  74.919  1.00 36.80           C  
ATOM   1171  C   GLU C 134      16.784  50.733  76.264  1.00 34.34           C  
ATOM   1172  O   GLU C 134      15.685  51.261  76.323  1.00 35.75           O  
ATOM   1173  CB  GLU C 134      16.904  48.786  74.706  1.00 40.60           C  
ATOM   1174  CG  GLU C 134      17.250  48.261  73.317  1.00 47.89           C  
ATOM   1175  CD  GLU C 134      16.454  47.003  73.094  1.00 57.01           C  
ATOM   1176  OE1 GLU C 134      15.257  47.120  72.737  1.00 59.93           O  
ATOM   1177  OE2 GLU C 134      17.013  45.899  73.256  1.00 65.59           O1-
ATOM   1178  H   GLU C 134      19.376  49.542  75.248  1.00 36.93           H  
ATOM   1179  HA  GLU C 134      16.978  50.884  74.129  1.00 36.80           H  
ATOM   1180  HB2 GLU C 134      17.349  48.126  75.463  1.00 40.60           H  
ATOM   1181  HB3 GLU C 134      15.819  48.736  74.867  1.00 40.60           H  
ATOM   1182  HG2 GLU C 134      18.323  48.063  73.224  1.00 47.89           H  
ATOM   1183  HG3 GLU C 134      16.973  48.987  72.545  1.00 47.89           H  
ATOM   1184  N   LEU C 135      17.501  50.405  77.342  1.00 34.00           N  
ATOM   1185  CA  LEU C 135      17.069  50.623  78.717  1.00 32.38           C  
ATOM   1186  C   LEU C 135      17.994  51.718  79.279  1.00 31.90           C  
ATOM   1187  O   LEU C 135      19.206  51.532  79.363  1.00 33.32           O  
ATOM   1188  CB  LEU C 135      17.241  49.358  79.576  1.00 34.92           C  
ATOM   1189  CG  LEU C 135      16.422  48.132  79.130  1.00 35.97           C  
ATOM   1190  CD1 LEU C 135      16.724  46.950  80.056  1.00 38.02           C  
ATOM   1191  CD2 LEU C 135      14.921  48.409  79.118  1.00 34.07           C  
ATOM   1192  H   LEU C 135      18.432  50.036  77.209  1.00 34.00           H  
ATOM   1193  HA  LEU C 135      16.030  50.957  78.734  1.00 32.38           H  
ATOM   1194  HB2 LEU C 135      18.302  49.071  79.589  1.00 34.92           H  
ATOM   1195  HB3 LEU C 135      16.986  49.606  80.616  1.00 34.92           H  
ATOM   1196  HG  LEU C 135      16.726  47.846  78.116  1.00 35.97           H  
ATOM   1197 HD11 LEU C 135      17.793  46.710  80.043  1.00 38.02           H  
ATOM   1198 HD12 LEU C 135      16.439  47.172  81.090  1.00 38.02           H  
ATOM   1199 HD13 LEU C 135      16.179  46.055  79.741  1.00 38.02           H  
ATOM   1200 HD21 LEU C 135      14.580  48.813  80.077  1.00 34.07           H  
ATOM   1201 HD22 LEU C 135      14.667  49.125  78.333  1.00 34.07           H  
ATOM   1202 HD23 LEU C 135      14.353  47.495  78.916  1.00 34.07           H  
ATOM   1203  N   PHE C 136      17.412  52.867  79.593  1.00 31.75           N  
ATOM   1204  CA  PHE C 136      18.134  53.995  80.178  1.00 31.13           C  
ATOM   1205  C   PHE C 136      17.844  53.991  81.686  1.00 29.02           C  
ATOM   1206  O   PHE C 136      16.716  53.796  82.127  1.00 26.94           O  
ATOM   1207  CB  PHE C 136      17.704  55.324  79.552  1.00 31.82           C  
ATOM   1208  CG  PHE C 136      18.324  56.556  80.163  1.00 31.31           C  
ATOM   1209  CD1 PHE C 136      19.631  56.896  79.892  1.00 32.10           C  
ATOM   1210  CD2 PHE C 136      17.591  57.351  81.023  1.00 31.42           C  
ATOM   1211  CE1 PHE C 136      20.197  58.014  80.447  1.00 31.93           C  
ATOM   1212  CE2 PHE C 136      18.155  58.477  81.585  1.00 31.32           C  
ATOM   1213  CZ  PHE C 136      19.463  58.801  81.302  1.00 30.99           C  
ATOM   1214  H   PHE C 136      16.417  52.961  79.447  1.00 31.75           H  
ATOM   1215  HA  PHE C 136      19.210  53.850  80.020  1.00 31.13           H  
ATOM   1216  HB2 PHE C 136      17.986  55.311  78.498  1.00 31.82           H  
ATOM   1217  HB3 PHE C 136      16.611  55.417  79.558  1.00 31.82           H  
ATOM   1218  HD1 PHE C 136      20.219  56.272  79.234  1.00 32.10           H  
ATOM   1219  HD2 PHE C 136      16.570  57.089  81.256  1.00 31.42           H  
ATOM   1220  HE1 PHE C 136      21.218  58.276  80.212  1.00 31.93           H  
ATOM   1221  HE2 PHE C 136      17.572  59.103  82.245  1.00 31.32           H  
ATOM   1222  HZ  PHE C 136      19.913  59.674  81.752  1.00 30.99           H  
ATOM   1223  N   VAL C 137      18.903  54.236  82.456  1.00 29.72           N  
ATOM   1224  CA  VAL C 137      18.880  54.307  83.915  1.00 32.30           C  
ATOM   1225  C   VAL C 137      19.652  55.604  84.267  1.00 33.77           C  
ATOM   1226  O   VAL C 137      20.811  55.735  83.890  1.00 33.07           O  
ATOM   1227  CB  VAL C 137      19.573  53.079  84.551  1.00 32.97           C  
ATOM   1228  CG1 VAL C 137      19.441  53.121  86.077  1.00 34.08           C  
ATOM   1229  CG2 VAL C 137      18.987  51.762  84.031  1.00 32.27           C  
ATOM   1230  H   VAL C 137      19.796  54.398  82.012  1.00 29.72           H  
ATOM   1231  HA  VAL C 137      17.844  54.338  84.246  1.00 32.30           H  
ATOM   1232  HB  VAL C 137      20.642  53.088  84.304  1.00 32.97           H  
ATOM   1233 HG11 VAL C 137      19.917  54.013  86.495  1.00 34.08           H  
ATOM   1234 HG12 VAL C 137      18.388  53.123  86.378  1.00 34.08           H  
ATOM   1235 HG13 VAL C 137      19.921  52.249  86.534  1.00 34.08           H  
ATOM   1236 HG21 VAL C 137      17.901  51.741  84.156  1.00 32.27           H  
ATOM   1237 HG22 VAL C 137      19.209  51.620  82.968  1.00 32.27           H  
ATOM   1238 HG23 VAL C 137      19.409  50.905  84.567  1.00 32.27           H  
ATOM   1239  N   PRO C 138      19.004  56.570  84.956  1.00 34.27           N  
ATOM   1240  CA  PRO C 138      19.688  57.807  85.323  1.00 34.91           C  
ATOM   1241  C   PRO C 138      20.848  57.635  86.336  1.00 36.83           C  
ATOM   1242  O   PRO C 138      20.799  56.826  87.274  1.00 37.52           O  
ATOM   1243  CB  PRO C 138      18.605  58.684  85.964  1.00 33.70           C  
ATOM   1244  CG  PRO C 138      17.295  58.087  85.478  1.00 33.94           C  
ATOM   1245  CD  PRO C 138      17.606  56.607  85.354  1.00 34.32           C  
ATOM   1246  HA  PRO C 138      20.060  58.264  84.398  1.00 34.91           H  
ATOM   1247  HB2 PRO C 138      18.648  58.645  87.059  1.00 33.70           H  
ATOM   1248  HB3 PRO C 138      18.708  59.732  85.666  1.00 33.70           H  
ATOM   1249  HG2 PRO C 138      17.046  58.501  84.495  1.00 33.94           H  
ATOM   1250  HG3 PRO C 138      16.454  58.292  86.145  1.00 33.94           H  
ATOM   1251  HD2 PRO C 138      16.962  56.142  84.607  1.00 34.32           H  
ATOM   1252  HD3 PRO C 138      17.512  56.086  86.312  1.00 34.32           H  
ATOM   1253  N   SER C 139      21.853  58.478  86.137  1.00 36.77           N  
ATOM   1254  CA  SER C 139      23.021  58.669  86.993  1.00 39.49           C  
ATOM   1255  C   SER C 139      22.808  59.899  87.923  1.00 39.16           C  
ATOM   1256  O   SER C 139      21.729  60.487  87.969  1.00 37.51           O  
ATOM   1257  CB  SER C 139      24.277  58.781  86.115  1.00 39.18           C  
ATOM   1258  OG  SER C 139      24.040  59.643  85.002  1.00 41.45           O  
ATOM   1259  H   SER C 139      21.831  59.067  85.317  1.00 36.77           H  
ATOM   1260  HA  SER C 139      23.124  57.802  87.658  1.00 39.49           H  
ATOM   1261  HB2 SER C 139      24.524  57.794  85.707  1.00 39.18           H  
ATOM   1262  HB3 SER C 139      25.146  59.153  86.664  1.00 39.18           H  
ATOM   1263  HG  SER C 139      24.857  59.659  84.470  1.00 41.45           H  
ATOM   1264  N   LEU C 140      23.808  60.198  88.743  1.00 42.45           N  
ATOM   1265  CA  LEU C 140      23.760  61.308  89.707  1.00 45.37           C  
ATOM   1266  C   LEU C 140      24.274  62.585  88.996  1.00 42.21           C  
ATOM   1267  O   LEU C 140      25.180  62.540  88.171  1.00 42.85           O  
ATOM   1268  CB  LEU C 140      24.611  60.972  90.940  1.00 47.72           C  
ATOM   1269  CG  LEU C 140      24.514  61.972  92.112  1.00 52.42           C  
ATOM   1270  CD1 LEU C 140      23.093  62.130  92.654  1.00 52.52           C  
ATOM   1271  CD2 LEU C 140      25.440  61.519  93.246  1.00 55.60           C  
ATOM   1272  H   LEU C 140      24.662  59.660  88.699  1.00 42.45           H  
ATOM   1273  HA  LEU C 140      22.712  61.448  89.992  1.00 45.37           H  
ATOM   1274  HB2 LEU C 140      24.336  59.975  91.304  1.00 47.72           H  
ATOM   1275  HB3 LEU C 140      25.661  60.883  90.633  1.00 47.72           H  
ATOM   1276  HG  LEU C 140      24.861  62.955  91.773  1.00 52.42           H  
ATOM   1277 HD11 LEU C 140      22.416  62.549  91.906  1.00 52.52           H  
ATOM   1278 HD12 LEU C 140      22.685  61.170  92.985  1.00 52.52           H  
ATOM   1279 HD13 LEU C 140      23.082  62.811  93.513  1.00 52.52           H  
ATOM   1280 HD21 LEU C 140      25.125  60.552  93.653  1.00 55.60           H  
ATOM   1281 HD22 LEU C 140      26.471  61.417  92.895  1.00 55.60           H  
ATOM   1282 HD23 LEU C 140      25.437  62.247  94.064  1.00 55.60           H  
ATOM   1283  N   ASN C 141      23.615  63.702  89.298  1.00 42.43           N  
ATOM   1284  CA  ASN C 141      23.906  65.016  88.706  1.00 44.75           C  
ATOM   1285  C   ASN C 141      25.215  65.702  89.214  1.00 46.47           C  
ATOM   1286  O   ASN C 141      25.227  66.924  89.367  1.00 46.56           O  
ATOM   1287  CB  ASN C 141      22.725  65.983  88.890  1.00 44.82           C  
ATOM   1288  CG  ASN C 141      21.477  65.549  88.162  1.00 45.33           C  
ATOM   1289  OD1 ASN C 141      20.442  65.312  88.776  1.00 44.74           O  
ATOM   1290  ND2 ASN C 141      21.558  65.441  86.852  1.00 49.44           N  
ATOM   1291  H   ASN C 141      22.792  63.644  89.880  1.00 42.43           H  
ATOM   1292  HA  ASN C 141      24.073  64.835  87.636  1.00 44.75           H  
ATOM   1293  HB2 ASN C 141      22.966  66.987  88.522  1.00 44.82           H  
ATOM   1294  HB3 ASN C 141      22.486  66.087  89.956  1.00 44.82           H  
ATOM   1295 HD21 ASN C 141      22.428  65.645  86.381  1.00 49.44           H  
ATOM   1296 HD22 ASN C 141      20.749  65.155  86.318  1.00 49.44           H  
ATOM   1297  N   VAL C 142      26.325  64.978  89.090  1.00 49.52           N  
ATOM   1298  CA  VAL C 142      27.597  65.360  89.705  1.00 55.57           C  
ATOM   1299  C   VAL C 142      28.235  66.421  88.762  1.00 61.22           C  
ATOM   1300  O   VAL C 142      28.350  66.188  87.557  1.00 61.89           O  
ATOM   1301  CB  VAL C 142      28.533  64.142  89.883  1.00  0.00           C  
ATOM   1302  CG1 VAL C 142      29.913  64.525  90.428  1.00  0.00           C  
ATOM   1303  CG2 VAL C 142      27.909  63.108  90.821  1.00  0.00           C  
ATOM   1304  H   VAL C 142      26.318  64.267  88.352  1.00 49.52           H  
ATOM   1305  HA  VAL C 142      27.382  65.832  90.673  1.00 55.57           H  
ATOM   1306  HB  VAL C 142      28.684  63.661  88.907  1.00  0.00           H  
ATOM   1307 HG11 VAL C 142      30.466  65.144  89.715  1.00  0.00           H  
ATOM   1308 HG12 VAL C 142      29.829  65.073  91.372  1.00  0.00           H  
ATOM   1309 HG13 VAL C 142      30.520  63.632  90.611  1.00  0.00           H  
ATOM   1310 HG21 VAL C 142      27.707  63.537  91.808  1.00  0.00           H  
ATOM   1311 HG22 VAL C 142      26.969  62.736  90.411  1.00  0.00           H  
ATOM   1312 HG23 VAL C 142      28.571  62.245  90.953  1.00  0.00           H  
ATOM   1313  N   ASP C 143      28.837  67.445  89.364  1.00 68.24           N  
ATOM   1314  CA  ASP C 143      29.139  68.801  88.841  1.00 74.85           C  
ATOM   1315  C   ASP C 143      27.896  69.744  88.713  1.00 73.94           C  
ATOM   1316  O   ASP C 143      28.002  70.894  88.271  1.00 70.06           O  
ATOM   1317  CB  ASP C 143      29.982  68.709  87.579  1.00  0.00           C  
ATOM   1318  CG  ASP C 143      30.549  70.047  87.216  1.00  0.00           C  
ATOM   1319  OD1 ASP C 143      30.329  70.577  86.129  1.00  0.00           O  
ATOM   1320  OD2 ASP C 143      31.391  70.598  88.141  1.00  0.00           O1-
ATOM   1321  H   ASP C 143      29.326  67.141  90.207  1.00 68.24           H  
ATOM   1322  HA  ASP C 143      29.736  69.257  89.644  1.00 74.85           H  
ATOM   1323  HB2 ASP C 143      29.409  68.315  86.737  1.00  0.00           H  
ATOM   1324  HB3 ASP C 143      30.824  68.022  87.732  1.00  0.00           H  
ATOM   1325  N   GLY C 144      26.753  69.241  89.176  1.00 70.95           N  
ATOM   1326  CA  GLY C 144      25.500  69.974  89.175  1.00 68.37           C  
ATOM   1327  C   GLY C 144      24.597  69.690  87.962  1.00 65.18           C  
ATOM   1328  O   GLY C 144      23.421  70.027  87.990  1.00 71.40           O  
ATOM   1329  H   GLY C 144      26.744  68.295  89.530  1.00 70.95           H  
ATOM   1330  HA2 GLY C 144      24.958  69.676  90.079  1.00 68.37           H  
ATOM   1331  HA3 GLY C 144      25.689  71.051  89.213  1.00 68.37           H  
ATOM   1332  N   GLN C 145      25.069  68.842  87.051  1.00 60.18           N  
ATOM   1333  CA  GLN C 145      24.909  68.875  85.612  1.00 58.31           C  
ATOM   1334  C   GLN C 145      23.743  67.913  85.281  1.00 53.72           C  
ATOM   1335  O   GLN C 145      23.670  66.822  85.852  1.00 50.83           O  
ATOM   1336  CB  GLN C 145      26.147  68.388  84.853  1.00  0.00           C  
ATOM   1337  CG  GLN C 145      27.377  69.262  85.051  1.00  0.00           C  
ATOM   1338  CD  GLN C 145      27.301  70.642  84.437  1.00  0.00           C  
ATOM   1339  NE2 GLN C 145      28.221  71.432  84.638  1.00  0.00           N  
ATOM   1340  OE1 GLN C 145      26.239  70.951  83.689  1.00  0.00           O  
ATOM   1341  H   GLN C 145      25.279  68.038  87.652  1.00 60.18           H  
ATOM   1342  HA  GLN C 145      24.642  69.900  85.345  1.00 58.31           H  
ATOM   1343  HB2 GLN C 145      26.396  67.370  85.184  1.00  0.00           H  
ATOM   1344  HB3 GLN C 145      25.917  68.313  83.782  1.00  0.00           H  
ATOM   1345  HG2 GLN C 145      27.572  69.378  86.115  1.00  0.00           H  
ATOM   1346  HG3 GLN C 145      28.244  68.758  84.606  1.00  0.00           H  
ATOM   1347 HE21 GLN C 145      29.007  71.157  85.211  1.00  0.00           H  
ATOM   1348 HE22 GLN C 145      28.192  72.356  84.231  1.00  0.00           H  
ATOM   1349  N   PRO C 146      22.860  68.290  84.339  1.00 52.64           N  
ATOM   1350  CA  PRO C 146      21.745  67.425  83.964  1.00 51.34           C  
ATOM   1351  C   PRO C 146      22.248  66.260  83.075  1.00 47.54           C  
ATOM   1352  O   PRO C 146      23.217  66.400  82.329  1.00 47.46           O  
ATOM   1353  CB  PRO C 146      20.795  68.348  83.216  1.00 51.57           C  
ATOM   1354  CG  PRO C 146      21.736  69.343  82.545  1.00 53.21           C  
ATOM   1355  CD  PRO C 146      22.842  69.532  83.578  1.00 52.77           C  
ATOM   1356  HA  PRO C 146      21.267  67.027  84.860  1.00 51.34           H  
ATOM   1357  HB2 PRO C 146      20.151  67.821  82.513  1.00 51.57           H  
ATOM   1358  HB3 PRO C 146      20.154  68.881  83.929  1.00 51.57           H  
ATOM   1359  HG2 PRO C 146      21.244  70.284  82.282  1.00 53.21           H  
ATOM   1360  HG3 PRO C 146      22.147  68.909  81.627  1.00 53.21           H  
ATOM   1361  HD2 PRO C 146      22.606  70.349  84.268  1.00 52.77           H  
ATOM   1362  HD3 PRO C 146      23.815  69.719  83.116  1.00 52.77           H  
ATOM   1363  N   ILE C 147      21.595  65.109  83.211  1.00 42.59           N  
ATOM   1364  CA  ILE C 147      21.964  63.932  82.427  1.00 41.57           C  
ATOM   1365  C   ILE C 147      21.284  64.087  81.045  1.00 40.52           C  
ATOM   1366  O   ILE C 147      20.120  64.476  80.950  1.00 38.25           O  
ATOM   1367  CB  ILE C 147      21.560  62.602  83.101  1.00 42.13           C  
ATOM   1368  CG1 ILE C 147      21.924  62.519  84.599  1.00 46.15           C  
ATOM   1369  CG2 ILE C 147      22.173  61.410  82.351  1.00 42.55           C  
ATOM   1370  CD1 ILE C 147      23.370  62.856  84.936  1.00 49.34           C  
ATOM   1371  H   ILE C 147      20.855  65.040  83.895  1.00 42.59           H  
ATOM   1372  HA  ILE C 147      23.052  63.951  82.284  1.00 41.57           H  
ATOM   1373  HB  ILE C 147      20.469  62.493  83.040  1.00 42.13           H  
ATOM   1374 HG12 ILE C 147      21.268  63.185  85.169  1.00 46.15           H  
ATOM   1375 HG13 ILE C 147      21.703  61.510  84.967  1.00 46.15           H  
ATOM   1376 HG21 ILE C 147      21.770  61.333  81.337  1.00 42.55           H  
ATOM   1377 HG22 ILE C 147      23.261  61.497  82.273  1.00 42.55           H  
ATOM   1378 HG23 ILE C 147      21.947  60.468  82.863  1.00 42.55           H  
ATOM   1379 HD11 ILE C 147      24.074  62.254  84.357  1.00 49.34           H  
ATOM   1380 HD12 ILE C 147      23.594  63.911  84.754  1.00 49.34           H  
ATOM   1381 HD13 ILE C 147      23.554  62.662  85.996  1.00 49.34           H  
ATOM   1382  N   PHE C 148      22.040  63.804  79.987  1.00 40.52           N  
ATOM   1383  CA  PHE C 148      21.539  63.915  78.616  1.00 40.29           C  
ATOM   1384  C   PHE C 148      21.114  62.509  78.138  1.00 36.95           C  
ATOM   1385  O   PHE C 148      21.911  61.578  78.117  1.00 38.27           O  
ATOM   1386  CB  PHE C 148      22.623  64.493  77.693  1.00 46.81           C  
ATOM   1387  CG  PHE C 148      22.027  65.291  76.557  1.00 50.46           C  
ATOM   1388  CD1 PHE C 148      21.828  66.655  76.687  1.00 53.70           C  
ATOM   1389  CD2 PHE C 148      21.628  64.667  75.388  1.00 57.41           C  
ATOM   1390  CE1 PHE C 148      21.238  67.389  75.676  1.00 55.57           C  
ATOM   1391  CE2 PHE C 148      21.044  65.403  74.361  1.00 58.47           C  
ATOM   1392  CZ  PHE C 148      20.844  66.761  74.513  1.00 55.77           C  
ATOM   1393  H   PHE C 148      22.997  63.513  80.126  1.00 40.52           H  
ATOM   1394  HA  PHE C 148      20.665  64.575  78.626  1.00 40.29           H  
ATOM   1395  HB2 PHE C 148      23.292  65.154  78.261  1.00 46.81           H  
ATOM   1396  HB3 PHE C 148      23.271  63.706  77.286  1.00 46.81           H  
ATOM   1397  HD1 PHE C 148      22.138  67.153  77.594  1.00 53.70           H  
ATOM   1398  HD2 PHE C 148      21.770  63.603  75.271  1.00 57.41           H  
ATOM   1399  HE1 PHE C 148      21.087  68.452  75.796  1.00 55.57           H  
ATOM   1400  HE2 PHE C 148      20.748  64.913  73.445  1.00 58.47           H  
ATOM   1401  HZ  PHE C 148      20.378  67.330  73.723  1.00 55.77           H  
ATOM   1402  N   ALA C 149      19.834  62.384  77.788  1.00 34.38           N  
ATOM   1403  CA  ALA C 149      19.235  61.189  77.205  1.00 34.63           C  
ATOM   1404  C   ALA C 149      18.879  61.506  75.730  1.00 33.40           C  
ATOM   1405  O   ALA C 149      17.859  62.139  75.417  1.00 30.80           O  
ATOM   1406  CB  ALA C 149      18.003  60.771  77.991  1.00 36.43           C  
ATOM   1407  H   ALA C 149      19.216  63.172  77.917  1.00 34.38           H  
ATOM   1408  HA  ALA C 149      19.957  60.366  77.235  1.00 34.63           H  
ATOM   1409  HB1 ALA C 149      18.270  60.513  79.020  1.00 36.43           H  
ATOM   1410  HB2 ALA C 149      17.268  61.575  78.036  1.00 36.43           H  
ATOM   1411  HB3 ALA C 149      17.515  59.907  77.533  1.00 36.43           H  
ATOM   1412  N   ASN C 150      19.792  61.122  74.857  1.00 32.76           N  
ATOM   1413  CA  ASN C 150      19.718  61.351  73.414  1.00 33.54           C  
ATOM   1414  C   ASN C 150      18.976  60.135  72.818  1.00 31.00           C  
ATOM   1415  O   ASN C 150      19.521  59.047  72.742  1.00 29.96           O  
ATOM   1416  CB  ASN C 150      21.131  61.425  72.832  1.00 37.29           C  
ATOM   1417  CG  ASN C 150      21.113  62.018  71.445  1.00 43.03           C  
ATOM   1418  OD1 ASN C 150      21.239  63.225  71.272  1.00 47.42           O  
ATOM   1419  ND2 ASN C 150      20.954  61.161  70.456  1.00 47.15           N  
ATOM   1420  H   ASN C 150      20.594  60.604  75.185  1.00 32.76           H  
ATOM   1421  HA  ASN C 150      19.161  62.274  73.222  1.00 33.54           H  
ATOM   1422  HB2 ASN C 150      21.623  60.445  72.804  1.00 37.29           H  
ATOM   1423  HB3 ASN C 150      21.770  62.066  73.450  1.00 37.29           H  
ATOM   1424 HD21 ASN C 150      20.931  61.490  69.501  1.00 47.15           H  
ATOM   1425 HD22 ASN C 150      20.856  60.175  70.653  1.00 47.15           H  
ATOM   1426  N   ILE C 151      17.730  60.367  72.418  1.00 30.52           N  
ATOM   1427  CA  ILE C 151      16.859  59.325  71.875  1.00 29.88           C  
ATOM   1428  C   ILE C 151      17.253  59.268  70.375  1.00 32.51           C  
ATOM   1429  O   ILE C 151      17.302  60.284  69.684  1.00 31.98           O  
ATOM   1430  CB  ILE C 151      15.362  59.618  72.064  1.00 29.28           C  
ATOM   1431  CG1 ILE C 151      15.028  60.001  73.523  1.00 29.44           C  
ATOM   1432  CG2 ILE C 151      14.532  58.407  71.618  1.00 27.74           C  
ATOM   1433  CD1 ILE C 151      13.705  60.743  73.646  1.00 29.00           C  
ATOM   1434  H   ILE C 151      17.384  61.315  72.434  1.00 30.52           H  
ATOM   1435  HA  ILE C 151      17.115  58.388  72.374  1.00 29.88           H  
ATOM   1436  HB  ILE C 151      15.094  60.450  71.413  1.00 29.28           H  
ATOM   1437 HG12 ILE C 151      15.014  59.105  74.154  1.00 29.44           H  
ATOM   1438 HG13 ILE C 151      15.794  60.659  73.944  1.00 29.44           H  
ATOM   1439 HG21 ILE C 151      14.729  58.157  70.570  1.00 27.74           H  
ATOM   1440 HG22 ILE C 151      14.761  57.524  72.223  1.00 27.74           H  
ATOM   1441 HG23 ILE C 151      13.461  58.605  71.703  1.00 27.74           H  
ATOM   1442 HD11 ILE C 151      13.706  61.649  73.036  1.00 29.00           H  
ATOM   1443 HD12 ILE C 151      12.862  60.124  73.335  1.00 29.00           H  
ATOM   1444 HD13 ILE C 151      13.538  61.045  74.684  1.00 29.00           H  
ATOM   1445  N   THR C 152      17.691  58.077  69.965  1.00 33.06           N  
ATOM   1446  CA  THR C 152      18.407  57.826  68.709  1.00 35.04           C  
ATOM   1447  C   THR C 152      17.763  56.643  67.944  1.00 34.56           C  
ATOM   1448  O   THR C 152      17.137  55.750  68.536  1.00 31.53           O  
ATOM   1449  CB  THR C 152      19.892  57.500  69.025  1.00 36.57           C  
ATOM   1450  OG1 THR C 152      20.385  58.342  70.090  1.00 36.22           O  
ATOM   1451  CG2 THR C 152      20.813  57.721  67.834  1.00 36.84           C  
ATOM   1452  H   THR C 152      17.563  57.280  70.571  1.00 33.06           H  
ATOM   1453  HA  THR C 152      18.343  58.733  68.096  1.00 35.04           H  
ATOM   1454  HB  THR C 152      19.992  56.465  69.373  1.00 36.57           H  
ATOM   1455 HG21 THR C 152      20.600  57.028  67.016  1.00 36.84           H  
ATOM   1456 HG22 THR C 152      20.726  58.747  67.458  1.00 36.84           H  
ATOM   1457 HG23 THR C 152      21.858  57.588  68.131  1.00 36.84           H  
ATOM   1458  HG1 THR C 152      19.757  58.226  70.834  1.00 36.22           H  
ATOM   1459  N   LEU C 153      17.926  56.676  66.625  1.00 34.19           N  
ATOM   1460  CA  LEU C 153      17.525  55.573  65.752  1.00 34.02           C  
ATOM   1461  C   LEU C 153      18.508  54.373  65.859  1.00 34.71           C  
ATOM   1462  O   LEU C 153      19.723  54.572  65.815  1.00 35.67           O  
ATOM   1463  CB  LEU C 153      17.533  56.006  64.272  1.00 34.24           C  
ATOM   1464  CG  LEU C 153      16.386  56.949  63.869  1.00 35.27           C  
ATOM   1465  CD1 LEU C 153      16.698  57.576  62.508  1.00 38.99           C  
ATOM   1466  CD2 LEU C 153      15.052  56.205  63.794  1.00 33.94           C  
ATOM   1467  H   LEU C 153      18.290  57.516  66.197  1.00 34.19           H  
ATOM   1468  HA  LEU C 153      16.523  55.277  66.063  1.00 34.02           H  
ATOM   1469  HB2 LEU C 153      18.494  56.495  64.058  1.00 34.24           H  
ATOM   1470  HB3 LEU C 153      17.500  55.117  63.627  1.00 34.24           H  
ATOM   1471  HG  LEU C 153      16.299  57.758  64.603  1.00 35.27           H  
ATOM   1472 HD11 LEU C 153      17.622  58.163  62.554  1.00 38.99           H  
ATOM   1473 HD12 LEU C 153      16.822  56.810  61.735  1.00 38.99           H  
ATOM   1474 HD13 LEU C 153      15.896  58.248  62.189  1.00 38.99           H  
ATOM   1475 HD21 LEU C 153      15.097  55.388  63.067  1.00 33.94           H  
ATOM   1476 HD22 LEU C 153      14.775  55.779  64.761  1.00 33.94           H  
ATOM   1477 HD23 LEU C 153      14.244  56.877  63.489  1.00 33.94           H  
ATOM   1478  N   PRO C 154      17.976  53.144  65.915  1.00 35.49           N  
ATOM   1479  CA  PRO C 154      18.777  51.947  65.684  1.00 36.62           C  
ATOM   1480  C   PRO C 154      18.884  51.635  64.170  1.00 36.30           C  
ATOM   1481  O   PRO C 154      18.283  52.286  63.308  1.00 33.00           O  
ATOM   1482  CB  PRO C 154      17.980  50.834  66.367  1.00 36.85           C  
ATOM   1483  CG  PRO C 154      16.539  51.267  66.138  1.00 36.86           C  
ATOM   1484  CD  PRO C 154      16.595  52.787  66.205  1.00 35.04           C  
ATOM   1485  HA  PRO C 154      19.786  52.057  66.094  1.00 36.62           H  
ATOM   1486  HB2 PRO C 154      18.171  49.832  65.971  1.00 36.85           H  
ATOM   1487  HB3 PRO C 154      18.189  50.811  67.438  1.00 36.85           H  
ATOM   1488  HG2 PRO C 154      15.841  50.840  66.863  1.00 36.86           H  
ATOM   1489  HG3 PRO C 154      16.230  50.947  65.139  1.00 36.86           H  
ATOM   1490  HD2 PRO C 154      16.362  53.154  67.208  1.00 35.04           H  
ATOM   1491  HD3 PRO C 154      15.919  53.253  65.484  1.00 35.04           H  
ATOM   1492  N   VAL C 155      19.680  50.610  63.884  1.00 35.11           N  
ATOM   1493  CA  VAL C 155      19.627  49.914  62.604  1.00 35.31           C  
ATOM   1494  C   VAL C 155      18.531  48.839  62.779  1.00 33.71           C  
ATOM   1495  O   VAL C 155      18.693  47.845  63.479  1.00 36.96           O  
ATOM   1496  CB  VAL C 155      20.989  49.280  62.244  1.00 36.53           C  
ATOM   1497  CG1 VAL C 155      20.910  48.504  60.925  1.00 37.95           C  
ATOM   1498  CG2 VAL C 155      22.083  50.349  62.131  1.00 38.85           C  
ATOM   1499  H   VAL C 155      20.370  50.309  64.558  1.00 35.11           H  
ATOM   1500  HA  VAL C 155      19.329  50.620  61.820  1.00 35.31           H  
ATOM   1501  HB  VAL C 155      21.287  48.577  63.033  1.00 36.53           H  
ATOM   1502 HG11 VAL C 155      20.217  47.660  60.999  1.00 37.95           H  
ATOM   1503 HG12 VAL C 155      20.576  49.148  60.105  1.00 37.95           H  
ATOM   1504 HG13 VAL C 155      21.890  48.095  60.656  1.00 37.95           H  
ATOM   1505 HG21 VAL C 155      21.830  51.095  61.370  1.00 38.85           H  
ATOM   1506 HG22 VAL C 155      22.233  50.870  63.081  1.00 38.85           H  
ATOM   1507 HG23 VAL C 155      23.041  49.895  61.854  1.00 38.85           H  
ATOM   1508  N   TYR C 156      17.383  49.086  62.157  1.00 30.53           N  
ATOM   1509  CA  TYR C 156      16.289  48.114  62.127  1.00 30.66           C  
ATOM   1510  C   TYR C 156      16.681  47.003  61.120  1.00 30.41           C  
ATOM   1511  O   TYR C 156      17.471  47.221  60.209  1.00 31.00           O  
ATOM   1512  CB  TYR C 156      14.957  48.732  61.678  1.00 30.88           C  
ATOM   1513  CG  TYR C 156      14.410  49.749  62.652  1.00 31.92           C  
ATOM   1514  CD1 TYR C 156      13.753  49.343  63.815  1.00 32.35           C  
ATOM   1515  CD2 TYR C 156      14.531  51.110  62.405  1.00 32.20           C  
ATOM   1516  CE1 TYR C 156      13.258  50.276  64.717  1.00 32.49           C  
ATOM   1517  CE2 TYR C 156      14.041  52.045  63.290  1.00 32.52           C  
ATOM   1518  CZ  TYR C 156      13.410  51.631  64.449  1.00 33.80           C  
ATOM   1519  OH  TYR C 156      12.960  52.584  65.312  1.00 33.81           O  
ATOM   1520  H   TYR C 156      17.261  49.958  61.661  1.00 30.53           H  
ATOM   1521  HA  TYR C 156      16.196  47.667  63.125  1.00 30.66           H  
ATOM   1522  HB2 TYR C 156      15.076  49.200  60.692  1.00 30.88           H  
ATOM   1523  HB3 TYR C 156      14.201  47.948  61.536  1.00 30.88           H  
ATOM   1524  HD1 TYR C 156      13.627  48.290  64.016  1.00 32.35           H  
ATOM   1525  HD2 TYR C 156      15.018  51.443  61.500  1.00 32.20           H  
ATOM   1526  HE1 TYR C 156      12.760  49.952  65.619  1.00 32.49           H  
ATOM   1527  HE2 TYR C 156      14.150  53.099  63.080  1.00 32.52           H  
ATOM   1528  HH  TYR C 156      12.814  52.164  66.192  1.00 33.81           H  
ATOM   1529  N   THR C 157      16.125  45.811  61.334  1.00 30.58           N  
ATOM   1530  CA  THR C 157      16.339  44.721  60.382  1.00 30.88           C  
ATOM   1531  C   THR C 157      15.722  45.088  59.014  1.00 31.32           C  
ATOM   1532  O   THR C 157      14.734  45.807  58.925  1.00 31.19           O  
ATOM   1533  CB  THR C 157      15.750  43.362  60.823  1.00 32.96           C  
ATOM   1534  OG1 THR C 157      14.317  43.394  60.855  1.00 30.99           O  
ATOM   1535  CG2 THR C 157      16.292  42.881  62.165  1.00 33.70           C  
ATOM   1536  H   THR C 157      15.638  45.647  62.203  1.00 30.58           H  
ATOM   1537  HA  THR C 157      17.424  44.616  60.256  1.00 30.88           H  
ATOM   1538  HB  THR C 157      16.009  42.612  60.067  1.00 32.96           H  
ATOM   1539 HG21 THR C 157      17.384  42.822  62.152  1.00 33.70           H  
ATOM   1540 HG22 THR C 157      15.983  43.537  62.985  1.00 33.70           H  
ATOM   1541 HG23 THR C 157      15.893  41.888  62.398  1.00 33.70           H  
ATOM   1542  HG1 THR C 157      14.027  43.635  61.756  1.00 30.99           H  
ATOM   1543  N   LEU C 158      16.277  44.524  57.957  1.00 33.40           N  
ATOM   1544  CA  LEU C 158      15.799  44.789  56.591  1.00 32.14           C  
ATOM   1545  C   LEU C 158      14.328  44.347  56.422  1.00 31.96           C  
ATOM   1546  O   LEU C 158      13.601  44.856  55.574  1.00 32.18           O  
ATOM   1547  CB  LEU C 158      16.704  44.072  55.577  1.00 31.93           C  
ATOM   1548  CG  LEU C 158      16.410  44.370  54.093  1.00 32.48           C  
ATOM   1549  CD1 LEU C 158      16.515  45.858  53.759  1.00 31.39           C  
ATOM   1550  CD2 LEU C 158      17.373  43.573  53.208  1.00 33.79           C  
ATOM   1551  H   LEU C 158      17.104  43.955  58.067  1.00 33.40           H  
ATOM   1552  HA  LEU C 158      15.838  45.876  56.459  1.00 32.14           H  
ATOM   1553  HB2 LEU C 158      17.749  44.338  55.790  1.00 31.93           H  
ATOM   1554  HB3 LEU C 158      16.630  42.988  55.739  1.00 31.93           H  
ATOM   1555  HG  LEU C 158      15.395  44.033  53.851  1.00 32.48           H  
ATOM   1556 HD11 LEU C 158      15.742  46.439  54.272  1.00 31.39           H  
ATOM   1557 HD12 LEU C 158      17.492  46.261  54.044  1.00 31.39           H  
ATOM   1558 HD13 LEU C 158      16.382  46.025  52.684  1.00 31.39           H  
ATOM   1559 HD21 LEU C 158      18.413  43.868  53.385  1.00 33.79           H  
ATOM   1560 HD22 LEU C 158      17.286  42.500  53.406  1.00 33.79           H  
ATOM   1561 HD23 LEU C 158      17.152  43.735  52.147  1.00 33.79           H  
ATOM   1562  N   LYS C 159      13.913  43.344  57.188  1.00 33.94           N  
ATOM   1563  CA  LYS C 159      12.540  42.856  57.121  1.00 34.21           C  
ATOM   1564  C   LYS C 159      11.632  43.951  57.724  1.00 32.74           C  
ATOM   1565  O   LYS C 159      10.660  44.387  57.111  1.00 31.12           O  
ATOM   1566  CB  LYS C 159      12.384  41.535  57.889  1.00 37.64           C  
ATOM   1567  CG  LYS C 159      11.158  40.750  57.413  1.00 38.99           C  
ATOM   1568  CD  LYS C 159      10.710  39.704  58.439  1.00 40.52           C  
ATOM   1569  CE  LYS C 159       9.648  38.792  57.844  1.00 41.83           C  
ATOM   1570  NZ  LYS C 159       8.933  38.088  58.904  1.00 41.26           N1+
ATOM   1571  H   LYS C 159      14.555  42.917  57.840  1.00 33.94           H  
ATOM   1572  HA  LYS C 159      12.279  42.728  56.063  1.00 34.21           H  
ATOM   1573  HB2 LYS C 159      13.272  40.906  57.742  1.00 37.64           H  
ATOM   1574  HB3 LYS C 159      12.316  41.721  58.967  1.00 37.64           H  
ATOM   1575  HG2 LYS C 159      10.322  41.432  57.221  1.00 38.99           H  
ATOM   1576  HG3 LYS C 159      11.396  40.265  56.459  1.00 38.99           H  
ATOM   1577  HD2 LYS C 159      10.321  40.223  59.324  1.00 40.52           H  
ATOM   1578  HD3 LYS C 159      11.566  39.102  58.768  1.00 40.52           H  
ATOM   1579  HE2 LYS C 159      10.093  38.035  57.192  1.00 41.83           H  
ATOM   1580  HE3 LYS C 159       8.903  39.355  57.272  1.00 41.83           H  
ATOM   1581  HZ1 LYS C 159       9.433  37.507  59.571  1.00 41.26           H  
ATOM   1582  HZ2 LYS C 159       8.322  38.769  59.433  1.00 41.26           H  
ATOM   1583  HZ3 LYS C 159       8.143  37.540  58.479  1.00 41.26           H  
ATOM   1584  N   GLU C 160      11.927  44.360  58.952  1.00 33.60           N  
ATOM   1585  CA  GLU C 160      11.049  45.284  59.684  1.00 35.80           C  
ATOM   1586  C   GLU C 160      11.138  46.682  59.036  1.00 32.01           C  
ATOM   1587  O   GLU C 160      10.177  47.432  59.009  1.00 30.16           O  
ATOM   1588  CB  GLU C 160      11.409  45.292  61.174  1.00 41.16           C  
ATOM   1589  CG  GLU C 160      10.423  46.047  62.062  1.00 48.27           C  
ATOM   1590  CD  GLU C 160       9.004  45.576  61.856  1.00 53.52           C  
ATOM   1591  OE1 GLU C 160       8.639  44.478  62.341  1.00 55.86           O  
ATOM   1592  OE2 GLU C 160       8.241  46.312  61.169  1.00 49.90           O1-
ATOM   1593  H   GLU C 160      12.757  44.027  59.421  1.00 33.60           H  
ATOM   1594  HA  GLU C 160      10.031  44.915  59.536  1.00 35.80           H  
ATOM   1595  HB2 GLU C 160      11.469  44.254  61.528  1.00 41.16           H  
ATOM   1596  HB3 GLU C 160      12.408  45.722  61.315  1.00 41.16           H  
ATOM   1597  HG2 GLU C 160      10.489  47.123  61.866  1.00 48.27           H  
ATOM   1598  HG3 GLU C 160      10.694  45.906  63.115  1.00 48.27           H  
ATOM   1599  N   ARG C 161      12.305  47.014  58.510  1.00 31.56           N  
ATOM   1600  CA  ARG C 161      12.488  48.310  57.868  1.00 30.76           C  
ATOM   1601  C   ARG C 161      11.569  48.445  56.626  1.00 29.59           C  
ATOM   1602  O   ARG C 161      11.214  49.555  56.231  1.00 28.08           O  
ATOM   1603  CB  ARG C 161      13.960  48.542  57.509  1.00 31.71           C  
ATOM   1604  CG  ARG C 161      14.271  49.903  56.880  1.00 32.07           C  
ATOM   1605  CD  ARG C 161      13.929  51.107  57.759  1.00 31.44           C  
ATOM   1606  NE  ARG C 161      13.325  52.173  56.933  1.00 32.29           N  
ATOM   1607  CZ  ARG C 161      12.087  52.642  56.962  1.00 34.78           C  
ATOM   1608  NH1 ARG C 161      11.234  52.260  57.907  1.00 34.71           N  
ATOM   1609  NH2 ARG C 161      11.708  53.537  56.055  1.00 36.16           N1+
ATOM   1610  H   ARG C 161      13.081  46.369  58.556  1.00 31.56           H  
ATOM   1611  HA  ARG C 161      12.147  49.056  58.592  1.00 30.76           H  
ATOM   1612  HB2 ARG C 161      14.575  48.426  58.409  1.00 31.71           H  
ATOM   1613  HB3 ARG C 161      14.287  47.763  56.809  1.00 31.71           H  
ATOM   1614  HG2 ARG C 161      13.763  49.978  55.911  1.00 32.07           H  
ATOM   1615  HG3 ARG C 161      15.343  49.938  56.648  1.00 32.07           H  
ATOM   1616  HD2 ARG C 161      14.848  51.525  58.186  1.00 31.44           H  
ATOM   1617  HD3 ARG C 161      13.293  50.860  58.606  1.00 31.44           H  
ATOM   1618  HE  ARG C 161      13.941  52.530  56.217  1.00 32.29           H  
ATOM   1619 HH11 ARG C 161      11.516  51.580  58.599  1.00 34.71           H  
ATOM   1620 HH12 ARG C 161      10.302  52.650  57.934  1.00 34.71           H  
ATOM   1621 HH21 ARG C 161      12.362  53.853  55.354  1.00 36.16           H  
ATOM   1622 HH22 ARG C 161      10.766  53.901  56.069  1.00 36.16           H  
ATOM   1623  N   CYS C 162      11.220  47.311  56.012  1.00 30.23           N  
ATOM   1624  CA  CYS C 162      10.291  47.282  54.883  1.00 30.48           C  
ATOM   1625  C   CYS C 162       8.845  47.206  55.430  1.00 31.23           C  
ATOM   1626  O   CYS C 162       7.952  47.864  54.911  1.00 31.09           O  
ATOM   1627  CB  CYS C 162      10.518  46.105  53.931  1.00 31.69           C  
ATOM   1628  SG  CYS C 162      12.092  46.251  53.025  1.00 32.65           S  
ATOM   1629  H   CYS C 162      11.551  46.429  56.378  1.00 30.23           H  
ATOM   1630  HA  CYS C 162      10.369  48.232  54.338  1.00 30.48           H  
ATOM   1631  HB2 CYS C 162       9.713  46.064  53.188  1.00 31.69           H  
ATOM   1632  HB3 CYS C 162      10.518  45.150  54.466  1.00 31.69           H  
ATOM   1633  HG  CYS C 162      12.880  45.859  54.046  1.00 32.65           H  
ATOM   1634  N   LEU C 163       8.617  46.337  56.413  1.00 31.97           N  
ATOM   1635  CA  LEU C 163       7.276  46.122  56.968  1.00 32.40           C  
ATOM   1636  C   LEU C 163       6.746  47.409  57.648  1.00 32.33           C  
ATOM   1637  O   LEU C 163       5.535  47.675  57.624  1.00 33.44           O  
ATOM   1638  CB  LEU C 163       7.228  44.960  57.963  1.00 32.74           C  
ATOM   1639  CG  LEU C 163       7.480  43.574  57.338  1.00 32.58           C  
ATOM   1640  CD1 LEU C 163       7.776  42.559  58.443  1.00 34.11           C  
ATOM   1641  CD2 LEU C 163       6.297  43.090  56.502  1.00 32.55           C  
ATOM   1642  H   LEU C 163       9.382  45.781  56.768  1.00 31.97           H  
ATOM   1643  HA  LEU C 163       6.608  45.933  56.120  1.00 32.40           H  
ATOM   1644  HB2 LEU C 163       7.970  45.144  58.746  1.00 32.74           H  
ATOM   1645  HB3 LEU C 163       6.253  44.949  58.466  1.00 32.74           H  
ATOM   1646  HG  LEU C 163       8.352  43.617  56.678  1.00 32.58           H  
ATOM   1647 HD11 LEU C 163       8.676  42.838  59.001  1.00 34.11           H  
ATOM   1648 HD12 LEU C 163       6.947  42.489  59.153  1.00 34.11           H  
ATOM   1649 HD13 LEU C 163       7.945  41.566  58.017  1.00 34.11           H  
ATOM   1650 HD21 LEU C 163       5.409  42.951  57.124  1.00 32.55           H  
ATOM   1651 HD22 LEU C 163       6.051  43.792  55.700  1.00 32.55           H  
ATOM   1652 HD23 LEU C 163       6.527  42.126  56.034  1.00 32.55           H  
ATOM   1653  N   GLN C 164       7.656  48.211  58.203  1.00 33.45           N  
ATOM   1654  CA  GLN C 164       7.315  49.496  58.806  1.00 33.52           C  
ATOM   1655  C   GLN C 164       6.620  50.407  57.773  1.00 34.07           C  
ATOM   1656  O   GLN C 164       5.777  51.216  58.114  1.00 35.14           O  
ATOM   1657  CB  GLN C 164       8.566  50.248  59.271  1.00 33.60           C  
ATOM   1658  CG  GLN C 164       9.007  49.858  60.676  1.00 34.40           C  
ATOM   1659  CD  GLN C 164      10.392  50.391  60.987  1.00 35.23           C  
ATOM   1660  OE1 GLN C 164      11.105  50.948  60.135  1.00 34.86           O  
ATOM   1661  NE2 GLN C 164      10.785  50.208  62.238  1.00 33.50           N  
ATOM   1662  H   GLN C 164       8.622  47.915  58.233  1.00 33.45           H  
ATOM   1663  HA  GLN C 164       6.608  49.316  59.625  1.00 33.52           H  
ATOM   1664  HB2 GLN C 164       9.378  50.084  58.551  1.00 33.60           H  
ATOM   1665  HB3 GLN C 164       8.385  51.332  59.271  1.00 33.60           H  
ATOM   1666  HG2 GLN C 164       9.028  48.774  60.796  1.00 34.40           H  
ATOM   1667  HG3 GLN C 164       8.297  50.257  61.410  1.00 34.40           H  
ATOM   1668 HE21 GLN C 164      11.697  50.527  62.532  1.00 33.50           H  
ATOM   1669 HE22 GLN C 164      10.173  49.751  62.898  1.00 33.50           H  
ATOM   1670  N   VAL C 165       7.047  50.309  56.517  1.00 35.67           N  
ATOM   1671  CA  VAL C 165       6.530  51.176  55.459  1.00 34.62           C  
ATOM   1672  C   VAL C 165       5.133  50.629  55.100  1.00 35.03           C  
ATOM   1673  O   VAL C 165       4.201  51.399  54.858  1.00 35.61           O  
ATOM   1674  CB  VAL C 165       7.466  51.225  54.235  1.00 35.66           C  
ATOM   1675  CG1 VAL C 165       6.877  52.080  53.107  1.00 34.72           C  
ATOM   1676  CG2 VAL C 165       8.838  51.788  54.621  1.00 36.32           C  
ATOM   1677  H   VAL C 165       7.690  49.575  56.258  1.00 35.67           H  
ATOM   1678  HA  VAL C 165       6.399  52.182  55.876  1.00 34.62           H  
ATOM   1679  HB  VAL C 165       7.613  50.213  53.840  1.00 35.66           H  
ATOM   1680 HG11 VAL C 165       5.958  51.638  52.711  1.00 34.72           H  
ATOM   1681 HG12 VAL C 165       6.646  53.093  53.455  1.00 34.72           H  
ATOM   1682 HG13 VAL C 165       7.581  52.162  52.272  1.00 34.72           H  
ATOM   1683 HG21 VAL C 165       8.752  52.810  55.006  1.00 36.32           H  
ATOM   1684 HG22 VAL C 165       9.317  51.177  55.391  1.00 36.32           H  
ATOM   1685 HG23 VAL C 165       9.508  51.808  53.755  1.00 36.32           H  
ATOM   1686  N   VAL C 166       5.011  49.308  55.005  1.00 34.87           N  
ATOM   1687  CA  VAL C 166       3.740  48.700  54.614  1.00 36.64           C  
ATOM   1688  C   VAL C 166       2.689  48.996  55.713  1.00 37.21           C  
ATOM   1689  O   VAL C 166       1.546  49.316  55.402  1.00 39.91           O  
ATOM   1690  CB  VAL C 166       3.856  47.190  54.323  1.00 37.77           C  
ATOM   1691  CG1 VAL C 166       2.505  46.611  53.878  1.00 39.20           C  
ATOM   1692  CG2 VAL C 166       4.884  46.905  53.222  1.00 39.55           C  
ATOM   1693  H   VAL C 166       5.809  48.717  55.190  1.00 34.87           H  
ATOM   1694  HA  VAL C 166       3.405  49.224  53.707  1.00 36.64           H  
ATOM   1695  HB  VAL C 166       4.174  46.666  55.233  1.00 37.77           H  
ATOM   1696 HG11 VAL C 166       1.759  46.673  54.675  1.00 39.20           H  
ATOM   1697 HG12 VAL C 166       2.117  47.145  53.004  1.00 39.20           H  
ATOM   1698 HG13 VAL C 166       2.603  45.555  53.604  1.00 39.20           H  
ATOM   1699 HG21 VAL C 166       4.617  47.416  52.290  1.00 39.55           H  
ATOM   1700 HG22 VAL C 166       5.886  47.231  53.509  1.00 39.55           H  
ATOM   1701 HG23 VAL C 166       4.941  45.831  53.014  1.00 39.55           H  
ATOM   1702  N   ARG C 167       3.067  48.863  56.981  1.00 37.14           N  
ATOM   1703  CA  ARG C 167       2.140  49.107  58.093  1.00 38.37           C  
ATOM   1704  C   ARG C 167       1.774  50.616  58.264  1.00 40.07           C  
ATOM   1705  O   ARG C 167       0.858  50.950  59.026  1.00 45.20           O  
ATOM   1706  CB  ARG C 167       2.667  48.574  59.437  1.00 36.32           C  
ATOM   1707  CG  ARG C 167       2.826  47.046  59.518  1.00 37.22           C  
ATOM   1708  CD  ARG C 167       2.969  46.600  60.976  1.00 37.01           C  
ATOM   1709  NE  ARG C 167       3.773  45.386  61.158  1.00 35.81           N  
ATOM   1710  CZ  ARG C 167       5.108  45.385  61.231  1.00 35.03           C  
ATOM   1711  NH1 ARG C 167       5.828  46.449  60.881  1.00 34.91           N  
ATOM   1712  NH2 ARG C 167       5.736  44.302  61.688  1.00 32.97           N1+
ATOM   1713  H   ARG C 167       4.009  48.566  57.193  1.00 37.14           H  
ATOM   1714  HA  ARG C 167       1.202  48.596  57.844  1.00 38.37           H  
ATOM   1715  HB2 ARG C 167       3.632  49.046  59.667  1.00 36.32           H  
ATOM   1716  HB3 ARG C 167       1.977  48.891  60.231  1.00 36.32           H  
ATOM   1717  HG2 ARG C 167       3.691  46.725  58.933  1.00 37.22           H  
ATOM   1718  HG3 ARG C 167       1.957  46.545  59.076  1.00 37.22           H  
ATOM   1719  HD2 ARG C 167       1.983  46.398  61.396  1.00 37.01           H  
ATOM   1720  HD3 ARG C 167       3.406  47.386  61.603  1.00 37.01           H  
ATOM   1721  HE  ARG C 167       3.297  44.546  61.457  1.00 35.81           H  
ATOM   1722 HH11 ARG C 167       5.368  47.278  60.533  1.00 34.91           H  
ATOM   1723 HH12 ARG C 167       6.835  46.427  60.964  1.00 34.91           H  
ATOM   1724 HH21 ARG C 167       5.203  43.493  61.974  1.00 32.97           H  
ATOM   1725 HH22 ARG C 167       6.744  44.290  61.748  1.00 32.97           H  
ATOM   1726  N   SER C 168       2.482  51.493  57.558  1.00 37.00           N  
ATOM   1727  CA  SER C 168       2.177  52.929  57.565  1.00 38.44           C  
ATOM   1728  C   SER C 168       1.200  53.318  56.434  1.00 40.26           C  
ATOM   1729  O   SER C 168       0.650  54.417  56.417  1.00 41.29           O  
ATOM   1730  CB  SER C 168       3.439  53.801  57.492  1.00 38.33           C  
ATOM   1731  OG  SER C 168       4.170  53.712  56.269  1.00 37.81           O  
ATOM   1732  H   SER C 168       3.223  51.154  56.961  1.00 37.00           H  
ATOM   1733  HA  SER C 168       1.661  53.160  58.505  1.00 38.44           H  
ATOM   1734  HB2 SER C 168       4.125  53.529  58.301  1.00 38.33           H  
ATOM   1735  HB3 SER C 168       3.175  54.855  57.625  1.00 38.33           H  
ATOM   1736  HG  SER C 168       3.902  52.904  55.786  1.00 37.81           H  
ATOM   1737  N   LEU C 169       1.066  52.428  55.453  1.00 40.68           N  
ATOM   1738  CA  LEU C 169       0.243  52.650  54.264  1.00 43.45           C  
ATOM   1739  C   LEU C 169      -1.048  51.805  54.348  1.00 44.47           C  
ATOM   1740  O   LEU C 169      -2.126  52.243  53.983  1.00 50.11           O  
ATOM   1741  CB  LEU C 169       1.016  52.273  52.991  1.00 44.35           C  
ATOM   1742  CG  LEU C 169       2.204  53.202  52.671  1.00 44.96           C  
ATOM   1743  CD1 LEU C 169       3.032  52.609  51.529  1.00 46.32           C  
ATOM   1744  CD2 LEU C 169       1.752  54.616  52.301  1.00 44.75           C  
ATOM   1745  H   LEU C 169       1.522  51.531  55.543  1.00 40.68           H  
ATOM   1746  HA  LEU C 169      -0.077  53.696  54.230  1.00 43.45           H  
ATOM   1747  HB2 LEU C 169       1.387  51.244  53.090  1.00 44.35           H  
ATOM   1748  HB3 LEU C 169       0.326  52.263  52.136  1.00 44.35           H  
ATOM   1749  HG  LEU C 169       2.855  53.275  53.549  1.00 44.96           H  
ATOM   1750 HD11 LEU C 169       3.400  51.612  51.792  1.00 46.32           H  
ATOM   1751 HD12 LEU C 169       2.439  52.521  50.612  1.00 46.32           H  
ATOM   1752 HD13 LEU C 169       3.902  53.237  51.312  1.00 46.32           H  
ATOM   1753 HD21 LEU C 169       1.049  54.601  51.461  1.00 44.75           H  
ATOM   1754 HD22 LEU C 169       1.265  55.113  53.145  1.00 44.75           H  
ATOM   1755 HD23 LEU C 169       2.609  55.234  52.013  1.00 44.75           H  
ATOM   1756  N   VAL C 170      -0.891  50.549  54.756  1.00 44.40           N  
ATOM   1757  CA  VAL C 170      -1.959  49.560  54.822  1.00 45.31           C  
ATOM   1758  C   VAL C 170      -2.295  49.521  56.328  1.00 48.52           C  
ATOM   1759  O   VAL C 170      -1.414  49.325  57.164  1.00 51.18           O  
ATOM   1760  CB  VAL C 170      -1.496  48.184  54.302  1.00 44.35           C  
ATOM   1761  CG1 VAL C 170      -2.673  47.212  54.228  1.00 46.79           C  
ATOM   1762  CG2 VAL C 170      -0.852  48.284  52.914  1.00 43.79           C  
ATOM   1763  H   VAL C 170      -0.002  50.266  55.142  1.00 44.40           H  
ATOM   1764  HA  VAL C 170      -2.823  49.915  54.249  1.00 45.31           H  
ATOM   1765  HB  VAL C 170      -0.753  47.762  54.991  1.00 44.35           H  
ATOM   1766 HG11 VAL C 170      -3.169  47.120  55.197  1.00 46.79           H  
ATOM   1767 HG12 VAL C 170      -3.418  47.545  53.497  1.00 46.79           H  
ATOM   1768 HG13 VAL C 170      -2.334  46.214  53.932  1.00 46.79           H  
ATOM   1769 HG21 VAL C 170      -1.539  48.735  52.190  1.00 43.79           H  
ATOM   1770 HG22 VAL C 170       0.061  48.886  52.938  1.00 43.79           H  
ATOM   1771 HG23 VAL C 170      -0.575  47.291  52.544  1.00 43.79           H  
ATOM   1772  N   LYS C 171      -3.551  49.802  56.654  1.00 50.02           N  
ATOM   1773  CA  LYS C 171      -4.004  49.893  58.044  1.00 54.64           C  
ATOM   1774  C   LYS C 171      -4.530  48.499  58.503  1.00 53.75           C  
ATOM   1775  O   LYS C 171      -4.783  47.644  57.660  1.00 56.00           O  
ATOM   1776  CB  LYS C 171      -5.105  50.950  58.188  1.00 62.80           C  
ATOM   1777  CG  LYS C 171      -4.872  52.250  57.412  1.00 67.15           C  
ATOM   1778  CD  LYS C 171      -5.913  53.336  57.718  1.00 73.02           C  
ATOM   1779  CE  LYS C 171      -7.358  52.864  57.830  1.00 77.08           C  
ATOM   1780  NZ  LYS C 171      -7.799  52.173  56.620  1.00 80.90           N1+
ATOM   1781  H   LYS C 171      -4.229  49.966  55.923  1.00 50.02           H  
ATOM   1782  HA  LYS C 171      -3.143  50.167  58.664  1.00 54.64           H  
ATOM   1783  HB2 LYS C 171      -6.040  50.497  57.855  1.00 62.80           H  
ATOM   1784  HB3 LYS C 171      -5.242  51.200  59.244  1.00 62.80           H  
ATOM   1785  HG2 LYS C 171      -3.875  52.646  57.638  1.00 67.15           H  
ATOM   1786  HG3 LYS C 171      -4.890  52.053  56.334  1.00 67.15           H  
ATOM   1787  HD2 LYS C 171      -5.838  54.119  56.953  1.00 73.02           H  
ATOM   1788  HD3 LYS C 171      -5.643  53.813  58.669  1.00 73.02           H  
ATOM   1789  HE2 LYS C 171      -8.035  53.711  57.978  1.00 77.08           H  
ATOM   1790  HE3 LYS C 171      -7.488  52.181  58.674  1.00 77.08           H  
ATOM   1791  HZ1 LYS C 171      -8.116  52.750  55.844  1.00 80.90           H  
ATOM   1792  HZ2 LYS C 171      -7.150  51.451  56.252  1.00 80.90           H  
ATOM   1793  HZ3 LYS C 171      -8.606  51.547  56.896  1.00 80.90           H  
ATOM   1794  N   PRO C 172      -4.741  48.300  59.817  1.00 55.66           N  
ATOM   1795  CA  PRO C 172      -5.056  46.962  60.324  1.00 55.79           C  
ATOM   1796  C   PRO C 172      -6.247  46.217  59.701  1.00 57.82           C  
ATOM   1797  O   PRO C 172      -6.212  44.993  59.607  1.00 61.01           O  
ATOM   1798  CB  PRO C 172      -5.280  47.163  61.825  1.00 54.47           C  
ATOM   1799  CG  PRO C 172      -4.418  48.374  62.145  1.00 52.85           C  
ATOM   1800  CD  PRO C 172      -4.603  49.246  60.914  1.00 54.70           C  
ATOM   1801  HA  PRO C 172      -4.167  46.361  60.151  1.00 55.79           H  
ATOM   1802  HB2 PRO C 172      -6.332  47.384  62.046  1.00 54.47           H  
ATOM   1803  HB3 PRO C 172      -4.995  46.281  62.407  1.00 54.47           H  
ATOM   1804  HG2 PRO C 172      -3.368  48.068  62.236  1.00 52.85           H  
ATOM   1805  HG3 PRO C 172      -4.713  48.878  63.069  1.00 52.85           H  
ATOM   1806  HD2 PRO C 172      -3.769  49.935  60.766  1.00 54.70           H  
ATOM   1807  HD3 PRO C 172      -5.538  49.813  60.984  1.00 54.70           H  
ATOM   1808  N   GLU C 173      -7.303  46.952  59.354  1.00 59.54           N  
ATOM   1809  CA  GLU C 173      -8.502  46.364  58.774  1.00 60.95           C  
ATOM   1810  C   GLU C 173      -8.304  46.089  57.261  1.00 60.05           C  
ATOM   1811  O   GLU C 173      -9.111  45.426  56.616  1.00 61.31           O  
ATOM   1812  CB  GLU C 173      -9.772  47.162  59.096  1.00 62.07           C  
ATOM   1813  CG  GLU C 173     -10.086  48.359  58.203  1.00 63.51           C  
ATOM   1814  CD  GLU C 173      -9.103  49.497  58.156  1.00 66.45           C  
ATOM   1815  OE1 GLU C 173      -8.083  49.467  58.880  1.00 65.71           O  
ATOM   1816  OE2 GLU C 173      -9.332  50.425  57.354  1.00 68.62           O1-
ATOM   1817  H   GLU C 173      -7.254  47.954  59.469  1.00 59.54           H  
ATOM   1818  HA  GLU C 173      -8.616  45.374  59.235  1.00 60.95           H  
ATOM   1819  HB2 GLU C 173     -10.627  46.476  59.016  1.00 62.07           H  
ATOM   1820  HB3 GLU C 173      -9.740  47.490  60.143  1.00 62.07           H  
ATOM   1821  HG2 GLU C 173     -11.040  48.787  58.538  1.00 63.51           H  
ATOM   1822  HG3 GLU C 173     -10.257  48.014  57.176  1.00 63.51           H  
ATOM   1823  N   ASN C 174      -7.197  46.608  56.725  1.00 59.44           N  
ATOM   1824  CA  ASN C 174      -6.820  46.500  55.324  1.00 59.09           C  
ATOM   1825  C   ASN C 174      -5.708  45.447  55.118  1.00 53.90           C  
ATOM   1826  O   ASN C 174      -5.326  45.170  53.981  1.00 52.09           O  
ATOM   1827  CB  ASN C 174      -6.367  47.833  54.724  1.00 61.22           C  
ATOM   1828  CG  ASN C 174      -7.272  49.010  55.021  1.00 62.22           C  
ATOM   1829  ND2 ASN C 174      -8.493  48.886  55.004  1.00 64.32           N  
ATOM   1830  OD1 ASN C 174      -6.672  50.158  55.300  1.00 63.77           O  
ATOM   1831  H   ASN C 174      -6.537  47.073  57.332  1.00 59.44           H  
ATOM   1832  HA  ASN C 174      -7.688  46.136  54.767  1.00 59.09           H  
ATOM   1833  HB2 ASN C 174      -6.275  47.747  53.634  1.00 61.22           H  
ATOM   1834  HB3 ASN C 174      -5.371  48.086  55.102  1.00 61.22           H  
ATOM   1835 HD21 ASN C 174      -8.906  47.990  54.786  1.00 64.32           H  
ATOM   1836 HD22 ASN C 174      -9.085  49.679  55.207  1.00 64.32           H  
ATOM   1837  N   TYR C 175      -5.190  44.875  56.207  1.00 51.12           N  
ATOM   1838  CA  TYR C 175      -4.111  43.888  56.115  1.00 52.20           C  
ATOM   1839  C   TYR C 175      -4.640  42.611  55.420  1.00 53.23           C  
ATOM   1840  O   TYR C 175      -3.959  42.034  54.572  1.00 49.76           O  
ATOM   1841  CB  TYR C 175      -3.548  43.463  57.488  1.00 51.69           C  
ATOM   1842  CG  TYR C 175      -2.740  44.455  58.300  1.00 50.75           C  
ATOM   1843  CD1 TYR C 175      -2.045  45.533  57.741  1.00 50.16           C  
ATOM   1844  CD2 TYR C 175      -2.601  44.232  59.657  1.00 49.31           C  
ATOM   1845  CE1 TYR C 175      -1.275  46.369  58.539  1.00 46.36           C  
ATOM   1846  CE2 TYR C 175      -1.830  45.053  60.452  1.00 47.17           C  
ATOM   1847  CZ  TYR C 175      -1.168  46.117  59.890  1.00 44.95           C  
ATOM   1848  OH  TYR C 175      -0.398  46.960  60.638  1.00 43.83           O  
ATOM   1849  H   TYR C 175      -5.504  45.167  57.122  1.00 51.12           H  
ATOM   1850  HA  TYR C 175      -3.328  44.300  55.469  1.00 52.20           H  
ATOM   1851  HB2 TYR C 175      -4.388  43.125  58.112  1.00 51.69           H  
ATOM   1852  HB3 TYR C 175      -2.902  42.585  57.343  1.00 51.69           H  
ATOM   1853  HD1 TYR C 175      -2.109  45.718  56.679  1.00 50.16           H  
ATOM   1854  HD2 TYR C 175      -3.111  43.392  60.106  1.00 49.31           H  
ATOM   1855  HE1 TYR C 175      -0.762  47.214  58.103  1.00 46.36           H  
ATOM   1856  HE2 TYR C 175      -1.748  44.861  61.512  1.00 47.17           H  
ATOM   1857  HH  TYR C 175      -0.286  46.600  61.538  1.00 43.83           H  
ATOM   1858  N   ARG C 176      -5.794  42.133  55.876  1.00 57.07           N  
ATOM   1859  CA  ARG C 176      -6.372  40.875  55.392  1.00 61.03           C  
ATOM   1860  C   ARG C 176      -7.251  41.103  54.120  1.00 56.64           C  
ATOM   1861  O   ARG C 176      -8.148  40.317  53.831  1.00 58.96           O  
ATOM   1862  CB  ARG C 176      -7.195  40.184  56.497  1.00 70.52           C  
ATOM   1863  CG  ARG C 176      -6.379  39.737  57.717  1.00 84.74           C  
ATOM   1864  CD  ARG C 176      -5.700  38.370  57.555  1.00 98.70           C  
ATOM   1865  NE  ARG C 176      -4.949  38.017  58.771  1.00109.05           N  
ATOM   1866  CZ  ARG C 176      -4.289  36.885  59.012  1.00118.31           C  
ATOM   1867  NH1 ARG C 176      -4.240  35.914  58.100  1.00122.86           N  
ATOM   1868  NH2 ARG C 176      -3.676  36.719  60.179  1.00119.53           N1+
ATOM   1869  H   ARG C 176      -6.285  42.649  56.592  1.00 57.07           H  
ATOM   1870  HA  ARG C 176      -5.556  40.212  55.081  1.00 61.03           H  
ATOM   1871  HB2 ARG C 176      -7.966  40.887  56.841  1.00 70.52           H  
ATOM   1872  HB3 ARG C 176      -7.731  39.317  56.094  1.00 70.52           H  
ATOM   1873  HG2 ARG C 176      -7.056  39.673  58.579  1.00 84.74           H  
ATOM   1874  HG3 ARG C 176      -5.632  40.496  57.976  1.00 84.74           H  
ATOM   1875  HD2 ARG C 176      -5.012  38.396  56.710  1.00 98.70           H  
ATOM   1876  HD3 ARG C 176      -6.461  37.601  57.390  1.00 98.70           H  
ATOM   1877  HE  ARG C 176      -4.963  38.719  59.498  1.00109.05           H  
ATOM   1878 HH11 ARG C 176      -3.739  35.059  58.298  1.00122.86           H  
ATOM   1879 HH12 ARG C 176      -4.703  36.033  57.210  1.00122.86           H  
ATOM   1880 HH21 ARG C 176      -3.713  37.448  60.877  1.00119.53           H  
ATOM   1881 HH22 ARG C 176      -3.174  35.863  60.368  1.00119.53           H  
ATOM   1882  N   ARG C 177      -6.806  42.018  53.269  1.00 53.23           N  
ATOM   1883  CA  ARG C 177      -7.599  42.615  52.185  1.00 55.13           C  
ATOM   1884  C   ARG C 177      -6.707  42.889  50.944  1.00 54.75           C  
ATOM   1885  O   ARG C 177      -6.934  43.822  50.174  1.00 58.05           O  
ATOM   1886  CB  ARG C 177      -8.297  43.922  52.596  1.00  0.00           C  
ATOM   1887  CG  ARG C 177      -9.294  43.858  53.756  1.00  0.00           C  
ATOM   1888  CD  ARG C 177     -10.523  43.006  53.473  1.00  0.00           C  
ATOM   1889  NE  ARG C 177     -10.359  41.651  54.015  1.00  0.00           N  
ATOM   1890  CZ  ARG C 177     -10.900  41.156  55.143  1.00  0.00           C  
ATOM   1891  NH1 ARG C 177     -11.711  41.888  55.923  1.00  0.00           N  
ATOM   1892  NH2 ARG C 177     -10.621  39.893  55.493  1.00  0.00           N1+
ATOM   1893  H   ARG C 177      -5.811  42.243  53.278  1.00 53.23           H  
ATOM   1894  HA  ARG C 177      -8.350  41.883  51.864  1.00 55.13           H  
ATOM   1895  HB2 ARG C 177      -7.534  44.667  52.844  1.00  0.00           H  
ATOM   1896  HB3 ARG C 177      -8.829  44.332  51.727  1.00  0.00           H  
ATOM   1897  HG2 ARG C 177      -8.794  43.533  54.674  1.00  0.00           H  
ATOM   1898  HG3 ARG C 177      -9.638  44.885  53.931  1.00  0.00           H  
ATOM   1899  HD2 ARG C 177     -11.421  43.467  53.892  1.00  0.00           H  
ATOM   1900  HD3 ARG C 177     -10.709  42.909  52.397  1.00  0.00           H  
ATOM   1901  HE  ARG C 177      -9.755  41.046  53.477  1.00  0.00           H  
ATOM   1902 HH11 ARG C 177     -11.928  42.841  55.669  1.00  0.00           H  
ATOM   1903 HH12 ARG C 177     -12.104  41.485  56.761  1.00  0.00           H  
ATOM   1904 HH21 ARG C 177     -11.023  39.501  56.334  1.00  0.00           H  
ATOM   1905 HH22 ARG C 177     -10.011  39.331  54.916  1.00  0.00           H  
ATOM   1906  N   LEU C 178      -5.744  41.989  50.715  1.00 52.56           N  
ATOM   1907  CA  LEU C 178      -4.822  42.051  49.580  1.00 51.60           C  
ATOM   1908  C   LEU C 178      -4.667  40.620  49.021  1.00 51.35           C  
ATOM   1909  O   LEU C 178      -4.807  39.637  49.764  1.00 52.11           O  
ATOM   1910  CB  LEU C 178      -3.442  42.573  50.014  1.00 49.82           C  
ATOM   1911  CG  LEU C 178      -3.412  44.041  50.483  1.00 50.22           C  
ATOM   1912  CD1 LEU C 178      -2.047  44.358  51.101  1.00 48.18           C  
ATOM   1913  CD2 LEU C 178      -3.694  45.016  49.339  1.00 48.88           C  
ATOM   1914  H   LEU C 178      -5.629  41.219  51.359  1.00 52.56           H  
ATOM   1915  HA  LEU C 178      -5.251  42.679  48.793  1.00 51.60           H  
ATOM   1916  HB2 LEU C 178      -3.076  41.940  50.832  1.00 49.82           H  
ATOM   1917  HB3 LEU C 178      -2.727  42.444  49.190  1.00 49.82           H  
ATOM   1918  HG  LEU C 178      -4.166  44.192  51.264  1.00 50.22           H  
ATOM   1919 HD11 LEU C 178      -1.849  43.709  51.962  1.00 48.18           H  
ATOM   1920 HD12 LEU C 178      -1.238  44.217  50.376  1.00 48.18           H  
ATOM   1921 HD13 LEU C 178      -2.011  45.394  51.452  1.00 48.18           H  
ATOM   1922 HD21 LEU C 178      -2.975  44.889  48.523  1.00 48.88           H  
ATOM   1923 HD22 LEU C 178      -4.698  44.877  48.930  1.00 48.88           H  
ATOM   1924 HD23 LEU C 178      -3.627  46.052  49.689  1.00 48.88           H  
ATOM   1925  N   ASP C 179      -4.341  40.529  47.736  1.00 48.74           N  
ATOM   1926  CA  ASP C 179      -4.185  39.255  47.008  1.00 51.75           C  
ATOM   1927  C   ASP C 179      -2.671  38.929  47.014  1.00 48.57           C  
ATOM   1928  O   ASP C 179      -1.892  39.458  46.231  1.00 44.93           O  
ATOM   1929  CB  ASP C 179      -4.731  39.418  45.600  1.00 56.48           C  
ATOM   1930  CG  ASP C 179      -4.773  38.094  44.882  1.00 62.41           C  
ATOM   1931  OD1 ASP C 179      -4.438  37.056  45.494  1.00 66.63           O  
ATOM   1932  OD2 ASP C 179      -5.176  38.099  43.701  1.00 69.07           O1-
ATOM   1933  H   ASP C 179      -4.169  41.373  47.209  1.00 48.74           H  
ATOM   1934  HA  ASP C 179      -4.735  38.480  47.555  1.00 51.75           H  
ATOM   1935  HB2 ASP C 179      -4.127  40.122  45.014  1.00 56.48           H  
ATOM   1936  HB3 ASP C 179      -5.753  39.818  45.635  1.00 56.48           H  
ATOM   1937  N   ILE C 180      -2.279  38.133  48.002  1.00 48.77           N  
ATOM   1938  CA  ILE C 180      -0.896  37.811  48.343  1.00 48.10           C  
ATOM   1939  C   ILE C 180      -0.929  36.553  49.254  1.00 47.47           C  
ATOM   1940  O   ILE C 180      -1.933  36.258  49.890  1.00 47.19           O  
ATOM   1941  CB  ILE C 180      -0.103  38.955  49.044  1.00 46.66           C  
ATOM   1942  CG1 ILE C 180      -0.885  39.572  50.222  1.00 47.42           C  
ATOM   1943  CG2 ILE C 180       0.379  40.017  48.050  1.00 46.12           C  
ATOM   1944  CD1 ILE C 180      -0.210  40.778  50.861  1.00 46.45           C  
ATOM   1945  H   ILE C 180      -2.986  37.644  48.532  1.00 48.77           H  
ATOM   1946  HA  ILE C 180      -0.388  37.525  47.413  1.00 48.10           H  
ATOM   1947  HB  ILE C 180       0.810  38.512  49.466  1.00 46.66           H  
ATOM   1948 HG12 ILE C 180      -1.883  39.880  49.898  1.00 47.42           H  
ATOM   1949 HG13 ILE C 180      -1.023  38.805  50.993  1.00 47.42           H  
ATOM   1950 HG21 ILE C 180       0.774  39.558  47.138  1.00 46.12           H  
ATOM   1951 HG22 ILE C 180      -0.420  40.713  47.779  1.00 46.12           H  
ATOM   1952 HG23 ILE C 180       1.193  40.609  48.484  1.00 46.12           H  
ATOM   1953 HD11 ILE C 180       0.824  40.556  51.135  1.00 46.45           H  
ATOM   1954 HD12 ILE C 180      -0.209  41.639  50.185  1.00 46.45           H  
ATOM   1955 HD13 ILE C 180      -0.751  41.076  51.764  1.00 46.45           H  
ATOM   1956  N   VAL C 181       0.200  35.863  49.344  1.00 47.11           N  
ATOM   1957  CA  VAL C 181       0.284  34.668  50.177  1.00 49.26           C  
ATOM   1958  C   VAL C 181       0.176  35.101  51.691  1.00 49.29           C  
ATOM   1959  O   VAL C 181       0.743  36.129  52.087  1.00 45.49           O  
ATOM   1960  CB  VAL C 181       1.544  33.813  49.923  1.00 49.70           C  
ATOM   1961  CG1 VAL C 181       1.532  33.231  48.506  1.00 47.96           C  
ATOM   1962  CG2 VAL C 181       2.858  34.561  50.168  1.00 46.30           C  
ATOM   1963  H   VAL C 181       1.007  36.171  48.820  1.00 47.11           H  
ATOM   1964  HA  VAL C 181      -0.605  34.057  49.963  1.00 49.26           H  
ATOM   1965  HB  VAL C 181       1.523  32.966  50.622  1.00 49.70           H  
ATOM   1966 HG11 VAL C 181       0.614  32.662  48.327  1.00 47.96           H  
ATOM   1967 HG12 VAL C 181       1.602  34.016  47.746  1.00 47.96           H  
ATOM   1968 HG13 VAL C 181       2.378  32.549  48.362  1.00 47.96           H  
ATOM   1969 HG21 VAL C 181       2.971  35.421  49.502  1.00 46.30           H  
ATOM   1970 HG22 VAL C 181       2.927  34.915  51.201  1.00 46.30           H  
ATOM   1971 HG23 VAL C 181       3.713  33.898  49.997  1.00 46.30           H  
ATOM   1972  N   ARG C 182      -0.264  34.153  52.519  1.00 53.25           N  
ATOM   1973  CA  ARG C 182      -1.014  34.143  53.787  1.00 53.94           C  
ATOM   1974  C   ARG C 182      -0.155  34.788  54.899  1.00 55.26           C  
ATOM   1975  O   ARG C 182      -0.660  35.355  55.863  1.00 56.80           O  
ATOM   1976  CB  ARG C 182      -1.386  32.719  54.208  1.00  0.00           C  
ATOM   1977  CG  ARG C 182      -2.637  32.702  55.103  1.00  0.00           C  
ATOM   1978  CD  ARG C 182      -2.690  31.459  55.992  1.00  0.00           C  
ATOM   1979  NE  ARG C 182      -1.761  31.595  57.122  1.00  0.00           N  
ATOM   1980  CZ  ARG C 182      -1.108  30.596  57.746  1.00  0.00           C  
ATOM   1981  NH1 ARG C 182      -1.301  29.309  57.422  1.00  0.00           N  
ATOM   1982  NH2 ARG C 182      -0.236  30.896  58.719  1.00  0.00           N1+
ATOM   1983  H   ARG C 182      -0.468  35.078  52.137  1.00 53.25           H  
ATOM   1984  HA  ARG C 182      -1.900  34.765  53.629  1.00 53.94           H  
ATOM   1985  HB2 ARG C 182      -1.589  32.101  53.323  1.00  0.00           H  
ATOM   1986  HB3 ARG C 182      -0.539  32.249  54.724  1.00  0.00           H  
ATOM   1987  HG2 ARG C 182      -2.681  33.596  55.734  1.00  0.00           H  
ATOM   1988  HG3 ARG C 182      -3.524  32.724  54.458  1.00  0.00           H  
ATOM   1989  HD2 ARG C 182      -3.695  31.348  56.412  1.00  0.00           H  
ATOM   1990  HD3 ARG C 182      -2.444  30.574  55.399  1.00  0.00           H  
ATOM   1991  HE  ARG C 182      -1.564  32.541  57.414  1.00  0.00           H  
ATOM   1992 HH11 ARG C 182      -1.953  29.063  56.690  1.00  0.00           H  
ATOM   1993 HH12 ARG C 182      -0.793  28.584  57.910  1.00  0.00           H  
ATOM   1994 HH21 ARG C 182      -0.071  31.860  58.969  1.00  0.00           H  
ATOM   1995 HH22 ARG C 182       0.261  30.157  59.196  1.00  0.00           H  
ATOM   1996  N   SER C 183       1.164  34.626  54.758  1.00 54.80           N  
ATOM   1997  CA  SER C 183       2.136  35.084  55.742  1.00 54.58           C  
ATOM   1998  C   SER C 183       2.316  36.610  55.645  1.00 49.85           C  
ATOM   1999  O   SER C 183       2.744  37.251  56.608  1.00 47.25           O  
ATOM   2000  CB  SER C 183       3.490  34.399  55.534  1.00 55.86           C  
ATOM   2001  OG  SER C 183       3.790  34.290  54.134  1.00 56.10           O  
ATOM   2002  H   SER C 183       1.523  34.223  53.905  1.00 54.80           H  
ATOM   2003  HA  SER C 183       1.752  34.869  56.744  1.00 54.58           H  
ATOM   2004  HB2 SER C 183       3.454  33.379  55.931  1.00 55.86           H  
ATOM   2005  HB3 SER C 183       4.302  34.941  56.028  1.00 55.86           H  
ATOM   2006  HG  SER C 183       4.702  33.952  54.075  1.00 56.10           H  
ATOM   2007  N   LEU C 184       2.095  37.154  54.448  1.00 50.14           N  
ATOM   2008  CA  LEU C 184       2.244  38.573  54.162  1.00 50.05           C  
ATOM   2009  C   LEU C 184       0.894  39.342  54.519  1.00 50.01           C  
ATOM   2010  O   LEU C 184       0.656  40.435  54.003  1.00 48.12           O  
ATOM   2011  CB  LEU C 184       2.647  38.824  52.704  1.00 48.90           C  
ATOM   2012  CG  LEU C 184       3.932  38.103  52.251  1.00 50.28           C  
ATOM   2013  CD1 LEU C 184       4.173  38.369  50.763  1.00 51.04           C  
ATOM   2014  CD2 LEU C 184       5.155  38.532  53.062  1.00 49.13           C  
ATOM   2015  H   LEU C 184       1.806  36.559  53.685  1.00 50.14           H  
ATOM   2016  HA  LEU C 184       3.002  38.988  54.838  1.00 50.05           H  
ATOM   2017  HB2 LEU C 184       1.821  38.518  52.050  1.00 48.90           H  
ATOM   2018  HB3 LEU C 184       2.769  39.904  52.549  1.00 48.90           H  
ATOM   2019  HG  LEU C 184       3.803  37.021  52.374  1.00 50.28           H  
ATOM   2020 HD11 LEU C 184       3.320  38.031  50.164  1.00 51.04           H  
ATOM   2021 HD12 LEU C 184       4.323  39.436  50.568  1.00 51.04           H  
ATOM   2022 HD13 LEU C 184       5.060  37.832  50.410  1.00 51.04           H  
ATOM   2023 HD21 LEU C 184       5.297  39.617  53.024  1.00 49.13           H  
ATOM   2024 HD22 LEU C 184       5.061  38.237  54.111  1.00 49.13           H  
ATOM   2025 HD23 LEU C 184       6.063  38.059  52.673  1.00 49.13           H  
ATOM   2026  N   TYR C 185       0.361  38.935  55.674  1.00 52.49           N  
ATOM   2027  CA  TYR C 185      -0.795  39.364  56.446  1.00 52.08           C  
ATOM   2028  C   TYR C 185      -0.332  39.240  57.907  1.00 49.74           C  
ATOM   2029  O   TYR C 185      -0.587  40.094  58.750  1.00 48.35           O  
ATOM   2030  CB  TYR C 185      -2.030  38.469  56.291  1.00  0.00           C  
ATOM   2031  CG  TYR C 185      -2.646  38.259  54.925  1.00  0.00           C  
ATOM   2032  CD1 TYR C 185      -3.275  37.022  54.676  1.00  0.00           C  
ATOM   2033  CE1 TYR C 185      -4.008  36.824  53.495  1.00  0.00           C  
ATOM   2034  CZ  TYR C 185      -4.116  37.868  52.550  1.00  0.00           C  
ATOM   2035  OH  TYR C 185      -4.886  37.648  51.450  1.00  0.00           O  
ATOM   2036  CE2 TYR C 185      -3.434  39.088  52.770  1.00  0.00           C  
ATOM   2037  CD2 TYR C 185      -2.704  39.282  53.957  1.00  0.00           C  
ATOM   2038  H   TYR C 185       0.379  39.324  54.729  1.00 52.49           H  
ATOM   2039  HA  TYR C 185      -1.012  40.411  56.213  1.00 52.08           H  
ATOM   2040  HB2 TYR C 185      -1.810  37.481  56.713  1.00  0.00           H  
ATOM   2041  HB3 TYR C 185      -2.816  38.887  56.933  1.00  0.00           H  
ATOM   2042  HD1 TYR C 185      -3.253  36.241  55.421  1.00  0.00           H  
ATOM   2043  HD2 TYR C 185      -2.247  40.240  54.154  1.00  0.00           H  
ATOM   2044  HE1 TYR C 185      -4.526  35.889  53.336  1.00  0.00           H  
ATOM   2045  HE2 TYR C 185      -3.513  39.891  52.052  1.00  0.00           H  
ATOM   2046  HH  TYR C 185      -4.763  38.378  50.800  1.00  0.00           H  
ATOM   2047  N   GLU C 186       0.261  38.090  58.206  1.00 50.47           N  
ATOM   2048  CA  GLU C 186       0.638  37.696  59.565  1.00 51.04           C  
ATOM   2049  C   GLU C 186       1.919  38.440  59.991  1.00 47.13           C  
ATOM   2050  O   GLU C 186       2.101  38.774  61.160  1.00 44.81           O  
ATOM   2051  CB  GLU C 186       0.712  36.161  59.657  1.00 55.23           C  
ATOM   2052  CG  GLU C 186      -0.710  35.585  59.640  1.00 60.61           C  
ATOM   2053  CD  GLU C 186      -1.078  34.281  58.975  1.00 64.68           C  
ATOM   2054  OE1 GLU C 186      -0.214  33.401  58.797  1.00 65.81           O  
ATOM   2055  OE2 GLU C 186      -2.272  34.130  58.648  1.00 71.42           O1-
ATOM   2056  H   GLU C 186       0.454  37.422  57.473  1.00 50.47           H  
ATOM   2057  HA  GLU C 186      -0.148  38.061  60.240  1.00 51.04           H  
ATOM   2058  HB2 GLU C 186       1.307  35.752  58.834  1.00 55.23           H  
ATOM   2059  HB3 GLU C 186       1.213  35.863  60.585  1.00 55.23           H  
ATOM   2060  HG2 GLU C 186      -1.364  36.319  59.155  1.00 60.61           H  
ATOM   2061  HG3 GLU C 186      -1.049  35.512  60.682  1.00 60.61           H  
ATOM   2062  N   ASP C 187       2.785  38.737  59.020  1.00 44.77           N  
ATOM   2063  CA  ASP C 187       3.994  39.554  59.246  1.00 40.13           C  
ATOM   2064  C   ASP C 187       3.607  41.053  59.449  1.00 37.10           C  
ATOM   2065  O   ASP C 187       4.389  41.866  59.917  1.00 35.05           O  
ATOM   2066  CB  ASP C 187       4.939  39.447  58.055  1.00 40.61           C  
ATOM   2067  CG  ASP C 187       6.204  38.794  58.522  1.00 43.39           C  
ATOM   2068  OD1 ASP C 187       6.891  39.382  59.384  1.00 46.18           O  
ATOM   2069  OD2 ASP C 187       6.576  37.746  57.958  1.00 42.98           O1-
ATOM   2070  H   ASP C 187       2.618  38.401  58.082  1.00 44.77           H  
ATOM   2071  HA  ASP C 187       4.436  39.217  60.192  1.00 40.13           H  
ATOM   2072  HB2 ASP C 187       5.211  40.430  57.655  1.00 40.61           H  
ATOM   2073  HB3 ASP C 187       4.519  38.879  57.220  1.00 40.61           H  
ATOM   2074  N   LEU C 188       2.403  41.392  58.992  1.00 37.50           N  
ATOM   2075  CA  LEU C 188       1.859  42.739  59.138  1.00 37.98           C  
ATOM   2076  C   LEU C 188       1.121  42.824  60.488  1.00 41.23           C  
ATOM   2077  O   LEU C 188       1.246  43.839  61.204  1.00 39.35           O  
ATOM   2078  CB  LEU C 188       0.920  43.122  57.992  1.00 38.88           C  
ATOM   2079  CG  LEU C 188       1.586  43.164  56.605  1.00 41.63           C  
ATOM   2080  CD1 LEU C 188       0.532  43.445  55.529  1.00 42.19           C  
ATOM   2081  CD2 LEU C 188       2.681  44.227  56.530  1.00 40.04           C  
ATOM   2082  H   LEU C 188       1.818  40.686  58.569  1.00 37.50           H  
ATOM   2083  HA  LEU C 188       2.689  43.450  59.203  1.00 37.98           H  
ATOM   2084  HB2 LEU C 188       0.070  42.431  57.960  1.00 38.88           H  
ATOM   2085  HB3 LEU C 188       0.499  44.108  58.210  1.00 38.88           H  
ATOM   2086  HG  LEU C 188       2.033  42.186  56.391  1.00 41.63           H  
ATOM   2087 HD11 LEU C 188      -0.270  42.701  55.561  1.00 42.19           H  
ATOM   2088 HD12 LEU C 188       0.081  44.434  55.661  1.00 42.19           H  
ATOM   2089 HD13 LEU C 188       0.981  43.412  54.530  1.00 42.19           H  
ATOM   2090 HD21 LEU C 188       2.273  45.230  56.698  1.00 40.04           H  
ATOM   2091 HD22 LEU C 188       3.463  44.061  57.274  1.00 40.04           H  
ATOM   2092 HD23 LEU C 188       3.163  44.211  55.548  1.00 40.04           H  
ATOM   2093  N   GLU C 189       0.361  41.786  60.830  1.00 43.29           N  
ATOM   2094  CA  GLU C 189      -0.376  41.741  62.089  1.00 45.97           C  
ATOM   2095  C   GLU C 189       0.606  41.644  63.272  1.00 45.00           C  
ATOM   2096  O   GLU C 189       0.333  42.178  64.338  1.00 43.10           O  
ATOM   2097  CB  GLU C 189      -1.379  40.589  62.140  1.00 50.66           C  
ATOM   2098  CG  GLU C 189      -2.638  40.918  61.342  1.00 56.21           C  
ATOM   2099  CD  GLU C 189      -3.592  39.769  61.150  1.00 63.64           C  
ATOM   2100  OE1 GLU C 189      -3.367  38.685  61.729  1.00 70.56           O  
ATOM   2101  OE2 GLU C 189      -4.535  39.943  60.337  1.00 64.01           O1-
ATOM   2102  H   GLU C 189       0.311  40.985  60.217  1.00 43.29           H  
ATOM   2103  HA  GLU C 189      -0.894  42.700  62.203  1.00 45.97           H  
ATOM   2104  HB2 GLU C 189      -0.915  39.668  61.769  1.00 50.66           H  
ATOM   2105  HB3 GLU C 189      -1.668  40.387  63.180  1.00 50.66           H  
ATOM   2106  HG2 GLU C 189      -2.356  41.263  60.341  1.00 56.21           H  
ATOM   2107  HG3 GLU C 189      -3.183  41.730  61.835  1.00 56.21           H  
ATOM   2108  N   ASP C 190       1.734  40.978  63.074  1.00 46.53           N  
ATOM   2109  CA  ASP C 190       2.770  40.938  64.093  1.00 53.31           C  
ATOM   2110  C   ASP C 190       3.544  42.293  64.025  1.00 51.61           C  
ATOM   2111  O   ASP C 190       3.762  42.887  62.977  1.00 48.97           O  
ATOM   2112  CB  ASP C 190       3.724  39.759  63.971  1.00 60.24           C  
ATOM   2113  CG  ASP C 190       4.537  39.707  65.244  1.00 66.03           C  
ATOM   2114  OD1 ASP C 190       5.699  39.251  65.197  1.00 70.47           O  
ATOM   2115  OD2 ASP C 190       4.035  40.185  66.283  1.00 71.54           O1-
ATOM   2116  H   ASP C 190       1.905  40.553  62.174  1.00 46.53           H  
ATOM   2117  HA  ASP C 190       2.233  40.900  65.049  1.00 53.31           H  
ATOM   2118  HB2 ASP C 190       4.381  39.869  63.101  1.00 60.24           H  
ATOM   2119  HB3 ASP C 190       3.174  38.818  63.868  1.00 60.24           H  
ATOM   2120  N   HIS C 191       3.900  42.773  65.215  1.00 54.78           N  
ATOM   2121  CA  HIS C 191       4.516  44.087  65.422  1.00 58.30           C  
ATOM   2122  C   HIS C 191       5.676  43.929  66.443  1.00 56.73           C  
ATOM   2123  O   HIS C 191       5.653  43.031  67.281  1.00 51.04           O  
ATOM   2124  CB  HIS C 191       3.512  45.091  66.033  1.00 64.30           C  
ATOM   2125  CG  HIS C 191       2.412  45.546  65.124  1.00 76.30           C  
ATOM   2126  ND1 HIS C 191       1.377  44.724  64.734  1.00 84.58           N  
ATOM   2127  CD2 HIS C 191       2.149  46.760  64.582  1.00 77.96           C  
ATOM   2128  CE1 HIS C 191       0.526  45.410  63.990  1.00 83.64           C  
ATOM   2129  NE2 HIS C 191       0.974  46.647  63.880  1.00 76.16           N  
ATOM   2130  H   HIS C 191       3.740  42.198  66.031  1.00 54.78           H  
ATOM   2131  HA  HIS C 191       4.893  44.457  64.466  1.00 58.30           H  
ATOM   2132  HB2 HIS C 191       4.050  45.986  66.367  1.00 64.30           H  
ATOM   2133  HB3 HIS C 191       3.061  44.660  66.937  1.00 64.30           H  
ATOM   2134  HD1 HIS C 191       1.276  43.681  64.995  1.00 84.58           H  
ATOM   2135  HD2 HIS C 191       2.752  47.650  64.683  1.00 77.96           H  
ATOM   2136  HE1 HIS C 191      -0.380  45.025  63.548  1.00 83.64           H  
ATOM   2137  N   PRO C 192       6.618  44.889  66.453  1.00 52.53           N  
ATOM   2138  CA  PRO C 192       7.415  45.157  67.651  1.00 52.71           C  
ATOM   2139  C   PRO C 192       6.467  45.796  68.697  1.00 52.72           C  
ATOM   2140  O   PRO C 192       5.639  46.639  68.354  1.00 49.42           O  
ATOM   2141  CB  PRO C 192       8.471  46.173  67.210  1.00 52.85           C  
ATOM   2142  CG  PRO C 192       8.451  46.105  65.686  1.00 54.29           C  
ATOM   2143  CD  PRO C 192       7.005  45.773  65.361  1.00 54.50           C  
ATOM   2144  HA  PRO C 192       7.850  44.224  68.024  1.00 52.71           H  
ATOM   2145  HB2 PRO C 192       8.220  47.186  67.542  1.00 52.85           H  
ATOM   2146  HB3 PRO C 192       9.460  45.935  67.616  1.00 52.85           H  
ATOM   2147  HG2 PRO C 192       9.106  45.291  65.351  1.00 54.29           H  
ATOM   2148  HG3 PRO C 192       8.789  47.029  65.213  1.00 54.29           H  
ATOM   2149  HD2 PRO C 192       6.894  45.286  64.390  1.00 54.50           H  
ATOM   2150  HD3 PRO C 192       6.369  46.663  65.401  1.00 54.50           H  
ATOM   2151  N   ASN C 193       6.612  45.382  69.950  1.00 55.07           N  
ATOM   2152  CA  ASN C 193       5.660  45.777  70.987  1.00 59.18           C  
ATOM   2153  C   ASN C 193       6.315  45.572  72.356  1.00 52.84           C  
ATOM   2154  O   ASN C 193       7.163  44.694  72.533  1.00 57.39           O  
ATOM   2155  CB  ASN C 193       4.360  44.977  70.894  1.00 62.76           C  
ATOM   2156  CG  ASN C 193       3.370  45.489  71.912  1.00 69.04           C  
ATOM   2157  OD1 ASN C 193       3.306  44.996  73.036  1.00 69.34           O  
ATOM   2158  ND2 ASN C 193       2.646  46.543  71.547  1.00 71.86           N  
ATOM   2159  H   ASN C 193       7.409  44.809  70.185  1.00 55.07           H  
ATOM   2160  HA  ASN C 193       5.458  46.848  70.865  1.00 59.18           H  
ATOM   2161  HB2 ASN C 193       4.535  43.911  71.087  1.00 62.76           H  
ATOM   2162  HB3 ASN C 193       3.919  45.051  69.893  1.00 62.76           H  
ATOM   2163 HD21 ASN C 193       2.732  46.914  70.612  1.00 71.86           H  
ATOM   2164 HD22 ASN C 193       2.011  46.972  72.205  1.00 71.86           H  
ATOM   2165  N   VAL C 194       5.893  46.378  73.328  1.00 48.22           N  
ATOM   2166  CA  VAL C 194       6.526  46.398  74.642  1.00 46.64           C  
ATOM   2167  C   VAL C 194       6.365  45.036  75.355  1.00 44.98           C  
ATOM   2168  O   VAL C 194       7.231  44.665  76.137  1.00 43.34           O  
ATOM   2169  CB  VAL C 194       6.024  47.559  75.530  1.00 48.89           C  
ATOM   2170  CG1 VAL C 194       6.889  47.683  76.791  1.00 46.86           C  
ATOM   2171  CG2 VAL C 194       6.062  48.904  74.797  1.00 50.84           C  
ATOM   2172  H   VAL C 194       5.142  47.026  73.139  1.00 48.22           H  
ATOM   2173  HA  VAL C 194       7.599  46.529  74.453  1.00 46.64           H  
ATOM   2174  HB  VAL C 194       4.987  47.368  75.838  1.00 48.89           H  
ATOM   2175 HG11 VAL C 194       6.722  46.844  77.471  1.00 46.86           H  
ATOM   2176 HG12 VAL C 194       7.956  47.717  76.542  1.00 46.86           H  
ATOM   2177 HG13 VAL C 194       6.653  48.599  77.337  1.00 46.86           H  
ATOM   2178 HG21 VAL C 194       7.064  49.099  74.407  1.00 50.84           H  
ATOM   2179 HG22 VAL C 194       5.356  48.937  73.962  1.00 50.84           H  
ATOM   2180 HG23 VAL C 194       5.793  49.726  75.470  1.00 50.84           H  
ATOM   2181  N   GLN C 195       5.270  44.330  75.104  1.00 49.13           N  
ATOM   2182  CA  GLN C 195       5.051  43.012  75.716  1.00 51.45           C  
ATOM   2183  C   GLN C 195       6.143  42.055  75.181  1.00 51.35           C  
ATOM   2184  O   GLN C 195       6.800  41.341  75.936  1.00 48.49           O  
ATOM   2185  CB  GLN C 195       3.647  42.492  75.384  1.00 56.67           C  
ATOM   2186  CG  GLN C 195       3.386  41.069  75.880  1.00 62.84           C  
ATOM   2187  CD  GLN C 195       3.492  40.948  77.384  1.00 62.39           C  
ATOM   2188  OE1 GLN C 195       3.207  41.879  78.134  1.00 59.55           O  
ATOM   2189  NE2 GLN C 195       3.872  39.761  77.831  1.00 69.11           N  
ATOM   2190  H   GLN C 195       4.578  44.711  74.475  1.00 49.13           H  
ATOM   2191  HA  GLN C 195       5.193  43.122  76.797  1.00 51.45           H  
ATOM   2192  HB2 GLN C 195       2.902  43.178  75.807  1.00 56.67           H  
ATOM   2193  HB3 GLN C 195       3.489  42.504  74.298  1.00 56.67           H  
ATOM   2194  HG2 GLN C 195       4.066  40.368  75.388  1.00 62.84           H  
ATOM   2195  HG3 GLN C 195       2.368  40.770  75.602  1.00 62.84           H  
ATOM   2196 HE21 GLN C 195       4.097  39.024  77.178  1.00 69.11           H  
ATOM   2197 HE22 GLN C 195       3.938  39.593  78.825  1.00 69.11           H  
ATOM   2198  N   LYS C 196       6.295  42.032  73.860  1.00 54.49           N  
ATOM   2199  CA  LYS C 196       7.245  41.127  73.200  1.00 58.66           C  
ATOM   2200  C   LYS C 196       8.682  41.519  73.604  1.00 52.54           C  
ATOM   2201  O   LYS C 196       9.570  40.660  73.713  1.00 48.94           O  
ATOM   2202  CB  LYS C 196       7.067  41.225  71.679  1.00 66.41           C  
ATOM   2203  CG  LYS C 196       7.900  40.206  70.889  1.00 77.46           C  
ATOM   2204  CD  LYS C 196       7.730  40.372  69.373  1.00 83.33           C  
ATOM   2205  CE  LYS C 196       6.371  39.897  68.882  1.00 82.31           C  
ATOM   2206  NZ  LYS C 196       6.138  40.382  67.533  1.00 80.83           N1+
ATOM   2207  H   LYS C 196       5.720  42.633  73.287  1.00 54.49           H  
ATOM   2208  HA  LYS C 196       7.047  40.114  73.558  1.00 58.66           H  
ATOM   2209  HB2 LYS C 196       6.004  41.086  71.451  1.00 66.41           H  
ATOM   2210  HB3 LYS C 196       7.325  42.235  71.338  1.00 66.41           H  
ATOM   2211  HG2 LYS C 196       8.962  40.344  71.123  1.00 77.46           H  
ATOM   2212  HG3 LYS C 196       7.633  39.186  71.190  1.00 77.46           H  
ATOM   2213  HD2 LYS C 196       8.512  39.796  68.863  1.00 83.33           H  
ATOM   2214  HD3 LYS C 196       7.893  41.424  69.107  1.00 83.33           H  
ATOM   2215  HE2 LYS C 196       5.553  40.292  69.487  1.00 82.31           H  
ATOM   2216  HE3 LYS C 196       6.300  38.805  68.862  1.00 82.31           H  
ATOM   2217  HZ1 LYS C 196       5.119  40.276  67.300  1.00 80.83           H  
ATOM   2218  HZ2 LYS C 196       6.265  41.391  67.359  1.00 80.83           H  
ATOM   2219  HZ3 LYS C 196       6.515  39.843  66.721  1.00 80.83           H  
ATOM   2220  N   ASP C 197       8.897  42.823  73.753  1.00 47.53           N  
ATOM   2221  CA  ASP C 197      10.213  43.340  74.098  1.00 43.87           C  
ATOM   2222  C   ASP C 197      10.505  43.111  75.608  1.00 44.32           C  
ATOM   2223  O   ASP C 197      11.669  42.951  75.997  1.00 43.51           O  
ATOM   2224  CB  ASP C 197      10.368  44.788  73.684  1.00 43.81           C  
ATOM   2225  CG  ASP C 197      10.623  44.855  72.199  1.00 46.53           C  
ATOM   2226  OD1 ASP C 197      11.481  44.104  71.692  1.00 51.19           O  
ATOM   2227  OD2 ASP C 197      10.070  45.760  71.549  1.00 44.11           O1-
ATOM   2228  H   ASP C 197       8.124  43.462  73.639  1.00 47.53           H  
ATOM   2229  HA  ASP C 197      10.940  42.713  73.573  1.00 43.87           H  
ATOM   2230  HB2 ASP C 197      11.231  45.243  74.185  1.00 43.81           H  
ATOM   2231  HB3 ASP C 197       9.490  45.381  73.957  1.00 43.81           H  
ATOM   2232  N   LEU C 198       9.461  43.045  76.429  1.00 44.15           N  
ATOM   2233  CA  LEU C 198       9.598  42.689  77.842  1.00 47.15           C  
ATOM   2234  C   LEU C 198       9.913  41.181  77.937  1.00 50.01           C  
ATOM   2235  O   LEU C 198      10.714  40.769  78.778  1.00 52.89           O  
ATOM   2236  CB  LEU C 198       8.342  42.992  78.671  1.00 46.79           C  
ATOM   2237  CG  LEU C 198       8.345  44.404  79.287  1.00 47.88           C  
ATOM   2238  CD1 LEU C 198       6.945  44.756  79.798  1.00 48.70           C  
ATOM   2239  CD2 LEU C 198       9.347  44.505  80.440  1.00 49.86           C  
ATOM   2240  H   LEU C 198       8.530  43.189  76.064  1.00 44.15           H  
ATOM   2241  HA  LEU C 198      10.479  43.213  78.231  1.00 47.15           H  
ATOM   2242  HB2 LEU C 198       7.449  42.859  78.052  1.00 46.79           H  
ATOM   2243  HB3 LEU C 198       8.245  42.262  79.486  1.00 46.79           H  
ATOM   2244  HG  LEU C 198       8.619  45.138  78.519  1.00 47.88           H  
ATOM   2245 HD11 LEU C 198       6.212  44.722  78.985  1.00 48.70           H  
ATOM   2246 HD12 LEU C 198       6.619  44.059  80.578  1.00 48.70           H  
ATOM   2247 HD13 LEU C 198       6.928  45.767  80.219  1.00 48.70           H  
ATOM   2248 HD21 LEU C 198       9.151  43.746  81.205  1.00 49.86           H  
ATOM   2249 HD22 LEU C 198      10.377  44.378  80.094  1.00 49.86           H  
ATOM   2250 HD23 LEU C 198       9.287  45.483  80.924  1.00 49.86           H  
ATOM   2251  N   GLU C 199       9.278  40.387  77.080  1.00 53.53           N  
ATOM   2252  CA  GLU C 199       9.526  38.948  77.003  1.00 62.90           C  
ATOM   2253  C   GLU C 199      10.989  38.743  76.531  1.00 61.06           C  
ATOM   2254  O   GLU C 199      11.719  37.923  77.096  1.00 60.53           O  
ATOM   2255  CB  GLU C 199       8.544  38.250  76.057  1.00 67.65           C  
ATOM   2256  CG  GLU C 199       7.149  38.123  76.668  1.00 71.95           C  
ATOM   2257  CD  GLU C 199       6.018  37.937  75.682  1.00 75.92           C  
ATOM   2258  OE1 GLU C 199       6.260  37.803  74.463  1.00 82.19           O  
ATOM   2259  OE2 GLU C 199       4.853  37.952  76.142  1.00 73.72           O1-
ATOM   2260  H   GLU C 199       8.603  40.789  76.444  1.00 53.53           H  
ATOM   2261  HA  GLU C 199       9.449  38.537  78.017  1.00 62.90           H  
ATOM   2262  HB2 GLU C 199       8.499  38.791  75.107  1.00 67.65           H  
ATOM   2263  HB3 GLU C 199       8.913  37.245  75.814  1.00 67.65           H  
ATOM   2264  HG2 GLU C 199       6.911  39.017  77.256  1.00 71.95           H  
ATOM   2265  HG3 GLU C 199       7.138  37.278  77.368  1.00 71.95           H  
ATOM   2266  N   ARG C 200      11.396  39.508  75.520  1.00 59.69           N  
ATOM   2267  CA  ARG C 200      12.756  39.466  74.958  1.00 63.27           C  
ATOM   2268  C   ARG C 200      13.822  39.808  76.023  1.00 65.54           C  
ATOM   2269  O   ARG C 200      14.915  39.253  76.015  1.00 73.46           O  
ATOM   2270  CB  ARG C 200      12.858  40.454  73.781  1.00 61.05           C  
ATOM   2271  CG  ARG C 200      14.250  40.600  73.162  1.00 61.49           C  
ATOM   2272  CD  ARG C 200      14.218  41.403  71.863  1.00 60.00           C  
ATOM   2273  NE  ARG C 200      13.726  42.777  72.016  1.00 58.95           N  
ATOM   2274  CZ  ARG C 200      14.469  43.850  72.302  1.00 57.14           C  
ATOM   2275  NH1 ARG C 200      15.731  43.739  72.711  1.00 56.29           N  
ATOM   2276  NH2 ARG C 200      13.932  45.057  72.184  1.00 52.82           N1+
ATOM   2277  H   ARG C 200      10.742  40.142  75.084  1.00 59.69           H  
ATOM   2278  HA  ARG C 200      12.937  38.439  74.620  1.00 63.27           H  
ATOM   2279  HB2 ARG C 200      12.144  40.148  73.006  1.00 61.05           H  
ATOM   2280  HB3 ARG C 200      12.549  41.444  74.122  1.00 61.05           H  
ATOM   2281  HG2 ARG C 200      14.662  39.606  72.950  1.00 61.49           H  
ATOM   2282  HG3 ARG C 200      14.924  41.092  73.872  1.00 61.49           H  
ATOM   2283  HD2 ARG C 200      13.561  40.909  71.137  1.00 60.00           H  
ATOM   2284  HD3 ARG C 200      15.209  41.431  71.397  1.00 60.00           H  
ATOM   2285  HE  ARG C 200      12.773  42.938  71.721  1.00 58.95           H  
ATOM   2286 HH11 ARG C 200      16.266  44.567  72.927  1.00 56.29           H  
ATOM   2287 HH12 ARG C 200      16.152  42.826  72.805  1.00 56.29           H  
ATOM   2288 HH21 ARG C 200      12.974  45.156  71.882  1.00 52.82           H  
ATOM   2289 HH22 ARG C 200      14.482  45.877  72.397  1.00 52.82           H  
ATOM   2290  N   LEU C 201      13.511  40.772  76.885  1.00 62.98           N  
ATOM   2291  CA  LEU C 201      14.427  41.278  77.912  1.00 63.19           C  
ATOM   2292  C   LEU C 201      14.107  40.674  79.312  1.00 69.09           C  
ATOM   2293  O   LEU C 201      14.509  41.198  80.348  1.00 75.10           O  
ATOM   2294  CB  LEU C 201      14.417  42.815  77.947  1.00 58.44           C  
ATOM   2295  CG  LEU C 201      14.901  43.482  76.639  1.00 56.31           C  
ATOM   2296  CD1 LEU C 201      14.653  44.991  76.698  1.00 53.23           C  
ATOM   2297  CD2 LEU C 201      16.383  43.214  76.370  1.00 55.81           C  
ATOM   2298  H   LEU C 201      12.578  41.158  76.874  1.00 62.98           H  
ATOM   2299  HA  LEU C 201      15.440  40.924  77.685  1.00 63.19           H  
ATOM   2300  HB2 LEU C 201      13.397  43.154  78.172  1.00 58.44           H  
ATOM   2301  HB3 LEU C 201      15.042  43.170  78.777  1.00 58.44           H  
ATOM   2302  HG  LEU C 201      14.327  43.088  75.792  1.00 56.31           H  
ATOM   2303 HD11 LEU C 201      13.592  45.207  76.863  1.00 53.23           H  
ATOM   2304 HD12 LEU C 201      15.226  45.455  77.506  1.00 53.23           H  
ATOM   2305 HD13 LEU C 201      14.947  45.470  75.757  1.00 53.23           H  
ATOM   2306 HD21 LEU C 201      17.002  43.522  77.219  1.00 55.81           H  
ATOM   2307 HD22 LEU C 201      16.568  42.153  76.179  1.00 55.81           H  
ATOM   2308 HD23 LEU C 201      16.724  43.766  75.488  1.00 55.81           H  
ATOM   2309  N   THR C 202      13.448  39.517  79.292  1.00 74.14           N  
ATOM   2310  CA  THR C 202      13.265  38.649  80.468  1.00 72.08           C  
ATOM   2311  C   THR C 202      13.842  37.262  80.124  1.00 70.96           C  
ATOM   2312  O   THR C 202      14.737  36.736  80.784  1.00 72.01           O  
ATOM   2313  CB  THR C 202      11.770  38.564  80.849  1.00 72.17           C  
ATOM   2314  OG1 THR C 202      11.299  39.851  81.275  1.00 65.38           O  
ATOM   2315  CG2 THR C 202      11.497  37.593  81.987  1.00 74.42           C  
ATOM   2316  H   THR C 202      13.022  39.218  78.426  1.00 74.14           H  
ATOM   2317  HA  THR C 202      13.840  39.062  81.306  1.00 72.08           H  
ATOM   2318  HB  THR C 202      11.160  38.265  79.989  1.00 72.17           H  
ATOM   2319 HG21 THR C 202      11.722  36.560  81.710  1.00 74.42           H  
ATOM   2320 HG22 THR C 202      12.095  37.860  82.859  1.00 74.42           H  
ATOM   2321 HG23 THR C 202      10.447  37.647  82.295  1.00 74.42           H  
ATOM   2322  HG1 THR C 202      11.249  40.387  80.450  1.00 65.38           H  
ATOM   2323  N   NME C 203      13.293  36.660  79.070  1.00  0.00           N  
ATOM   2324  CH3 NME C 203      13.683  35.375  78.547  1.00  0.00           C  
ATOM   2325  H   NME C 203      12.561  37.137  78.563  1.00  0.00           H  
ATOM   2326 HH31 NME C 203      14.740  35.173  78.731  1.00  0.00           H  
ATOM   2327 HH32 NME C 203      13.064  34.609  79.019  1.00  0.00           H  
ATOM   2328 HH33 NME C 203      13.493  35.374  77.469  1.00  0.00           H  
TER    2329      NME C 203 
ATOM   2330  CH3 ACE A   6       6.919  26.728 111.260  1.00  0.00           C  
ATOM   2331  C   ACE A   6       5.427  26.766 111.439  1.00  0.00           C  
ATOM   2332  O   ACE A   6       4.889  26.252 112.418  1.00  0.00           O  
ATOM   2333 HH31 ACE A   6       7.404  26.717 112.241  1.00  0.00           H  
ATOM   2334 HH32 ACE A   6       7.190  25.821 110.712  1.00  0.00           H  
ATOM   2335 HH33 ACE A   6       7.274  27.601 110.706  1.00  0.00           H  
ATOM   2336  N   TYR A   7       4.747  27.341 110.474  1.00 42.64           N  
ATOM   2337  CA  TYR A   7       3.287  27.428 110.422  1.00 40.98           C  
ATOM   2338  C   TYR A   7       2.917  27.397 108.927  1.00 42.01           C  
ATOM   2339  O   TYR A   7       3.753  27.682 108.063  1.00 41.44           O  
ATOM   2340  CB  TYR A   7       2.732  28.740 111.009  1.00 41.43           C  
ATOM   2341  CG  TYR A   7       3.072  29.040 112.449  1.00 42.30           C  
ATOM   2342  CD1 TYR A   7       3.723  30.228 112.771  1.00 42.79           C  
ATOM   2343  CD2 TYR A   7       2.740  28.176 113.484  1.00 44.57           C  
ATOM   2344  CE1 TYR A   7       4.024  30.555 114.089  1.00 41.95           C  
ATOM   2345  CE2 TYR A   7       3.027  28.497 114.815  1.00 45.79           C  
ATOM   2346  CZ  TYR A   7       3.671  29.686 115.104  1.00 53.19           C  
ATOM   2347  OH  TYR A   7       3.928  29.986 116.410  1.00 56.89           O  
ATOM   2348  H   TYR A   7       5.244  27.747 109.694  1.00 42.64           H  
ATOM   2349  HA  TYR A   7       2.854  26.553 110.922  1.00 40.98           H  
ATOM   2350  HB2 TYR A   7       3.070  29.575 110.379  1.00 41.43           H  
ATOM   2351  HB3 TYR A   7       1.636  28.747 110.926  1.00 41.43           H  
ATOM   2352  HD1 TYR A   7       4.000  30.911 111.981  1.00 42.79           H  
ATOM   2353  HD2 TYR A   7       2.251  27.240 113.258  1.00 44.57           H  
ATOM   2354  HE1 TYR A   7       4.530  31.481 114.317  1.00 41.95           H  
ATOM   2355  HE2 TYR A   7       2.748  27.822 115.611  1.00 45.79           H  
ATOM   2356  HH  TYR A   7       4.400  30.868 116.463  1.00 56.89           H  
ATOM   2357  N   ASP A   8       1.636  27.147 108.651  1.00 35.06           N  
ATOM   2358  CA  ASP A   8       1.086  27.244 107.298  1.00 32.55           C  
ATOM   2359  C   ASP A   8       0.746  28.738 107.029  1.00 31.75           C  
ATOM   2360  O   ASP A   8       0.313  29.488 107.888  1.00 29.23           O  
ATOM   2361  CB  ASP A   8      -0.153  26.372 107.155  1.00 35.03           C  
ATOM   2362  CG  ASP A   8      -0.779  26.627 105.813  1.00 50.60           C  
ATOM   2363  OD1 ASP A   8      -0.052  26.852 104.827  1.00 55.39           O  
ATOM   2364  OD2 ASP A   8      -2.018  26.716 105.761  1.00 56.78           O1-
ATOM   2365  H   ASP A   8       1.002  26.938 109.408  1.00 35.06           H  
ATOM   2366  HA  ASP A   8       1.865  26.925 106.594  1.00 32.55           H  
ATOM   2367  HB2 ASP A   8      -0.879  26.600 107.946  1.00 35.03           H  
ATOM   2368  HB3 ASP A   8       0.105  25.311 107.243  1.00 35.03           H  
ATOM   2369  N   ASN A   9       0.948  29.136 105.779  1.00 28.03           N  
ATOM   2370  CA  ASN A   9       0.679  30.491 105.291  1.00 26.57           C  
ATOM   2371  C   ASN A   9      -0.740  30.574 104.678  1.00 29.90           C  
ATOM   2372  O   ASN A   9      -1.315  31.649 104.559  1.00 30.51           O  
ATOM   2373  CB  ASN A   9       1.696  30.921 104.233  1.00 25.37           C  
ATOM   2374  CG  ASN A   9       3.088  31.068 104.816  1.00 41.33           C  
ATOM   2375  OD1 ASN A   9       3.285  31.355 105.999  1.00 33.50           O  
ATOM   2376  ND2 ASN A   9       4.072  30.826 103.966  1.00 36.70           N  
ATOM   2377  H   ASN A   9       1.296  28.476 105.099  1.00 28.03           H  
ATOM   2378  HA  ASN A   9       0.693  31.176 106.144  1.00 26.57           H  
ATOM   2379  HB2 ASN A   9       1.420  31.893 103.806  1.00 25.37           H  
ATOM   2380  HB3 ASN A   9       1.712  30.198 103.408  1.00 25.37           H  
ATOM   2381 HD21 ASN A   9       3.865  30.594 103.005  1.00 36.70           H  
ATOM   2382 HD22 ASN A   9       5.032  30.872 104.278  1.00 36.70           H  
ATOM   2383  N   ARG A  10      -1.260  29.440 104.225  1.00 24.83           N  
ATOM   2384  CA  ARG A  10      -2.582  29.364 103.575  1.00 23.71           C  
ATOM   2385  C   ARG A  10      -3.648  29.719 104.646  1.00 23.66           C  
ATOM   2386  O   ARG A  10      -4.614  30.443 104.399  1.00 22.47           O  
ATOM   2387  CB  ARG A  10      -2.777  27.992 102.883  1.00 25.26           C  
ATOM   2388  CG  ARG A  10      -4.090  27.257 103.168  1.00 38.63           C  
ATOM   2389  CD  ARG A  10      -3.934  25.739 103.312  1.00 55.03           C  
ATOM   2390  NE  ARG A  10      -5.079  25.176 104.063  1.00 70.11           N  
ATOM   2391  CZ  ARG A  10      -5.343  25.412 105.341  1.00 90.52           C  
ATOM   2392  NH1 ARG A  10      -4.422  25.969 106.118  1.00 78.02           N  
ATOM   2393  NH2 ARG A  10      -6.526  25.083 105.842  1.00 83.93           N1+
ATOM   2394  H   ARG A  10      -0.757  28.572 104.341  1.00 24.83           H  
ATOM   2395  HA  ARG A  10      -2.614  30.160 102.821  1.00 23.71           H  
ATOM   2396  HB2 ARG A  10      -2.709  28.154 101.798  1.00 25.26           H  
ATOM   2397  HB3 ARG A  10      -1.932  27.331 103.098  1.00 25.26           H  
ATOM   2398  HG2 ARG A  10      -4.803  27.468 102.361  1.00 38.63           H  
ATOM   2399  HG3 ARG A  10      -4.567  27.628 104.072  1.00 38.63           H  
ATOM   2400  HD2 ARG A  10      -3.010  25.420 103.799  1.00 55.03           H  
ATOM   2401  HD3 ARG A  10      -3.939  25.276 102.319  1.00 55.03           H  
ATOM   2402  HE  ARG A  10      -5.800  24.741 103.505  1.00 70.11           H  
ATOM   2403 HH11 ARG A  10      -4.622  26.143 107.093  1.00 78.02           H  
ATOM   2404 HH12 ARG A  10      -3.522  26.219 105.734  1.00 78.02           H  
ATOM   2405 HH21 ARG A  10      -7.223  24.654 105.250  1.00 83.93           H  
ATOM   2406 HH22 ARG A  10      -6.730  25.261 106.815  1.00 83.93           H  
ATOM   2407  N   GLU A  11      -3.449  29.175 105.848  1.00 18.35           N  
ATOM   2408  CA  GLU A  11      -4.364  29.346 106.983  1.00 17.87           C  
ATOM   2409  C   GLU A  11      -4.484  30.858 107.320  1.00 17.59           C  
ATOM   2410  O   GLU A  11      -5.521  31.344 107.764  1.00 16.92           O  
ATOM   2411  CB  GLU A  11      -3.800  28.589 108.200  1.00 20.34           C  
ATOM   2412  CG  GLU A  11      -4.796  28.380 109.334  1.00 37.33           C  
ATOM   2413  CD  GLU A  11      -5.911  27.382 109.131  1.00 64.77           C  
ATOM   2414  OE1 GLU A  11      -5.881  26.587 108.166  1.00 51.17           O  
ATOM   2415  OE2 GLU A  11      -6.841  27.396 109.963  1.00 69.38           O1-
ATOM   2416  H   GLU A  11      -2.647  28.580 105.996  1.00 18.35           H  
ATOM   2417  HA  GLU A  11      -5.346  28.973 106.675  1.00 17.87           H  
ATOM   2418  HB2 GLU A  11      -3.402  27.616 107.901  1.00 20.34           H  
ATOM   2419  HB3 GLU A  11      -2.934  29.139 108.587  1.00 20.34           H  
ATOM   2420  HG2 GLU A  11      -5.243  29.339 109.613  1.00 37.33           H  
ATOM   2421  HG3 GLU A  11      -4.241  28.026 110.213  1.00 37.33           H  
ATOM   2422  N   ILE A  12      -3.379  31.576 107.174  1.00 12.85           N  
ATOM   2423  CA  ILE A  12      -3.305  33.001 107.514  1.00 13.41           C  
ATOM   2424  C   ILE A  12      -4.181  33.744 106.489  1.00 17.63           C  
ATOM   2425  O   ILE A  12      -4.954  34.631 106.842  1.00 18.98           O  
ATOM   2426  CB  ILE A  12      -1.856  33.565 107.463  1.00 16.85           C  
ATOM   2427  CG1 ILE A  12      -0.950  32.859 108.485  1.00 16.85           C  
ATOM   2428  CG2 ILE A  12      -1.853  35.080 107.722  1.00 16.04           C  
ATOM   2429  CD1 ILE A  12       0.521  33.241 108.389  1.00 23.60           C  
ATOM   2430  H   ILE A  12      -2.543  31.147 106.804  1.00 12.85           H  
ATOM   2431  HA  ILE A  12      -3.747  33.137 108.508  1.00 13.41           H  
ATOM   2432  HB  ILE A  12      -1.439  33.400 106.462  1.00 16.85           H  
ATOM   2433 HG12 ILE A  12      -1.300  33.103 109.490  1.00 16.85           H  
ATOM   2434 HG13 ILE A  12      -1.024  31.774 108.364  1.00 16.85           H  
ATOM   2435 HG21 ILE A  12      -2.445  35.621 106.979  1.00 16.04           H  
ATOM   2436 HG22 ILE A  12      -2.264  35.300 108.712  1.00 16.04           H  
ATOM   2437 HG23 ILE A  12      -0.842  35.496 107.672  1.00 16.04           H  
ATOM   2438 HD11 ILE A  12       0.888  33.156 107.363  1.00 23.60           H  
ATOM   2439 HD12 ILE A  12       0.693  34.265 108.734  1.00 23.60           H  
ATOM   2440 HD13 ILE A  12       1.120  32.579 109.023  1.00 23.60           H  
ATOM   2441  N   VAL A  13      -3.981  33.453 105.213  1.00 15.30           N  
ATOM   2442  CA  VAL A  13      -4.669  34.162 104.133  1.00 13.71           C  
ATOM   2443  C   VAL A  13      -6.181  33.855 104.258  1.00 19.67           C  
ATOM   2444  O   VAL A  13      -7.021  34.782 104.206  1.00 17.45           O  
ATOM   2445  CB  VAL A  13      -4.085  33.770 102.758  1.00 16.33           C  
ATOM   2446  CG1 VAL A  13      -4.915  34.319 101.597  1.00 16.14           C  
ATOM   2447  CG2 VAL A  13      -2.648  34.290 102.614  1.00 15.59           C  
ATOM   2448  H   VAL A  13      -3.315  32.733 104.971  1.00 15.30           H  
ATOM   2449  HA  VAL A  13      -4.542  35.238 104.308  1.00 13.71           H  
ATOM   2450  HB  VAL A  13      -4.063  32.676 102.669  1.00 16.33           H  
ATOM   2451 HG11 VAL A  13      -5.923  33.893 101.589  1.00 16.14           H  
ATOM   2452 HG12 VAL A  13      -4.997  35.408 101.660  1.00 16.14           H  
ATOM   2453 HG13 VAL A  13      -4.452  34.071 100.635  1.00 16.14           H  
ATOM   2454 HG21 VAL A  13      -2.618  35.385 102.651  1.00 15.59           H  
ATOM   2455 HG22 VAL A  13      -1.998  33.913 103.407  1.00 15.59           H  
ATOM   2456 HG23 VAL A  13      -2.217  33.975 101.657  1.00 15.59           H  
ATOM   2457  N   MET A  14      -6.519  32.582 104.440  1.00 17.77           N  
ATOM   2458  CA  MET A  14      -7.911  32.148 104.477  1.00 21.09           C  
ATOM   2459  C   MET A  14      -8.678  32.932 105.564  1.00 21.74           C  
ATOM   2460  O   MET A  14      -9.754  33.471 105.330  1.00 19.85           O  
ATOM   2461  CB  MET A  14      -8.025  30.654 104.822  1.00 26.49           C  
ATOM   2462  CG  MET A  14      -7.901  29.745 103.607  1.00 34.73           C  
ATOM   2463  SD  MET A  14      -7.701  27.966 104.014  1.00 44.63           S  
ATOM   2464  CE  MET A  14      -8.677  27.822 105.538  1.00 42.02           C  
ATOM   2465  H   MET A  14      -5.790  31.893 104.556  1.00 17.77           H  
ATOM   2466  HA  MET A  14      -8.366  32.379 103.509  1.00 21.09           H  
ATOM   2467  HB2 MET A  14      -9.005  30.477 105.282  1.00 26.49           H  
ATOM   2468  HB3 MET A  14      -7.267  30.394 105.572  1.00 26.49           H  
ATOM   2469  HG2 MET A  14      -7.037  30.030 102.999  1.00 34.73           H  
ATOM   2470  HG3 MET A  14      -8.789  29.846 102.972  1.00 34.73           H  
ATOM   2471  HE1 MET A  14      -8.144  28.274 106.378  1.00 42.02           H  
ATOM   2472  HE2 MET A  14      -9.659  28.285 105.425  1.00 42.02           H  
ATOM   2473  HE3 MET A  14      -8.827  26.763 105.763  1.00 42.02           H  
ATOM   2474  N   LYS A  15      -8.158  32.877 106.789  1.00 16.94           N  
ATOM   2475  CA  LYS A  15      -8.850  33.390 107.972  1.00 17.60           C  
ATOM   2476  C   LYS A  15      -8.401  34.834 108.319  1.00 18.69           C  
ATOM   2477  O   LYS A  15      -8.620  35.339 109.410  1.00 18.01           O  
ATOM   2478  CB  LYS A  15      -8.696  32.413 109.143  1.00 21.88           C  
ATOM   2479  CG  LYS A  15      -9.303  31.035 108.828  1.00 41.29           C  
ATOM   2480  CD  LYS A  15      -8.580  29.900 109.547  1.00 58.29           C  
ATOM   2481  CE  LYS A  15      -8.952  29.764 111.014  1.00 74.89           C  
ATOM   2482  NZ  LYS A  15      -8.015  28.849 111.672  1.00 84.40           N1+
ATOM   2483  H   LYS A  15      -7.265  32.431 106.941  1.00 16.94           H  
ATOM   2484  HA  LYS A  15      -9.919  33.473 107.737  1.00 17.60           H  
ATOM   2485  HB2 LYS A  15      -7.631  32.321 109.391  1.00 21.88           H  
ATOM   2486  HB3 LYS A  15      -9.194  32.810 110.034  1.00 21.88           H  
ATOM   2487  HG2 LYS A  15     -10.371  31.033 109.075  1.00 41.29           H  
ATOM   2488  HG3 LYS A  15      -9.238  30.823 107.756  1.00 41.29           H  
ATOM   2489  HD2 LYS A  15      -7.499  30.038 109.432  1.00 58.29           H  
ATOM   2490  HD3 LYS A  15      -8.833  28.961 109.037  1.00 58.29           H  
ATOM   2491  HE2 LYS A  15      -9.953  29.336 111.122  1.00 74.89           H  
ATOM   2492  HE3 LYS A  15      -8.913  30.717 111.549  1.00 74.89           H  
ATOM   2493  HZ1 LYS A  15      -7.515  28.206 111.001  1.00 84.40           H  
ATOM   2494  HZ2 LYS A  15      -7.276  29.409 112.173  1.00 84.40           H  
ATOM   2495  HZ3 LYS A  15      -8.426  28.269 112.399  1.00 84.40           H  
ATOM   2496  N   TYR A  16      -7.956  35.527 107.277  1.00 15.38           N  
ATOM   2497  CA  TYR A  16      -7.684  36.967 107.261  1.00 14.30           C  
ATOM   2498  C   TYR A  16      -8.655  37.580 106.227  1.00 18.33           C  
ATOM   2499  O   TYR A  16      -9.389  38.512 106.544  1.00 17.94           O  
ATOM   2500  CB  TYR A  16      -6.219  37.251 106.930  1.00 14.30           C  
ATOM   2501  CG  TYR A  16      -5.904  38.714 106.815  1.00 17.30           C  
ATOM   2502  CD1 TYR A  16      -5.632  39.487 107.937  1.00 20.29           C  
ATOM   2503  CD2 TYR A  16      -5.894  39.328 105.566  1.00 18.97           C  
ATOM   2504  CE1 TYR A  16      -5.352  40.817 107.815  1.00 19.45           C  
ATOM   2505  CE2 TYR A  16      -5.648  40.651 105.438  1.00 19.82           C  
ATOM   2506  CZ  TYR A  16      -5.394  41.396 106.557  1.00 24.91           C  
ATOM   2507  OH  TYR A  16      -5.149  42.717 106.375  1.00 28.20           O  
ATOM   2508  H   TYR A  16      -7.817  35.064 106.391  1.00 15.38           H  
ATOM   2509  HA  TYR A  16      -7.938  37.392 108.240  1.00 14.30           H  
ATOM   2510  HB2 TYR A  16      -5.579  36.822 107.711  1.00 14.30           H  
ATOM   2511  HB3 TYR A  16      -5.934  36.756 105.994  1.00 14.30           H  
ATOM   2512  HD1 TYR A  16      -5.644  39.031 108.916  1.00 20.29           H  
ATOM   2513  HD2 TYR A  16      -6.088  38.737 104.684  1.00 18.97           H  
ATOM   2514  HE1 TYR A  16      -5.101  41.408 108.684  1.00 19.45           H  
ATOM   2515  HE2 TYR A  16      -5.651  41.115 104.462  1.00 19.82           H  
ATOM   2516  HH  TYR A  16      -4.972  43.172 107.243  1.00 28.20           H  
ATOM   2517  N   ILE A  17      -8.670  37.050 105.018  1.00 15.79           N  
ATOM   2518  CA  ILE A  17      -9.545  37.547 103.951  1.00 16.35           C  
ATOM   2519  C   ILE A  17     -11.006  37.290 104.384  1.00 22.07           C  
ATOM   2520  O   ILE A  17     -11.845  38.188 104.260  1.00 20.59           O  
ATOM   2521  CB  ILE A  17      -9.229  36.907 102.577  1.00 19.44           C  
ATOM   2522  CG1 ILE A  17      -7.839  37.366 102.080  1.00 20.27           C  
ATOM   2523  CG2 ILE A  17     -10.311  37.255 101.545  1.00 19.78           C  
ATOM   2524  CD1 ILE A  17      -7.430  36.756 100.745  1.00 29.79           C  
ATOM   2525  H   ILE A  17      -8.050  36.282 104.807  1.00 15.79           H  
ATOM   2526  HA  ILE A  17      -9.412  38.636 103.901  1.00 16.35           H  
ATOM   2527  HB  ILE A  17      -9.214  35.815 102.689  1.00 19.44           H  
ATOM   2528 HG12 ILE A  17      -7.815  38.459 101.993  1.00 20.27           H  
ATOM   2529 HG13 ILE A  17      -7.076  37.099 102.820  1.00 20.27           H  
ATOM   2530 HG21 ILE A  17     -11.293  36.889 101.858  1.00 19.78           H  
ATOM   2531 HG22 ILE A  17     -10.380  38.337 101.394  1.00 19.78           H  
ATOM   2532 HG23 ILE A  17     -10.110  36.786 100.579  1.00 19.78           H  
ATOM   2533 HD11 ILE A  17      -7.512  35.665 100.770  1.00 29.79           H  
ATOM   2534 HD12 ILE A  17      -8.043  37.128  99.920  1.00 29.79           H  
ATOM   2535 HD13 ILE A  17      -6.393  37.016 100.515  1.00 29.79           H  
ATOM   2536  N   HIS A  18     -11.290  36.092 104.877  1.00 20.92           N  
ATOM   2537  CA  HIS A  18     -12.664  35.742 105.274  1.00 22.69           C  
ATOM   2538  C   HIS A  18     -13.131  36.743 106.359  1.00 27.63           C  
ATOM   2539  O   HIS A  18     -14.267  37.204 106.345  1.00 25.22           O  
ATOM   2540  CB  HIS A  18     -12.759  34.300 105.787  1.00 24.58           C  
ATOM   2541  CG  HIS A  18     -14.103  33.958 106.303  1.00 29.33           C  
ATOM   2542  CD2 HIS A  18     -15.299  33.755 105.650  1.00 31.60           C  
ATOM   2543  ND1 HIS A  18     -14.379  33.909 107.629  1.00 32.03           N  
ATOM   2544  NE2 HIS A  18     -16.251  33.545 106.543  1.00 32.01           N  
ATOM   2545  CE1 HIS A  18     -15.716  33.620 107.751  1.00 32.66           C  
ATOM   2546  H   HIS A  18     -10.563  35.397 104.975  1.00 20.92           H  
ATOM   2547  HA  HIS A  18     -13.304  35.886 104.394  1.00 22.69           H  
ATOM   2548  HB2 HIS A  18     -12.028  34.144 106.590  1.00 24.58           H  
ATOM   2549  HB3 HIS A  18     -12.489  33.605 104.983  1.00 24.58           H  
ATOM   2550  HD2 HIS A  18     -15.437  33.766 104.579  1.00 31.60           H  
ATOM   2551  HE2 HIS A  18     -17.289  33.347 106.324  1.00 32.01           H  
ATOM   2552  HE1 HIS A  18     -16.211  33.487 108.621  1.00 32.66           H  
ATOM   2553  N   TYR A  19     -12.241  37.055 107.298  1.00 26.79           N  
ATOM   2554  CA  TYR A  19     -12.594  37.939 108.410  1.00 27.52           C  
ATOM   2555  C   TYR A  19     -12.996  39.343 107.900  1.00 28.94           C  
ATOM   2556  O   TYR A  19     -13.908  39.956 108.452  1.00 30.36           O  
ATOM   2557  CB  TYR A  19     -11.432  38.044 109.413  1.00 30.41           C  
ATOM   2558  CG  TYR A  19     -11.566  39.169 110.408  1.00 35.36           C  
ATOM   2559  CD1 TYR A  19     -10.735  40.271 110.339  1.00 37.38           C  
ATOM   2560  CD2 TYR A  19     -12.559  39.156 111.385  1.00 38.14           C  
ATOM   2561  CE1 TYR A  19     -10.871  41.330 111.225  1.00 38.66           C  
ATOM   2562  CE2 TYR A  19     -12.709  40.216 112.274  1.00 39.66           C  
ATOM   2563  CZ  TYR A  19     -11.864  41.302 112.181  1.00 49.18           C  
ATOM   2564  OH  TYR A  19     -12.033  42.327 113.060  1.00 52.91           O  
ATOM   2565  H   TYR A  19     -11.313  36.658 107.254  1.00 26.79           H  
ATOM   2566  HA  TYR A  19     -13.479  37.510 108.898  1.00 27.52           H  
ATOM   2567  HB2 TYR A  19     -11.334  37.095 109.958  1.00 30.41           H  
ATOM   2568  HB3 TYR A  19     -10.483  38.157 108.875  1.00 30.41           H  
ATOM   2569  HD1 TYR A  19      -9.966  40.308 109.581  1.00 37.38           H  
ATOM   2570  HD2 TYR A  19     -13.225  38.309 111.453  1.00 38.14           H  
ATOM   2571  HE1 TYR A  19     -10.200  42.174 111.165  1.00 38.66           H  
ATOM   2572  HE2 TYR A  19     -13.480  40.188 113.030  1.00 39.66           H  
ATOM   2573  HH  TYR A  19     -11.226  42.874 113.036  1.00 52.91           H  
ATOM   2574  N   LYS A  20     -12.240  39.876 106.950  1.00 23.40           N  
ATOM   2575  CA  LYS A  20     -12.514  41.212 106.437  1.00 23.53           C  
ATOM   2576  C   LYS A  20     -13.733  41.218 105.476  1.00 25.42           C  
ATOM   2577  O   LYS A  20     -14.369  42.247 105.297  1.00 26.00           O  
ATOM   2578  CB  LYS A  20     -11.296  41.859 105.764  1.00 25.78           C  
ATOM   2579  CG  LYS A  20     -10.289  42.445 106.777  1.00 39.40           C  
ATOM   2580  CD  LYS A  20      -9.190  43.221 106.045  1.00 41.26           C  
ATOM   2581  CE  LYS A  20      -8.041  43.717 106.918  1.00 44.72           C  
ATOM   2582  NZ  LYS A  20      -8.384  44.888 107.714  1.00 49.08           N1+
ATOM   2583  H   LYS A  20     -11.467  39.339 106.583  1.00 23.40           H  
ATOM   2584  HA  LYS A  20     -12.815  41.836 107.288  1.00 23.53           H  
ATOM   2585  HB2 LYS A  20     -10.790  41.130 105.118  1.00 25.78           H  
ATOM   2586  HB3 LYS A  20     -11.634  42.672 105.109  1.00 25.78           H  
ATOM   2587  HG2 LYS A  20     -10.804  43.113 107.477  1.00 39.40           H  
ATOM   2588  HG3 LYS A  20      -9.845  41.631 107.362  1.00 39.40           H  
ATOM   2589  HD2 LYS A  20      -9.632  44.064 105.499  1.00 41.26           H  
ATOM   2590  HD3 LYS A  20      -8.759  42.554 105.288  1.00 41.26           H  
ATOM   2591  HE2 LYS A  20      -7.236  44.038 106.253  1.00 44.72           H  
ATOM   2592  HE3 LYS A  20      -7.675  42.950 107.603  1.00 44.72           H  
ATOM   2593  HZ1 LYS A  20      -8.987  45.605 107.319  1.00 49.08           H  
ATOM   2594  HZ2 LYS A  20      -8.730  44.700 108.689  1.00 49.08           H  
ATOM   2595  HZ3 LYS A  20      -7.485  45.411 107.897  1.00 49.08           H  
ATOM   2596  N   LEU A  21     -14.004  40.105 104.811  1.00 21.94           N  
ATOM   2597  CA  LEU A  21     -15.109  39.995 103.853  1.00 21.91           C  
ATOM   2598  C   LEU A  21     -16.444  39.525 104.487  1.00 29.49           C  
ATOM   2599  O   LEU A  21     -17.519  39.931 104.034  1.00 28.51           O  
ATOM   2600  CB  LEU A  21     -14.747  39.098 102.667  1.00 21.34           C  
ATOM   2601  CG  LEU A  21     -13.628  39.643 101.755  1.00 23.80           C  
ATOM   2602  CD1 LEU A  21     -13.487  38.736 100.532  1.00 22.25           C  
ATOM   2603  CD2 LEU A  21     -13.872  41.080 101.297  1.00 22.45           C  
ATOM   2604  H   LEU A  21     -13.440  39.282 104.972  1.00 21.94           H  
ATOM   2605  HA  LEU A  21     -15.334  41.004 103.488  1.00 21.91           H  
ATOM   2606  HB2 LEU A  21     -14.464  38.101 103.029  1.00 21.34           H  
ATOM   2607  HB3 LEU A  21     -15.643  38.954 102.056  1.00 21.34           H  
ATOM   2608  HG  LEU A  21     -12.678  39.624 102.300  1.00 23.80           H  
ATOM   2609 HD11 LEU A  21     -13.312  37.699 100.832  1.00 22.25           H  
ATOM   2610 HD12 LEU A  21     -14.389  38.759  99.910  1.00 22.25           H  
ATOM   2611 HD13 LEU A  21     -12.642  39.055  99.914  1.00 22.25           H  
ATOM   2612 HD21 LEU A  21     -14.886  41.209 100.906  1.00 22.45           H  
ATOM   2613 HD22 LEU A  21     -13.735  41.783 102.124  1.00 22.45           H  
ATOM   2614 HD23 LEU A  21     -13.165  41.367 100.514  1.00 22.45           H  
ATOM   2615  N   SER A  22     -16.381  38.676 105.512  1.00 28.54           N  
ATOM   2616  CA  SER A  22     -17.584  38.149 106.197  1.00 29.84           C  
ATOM   2617  C   SER A  22     -18.324  39.351 106.818  1.00 34.56           C  
ATOM   2618  O   SER A  22     -19.547  39.479 106.737  1.00 33.76           O  
ATOM   2619  CB  SER A  22     -17.223  37.153 107.303  1.00 34.70           C  
ATOM   2620  OG  SER A  22     -18.351  36.712 108.049  1.00 44.80           O  
ATOM   2621  H   SER A  22     -15.482  38.359 105.845  1.00 28.54           H  
ATOM   2622  HA  SER A  22     -18.243  37.701 105.445  1.00 29.84           H  
ATOM   2623  HB2 SER A  22     -16.520  37.599 108.015  1.00 34.70           H  
ATOM   2624  HB3 SER A  22     -16.734  36.278 106.870  1.00 34.70           H  
ATOM   2625  HG  SER A  22     -18.943  36.227 107.405  1.00 44.80           H  
ATOM   2626  N   GLN A  23     -17.546  40.277 107.366  1.00 31.88           N  
ATOM   2627  CA  GLN A  23     -18.096  41.496 107.952  1.00 32.58           C  
ATOM   2628  C   GLN A  23     -18.614  42.530 106.904  1.00 39.33           C  
ATOM   2629  O   GLN A  23     -19.002  43.644 107.256  1.00 40.87           O  
ATOM   2630  CB  GLN A  23     -17.107  42.160 108.920  1.00 33.89           C  
ATOM   2631  CG  GLN A  23     -15.842  42.668 108.233  1.00 55.19           C  
ATOM   2632  CD  GLN A  23     -15.028  43.518 109.178  1.00 80.95           C  
ATOM   2633  OE1 GLN A  23     -15.247  44.728 109.317  1.00 76.62           O  
ATOM   2634  NE2 GLN A  23     -14.085  42.876 109.868  1.00 70.47           N  
ATOM   2635  H   GLN A  23     -16.545  40.146 107.373  1.00 31.88           H  
ATOM   2636  HA  GLN A  23     -18.984  41.199 108.526  1.00 32.58           H  
ATOM   2637  HB2 GLN A  23     -17.604  42.994 109.431  1.00 33.89           H  
ATOM   2638  HB3 GLN A  23     -16.827  41.444 109.704  1.00 33.89           H  
ATOM   2639  HG2 GLN A  23     -16.068  43.273 107.352  1.00 55.19           H  
ATOM   2640  HG3 GLN A  23     -15.240  41.833 107.877  1.00 55.19           H  
ATOM   2641 HE21 GLN A  23     -13.939  41.887 109.723  1.00 70.47           H  
ATOM   2642 HE22 GLN A  23     -13.517  43.378 110.535  1.00 70.47           H  
ATOM   2643  N   ARG A  24     -18.698  42.102 105.642  1.00 34.16           N  
ATOM   2644  CA  ARG A  24     -19.339  42.823 104.549  1.00 33.02           C  
ATOM   2645  C   ARG A  24     -20.283  41.873 103.753  1.00 36.17           C  
ATOM   2646  O   ARG A  24     -20.714  42.207 102.654  1.00 38.32           O  
ATOM   2647  CB  ARG A  24     -18.303  43.460 103.610  1.00 30.57           C  
ATOM   2648  CG  ARG A  24     -17.293  44.386 104.293  1.00 41.25           C  
ATOM   2649  CD  ARG A  24     -17.886  45.690 104.824  1.00 58.68           C  
ATOM   2650  NE  ARG A  24     -16.846  46.453 105.551  1.00 65.69           N  
ATOM   2651  CZ  ARG A  24     -16.491  46.299 106.823  1.00 84.29           C  
ATOM   2652  NH1 ARG A  24     -15.406  46.906 107.290  1.00 74.20           N  
ATOM   2653  NH2 ARG A  24     -17.216  45.536 107.630  1.00 70.26           N1+
ATOM   2654  H   ARG A  24     -18.341  41.186 105.411  1.00 34.16           H  
ATOM   2655  HA  ARG A  24     -19.985  43.601 104.973  1.00 33.02           H  
ATOM   2656  HB2 ARG A  24     -17.741  42.660 103.110  1.00 30.57           H  
ATOM   2657  HB3 ARG A  24     -18.814  44.013 102.813  1.00 30.57           H  
ATOM   2658  HG2 ARG A  24     -16.512  44.641 103.564  1.00 41.25           H  
ATOM   2659  HG3 ARG A  24     -16.773  43.855 105.096  1.00 41.25           H  
ATOM   2660  HD2 ARG A  24     -18.762  45.556 105.462  1.00 58.68           H  
ATOM   2661  HD3 ARG A  24     -18.211  46.317 103.987  1.00 58.68           H  
ATOM   2662  HE  ARG A  24     -16.261  47.032 104.966  1.00 65.69           H  
ATOM   2663 HH11 ARG A  24     -15.137  46.787 108.256  1.00 74.20           H  
ATOM   2664 HH12 ARG A  24     -14.851  47.488 106.679  1.00 74.20           H  
ATOM   2665 HH21 ARG A  24     -18.041  45.071 107.278  1.00 70.26           H  
ATOM   2666 HH22 ARG A  24     -16.944  45.421 108.595  1.00 70.26           H  
ATOM   2667  N   GLY A  25     -20.643  40.744 104.358  1.00 29.72           N  
ATOM   2668  CA  GLY A  25     -21.632  39.821 103.831  1.00 28.49           C  
ATOM   2669  C   GLY A  25     -21.184  38.949 102.650  1.00 31.54           C  
ATOM   2670  O   GLY A  25     -22.030  38.322 101.984  1.00 29.83           O  
ATOM   2671  H   GLY A  25     -20.213  40.520 105.244  1.00 29.72           H  
ATOM   2672  HA2 GLY A  25     -21.926  39.155 104.649  1.00 28.49           H  
ATOM   2673  HA3 GLY A  25     -22.504  40.400 103.510  1.00 28.49           H  
ATOM   2674  N   TYR A  26     -19.875  38.886 102.403  1.00 25.71           N  
ATOM   2675  CA  TYR A  26     -19.323  38.111 101.293  1.00 23.14           C  
ATOM   2676  C   TYR A  26     -18.521  36.941 101.898  1.00 25.95           C  
ATOM   2677  O   TYR A  26     -17.348  37.058 102.258  1.00 22.26           O  
ATOM   2678  CB  TYR A  26     -18.467  39.005 100.384  1.00 22.21           C  
ATOM   2679  CG  TYR A  26     -18.299  38.411  99.005  1.00 19.93           C  
ATOM   2680  CD1 TYR A  26     -19.156  38.762  97.973  1.00 19.11           C  
ATOM   2681  CD2 TYR A  26     -17.334  37.440  98.756  1.00 20.22           C  
ATOM   2682  CE1 TYR A  26     -19.052  38.176  96.736  1.00 16.65           C  
ATOM   2683  CE2 TYR A  26     -17.197  36.891  97.509  1.00 20.18           C  
ATOM   2684  CZ  TYR A  26     -18.081  37.234  96.518  1.00 19.19           C  
ATOM   2685  OH  TYR A  26     -17.931  36.656  95.292  1.00 17.09           O  
ATOM   2686  H   TYR A  26     -19.230  39.397 102.988  1.00 25.71           H  
ATOM   2687  HA  TYR A  26     -20.149  37.695 100.704  1.00 23.14           H  
ATOM   2688  HB2 TYR A  26     -18.942  39.991 100.282  1.00 22.21           H  
ATOM   2689  HB3 TYR A  26     -17.482  39.206 100.818  1.00 22.21           H  
ATOM   2690  HD1 TYR A  26     -19.917  39.508  98.145  1.00 19.11           H  
ATOM   2691  HD2 TYR A  26     -16.684  37.116  99.556  1.00 20.22           H  
ATOM   2692  HE1 TYR A  26     -19.729  38.454  95.943  1.00 16.65           H  
ATOM   2693  HE2 TYR A  26     -16.399  36.192  97.307  1.00 20.18           H  
ATOM   2694  HH  TYR A  26     -18.123  37.330  94.606  1.00 17.09           H  
ATOM   2695  N   GLU A  27     -19.219  35.816 102.062  1.00 22.58           N  
ATOM   2696  CA  GLU A  27     -18.669  34.624 102.709  1.00 22.05           C  
ATOM   2697  C   GLU A  27     -17.734  33.878 101.720  1.00 25.24           C  
ATOM   2698  O   GLU A  27     -18.106  32.907 101.075  1.00 24.41           O  
ATOM   2699  CB  GLU A  27     -19.796  33.698 103.196  1.00 23.56           C  
ATOM   2700  CG  GLU A  27     -20.560  34.273 104.390  1.00 29.24           C  
ATOM   2701  CD  GLU A  27     -19.653  34.462 105.582  1.00 47.57           C  
ATOM   2702  OE1 GLU A  27     -18.805  33.586 105.840  1.00 39.69           O  
ATOM   2703  OE2 GLU A  27     -19.751  35.526 106.234  1.00 46.82           O1-
ATOM   2704  H   GLU A  27     -20.177  35.773 101.744  1.00 22.58           H  
ATOM   2705  HA  GLU A  27     -18.052  34.950 103.554  1.00 22.05           H  
ATOM   2706  HB2 GLU A  27     -20.507  33.510 102.381  1.00 23.56           H  
ATOM   2707  HB3 GLU A  27     -19.378  32.720 103.467  1.00 23.56           H  
ATOM   2708  HG2 GLU A  27     -21.361  33.584 104.680  1.00 29.24           H  
ATOM   2709  HG3 GLU A  27     -21.032  35.225 104.121  1.00 29.24           H  
ATOM   2710  N   TRP A  28     -16.507  34.358 101.660  1.00 21.58           N  
ATOM   2711  CA  TRP A  28     -15.456  33.764 100.826  1.00 20.65           C  
ATOM   2712  C   TRP A  28     -14.836  32.654 101.697  1.00 26.39           C  
ATOM   2713  O   TRP A  28     -13.982  32.890 102.548  1.00 26.93           O  
ATOM   2714  CB  TRP A  28     -14.401  34.796 100.416  1.00 19.06           C  
ATOM   2715  CG  TRP A  28     -13.418  34.264  99.416  1.00 20.64           C  
ATOM   2716  CD1 TRP A  28     -13.631  34.084  98.082  1.00 23.67           C  
ATOM   2717  CD2 TRP A  28     -12.070  33.869  99.663  1.00 20.78           C  
ATOM   2718  NE1 TRP A  28     -12.503  33.552  97.487  1.00 23.16           N  
ATOM   2719  CE2 TRP A  28     -11.529  33.420  98.439  1.00 24.45           C  
ATOM   2720  CE3 TRP A  28     -11.275  33.830 100.812  1.00 21.72           C  
ATOM   2721  CZ2 TRP A  28     -10.252  32.882  98.343  1.00 24.12           C  
ATOM   2722  CZ3 TRP A  28      -9.987  33.323 100.704  1.00 22.86           C  
ATOM   2723  CH2 TRP A  28      -9.478  32.896  99.475  1.00 23.18           C  
ATOM   2724  H   TRP A  28     -16.248  35.121 102.270  1.00 21.58           H  
ATOM   2725  HA  TRP A  28     -15.920  33.321  99.936  1.00 20.65           H  
ATOM   2726  HB2 TRP A  28     -14.900  35.666  99.972  1.00 19.06           H  
ATOM   2727  HB3 TRP A  28     -13.873  35.182 101.297  1.00 19.06           H  
ATOM   2728  HD1 TRP A  28     -14.548  34.322  97.565  1.00 23.67           H  
ATOM   2729  HE1 TRP A  28     -12.413  33.302  96.513  1.00 23.16           H  
ATOM   2730  HE3 TRP A  28     -11.653  34.186 101.759  1.00 21.72           H  
ATOM   2731  HZ2 TRP A  28      -9.884  32.470  97.415  1.00 24.12           H  
ATOM   2732  HZ3 TRP A  28      -9.368  33.256 101.587  1.00 22.86           H  
ATOM   2733  HH2 TRP A  28      -8.450  32.570  99.415  1.00 23.18           H  
ATOM   2734  N   ASP A  29     -15.389  31.461 101.547  1.00 23.95           N  
ATOM   2735  CA  ASP A  29     -14.988  30.268 102.299  1.00 25.78           C  
ATOM   2736  C   ASP A  29     -13.728  29.656 101.615  1.00 34.08           C  
ATOM   2737  O   ASP A  29     -13.231  30.129 100.583  1.00 36.32           O  
ATOM   2738  CB  ASP A  29     -16.155  29.290 102.356  1.00 27.50           C  
ATOM   2739  CG  ASP A  29     -15.978  28.173 103.354  1.00 38.90           C  
ATOM   2740  OD1 ASP A  29     -16.891  27.310 103.418  1.00 40.94           O  
ATOM   2741  OD2 ASP A  29     -14.933  28.116 104.035  1.00 41.45           O1-
ATOM   2742  H   ASP A  29     -16.121  31.343 100.861  1.00 23.95           H  
ATOM   2743  HA  ASP A  29     -14.693  30.589 103.307  1.00 25.78           H  
ATOM   2744  HB2 ASP A  29     -16.323  28.843 101.367  1.00 27.50           H  
ATOM   2745  HB3 ASP A  29     -17.075  29.824 102.629  1.00 27.50           H  
ATOM   2746  N   ALA A  30     -13.171  28.650 102.261  1.00 30.94           N  
ATOM   2747  CA  ALA A  30     -11.917  28.011 101.885  1.00 46.10           C  
ATOM   2748  C   ALA A  30     -11.955  27.135 100.606  1.00 77.76           C  
ATOM   2749  O   ALA A  30     -11.445  26.021 100.598  1.00 50.73           O  
ATOM   2750  CB  ALA A  30     -11.413  27.186 103.068  1.00 46.53           C  
ATOM   2751  H   ALA A  30     -13.579  28.328 103.127  1.00 30.94           H  
ATOM   2752  HA  ALA A  30     -11.195  28.814 101.685  1.00 46.10           H  
ATOM   2753  HB1 ALA A  30     -11.350  27.804 103.969  1.00 46.53           H  
ATOM   2754  HB2 ALA A  30     -12.093  26.355 103.288  1.00 46.53           H  
ATOM   2755  HB3 ALA A  30     -10.425  26.763 102.867  1.00 46.53           H  
ATOM   2756  N   NME A  31     -12.413  27.720  99.500  1.00  0.00           N  
ATOM   2757  CH3 NME A  31     -12.335  27.101  98.206  1.00  0.00           C  
ATOM   2758  H   NME A  31     -12.823  28.640  99.570  1.00  0.00           H  
ATOM   2759 HH31 NME A  31     -11.923  26.092  98.287  1.00  0.00           H  
ATOM   2760 HH32 NME A  31     -13.335  27.066  97.770  1.00  0.00           H  
ATOM   2761 HH33 NME A  31     -11.678  27.707  97.576  1.00  0.00           H  
ATOM   2762  CH3 ACE A  86      -2.434  24.379 115.568  1.00  0.00           C  
ATOM   2763  C   ACE A  86      -1.565  25.564 115.229  1.00  0.00           C  
ATOM   2764  O   ACE A  86      -0.340  25.464 115.273  1.00  0.00           O  
ATOM   2765 HH31 ACE A  86      -1.876  23.454 115.387  1.00  0.00           H  
ATOM   2766 HH32 ACE A  86      -2.713  24.421 116.625  1.00  0.00           H  
ATOM   2767 HH33 ACE A  86      -3.337  24.359 114.953  1.00  0.00           H  
ATOM   2768  N   SER A  87      -2.176  26.688 114.931  1.00 49.00           N  
ATOM   2769  CA  SER A  87      -1.406  27.906 114.595  1.00 47.08           C  
ATOM   2770  C   SER A  87      -2.100  29.275 114.841  1.00 44.93           C  
ATOM   2771  O   SER A  87      -1.548  30.311 114.457  1.00 44.22           O  
ATOM   2772  CB  SER A  87      -0.969  27.884 113.111  1.00 52.33           C  
ATOM   2773  OG  SER A  87      -0.316  26.680 112.709  1.00 66.67           O  
ATOM   2774  H   SER A  87      -3.185  26.711 114.909  1.00 49.00           H  
ATOM   2775  HA  SER A  87      -0.508  27.903 115.226  1.00 47.08           H  
ATOM   2776  HB2 SER A  87      -0.289  28.714 112.894  1.00 52.33           H  
ATOM   2777  HB3 SER A  87      -1.844  27.999 112.462  1.00 52.33           H  
ATOM   2778  HG  SER A  87       0.074  26.268 113.511  1.00 66.67           H  
ATOM   2779  N   GLU A  88      -3.296  29.263 115.426  1.00 35.39           N  
ATOM   2780  CA  GLU A  88      -4.151  30.467 115.472  1.00 33.09           C  
ATOM   2781  C   GLU A  88      -3.621  31.625 116.376  1.00 32.40           C  
ATOM   2782  O   GLU A  88      -4.216  32.711 116.398  1.00 32.29           O  
ATOM   2783  CB  GLU A  88      -5.584  30.061 115.879  1.00 34.19           C  
ATOM   2784  CG  GLU A  88      -6.683  31.063 115.510  1.00 45.78           C  
ATOM   2785  CD  GLU A  88      -6.920  31.282 114.035  1.00 70.70           C  
ATOM   2786  OE1 GLU A  88      -6.776  30.320 113.248  1.00 73.75           O  
ATOM   2787  OE2 GLU A  88      -7.288  32.415 113.655  1.00 63.24           O1-
ATOM   2788  H   GLU A  88      -3.679  28.387 115.750  1.00 35.39           H  
ATOM   2789  HA  GLU A  88      -4.157  30.863 114.451  1.00 33.09           H  
ATOM   2790  HB2 GLU A  88      -5.832  29.096 115.416  1.00 34.19           H  
ATOM   2791  HB3 GLU A  88      -5.614  29.894 116.963  1.00 34.19           H  
ATOM   2792  HG2 GLU A  88      -6.506  32.025 115.995  1.00 45.78           H  
ATOM   2793  HG3 GLU A  88      -7.632  30.691 115.918  1.00 45.78           H  
ATOM   2794  N   VAL A  89      -2.555  31.377 117.125  1.00 23.54           N  
ATOM   2795  CA  VAL A  89      -2.005  32.386 118.050  1.00 21.30           C  
ATOM   2796  C   VAL A  89      -1.516  33.623 117.251  1.00 20.45           C  
ATOM   2797  O   VAL A  89      -1.724  34.776 117.682  1.00 17.07           O  
ATOM   2798  CB  VAL A  89      -0.864  31.791 118.909  1.00 24.52           C  
ATOM   2799  CG1 VAL A  89      -0.205  32.847 119.804  1.00 23.74           C  
ATOM   2800  CG2 VAL A  89      -1.377  30.647 119.794  1.00 24.31           C  
ATOM   2801  H   VAL A  89      -2.126  30.463 117.108  1.00 23.54           H  
ATOM   2802  HA  VAL A  89      -2.832  32.721 118.689  1.00 21.30           H  
ATOM   2803  HB  VAL A  89      -0.088  31.382 118.247  1.00 24.52           H  
ATOM   2804 HG11 VAL A  89       0.305  33.613 119.211  1.00 23.74           H  
ATOM   2805 HG12 VAL A  89      -0.945  33.343 120.442  1.00 23.74           H  
ATOM   2806 HG13 VAL A  89       0.550  32.391 120.454  1.00 23.74           H  
ATOM   2807 HG21 VAL A  89      -2.171  30.993 120.465  1.00 24.31           H  
ATOM   2808 HG22 VAL A  89      -1.775  29.821 119.197  1.00 24.31           H  
ATOM   2809 HG23 VAL A  89      -0.568  30.240 120.410  1.00 24.31           H  
ATOM   2810  N   VAL A  90      -0.827  33.359 116.135  1.00 17.36           N  
ATOM   2811  CA  VAL A  90      -0.280  34.438 115.307  1.00 18.20           C  
ATOM   2812  C   VAL A  90      -1.491  35.113 114.633  1.00 19.72           C  
ATOM   2813  O   VAL A  90      -1.601  36.331 114.538  1.00 17.00           O  
ATOM   2814  CB  VAL A  90       0.713  33.895 114.260  1.00 22.56           C  
ATOM   2815  CG1 VAL A  90       1.075  34.938 113.196  1.00 21.24           C  
ATOM   2816  CG2 VAL A  90       1.994  33.410 114.941  1.00 23.20           C  
ATOM   2817  H   VAL A  90      -0.686  32.400 115.851  1.00 17.36           H  
ATOM   2818  HA  VAL A  90       0.193  35.178 115.965  1.00 18.20           H  
ATOM   2819  HB  VAL A  90       0.266  33.038 113.740  1.00 22.56           H  
ATOM   2820 HG11 VAL A  90       0.197  35.256 112.625  1.00 21.24           H  
ATOM   2821 HG12 VAL A  90       1.532  35.824 113.647  1.00 21.24           H  
ATOM   2822 HG13 VAL A  90       1.781  34.517 112.475  1.00 21.24           H  
ATOM   2823 HG21 VAL A  90       2.460  34.208 115.527  1.00 23.20           H  
ATOM   2824 HG22 VAL A  90       1.794  32.569 115.612  1.00 23.20           H  
ATOM   2825 HG23 VAL A  90       2.721  33.082 114.194  1.00 23.20           H  
ATOM   2826  N   HIS A  91      -2.373  34.270 114.100  1.00 16.88           N  
ATOM   2827  CA  HIS A  91      -3.469  34.693 113.234  1.00 17.96           C  
ATOM   2828  C   HIS A  91      -4.455  35.560 114.035  1.00 21.54           C  
ATOM   2829  O   HIS A  91      -4.978  36.545 113.526  1.00 19.33           O  
ATOM   2830  CB  HIS A  91      -4.234  33.512 112.631  1.00 19.94           C  
ATOM   2831  CG  HIS A  91      -3.380  32.467 112.011  1.00 24.10           C  
ATOM   2832  CD2 HIS A  91      -3.727  31.249 111.455  1.00 26.83           C  
ATOM   2833  ND1 HIS A  91      -2.027  32.506 112.019  1.00 24.61           N  
ATOM   2834  NE2 HIS A  91      -2.629  30.593 111.122  1.00 25.62           N  
ATOM   2835  CE1 HIS A  91      -1.586  31.340 111.443  1.00 25.68           C  
ATOM   2836  H   HIS A  91      -2.256  33.274 114.222  1.00 16.88           H  
ATOM   2837  HA  HIS A  91      -3.031  35.312 112.441  1.00 17.96           H  
ATOM   2838  HB2 HIS A  91      -4.953  33.881 111.890  1.00 19.94           H  
ATOM   2839  HB3 HIS A  91      -4.815  33.029 113.422  1.00 19.94           H  
ATOM   2840  HD2 HIS A  91      -4.736  30.891 111.314  1.00 26.83           H  
ATOM   2841  HE2 HIS A  91      -2.590  29.614 110.666  1.00 25.62           H  
ATOM   2842  HE1 HIS A  91      -0.619  31.092 111.289  1.00 25.68           H  
ATOM   2843  N   LEU A  92      -4.732  35.165 115.276  1.00 20.19           N  
ATOM   2844  CA  LEU A  92      -5.663  35.886 116.146  1.00 20.86           C  
ATOM   2845  C   LEU A  92      -5.049  37.244 116.538  1.00 19.90           C  
ATOM   2846  O   LEU A  92      -5.771  38.212 116.793  1.00 19.13           O  
ATOM   2847  CB  LEU A  92      -6.002  35.060 117.393  1.00 22.74           C  
ATOM   2848  CG  LEU A  92      -7.042  35.683 118.346  1.00 31.97           C  
ATOM   2849  CD1 LEU A  92      -8.381  35.951 117.658  1.00 33.97           C  
ATOM   2850  CD2 LEU A  92      -7.254  34.758 119.548  1.00 38.18           C  
ATOM   2851  H   LEU A  92      -4.287  34.336 115.644  1.00 20.19           H  
ATOM   2852  HA  LEU A  92      -6.559  36.089 115.550  1.00 20.86           H  
ATOM   2853  HB2 LEU A  92      -6.371  34.079 117.072  1.00 22.74           H  
ATOM   2854  HB3 LEU A  92      -5.079  34.872 117.959  1.00 22.74           H  
ATOM   2855  HG  LEU A  92      -6.655  36.633 118.732  1.00 31.97           H  
ATOM   2856 HD11 LEU A  92      -8.287  36.712 116.879  1.00 33.97           H  
ATOM   2857 HD12 LEU A  92      -8.782  35.040 117.201  1.00 33.97           H  
ATOM   2858 HD13 LEU A  92      -9.120  36.319 118.379  1.00 33.97           H  
ATOM   2859 HD21 LEU A  92      -7.654  33.786 119.237  1.00 38.18           H  
ATOM   2860 HD22 LEU A  92      -6.311  34.584 120.076  1.00 38.18           H  
ATOM   2861 HD23 LEU A  92      -7.958  35.201 120.261  1.00 38.18           H  
ATOM   2862  N   THR A  93      -3.727  37.297 116.626  1.00 15.52           N  
ATOM   2863  CA  THR A  93      -3.029  38.535 116.961  1.00 14.00           C  
ATOM   2864  C   THR A  93      -3.018  39.412 115.688  1.00 18.96           C  
ATOM   2865  O   THR A  93      -3.315  40.609 115.768  1.00 17.84           O  
ATOM   2866  CB  THR A  93      -1.623  38.318 117.536  1.00 22.31           C  
ATOM   2867  OG1 THR A  93      -1.673  37.382 118.623  1.00 21.96           O  
ATOM   2868  CG2 THR A  93      -1.078  39.624 118.108  1.00 21.83           C  
ATOM   2869  H   THR A  93      -3.191  36.468 116.413  1.00 15.52           H  
ATOM   2870  HA  THR A  93      -3.646  39.049 117.709  1.00 14.00           H  
ATOM   2871  HB  THR A  93      -0.928  37.925 116.785  1.00 22.31           H  
ATOM   2872 HG21 THR A  93      -0.842  40.343 117.318  1.00 21.83           H  
ATOM   2873 HG22 THR A  93      -1.798  40.086 118.793  1.00 21.83           H  
ATOM   2874 HG23 THR A  93      -0.178  39.443 118.701  1.00 21.83           H  
ATOM   2875  HG1 THR A  93      -1.693  36.474 118.245  1.00 21.96           H  
ATOM   2876  N   LEU A  94      -2.725  38.816 114.527  1.00 15.67           N  
ATOM   2877  CA  LEU A  94      -2.708  39.549 113.247  1.00 16.38           C  
ATOM   2878  C   LEU A  94      -4.113  40.131 112.958  1.00 18.98           C  
ATOM   2879  O   LEU A  94      -4.248  41.228 112.412  1.00 18.86           O  
ATOM   2880  CB  LEU A  94      -2.268  38.634 112.092  1.00 17.03           C  
ATOM   2881  CG  LEU A  94      -2.325  39.267 110.683  1.00 21.45           C  
ATOM   2882  CD1 LEU A  94      -1.389  40.463 110.520  1.00 21.93           C  
ATOM   2883  CD2 LEU A  94      -1.999  38.210 109.626  1.00 24.69           C  
ATOM   2884  H   LEU A  94      -2.512  37.829 114.517  1.00 15.67           H  
ATOM   2885  HA  LEU A  94      -2.017  40.388 113.371  1.00 16.38           H  
ATOM   2886  HB2 LEU A  94      -1.250  38.274 112.292  1.00 17.03           H  
ATOM   2887  HB3 LEU A  94      -2.906  37.742 112.089  1.00 17.03           H  
ATOM   2888  HG  LEU A  94      -3.348  39.607 110.483  1.00 21.45           H  
ATOM   2889 HD11 LEU A  94      -1.606  41.252 111.246  1.00 21.93           H  
ATOM   2890 HD12 LEU A  94      -0.343  40.164 110.635  1.00 21.93           H  
ATOM   2891 HD13 LEU A  94      -1.498  40.902 109.521  1.00 21.93           H  
ATOM   2892 HD21 LEU A  94      -0.992  37.802 109.764  1.00 24.69           H  
ATOM   2893 HD22 LEU A  94      -2.715  37.384 109.682  1.00 24.69           H  
ATOM   2894 HD23 LEU A  94      -2.059  38.633 108.618  1.00 24.69           H  
ATOM   2895  N   ARG A  95      -5.142  39.369 113.305  1.00 15.29           N  
ATOM   2896  CA  ARG A  95      -6.539  39.752 113.070  1.00 15.57           C  
ATOM   2897  C   ARG A  95      -6.929  41.014 113.880  1.00 17.27           C  
ATOM   2898  O   ARG A  95      -7.932  41.676 113.586  1.00 18.82           O  
ATOM   2899  CB  ARG A  95      -7.437  38.566 113.443  1.00 17.58           C  
ATOM   2900  CG  ARG A  95      -8.834  38.615 112.834  1.00 27.71           C  
ATOM   2901  CD  ARG A  95      -9.562  37.286 113.035  1.00 41.68           C  
ATOM   2902  NE  ARG A  95      -8.917  36.207 112.253  1.00 44.23           N  
ATOM   2903  CZ  ARG A  95      -8.394  35.067 112.687  1.00 65.77           C  
ATOM   2904  NH1 ARG A  95      -8.436  34.762 113.977  1.00 54.13           N  
ATOM   2905  NH2 ARG A  95      -7.832  34.228 111.827  1.00 59.54           N1+
ATOM   2906  H   ARG A  95      -4.969  38.472 113.737  1.00 15.29           H  
ATOM   2907  HA  ARG A  95      -6.628  39.999 112.005  1.00 15.57           H  
ATOM   2908  HB2 ARG A  95      -6.965  37.652 113.077  1.00 17.58           H  
ATOM   2909  HB3 ARG A  95      -7.512  38.469 114.533  1.00 17.58           H  
ATOM   2910  HG2 ARG A  95      -8.751  38.822 111.762  1.00 27.71           H  
ATOM   2911  HG3 ARG A  95      -9.415  39.420 113.296  1.00 27.71           H  
ATOM   2912  HD2 ARG A  95     -10.591  37.360 112.672  1.00 41.68           H  
ATOM   2913  HD3 ARG A  95      -9.614  37.040 114.097  1.00 41.68           H  
ATOM   2914  HE  ARG A  95      -8.850  36.407 111.265  1.00 44.23           H  
ATOM   2915 HH11 ARG A  95      -8.863  35.400 114.634  1.00 54.13           H  
ATOM   2916 HH12 ARG A  95      -8.040  33.892 114.304  1.00 54.13           H  
ATOM   2917 HH21 ARG A  95      -7.803  34.457 110.843  1.00 59.54           H  
ATOM   2918 HH22 ARG A  95      -7.434  33.359 112.154  1.00 59.54           H  
ATOM   2919  N   GLN A  96      -6.149  41.319 114.913  1.00 14.69           N  
ATOM   2920  CA  GLN A  96      -6.309  42.525 115.729  1.00 15.13           C  
ATOM   2921  C   GLN A  96      -5.249  43.569 115.292  1.00 16.44           C  
ATOM   2922  O   GLN A  96      -5.552  44.745 115.112  1.00 15.22           O  
ATOM   2923  CB  GLN A  96      -6.153  42.192 117.212  1.00 17.38           C  
ATOM   2924  CG  GLN A  96      -7.318  41.347 117.727  1.00 24.73           C  
ATOM   2925  CD  GLN A  96      -6.975  40.770 119.076  1.00 44.03           C  
ATOM   2926  NE2 GLN A  96      -6.386  39.691 119.148  1.00 31.37           N  
ATOM   2927  OE1 GLN A  96      -7.296  41.479 120.149  1.00 48.91           O  
ATOM   2928  H   GLN A  96      -5.350  40.737 115.123  1.00 14.69           H  
ATOM   2929  HA  GLN A  96      -7.295  42.967 115.541  1.00 15.13           H  
ATOM   2930  HB2 GLN A  96      -5.204  41.671 117.388  1.00 17.38           H  
ATOM   2931  HB3 GLN A  96      -6.097  43.118 117.799  1.00 17.38           H  
ATOM   2932  HG2 GLN A  96      -7.546  40.521 117.044  1.00 24.73           H  
ATOM   2933  HG3 GLN A  96      -8.228  41.951 117.816  1.00 24.73           H  
ATOM   2934 HE21 GLN A  96      -6.159  39.182 118.306  1.00 31.37           H  
ATOM   2935 HE22 GLN A  96      -6.130  39.315 120.050  1.00 31.37           H  
ATOM   2936  N   ALA A  97      -3.994  43.135 115.204  1.00 12.67           N  
ATOM   2937  CA  ALA A  97      -2.868  44.020 114.915  1.00 13.07           C  
ATOM   2938  C   ALA A  97      -2.953  44.629 113.504  1.00 14.38           C  
ATOM   2939  O   ALA A  97      -2.404  45.710 113.245  1.00 13.08           O  
ATOM   2940  CB  ALA A  97      -1.543  43.279 115.047  1.00 14.42           C  
ATOM   2941  H   ALA A  97      -3.783  42.163 115.383  1.00 12.67           H  
ATOM   2942  HA  ALA A  97      -2.909  44.842 115.637  1.00 13.07           H  
ATOM   2943  HB1 ALA A  97      -1.431  42.853 116.049  1.00 14.42           H  
ATOM   2944  HB2 ALA A  97      -1.473  42.458 114.326  1.00 14.42           H  
ATOM   2945  HB3 ALA A  97      -0.698  43.949 114.859  1.00 14.42           H  
ATOM   2946  N   GLY A  98      -3.591  43.931 112.577  1.00 12.03           N  
ATOM   2947  CA  GLY A  98      -3.749  44.397 111.211  1.00 12.79           C  
ATOM   2948  C   GLY A  98      -4.664  45.623 111.203  1.00 18.06           C  
ATOM   2949  O   GLY A  98      -4.305  46.690 110.695  1.00 17.29           O  
ATOM   2950  H   GLY A  98      -3.999  43.038 112.813  1.00 12.03           H  
ATOM   2951  HA2 GLY A  98      -2.774  44.666 110.803  1.00 12.79           H  
ATOM   2952  HA3 GLY A  98      -4.196  43.591 110.624  1.00 12.79           H  
ATOM   2953  N   ASP A  99      -5.858  45.467 111.770  1.00 16.49           N  
ATOM   2954  CA  ASP A  99      -6.810  46.574 111.797  1.00 17.00           C  
ATOM   2955  C   ASP A  99      -6.375  47.667 112.804  1.00 21.12           C  
ATOM   2956  O   ASP A  99      -6.775  48.830 112.655  1.00 20.32           O  
ATOM   2957  CB  ASP A  99      -8.242  46.117 112.019  1.00 19.46           C  
ATOM   2958  CG  ASP A  99      -8.831  46.051 110.633  1.00 29.67           C  
ATOM   2959  OD1 ASP A  99      -9.030  47.115 110.015  1.00 28.18           O  
ATOM   2960  OD2 ASP A  99      -9.056  44.926 110.137  1.00 39.27           O1-
ATOM   2961  H   ASP A  99      -6.115  44.563 112.138  1.00 16.49           H  
ATOM   2962  HA  ASP A  99      -6.699  47.067 110.824  1.00 17.00           H  
ATOM   2963  HB2 ASP A  99      -8.821  46.840 112.605  1.00 19.46           H  
ATOM   2964  HB3 ASP A  99      -8.303  45.147 112.524  1.00 19.46           H  
ATOM   2965  N   ASP A 100      -5.485  47.325 113.735  1.00 18.02           N  
ATOM   2966  CA  ASP A 100      -4.886  48.333 114.612  1.00 17.06           C  
ATOM   2967  C   ASP A 100      -3.891  49.220 113.799  1.00 20.05           C  
ATOM   2968  O   ASP A 100      -3.572  50.335 114.200  1.00 18.33           O  
ATOM   2969  CB  ASP A 100      -4.172  47.711 115.798  1.00 19.22           C  
ATOM   2970  CG  ASP A 100      -3.767  48.822 116.727  1.00 32.29           C  
ATOM   2971  OD1 ASP A 100      -2.566  48.882 117.087  1.00 28.29           O  
ATOM   2972  OD2 ASP A 100      -4.635  49.653 117.093  1.00 40.41           O1-
ATOM   2973  H   ASP A 100      -5.179  46.365 113.801  1.00 18.02           H  
ATOM   2974  HA  ASP A 100      -5.702  48.991 114.935  1.00 17.06           H  
ATOM   2975  HB2 ASP A 100      -3.289  47.151 115.475  1.00 19.22           H  
ATOM   2976  HB3 ASP A 100      -4.829  47.024 116.342  1.00 19.22           H  
ATOM   2977  N   PHE A 101      -3.395  48.674 112.684  1.00 15.31           N  
ATOM   2978  CA  PHE A 101      -2.546  49.410 111.740  1.00 13.56           C  
ATOM   2979  C   PHE A 101      -3.481  50.305 110.884  1.00 18.20           C  
ATOM   2980  O   PHE A 101      -3.198  51.467 110.638  1.00 19.63           O  
ATOM   2981  CB  PHE A 101      -1.744  48.454 110.846  1.00 13.20           C  
ATOM   2982  CG  PHE A 101      -0.467  49.051 110.299  1.00 14.30           C  
ATOM   2983  CD1 PHE A 101       0.758  48.748 110.900  1.00 14.88           C  
ATOM   2984  CD2 PHE A 101      -0.495  49.923 109.216  1.00 15.02           C  
ATOM   2985  CE1 PHE A 101       1.952  49.281 110.405  1.00 16.60           C  
ATOM   2986  CE2 PHE A 101       0.687  50.421 108.686  1.00 19.14           C  
ATOM   2987  CZ  PHE A 101       1.919  50.090 109.275  1.00 17.45           C  
ATOM   2988  H   PHE A 101      -3.625  47.719 112.450  1.00 15.31           H  
ATOM   2989  HA  PHE A 101      -1.885  50.065 112.320  1.00 13.56           H  
ATOM   2990  HB2 PHE A 101      -1.487  47.553 111.415  1.00 13.20           H  
ATOM   2991  HB3 PHE A 101      -2.340  48.103 109.996  1.00 13.20           H  
ATOM   2992  HD1 PHE A 101       0.782  48.093 111.758  1.00 14.88           H  
ATOM   2993  HD2 PHE A 101      -1.442  50.214 108.785  1.00 15.02           H  
ATOM   2994  HE1 PHE A 101       2.889  49.066 110.896  1.00 16.60           H  
ATOM   2995  HE2 PHE A 101       0.660  51.063 107.818  1.00 19.14           H  
ATOM   2996  HZ  PHE A 101       2.839  50.464 108.851  1.00 17.45           H  
ATOM   2997  N   SER A 102      -4.576  49.723 110.424  1.00 16.47           N  
ATOM   2998  CA  SER A 102      -5.542  50.415 109.555  1.00 18.37           C  
ATOM   2999  C   SER A 102      -6.181  51.601 110.311  1.00 20.57           C  
ATOM   3000  O   SER A 102      -6.615  52.576 109.729  1.00 17.82           O  
ATOM   3001  CB  SER A 102      -6.642  49.477 109.008  1.00 22.37           C  
ATOM   3002  OG  SER A 102      -7.829  49.459 109.808  1.00 37.28           O  
ATOM   3003  H   SER A 102      -4.765  48.758 110.655  1.00 16.47           H  
ATOM   3004  HA  SER A 102      -4.957  50.817 108.719  1.00 18.37           H  
ATOM   3005  HB2 SER A 102      -6.265  48.457 108.898  1.00 22.37           H  
ATOM   3006  HB3 SER A 102      -6.949  49.827 108.021  1.00 22.37           H  
ATOM   3007  HG  SER A 102      -8.199  48.533 109.774  1.00 37.28           H  
ATOM   3008  N   ARG A 103      -6.300  51.437 111.621  1.00 16.78           N  
ATOM   3009  CA  ARG A 103      -6.920  52.398 112.534  1.00 16.60           C  
ATOM   3010  C   ARG A 103      -6.062  53.673 112.668  1.00 18.83           C  
ATOM   3011  O   ARG A 103      -6.582  54.756 112.930  1.00 15.98           O  
ATOM   3012  CB  ARG A 103      -7.078  51.726 113.906  1.00 18.42           C  
ATOM   3013  CG  ARG A 103      -7.766  52.564 114.983  1.00 23.30           C  
ATOM   3014  CD  ARG A 103      -7.893  51.761 116.277  1.00 20.55           C  
ATOM   3015  NE  ARG A 103      -6.583  51.476 116.886  1.00 19.95           N  
ATOM   3016  CZ  ARG A 103      -5.897  52.282 117.694  1.00 33.44           C  
ATOM   3017  NH1 ARG A 103      -6.335  53.508 117.949  1.00 18.20           N  
ATOM   3018  NH2 ARG A 103      -4.764  51.862 118.240  1.00 24.34           N1+
ATOM   3019  H   ARG A 103      -5.973  50.581 112.047  1.00 16.78           H  
ATOM   3020  HA  ARG A 103      -7.893  52.681 112.118  1.00 16.60           H  
ATOM   3021  HB2 ARG A 103      -7.664  50.809 113.777  1.00 18.42           H  
ATOM   3022  HB3 ARG A 103      -6.091  51.419 114.271  1.00 18.42           H  
ATOM   3023  HG2 ARG A 103      -8.765  52.855 114.638  1.00 23.30           H  
ATOM   3024  HG3 ARG A 103      -7.200  53.481 115.176  1.00 23.30           H  
ATOM   3025  HD2 ARG A 103      -8.377  50.796 116.086  1.00 20.55           H  
ATOM   3026  HD3 ARG A 103      -8.523  52.277 117.009  1.00 20.55           H  
ATOM   3027  HE  ARG A 103      -6.210  50.554 116.714  1.00 19.95           H  
ATOM   3028 HH11 ARG A 103      -5.805  54.118 118.556  1.00 18.20           H  
ATOM   3029 HH12 ARG A 103      -7.197  53.833 117.536  1.00 18.20           H  
ATOM   3030 HH21 ARG A 103      -4.422  50.933 118.042  1.00 24.34           H  
ATOM   3031 HH22 ARG A 103      -4.243  52.472 118.853  1.00 24.34           H  
ATOM   3032  N   ARG A 104      -4.739  53.495 112.640  1.00 16.50           N  
ATOM   3033  CA  ARG A 104      -3.801  54.575 112.945  1.00 15.47           C  
ATOM   3034  C   ARG A 104      -3.613  55.461 111.701  1.00 18.39           C  
ATOM   3035  O   ARG A 104      -3.607  56.692 111.779  1.00 17.46           O  
ATOM   3036  CB  ARG A 104      -2.437  54.010 113.365  1.00 17.30           C  
ATOM   3037  CG  ARG A 104      -2.480  53.331 114.734  1.00 21.12           C  
ATOM   3038  CD  ARG A 104      -1.287  52.402 114.917  1.00 23.49           C  
ATOM   3039  NE  ARG A 104      -1.481  51.526 116.080  1.00 21.02           N  
ATOM   3040  CZ  ARG A 104      -0.885  51.601 117.265  1.00 32.01           C  
ATOM   3041  NH1 ARG A 104      -0.087  52.623 117.579  1.00 24.98           N  
ATOM   3042  NH2 ARG A 104      -1.099  50.643 118.144  1.00 27.46           N1+
ATOM   3043  H   ARG A 104      -4.374  52.590 112.380  1.00 16.50           H  
ATOM   3044  HA  ARG A 104      -4.223  55.199 113.741  1.00 15.47           H  
ATOM   3045  HB2 ARG A 104      -2.094  53.292 112.609  1.00 17.30           H  
ATOM   3046  HB3 ARG A 104      -1.687  54.811 113.389  1.00 17.30           H  
ATOM   3047  HG2 ARG A 104      -3.406  52.759 114.852  1.00 21.12           H  
ATOM   3048  HG3 ARG A 104      -2.490  54.086 115.529  1.00 21.12           H  
ATOM   3049  HD2 ARG A 104      -0.347  52.955 114.993  1.00 23.49           H  
ATOM   3050  HD3 ARG A 104      -1.182  51.739 114.052  1.00 23.49           H  
ATOM   3051  HE  ARG A 104      -2.075  50.728 115.905  1.00 21.02           H  
ATOM   3052 HH11 ARG A 104       0.079  53.359 116.908  1.00 24.98           H  
ATOM   3053 HH12 ARG A 104       0.352  52.660 118.489  1.00 24.98           H  
ATOM   3054 HH21 ARG A 104      -1.706  49.871 117.911  1.00 27.46           H  
ATOM   3055 HH22 ARG A 104      -0.655  50.681 119.050  1.00 27.46           H  
ATOM   3056  N   TYR A 105      -3.323  54.816 110.571  1.00 14.40           N  
ATOM   3057  CA  TYR A 105      -2.980  55.510 109.329  1.00 14.76           C  
ATOM   3058  C   TYR A 105      -4.272  55.713 108.506  1.00 19.08           C  
ATOM   3059  O   TYR A 105      -4.347  55.351 107.340  1.00 17.58           O  
ATOM   3060  CB  TYR A 105      -1.905  54.747 108.538  1.00 16.87           C  
ATOM   3061  CG  TYR A 105      -0.547  54.805 109.199  1.00 19.80           C  
ATOM   3062  CD1 TYR A 105      -0.134  53.791 110.068  1.00 22.02           C  
ATOM   3063  CD2 TYR A 105       0.277  55.914 109.034  1.00 20.82           C  
ATOM   3064  CE1 TYR A 105       1.115  53.856 110.703  1.00 23.11           C  
ATOM   3065  CE2 TYR A 105       1.518  55.986 109.648  1.00 22.70           C  
ATOM   3066  CZ  TYR A 105       1.933  54.956 110.477  1.00 28.70           C  
ATOM   3067  OH  TYR A 105       3.144  54.988 111.104  1.00 26.20           O  
ATOM   3068  H   TYR A 105      -3.328  53.806 110.565  1.00 14.40           H  
ATOM   3069  HA  TYR A 105      -2.610  56.515 109.570  1.00 14.76           H  
ATOM   3070  HB2 TYR A 105      -2.203  53.701 108.388  1.00 16.87           H  
ATOM   3071  HB3 TYR A 105      -1.800  55.172 107.536  1.00 16.87           H  
ATOM   3072  HD1 TYR A 105      -0.784  52.948 110.252  1.00 22.02           H  
ATOM   3073  HD2 TYR A 105      -0.057  56.734 108.415  1.00 20.82           H  
ATOM   3074  HE1 TYR A 105       1.438  53.060 111.359  1.00 23.11           H  
ATOM   3075  HE2 TYR A 105       2.159  56.840 109.480  1.00 22.70           H  
ATOM   3076  HH  TYR A 105       3.516  55.882 111.016  1.00 26.20           H  
ATOM   3077  N   ARG A 106      -5.257  56.330 109.140  1.00 17.10           N  
ATOM   3078  CA  ARG A 106      -6.588  56.429 108.546  1.00 17.39           C  
ATOM   3079  C   ARG A 106      -6.635  57.360 107.321  1.00 19.82           C  
ATOM   3080  O   ARG A 106      -7.464  57.189 106.435  1.00 18.91           O  
ATOM   3081  CB  ARG A 106      -7.661  56.815 109.576  1.00 20.52           C  
ATOM   3082  CG  ARG A 106      -9.019  56.118 109.345  1.00 25.55           C  
ATOM   3083  CD  ARG A 106      -8.898  54.597 109.435  1.00 25.88           C  
ATOM   3084  NE  ARG A 106     -10.190  53.902 109.513  1.00 43.48           N  
ATOM   3085  CZ  ARG A 106     -10.281  52.580 109.585  1.00 59.06           C  
ATOM   3086  NH1 ARG A 106      -9.187  51.830 109.546  1.00 41.32           N  
ATOM   3087  NH2 ARG A 106     -11.474  52.015 109.729  1.00 52.29           N1+
ATOM   3088  H   ARG A 106      -5.104  56.645 110.087  1.00 17.10           H  
ATOM   3089  HA  ARG A 106      -6.779  55.429 108.153  1.00 17.39           H  
ATOM   3090  HB2 ARG A 106      -7.322  56.558 110.588  1.00 20.52           H  
ATOM   3091  HB3 ARG A 106      -7.818  57.901 109.571  1.00 20.52           H  
ATOM   3092  HG2 ARG A 106      -9.436  56.401 108.372  1.00 25.55           H  
ATOM   3093  HG3 ARG A 106      -9.728  56.471 110.104  1.00 25.55           H  
ATOM   3094  HD2 ARG A 106      -8.337  54.346 110.339  1.00 25.88           H  
ATOM   3095  HD3 ARG A 106      -8.391  54.221 108.543  1.00 25.88           H  
ATOM   3096  HE  ARG A 106     -11.044  54.437 109.574  1.00 43.48           H  
ATOM   3097 HH11 ARG A 106      -8.281  52.263 109.437  1.00 41.32           H  
ATOM   3098 HH12 ARG A 106      -9.260  50.826 109.626  1.00 41.32           H  
ATOM   3099 HH21 ARG A 106     -12.302  52.591 109.782  1.00 52.29           H  
ATOM   3100 HH22 ARG A 106     -11.553  51.010 109.785  1.00 52.29           H  
ATOM   3101  N   ARG A 107      -5.755  58.350 107.270  1.00 16.99           N  
ATOM   3102  CA  ARG A 107      -5.691  59.228 106.095  1.00 17.36           C  
ATOM   3103  C   ARG A 107      -5.110  58.395 104.929  1.00 20.22           C  
ATOM   3104  O   ARG A 107      -5.546  58.487 103.790  1.00 19.99           O  
ATOM   3105  CB  ARG A 107      -4.820  60.469 106.358  1.00 17.24           C  
ATOM   3106  CG  ARG A 107      -4.713  61.341 105.101  1.00 26.78           C  
ATOM   3107  CD  ARG A 107      -3.837  62.574 105.258  1.00 30.26           C  
ATOM   3108  NE  ARG A 107      -4.510  63.662 105.988  1.00 55.47           N  
ATOM   3109  CZ  ARG A 107      -5.333  64.567 105.467  1.00 71.81           C  
ATOM   3110  NH1 ARG A 107      -5.745  64.448 104.211  1.00 62.82           N  
ATOM   3111  NH2 ARG A 107      -5.748  65.592 106.205  1.00 47.99           N1+
ATOM   3112  H   ARG A 107      -5.084  58.486 108.013  1.00 16.99           H  
ATOM   3113  HA  ARG A 107      -6.712  59.525 105.828  1.00 17.36           H  
ATOM   3114  HB2 ARG A 107      -5.251  61.052 107.181  1.00 17.24           H  
ATOM   3115  HB3 ARG A 107      -3.815  60.166 106.678  1.00 17.24           H  
ATOM   3116  HG2 ARG A 107      -5.723  61.624 104.789  1.00 26.78           H  
ATOM   3117  HG3 ARG A 107      -4.267  60.742 104.301  1.00 26.78           H  
ATOM   3118  HD2 ARG A 107      -3.492  62.965 104.295  1.00 30.26           H  
ATOM   3119  HD3 ARG A 107      -2.927  62.326 105.817  1.00 30.26           H  
ATOM   3120  HE  ARG A 107      -4.222  63.786 106.948  1.00 55.47           H  
ATOM   3121 HH11 ARG A 107      -5.431  63.670 103.649  1.00 62.82           H  
ATOM   3122 HH12 ARG A 107      -6.373  65.134 103.818  1.00 62.82           H  
ATOM   3123 HH21 ARG A 107      -5.439  65.683 107.162  1.00 47.99           H  
ATOM   3124 HH22 ARG A 107      -6.373  66.279 105.809  1.00 47.99           H  
ATOM   3125  N   ASP A 108      -4.047  57.658 105.218  1.00 15.56           N  
ATOM   3126  CA  ASP A 108      -3.289  56.879 104.210  1.00 15.50           C  
ATOM   3127  C   ASP A 108      -4.242  55.776 103.677  1.00 20.30           C  
ATOM   3128  O   ASP A 108      -4.342  55.512 102.478  1.00 18.82           O  
ATOM   3129  CB  ASP A 108      -2.079  56.285 104.907  1.00 15.72           C  
ATOM   3130  CG  ASP A 108      -0.926  55.941 104.023  1.00 22.66           C  
ATOM   3131  OD1 ASP A 108       0.147  55.668 104.586  1.00 24.15           O  
ATOM   3132  OD2 ASP A 108      -1.053  55.900 102.790  1.00 27.41           O1-
ATOM   3133  H   ASP A 108      -3.702  57.631 106.167  1.00 15.56           H  
ATOM   3134  HA  ASP A 108      -3.031  57.556 103.387  1.00 15.50           H  
ATOM   3135  HB2 ASP A 108      -2.354  55.365 105.433  1.00 15.72           H  
ATOM   3136  HB3 ASP A 108      -1.692  56.986 105.659  1.00 15.72           H  
ATOM   3137  N   PHE A 109      -4.974  55.179 104.619  1.00 19.50           N  
ATOM   3138  CA  PHE A 109      -5.968  54.149 104.317  1.00 19.71           C  
ATOM   3139  C   PHE A 109      -7.002  54.746 103.334  1.00 24.74           C  
ATOM   3140  O   PHE A 109      -7.359  54.104 102.359  1.00 23.54           O  
ATOM   3141  CB  PHE A 109      -6.649  53.680 105.613  1.00 21.86           C  
ATOM   3142  CG  PHE A 109      -7.682  52.591 105.468  1.00 23.39           C  
ATOM   3143  CD1 PHE A 109      -9.015  52.904 105.246  1.00 26.88           C  
ATOM   3144  CD2 PHE A 109      -7.317  51.253 105.543  1.00 24.29           C  
ATOM   3145  CE1 PHE A 109      -9.974  51.898 105.134  1.00 27.77           C  
ATOM   3146  CE2 PHE A 109      -8.254  50.254 105.448  1.00 26.69           C  
ATOM   3147  CZ  PHE A 109      -9.584  50.566 105.222  1.00 25.68           C  
ATOM   3148  H   PHE A 109      -4.841  55.452 105.582  1.00 19.50           H  
ATOM   3149  HA  PHE A 109      -5.455  53.322 103.813  1.00 19.71           H  
ATOM   3150  HB2 PHE A 109      -5.883  53.337 106.322  1.00 21.86           H  
ATOM   3151  HB3 PHE A 109      -7.129  54.532 106.108  1.00 21.86           H  
ATOM   3152  HD1 PHE A 109      -9.314  53.938 105.158  1.00 26.88           H  
ATOM   3153  HD2 PHE A 109      -6.277  50.994 105.678  1.00 24.29           H  
ATOM   3154  HE1 PHE A 109     -11.013  52.151 104.980  1.00 27.77           H  
ATOM   3155  HE2 PHE A 109      -7.953  49.222 105.549  1.00 26.69           H  
ATOM   3156  HZ  PHE A 109     -10.316  49.779 105.115  1.00 25.68           H  
ATOM   3157  N   ALA A 110      -7.507  55.932 103.643  1.00 22.49           N  
ATOM   3158  CA  ALA A 110      -8.535  56.573 102.830  1.00 22.50           C  
ATOM   3159  C   ALA A 110      -7.977  57.079 101.477  1.00 24.08           C  
ATOM   3160  O   ALA A 110      -8.607  56.907 100.440  1.00 24.14           O  
ATOM   3161  CB  ALA A 110      -9.183  57.727 103.584  1.00 23.57           C  
ATOM   3162  H   ALA A 110      -7.166  56.400 104.471  1.00 22.49           H  
ATOM   3163  HA  ALA A 110      -9.295  55.815 102.603  1.00 22.50           H  
ATOM   3164  HB1 ALA A 110      -9.651  57.373 104.508  1.00 23.57           H  
ATOM   3165  HB2 ALA A 110      -8.449  58.494 103.856  1.00 23.57           H  
ATOM   3166  HB3 ALA A 110      -9.953  58.209 102.972  1.00 23.57           H  
ATOM   3167  N   GLU A 111      -6.845  57.778 101.533  1.00 19.52           N  
ATOM   3168  CA  GLU A 111      -6.275  58.452 100.370  1.00 20.84           C  
ATOM   3169  C   GLU A 111      -5.683  57.436  99.378  1.00 27.13           C  
ATOM   3170  O   GLU A 111      -5.721  57.688  98.164  1.00 27.01           O  
ATOM   3171  CB  GLU A 111      -5.225  59.504 100.743  1.00 22.39           C  
ATOM   3172  CG  GLU A 111      -5.883  60.759 101.314  1.00 36.33           C  
ATOM   3173  CD  GLU A 111      -4.930  61.815 101.818  1.00 60.53           C  
ATOM   3174  OE1 GLU A 111      -3.708  61.722 101.582  1.00 65.57           O  
ATOM   3175  OE2 GLU A 111      -5.426  62.734 102.507  1.00 52.46           O1-
ATOM   3176  H   GLU A 111      -6.362  57.870 102.416  1.00 19.52           H  
ATOM   3177  HA  GLU A 111      -7.106  58.940  99.843  1.00 20.84           H  
ATOM   3178  HB2 GLU A 111      -4.501  59.089 101.455  1.00 22.39           H  
ATOM   3179  HB3 GLU A 111      -4.648  59.785  99.853  1.00 22.39           H  
ATOM   3180  HG2 GLU A 111      -6.545  60.487 102.146  1.00 36.33           H  
ATOM   3181  HG3 GLU A 111      -6.512  61.224 100.544  1.00 36.33           H  
ATOM   3182  N   MET A 112      -5.130  56.337  99.875  1.00 23.02           N  
ATOM   3183  CA  MET A 112      -4.578  55.321  98.985  1.00 22.82           C  
ATOM   3184  C   MET A 112      -5.719  54.426  98.444  1.00 28.46           C  
ATOM   3185  O   MET A 112      -5.635  53.940  97.330  1.00 29.06           O  
ATOM   3186  CB  MET A 112      -3.490  54.484  99.650  1.00 24.75           C  
ATOM   3187  CG  MET A 112      -2.574  53.758  98.656  1.00 27.71           C  
ATOM   3188  SD  MET A 112      -1.601  54.796  97.494  1.00 31.00           S  
ATOM   3189  CE  MET A 112      -0.976  56.053  98.653  1.00 28.00           C  
ATOM   3190  H   MET A 112      -5.115  56.186 100.874  1.00 23.02           H  
ATOM   3191  HA  MET A 112      -4.168  55.853  98.120  1.00 22.82           H  
ATOM   3192  HB2 MET A 112      -3.955  53.729 100.298  1.00 24.75           H  
ATOM   3193  HB3 MET A 112      -2.881  55.111 100.310  1.00 24.75           H  
ATOM   3194  HG2 MET A 112      -3.165  53.077  98.038  1.00 27.71           H  
ATOM   3195  HG3 MET A 112      -1.859  53.138  99.204  1.00 27.71           H  
ATOM   3196  HE1 MET A 112      -1.772  56.752  98.921  1.00 28.00           H  
ATOM   3197  HE2 MET A 112      -0.571  55.586  99.553  1.00 28.00           H  
ATOM   3198  HE3 MET A 112      -0.178  56.617  98.163  1.00 28.00           H  
ATOM   3199  N   SER A 113      -6.757  54.206  99.245  1.00 26.62           N  
ATOM   3200  CA  SER A 113      -7.880  53.343  98.831  1.00 28.33           C  
ATOM   3201  C   SER A 113      -8.678  53.992  97.684  1.00 37.15           C  
ATOM   3202  O   SER A 113      -9.359  53.331  96.914  1.00 38.25           O  
ATOM   3203  CB  SER A 113      -8.878  53.035  99.950  1.00 31.55           C  
ATOM   3204  OG  SER A 113      -8.302  52.170 100.924  1.00 39.44           O  
ATOM   3205  H   SER A 113      -6.781  54.644 100.155  1.00 26.62           H  
ATOM   3206  HA  SER A 113      -7.440  52.412  98.454  1.00 28.33           H  
ATOM   3207  HB2 SER A 113      -9.756  52.518  99.549  1.00 31.55           H  
ATOM   3208  HB3 SER A 113      -9.236  53.946 100.443  1.00 31.55           H  
ATOM   3209  HG  SER A 113      -7.829  52.756 101.555  1.00 39.44           H  
ATOM   3210  N   SER A 114      -8.623  55.314  97.614  1.00 36.00           N  
ATOM   3211  CA  SER A 114      -9.292  56.083  96.564  1.00 37.03           C  
ATOM   3212  C   SER A 114      -8.374  56.318  95.337  1.00 40.87           C  
ATOM   3213  O   SER A 114      -8.768  56.949  94.367  1.00 41.01           O  
ATOM   3214  CB  SER A 114      -9.857  57.402  97.105  1.00 40.69           C  
ATOM   3215  OG  SER A 114      -8.918  58.083  97.937  1.00 48.68           O  
ATOM   3216  H   SER A 114      -8.065  55.835  98.275  1.00 36.00           H  
ATOM   3217  HA  SER A 114     -10.131  55.492  96.174  1.00 37.03           H  
ATOM   3218  HB2 SER A 114     -10.750  57.210  97.709  1.00 40.69           H  
ATOM   3219  HB3 SER A 114     -10.143  58.080  96.295  1.00 40.69           H  
ATOM   3220  HG  SER A 114      -8.974  57.689  98.835  1.00 48.68           H  
ATOM   3221  N   GLN A 115      -7.172  55.748  95.383  1.00 36.98           N  
ATOM   3222  CA  GLN A 115      -6.140  55.884  94.349  1.00 36.49           C  
ATOM   3223  C   GLN A 115      -5.552  54.495  93.985  1.00 39.41           C  
ATOM   3224  O   GLN A 115      -4.393  54.344  93.589  1.00 38.47           O  
ATOM   3225  CB  GLN A 115      -5.039  56.851  94.790  1.00 37.84           C  
ATOM   3226  CG  GLN A 115      -5.531  58.294  94.867  1.00 48.11           C  
ATOM   3227  CD  GLN A 115      -4.412  59.195  95.329  1.00 63.70           C  
ATOM   3228  NE2 GLN A 115      -4.232  59.375  96.532  1.00 61.11           N  
ATOM   3229  OE1 GLN A 115      -3.648  59.752  94.401  1.00 59.23           O  
ATOM   3230  H   GLN A 115      -6.923  55.189  96.187  1.00 36.98           H  
ATOM   3231  HA  GLN A 115      -6.608  56.259  93.430  1.00 36.49           H  
ATOM   3232  HB2 GLN A 115      -4.633  56.537  95.759  1.00 37.84           H  
ATOM   3233  HB3 GLN A 115      -4.198  56.810  94.085  1.00 37.84           H  
ATOM   3234  HG2 GLN A 115      -6.373  58.392  95.560  1.00 48.11           H  
ATOM   3235  HG3 GLN A 115      -5.876  58.641  93.886  1.00 48.11           H  
ATOM   3236 HE21 GLN A 115      -4.839  58.931  97.206  1.00 61.11           H  
ATOM   3237 HE22 GLN A 115      -3.477  59.968  96.846  1.00 61.11           H  
ATOM   3238  N   LEU A 116      -6.440  53.506  93.975  1.00 34.22           N  
ATOM   3239  CA  LEU A 116      -6.079  52.158  93.535  1.00 33.52           C  
ATOM   3240  C   LEU A 116      -6.031  52.075  91.993  1.00 37.38           C  
ATOM   3241  O   LEU A 116      -5.275  51.281  91.423  1.00 36.34           O  
ATOM   3242  CB  LEU A 116      -7.107  51.116  94.003  1.00 33.47           C  
ATOM   3243  CG  LEU A 116      -7.252  50.981  95.524  1.00 37.15           C  
ATOM   3244  CD1 LEU A 116      -8.400  50.023  95.840  1.00 36.65           C  
ATOM   3245  CD2 LEU A 116      -5.969  50.503  96.190  1.00 38.28           C  
ATOM   3246  H   LEU A 116      -7.380  53.674  94.304  1.00 34.22           H  
ATOM   3247  HA  LEU A 116      -5.074  51.924  93.904  1.00 33.52           H  
ATOM   3248  HB2 LEU A 116      -8.090  51.369  93.581  1.00 33.47           H  
ATOM   3249  HB3 LEU A 116      -6.841  50.138  93.579  1.00 33.47           H  
ATOM   3250  HG  LEU A 116      -7.503  51.957  95.944  1.00 37.15           H  
ATOM   3251 HD11 LEU A 116      -9.334  50.386  95.399  1.00 36.65           H  
ATOM   3252 HD12 LEU A 116      -8.211  49.022  95.440  1.00 36.65           H  
ATOM   3253 HD13 LEU A 116      -8.551  49.937  96.921  1.00 36.65           H  
ATOM   3254 HD21 LEU A 116      -5.618  49.569  95.741  1.00 38.28           H  
ATOM   3255 HD22 LEU A 116      -5.174  51.249  96.094  1.00 38.28           H  
ATOM   3256 HD23 LEU A 116      -6.124  50.330  97.260  1.00 38.28           H  
ATOM   3257  N   HIS A 117      -6.989  52.735  91.349  1.00 36.40           N  
ATOM   3258  CA  HIS A 117      -7.183  52.678  89.887  1.00 37.72           C  
ATOM   3259  C   HIS A 117      -7.486  51.231  89.415  1.00 35.32           C  
ATOM   3260  O   HIS A 117      -7.136  50.799  88.315  1.00 35.19           O  
ATOM   3261  CB  HIS A 117      -6.045  53.346  89.107  1.00 40.80           C  
ATOM   3262  CG  HIS A 117      -5.847  54.757  89.536  1.00 46.07           C  
ATOM   3263  ND1 HIS A 117      -6.909  55.610  89.755  1.00 49.05           N  
ATOM   3264  CD2 HIS A 117      -4.729  55.466  89.822  1.00 49.27           C  
ATOM   3265  CE1 HIS A 117      -6.451  56.780  90.166  1.00 49.10           C  
ATOM   3266  NE2 HIS A 117      -5.132  56.719  90.215  1.00 49.42           N  
ATOM   3267  H   HIS A 117      -7.572  53.380  91.864  1.00 36.40           H  
ATOM   3268  HA  HIS A 117      -8.114  53.234  89.706  1.00 37.72           H  
ATOM   3269  HB2 HIS A 117      -6.271  53.333  88.034  1.00 40.80           H  
ATOM   3270  HB3 HIS A 117      -5.112  52.785  89.234  1.00 40.80           H  
ATOM   3271  HD2 HIS A 117      -3.711  55.112  89.753  1.00 49.27           H  
ATOM   3272  HE2 HIS A 117      -4.519  57.471  90.497  1.00 49.42           H  
ATOM   3273  HE1 HIS A 117      -7.053  57.640  90.419  1.00 49.10           H  
ATOM   3274  N   LEU A 118      -8.233  50.542  90.262  1.00 26.93           N  
ATOM   3275  CA  LEU A 118      -8.612  49.143  90.078  1.00 25.06           C  
ATOM   3276  C   LEU A 118      -9.754  49.016  89.044  1.00 22.24           C  
ATOM   3277  O   LEU A 118     -10.875  49.479  89.221  1.00 19.72           O  
ATOM   3278  CB  LEU A 118      -9.030  48.557  91.441  1.00 26.08           C  
ATOM   3279  CG  LEU A 118      -9.530  47.100  91.440  1.00 32.84           C  
ATOM   3280  CD1 LEU A 118      -8.526  46.141  90.812  1.00 33.45           C  
ATOM   3281  CD2 LEU A 118      -9.836  46.653  92.874  1.00 35.10           C  
ATOM   3282  H   LEU A 118      -8.500  50.979  91.132  1.00 26.93           H  
ATOM   3283  HA  LEU A 118      -7.722  48.616  89.714  1.00 25.06           H  
ATOM   3284  HB2 LEU A 118      -8.173  48.638  92.124  1.00 26.08           H  
ATOM   3285  HB3 LEU A 118      -9.813  49.189  91.881  1.00 26.08           H  
ATOM   3286  HG  LEU A 118     -10.465  47.044  90.869  1.00 32.84           H  
ATOM   3287 HD11 LEU A 118      -8.420  46.327  89.741  1.00 33.45           H  
ATOM   3288 HD12 LEU A 118      -7.539  46.241  91.271  1.00 33.45           H  
ATOM   3289 HD13 LEU A 118      -8.850  45.103  90.931  1.00 33.45           H  
ATOM   3290 HD21 LEU A 118      -8.932  46.636  93.490  1.00 35.10           H  
ATOM   3291 HD22 LEU A 118     -10.550  47.330  93.351  1.00 35.10           H  
ATOM   3292 HD23 LEU A 118     -10.270  45.648  92.883  1.00 35.10           H  
ATOM   3293  N   THR A 119      -9.421  48.355  87.940  1.00 16.21           N  
ATOM   3294  CA  THR A 119     -10.326  47.895  86.881  1.00 15.15           C  
ATOM   3295  C   THR A 119      -9.912  46.418  86.637  1.00 16.76           C  
ATOM   3296  O   THR A 119      -8.856  46.020  87.125  1.00 16.27           O  
ATOM   3297  CB  THR A 119     -10.172  48.725  85.588  1.00 20.70           C  
ATOM   3298  OG1 THR A 119      -8.921  48.459  84.943  1.00 21.91           O  
ATOM   3299  CG2 THR A 119     -10.304  50.227  85.811  1.00 22.64           C  
ATOM   3300  H   THR A 119      -8.456  48.092  87.794  1.00 16.21           H  
ATOM   3301  HA  THR A 119     -11.353  47.940  87.255  1.00 15.15           H  
ATOM   3302  HB  THR A 119     -10.945  48.429  84.873  1.00 20.70           H  
ATOM   3303 HG21 THR A 119     -11.249  50.474  86.304  1.00 22.64           H  
ATOM   3304 HG22 THR A 119      -9.476  50.621  86.409  1.00 22.64           H  
ATOM   3305 HG23 THR A 119     -10.265  50.754  84.851  1.00 22.64           H  
ATOM   3306  HG1 THR A 119      -8.208  48.760  85.553  1.00 21.91           H  
ATOM   3307  N   PRO A 120     -10.668  45.652  85.847  1.00 13.59           N  
ATOM   3308  CA  PRO A 120     -10.246  44.269  85.567  1.00 14.63           C  
ATOM   3309  C   PRO A 120      -8.906  44.195  84.804  1.00 19.01           C  
ATOM   3310  O   PRO A 120      -8.242  43.153  84.776  1.00 18.15           O  
ATOM   3311  CB  PRO A 120     -11.374  43.691  84.705  1.00 16.44           C  
ATOM   3312  CG  PRO A 120     -12.572  44.576  85.023  1.00 19.44           C  
ATOM   3313  CD  PRO A 120     -11.939  45.944  85.205  1.00 14.64           C  
ATOM   3314  HA  PRO A 120     -10.143  43.741  86.522  1.00 14.63           H  
ATOM   3315  HB2 PRO A 120     -11.136  43.758  83.636  1.00 16.44           H  
ATOM   3316  HB3 PRO A 120     -11.565  42.638  84.934  1.00 16.44           H  
ATOM   3317  HG2 PRO A 120     -13.037  44.245  85.959  1.00 19.44           H  
ATOM   3318  HG3 PRO A 120     -13.332  44.563  84.237  1.00 19.44           H  
ATOM   3319  HD2 PRO A 120     -12.550  46.628  85.796  1.00 14.64           H  
ATOM   3320  HD3 PRO A 120     -11.727  46.400  84.232  1.00 14.64           H  
ATOM   3321  N   PHE A 121      -8.577  45.275  84.096  1.00 16.13           N  
ATOM   3322  CA  PHE A 121      -7.392  45.335  83.237  1.00 14.85           C  
ATOM   3323  C   PHE A 121      -6.132  45.695  84.051  1.00 16.10           C  
ATOM   3324  O   PHE A 121      -5.011  45.448  83.610  1.00 13.75           O  
ATOM   3325  CB  PHE A 121      -7.551  46.387  82.124  1.00 15.37           C  
ATOM   3326  CG  PHE A 121      -8.831  46.243  81.328  1.00 16.32           C  
ATOM   3327  CD1 PHE A 121      -9.832  47.198  81.441  1.00 18.54           C  
ATOM   3328  CD2 PHE A 121      -9.056  45.139  80.543  1.00 16.80           C  
ATOM   3329  CE1 PHE A 121     -10.990  47.088  80.717  1.00 18.89           C  
ATOM   3330  CE2 PHE A 121     -10.235  45.009  79.839  1.00 20.28           C  
ATOM   3331  CZ  PHE A 121     -11.204  46.004  79.928  1.00 17.07           C  
ATOM   3332  H   PHE A 121      -9.160  46.099  84.131  1.00 16.13           H  
ATOM   3333  HA  PHE A 121      -7.231  44.339  82.807  1.00 14.85           H  
ATOM   3334  HB2 PHE A 121      -7.503  47.395  82.556  1.00 15.37           H  
ATOM   3335  HB3 PHE A 121      -6.700  46.329  81.432  1.00 15.37           H  
ATOM   3336  HD1 PHE A 121      -9.696  48.037  82.107  1.00 18.54           H  
ATOM   3337  HD2 PHE A 121      -8.304  44.367  80.475  1.00 16.80           H  
ATOM   3338  HE1 PHE A 121     -11.736  47.868  80.774  1.00 18.89           H  
ATOM   3339  HE2 PHE A 121     -10.406  44.139  79.222  1.00 20.28           H  
ATOM   3340  HZ  PHE A 121     -12.125  45.913  79.371  1.00 17.07           H  
ATOM   3341  N   THR A 122      -6.339  46.410  85.154  1.00 12.03           N  
ATOM   3342  CA  THR A 122      -5.265  46.979  85.980  1.00 12.23           C  
ATOM   3343  C   THR A 122      -5.151  46.253  87.339  1.00 17.41           C  
ATOM   3344  O   THR A 122      -4.523  46.742  88.292  1.00 17.03           O  
ATOM   3345  CB  THR A 122      -5.491  48.491  86.220  1.00 19.66           C  
ATOM   3346  OG1 THR A 122      -6.840  48.735  86.668  1.00 20.99           O  
ATOM   3347  CG2 THR A 122      -5.270  49.309  84.953  1.00 19.79           C  
ATOM   3348  H   THR A 122      -7.284  46.582  85.466  1.00 12.03           H  
ATOM   3349  HA  THR A 122      -4.299  46.828  85.482  1.00 12.23           H  
ATOM   3350  HB  THR A 122      -4.811  48.858  86.998  1.00 19.66           H  
ATOM   3351 HG21 THR A 122      -4.256  49.174  84.565  1.00 19.79           H  
ATOM   3352 HG22 THR A 122      -5.986  49.034  84.171  1.00 19.79           H  
ATOM   3353 HG23 THR A 122      -5.427  50.373  85.157  1.00 19.79           H  
ATOM   3354  HG1 THR A 122      -6.796  49.586  87.174  1.00 20.99           H  
ATOM   3355  N   ALA A 123      -5.772  45.079  87.420  1.00 14.79           N  
ATOM   3356  CA  ALA A 123      -5.934  44.362  88.679  1.00 14.98           C  
ATOM   3357  C   ALA A 123      -4.629  43.922  89.368  1.00 18.19           C  
ATOM   3358  O   ALA A 123      -4.506  44.040  90.581  1.00 17.53           O  
ATOM   3359  CB  ALA A 123      -6.848  43.162  88.478  1.00 15.34           C  
ATOM   3360  H   ALA A 123      -6.281  44.731  86.620  1.00 14.79           H  
ATOM   3361  HA  ALA A 123      -6.415  45.066  89.366  1.00 14.98           H  
ATOM   3362  HB1 ALA A 123      -7.822  43.475  88.088  1.00 15.34           H  
ATOM   3363  HB2 ALA A 123      -6.420  42.453  87.761  1.00 15.34           H  
ATOM   3364  HB3 ALA A 123      -7.015  42.636  89.421  1.00 15.34           H  
ATOM   3365  N   ARG A 124      -3.703  43.344  88.630  1.00 15.57           N  
ATOM   3366  CA  ARG A 124      -2.448  42.880  89.235  1.00 14.92           C  
ATOM   3367  C   ARG A 124      -1.517  44.096  89.423  1.00 17.36           C  
ATOM   3368  O   ARG A 124      -0.609  44.083  90.251  1.00 16.05           O  
ATOM   3369  CB  ARG A 124      -1.746  41.793  88.397  1.00 15.73           C  
ATOM   3370  CG  ARG A 124      -0.567  41.156  89.156  1.00 26.39           C  
ATOM   3371  CD  ARG A 124       0.098  39.995  88.412  1.00 47.41           C  
ATOM   3372  NE  ARG A 124       1.327  39.532  89.088  1.00 69.64           N  
ATOM   3373  CZ  ARG A 124       2.462  40.230  89.157  1.00 88.67           C  
ATOM   3374  NH1 ARG A 124       2.585  41.375  88.501  1.00 82.49           N  
ATOM   3375  NH2 ARG A 124       3.506  39.751  89.828  1.00 73.56           N1+
ATOM   3376  H   ARG A 124      -3.842  43.251  87.634  1.00 15.57           H  
ATOM   3377  HA  ARG A 124      -2.670  42.491  90.235  1.00 14.92           H  
ATOM   3378  HB2 ARG A 124      -2.468  41.015  88.128  1.00 15.73           H  
ATOM   3379  HB3 ARG A 124      -1.381  42.221  87.454  1.00 15.73           H  
ATOM   3380  HG2 ARG A 124      -0.899  40.803  90.138  1.00 26.39           H  
ATOM   3381  HG3 ARG A 124       0.182  41.924  89.359  1.00 26.39           H  
ATOM   3382  HD2 ARG A 124       0.348  40.256  87.378  1.00 47.41           H  
ATOM   3383  HD3 ARG A 124      -0.583  39.141  88.356  1.00 47.41           H  
ATOM   3384  HE  ARG A 124       1.293  38.644  89.567  1.00 69.64           H  
ATOM   3385 HH11 ARG A 124       3.464  41.872  88.514  1.00 82.49           H  
ATOM   3386 HH12 ARG A 124       1.801  41.750  87.988  1.00 82.49           H  
ATOM   3387 HH21 ARG A 124       3.442  38.855  90.289  1.00 73.56           H  
ATOM   3388 HH22 ARG A 124       4.362  40.284  89.877  1.00 73.56           H  
ATOM   3389  N   GLY A 125      -1.639  45.073  88.531  1.00 14.97           N  
ATOM   3390  CA  GLY A 125      -0.646  46.109  88.350  1.00 13.23           C  
ATOM   3391  C   GLY A 125      -0.374  46.916  89.610  1.00 16.33           C  
ATOM   3392  O   GLY A 125       0.740  46.891  90.116  1.00 17.78           O  
ATOM   3393  H   GLY A 125      -2.401  45.055  87.869  1.00 14.97           H  
ATOM   3394  HA2 GLY A 125       0.291  45.625  88.060  1.00 13.23           H  
ATOM   3395  HA3 GLY A 125      -0.984  46.779  87.554  1.00 13.23           H  
ATOM   3396  N   ARG A 126      -1.352  47.664  90.105  1.00 13.20           N  
ATOM   3397  CA  ARG A 126      -1.079  48.478  91.294  1.00 14.28           C  
ATOM   3398  C   ARG A 126      -0.917  47.583  92.543  1.00 17.34           C  
ATOM   3399  O   ARG A 126      -0.314  48.000  93.514  1.00 16.19           O  
ATOM   3400  CB  ARG A 126      -2.075  49.624  91.515  1.00 13.41           C  
ATOM   3401  CG  ARG A 126      -1.625  50.683  92.557  1.00 26.25           C  
ATOM   3402  CD  ARG A 126      -0.421  51.551  92.142  1.00 27.37           C  
ATOM   3403  NE  ARG A 126       0.342  52.136  93.275  1.00 32.36           N  
ATOM   3404  CZ  ARG A 126      -0.098  52.943  94.232  1.00 44.41           C  
ATOM   3405  NH1 ARG A 126      -1.339  53.424  94.180  1.00 29.56           N  
ATOM   3406  NH2 ARG A 126       0.717  53.308  95.214  1.00 34.72           N1+
ATOM   3407  H   ARG A 126      -2.250  47.696  89.643  1.00 13.20           H  
ATOM   3408  HA  ARG A 126      -0.094  48.920  91.120  1.00 14.28           H  
ATOM   3409  HB2 ARG A 126      -2.267  50.134  90.563  1.00 13.41           H  
ATOM   3410  HB3 ARG A 126      -3.034  49.204  91.843  1.00 13.41           H  
ATOM   3411  HG2 ARG A 126      -1.428  50.201  93.518  1.00 26.25           H  
ATOM   3412  HG3 ARG A 126      -2.486  51.338  92.733  1.00 26.25           H  
ATOM   3413  HD2 ARG A 126      -0.731  52.369  91.482  1.00 27.37           H  
ATOM   3414  HD3 ARG A 126       0.305  50.959  91.579  1.00 27.37           H  
ATOM   3415  HE  ARG A 126       1.301  51.822  93.326  1.00 32.36           H  
ATOM   3416 HH11 ARG A 126      -1.661  54.068  94.889  1.00 29.56           H  
ATOM   3417 HH12 ARG A 126      -1.958  53.145  93.432  1.00 29.56           H  
ATOM   3418 HH21 ARG A 126       1.669  52.972  95.231  1.00 34.72           H  
ATOM   3419 HH22 ARG A 126       0.384  53.922  95.944  1.00 34.72           H  
ATOM   3420  N   PHE A 127      -1.414  46.351  92.492  1.00 13.41           N  
ATOM   3421  CA  PHE A 127      -1.219  45.417  93.602  1.00 14.32           C  
ATOM   3422  C   PHE A 127       0.289  45.095  93.658  1.00 19.00           C  
ATOM   3423  O   PHE A 127       0.948  45.289  94.672  1.00 16.34           O  
ATOM   3424  CB  PHE A 127      -2.050  44.128  93.469  1.00 15.31           C  
ATOM   3425  CG  PHE A 127      -1.757  43.169  94.602  1.00 16.53           C  
ATOM   3426  CD1 PHE A 127      -0.816  42.165  94.427  1.00 17.94           C  
ATOM   3427  CD2 PHE A 127      -2.339  43.332  95.843  1.00 17.46           C  
ATOM   3428  CE1 PHE A 127      -0.416  41.379  95.502  1.00 19.57           C  
ATOM   3429  CE2 PHE A 127      -1.962  42.536  96.919  1.00 20.27           C  
ATOM   3430  CZ  PHE A 127      -0.993  41.568  96.749  1.00 18.10           C  
ATOM   3431  H   PHE A 127      -1.896  46.039  91.661  1.00 13.41           H  
ATOM   3432  HA  PHE A 127      -1.475  45.938  94.531  1.00 14.32           H  
ATOM   3433  HB2 PHE A 127      -3.120  44.360  93.449  1.00 15.31           H  
ATOM   3434  HB3 PHE A 127      -1.854  43.629  92.513  1.00 15.31           H  
ATOM   3435  HD1 PHE A 127      -0.391  41.993  93.449  1.00 17.94           H  
ATOM   3436  HD2 PHE A 127      -3.098  44.088  95.980  1.00 17.46           H  
ATOM   3437  HE1 PHE A 127       0.343  40.622  95.366  1.00 19.57           H  
ATOM   3438  HE2 PHE A 127      -2.426  42.675  97.885  1.00 20.27           H  
ATOM   3439  HZ  PHE A 127      -0.684  40.959  97.586  1.00 18.10           H  
ATOM   3440  N   ALA A 128       0.821  44.557  92.559  1.00 16.53           N  
ATOM   3441  CA  ALA A 128       2.204  44.107  92.523  1.00 15.65           C  
ATOM   3442  C   ALA A 128       3.148  45.319  92.579  1.00 18.15           C  
ATOM   3443  O   ALA A 128       4.240  45.244  93.128  1.00 18.03           O  
ATOM   3444  CB  ALA A 128       2.463  43.259  91.297  1.00 15.87           C  
ATOM   3445  H   ALA A 128       0.242  44.426  91.742  1.00 16.53           H  
ATOM   3446  HA  ALA A 128       2.376  43.508  93.425  1.00 15.65           H  
ATOM   3447  HB1 ALA A 128       1.751  42.429  91.242  1.00 15.87           H  
ATOM   3448  HB2 ALA A 128       2.373  43.844  90.376  1.00 15.87           H  
ATOM   3449  HB3 ALA A 128       3.468  42.833  91.340  1.00 15.87           H  
ATOM   3450  N   THR A 129       2.705  46.431  92.014  1.00 15.39           N  
ATOM   3451  CA  THR A 129       3.511  47.643  92.045  1.00 16.11           C  
ATOM   3452  C   THR A 129       3.590  48.105  93.512  1.00 17.28           C  
ATOM   3453  O   THR A 129       4.675  48.470  93.930  1.00 15.51           O  
ATOM   3454  CB  THR A 129       3.019  48.775  91.129  1.00 26.61           C  
ATOM   3455  OG1 THR A 129       2.827  48.305  89.786  1.00 31.31           O  
ATOM   3456  CG2 THR A 129       4.039  49.898  91.007  1.00 26.86           C  
ATOM   3457  H   THR A 129       1.790  46.433  91.586  1.00 15.39           H  
ATOM   3458  HA  THR A 129       4.521  47.347  91.731  1.00 16.11           H  
ATOM   3459  HB  THR A 129       2.070  49.182  91.489  1.00 26.61           H  
ATOM   3460 HG21 THR A 129       4.310  50.312  91.971  1.00 26.86           H  
ATOM   3461 HG22 THR A 129       4.953  49.545  90.519  1.00 26.86           H  
ATOM   3462 HG23 THR A 129       3.640  50.712  90.392  1.00 26.86           H  
ATOM   3463  HG1 THR A 129       2.182  47.565  89.841  1.00 31.31           H  
ATOM   3464  N   VAL A 130       2.493  48.088  94.258  1.00 12.78           N  
ATOM   3465  CA  VAL A 130       2.528  48.517  95.663  1.00 13.43           C  
ATOM   3466  C   VAL A 130       3.428  47.575  96.470  1.00 17.77           C  
ATOM   3467  O   VAL A 130       4.173  48.008  97.345  1.00 17.43           O  
ATOM   3468  CB  VAL A 130       1.142  48.661  96.311  1.00 17.36           C  
ATOM   3469  CG1 VAL A 130       1.190  48.605  97.841  1.00 17.86           C  
ATOM   3470  CG2 VAL A 130       0.552  50.005  95.893  1.00 16.46           C  
ATOM   3471  H   VAL A 130       1.620  47.783  93.852  1.00 12.78           H  
ATOM   3472  HA  VAL A 130       3.031  49.487  95.674  1.00 13.43           H  
ATOM   3473  HB  VAL A 130       0.485  47.857  95.965  1.00 17.36           H  
ATOM   3474 HG11 VAL A 130       1.354  47.581  98.194  1.00 17.86           H  
ATOM   3475 HG12 VAL A 130       1.995  49.232  98.234  1.00 17.86           H  
ATOM   3476 HG13 VAL A 130       0.256  48.959  98.284  1.00 17.86           H  
ATOM   3477 HG21 VAL A 130       1.145  50.832  96.296  1.00 16.46           H  
ATOM   3478 HG22 VAL A 130       0.539  50.091  94.807  1.00 16.46           H  
ATOM   3479 HG23 VAL A 130      -0.468  50.135  96.254  1.00 16.46           H  
ATOM   3480  N   VAL A 131       3.382  46.283  96.151  1.00 15.43           N  
ATOM   3481  CA  VAL A 131       4.214  45.300  96.844  1.00 14.01           C  
ATOM   3482  C   VAL A 131       5.685  45.747  96.619  1.00 17.97           C  
ATOM   3483  O   VAL A 131       6.479  45.867  97.538  1.00 17.33           O  
ATOM   3484  CB  VAL A 131       3.928  43.892  96.295  1.00 18.52           C  
ATOM   3485  CG1 VAL A 131       4.965  42.861  96.717  1.00 18.93           C  
ATOM   3486  CG2 VAL A 131       2.556  43.391  96.743  1.00 17.83           C  
ATOM   3487  H   VAL A 131       2.797  45.978  95.386  1.00 15.43           H  
ATOM   3488  HA  VAL A 131       4.003  45.365  97.919  1.00 14.01           H  
ATOM   3489  HB  VAL A 131       3.932  43.920  95.202  1.00 18.52           H  
ATOM   3490 HG11 VAL A 131       5.966  43.124  96.366  1.00 18.93           H  
ATOM   3491 HG12 VAL A 131       4.990  42.742  97.802  1.00 18.93           H  
ATOM   3492 HG13 VAL A 131       4.703  41.894  96.282  1.00 18.93           H  
ATOM   3493 HG21 VAL A 131       2.567  43.172  97.808  1.00 17.83           H  
ATOM   3494 HG22 VAL A 131       1.763  44.120  96.573  1.00 17.83           H  
ATOM   3495 HG23 VAL A 131       2.292  42.470  96.214  1.00 17.83           H  
ATOM   3496  N   GLU A 132       6.023  45.995  95.359  1.00 15.19           N  
ATOM   3497  CA  GLU A 132       7.374  46.377  94.974  1.00 14.05           C  
ATOM   3498  C   GLU A 132       7.707  47.860  95.340  1.00 16.30           C  
ATOM   3499  O   GLU A 132       8.867  48.174  95.569  1.00 15.49           O  
ATOM   3500  CB  GLU A 132       7.611  46.042  93.498  1.00 15.93           C  
ATOM   3501  CG  GLU A 132       7.823  44.533  93.281  1.00 24.84           C  
ATOM   3502  CD  GLU A 132       9.248  44.031  93.384  1.00 39.80           C  
ATOM   3503  OE1 GLU A 132      10.169  44.777  92.981  1.00 45.35           O  
ATOM   3504  OE2 GLU A 132       9.454  42.878  93.794  1.00 36.80           O1-
ATOM   3505  H   GLU A 132       5.329  45.922  94.629  1.00 15.19           H  
ATOM   3506  HA  GLU A 132       8.065  45.780  95.587  1.00 14.05           H  
ATOM   3507  HB2 GLU A 132       6.747  46.369  92.905  1.00 15.93           H  
ATOM   3508  HB3 GLU A 132       8.461  46.607  93.115  1.00 15.93           H  
ATOM   3509  HG2 GLU A 132       7.505  44.292  92.260  1.00 24.84           H  
ATOM   3510  HG3 GLU A 132       7.178  43.949  93.947  1.00 24.84           H  
ATOM   3511  N   GLU A 133       6.708  48.728  95.462  1.00 14.14           N  
ATOM   3512  CA  GLU A 133       6.884  50.117  95.926  1.00 14.44           C  
ATOM   3513  C   GLU A 133       7.298  50.042  97.419  1.00 18.45           C  
ATOM   3514  O   GLU A 133       8.097  50.849  97.914  1.00 17.65           O  
ATOM   3515  CB  GLU A 133       5.590  50.977  95.919  1.00 15.95           C  
ATOM   3516  CG  GLU A 133       5.089  51.473  94.566  1.00 24.57           C  
ATOM   3517  CD  GLU A 133       3.625  51.895  94.542  1.00 42.62           C  
ATOM   3518  OE1 GLU A 133       3.197  52.598  95.486  1.00 35.68           O  
ATOM   3519  OE2 GLU A 133       2.904  51.547  93.583  1.00 42.94           O1-
ATOM   3520  H   GLU A 133       5.758  48.429  95.293  1.00 14.14           H  
ATOM   3521  HA  GLU A 133       7.695  50.584  95.356  1.00 14.44           H  
ATOM   3522  HB2 GLU A 133       4.791  50.442  96.441  1.00 15.95           H  
ATOM   3523  HB3 GLU A 133       5.782  51.869  96.528  1.00 15.95           H  
ATOM   3524  HG2 GLU A 133       5.251  50.703  93.819  1.00 24.57           H  
ATOM   3525  HG3 GLU A 133       5.680  52.344  94.265  1.00 24.57           H  
ATOM   3526  N   LEU A 134       6.604  49.177  98.144  1.00 12.93           N  
ATOM   3527  CA  LEU A 134       6.634  49.113  99.601  1.00 12.39           C  
ATOM   3528  C   LEU A 134       7.886  48.378 100.104  1.00 15.09           C  
ATOM   3529  O   LEU A 134       8.455  48.760 101.119  1.00 15.00           O  
ATOM   3530  CB  LEU A 134       5.352  48.428 100.093  1.00 12.69           C  
ATOM   3531  CG  LEU A 134       5.140  48.374 101.612  1.00 16.60           C  
ATOM   3532  CD1 LEU A 134       5.124  49.759 102.251  1.00 15.87           C  
ATOM   3533  CD2 LEU A 134       3.817  47.660 101.899  1.00 13.57           C  
ATOM   3534  H   LEU A 134       5.985  48.528  97.680  1.00 12.93           H  
ATOM   3535  HA  LEU A 134       6.686  50.146  99.963  1.00 12.39           H  
ATOM   3536  HB2 LEU A 134       4.492  48.949  99.650  1.00 12.69           H  
ATOM   3537  HB3 LEU A 134       5.322  47.401  99.706  1.00 12.69           H  
ATOM   3538  HG  LEU A 134       5.946  47.788 102.067  1.00 16.60           H  
ATOM   3539 HD11 LEU A 134       6.099  50.250 102.173  1.00 15.87           H  
ATOM   3540 HD12 LEU A 134       4.376  50.406 101.783  1.00 15.87           H  
ATOM   3541 HD13 LEU A 134       4.884  49.682 103.316  1.00 15.87           H  
ATOM   3542 HD21 LEU A 134       2.969  48.192 101.456  1.00 13.57           H  
ATOM   3543 HD22 LEU A 134       3.828  46.642 101.495  1.00 13.57           H  
ATOM   3544 HD23 LEU A 134       3.643  47.591 102.974  1.00 13.57           H  
ATOM   3545  N   PHE A 135       8.249  47.284  99.441  1.00 12.25           N  
ATOM   3546  CA  PHE A 135       9.390  46.441  99.829  1.00 12.80           C  
ATOM   3547  C   PHE A 135      10.673  46.763  99.019  1.00 21.67           C  
ATOM   3548  O   PHE A 135      11.639  45.995  99.068  1.00 19.21           O  
ATOM   3549  CB  PHE A 135       9.094  44.938  99.666  1.00 12.43           C  
ATOM   3550  CG  PHE A 135       8.000  44.382 100.548  1.00 12.69           C  
ATOM   3551  CD1 PHE A 135       6.901  43.745  99.967  1.00 14.07           C  
ATOM   3552  CD2 PHE A 135       8.038  44.517 101.928  1.00 14.62           C  
ATOM   3553  CE1 PHE A 135       5.928  43.144 100.755  1.00 13.91           C  
ATOM   3554  CE2 PHE A 135       7.066  43.920 102.741  1.00 15.76           C  
ATOM   3555  CZ  PHE A 135       6.016  43.225 102.153  1.00 13.06           C  
ATOM   3556  H   PHE A 135       7.740  47.020  98.610  1.00 12.25           H  
ATOM   3557  HA  PHE A 135       9.644  46.663 100.872  1.00 12.80           H  
ATOM   3558  HB2 PHE A 135       8.863  44.733  98.612  1.00 12.43           H  
ATOM   3559  HB3 PHE A 135       9.994  44.347  99.886  1.00 12.43           H  
ATOM   3560  HD1 PHE A 135       6.808  43.719  98.891  1.00 14.07           H  
ATOM   3561  HD2 PHE A 135       8.831  45.091 102.383  1.00 14.62           H  
ATOM   3562  HE1 PHE A 135       5.107  42.617 100.293  1.00 13.91           H  
ATOM   3563  HE2 PHE A 135       7.132  44.000 103.816  1.00 15.76           H  
ATOM   3564  HZ  PHE A 135       5.270  42.747 102.771  1.00 13.06           H  
ATOM   3565  N   ARG A 136      10.680  47.902  98.348  1.00 22.74           N  
ATOM   3566  CA  ARG A 136      11.775  48.239  97.439  1.00 23.85           C  
ATOM   3567  C   ARG A 136      13.119  48.356  98.176  1.00 27.13           C  
ATOM   3568  O   ARG A 136      14.163  47.914  97.713  1.00 27.74           O  
ATOM   3569  CB  ARG A 136      11.505  49.569  96.721  1.00 24.88           C  
ATOM   3570  CG  ARG A 136      12.280  49.653  95.402  1.00 44.52           C  
ATOM   3571  CD  ARG A 136      11.366  49.820  94.194  1.00 53.21           C  
ATOM   3572  NE  ARG A 136      11.658  48.844  93.139  1.00 61.98           N  
ATOM   3573  CZ  ARG A 136      11.336  47.556  93.146  1.00 72.18           C  
ATOM   3574  NH1 ARG A 136      11.611  46.794  92.096  1.00 52.85           N  
ATOM   3575  NH2 ARG A 136      10.726  47.033  94.201  1.00 61.99           N1+
ATOM   3576  H   ARG A 136       9.885  48.521  98.420  1.00 22.74           H  
ATOM   3577  HA  ARG A 136      11.854  47.403  96.733  1.00 23.85           H  
ATOM   3578  HB2 ARG A 136      10.434  49.710  96.558  1.00 24.88           H  
ATOM   3579  HB3 ARG A 136      11.802  50.414  97.357  1.00 24.88           H  
ATOM   3580  HG2 ARG A 136      12.937  48.787  95.265  1.00 44.52           H  
ATOM   3581  HG3 ARG A 136      12.950  50.517  95.460  1.00 44.52           H  
ATOM   3582  HD2 ARG A 136      11.548  50.801  93.751  1.00 53.21           H  
ATOM   3583  HD3 ARG A 136      10.296  49.795  94.410  1.00 53.21           H  
ATOM   3584  HE  ARG A 136      12.112  49.213  92.315  1.00 61.98           H  
ATOM   3585 HH11 ARG A 136      11.355  45.817  92.100  1.00 52.85           H  
ATOM   3586 HH12 ARG A 136      12.075  47.192  91.292  1.00 52.85           H  
ATOM   3587 HH21 ARG A 136      10.507  47.613  94.997  1.00 61.99           H  
ATOM   3588 HH22 ARG A 136      10.481  46.053  94.207  1.00 61.99           H  
ATOM   3589  N   ASP A 137      13.058  49.037  99.312  1.00 22.77           N  
ATOM   3590  CA  ASP A 137      14.176  49.356 100.182  1.00 22.87           C  
ATOM   3591  C   ASP A 137      14.069  48.483 101.452  1.00 25.38           C  
ATOM   3592  O   ASP A 137      14.276  48.931 102.572  1.00 24.88           O  
ATOM   3593  CB  ASP A 137      14.253  50.841 100.476  1.00 24.86           C  
ATOM   3594  CG  ASP A 137      12.992  51.334 101.129  1.00 37.38           C  
ATOM   3595  OD1 ASP A 137      13.109  52.064 102.136  1.00 36.92           O  
ATOM   3596  OD2 ASP A 137      11.899  51.092 100.575  1.00 43.30           O1-
ATOM   3597  H   ASP A 137      12.157  49.340  99.651  1.00 22.77           H  
ATOM   3598  HA  ASP A 137      15.107  49.056  99.684  1.00 22.87           H  
ATOM   3599  HB2 ASP A 137      14.390  51.407  99.546  1.00 24.86           H  
ATOM   3600  HB3 ASP A 137      15.113  51.059 101.120  1.00 24.86           H  
ATOM   3601  N   GLY A 138      13.859  47.188 101.215  1.00 19.61           N  
ATOM   3602  CA  GLY A 138      13.919  46.188 102.254  1.00 17.58           C  
ATOM   3603  C   GLY A 138      12.597  45.929 102.993  1.00 19.05           C  
ATOM   3604  O   GLY A 138      11.648  46.703 103.000  1.00 19.16           O  
ATOM   3605  H   GLY A 138      13.668  46.873 100.275  1.00 19.61           H  
ATOM   3606  HA2 GLY A 138      14.244  45.258 101.774  1.00 17.58           H  
ATOM   3607  HA3 GLY A 138      14.672  46.471 102.998  1.00 17.58           H  
ATOM   3608  N   VAL A 139      12.575  44.787 103.656  1.00 13.92           N  
ATOM   3609  CA  VAL A 139      11.430  44.298 104.411  1.00 12.63           C  
ATOM   3610  C   VAL A 139      11.582  44.778 105.881  1.00 16.31           C  
ATOM   3611  O   VAL A 139      12.682  44.877 106.430  1.00 17.37           O  
ATOM   3612  CB  VAL A 139      11.326  42.758 104.313  1.00 15.38           C  
ATOM   3613  CG1 VAL A 139      10.067  42.224 104.995  1.00 15.34           C  
ATOM   3614  CG2 VAL A 139      11.331  42.274 102.856  1.00 14.03           C  
ATOM   3615  H   VAL A 139      13.399  44.202 103.647  1.00 13.92           H  
ATOM   3616  HA  VAL A 139      10.525  44.753 103.993  1.00 12.63           H  
ATOM   3617  HB  VAL A 139      12.195  42.315 104.810  1.00 15.38           H  
ATOM   3618 HG11 VAL A 139      10.093  42.394 106.075  1.00 15.34           H  
ATOM   3619 HG12 VAL A 139       9.169  42.702 104.594  1.00 15.34           H  
ATOM   3620 HG13 VAL A 139       9.967  41.144 104.839  1.00 15.34           H  
ATOM   3621 HG21 VAL A 139      10.508  42.717 102.287  1.00 14.03           H  
ATOM   3622 HG22 VAL A 139      12.269  42.527 102.351  1.00 14.03           H  
ATOM   3623 HG23 VAL A 139      11.226  41.184 102.808  1.00 14.03           H  
ATOM   3624  N   ASN A 140      10.437  45.034 106.503  1.00 11.19           N  
ATOM   3625  CA  ASN A 140      10.299  45.227 107.944  1.00 10.35           C  
ATOM   3626  C   ASN A 140       8.840  44.883 108.289  1.00 13.63           C  
ATOM   3627  O   ASN A 140       7.993  44.709 107.416  1.00 11.02           O  
ATOM   3628  CB  ASN A 140      10.762  46.583 108.467  1.00 12.60           C  
ATOM   3629  CG  ASN A 140       9.850  47.743 108.115  1.00 24.15           C  
ATOM   3630  OD1 ASN A 140       8.667  47.765 108.402  1.00 15.30           O  
ATOM   3631  ND2 ASN A 140      10.455  48.759 107.514  1.00 19.07           N  
ATOM   3632  H   ASN A 140       9.589  45.055 105.954  1.00 11.19           H  
ATOM   3633  HA  ASN A 140      10.926  44.457 108.414  1.00 10.35           H  
ATOM   3634  HB2 ASN A 140      11.783  46.785 108.125  1.00 12.60           H  
ATOM   3635  HB3 ASN A 140      10.806  46.560 109.564  1.00 12.60           H  
ATOM   3636 HD21 ASN A 140      11.439  48.702 107.292  1.00 19.07           H  
ATOM   3637 HD22 ASN A 140       9.931  49.590 107.277  1.00 19.07           H  
ATOM   3638  N   TRP A 141       8.576  44.691 109.574  1.00 11.04           N  
ATOM   3639  CA  TRP A 141       7.303  44.135 110.036  1.00 11.05           C  
ATOM   3640  C   TRP A 141       6.106  45.039 109.699  1.00 12.31           C  
ATOM   3641  O   TRP A 141       5.007  44.565 109.458  1.00 10.68           O  
ATOM   3642  CB  TRP A 141       7.327  43.816 111.535  1.00 10.53           C  
ATOM   3643  CG  TRP A 141       8.561  43.069 111.960  1.00 12.07           C  
ATOM   3644  CD1 TRP A 141       9.530  43.540 112.828  1.00 14.83           C  
ATOM   3645  CD2 TRP A 141       9.012  41.772 111.525  1.00 12.21           C  
ATOM   3646  NE1 TRP A 141      10.520  42.577 113.001  1.00 14.40           N  
ATOM   3647  CE2 TRP A 141      10.238  41.499 112.202  1.00 15.90           C  
ATOM   3648  CE3 TRP A 141       8.499  40.811 110.645  1.00 13.24           C  
ATOM   3649  CZ2 TRP A 141      10.942  40.311 112.020  1.00 14.90           C  
ATOM   3650  CZ3 TRP A 141       9.204  39.621 110.474  1.00 15.09           C  
ATOM   3651  CH2 TRP A 141      10.388  39.371 111.186  1.00 15.95           C  
ATOM   3652  H   TRP A 141       9.309  44.805 110.260  1.00 11.04           H  
ATOM   3653  HA  TRP A 141       7.154  43.211 109.466  1.00 11.05           H  
ATOM   3654  HB2 TRP A 141       7.262  44.750 112.110  1.00 10.53           H  
ATOM   3655  HB3 TRP A 141       6.438  43.234 111.805  1.00 10.53           H  
ATOM   3656  HD1 TRP A 141       9.520  44.511 113.301  1.00 14.83           H  
ATOM   3657  HE1 TRP A 141      11.317  42.659 113.615  1.00 14.40           H  
ATOM   3658  HE3 TRP A 141       7.577  40.987 110.111  1.00 13.24           H  
ATOM   3659  HZ2 TRP A 141      11.886  40.136 112.515  1.00 14.90           H  
ATOM   3660  HZ3 TRP A 141       8.834  38.879 109.782  1.00 15.09           H  
ATOM   3661  HH2 TRP A 141      10.876  38.414 111.075  1.00 15.95           H  
ATOM   3662  N   GLY A 142       6.316  46.347 109.712  1.00 10.92           N  
ATOM   3663  CA  GLY A 142       5.236  47.271 109.392  1.00 11.19           C  
ATOM   3664  C   GLY A 142       4.951  47.313 107.888  1.00 13.01           C  
ATOM   3665  O   GLY A 142       3.866  47.646 107.455  1.00 13.39           O  
ATOM   3666  H   GLY A 142       7.231  46.715 109.931  1.00 10.92           H  
ATOM   3667  HA2 GLY A 142       4.326  46.957 109.912  1.00 11.19           H  
ATOM   3668  HA3 GLY A 142       5.516  48.270 109.726  1.00 11.19           H  
ATOM   3669  N   ARG A 143       5.950  46.971 107.090  1.00 10.03           N  
ATOM   3670  CA  ARG A 143       5.774  46.878 105.643  1.00  9.56           C  
ATOM   3671  C   ARG A 143       4.989  45.575 105.345  1.00 14.18           C  
ATOM   3672  O   ARG A 143       4.227  45.506 104.396  1.00 13.65           O  
ATOM   3673  CB  ARG A 143       7.111  46.926 104.898  1.00 11.10           C  
ATOM   3674  CG  ARG A 143       7.715  48.332 104.899  1.00 15.97           C  
ATOM   3675  CD  ARG A 143       9.105  48.380 104.260  1.00 15.66           C  
ATOM   3676  NE  ARG A 143       9.543  49.783 104.116  1.00 18.31           N  
ATOM   3677  CZ  ARG A 143      10.749  50.175 103.712  1.00 40.86           C  
ATOM   3678  NH1 ARG A 143      11.025  51.462 103.591  1.00 36.18           N  
ATOM   3679  NH2 ARG A 143      11.678  49.277 103.419  1.00 33.47           N1+
ATOM   3680  H   ARG A 143       6.831  46.693 107.497  1.00 10.03           H  
ATOM   3681  HA  ARG A 143       5.137  47.710 105.318  1.00  9.56           H  
ATOM   3682  HB2 ARG A 143       7.819  46.216 105.334  1.00 11.10           H  
ATOM   3683  HB3 ARG A 143       6.957  46.618 103.859  1.00 11.10           H  
ATOM   3684  HG2 ARG A 143       7.783  48.719 105.922  1.00 15.97           H  
ATOM   3685  HG3 ARG A 143       7.046  49.012 104.361  1.00 15.97           H  
ATOM   3686  HD2 ARG A 143       9.090  47.911 103.275  1.00 15.66           H  
ATOM   3687  HD3 ARG A 143       9.815  47.853 104.904  1.00 15.66           H  
ATOM   3688  HE  ARG A 143       8.850  50.494 104.304  1.00 18.31           H  
ATOM   3689 HH11 ARG A 143      11.939  51.755 103.277  1.00 36.18           H  
ATOM   3690 HH12 ARG A 143      10.322  52.152 103.812  1.00 36.18           H  
ATOM   3691 HH21 ARG A 143      11.473  48.292 103.503  1.00 33.47           H  
ATOM   3692 HH22 ARG A 143      12.592  49.578 103.113  1.00 33.47           H  
ATOM   3693  N   ILE A 144       5.218  44.553 106.167  1.00 11.17           N  
ATOM   3694  CA  ILE A 144       4.501  43.279 106.042  1.00  9.71           C  
ATOM   3695  C   ILE A 144       3.030  43.518 106.451  1.00 13.88           C  
ATOM   3696  O   ILE A 144       2.106  43.082 105.769  1.00 10.58           O  
ATOM   3697  CB  ILE A 144       5.178  42.150 106.856  1.00 12.47           C  
ATOM   3698  CG1 ILE A 144       6.498  41.732 106.168  1.00 11.92           C  
ATOM   3699  CG2 ILE A 144       4.261  40.925 107.004  1.00 12.95           C  
ATOM   3700  CD1 ILE A 144       7.446  40.979 107.089  1.00 14.60           C  
ATOM   3701  H   ILE A 144       5.888  44.647 106.917  1.00 11.17           H  
ATOM   3702  HA  ILE A 144       4.489  43.008 104.980  1.00  9.71           H  
ATOM   3703  HB  ILE A 144       5.405  42.519 107.862  1.00 12.47           H  
ATOM   3704 HG12 ILE A 144       6.277  41.112 105.290  1.00 11.92           H  
ATOM   3705 HG13 ILE A 144       7.030  42.614 105.800  1.00 11.92           H  
ATOM   3706 HG21 ILE A 144       3.367  41.166 107.588  1.00 12.95           H  
ATOM   3707 HG22 ILE A 144       3.940  40.552 106.025  1.00 12.95           H  
ATOM   3708 HG23 ILE A 144       4.762  40.106 107.528  1.00 12.95           H  
ATOM   3709 HD11 ILE A 144       7.890  41.666 107.815  1.00 14.60           H  
ATOM   3710 HD12 ILE A 144       6.951  40.175 107.636  1.00 14.60           H  
ATOM   3711 HD13 ILE A 144       8.262  40.535 106.513  1.00 14.60           H  
ATOM   3712  N   VAL A 145       2.791  44.183 107.575  1.00 10.60           N  
ATOM   3713  CA  VAL A 145       1.414  44.406 108.039  1.00  9.21           C  
ATOM   3714  C   VAL A 145       0.686  45.338 107.033  1.00 11.29           C  
ATOM   3715  O   VAL A 145      -0.488  45.128 106.730  1.00 12.98           O  
ATOM   3716  CB  VAL A 145       1.366  44.942 109.482  1.00 10.38           C  
ATOM   3717  CG1 VAL A 145      -0.061  45.304 109.897  1.00 10.33           C  
ATOM   3718  CG2 VAL A 145       1.888  43.892 110.471  1.00  8.48           C  
ATOM   3719  H   VAL A 145       3.555  44.537 108.133  1.00 10.60           H  
ATOM   3720  HA  VAL A 145       0.900  43.436 107.991  1.00  9.21           H  
ATOM   3721  HB  VAL A 145       1.992  45.839 109.562  1.00 10.38           H  
ATOM   3722 HG11 VAL A 145      -0.447  46.144 109.312  1.00 10.33           H  
ATOM   3723 HG12 VAL A 145      -0.735  44.453 109.752  1.00 10.33           H  
ATOM   3724 HG13 VAL A 145      -0.101  45.590 110.953  1.00 10.33           H  
ATOM   3725 HG21 VAL A 145       1.236  43.011 110.487  1.00  8.48           H  
ATOM   3726 HG22 VAL A 145       2.893  43.550 110.220  1.00  8.48           H  
ATOM   3727 HG23 VAL A 145       1.922  44.305 111.485  1.00  8.48           H  
ATOM   3728  N   ALA A 146       1.385  46.338 106.520  1.00  8.44           N  
ATOM   3729  CA  ALA A 146       0.798  47.253 105.548  1.00  8.85           C  
ATOM   3730  C   ALA A 146       0.489  46.521 104.216  1.00 13.74           C  
ATOM   3731  O   ALA A 146      -0.451  46.877 103.516  1.00 11.90           O  
ATOM   3732  CB  ALA A 146       1.708  48.442 105.289  1.00  8.51           C  
ATOM   3733  H   ALA A 146       2.348  46.458 106.799  1.00  8.44           H  
ATOM   3734  HA  ALA A 146      -0.159  47.602 105.956  1.00  8.85           H  
ATOM   3735  HB1 ALA A 146       1.851  49.028 106.202  1.00  8.51           H  
ATOM   3736  HB2 ALA A 146       2.695  48.121 104.946  1.00  8.51           H  
ATOM   3737  HB3 ALA A 146       1.289  49.102 104.526  1.00  8.51           H  
ATOM   3738  N   PHE A 147       1.297  45.505 103.902  1.00 11.29           N  
ATOM   3739  CA  PHE A 147       1.085  44.654 102.722  1.00  9.43           C  
ATOM   3740  C   PHE A 147      -0.235  43.887 102.931  1.00 12.56           C  
ATOM   3741  O   PHE A 147      -1.069  43.777 102.025  1.00 12.53           O  
ATOM   3742  CB  PHE A 147       2.279  43.711 102.499  1.00 10.77           C  
ATOM   3743  CG  PHE A 147       1.990  42.396 101.819  1.00 11.05           C  
ATOM   3744  CD1 PHE A 147       1.878  41.223 102.553  1.00 12.48           C  
ATOM   3745  CD2 PHE A 147       1.861  42.333 100.426  1.00 14.15           C  
ATOM   3746  CE1 PHE A 147       1.623  40.030 101.945  1.00 12.44           C  
ATOM   3747  CE2 PHE A 147       1.600  41.122  99.795  1.00 15.50           C  
ATOM   3748  CZ  PHE A 147       1.521  39.963 100.559  1.00 13.70           C  
ATOM   3749  H   PHE A 147       2.057  45.276 104.526  1.00 11.29           H  
ATOM   3750  HA  PHE A 147       0.947  45.309 101.852  1.00  9.43           H  
ATOM   3751  HB2 PHE A 147       3.045  44.248 101.924  1.00 10.77           H  
ATOM   3752  HB3 PHE A 147       2.773  43.488 103.448  1.00 10.77           H  
ATOM   3753  HD1 PHE A 147       1.995  41.256 103.626  1.00 12.48           H  
ATOM   3754  HD2 PHE A 147       1.965  43.233  99.837  1.00 14.15           H  
ATOM   3755  HE1 PHE A 147       1.501  39.136 102.540  1.00 12.44           H  
ATOM   3756  HE2 PHE A 147       1.462  41.082  98.725  1.00 15.50           H  
ATOM   3757  HZ  PHE A 147       1.378  39.008 100.076  1.00 13.70           H  
ATOM   3758  N   PHE A 148      -0.429  43.322 104.117  1.00  9.67           N  
ATOM   3759  CA  PHE A 148      -1.641  42.555 104.417  1.00 10.31           C  
ATOM   3760  C   PHE A 148      -2.865  43.486 104.321  1.00 13.25           C  
ATOM   3761  O   PHE A 148      -3.849  43.143 103.660  1.00 12.56           O  
ATOM   3762  CB  PHE A 148      -1.601  41.886 105.799  1.00 11.48           C  
ATOM   3763  CG  PHE A 148      -1.048  40.479 105.743  1.00 12.70           C  
ATOM   3764  CD1 PHE A 148       0.291  40.223 106.059  1.00 14.43           C  
ATOM   3765  CD2 PHE A 148      -1.863  39.418 105.325  1.00 14.54           C  
ATOM   3766  CE1 PHE A 148       0.804  38.937 106.004  1.00 14.47           C  
ATOM   3767  CE2 PHE A 148      -1.352  38.136 105.267  1.00 15.91           C  
ATOM   3768  CZ  PHE A 148      -0.027  37.894 105.583  1.00 14.24           C  
ATOM   3769  H   PHE A 148       0.274  43.400 104.838  1.00  9.67           H  
ATOM   3770  HA  PHE A 148      -1.755  41.810 103.619  1.00 10.31           H  
ATOM   3771  HB2 PHE A 148      -1.018  42.482 106.511  1.00 11.48           H  
ATOM   3772  HB3 PHE A 148      -2.604  41.825 106.234  1.00 11.48           H  
ATOM   3773  HD1 PHE A 148       0.934  41.040 106.351  1.00 14.43           H  
ATOM   3774  HD2 PHE A 148      -2.890  39.603 105.047  1.00 14.54           H  
ATOM   3775  HE1 PHE A 148       1.830  38.743 106.282  1.00 14.47           H  
ATOM   3776  HE2 PHE A 148      -1.991  37.317 104.972  1.00 15.91           H  
ATOM   3777  HZ  PHE A 148       0.369  36.893 105.503  1.00 14.24           H  
ATOM   3778  N   GLU A 149      -2.799  44.644 104.981  1.00 10.55           N  
ATOM   3779  CA  GLU A 149      -3.929  45.567 104.982  1.00  9.50           C  
ATOM   3780  C   GLU A 149      -4.217  46.100 103.562  1.00 13.90           C  
ATOM   3781  O   GLU A 149      -5.362  46.402 103.237  1.00 13.15           O  
ATOM   3782  CB  GLU A 149      -3.743  46.740 105.951  1.00  8.89           C  
ATOM   3783  CG  GLU A 149      -3.773  46.334 107.425  1.00 14.70           C  
ATOM   3784  CD  GLU A 149      -5.020  45.559 107.775  1.00 20.87           C  
ATOM   3785  OE1 GLU A 149      -6.133  46.084 107.584  1.00 22.46           O  
ATOM   3786  OE2 GLU A 149      -4.882  44.387 108.177  1.00 23.65           O1-
ATOM   3787  H   GLU A 149      -1.971  44.858 105.518  1.00 10.55           H  
ATOM   3788  HA  GLU A 149      -4.820  44.987 105.247  1.00  9.50           H  
ATOM   3789  HB2 GLU A 149      -2.795  47.251 105.743  1.00  8.89           H  
ATOM   3790  HB3 GLU A 149      -4.533  47.482 105.775  1.00  8.89           H  
ATOM   3791  HG2 GLU A 149      -3.735  47.234 108.049  1.00 14.70           H  
ATOM   3792  HG3 GLU A 149      -2.888  45.738 107.673  1.00 14.70           H  
ATOM   3793  N   PHE A 150      -3.192  46.235 102.738  1.00 12.00           N  
ATOM   3794  CA  PHE A 150      -3.387  46.673 101.354  1.00 11.25           C  
ATOM   3795  C   PHE A 150      -4.099  45.554 100.557  1.00 15.59           C  
ATOM   3796  O   PHE A 150      -4.944  45.800  99.705  1.00 14.57           O  
ATOM   3797  CB  PHE A 150      -2.071  47.051 100.675  1.00 11.98           C  
ATOM   3798  CG  PHE A 150      -2.310  47.818  99.399  1.00 13.06           C  
ATOM   3799  CD1 PHE A 150      -2.823  49.106  99.438  1.00 15.36           C  
ATOM   3800  CD2 PHE A 150      -2.060  47.224  98.163  1.00 14.52           C  
ATOM   3801  CE1 PHE A 150      -3.066  49.801  98.273  1.00 16.84           C  
ATOM   3802  CE2 PHE A 150      -2.321  47.913  97.009  1.00 17.16           C  
ATOM   3803  CZ  PHE A 150      -2.848  49.200  97.067  1.00 15.07           C  
ATOM   3804  H   PHE A 150      -2.258  46.021 103.057  1.00 12.00           H  
ATOM   3805  HA  PHE A 150      -4.068  47.531 101.391  1.00 11.25           H  
ATOM   3806  HB2 PHE A 150      -1.465  47.684 101.332  1.00 11.98           H  
ATOM   3807  HB3 PHE A 150      -1.463  46.159 100.477  1.00 11.98           H  
ATOM   3808  HD1 PHE A 150      -3.034  49.569 100.390  1.00 15.36           H  
ATOM   3809  HD2 PHE A 150      -1.661  46.222  98.116  1.00 14.52           H  
ATOM   3810  HE1 PHE A 150      -3.428  50.818  98.314  1.00 16.84           H  
ATOM   3811  HE2 PHE A 150      -2.116  47.457  96.052  1.00 17.16           H  
ATOM   3812  HZ  PHE A 150      -3.086  49.724  96.153  1.00 15.07           H  
ATOM   3813  N   GLY A 151      -3.744  44.306 100.844  1.00 13.36           N  
ATOM   3814  CA  GLY A 151      -4.404  43.165 100.238  1.00 12.92           C  
ATOM   3815  C   GLY A 151      -5.869  43.133 100.691  1.00 17.05           C  
ATOM   3816  O   GLY A 151      -6.778  42.848  99.912  1.00 16.88           O  
ATOM   3817  H   GLY A 151      -3.016  44.138 101.523  1.00 13.36           H  
ATOM   3818  HA2 GLY A 151      -4.367  43.261  99.150  1.00 12.92           H  
ATOM   3819  HA3 GLY A 151      -3.898  42.252 100.561  1.00 12.92           H  
ATOM   3820  N   GLY A 152      -6.082  43.449 101.973  1.00 14.21           N  
ATOM   3821  CA  GLY A 152      -7.408  43.528 102.545  1.00 14.70           C  
ATOM   3822  C   GLY A 152      -8.234  44.640 101.884  1.00 18.45           C  
ATOM   3823  O   GLY A 152      -9.404  44.469 101.578  1.00 17.95           O  
ATOM   3824  H   GLY A 152      -5.285  43.646 102.562  1.00 14.21           H  
ATOM   3825  HA2 GLY A 152      -7.913  42.567 102.404  1.00 14.70           H  
ATOM   3826  HA3 GLY A 152      -7.307  43.744 103.611  1.00 14.70           H  
ATOM   3827  N   VAL A 153      -7.612  45.796 101.672  1.00 14.42           N  
ATOM   3828  CA  VAL A 153      -8.250  46.943 101.016  1.00 13.67           C  
ATOM   3829  C   VAL A 153      -8.670  46.506  99.602  1.00 16.49           C  
ATOM   3830  O   VAL A 153      -9.805  46.737  99.192  1.00 15.52           O  
ATOM   3831  CB  VAL A 153      -7.316  48.176 100.982  1.00 17.94           C  
ATOM   3832  CG1 VAL A 153      -7.651  49.175  99.870  1.00 18.06           C  
ATOM   3833  CG2 VAL A 153      -7.360  48.907 102.326  1.00 17.43           C  
ATOM   3834  H   VAL A 153      -6.656  45.903 101.981  1.00 14.42           H  
ATOM   3835  HA  VAL A 153      -9.171  47.166 101.570  1.00 13.67           H  
ATOM   3836  HB  VAL A 153      -6.286  47.845 100.813  1.00 17.94           H  
ATOM   3837 HG11 VAL A 153      -7.493  48.739  98.879  1.00 18.06           H  
ATOM   3838 HG12 VAL A 153      -8.689  49.515  99.936  1.00 18.06           H  
ATOM   3839 HG13 VAL A 153      -6.996  50.051  99.930  1.00 18.06           H  
ATOM   3840 HG21 VAL A 153      -8.350  49.343 102.499  1.00 17.43           H  
ATOM   3841 HG22 VAL A 153      -7.140  48.234 103.159  1.00 17.43           H  
ATOM   3842 HG23 VAL A 153      -6.626  49.720 102.350  1.00 17.43           H  
ATOM   3843  N   MET A 154      -7.742  45.922  98.843  1.00 13.72           N  
ATOM   3844  CA  MET A 154      -8.047  45.548  97.470  1.00 13.80           C  
ATOM   3845  C   MET A 154      -9.077  44.398  97.415  1.00 15.63           C  
ATOM   3846  O   MET A 154      -9.858  44.318  96.488  1.00 14.45           O  
ATOM   3847  CB  MET A 154      -6.805  45.235  96.636  1.00 16.41           C  
ATOM   3848  CG  MET A 154      -6.031  46.519  96.332  1.00 21.69           C  
ATOM   3849  SD  MET A 154      -4.791  46.308  95.015  1.00 27.91           S  
ATOM   3850  CE  MET A 154      -5.864  46.286  93.564  1.00 23.58           C  
ATOM   3851  H   MET A 154      -6.820  45.760  99.222  1.00 13.72           H  
ATOM   3852  HA  MET A 154      -8.564  46.407  97.019  1.00 13.80           H  
ATOM   3853  HB2 MET A 154      -7.125  44.760  95.702  1.00 16.41           H  
ATOM   3854  HB3 MET A 154      -6.160  44.515  97.156  1.00 16.41           H  
ATOM   3855  HG2 MET A 154      -5.509  46.861  97.231  1.00 21.69           H  
ATOM   3856  HG3 MET A 154      -6.705  47.325  96.029  1.00 21.69           H  
ATOM   3857  HE1 MET A 154      -6.522  45.414  93.576  1.00 23.58           H  
ATOM   3858  HE2 MET A 154      -6.458  47.202  93.518  1.00 23.58           H  
ATOM   3859  HE3 MET A 154      -5.244  46.234  92.664  1.00 23.58           H  
ATOM   3860  N   CYS A 155      -9.097  43.539  98.422  1.00 10.55           N  
ATOM   3861  CA  CYS A 155     -10.103  42.478  98.494  1.00 12.65           C  
ATOM   3862  C   CYS A 155     -11.481  43.143  98.709  1.00 19.31           C  
ATOM   3863  O   CYS A 155     -12.449  42.777  98.036  1.00 19.04           O  
ATOM   3864  CB  CYS A 155      -9.891  41.465  99.620  1.00 12.80           C  
ATOM   3865  SG  CYS A 155      -8.544  40.304  99.258  1.00 16.80           S  
ATOM   3866  H   CYS A 155      -8.431  43.636  99.175  1.00 10.55           H  
ATOM   3867  HA  CYS A 155     -10.136  41.976  97.518  1.00 12.65           H  
ATOM   3868  HB2 CYS A 155     -10.796  40.865  99.766  1.00 12.80           H  
ATOM   3869  HB3 CYS A 155      -9.673  41.962 100.569  1.00 12.80           H  
ATOM   3870  HG  CYS A 155      -7.559  41.222  99.282  1.00 16.80           H  
ATOM   3871  N   VAL A 156     -11.563  44.077  99.651  1.00 14.73           N  
ATOM   3872  CA  VAL A 156     -12.824  44.752  99.968  1.00 15.04           C  
ATOM   3873  C   VAL A 156     -13.258  45.575  98.734  1.00 18.19           C  
ATOM   3874  O   VAL A 156     -14.443  45.545  98.357  1.00 17.58           O  
ATOM   3875  CB  VAL A 156     -12.708  45.613 101.245  1.00 19.15           C  
ATOM   3876  CG1 VAL A 156     -13.897  46.564 101.426  1.00 19.34           C  
ATOM   3877  CG2 VAL A 156     -12.610  44.719 102.489  1.00 19.28           C  
ATOM   3878  H   VAL A 156     -10.730  44.328 100.164  1.00 14.73           H  
ATOM   3879  HA  VAL A 156     -13.585  43.973 100.107  1.00 15.04           H  
ATOM   3880  HB  VAL A 156     -11.797  46.222 101.191  1.00 19.15           H  
ATOM   3881 HG11 VAL A 156     -13.924  47.322 100.637  1.00 19.34           H  
ATOM   3882 HG12 VAL A 156     -14.847  46.020 101.412  1.00 19.34           H  
ATOM   3883 HG13 VAL A 156     -13.827  47.096 102.381  1.00 19.34           H  
ATOM   3884 HG21 VAL A 156     -13.545  44.174 102.658  1.00 19.28           H  
ATOM   3885 HG22 VAL A 156     -11.807  43.982 102.401  1.00 19.28           H  
ATOM   3886 HG23 VAL A 156     -12.410  45.321 103.382  1.00 19.28           H  
ATOM   3887  N   GLU A 157     -12.338  46.330  98.141  1.00 14.54           N  
ATOM   3888  CA  GLU A 157     -12.689  47.136  96.975  1.00 15.58           C  
ATOM   3889  C   GLU A 157     -13.074  46.244  95.772  1.00 19.71           C  
ATOM   3890  O   GLU A 157     -13.910  46.631  94.967  1.00 17.91           O  
ATOM   3891  CB  GLU A 157     -11.606  48.153  96.595  1.00 17.15           C  
ATOM   3892  CG  GLU A 157     -11.924  49.545  97.149  1.00 25.66           C  
ATOM   3893  CD  GLU A 157     -13.127  50.132  96.445  1.00 62.63           C  
ATOM   3894  OE1 GLU A 157     -13.047  50.387  95.220  1.00 54.04           O  
ATOM   3895  OE2 GLU A 157     -14.177  50.300  97.113  1.00 61.01           O1-
ATOM   3896  H   GLU A 157     -11.403  46.378  98.520  1.00 14.54           H  
ATOM   3897  HA  GLU A 157     -13.614  47.653  97.248  1.00 15.58           H  
ATOM   3898  HB2 GLU A 157     -10.628  47.837  96.972  1.00 17.15           H  
ATOM   3899  HB3 GLU A 157     -11.502  48.215  95.507  1.00 17.15           H  
ATOM   3900  HG2 GLU A 157     -11.078  50.220  96.989  1.00 25.66           H  
ATOM   3901  HG3 GLU A 157     -12.096  49.497  98.230  1.00 25.66           H  
ATOM   3902  N   SER A 158     -12.503  45.055  95.674  1.00 16.69           N  
ATOM   3903  CA  SER A 158     -12.877  44.175  94.571  1.00 16.46           C  
ATOM   3904  C   SER A 158     -14.355  43.750  94.721  1.00 20.45           C  
ATOM   3905  O   SER A 158     -15.058  43.547  93.727  1.00 19.04           O  
ATOM   3906  CB  SER A 158     -11.986  42.945  94.414  1.00 17.08           C  
ATOM   3907  OG  SER A 158     -12.116  41.980  95.450  1.00 33.47           O  
ATOM   3908  H   SER A 158     -11.844  44.750  96.377  1.00 16.69           H  
ATOM   3909  HA  SER A 158     -12.807  44.772  93.652  1.00 16.46           H  
ATOM   3910  HB2 SER A 158     -10.933  43.233  94.345  1.00 17.08           H  
ATOM   3911  HB3 SER A 158     -12.253  42.437  93.486  1.00 17.08           H  
ATOM   3912  HG  SER A 158     -12.222  42.440  96.307  1.00 33.47           H  
ATOM   3913  N   VAL A 159     -14.813  43.597  95.964  1.00 17.34           N  
ATOM   3914  CA  VAL A 159     -16.193  43.213  96.253  1.00 16.59           C  
ATOM   3915  C   VAL A 159     -17.088  44.447  96.011  1.00 21.34           C  
ATOM   3916  O   VAL A 159     -18.164  44.328  95.422  1.00 21.23           O  
ATOM   3917  CB  VAL A 159     -16.343  42.625  97.671  1.00 22.07           C  
ATOM   3918  CG1 VAL A 159     -17.810  42.452  98.078  1.00 22.27           C  
ATOM   3919  CG2 VAL A 159     -15.645  41.262  97.758  1.00 21.96           C  
ATOM   3920  H   VAL A 159     -14.205  43.800  96.744  1.00 17.34           H  
ATOM   3921  HA  VAL A 159     -16.492  42.465  95.508  1.00 16.59           H  
ATOM   3922  HB  VAL A 159     -15.872  43.295  98.401  1.00 22.07           H  
ATOM   3923 HG11 VAL A 159     -18.319  43.418  98.157  1.00 22.27           H  
ATOM   3924 HG12 VAL A 159     -18.353  41.836  97.352  1.00 22.27           H  
ATOM   3925 HG13 VAL A 159     -17.886  41.969  99.058  1.00 22.27           H  
ATOM   3926 HG21 VAL A 159     -16.082  40.547  97.053  1.00 21.96           H  
ATOM   3927 HG22 VAL A 159     -14.579  41.344  97.534  1.00 21.96           H  
ATOM   3928 HG23 VAL A 159     -15.743  40.837  98.761  1.00 21.96           H  
ATOM   3929  N   ASN A 160     -16.670  45.618  96.480  1.00 17.59           N  
ATOM   3930  CA  ASN A 160     -17.462  46.857  96.353  1.00 18.44           C  
ATOM   3931  C   ASN A 160     -17.771  47.168  94.873  1.00 24.05           C  
ATOM   3932  O   ASN A 160     -18.774  47.781  94.526  1.00 25.09           O  
ATOM   3933  CB  ASN A 160     -16.703  48.087  96.850  1.00 19.81           C  
ATOM   3934  CG  ASN A 160     -16.667  48.263  98.346  1.00 34.90           C  
ATOM   3935  ND2 ASN A 160     -15.880  49.085  98.807  1.00 35.12           N  
ATOM   3936  OD1 ASN A 160     -17.489  47.566  99.107  1.00 24.49           O  
ATOM   3937  H   ASN A 160     -15.793  45.664  96.978  1.00 17.59           H  
ATOM   3938  HA  ASN A 160     -18.413  46.700  96.873  1.00 18.44           H  
ATOM   3939  HB2 ASN A 160     -17.169  49.002  96.457  1.00 19.81           H  
ATOM   3940  HB3 ASN A 160     -15.679  48.074  96.466  1.00 19.81           H  
ATOM   3941 HD21 ASN A 160     -15.846  49.248  99.803  1.00 35.12           H  
ATOM   3942 HD22 ASN A 160     -15.267  49.598  98.190  1.00 35.12           H  
ATOM   3943  N   ARG A 161     -16.817  46.857  94.012  1.00 19.59           N  
ATOM   3944  CA  ARG A 161     -16.853  47.229  92.598  1.00 18.76           C  
ATOM   3945  C   ARG A 161     -17.525  46.142  91.714  1.00 19.72           C  
ATOM   3946  O   ARG A 161     -17.461  46.224  90.487  1.00 17.78           O  
ATOM   3947  CB  ARG A 161     -15.417  47.457  92.087  1.00 20.23           C  
ATOM   3948  CG  ARG A 161     -14.678  48.603  92.795  1.00 30.27           C  
ATOM   3949  CD  ARG A 161     -13.163  48.471  92.628  1.00 44.49           C  
ATOM   3950  NE  ARG A 161     -12.624  49.378  91.607  1.00 55.23           N  
ATOM   3951  CZ  ARG A 161     -12.403  50.678  91.760  1.00 71.56           C  
ATOM   3952  NH1 ARG A 161     -12.654  51.275  92.926  1.00 70.49           N  
ATOM   3953  NH2 ARG A 161     -11.916  51.379  90.745  1.00 50.63           N1+
ATOM   3954  H   ARG A 161     -16.011  46.330  94.317  1.00 19.59           H  
ATOM   3955  HA  ARG A 161     -17.441  48.146  92.479  1.00 18.76           H  
ATOM   3956  HB2 ARG A 161     -14.860  46.518  92.209  1.00 20.23           H  
ATOM   3957  HB3 ARG A 161     -15.426  47.671  91.013  1.00 20.23           H  
ATOM   3958  HG2 ARG A 161     -14.909  48.598  93.864  1.00 30.27           H  
ATOM   3959  HG3 ARG A 161     -15.039  49.563  92.409  1.00 30.27           H  
ATOM   3960  HD2 ARG A 161     -12.879  47.456  92.329  1.00 44.49           H  
ATOM   3961  HD3 ARG A 161     -12.626  48.651  93.559  1.00 44.49           H  
ATOM   3962  HE  ARG A 161     -12.433  48.970  90.703  1.00 55.23           H  
ATOM   3963 HH11 ARG A 161     -13.025  50.740  93.698  1.00 70.49           H  
ATOM   3964 HH12 ARG A 161     -12.473  52.262  93.038  1.00 70.49           H  
ATOM   3965 HH21 ARG A 161     -11.716  50.923  89.866  1.00 50.63           H  
ATOM   3966 HH22 ARG A 161     -11.745  52.369  90.851  1.00 50.63           H  
ATOM   3967  N   GLU A 162     -18.081  45.112  92.344  1.00 16.82           N  
ATOM   3968  CA  GLU A 162     -18.727  43.972  91.676  1.00 16.32           C  
ATOM   3969  C   GLU A 162     -17.704  43.088  90.888  1.00 18.70           C  
ATOM   3970  O   GLU A 162     -18.064  42.274  90.036  1.00 17.99           O  
ATOM   3971  CB  GLU A 162     -19.956  44.339  90.829  1.00 18.08           C  
ATOM   3972  CG  GLU A 162     -21.089  44.945  91.659  1.00 24.87           C  
ATOM   3973  CD  GLU A 162     -22.392  45.106  90.899  1.00 50.13           C  
ATOM   3974  OE1 GLU A 162     -22.377  45.124  89.645  1.00 36.51           O  
ATOM   3975  OE2 GLU A 162     -23.443  45.209  91.564  1.00 50.19           O1-
ATOM   3976  H   GLU A 162     -18.076  45.095  93.354  1.00 16.82           H  
ATOM   3977  HA  GLU A 162     -19.062  43.324  92.499  1.00 16.32           H  
ATOM   3978  HB2 GLU A 162     -19.676  45.029  90.024  1.00 18.08           H  
ATOM   3979  HB3 GLU A 162     -20.332  43.437  90.330  1.00 18.08           H  
ATOM   3980  HG2 GLU A 162     -20.795  45.932  92.034  1.00 24.87           H  
ATOM   3981  HG3 GLU A 162     -21.285  44.309  92.531  1.00 24.87           H  
ATOM   3982  N   MET A 163     -16.441  43.224  91.273  1.00 13.47           N  
ATOM   3983  CA  MET A 163     -15.309  42.518  90.664  1.00 13.70           C  
ATOM   3984  C   MET A 163     -14.778  41.424  91.622  1.00 17.59           C  
ATOM   3985  O   MET A 163     -13.602  41.105  91.643  1.00 19.68           O  
ATOM   3986  CB  MET A 163     -14.190  43.505  90.293  1.00 15.65           C  
ATOM   3987  CG  MET A 163     -14.637  44.504  89.231  1.00 18.69           C  
ATOM   3988  SD  MET A 163     -13.376  45.806  88.999  1.00 22.62           S  
ATOM   3989  CE  MET A 163     -14.403  46.967  88.060  1.00 18.72           C  
ATOM   3990  H   MET A 163     -16.206  43.884  92.000  1.00 13.47           H  
ATOM   3991  HA  MET A 163     -15.649  41.998  89.760  1.00 13.70           H  
ATOM   3992  HB2 MET A 163     -13.327  42.949  89.913  1.00 15.65           H  
ATOM   3993  HB3 MET A 163     -13.860  44.031  91.199  1.00 15.65           H  
ATOM   3994  HG2 MET A 163     -15.568  44.986  89.526  1.00 18.69           H  
ATOM   3995  HG3 MET A 163     -14.802  43.996  88.275  1.00 18.69           H  
ATOM   3996  HE1 MET A 163     -14.737  46.507  87.127  1.00 18.72           H  
ATOM   3997  HE2 MET A 163     -15.270  47.278  88.646  1.00 18.72           H  
ATOM   3998  HE3 MET A 163     -13.813  47.856  87.820  1.00 18.72           H  
ATOM   3999  N   SER A 164     -15.717  40.798  92.314  1.00 14.54           N  
ATOM   4000  CA  SER A 164     -15.365  39.861  93.374  1.00 13.35           C  
ATOM   4001  C   SER A 164     -14.503  38.631  93.010  1.00 16.47           C  
ATOM   4002  O   SER A 164     -13.768  38.182  93.879  1.00 15.67           O  
ATOM   4003  CB  SER A 164     -16.568  39.439  94.222  1.00 15.23           C  
ATOM   4004  OG  SER A 164     -17.612  38.797  93.479  1.00 27.66           O  
ATOM   4005  H   SER A 164     -16.682  41.050  92.159  1.00 14.54           H  
ATOM   4006  HA  SER A 164     -14.712  40.447  94.041  1.00 13.35           H  
ATOM   4007  HB2 SER A 164     -17.017  40.311  94.708  1.00 15.23           H  
ATOM   4008  HB3 SER A 164     -16.242  38.753  95.009  1.00 15.23           H  
ATOM   4009  HG  SER A 164     -17.945  39.441  92.829  1.00 27.66           H  
ATOM   4010  N   PRO A 165     -14.542  38.080  91.782  1.00 14.68           N  
ATOM   4011  CA  PRO A 165     -13.576  37.021  91.418  1.00 12.33           C  
ATOM   4012  C   PRO A 165     -12.084  37.457  91.391  1.00 17.75           C  
ATOM   4013  O   PRO A 165     -11.183  36.651  91.174  1.00 17.95           O  
ATOM   4014  CB  PRO A 165     -14.001  36.585  90.011  1.00 13.94           C  
ATOM   4015  CG  PRO A 165     -15.461  37.010  89.920  1.00 17.72           C  
ATOM   4016  CD  PRO A 165     -15.483  38.312  90.702  1.00 14.55           C  
ATOM   4017  HA  PRO A 165     -13.686  36.206  92.143  1.00 12.33           H  
ATOM   4018  HB2 PRO A 165     -13.416  37.104  89.241  1.00 13.94           H  
ATOM   4019  HB3 PRO A 165     -13.871  35.510  89.857  1.00 13.94           H  
ATOM   4020  HG2 PRO A 165     -16.094  36.263  90.413  1.00 17.72           H  
ATOM   4021  HG3 PRO A 165     -15.806  37.129  88.890  1.00 17.72           H  
ATOM   4022  HD2 PRO A 165     -16.480  38.558  91.071  1.00 14.55           H  
ATOM   4023  HD3 PRO A 165     -15.103  39.133  90.085  1.00 14.55           H  
ATOM   4024  N   LEU A 166     -11.837  38.744  91.660  1.00 12.93           N  
ATOM   4025  CA  LEU A 166     -10.487  39.224  91.853  1.00 12.26           C  
ATOM   4026  C   LEU A 166      -9.997  38.908  93.289  1.00 16.13           C  
ATOM   4027  O   LEU A 166      -8.787  39.030  93.539  1.00 15.97           O  
ATOM   4028  CB  LEU A 166     -10.309  40.713  91.554  1.00 11.89           C  
ATOM   4029  CG  LEU A 166     -10.590  41.125  90.096  1.00 15.56           C  
ATOM   4030  CD1 LEU A 166     -10.415  42.639  89.957  1.00 14.36           C  
ATOM   4031  CD2 LEU A 166      -9.679  40.410  89.096  1.00 19.22           C  
ATOM   4032  H   LEU A 166     -12.605  39.384  91.799  1.00 12.93           H  
ATOM   4033  HA  LEU A 166      -9.834  38.648  91.192  1.00 12.26           H  
ATOM   4034  HB2 LEU A 166     -10.962  41.286  92.218  1.00 11.89           H  
ATOM   4035  HB3 LEU A 166      -9.285  41.013  91.815  1.00 11.89           H  
ATOM   4036  HG  LEU A 166     -11.628  40.882  89.844  1.00 15.56           H  
ATOM   4037 HD11 LEU A 166     -11.052  43.176  90.667  1.00 14.36           H  
ATOM   4038 HD12 LEU A 166      -9.379  42.933  90.151  1.00 14.36           H  
ATOM   4039 HD13 LEU A 166     -10.680  42.973  88.948  1.00 14.36           H  
ATOM   4040 HD21 LEU A 166      -8.624  40.533  89.361  1.00 19.22           H  
ATOM   4041 HD22 LEU A 166      -9.898  39.338  89.055  1.00 19.22           H  
ATOM   4042 HD23 LEU A 166      -9.823  40.807  88.085  1.00 19.22           H  
ATOM   4043  N   VAL A 167     -10.871  38.516  94.197  1.00 13.93           N  
ATOM   4044  CA  VAL A 167     -10.475  38.155  95.571  1.00 14.35           C  
ATOM   4045  C   VAL A 167      -9.549  36.925  95.467  1.00 18.44           C  
ATOM   4046  O   VAL A 167      -8.478  36.856  96.069  1.00 15.45           O  
ATOM   4047  CB  VAL A 167     -11.689  37.841  96.475  1.00 16.69           C  
ATOM   4048  CG1 VAL A 167     -11.261  37.255  97.825  1.00 16.65           C  
ATOM   4049  CG2 VAL A 167     -12.528  39.093  96.742  1.00 15.21           C  
ATOM   4050  H   VAL A 167     -11.853  38.474  93.964  1.00 13.93           H  
ATOM   4051  HA  VAL A 167      -9.886  38.986  95.978  1.00 14.35           H  
ATOM   4052  HB  VAL A 167     -12.329  37.100  95.979  1.00 16.69           H  
ATOM   4053 HG11 VAL A 167     -10.735  36.304  97.706  1.00 16.65           H  
ATOM   4054 HG12 VAL A 167     -10.601  37.943  98.362  1.00 16.65           H  
ATOM   4055 HG13 VAL A 167     -12.134  37.061  98.456  1.00 16.65           H  
ATOM   4056 HG21 VAL A 167     -11.952  39.846  97.289  1.00 15.21           H  
ATOM   4057 HG22 VAL A 167     -12.883  39.545  95.814  1.00 15.21           H  
ATOM   4058 HG23 VAL A 167     -13.412  38.845  97.340  1.00 15.21           H  
ATOM   4059  N   ASP A 168      -9.976  35.940  94.692  1.00 16.73           N  
ATOM   4060  CA  ASP A 168      -9.274  34.659  94.535  1.00 15.63           C  
ATOM   4061  C   ASP A 168      -7.905  34.940  93.878  1.00 18.52           C  
ATOM   4062  O   ASP A 168      -6.908  34.254  94.075  1.00 18.84           O  
ATOM   4063  CB  ASP A 168     -10.032  33.696  93.629  1.00 17.44           C  
ATOM   4064  CG  ASP A 168     -11.435  33.648  94.141  1.00 29.16           C  
ATOM   4065  OD1 ASP A 168     -11.750  32.773  94.972  1.00 29.55           O  
ATOM   4066  OD2 ASP A 168     -12.221  34.541  93.760  1.00 35.29           O1-
ATOM   4067  H   ASP A 168     -10.853  36.029  94.199  1.00 16.73           H  
ATOM   4068  HA  ASP A 168      -9.104  34.244  95.535  1.00 15.63           H  
ATOM   4069  HB2 ASP A 168      -9.572  32.702  93.643  1.00 17.44           H  
ATOM   4070  HB3 ASP A 168     -10.040  34.037  92.586  1.00 17.44           H  
ATOM   4071  N   ASN A 169      -7.914  35.941  92.998  1.00 14.93           N  
ATOM   4072  CA  ASN A 169      -6.725  36.315  92.244  1.00 15.48           C  
ATOM   4073  C   ASN A 169      -5.758  37.100  93.159  1.00 15.99           C  
ATOM   4074  O   ASN A 169      -4.548  36.897  93.074  1.00 13.38           O  
ATOM   4075  CB  ASN A 169      -7.069  37.123  91.007  1.00 18.66           C  
ATOM   4076  CG  ASN A 169      -7.422  36.206  89.861  1.00 31.30           C  
ATOM   4077  OD1 ASN A 169      -6.582  35.831  89.079  1.00 23.32           O  
ATOM   4078  ND2 ASN A 169      -8.687  35.836  89.781  1.00 23.36           N  
ATOM   4079  H   ASN A 169      -8.758  36.478  92.855  1.00 14.93           H  
ATOM   4080  HA  ASN A 169      -6.205  35.389  91.963  1.00 15.48           H  
ATOM   4081  HB2 ASN A 169      -6.204  37.705  90.692  1.00 18.66           H  
ATOM   4082  HB3 ASN A 169      -7.873  37.837  91.187  1.00 18.66           H  
ATOM   4083 HD21 ASN A 169      -8.985  35.214  89.043  1.00 23.36           H  
ATOM   4084 HD22 ASN A 169      -9.356  36.174  90.457  1.00 23.36           H  
ATOM   4085  N   ILE A 170      -6.306  37.960  94.012  1.00 10.83           N  
ATOM   4086  CA  ILE A 170      -5.495  38.711  94.971  1.00 11.13           C  
ATOM   4087  C   ILE A 170      -4.862  37.691  95.946  1.00 15.67           C  
ATOM   4088  O   ILE A 170      -3.706  37.825  96.300  1.00 15.10           O  
ATOM   4089  CB  ILE A 170      -6.294  39.829  95.674  1.00 12.76           C  
ATOM   4090  CG1 ILE A 170      -6.586  40.973  94.674  1.00 13.68           C  
ATOM   4091  CG2 ILE A 170      -5.532  40.390  96.883  1.00 12.47           C  
ATOM   4092  CD1 ILE A 170      -7.746  41.855  95.113  1.00 11.99           C  
ATOM   4093  H   ILE A 170      -7.308  38.091  94.010  1.00 10.83           H  
ATOM   4094  HA  ILE A 170      -4.661  39.153  94.412  1.00 11.13           H  
ATOM   4095  HB  ILE A 170      -7.244  39.414  96.033  1.00 12.76           H  
ATOM   4096 HG12 ILE A 170      -5.691  41.594  94.542  1.00 13.68           H  
ATOM   4097 HG13 ILE A 170      -6.824  40.573  93.683  1.00 13.68           H  
ATOM   4098 HG21 ILE A 170      -5.448  39.639  97.675  1.00 12.47           H  
ATOM   4099 HG22 ILE A 170      -4.522  40.704  96.601  1.00 12.47           H  
ATOM   4100 HG23 ILE A 170      -6.039  41.255  97.319  1.00 12.47           H  
ATOM   4101 HD11 ILE A 170      -8.666  41.273  95.226  1.00 11.99           H  
ATOM   4102 HD12 ILE A 170      -7.534  42.342  96.066  1.00 11.99           H  
ATOM   4103 HD13 ILE A 170      -7.931  42.635  94.368  1.00 11.99           H  
ATOM   4104  N   ALA A 171      -5.598  36.659  96.318  1.00 13.25           N  
ATOM   4105  CA  ALA A 171      -5.055  35.616  97.186  1.00 13.64           C  
ATOM   4106  C   ALA A 171      -3.861  34.916  96.478  1.00 17.05           C  
ATOM   4107  O   ALA A 171      -2.862  34.569  97.098  1.00 18.50           O  
ATOM   4108  CB  ALA A 171      -6.118  34.598  97.568  1.00 14.63           C  
ATOM   4109  H   ALA A 171      -6.546  36.572  95.980  1.00 13.25           H  
ATOM   4110  HA  ALA A 171      -4.666  36.106  98.087  1.00 13.64           H  
ATOM   4111  HB1 ALA A 171      -6.960  35.083  98.071  1.00 14.63           H  
ATOM   4112  HB2 ALA A 171      -6.511  34.076  96.690  1.00 14.63           H  
ATOM   4113  HB3 ALA A 171      -5.704  33.840  98.241  1.00 14.63           H  
ATOM   4114  N   LEU A 172      -3.980  34.716  95.177  1.00 14.24           N  
ATOM   4115  CA  LEU A 172      -2.918  34.115  94.364  1.00 15.02           C  
ATOM   4116  C   LEU A 172      -1.732  35.107  94.264  1.00 17.23           C  
ATOM   4117  O   LEU A 172      -0.587  34.723  94.367  1.00 16.12           O  
ATOM   4118  CB  LEU A 172      -3.438  33.719  92.976  1.00 16.40           C  
ATOM   4119  CG  LEU A 172      -2.409  33.010  92.072  1.00 24.55           C  
ATOM   4120  CD1 LEU A 172      -1.913  31.694  92.671  1.00 25.93           C  
ATOM   4121  CD2 LEU A 172      -3.027  32.753  90.695  1.00 30.28           C  
ATOM   4122  H   LEU A 172      -4.825  35.009  94.708  1.00 14.24           H  
ATOM   4123  HA  LEU A 172      -2.571  33.232  94.910  1.00 15.02           H  
ATOM   4124  HB2 LEU A 172      -4.318  33.073  93.098  1.00 16.40           H  
ATOM   4125  HB3 LEU A 172      -3.792  34.613  92.450  1.00 16.40           H  
ATOM   4126  HG  LEU A 172      -1.545  33.669  91.924  1.00 24.55           H  
ATOM   4127 HD11 LEU A 172      -1.344  31.862  93.590  1.00 25.93           H  
ATOM   4128 HD12 LEU A 172      -2.747  31.023  92.902  1.00 25.93           H  
ATOM   4129 HD13 LEU A 172      -1.247  31.176  91.971  1.00 25.93           H  
ATOM   4130 HD21 LEU A 172      -3.897  32.091  90.766  1.00 30.28           H  
ATOM   4131 HD22 LEU A 172      -3.352  33.691  90.233  1.00 30.28           H  
ATOM   4132 HD23 LEU A 172      -2.299  32.286  90.023  1.00 30.28           H  
ATOM   4133  N   TRP A 173      -2.034  36.387  94.042  1.00 14.44           N  
ATOM   4134  CA  TRP A 173      -1.001  37.416  93.901  1.00 14.53           C  
ATOM   4135  C   TRP A 173      -0.338  37.748  95.262  1.00 17.23           C  
ATOM   4136  O   TRP A 173       0.814  38.166  95.309  1.00 15.74           O  
ATOM   4137  CB  TRP A 173      -1.494  38.689  93.207  1.00 14.03           C  
ATOM   4138  CG  TRP A 173      -2.040  38.466  91.822  1.00 15.38           C  
ATOM   4139  CD1 TRP A 173      -1.612  37.537  90.891  1.00 18.87           C  
ATOM   4140  CD2 TRP A 173      -3.121  39.179  91.208  1.00 15.04           C  
ATOM   4141  NE1 TRP A 173      -2.427  37.577  89.784  1.00 18.29           N  
ATOM   4142  CE2 TRP A 173      -3.351  38.579  89.942  1.00 18.94           C  
ATOM   4143  CE3 TRP A 173      -3.981  40.201  91.644  1.00 15.79           C  
ATOM   4144  CZ2 TRP A 173      -4.387  38.982  89.107  1.00 18.47           C  
ATOM   4145  CZ3 TRP A 173      -4.998  40.609  90.814  1.00 16.98           C  
ATOM   4146  CH2 TRP A 173      -5.196  40.001  89.551  1.00 18.03           C  
ATOM   4147  H   TRP A 173      -3.002  36.659  93.952  1.00 14.44           H  
ATOM   4148  HA  TRP A 173      -0.204  36.971  93.297  1.00 14.53           H  
ATOM   4149  HB2 TRP A 173      -2.261  39.163  93.832  1.00 14.03           H  
ATOM   4150  HB3 TRP A 173      -0.666  39.403  93.128  1.00 14.03           H  
ATOM   4151  HD1 TRP A 173      -0.765  36.879  91.015  1.00 18.87           H  
ATOM   4152  HE1 TRP A 173      -2.356  36.966  88.983  1.00 18.29           H  
ATOM   4153  HE3 TRP A 173      -3.846  40.658  92.613  1.00 15.79           H  
ATOM   4154  HZ2 TRP A 173      -4.550  38.512  88.148  1.00 18.47           H  
ATOM   4155  HZ3 TRP A 173      -5.656  41.405  91.130  1.00 16.98           H  
ATOM   4156  HH2 TRP A 173      -6.003  40.346  88.921  1.00 18.03           H  
ATOM   4157  N   MET A 174      -1.052  37.500  96.355  1.00 13.48           N  
ATOM   4158  CA  MET A 174      -0.452  37.573  97.687  1.00 12.19           C  
ATOM   4159  C   MET A 174       0.523  36.369  97.806  1.00 16.74           C  
ATOM   4160  O   MET A 174       1.619  36.481  98.341  1.00 15.88           O  
ATOM   4161  CB  MET A 174      -1.486  37.520  98.819  1.00 12.77           C  
ATOM   4162  CG  MET A 174      -2.193  38.861  99.010  1.00 13.90           C  
ATOM   4163  SD  MET A 174      -3.531  38.761 100.247  1.00 15.33           S  
ATOM   4164  CE  MET A 174      -2.554  38.940 101.757  1.00 13.06           C  
ATOM   4165  H   MET A 174      -2.016  37.211  96.270  1.00 13.48           H  
ATOM   4166  HA  MET A 174       0.152  38.486  97.750  1.00 12.19           H  
ATOM   4167  HB2 MET A 174      -0.980  37.249  99.753  1.00 12.77           H  
ATOM   4168  HB3 MET A 174      -2.218  36.729  98.619  1.00 12.77           H  
ATOM   4169  HG2 MET A 174      -2.643  39.198  98.074  1.00 13.90           H  
ATOM   4170  HG3 MET A 174      -1.483  39.633  99.322  1.00 13.90           H  
ATOM   4171  HE1 MET A 174      -1.842  38.117 101.858  1.00 13.06           H  
ATOM   4172  HE2 MET A 174      -2.021  39.894 101.759  1.00 13.06           H  
ATOM   4173  HE3 MET A 174      -3.232  38.918 102.613  1.00 13.06           H  
ATOM   4174  N   THR A 175       0.080  35.223  97.304  1.00 14.75           N  
ATOM   4175  CA  THR A 175       0.844  33.969  97.348  1.00 14.79           C  
ATOM   4176  C   THR A 175       2.124  34.105  96.490  1.00 18.29           C  
ATOM   4177  O   THR A 175       3.161  33.533  96.836  1.00 17.73           O  
ATOM   4178  CB  THR A 175      -0.004  32.752  96.930  1.00 20.17           C  
ATOM   4179  OG1 THR A 175      -1.126  32.620  97.814  1.00 17.90           O  
ATOM   4180  CG2 THR A 175       0.758  31.435  97.018  1.00 17.76           C  
ATOM   4181  H   THR A 175      -0.824  35.202  96.853  1.00 14.75           H  
ATOM   4182  HA  THR A 175       1.155  33.845  98.390  1.00 14.79           H  
ATOM   4183  HB  THR A 175      -0.390  32.858  95.914  1.00 20.17           H  
ATOM   4184 HG21 THR A 175       1.588  31.393  96.307  1.00 17.76           H  
ATOM   4185 HG22 THR A 175       1.146  31.281  98.030  1.00 17.76           H  
ATOM   4186 HG23 THR A 175       0.089  30.593  96.809  1.00 17.76           H  
ATOM   4187  HG1 THR A 175      -1.749  33.354  97.618  1.00 17.90           H  
ATOM   4188  N   GLU A 176       2.046  34.886  95.416  1.00 16.35           N  
ATOM   4189  CA  GLU A 176       3.171  35.153  94.515  1.00 16.93           C  
ATOM   4190  C   GLU A 176       4.383  35.761  95.268  1.00 19.60           C  
ATOM   4191  O   GLU A 176       5.529  35.640  94.818  1.00 17.74           O  
ATOM   4192  CB  GLU A 176       2.804  36.171  93.414  1.00 18.91           C  
ATOM   4193  CG  GLU A 176       2.234  35.563  92.132  1.00 29.48           C  
ATOM   4194  CD  GLU A 176       2.759  36.416  90.997  1.00 47.25           C  
ATOM   4195  OE1 GLU A 176       3.893  36.123  90.557  1.00 47.45           O  
ATOM   4196  OE2 GLU A 176       2.105  37.410  90.599  1.00 32.67           O1-
ATOM   4197  H   GLU A 176       1.166  35.324  95.186  1.00 16.35           H  
ATOM   4198  HA  GLU A 176       3.502  34.194  94.098  1.00 16.93           H  
ATOM   4199  HB2 GLU A 176       2.085  36.896  93.797  1.00 18.91           H  
ATOM   4200  HB3 GLU A 176       3.687  36.780  93.179  1.00 18.91           H  
ATOM   4201  HG2 GLU A 176       1.142  35.547  92.141  1.00 29.48           H  
ATOM   4202  HG3 GLU A 176       2.579  34.534  91.987  1.00 29.48           H  
ATOM   4203  N   TYR A 177       4.103  36.529  96.321  1.00 13.83           N  
ATOM   4204  CA  TYR A 177       5.158  37.165  97.111  1.00 12.52           C  
ATOM   4205  C   TYR A 177       5.361  36.405  98.439  1.00 17.63           C  
ATOM   4206  O   TYR A 177       6.480  36.314  98.943  1.00 19.12           O  
ATOM   4207  CB  TYR A 177       4.865  38.653  97.344  1.00 13.67           C  
ATOM   4208  CG  TYR A 177       6.061  39.508  96.982  1.00 15.77           C  
ATOM   4209  CD1 TYR A 177       6.387  39.754  95.657  1.00 18.49           C  
ATOM   4210  CD2 TYR A 177       6.906  39.996  97.973  1.00 16.52           C  
ATOM   4211  CE1 TYR A 177       7.488  40.530  95.323  1.00 21.26           C  
ATOM   4212  CE2 TYR A 177       8.008  40.786  97.654  1.00 17.39           C  
ATOM   4213  CZ  TYR A 177       8.306  41.025  96.331  1.00 22.79           C  
ATOM   4214  OH  TYR A 177       9.404  41.783  96.058  1.00 20.56           O  
ATOM   4215  H   TYR A 177       3.145  36.658  96.616  1.00 13.83           H  
ATOM   4216  HA  TYR A 177       6.105  37.042  96.571  1.00 12.52           H  
ATOM   4217  HB2 TYR A 177       4.018  38.991  96.732  1.00 13.67           H  
ATOM   4218  HB3 TYR A 177       4.575  38.845  98.385  1.00 13.67           H  
ATOM   4219  HD1 TYR A 177       5.774  39.335  94.873  1.00 18.49           H  
ATOM   4220  HD2 TYR A 177       6.704  39.758  99.007  1.00 16.52           H  
ATOM   4221  HE1 TYR A 177       7.707  40.747  94.288  1.00 21.26           H  
ATOM   4222  HE2 TYR A 177       8.622  41.206  98.437  1.00 17.39           H  
ATOM   4223  HH  TYR A 177       9.359  42.104  95.118  1.00 20.56           H  
ATOM   4224  N   LEU A 178       4.284  35.926  99.034  1.00 17.47           N  
ATOM   4225  CA  LEU A 178       4.348  35.214 100.307  1.00 18.82           C  
ATOM   4226  C   LEU A 178       5.180  33.938 100.122  1.00 23.64           C  
ATOM   4227  O   LEU A 178       6.141  33.707 100.845  1.00 21.46           O  
ATOM   4228  CB  LEU A 178       2.972  34.830 100.875  1.00 19.33           C  
ATOM   4229  CG  LEU A 178       2.249  35.973 101.610  1.00 26.20           C  
ATOM   4230  CD1 LEU A 178       0.768  35.625 101.787  1.00 27.76           C  
ATOM   4231  CD2 LEU A 178       2.864  36.234 102.986  1.00 26.88           C  
ATOM   4232  H   LEU A 178       3.375  36.058  98.615  1.00 17.47           H  
ATOM   4233  HA  LEU A 178       4.888  35.852 101.003  1.00 18.82           H  
ATOM   4234  HB2 LEU A 178       2.342  34.464 100.061  1.00 19.33           H  
ATOM   4235  HB3 LEU A 178       3.080  33.985 101.569  1.00 19.33           H  
ATOM   4236  HG  LEU A 178       2.317  36.888 101.012  1.00 26.20           H  
ATOM   4237 HD11 LEU A 178       0.291  35.435 100.820  1.00 27.76           H  
ATOM   4238 HD12 LEU A 178       0.642  34.729 102.405  1.00 27.76           H  
ATOM   4239 HD13 LEU A 178       0.230  36.448 102.269  1.00 27.76           H  
ATOM   4240 HD21 LEU A 178       2.813  35.341 103.617  1.00 26.88           H  
ATOM   4241 HD22 LEU A 178       3.912  36.531 102.912  1.00 26.88           H  
ATOM   4242 HD23 LEU A 178       2.332  37.039 103.502  1.00 26.88           H  
ATOM   4243  N   ASN A 179       4.763  33.075  99.199  1.00 20.84           N  
ATOM   4244  CA  ASN A 179       5.368  31.756  98.981  1.00 21.12           C  
ATOM   4245  C   ASN A 179       6.450  31.827  97.878  1.00 26.78           C  
ATOM   4246  O   ASN A 179       6.666  30.894  97.114  1.00 27.43           O  
ATOM   4247  CB  ASN A 179       4.325  30.681  98.688  1.00 21.71           C  
ATOM   4248  CG  ASN A 179       3.548  30.259  99.924  1.00 38.63           C  
ATOM   4249  OD1 ASN A 179       3.716  30.766 101.032  1.00 37.11           O  
ATOM   4250  ND2 ASN A 179       2.664  29.308  99.705  1.00 38.67           N  
ATOM   4251  H   ASN A 179       3.968  33.308  98.621  1.00 20.84           H  
ATOM   4252  HA  ASN A 179       5.915  31.479  99.893  1.00 21.12           H  
ATOM   4253  HB2 ASN A 179       4.806  29.775  98.299  1.00 21.71           H  
ATOM   4254  HB3 ASN A 179       3.618  31.024  97.925  1.00 21.71           H  
ATOM   4255 HD21 ASN A 179       2.558  28.920  98.779  1.00 38.67           H  
ATOM   4256 HD22 ASN A 179       2.092  28.966 100.465  1.00 38.67           H  
ATOM   4257  N   ARG A 180       7.256  32.873  97.972  1.00 24.15           N  
ATOM   4258  CA  ARG A 180       8.464  33.028  97.176  1.00 25.00           C  
ATOM   4259  C   ARG A 180       9.494  33.786  98.043  1.00 29.15           C  
ATOM   4260  O   ARG A 180      10.635  33.337  98.217  1.00 29.87           O  
ATOM   4261  CB  ARG A 180       8.261  33.816  95.872  1.00 27.20           C  
ATOM   4262  CG  ARG A 180       7.470  33.106  94.764  1.00 39.88           C  
ATOM   4263  CD  ARG A 180       7.748  33.799  93.428  1.00 48.09           C  
ATOM   4264  NE  ARG A 180       6.816  33.421  92.346  1.00 50.75           N  
ATOM   4265  CZ  ARG A 180       6.008  34.247  91.684  1.00 64.32           C  
ATOM   4266  NH1 ARG A 180       5.768  35.466  92.152  1.00 45.42           N  
ATOM   4267  NH2 ARG A 180       5.434  33.852  90.555  1.00 53.43           N1+
ATOM   4268  H   ARG A 180       7.076  33.576  98.675  1.00 24.15           H  
ATOM   4269  HA  ARG A 180       8.880  32.038  96.957  1.00 25.00           H  
ATOM   4270  HB2 ARG A 180       7.772  34.775  96.085  1.00 27.20           H  
ATOM   4271  HB3 ARG A 180       9.256  34.066  95.479  1.00 27.20           H  
ATOM   4272  HG2 ARG A 180       6.399  33.124  94.994  1.00 39.88           H  
ATOM   4273  HG3 ARG A 180       7.766  32.054  94.689  1.00 39.88           H  
ATOM   4274  HD2 ARG A 180       8.746  33.500  93.082  1.00 48.09           H  
ATOM   4275  HD3 ARG A 180       7.800  34.885  93.534  1.00 48.09           H  
ATOM   4276  HE  ARG A 180       6.962  32.497  91.965  1.00 50.75           H  
ATOM   4277 HH11 ARG A 180       5.150  36.087  91.649  1.00 45.42           H  
ATOM   4278 HH12 ARG A 180       6.202  35.772  93.011  1.00 45.42           H  
ATOM   4279 HH21 ARG A 180       5.610  32.923  90.198  1.00 53.43           H  
ATOM   4280 HH22 ARG A 180       4.822  34.479  90.053  1.00 53.43           H  
ATOM   4281  N   HIS A 181       9.134  34.994  98.465  1.00 23.87           N  
ATOM   4282  CA  HIS A 181      10.085  35.924  99.083  1.00 24.87           C  
ATOM   4283  C   HIS A 181       9.817  36.090 100.585  1.00 25.07           C  
ATOM   4284  O   HIS A 181      10.736  36.112 101.375  1.00 27.47           O  
ATOM   4285  CB  HIS A 181      10.040  37.301  98.404  1.00 27.55           C  
ATOM   4286  CG  HIS A 181      10.384  37.229  96.962  1.00 33.30           C  
ATOM   4287  ND1 HIS A 181      11.644  36.883  96.520  1.00 36.13           N  
ATOM   4288  CD2 HIS A 181       9.644  37.456  95.847  1.00 36.33           C  
ATOM   4289  CE1 HIS A 181      11.660  36.888  95.197  1.00 35.96           C  
ATOM   4290  NE2 HIS A 181      10.459  37.232  94.763  1.00 36.11           N  
ATOM   4291  H   HIS A 181       8.190  35.321  98.315  1.00 23.87           H  
ATOM   4292  HA  HIS A 181      11.098  35.511  98.989  1.00 24.87           H  
ATOM   4293  HB2 HIS A 181      10.737  37.985  98.904  1.00 27.55           H  
ATOM   4294  HB3 HIS A 181       9.042  37.744  98.516  1.00 27.55           H  
ATOM   4295  HD2 HIS A 181       8.607  37.757  95.816  1.00 36.33           H  
ATOM   4296  HE2 HIS A 181      10.186  37.317  93.795  1.00 36.11           H  
ATOM   4297  HE1 HIS A 181      12.511  36.650  94.576  1.00 35.96           H  
ATOM   4298  N   LEU A 182       8.588  36.368 100.953  1.00 17.38           N  
ATOM   4299  CA  LEU A 182       8.299  36.737 102.337  1.00 14.53           C  
ATOM   4300  C   LEU A 182       8.404  35.516 103.255  1.00 18.01           C  
ATOM   4301  O   LEU A 182       8.928  35.647 104.353  1.00 17.43           O  
ATOM   4302  CB  LEU A 182       6.949  37.421 102.545  1.00 12.26           C  
ATOM   4303  CG  LEU A 182       6.751  38.701 101.721  1.00 13.49           C  
ATOM   4304  CD1 LEU A 182       5.332  39.239 101.910  1.00 13.65           C  
ATOM   4305  CD2 LEU A 182       7.773  39.785 102.069  1.00 12.52           C  
ATOM   4306  H   LEU A 182       7.848  36.383 100.266  1.00 17.38           H  
ATOM   4307  HA  LEU A 182       9.095  37.420 102.663  1.00 14.53           H  
ATOM   4308  HB2 LEU A 182       6.155  36.709 102.316  1.00 12.26           H  
ATOM   4309  HB3 LEU A 182       6.828  37.657 103.610  1.00 12.26           H  
ATOM   4310  HG  LEU A 182       6.869  38.446 100.665  1.00 13.49           H  
ATOM   4311 HD11 LEU A 182       4.592  38.494 101.601  1.00 13.65           H  
ATOM   4312 HD12 LEU A 182       5.140  39.502 102.955  1.00 13.65           H  
ATOM   4313 HD13 LEU A 182       5.169  40.132 101.298  1.00 13.65           H  
ATOM   4314 HD21 LEU A 182       7.724  40.052 103.130  1.00 12.52           H  
ATOM   4315 HD22 LEU A 182       8.794  39.465 101.842  1.00 12.52           H  
ATOM   4316 HD23 LEU A 182       7.590  40.690 101.482  1.00 12.52           H  
ATOM   4317  N   HIS A 183       7.928  34.358 102.811  1.00 17.87           N  
ATOM   4318  CA  HIS A 183       8.019  33.141 103.625  1.00 18.58           C  
ATOM   4319  C   HIS A 183       9.513  32.933 103.914  1.00 19.21           C  
ATOM   4320  O   HIS A 183       9.930  32.755 105.067  1.00 19.82           O  
ATOM   4321  CB  HIS A 183       7.459  31.900 102.923  1.00 20.98           C  
ATOM   4322  CG  HIS A 183       7.642  30.672 103.735  1.00 26.33           C  
ATOM   4323  ND1 HIS A 183       6.756  30.309 104.726  1.00 29.89           N  
ATOM   4324  CD2 HIS A 183       8.647  29.764 103.780  1.00 30.01           C  
ATOM   4325  CE1 HIS A 183       7.200  29.226 105.340  1.00 29.83           C  
ATOM   4326  NE2 HIS A 183       8.334  28.862 104.769  1.00 30.21           N  
ATOM   4327  H   HIS A 183       7.508  34.314 101.894  1.00 17.87           H  
ATOM   4328  HA  HIS A 183       7.506  33.329 104.577  1.00 18.58           H  
ATOM   4329  HB2 HIS A 183       7.933  31.760 101.942  1.00 20.98           H  
ATOM   4330  HB3 HIS A 183       6.391  32.043 102.730  1.00 20.98           H  
ATOM   4331  HD2 HIS A 183       9.528  29.751 103.156  1.00 30.01           H  
ATOM   4332  HE2 HIS A 183       8.883  28.052 105.019  1.00 30.21           H  
ATOM   4333  HE1 HIS A 183       6.718  28.725 106.166  1.00 29.83           H  
ATOM   4334  N   THR A 184      10.332  32.958 102.881  1.00 15.62           N  
ATOM   4335  CA  THR A 184      11.774  32.704 102.970  1.00 15.42           C  
ATOM   4336  C   THR A 184      12.421  33.725 103.928  1.00 18.51           C  
ATOM   4337  O   THR A 184      13.244  33.360 104.770  1.00 19.07           O  
ATOM   4338  CB  THR A 184      12.385  32.808 101.557  1.00 25.15           C  
ATOM   4339  OG1 THR A 184      11.445  32.250 100.619  1.00 27.28           O  
ATOM   4340  CG2 THR A 184      13.701  32.057 101.440  1.00 22.36           C  
ATOM   4341  H   THR A 184       9.961  33.108 101.954  1.00 15.62           H  
ATOM   4342  HA  THR A 184      11.889  31.697 103.388  1.00 15.42           H  
ATOM   4343  HB  THR A 184      12.532  33.857 101.275  1.00 25.15           H  
ATOM   4344 HG21 THR A 184      14.453  32.457 102.125  1.00 22.36           H  
ATOM   4345 HG22 THR A 184      13.563  30.991 101.651  1.00 22.36           H  
ATOM   4346 HG23 THR A 184      14.088  32.125 100.417  1.00 22.36           H  
ATOM   4347  HG1 THR A 184      11.639  32.610  99.726  1.00 27.28           H  
ATOM   4348  N   TRP A 185      12.070  34.997 103.765  1.00 12.74           N  
ATOM   4349  CA  TRP A 185      12.661  36.049 104.595  1.00 11.88           C  
ATOM   4350  C   TRP A 185      12.195  35.904 106.064  1.00 14.53           C  
ATOM   4351  O   TRP A 185      12.961  36.141 106.982  1.00 11.07           O  
ATOM   4352  CB  TRP A 185      12.312  37.448 104.064  1.00 10.27           C  
ATOM   4353  CG  TRP A 185      13.191  38.530 104.620  1.00 11.16           C  
ATOM   4354  CD1 TRP A 185      14.432  38.901 104.145  1.00 13.85           C  
ATOM   4355  CD2 TRP A 185      12.943  39.353 105.771  1.00 11.38           C  
ATOM   4356  NE1 TRP A 185      14.925  39.949 104.900  1.00 12.07           N  
ATOM   4357  CE2 TRP A 185      14.035  40.242 105.896  1.00 14.09           C  
ATOM   4358  CE3 TRP A 185      11.870  39.466 106.669  1.00 12.96           C  
ATOM   4359  CZ2 TRP A 185      14.106  41.206 106.905  1.00 13.46           C  
ATOM   4360  CZ3 TRP A 185      11.943  40.428 107.672  1.00 14.35           C  
ATOM   4361  CH2 TRP A 185      13.078  41.251 107.805  1.00 15.06           C  
ATOM   4362  H   TRP A 185      11.401  35.240 103.049  1.00 12.74           H  
ATOM   4363  HA  TRP A 185      13.748  35.893 104.582  1.00 11.88           H  
ATOM   4364  HB2 TRP A 185      12.421  37.460 102.972  1.00 10.27           H  
ATOM   4365  HB3 TRP A 185      11.259  37.686 104.263  1.00 10.27           H  
ATOM   4366  HD1 TRP A 185      14.941  38.442 103.311  1.00 13.85           H  
ATOM   4367  HE1 TRP A 185      15.802  40.424 104.741  1.00 12.07           H  
ATOM   4368  HE3 TRP A 185      11.007  38.822 106.583  1.00 12.96           H  
ATOM   4369  HZ2 TRP A 185      14.941  41.889 106.971  1.00 13.46           H  
ATOM   4370  HZ3 TRP A 185      11.117  40.545 108.358  1.00 14.35           H  
ATOM   4371  HH2 TRP A 185      13.138  41.934 108.639  1.00 15.06           H  
ATOM   4372  N   ILE A 186      10.906  35.607 106.248  1.00 14.32           N  
ATOM   4373  CA  ILE A 186      10.301  35.557 107.581  1.00 12.90           C  
ATOM   4374  C   ILE A 186      10.718  34.239 108.279  1.00 16.24           C  
ATOM   4375  O   ILE A 186      10.915  34.209 109.492  1.00 15.89           O  
ATOM   4376  CB  ILE A 186       8.766  35.737 107.512  1.00 14.76           C  
ATOM   4377  CG1 ILE A 186       8.419  37.150 106.984  1.00 14.74           C  
ATOM   4378  CG2 ILE A 186       8.113  35.509 108.878  1.00 15.41           C  
ATOM   4379  CD1 ILE A 186       6.948  37.319 106.637  1.00 13.34           C  
ATOM   4380  H   ILE A 186      10.328  35.387 105.450  1.00 14.32           H  
ATOM   4381  HA  ILE A 186      10.738  36.373 108.173  1.00 12.90           H  
ATOM   4382  HB  ILE A 186       8.354  34.988 106.822  1.00 14.76           H  
ATOM   4383 HG12 ILE A 186       8.704  37.907 107.722  1.00 14.74           H  
ATOM   4384 HG13 ILE A 186       9.000  37.378 106.086  1.00 14.74           H  
ATOM   4385 HG21 ILE A 186       8.233  34.471 109.203  1.00 15.41           H  
ATOM   4386 HG22 ILE A 186       8.546  36.163 109.641  1.00 15.41           H  
ATOM   4387 HG23 ILE A 186       7.038  35.698 108.843  1.00 15.41           H  
ATOM   4388 HD11 ILE A 186       6.585  36.491 106.021  1.00 13.34           H  
ATOM   4389 HD12 ILE A 186       6.338  37.384 107.540  1.00 13.34           H  
ATOM   4390 HD13 ILE A 186       6.796  38.245 106.074  1.00 13.34           H  
ATOM   4391  N   GLN A 187      10.802  33.158 107.534  1.00 13.07           N  
ATOM   4392  CA  GLN A 187      11.125  31.835 108.070  1.00 13.50           C  
ATOM   4393  C   GLN A 187      12.541  31.899 108.650  1.00 16.16           C  
ATOM   4394  O   GLN A 187      12.794  31.478 109.781  1.00 17.38           O  
ATOM   4395  CB  GLN A 187      11.052  30.763 106.979  1.00 16.38           C  
ATOM   4396  CG  GLN A 187      11.450  29.368 107.456  1.00 45.52           C  
ATOM   4397  CD  GLN A 187      11.600  28.454 106.263  1.00 63.76           C  
ATOM   4398  OE1 GLN A 187      10.680  27.707 105.898  1.00 49.77           O  
ATOM   4399  NE2 GLN A 187      12.760  28.530 105.619  1.00 59.72           N  
ATOM   4400  H   GLN A 187      10.647  33.228 106.539  1.00 13.07           H  
ATOM   4401  HA  GLN A 187      10.424  31.615 108.881  1.00 13.50           H  
ATOM   4402  HB2 GLN A 187      10.028  30.717 106.590  1.00 16.38           H  
ATOM   4403  HB3 GLN A 187      11.683  31.054 106.129  1.00 16.38           H  
ATOM   4404  HG2 GLN A 187      10.689  28.957 108.129  1.00 45.52           H  
ATOM   4405  HG3 GLN A 187      12.399  29.373 108.003  1.00 45.52           H  
ATOM   4406 HE21 GLN A 187      13.483  29.152 105.951  1.00 59.72           H  
ATOM   4407 HE22 GLN A 187      12.918  27.965 104.796  1.00 59.72           H  
ATOM   4408  N   ASP A 188      13.489  32.375 107.839  1.00 10.31           N  
ATOM   4409  CA  ASP A 188      14.912  32.321 108.170  1.00 10.76           C  
ATOM   4410  C   ASP A 188      15.299  33.458 109.160  1.00 17.19           C  
ATOM   4411  O   ASP A 188      16.426  33.520 109.649  1.00 18.09           O  
ATOM   4412  CB  ASP A 188      15.773  32.321 106.919  1.00  8.89           C  
ATOM   4413  CG  ASP A 188      15.638  31.050 106.102  1.00 15.99           C  
ATOM   4414  OD1 ASP A 188      16.475  30.894 105.168  1.00 17.30           O  
ATOM   4415  OD2 ASP A 188      14.734  30.226 106.365  1.00 17.71           O1-
ATOM   4416  H   ASP A 188      13.227  32.727 106.929  1.00 10.31           H  
ATOM   4417  HA  ASP A 188      15.079  31.389 108.729  1.00 10.76           H  
ATOM   4418  HB2 ASP A 188      16.829  32.428 107.194  1.00  8.89           H  
ATOM   4419  HB3 ASP A 188      15.525  33.177 106.280  1.00  8.89           H  
ATOM   4420  N   ASN A 189      14.318  34.267 109.517  1.00 15.20           N  
ATOM   4421  CA  ASN A 189      14.409  35.254 110.605  1.00 15.42           C  
ATOM   4422  C   ASN A 189      13.790  34.701 111.920  1.00 23.53           C  
ATOM   4423  O   ASN A 189      13.626  35.419 112.892  1.00 26.15           O  
ATOM   4424  CB  ASN A 189      13.713  36.567 110.246  1.00 11.72           C  
ATOM   4425  CG  ASN A 189      14.714  37.547 109.690  1.00 18.90           C  
ATOM   4426  OD1 ASN A 189      15.457  38.183 110.406  1.00 16.64           O  
ATOM   4427  ND2 ASN A 189      14.716  37.663 108.370  1.00 14.82           N  
ATOM   4428  H   ASN A 189      13.415  34.188 109.071  1.00 15.20           H  
ATOM   4429  HA  ASN A 189      15.470  35.422 110.832  1.00 15.42           H  
ATOM   4430  HB2 ASN A 189      13.269  37.059 111.120  1.00 11.72           H  
ATOM   4431  HB3 ASN A 189      12.888  36.410 109.545  1.00 11.72           H  
ATOM   4432 HD21 ASN A 189      14.079  37.111 107.814  1.00 14.82           H  
ATOM   4433 HD22 ASN A 189      15.355  38.303 107.920  1.00 14.82           H  
ATOM   4434  N   GLY A 190      13.479  33.412 111.920  1.00 20.56           N  
ATOM   4435  CA  GLY A 190      12.982  32.711 113.089  1.00 20.90           C  
ATOM   4436  C   GLY A 190      11.458  32.545 113.142  1.00 25.39           C  
ATOM   4437  O   GLY A 190      10.912  32.051 114.140  1.00 25.12           O  
ATOM   4438  H   GLY A 190      13.571  32.885 111.063  1.00 20.56           H  
ATOM   4439  HA2 GLY A 190      13.424  31.709 113.071  1.00 20.90           H  
ATOM   4440  HA3 GLY A 190      13.302  33.225 114.001  1.00 20.90           H  
ATOM   4441  N   GLY A 191      10.783  32.852 112.034  1.00 21.17           N  
ATOM   4442  CA  GLY A 191       9.370  32.608 111.876  1.00 19.62           C  
ATOM   4443  C   GLY A 191       8.480  33.828 112.155  1.00 20.02           C  
ATOM   4444  O   GLY A 191       8.909  34.912 112.495  1.00 22.07           O  
ATOM   4445  H   GLY A 191      11.274  33.286 111.265  1.00 21.17           H  
ATOM   4446  HA2 GLY A 191       9.208  32.297 110.839  1.00 19.62           H  
ATOM   4447  HA3 GLY A 191       9.054  31.789 112.532  1.00 19.62           H  
ATOM   4448  N   TRP A 192       7.183  33.584 111.976  1.00 16.16           N  
ATOM   4449  CA  TRP A 192       6.167  34.640 112.019  1.00 15.98           C  
ATOM   4450  C   TRP A 192       6.088  35.347 113.385  1.00 20.01           C  
ATOM   4451  O   TRP A 192       5.679  36.489 113.482  1.00 19.38           O  
ATOM   4452  CB  TRP A 192       4.771  34.099 111.687  1.00 15.75           C  
ATOM   4453  CG  TRP A 192       4.569  33.833 110.225  1.00 16.74           C  
ATOM   4454  CD1 TRP A 192       4.659  32.652 109.559  1.00 19.30           C  
ATOM   4455  CD2 TRP A 192       4.207  34.823 109.244  1.00 16.61           C  
ATOM   4456  NE1 TRP A 192       4.318  32.829 108.235  1.00 17.96           N  
ATOM   4457  CE2 TRP A 192       4.074  34.158 108.006  1.00 19.48           C  
ATOM   4458  CE3 TRP A 192       3.911  36.190 109.309  1.00 17.73           C  
ATOM   4459  CZ2 TRP A 192       3.654  34.813 106.844  1.00 18.33           C  
ATOM   4460  CZ3 TRP A 192       3.531  36.845 108.144  1.00 18.59           C  
ATOM   4461  CH2 TRP A 192       3.399  36.148 106.926  1.00 18.90           C  
ATOM   4462  H   TRP A 192       6.904  32.642 111.741  1.00 16.16           H  
ATOM   4463  HA  TRP A 192       6.476  35.406 111.298  1.00 15.98           H  
ATOM   4464  HB2 TRP A 192       4.575  33.187 112.260  1.00 15.75           H  
ATOM   4465  HB3 TRP A 192       4.010  34.821 112.008  1.00 15.75           H  
ATOM   4466  HD1 TRP A 192       4.954  31.712 110.002  1.00 19.30           H  
ATOM   4467  HE1 TRP A 192       4.258  32.095 107.544  1.00 17.96           H  
ATOM   4468  HE3 TRP A 192       3.977  36.724 110.245  1.00 17.73           H  
ATOM   4469  HZ2 TRP A 192       3.536  34.279 105.913  1.00 18.33           H  
ATOM   4470  HZ3 TRP A 192       3.333  37.906 108.172  1.00 18.59           H  
ATOM   4471  HH2 TRP A 192       3.089  36.684 106.041  1.00 18.90           H  
ATOM   4472  N   ASP A 193       6.438  34.628 114.450  1.00 15.92           N  
ATOM   4473  CA  ASP A 193       6.325  35.144 115.819  1.00 15.77           C  
ATOM   4474  C   ASP A 193       7.283  36.333 116.054  1.00 17.67           C  
ATOM   4475  O   ASP A 193       7.098  37.091 117.001  1.00 18.81           O  
ATOM   4476  CB  ASP A 193       6.606  34.071 116.858  1.00 18.17           C  
ATOM   4477  CG  ASP A 193       5.306  33.350 117.034  1.00 28.58           C  
ATOM   4478  OD1 ASP A 193       5.189  32.209 116.542  1.00 25.64           O  
ATOM   4479  OD2 ASP A 193       4.371  33.928 117.644  1.00 34.55           O1-
ATOM   4480  H   ASP A 193       6.772  33.683 114.332  1.00 15.92           H  
ATOM   4481  HA  ASP A 193       5.314  35.560 115.909  1.00 15.77           H  
ATOM   4482  HB2 ASP A 193       6.896  34.498 117.825  1.00 18.17           H  
ATOM   4483  HB3 ASP A 193       7.404  33.388 116.544  1.00 18.17           H  
ATOM   4484  N   ALA A 194       8.276  36.492 115.183  1.00 14.98           N  
ATOM   4485  CA  ALA A 194       9.208  37.613 115.270  1.00 15.36           C  
ATOM   4486  C   ALA A 194       8.486  38.953 114.963  1.00 19.64           C  
ATOM   4487  O   ALA A 194       8.920  40.016 115.435  1.00 19.89           O  
ATOM   4488  CB  ALA A 194      10.382  37.413 114.328  1.00 16.23           C  
ATOM   4489  H   ALA A 194       8.386  35.818 114.438  1.00 14.98           H  
ATOM   4490  HA  ALA A 194       9.564  37.668 116.306  1.00 15.36           H  
ATOM   4491  HB1 ALA A 194      10.921  36.490 114.567  1.00 16.23           H  
ATOM   4492  HB2 ALA A 194      10.046  37.339 113.289  1.00 16.23           H  
ATOM   4493  HB3 ALA A 194      11.086  38.248 114.397  1.00 16.23           H  
ATOM   4494  N   PHE A 195       7.424  38.893 114.175  1.00 15.17           N  
ATOM   4495  CA  PHE A 195       6.607  40.084 113.889  1.00 14.24           C  
ATOM   4496  C   PHE A 195       5.745  40.343 115.136  1.00 15.97           C  
ATOM   4497  O   PHE A 195       5.477  41.470 115.531  1.00 15.15           O  
ATOM   4498  CB  PHE A 195       5.779  39.948 112.589  1.00 15.45           C  
ATOM   4499  CG  PHE A 195       4.272  40.072 112.681  1.00 14.92           C  
ATOM   4500  CD1 PHE A 195       3.688  41.291 112.948  1.00 16.71           C  
ATOM   4501  CD2 PHE A 195       3.464  38.950 112.547  1.00 18.40           C  
ATOM   4502  CE1 PHE A 195       2.323  41.415 113.052  1.00 18.07           C  
ATOM   4503  CE2 PHE A 195       2.068  39.061 112.681  1.00 20.77           C  
ATOM   4504  CZ  PHE A 195       1.506  40.305 112.925  1.00 16.87           C  
ATOM   4505  H   PHE A 195       7.142  38.000 113.795  1.00 15.17           H  
ATOM   4506  HA  PHE A 195       7.291  40.935 113.796  1.00 14.24           H  
ATOM   4507  HB2 PHE A 195       6.093  40.745 111.907  1.00 15.45           H  
ATOM   4508  HB3 PHE A 195       6.041  39.021 112.062  1.00 15.45           H  
ATOM   4509  HD1 PHE A 195       4.312  42.162 113.077  1.00 16.71           H  
ATOM   4510  HD2 PHE A 195       3.909  37.988 112.338  1.00 18.40           H  
ATOM   4511  HE1 PHE A 195       1.885  42.385 113.234  1.00 18.07           H  
ATOM   4512  HE2 PHE A 195       1.441  38.187 112.594  1.00 20.77           H  
ATOM   4513  HZ  PHE A 195       0.435  40.407 113.017  1.00 16.87           H  
ATOM   4514  N   VAL A 196       5.216  39.264 115.687  1.00 14.72           N  
ATOM   4515  CA  VAL A 196       4.284  39.346 116.804  1.00 16.49           C  
ATOM   4516  C   VAL A 196       5.072  39.811 118.051  1.00 20.32           C  
ATOM   4517  O   VAL A 196       4.510  40.473 118.926  1.00 19.13           O  
ATOM   4518  CB  VAL A 196       3.536  38.025 117.068  1.00 21.40           C  
ATOM   4519  CG1 VAL A 196       2.406  38.245 118.077  1.00 22.03           C  
ATOM   4520  CG2 VAL A 196       2.898  37.434 115.809  1.00 20.80           C  
ATOM   4521  H   VAL A 196       5.431  38.348 115.320  1.00 14.72           H  
ATOM   4522  HA  VAL A 196       3.564  40.141 116.564  1.00 16.49           H  
ATOM   4523  HB  VAL A 196       4.237  37.287 117.470  1.00 21.40           H  
ATOM   4524 HG11 VAL A 196       1.900  37.304 118.316  1.00 22.03           H  
ATOM   4525 HG12 VAL A 196       2.765  38.676 119.012  1.00 22.03           H  
ATOM   4526 HG13 VAL A 196       1.667  38.935 117.662  1.00 22.03           H  
ATOM   4527 HG21 VAL A 196       2.181  38.134 115.370  1.00 20.80           H  
ATOM   4528 HG22 VAL A 196       3.642  37.176 115.053  1.00 20.80           H  
ATOM   4529 HG23 VAL A 196       2.356  36.516 116.052  1.00 20.80           H  
ATOM   4530  N   GLU A 197       6.360  39.513 118.112  1.00 16.09           N  
ATOM   4531  CA  GLU A 197       7.219  39.859 119.252  1.00 15.42           C  
ATOM   4532  C   GLU A 197       7.334  41.388 119.432  1.00 22.35           C  
ATOM   4533  O   GLU A 197       7.569  41.867 120.539  1.00 22.36           O  
ATOM   4534  CB  GLU A 197       8.606  39.239 119.058  1.00 15.65           C  
ATOM   4535  CG  GLU A 197       9.489  39.310 120.300  1.00 21.10           C  
ATOM   4536  CD  GLU A 197      10.760  38.537 120.080  1.00 35.56           C  
ATOM   4537  OE2 GLU A 197      11.293  38.058 121.218  1.00 17.49           O  
ATOM   4538  OE1 GLU A 197      11.337  38.346 118.984  1.00 22.92           O  
ATOM   4539  H   GLU A 197       6.800  39.024 117.346  1.00 16.09           H  
ATOM   4540  HA  GLU A 197       6.738  39.476 120.158  1.00 15.42           H  
ATOM   4541  HB2 GLU A 197       8.495  38.184 118.781  1.00 15.65           H  
ATOM   4542  HB3 GLU A 197       9.119  39.723 118.216  1.00 15.65           H  
ATOM   4543  HG2 GLU A 197       8.956  38.872 121.151  1.00 21.10           H  
ATOM   4544  HG3 GLU A 197       9.761  40.341 120.545  1.00 21.10           H  
ATOM   4545  HE2 GLU A 197      12.106  37.596 120.925  1.00 17.49           H  
ATOM   4546  N   LEU A 198       7.214  42.122 118.325  1.00 19.39           N  
ATOM   4547  CA  LEU A 198       7.274  43.580 118.367  1.00 19.94           C  
ATOM   4548  C   LEU A 198       5.879  44.146 118.741  1.00 23.97           C  
ATOM   4549  O   LEU A 198       5.757  45.290 119.203  1.00 22.41           O  
ATOM   4550  CB  LEU A 198       7.782  44.121 117.029  1.00 21.06           C  
ATOM   4551  CG  LEU A 198       8.095  45.631 117.000  1.00 27.97           C  
ATOM   4552  CD1 LEU A 198       9.045  46.074 118.114  1.00 28.45           C  
ATOM   4553  CD2 LEU A 198       8.707  45.992 115.647  1.00 31.93           C  
ATOM   4554  H   LEU A 198       7.030  41.654 117.449  1.00 19.39           H  
ATOM   4555  HA  LEU A 198       7.957  43.854 119.178  1.00 19.94           H  
ATOM   4556  HB2 LEU A 198       8.693  43.569 116.756  1.00 21.06           H  
ATOM   4557  HB3 LEU A 198       7.050  43.897 116.241  1.00 21.06           H  
ATOM   4558  HG  LEU A 198       7.159  46.192 117.105  1.00 27.97           H  
ATOM   4559 HD11 LEU A 198       8.576  45.987 119.099  1.00 28.45           H  
ATOM   4560 HD12 LEU A 198       9.962  45.476 118.115  1.00 28.45           H  
ATOM   4561 HD13 LEU A 198       9.327  47.125 117.990  1.00 28.45           H  
ATOM   4562 HD21 LEU A 198       9.638  45.441 115.478  1.00 31.93           H  
ATOM   4563 HD22 LEU A 198       8.014  45.758 114.833  1.00 31.93           H  
ATOM   4564 HD23 LEU A 198       8.946  47.058 115.596  1.00 31.93           H  
ATOM   4565  N   TYR A 199       4.834  43.377 118.466  1.00 20.99           N  
ATOM   4566  CA  TYR A 199       3.473  43.775 118.804  1.00 22.35           C  
ATOM   4567  C   TYR A 199       3.204  43.405 120.272  1.00 31.10           C  
ATOM   4568  O   TYR A 199       2.746  44.235 121.054  1.00 30.33           O  
ATOM   4569  CB  TYR A 199       2.391  43.200 117.874  1.00 21.73           C  
ATOM   4570  CG  TYR A 199       1.140  44.061 117.928  1.00 21.93           C  
ATOM   4571  CD1 TYR A 199       1.057  45.223 117.188  1.00 22.59           C  
ATOM   4572  CD2 TYR A 199       0.127  43.795 118.850  1.00 23.69           C  
ATOM   4573  CE1 TYR A 199      -0.044  46.058 117.284  1.00 22.13           C  
ATOM   4574  CE2 TYR A 199      -0.973  44.643 118.971  1.00 24.14           C  
ATOM   4575  CZ  TYR A 199      -1.031  45.781 118.200  1.00 25.80           C  
ATOM   4576  OH  TYR A 199      -2.086  46.619 118.392  1.00 25.76           O  
ATOM   4577  H   TYR A 199       4.966  42.462 118.059  1.00 20.99           H  
ATOM   4578  HA  TYR A 199       3.436  44.860 118.756  1.00 22.35           H  
ATOM   4579  HB2 TYR A 199       2.754  43.174 116.839  1.00 21.73           H  
ATOM   4580  HB3 TYR A 199       2.140  42.163 118.129  1.00 21.73           H  
ATOM   4581  HD1 TYR A 199       1.866  45.486 116.523  1.00 22.59           H  
ATOM   4582  HD2 TYR A 199       0.196  42.920 119.479  1.00 23.69           H  
ATOM   4583  HE1 TYR A 199      -0.126  46.922 116.642  1.00 22.13           H  
ATOM   4584  HE2 TYR A 199      -1.771  44.410 119.661  1.00 24.14           H  
ATOM   4585  HH  TYR A 199      -2.056  47.383 117.769  1.00 25.76           H  
ATOM   4586  N   GLY A 200       3.402  42.131 120.591  1.00 32.37           N  
ATOM   4587  CA  GLY A 200       3.044  41.462 121.828  1.00 35.58           C  
ATOM   4588  C   GLY A 200       1.867  40.502 121.543  1.00 46.36           C  
ATOM   4589  O   GLY A 200       0.953  40.865 120.802  1.00 47.33           O  
ATOM   4590  H   GLY A 200       3.810  41.521 119.898  1.00 32.37           H  
ATOM   4591  HA2 GLY A 200       3.935  40.933 122.166  1.00 35.58           H  
ATOM   4592  HA3 GLY A 200       2.732  42.186 122.586  1.00 35.58           H  
ATOM   4593  N   PRO A 201       1.847  39.295 122.144  1.00 46.65           N  
ATOM   4594  CA  PRO A 201       2.854  38.717 123.041  1.00 52.20           C  
ATOM   4595  C   PRO A 201       4.102  38.145 122.324  1.00107.94           C  
ATOM   4596  O   PRO A 201       5.204  38.219 122.862  1.00 81.05           O  
ATOM   4597  CB  PRO A 201       2.093  37.605 123.768  1.00 53.12           C  
ATOM   4598  CG  PRO A 201       1.053  37.143 122.752  1.00 56.19           C  
ATOM   4599  CD  PRO A 201       0.696  38.414 121.997  1.00 50.47           C  
ATOM   4600  HA  PRO A 201       3.196  39.483 123.745  1.00 52.20           H  
ATOM   4601  HB2 PRO A 201       2.731  36.784 124.109  1.00 53.12           H  
ATOM   4602  HB3 PRO A 201       1.579  38.023 124.642  1.00 53.12           H  
ATOM   4603  HG2 PRO A 201       0.181  36.680 123.222  1.00 56.19           H  
ATOM   4604  HG3 PRO A 201       1.490  36.404 122.071  1.00 56.19           H  
ATOM   4605  HD2 PRO A 201      -0.171  38.913 122.444  1.00 50.47           H  
ATOM   4606  HD3 PRO A 201       0.484  38.230 120.939  1.00 50.47           H  
ATOM   4607  N   NME A 202       3.911  37.505 121.171  1.00  0.00           N  
ATOM   4608  CH3 NME A 202       4.982  36.884 120.432  1.00  0.00           C  
ATOM   4609  H   NME A 202       2.981  37.478 120.777  1.00  0.00           H  
ATOM   4610 HH31 NME A 202       5.727  37.645 120.212  1.00  0.00           H  
ATOM   4611 HH32 NME A 202       5.449  36.096 121.025  1.00  0.00           H  
ATOM   4612 HH33 NME A 202       4.592  36.480 119.498  1.00  0.00           H  
TER    4613      NME A 202 
HETATM 4614  C1  1XJ A 301      -1.183  52.727 102.011  1.00 17.74           C  
HETATM 4615  C2  1XJ A 301      -0.211  50.553 102.353  1.00 15.13           C  
HETATM 4616  C3  1XJ A 301       5.360  52.210 109.896  1.00 17.66           C  
HETATM 4617  C4  1XJ A 301       6.794  50.876 108.459  1.00 14.07           C  
HETATM 4618  C5  1XJ A 301       4.703  52.676 108.782  1.00 31.41           C  
HETATM 4619  C6  1XJ A 301       6.553  49.185 115.648  1.00 12.65           C  
HETATM 4620  C7  1XJ A 301       7.435  49.267 114.580  1.00 24.72           C  
HETATM 4621  C8  1XJ A 301      -1.342  50.136 103.021  1.00 19.22           C  
HETATM 4622  C9  1XJ A 301      -0.118  51.861 101.851  1.00 26.72           C  
HETATM 4623  C10 1XJ A 301       5.404  48.435 115.511  1.00 34.55           C  
HETATM 4624  C11 1XJ A 301       2.786  51.060 116.404  1.00 32.46           C  
HETATM 4625  C12 1XJ A 301       7.161  48.605 113.396  1.00 18.65           C  
HETATM 4626  C13 1XJ A 301      -2.390  51.019 103.185  1.00 26.18           C  
HETATM 4627  C14 1XJ A 301       1.972  53.186 101.728  1.00 50.62           C  
HETATM 4628  C15 1XJ A 301       1.325  51.695  99.810  1.00 21.43           C  
HETATM 4629  C16 1XJ A 301       2.635  51.309 113.623  1.00 25.47           C  
HETATM 4630  C17 1XJ A 301       3.532  52.065 114.343  1.00 18.86           C  
HETATM 4631  C18 1XJ A 301       1.794  50.445 114.284  1.00 11.50           C  
HETATM 4632  C19 1XJ A 301       6.105  51.347 107.356  1.00 12.30           C  
HETATM 4633  C20 1XJ A 301       3.598  51.941 115.734  1.00 29.68           C  
HETATM 4634  C21 1XJ A 301       1.871  50.325 115.673  1.00 21.81           C  
HETATM 4635  C22 1XJ A 301      -2.322  52.313 102.675  1.00 17.33           C  
HETATM 4636  C23 1XJ A 301       6.018  47.859 113.234  1.00 21.64           C  
HETATM 4637  C24 1XJ A 301       6.386  51.306 109.722  1.00 18.81           C  
HETATM 4638  C25 1XJ A 301       5.048  52.253 107.515  1.00 21.41           C  
HETATM 4639  C26 1XJ A 301       5.164  47.821 114.300  1.00 17.83           C  
HETATM 4640  C27 1XJ A 301       1.117  52.309 101.173  1.00 25.51           C  
HETATM 4641  C28 1XJ A 301       7.018  50.760 110.974  1.00 24.58           C  
HETATM 4642  C29 1XJ A 301       3.233  53.628 100.997  1.00 41.27           C  
HETATM 4643  C30 1XJ A 301       2.707  51.952  99.209  1.00 21.95           C  
HETATM 4644  C31 1XJ A 301       4.125  51.758 105.278  1.00 30.92           C  
HETATM 4645  C32 1XJ A 301       3.938  54.118 106.251  1.00 25.41           C  
HETATM 4646  C33 1XJ A 301       2.860  52.054 104.462  1.00 27.55           C  
HETATM 4647  C34 1XJ A 301       2.711  54.340 105.338  1.00 41.79           C  
HETATM 4648  C35 1XJ A 301       1.461  47.337 120.844  1.00 42.35           C  
HETATM 4649  C36 1XJ A 301       3.237  47.077 122.599  1.00 78.11           C  
HETATM 4650  C37 1XJ A 301       0.523  46.595 121.805  1.00 24.58           C  
HETATM 4651  C38 1XJ A 301       2.187  46.352 123.445  1.00 61.53           C  
HETATM 4652  C39 1XJ A 301       3.247  53.379  99.470  1.00 45.68           C  
HETATM 4653  C40 1XJ A 301       4.707  53.429  98.920  1.00 33.43           C  
HETATM 4654  C41 1XJ A 301       2.356  54.414  98.762  1.00 32.52           C  
HETATM 4655  C42 1XJ A 301       1.761  53.846 103.080  1.00 54.20           C  
HETATM 4656  C43 1XJ A 301       3.705  47.756 118.795  1.00 21.89           C  
HETATM 4657  C44 1XJ A 301       3.929  47.796 120.308  1.00 34.62           C  
HETATM 4658  C45 1XJ A 301       4.581  50.141 118.306  1.00 27.48           C  
HETATM 4659  C46 1XJ A 301       4.712  48.627 117.991  1.00 29.14           C  
HETATM 4660  C47 1XJ A 301       4.310  45.158 114.598  1.00 28.95           C  
HETATM 4661  N48 1XJ A 301       4.349  52.701 106.387  1.00 21.90           N  
HETATM 4662  N49 1XJ A 301       4.498  48.343 116.562  1.00 23.94           N  
HETATM 4663  N50 1XJ A 301       7.654  49.518 110.853  1.00 18.37           N  
HETATM 4664  N51 1XJ A 301       2.848  53.504 104.073  1.00 22.83           N1+
HETATM 4665  N52 1XJ A 301       2.918  46.987 121.107  1.00 39.39           N1+
HETATM 4666  O53 1XJ A 301       6.929  51.358 112.034  1.00 23.87           O  
HETATM 4667  O54 1XJ A 301       2.670  47.265 114.969  1.00 18.57           O1-
HETATM 4668  O55 1XJ A 301       3.436  46.782 112.628  1.00 16.58           O1-
HETATM 4669  O56 1XJ A 301       8.440  47.290 111.553  1.00 18.45           O1-
HETATM 4670  O57 1XJ A 301       9.552  49.325 112.516  1.00 23.40           O1-
HETATM 4671  O58 1XJ A 301       0.876  46.858 123.170  1.00 86.57           O  
HETATM 4672  F59 1XJ A 301       3.318  44.224 114.585  1.00 23.89           F  
HETATM 4673  F60 1XJ A 301       5.305  44.690 113.794  1.00 24.78           F  
HETATM 4674  F61 1XJ A 301       4.803  45.180 115.866  1.00 20.12           F  
HETATM 4675  S62 1XJ A 301       2.887  50.851 118.172  1.00 30.70           S  
HETATM 4676  S63 1XJ A 301       3.706  46.786 114.061  1.00 16.49           S2+
HETATM 4677  S64 1XJ A 301       8.357  48.644 112.075  1.00 18.73           S2+
HETATM 4678 CL65 1XJ A 301      -3.801  50.503 104.023  1.00 27.19          CL  
HETATM 4679  N66 1XJ A 301       7.757  56.414  98.545  1.00  0.00           N  
HETATM 4680  C67 1XJ A 301       6.370  56.840  98.342  1.00  0.00           C  
HETATM 4681  C68 1XJ A 301       5.438  55.623  98.129  1.00  0.00           C  
HETATM 4682  N69 1XJ A 301       5.510  54.636  99.244  1.00  0.00           N  
HETATM 4683  C70 1XJ A 301       6.936  54.232  99.401  1.00  0.00           C  
HETATM 4684  C71 1XJ A 301       7.858  55.438  99.649  1.00  0.00           C  
HETATM 4685  C72 1XJ A 301       8.934  58.461  94.274  1.00 29.60           C  
HETATM 4686  C73 1XJ A 301       8.423  57.522  95.369  1.00 29.60           C  
HETATM 4687  C74 1XJ A 301       8.842  58.005  96.753  1.00 29.60           C  
HETATM 4688  C75 1XJ A 301       8.720  56.927  97.769  1.00 29.60           C  
HETATM 4689  C76 1XJ A 301       8.494  57.972  92.905  1.00 29.64           C  
HETATM 4690  O77 1XJ A 301       8.732  56.825  92.546  1.00 29.28           O  
HETATM 4691  N78 1XJ A 301       7.792  58.876  92.194  1.00 29.22           N  
HETATM 4692  C79 1XJ A 301       7.298  58.661  90.824  1.00 28.76           C  
HETATM 4693  C80 1XJ A 301       5.739  58.625  90.770  1.00 29.47           C  
HETATM 4694  C81 1XJ A 301       5.220  57.471  91.657  1.00 28.84           C  
HETATM 4695  C82 1XJ A 301       5.255  58.358  89.334  1.00 29.21           C  
HETATM 4696  C83 1XJ A 301       5.099  59.939  91.259  1.00 27.29           C  
HETATM 4697  C84 1XJ A 301       7.937  59.798  89.977  1.00 29.51           C  
HETATM 4698  O85 1XJ A 301       8.046  60.920  90.459  1.00 28.26           O  
HETATM 4699  N86 1XJ A 301       8.422  59.517  88.747  1.00 30.85           N  
HETATM 4700  C87 1XJ A 301       8.587  58.210  88.108  1.00 28.48           C  
HETATM 4701  C88 1XJ A 301       9.701  58.429  87.083  1.00 26.79           C  
HETATM 4702  O89 1XJ A 301      11.008  58.338  87.667  1.00 24.60           O  
HETATM 4703  C90 1XJ A 301       9.494  59.869  86.647  1.00 27.28           C  
HETATM 4704  C91 1XJ A 301       8.961  60.578  87.894  1.00 28.84           C  
HETATM 4705  C92 1XJ A 301       7.923  61.612  87.420  1.00 27.82           C  
HETATM 4706  O93 1XJ A 301       6.729  61.359  87.306  1.00 27.71           O  
HETATM 4707  N94 1XJ A 301       8.455  62.804  87.055  1.00 32.05           N  
HETATM 4708  C95 1XJ A 301       7.652  63.904  86.542  1.00 34.78           C  
HETATM 4709  C96 1XJ A 301       8.219  65.234  87.041  1.00 34.78           C  
HETATM 4710  C97 1XJ A 301       7.556  63.911  85.024  1.00 39.29           C  
HETATM 4711  C98 1XJ A 301       8.519  63.319  84.195  1.00 40.81           C  
HETATM 4712  C99 1XJ A 301       8.423  63.405  82.796  1.00 38.43           C  
HETATM 4713 C100 1XJ A 301       6.501  64.583  84.404  1.00 38.32           C  
HETATM 4714 C101 1XJ A 301       6.408  64.672  83.015  1.00 40.32           C  
HETATM 4715 C102 1XJ A 301       7.371  64.084  82.179  1.00 38.44           C  
HETATM 4716 C103 1XJ A 301       7.294  64.233  80.712  1.00 36.25           C  
HETATM 4717 S104 1XJ A 301       7.773  62.979  79.679  1.00 35.32           S  
HETATM 4718 C105 1XJ A 301       7.403  63.784  78.269  1.00 38.61           C  
HETATM 4719 N106 1XJ A 301       6.928  64.991  78.595  1.00 40.29           N  
HETATM 4720 C107 1XJ A 301       6.870  65.238  79.915  1.00 38.44           C  
HETATM 4721 C108 1XJ A 301       6.368  66.580  80.328  1.00 34.04           C  
HETATM 4722 O109 1XJ A 301       9.681  55.899  98.016  1.00  0.00           O  
HETATM 4723  H1  1XJ A 301      -1.124  53.730 101.615  1.00 17.74           H  
HETATM 4724  H2  1XJ A 301       0.615  49.871 102.215  1.00 15.13           H  
HETATM 4725  H3  1XJ A 301       5.079  52.544 110.883  1.00 17.66           H  
HETATM 4726  H4  1XJ A 301       7.631  50.205 108.339  1.00 14.07           H  
HETATM 4727  H5  1XJ A 301       3.900  53.388 108.901  1.00 31.41           H  
HETATM 4728  H6  1XJ A 301       6.763  49.701 116.573  1.00 12.65           H  
HETATM 4729  H7  1XJ A 301       8.339  49.850 114.673  1.00 24.72           H  
HETATM 4730  H8  1XJ A 301      -1.407  49.131 103.411  1.00 19.22           H  
HETATM 4731  H9  1XJ A 301       1.179  50.612  99.867  1.00 21.43           H  
HETATM 4732  H10 1XJ A 301       0.556  52.077  99.126  1.00 21.43           H  
HETATM 4733  H11 1XJ A 301       2.592  51.394 112.547  1.00 25.47           H  
HETATM 4734  H12 1XJ A 301       4.201  52.737 113.825  1.00 18.86           H  
HETATM 4735  H13 1XJ A 301       1.089  49.841 113.732  1.00 11.50           H  
HETATM 4736  H14 1XJ A 301       6.407  51.045 106.364  1.00 12.30           H  
HETATM 4737  H15 1XJ A 301       4.319  52.529 116.283  1.00 29.68           H  
HETATM 4738  H16 1XJ A 301       1.226  49.627 116.186  1.00 21.81           H  
HETATM 4739  H17 1XJ A 301      -3.147  52.994 102.825  1.00 17.33           H  
HETATM 4740  H18 1XJ A 301       5.807  47.332 112.315  1.00 21.64           H  
HETATM 4741  H19 1XJ A 301       3.400  54.697 101.185  1.00 41.27           H  
HETATM 4742  H20 1XJ A 301       4.077  53.097 101.458  1.00 41.27           H  
HETATM 4743  H21 1XJ A 301       2.676  51.744  98.132  1.00 21.95           H  
HETATM 4744  H22 1XJ A 301       3.402  51.218  99.638  1.00 21.95           H  
HETATM 4745  H23 1XJ A 301       4.994  51.802 104.609  1.00 30.92           H  
HETATM 4746  H24 1XJ A 301       4.042  50.728 105.649  1.00 30.92           H  
HETATM 4747  H25 1XJ A 301       3.721  54.591 107.213  1.00 25.41           H  
HETATM 4748  H26 1XJ A 301       4.790  54.662 105.824  1.00 25.41           H  
HETATM 4749  H27 1XJ A 301       1.949  51.848 105.036  1.00 27.55           H  
HETATM 4750  H28 1XJ A 301       2.858  51.445 103.554  1.00 27.55           H  
HETATM 4751  H29 1XJ A 301       2.660  55.393 105.043  1.00 41.79           H  
HETATM 4752  H30 1XJ A 301       1.787  54.034 105.842  1.00 41.79           H  
HETATM 4753  H31 1XJ A 301       1.375  48.420 120.982  1.00 42.35           H  
HETATM 4754  H32 1XJ A 301       1.235  47.068 119.812  1.00 42.35           H  
HETATM 4755  H33 1XJ A 301       4.232  46.647 122.748  1.00 78.11           H  
HETATM 4756  H34 1XJ A 301       3.247  48.145 122.847  1.00 78.11           H  
HETATM 4757  H35 1XJ A 301       0.530  45.514 121.627  1.00 24.58           H  
HETATM 4758  H36 1XJ A 301      -0.503  46.945 121.656  1.00 24.58           H  
HETATM 4759  H37 1XJ A 301       2.391  46.529 124.506  1.00 61.53           H  
HETATM 4760  H38 1XJ A 301       2.207  45.269 123.289  1.00 61.53           H  
HETATM 4761  H39 1XJ A 301       4.693  53.258  97.837  1.00 33.43           H  
HETATM 4762  H40 1XJ A 301       5.221  52.552  99.340  1.00 33.43           H  
HETATM 4763  H41 1XJ A 301       2.447  54.336  97.673  1.00 32.52           H  
HETATM 4764  H42 1XJ A 301       2.614  55.436  99.055  1.00 32.52           H  
HETATM 4765  H43 1XJ A 301       1.302  54.281  99.010  1.00 32.52           H  
HETATM 4766  H44 1XJ A 301       0.823  53.562 103.557  1.00 54.20           H  
HETATM 4767  H45 1XJ A 301       1.794  54.931 102.934  1.00 54.20           H  
HETATM 4768  H46 1XJ A 301       2.682  48.051 118.542  1.00 21.89           H  
HETATM 4769  H47 1XJ A 301       3.802  46.734 118.437  1.00 21.89           H  
HETATM 4770  H48 1XJ A 301       3.855  48.821 120.685  1.00 34.62           H  
HETATM 4771  H49 1XJ A 301       4.917  47.401 120.562  1.00 34.62           H  
HETATM 4772  H50 1XJ A 301       5.259  50.741 117.696  1.00 27.48           H  
HETATM 4773  H51 1XJ A 301       4.895  50.311 119.342  1.00 27.48           H  
HETATM 4774  H52 1XJ A 301       5.723  48.299 118.264  1.00 29.14           H  
HETATM 4775  H53 1XJ A 301       3.535  48.098 116.305  1.00 23.94           H  
HETATM 4776  H54 1XJ A 301       7.657  49.036 109.965  1.00 18.37           H  
HETATM 4777  H55 1XJ A 301       3.729  53.763 103.628  1.00 22.83           H  
HETATM 4778  H56 1XJ A 301       3.020  45.975 120.880  1.00 39.39           H  
HETATM 4779  H57 1XJ A 301       6.290  57.514  97.484  1.00  0.00           H  
HETATM 4780  H58 1XJ A 301       6.062  57.404  99.231  1.00  0.00           H  
HETATM 4781  H59 1XJ A 301       5.713  55.143  97.180  1.00  0.00           H  
HETATM 4782  H60 1XJ A 301       4.420  56.003  98.019  1.00  0.00           H  
HETATM 4783  H61 1XJ A 301       7.282  53.691  98.510  1.00  0.00           H  
HETATM 4784  H62 1XJ A 301       7.025  53.557 100.261  1.00  0.00           H  
HETATM 4785  H63 1XJ A 301       8.880  55.102  99.836  1.00  0.00           H  
HETATM 4786  H64 1XJ A 301       7.545  55.961 100.562  1.00  0.00           H  
HETATM 4787  H65 1XJ A 301       8.578  59.480  94.460  1.00 29.60           H  
HETATM 4788  H66 1XJ A 301      10.030  58.488  94.276  1.00 29.60           H  
HETATM 4789  H67 1XJ A 301       8.232  58.860  97.062  1.00 29.60           H  
HETATM 4790  H68 1XJ A 301       9.889  58.331  96.757  1.00 29.60           H  
HETATM 4791  H69 1XJ A 301       8.793  56.506  95.190  1.00 29.60           H  
HETATM 4792  H70 1XJ A 301       7.329  57.450  95.315  1.00 29.60           H  
HETATM 4793  H71 1XJ A 301       7.578  59.760  92.632  1.00 29.22           H  
HETATM 4794  H72 1XJ A 301       7.679  57.693  90.493  1.00 28.76           H  
HETATM 4795  H73 1XJ A 301       4.131  57.370  91.579  1.00 28.84           H  
HETATM 4796  H74 1XJ A 301       5.454  57.636  92.715  1.00 28.84           H  
HETATM 4797  H75 1XJ A 301       5.663  56.514  91.359  1.00 28.84           H  
HETATM 4798  H76 1XJ A 301       4.164  58.255  89.295  1.00 29.21           H  
HETATM 4799  H77 1XJ A 301       5.685  57.434  88.936  1.00 29.21           H  
HETATM 4800  H78 1XJ A 301       5.523  59.179  88.664  1.00 29.21           H  
HETATM 4801  H79 1XJ A 301       4.005  59.875  91.230  1.00 27.29           H  
HETATM 4802  H80 1XJ A 301       5.387  60.787  90.630  1.00 27.29           H  
HETATM 4803  H81 1XJ A 301       5.381  60.170  92.291  1.00 27.29           H  
HETATM 4804  H82 1XJ A 301       8.847  57.444  88.838  1.00 28.48           H  
HETATM 4805  H83 1XJ A 301       7.643  57.956  87.618  1.00 28.48           H  
HETATM 4806  H84 1XJ A 301       9.653  57.719  86.253  1.00 26.79           H  
HETATM 4807  H85 1XJ A 301      11.098  57.403  87.978  1.00 24.60           H  
HETATM 4808  H86 1XJ A 301      10.414  60.356  86.307  1.00 27.28           H  
HETATM 4809  H87 1XJ A 301       8.767  59.905  85.827  1.00 27.28           H  
HETATM 4810  H88 1XJ A 301       9.764  61.082  88.445  1.00 28.84           H  
HETATM 4811  H89 1XJ A 301       9.451  62.951  87.141  1.00 32.05           H  
HETATM 4812  H90 1XJ A 301       8.306  65.235  88.133  1.00 34.78           H  
HETATM 4813  H91 1XJ A 301       7.579  66.075  86.753  1.00 34.78           H  
HETATM 4814  H92 1XJ A 301       9.217  65.421  86.628  1.00 34.78           H  
HETATM 4815  H93 1XJ A 301       6.639  63.788  86.947  1.00 34.78           H  
HETATM 4816  H94 1XJ A 301       9.348  62.787  84.639  1.00 40.81           H  
HETATM 4817  H95 1XJ A 301       9.179  62.936  82.184  1.00 38.43           H  
HETATM 4818  H96 1XJ A 301       5.739  65.046  85.014  1.00 38.32           H  
HETATM 4819  H97 1XJ A 301       5.577  65.202  82.573  1.00 40.32           H  
HETATM 4820  H98 1XJ A 301       7.524  63.399  77.268  1.00 38.61           H  
HETATM 4821  H99 1XJ A 301       6.968  66.994  81.144  1.00 34.04           H  
HETATM 4822 H100 1XJ A 301       5.324  66.515  80.647  1.00 34.04           H  
HETATM 4823 H101 1XJ A 301       6.415  67.287  79.493  1.00 34.04           H  
CONECT    1    5    4    6    2
CONECT    2    1    3    3
CONECT    3    2    2
CONECT    4    1
CONECT    5    1
CONECT    6    1
CONECT  254  263  255
CONECT  255  254  264  256  257
CONECT  256  255  265  266  259
CONECT  257  255  258  258
CONECT  258  257  257
CONECT  259  256  260
CONECT  260  259  261  262
CONECT  261  260  267  268  269
CONECT  262  260  270  271  272
CONECT  263  254
CONECT  264  255
CONECT  265  256
CONECT  266  256
CONECT  267  261
CONECT  268  261
CONECT  269  261
CONECT  270  262
CONECT  271  262
CONECT  272  262
CONECT 2323 2325 2324
CONECT 2324 2323 2326 2327 2328
CONECT 2325 2323
CONECT 2326 2324
CONECT 2327 2324
CONECT 2328 2324
CONECT 2330 2333 2334 2335 2331
CONECT 2331 2330 2332 2332
CONECT 2332 2331 2331
CONECT 2333 2330
CONECT 2334 2330
CONECT 2335 2330
CONECT 2756 2758 2757
CONECT 2757 2756 2759 2760 2761
CONECT 2758 2756
CONECT 2759 2757
CONECT 2760 2757
CONECT 2761 2757
CONECT 2762 2765 2766 2767 2763
CONECT 2763 2762 2764 2764
CONECT 2764 2763 2763
CONECT 2765 2762
CONECT 2766 2762
CONECT 2767 2762
CONECT 4607 4609 4608
CONECT 4608 4607 4611 4612 4610
CONECT 4609 4607
CONECT 4610 4608
CONECT 4611 4608
CONECT 4612 4608
CONECT 4614 4723 4622 4622 4635
CONECT 4615 4724 4621 4621 4622
CONECT 4616 4725 4618 4637 4637
CONECT 4617 4726 4632 4632 4637
CONECT 4618 4616 4727 4638 4638
CONECT 4619 4728 4620 4620 4623
CONECT 4620 4619 4619 4729 4625
CONECT 4621 4615 4615 4730 4626
CONECT 4622 4614 4614 4615 4640
CONECT 4623 4619 4639 4639 4662
CONECT 4624 4633 4633 4634 4675
CONECT 4625 4620 4636 4636 4677
CONECT 4626 4621 4635 4635 4678
CONECT 4627 4640 4640 4642 4655
CONECT 4628 4731 4732 4640 4643
CONECT 4629 4733 4630 4630 4631
CONECT 4630 4629 4629 4734 4633
CONECT 4631 4629 4735 4634 4634
CONECT 4632 4617 4617 4736 4638
CONECT 4633 4624 4624 4630 4737
CONECT 4634 4624 4631 4631 4738
CONECT 4635 4614 4626 4626 4739
CONECT 4636 4625 4625 4740 4639
CONECT 4637 4616 4616 4617 4641
CONECT 4638 4618 4618 4632 4661
CONECT 4639 4623 4623 4636 4676
CONECT 4640 4622 4627 4627 4628
CONECT 4641 4637 4663 4666 4666
CONECT 4642 4627 4741 4742 4652
CONECT 4643 4628 4743 4744 4652
CONECT 4644 4745 4746 4646 4661
CONECT 4645 4747 4748 4647 4661
CONECT 4646 4644 4749 4750 4664
CONECT 4647 4645 4751 4752 4664
CONECT 4648 4753 4754 4650 4665
CONECT 4649 4755 4756 4651 4665
CONECT 4650 4648 4757 4758 4671
CONECT 4651 4649 4759 4760 4671
CONECT 4652 4642 4643 4653 4654
CONECT 4653 4652 4761 4762 4682
CONECT 4654 4652 4763 4764 4765
CONECT 4655 4627 4766 4767 4664
CONECT 4656 4768 4769 4657 4659
CONECT 4657 4656 4770 4771 4665
CONECT 4658 4772 4773 4659 4675
CONECT 4659 4656 4658 4774 4662
CONECT 4660 4672 4673 4674 4676
CONECT 4661 4638 4644 4645
CONECT 4662 4623 4659 4775
CONECT 4663 4641 4776 4677
CONECT 4664 4646 4647 4655 4777
CONECT 4665 4648 4649 4657 4778
CONECT 4666 4641 4641
CONECT 4667 4676
CONECT 4668 4676
CONECT 4669 4677
CONECT 4670 4677
CONECT 4671 4650 4651
CONECT 4672 4660
CONECT 4673 4660
CONECT 4674 4660
CONECT 4675 4624 4658
CONECT 4676 4639 4660 4667 4668
CONECT 4677 4625 4663 4669 4670
CONECT 4678 4626
CONECT 4679 4680 4684 4688
CONECT 4680 4679 4779 4780 4681
CONECT 4681 4680 4781 4782 4682
CONECT 4682 4653 4681 4683
CONECT 4683 4682 4783 4784 4684
CONECT 4684 4679 4683 4785 4786
CONECT 4685 4787 4788 4686 4689
CONECT 4686 4685 4687 4791 4792
CONECT 4687 4686 4688 4789 4790
CONECT 4688 4679 4687 4722 4722
CONECT 4689 4685 4690 4690 4691
CONECT 4690 4689 4689
CONECT 4691 4689 4793 4692
CONECT 4692 4691 4794 4693 4697
CONECT 4693 4692 4694 4695 4696
CONECT 4694 4693 4795 4796 4797
CONECT 4695 4693 4798 4799 4800
CONECT 4696 4693 4801 4802 4803
CONECT 4697 4692 4698 4698 4699
CONECT 4698 4697 4697
CONECT 4699 4697 4700 4704
CONECT 4700 4699 4804 4805 4701
CONECT 4701 4700 4806 4702 4703
CONECT 4702 4701 4807
CONECT 4703 4701 4808 4809 4704
CONECT 4704 4699 4703 4810 4705
CONECT 4705 4704 4706 4706 4707
CONECT 4706 4705 4705
CONECT 4707 4705 4811 4708
CONECT 4708 4707 4709 4815 4710
CONECT 4709 4708 4812 4813 4814
CONECT 4710 4708 4711 4711 4713
CONECT 4711 4710 4710 4816 4712
CONECT 4712 4711 4817 4715 4715
CONECT 4713 4710 4818 4714 4714
CONECT 4714 4713 4713 4819 4715
CONECT 4715 4712 4712 4714 4716
CONECT 4716 4715 4717 4720 4720
CONECT 4717 4716 4718
CONECT 4718 4717 4820 4719 4719
CONECT 4719 4718 4718 4720
CONECT 4720 4716 4716 4719 4721
CONECT 4721 4720 4821 4822 4823
CONECT 4722 4688 4688
CONECT 4723 4614
CONECT 4724 4615
CONECT 4725 4616
CONECT 4726 4617
CONECT 4727 4618
CONECT 4728 4619
CONECT 4729 4620
CONECT 4730 4621
CONECT 4731 4628
CONECT 4732 4628
CONECT 4733 4629
CONECT 4734 4630
CONECT 4735 4631
CONECT 4736 4632
CONECT 4737 4633
CONECT 4738 4634
CONECT 4739 4635
CONECT 4740 4636
CONECT 4741 4642
CONECT 4742 4642
CONECT 4743 4643
CONECT 4744 4643
CONECT 4745 4644
CONECT 4746 4644
CONECT 4747 4645
CONECT 4748 4645
CONECT 4749 4646
CONECT 4750 4646
CONECT 4751 4647
CONECT 4752 4647
CONECT 4753 4648
CONECT 4754 4648
CONECT 4755 4649
CONECT 4756 4649
CONECT 4757 4650
CONECT 4758 4650
CONECT 4759 4651
CONECT 4760 4651
CONECT 4761 4653
CONECT 4762 4653
CONECT 4763 4654
CONECT 4764 4654
CONECT 4765 4654
CONECT 4766 4655
CONECT 4767 4655
CONECT 4768 4656
CONECT 4769 4656
CONECT 4770 4657
CONECT 4771 4657
CONECT 4772 4658
CONECT 4773 4658
CONECT 4774 4659
CONECT 4775 4662
CONECT 4776 4663
CONECT 4777 4664
CONECT 4778 4665
CONECT 4779 4680
CONECT 4780 4680
CONECT 4781 4681
CONECT 4782 4681
CONECT 4783 4683
CONECT 4784 4683
CONECT 4785 4684
CONECT 4786 4684
CONECT 4787 4685
CONECT 4788 4685
CONECT 4789 4687
CONECT 4790 4687
CONECT 4791 4686
CONECT 4792 4686
CONECT 4793 4691
CONECT 4794 4692
CONECT 4795 4694
CONECT 4796 4694
CONECT 4797 4694
CONECT 4798 4695
CONECT 4799 4695
CONECT 4800 4695
CONECT 4801 4696
CONECT 4802 4696
CONECT 4803 4696
CONECT 4804 4700
CONECT 4805 4700
CONECT 4806 4701
CONECT 4807 4702
CONECT 4808 4703
CONECT 4809 4703
CONECT 4810 4704
CONECT 4811 4707
CONECT 4812 4709
CONECT 4813 4709
CONECT 4814 4709
CONECT 4815 4708
CONECT 4816 4711
CONECT 4817 4712
CONECT 4818 4713
CONECT 4819 4714
[truncated: 73 more chars]
