# Supplementary material for: DegraderTCM: A Computationally Sparing Approach for Predicting Ternary Degradation Complexes
Source: ACS Med Chem Lett. 2023 Dec 13;15(1):45–53. doi: 10.1021/acsmedchemlett.3c00362 (PMC10788944; doi:10.1021/acsmedchemlett.3c00362)
Supplement: Supplementary file 2 — ml3c00362_si_002.zip [file ml3c00362_si_002.zip › TC models/Application_domain/CDK6-2038-active.pdb]

HEADER    LIGASE                                                      
REMARK  99                                                                      
REMARK  99 MOE v2022.02 (Chemical Computing Group ULC) Fri Nov 24 15:59:54 2023 
SEQRES   1 C  143  ACE VAL LEU ARG SER VAL ASN SER ARG GLU PRO SER GLN
SEQRES   2 C  143  VAL ILE PHE CYS ASN ARG SER PRO ARG VAL VAL LEU PRO
SEQRES   3 C  143  VAL TRP LEU ASN PHE ASP GLY GLU PRO GLN PRO TYR PRO
SEQRES   4 C  143  THR LEU PRO PRO GLY THR GLY ARG ARG ILE HIS SER TYR
SEQRES   5 C  143  ARG GLY HIS LEU TRP LEU PHE ARG ASP ALA GLY THR HIS
SEQRES   6 C  143  ASP GLY LEU LEU VAL ASN GLN THR GLU LEU PHE VAL PRO
SEQRES   7 C  143  SER LEU ASN VAL ASP GLY GLN PRO ILE PHE ALA ASN ILE
SEQRES   8 C  143  THR LEU PRO VAL TYR THR LEU LYS GLU ARG CYS LEU GLN
SEQRES   9 C  143  VAL VAL ARG SER LEU VAL LYS PRO GLU ASN TYR ARG ARG
SEQRES  10 C  143  LEU ASP ILE VAL ARG SER LEU TYR GLU ASP LEU GLU ASP
SEQRES  11 C  143  HIS PRO ASN VAL GLN LYS ASP LEU GLU ARG LEU THR NME
SEQRES   1 B  286  ACE ASP GLN GLN TYR GLU CYS VAL ALA GLU ILE GLY GLU
SEQRES   2 B  286  GLY ALA TYR GLY LYS VAL PHE LYS ALA ARG ASP LEU LYS
SEQRES   3 B  286  ASN GLY GLY ARG PHE VAL ALA LEU LYS ARG VAL ARG VAL
SEQRES   4 B  286  GLN THR GLY GLU GLU GLY MET PRO LEU SER THR ILE ARG
SEQRES   5 B  286  GLU VAL ALA VAL LEU ARG HIS LEU GLU THR PHE GLU HIS
SEQRES   6 B  286  PRO ASN VAL VAL ARG LEU PHE ASP VAL CYS THR VAL SER
SEQRES   7 B  286  ARG THR ASP ARG GLU THR LYS LEU THR LEU VAL PHE GLU
SEQRES   8 B  286  HIS VAL ASP GLN ASP LEU THR THR TYR LEU ASP LYS VAL
SEQRES   9 B  286  PRO GLU PRO GLY VAL PRO THR GLU THR ILE LYS ASP MET
SEQRES  10 B  286  MET PHE GLN LEU LEU ARG GLY LEU ASP PHE LEU HIS SER
SEQRES  11 B  286  HIS ARG VAL VAL HIS ARG ASP LEU LYS PRO GLN ASN ILE
SEQRES  12 B  286  LEU VAL THR SER SER GLY GLN ILE LYS LEU ALA ASP PHE
SEQRES  13 B  286  GLY LEU ALA ARG ILE TYR SER PHE GLN MET ALA LEU THR
SEQRES  14 B  286  SER VAL VAL VAL THR LEU TRP TYR ARG ALA PRO GLU VAL
SEQRES  15 B  286  LEU LEU GLN SER SER TYR ALA THR PRO VAL ASP LEU TRP
SEQRES  16 B  286  SER VAL GLY CYS ILE PHE ALA GLU MET PHE ARG ARG LYS
SEQRES  17 B  286  PRO LEU PHE ARG GLY SER SER ASP VAL ASP GLN LEU GLY
SEQRES  18 B  286  LYS ILE LEU ASP VAL ILE GLY LEU PRO GLY GLU GLU ASP
SEQRES  19 B  286  TRP PRO NME ACE ALA GLN PRO ILE GLU LYS PHE VAL THR
SEQRES  20 B  286  ASP ILE ASP GLU LEU GLY LYS ASP LEU LEU LEU LYS CYS
SEQRES  21 B  286  LEU THR PHE ASN PRO ALA LYS ARG ILE SER ALA TYR SER
SEQRES  22 B  286  ALA LEU SER HIS PRO TYR PHE GLN ASP LEU GLU ARG NME
HELIX    1   1 VAL C  142  GLY C  144  5               Generated by MOE    3
HELIX    2   2 LEU C  158  LEU C  169  1               Generated by MOE   12
HELIX    3   3 ARG C  182  LEU C  184  5               Generated by MOE    3
HELIX    4   4 GLU C  186  GLU C  189  1               Generated by MOE    4
HELIX    5   5 VAL C  194  ARG C  200  1               Generated by MOE    7
HELIX    6   6 LEU B   56  ARG B   66  1               Generated by MOE   11
HELIX    7   7 GLU B   69  PHE B   71  5               Generated by MOE    3
HELIX    8   8 THR B  119  HIS B  137  1               Generated by MOE   19
HELIX    9   9 PRO B  188  LEU B  191  1               Generated by MOE    4
HELIX   10  10 ASP B  201  PHE B  209  1               Generated by MOE    9
HELIX   11  11 ASP B  224  ILE B  235  1               Generated by MOE   12
HELIX   12  12 ILE B  262  LYS B  264  5               Generated by MOE    3
HELIX   13  13 GLU B  271  CYS B  280  1               Generated by MOE   10
HELIX   14  14 PRO B  285  LYS B  287  5               Generated by MOE    3
HELIX   15  15 ALA B  291  LEU B  295  1               Generated by MOE    5
SHEET    1       PRO C  71  GLN C  73                  Generated by MOE
SHEET    2       VAL C  74  ASN C  78                  Generated by MOE
SHEET    3       VAL C  84  LEU C  89                  Generated by MOE
SHEET    4       PRO C  95  PRO C  97                  Generated by MOE
SHEET    5       GLY C 106  TYR C 112                  Generated by MOE
SHEET    6       TRP C 117  ASP C 121                  Generated by MOE
SHEET    7       LEU C 129  VAL C 130                  Generated by MOE
SHEET    8       ILE C 147  ILE C 151                  Generated by MOE
SHEET    9       THR C 152  THR C 152                  Generated by MOE
SHEET   10       CYS B  15  GLY B  22                  Generated by MOE
SHEET   11       GLY B  25  ARG B  31                  Generated by MOE
SHEET   12       PHE B  39  VAL B  47                  Generated by MOE
SHEET   13       LEU B  79  ASP B  81                  Generated by MOE
SHEET   14       THR B  84  VAL B  85                  Generated by MOE
SHEET   15       THR B  92  GLU B  99                  Generated by MOE
SHEET   16       GLN B 103  ASP B 104                  Generated by MOE
SHEET   17       VAL B 141  VAL B 142                  Generated by MOE
SHEET   18       ILE B 151  VAL B 153                  Generated by MOE
SHEET   19       ILE B 159  LYS B 160                  Generated by MOE
SHEET   20       LEU B 161  LEU B 161                  Generated by MOE
SHEET   21       ARG B 168  ILE B 169                  Generated by MOE
ATOM      1  CH3 ACE C  61      25.741  12.160  73.224  1.00  0.00           C  
ATOM      2  C   ACE C  61      26.719  13.298  73.058  1.00  0.00           C  
ATOM      3  O   ACE C  61      26.887  14.092  73.982  1.00  0.00           O  
ATOM      4 HH31 ACE C  61      25.633  11.924  74.287  1.00  0.00           H  
ATOM      5 HH32 ACE C  61      26.092  11.271  72.695  1.00  0.00           H  
ATOM      6 HH33 ACE C  61      24.766  12.452  72.824  1.00  0.00           H  
ATOM      7  N   VAL C  62      27.093  13.552  71.825  1.00 67.97           N  
ATOM      8  CA  VAL C  62      28.299  14.099  71.220  1.00 67.85           C  
ATOM      9  C   VAL C  62      28.174  13.800  69.708  1.00 61.77           C  
ATOM     10  O   VAL C  62      27.821  12.687  69.313  1.00 65.52           O  
ATOM     11  CB  VAL C  62      29.595  13.560  71.860  1.00  0.00           C  
ATOM     12  CG1 VAL C  62      29.865  12.083  71.559  1.00  0.00           C  
ATOM     13  CG2 VAL C  62      30.807  14.409  71.471  1.00  0.00           C  
ATOM     14  H   VAL C  62      26.152  13.562  71.427  1.00 67.97           H  
ATOM     15  HA  VAL C  62      28.233  15.178  71.390  1.00 67.85           H  
ATOM     16  HB  VAL C  62      29.494  13.648  72.951  1.00  0.00           H  
ATOM     17 HG11 VAL C  62      28.996  11.462  71.799  1.00  0.00           H  
ATOM     18 HG12 VAL C  62      30.125  11.924  70.508  1.00  0.00           H  
ATOM     19 HG13 VAL C  62      30.703  11.721  72.163  1.00  0.00           H  
ATOM     20 HG21 VAL C  62      30.996  14.380  70.395  1.00  0.00           H  
ATOM     21 HG22 VAL C  62      30.656  15.455  71.761  1.00  0.00           H  
ATOM     22 HG23 VAL C  62      31.709  14.053  71.979  1.00  0.00           H  
ATOM     23  N   LEU C  63      28.398  14.821  68.881  1.00 55.60           N  
ATOM     24  CA  LEU C  63      28.297  14.720  67.423  1.00 50.04           C  
ATOM     25  C   LEU C  63      26.838  14.448  66.955  1.00 46.88           C  
ATOM     26  O   LEU C  63      26.595  13.760  65.970  1.00 47.77           O  
ATOM     27  CB  LEU C  63      29.283  13.720  66.786  1.00 51.00           C  
ATOM     28  CG  LEU C  63      30.759  13.870  67.202  1.00 55.19           C  
ATOM     29  CD1 LEU C  63      31.614  12.840  66.459  1.00 56.81           C  
ATOM     30  CD2 LEU C  63      31.305  15.274  66.951  1.00 54.49           C  
ATOM     31  H   LEU C  63      28.661  15.720  69.258  1.00 55.60           H  
ATOM     32  HA  LEU C  63      28.531  15.717  67.043  1.00 50.04           H  
ATOM     33  HB2 LEU C  63      28.960  12.695  67.009  1.00 51.00           H  
ATOM     34  HB3 LEU C  63      29.212  13.816  65.693  1.00 51.00           H  
ATOM     35  HG  LEU C  63      30.848  13.652  68.271  1.00 55.19           H  
ATOM     36 HD11 LEU C  63      31.259  11.823  66.657  1.00 56.81           H  
ATOM     37 HD12 LEU C  63      31.586  13.006  65.376  1.00 56.81           H  
ATOM     38 HD13 LEU C  63      32.659  12.896  66.782  1.00 56.81           H  
ATOM     39 HD21 LEU C  63      31.162  15.573  65.908  1.00 54.49           H  
ATOM     40 HD22 LEU C  63      30.814  16.015  67.588  1.00 54.49           H  
ATOM     41 HD23 LEU C  63      32.377  15.318  67.171  1.00 54.49           H  
ATOM     42  N   ARG C  64      25.894  15.065  67.653  1.00 44.49           N  
ATOM     43  CA  ARG C  64      24.466  14.997  67.310  1.00 42.10           C  
ATOM     44  C   ARG C  64      23.950  16.343  66.699  1.00 38.23           C  
ATOM     45  O   ARG C  64      24.706  16.979  65.963  1.00 38.54           O  
ATOM     46  CB  ARG C  64      23.659  14.405  68.470  1.00 45.31           C  
ATOM     47  CG  ARG C  64      23.706  15.238  69.753  1.00 51.87           C  
ATOM     48  CD  ARG C  64      22.458  15.013  70.600  1.00 58.53           C  
ATOM     49  NE  ARG C  64      21.292  15.659  69.962  1.00 68.17           N  
ATOM     50  CZ  ARG C  64      20.109  15.117  69.668  1.00 75.45           C  
ATOM     51  NH1 ARG C  64      19.849  13.833  69.919  1.00 73.21           N  
ATOM     52  NH2 ARG C  64      19.166  15.876  69.115  1.00 81.94           N1+
ATOM     53  H   ARG C  64      26.161  15.589  68.475  1.00 44.49           H  
ATOM     54  HA  ARG C  64      24.352  14.286  66.480  1.00 42.10           H  
ATOM     55  HB2 ARG C  64      22.624  14.246  68.144  1.00 45.31           H  
ATOM     56  HB3 ARG C  64      24.045  13.402  68.701  1.00 45.31           H  
ATOM     57  HG2 ARG C  64      23.799  16.303  69.522  1.00 51.87           H  
ATOM     58  HG3 ARG C  64      24.594  14.960  70.332  1.00 51.87           H  
ATOM     59  HD2 ARG C  64      22.585  15.492  71.576  1.00 58.53           H  
ATOM     60  HD3 ARG C  64      22.295  13.949  70.771  1.00 58.53           H  
ATOM     61  HE  ARG C  64      21.422  16.637  69.747  1.00 68.17           H  
ATOM     62 HH11 ARG C  64      20.557  13.247  70.338  1.00 73.21           H  
ATOM     63 HH12 ARG C  64      18.944  13.447  69.689  1.00 73.21           H  
ATOM     64 HH21 ARG C  64      19.351  16.850  68.923  1.00 81.94           H  
ATOM     65 HH22 ARG C  64      18.266  15.478  68.887  1.00 81.94           H  
ATOM     66  N   SER C  65      22.673  16.666  66.871  1.00 34.17           N  
ATOM     67  CA  SER C  65      22.054  17.792  66.143  1.00 32.26           C  
ATOM     68  C   SER C  65      20.619  18.233  66.585  1.00 34.39           C  
ATOM     69  O   SER C  65      20.056  17.662  67.530  1.00 34.01           O  
ATOM     70  CB  SER C  65      22.064  17.457  64.642  1.00 29.51           C  
ATOM     71  OG  SER C  65      22.208  16.050  64.423  1.00 26.31           O  
ATOM     72  H   SER C  65      22.073  16.072  67.424  1.00 34.17           H  
ATOM     73  HA  SER C  65      22.677  18.668  66.319  1.00 32.26           H  
ATOM     74  HB2 SER C  65      22.933  17.919  64.172  1.00 29.51           H  
ATOM     75  HB3 SER C  65      21.182  17.814  64.110  1.00 29.51           H  
ATOM     76  HG  SER C  65      21.350  15.611  64.595  1.00 26.31           H  
ATOM     77  N   VAL C  66      20.090  19.259  65.922  1.00 36.28           N  
ATOM     78  CA  VAL C  66      18.685  19.742  66.041  1.00 38.45           C  
ATOM     79  C   VAL C  66      17.984  19.802  64.617  1.00 37.94           C  
ATOM     80  O   VAL C  66      18.150  18.831  63.887  1.00 38.13           O  
ATOM     81  CB  VAL C  66      18.590  20.905  67.050  1.00 40.69           C  
ATOM     82  CG1 VAL C  66      17.171  21.140  67.580  1.00 43.28           C  
ATOM     83  CG2 VAL C  66      19.227  22.197  66.563  1.00 44.19           C  
ATOM     84  H   VAL C  66      20.680  19.772  65.282  1.00 36.28           H  
ATOM     85  HA  VAL C  66      18.146  18.915  66.525  1.00 38.45           H  
ATOM     86  HB  VAL C  66      19.174  20.599  67.931  1.00 40.69           H  
ATOM     87 HG11 VAL C  66      16.722  20.202  67.924  1.00 43.28           H  
ATOM     88 HG12 VAL C  66      17.198  21.822  68.438  1.00 43.28           H  
ATOM     89 HG13 VAL C  66      16.502  21.585  66.842  1.00 43.28           H  
ATOM     90 HG21 VAL C  66      19.158  22.975  67.330  1.00 44.19           H  
ATOM     91 HG22 VAL C  66      20.290  22.037  66.363  1.00 44.19           H  
ATOM     92 HG23 VAL C  66      18.757  22.583  65.657  1.00 44.19           H  
ATOM     93  N   ASN C  67      17.123  20.771  64.321  1.00 38.25           N  
ATOM     94  CA  ASN C  67      16.208  20.771  63.134  1.00 38.12           C  
ATOM     95  C   ASN C  67      16.323  22.087  62.274  1.00 37.09           C  
ATOM     96  O   ASN C  67      16.107  23.167  62.816  1.00 35.83           O  
ATOM     97  CB  ASN C  67      14.801  20.622  63.740  1.00 40.73           C  
ATOM     98  CG  ASN C  67      13.644  20.571  62.771  1.00 42.77           C  
ATOM     99  OD1 ASN C  67      13.641  21.174  61.699  1.00 40.81           O  
ATOM    100  ND2 ASN C  67      12.595  19.880  63.199  1.00 46.75           N  
ATOM    101  H   ASN C  67      17.054  21.569  64.936  1.00 38.25           H  
ATOM    102  HA  ASN C  67      16.433  19.910  62.496  1.00 38.12           H  
ATOM    103  HB2 ASN C  67      14.594  21.460  64.420  1.00 40.73           H  
ATOM    104  HB3 ASN C  67      14.782  19.714  64.358  1.00 40.73           H  
ATOM    105 HD21 ASN C  67      11.756  19.836  62.638  1.00 46.75           H  
ATOM    106 HD22 ASN C  67      12.635  19.397  64.085  1.00 46.75           H  
ATOM    107  N   SER C  68      16.636  21.980  60.982  1.00 36.18           N  
ATOM    108  CA  SER C  68      16.945  23.159  60.122  1.00 36.17           C  
ATOM    109  C   SER C  68      16.686  23.088  58.562  1.00 36.83           C  
ATOM    110  O   SER C  68      15.746  23.757  58.151  1.00 38.99           O  
ATOM    111  CB  SER C  68      18.285  23.818  60.453  1.00 34.47           C  
ATOM    112  OG  SER C  68      19.402  23.220  59.804  1.00 31.20           O  
ATOM    113  H   SER C  68      16.667  21.064  60.559  1.00 36.18           H  
ATOM    114  HA  SER C  68      16.201  23.897  60.459  1.00 36.17           H  
ATOM    115  HB2 SER C  68      18.463  23.811  61.527  1.00 34.47           H  
ATOM    116  HB3 SER C  68      18.250  24.866  60.156  1.00 34.47           H  
ATOM    117  HG  SER C  68      20.116  23.903  59.869  1.00 31.20           H  
ATOM    118  N   ARG C  69      17.350  22.231  57.792  1.00 36.36           N  
ATOM    119  CA  ARG C  69      17.061  21.813  56.365  1.00 39.70           C  
ATOM    120  C   ARG C  69      17.997  21.797  55.080  1.00 37.71           C  
ATOM    121  O   ARG C  69      17.607  21.116  54.141  1.00 37.60           O  
ATOM    122  CB  ARG C  69      15.669  22.251  55.820  1.00 45.57           C  
ATOM    123  CG  ARG C  69      14.546  21.316  56.280  1.00 50.89           C  
ATOM    124  CD  ARG C  69      13.232  22.071  56.415  1.00 58.64           C  
ATOM    125  NE  ARG C  69      13.248  22.914  57.620  1.00 64.79           N  
ATOM    126  CZ  ARG C  69      13.254  22.446  58.869  1.00 70.91           C  
ATOM    127  NH1 ARG C  69      13.006  21.161  59.121  1.00 72.08           N  
ATOM    128  NH2 ARG C  69      13.525  23.271  59.879  1.00 74.78           N1+
ATOM    129  H   ARG C  69      18.087  21.677  58.204  1.00 36.36           H  
ATOM    130  HA  ARG C  69      16.990  20.723  56.527  1.00 39.70           H  
ATOM    131  HB2 ARG C  69      15.471  23.303  56.038  1.00 45.57           H  
ATOM    132  HB3 ARG C  69      15.638  22.233  54.723  1.00 45.57           H  
ATOM    133  HG2 ARG C  69      14.807  20.837  57.228  1.00 50.89           H  
ATOM    134  HG3 ARG C  69      14.430  20.512  55.542  1.00 50.89           H  
ATOM    135  HD2 ARG C  69      12.378  21.389  56.467  1.00 58.64           H  
ATOM    136  HD3 ARG C  69      13.070  22.720  55.549  1.00 58.64           H  
ATOM    137  HE  ARG C  69      13.463  23.892  57.488  1.00 64.79           H  
ATOM    138 HH11 ARG C  69      12.800  20.529  58.361  1.00 72.08           H  
ATOM    139 HH12 ARG C  69      13.025  20.820  60.071  1.00 72.08           H  
ATOM    140 HH21 ARG C  69      13.724  24.244  59.696  1.00 74.78           H  
ATOM    141 HH22 ARG C  69      13.531  22.924  60.827  1.00 74.78           H  
ATOM    142  N   GLU C  70      19.025  22.644  54.962  1.00 35.52           N  
ATOM    143  CA  GLU C  70      19.668  22.820  53.631  1.00 35.93           C  
ATOM    144  C   GLU C  70      20.122  21.522  52.875  1.00 31.99           C  
ATOM    145  O   GLU C  70      20.747  20.651  53.470  1.00 30.16           O  
ATOM    146  CB  GLU C  70      20.951  23.660  53.644  1.00 40.50           C  
ATOM    147  CG  GLU C  70      20.784  25.058  54.180  1.00 47.34           C  
ATOM    148  CD  GLU C  70      22.137  25.722  54.170  1.00 55.73           C  
ATOM    149  OE1 GLU C  70      22.486  26.311  55.225  1.00 58.68           O  
ATOM    150  OE2 GLU C  70      22.794  25.778  53.103  1.00 56.10           O1-
ATOM    151  H   GLU C  70      19.272  23.233  55.744  1.00 35.52           H  
ATOM    152  HA  GLU C  70      18.922  23.361  53.045  1.00 35.93           H  
ATOM    153  HB2 GLU C  70      21.731  23.154  54.211  1.00 40.50           H  
ATOM    154  HB3 GLU C  70      21.340  23.720  52.617  1.00 40.50           H  
ATOM    155  HG2 GLU C  70      20.394  25.038  55.199  1.00 47.34           H  
ATOM    156  HG3 GLU C  70      20.090  25.627  53.553  1.00 47.34           H  
ATOM    157  N   PRO C  71      19.895  21.469  51.551  1.00 30.74           N  
ATOM    158  CA  PRO C  71      20.580  20.499  50.689  1.00 29.55           C  
ATOM    159  C   PRO C  71      22.065  20.864  50.393  1.00 29.13           C  
ATOM    160  O   PRO C  71      22.435  22.040  50.310  1.00 28.58           O  
ATOM    161  CB  PRO C  71      19.817  20.537  49.354  1.00 29.35           C  
ATOM    162  CG  PRO C  71      18.540  21.304  49.662  1.00 31.96           C  
ATOM    163  CD  PRO C  71      18.951  22.252  50.775  1.00 31.83           C  
ATOM    164  HA  PRO C  71      20.503  19.517  51.163  1.00 29.55           H  
ATOM    165  HB2 PRO C  71      20.384  21.061  48.575  1.00 29.35           H  
ATOM    166  HB3 PRO C  71      19.607  19.530  48.979  1.00 29.35           H  
ATOM    167  HG2 PRO C  71      17.776  20.607  50.029  1.00 31.96           H  
ATOM    168  HG3 PRO C  71      18.133  21.823  48.791  1.00 31.96           H  
ATOM    169  HD2 PRO C  71      18.086  22.566  51.362  1.00 31.83           H  
ATOM    170  HD3 PRO C  71      19.475  23.132  50.387  1.00 31.83           H  
ATOM    171  N   SER C  72      22.849  19.808  50.168  1.00 28.28           N  
ATOM    172  CA  SER C  72      24.240  19.862  49.699  1.00 29.20           C  
ATOM    173  C   SER C  72      24.458  18.655  48.744  1.00 29.62           C  
ATOM    174  O   SER C  72      23.823  17.611  48.911  1.00 27.40           O  
ATOM    175  CB  SER C  72      25.208  19.775  50.880  1.00 29.55           C  
ATOM    176  OG  SER C  72      26.574  19.895  50.488  1.00 29.18           O  
ATOM    177  H   SER C  72      22.480  18.889  50.370  1.00 28.28           H  
ATOM    178  HA  SER C  72      24.397  20.796  49.147  1.00 29.20           H  
ATOM    179  HB2 SER C  72      25.093  18.811  51.386  1.00 29.55           H  
ATOM    180  HB3 SER C  72      24.991  20.553  51.620  1.00 29.55           H  
ATOM    181  HG  SER C  72      26.826  20.843  50.583  1.00 29.18           H  
ATOM    182  N   GLN C  73      25.276  18.878  47.715  1.00 30.58           N  
ATOM    183  CA  GLN C  73      25.493  17.911  46.640  1.00 33.05           C  
ATOM    184  C   GLN C  73      26.866  17.217  46.781  1.00 31.46           C  
ATOM    185  O   GLN C  73      27.886  17.872  47.025  1.00 30.24           O  
ATOM    186  CB  GLN C  73      25.428  18.604  45.270  1.00 39.52           C  
ATOM    187  CG  GLN C  73      24.009  18.894  44.785  1.00 48.66           C  
ATOM    188  CD  GLN C  73      23.126  19.657  45.750  1.00 59.76           C  
ATOM    189  OE1 GLN C  73      22.017  19.202  46.081  1.00 63.72           O  
ATOM    190  NE2 GLN C  73      23.576  20.830  46.187  1.00 66.56           N  
ATOM    191  H   GLN C  73      25.730  19.778  47.649  1.00 30.58           H  
ATOM    192  HA  GLN C  73      24.713  17.144  46.693  1.00 33.05           H  
ATOM    193  HB2 GLN C  73      26.014  19.531  45.284  1.00 39.52           H  
ATOM    194  HB3 GLN C  73      25.898  17.962  44.515  1.00 39.52           H  
ATOM    195  HG2 GLN C  73      23.511  17.944  44.557  1.00 48.66           H  
ATOM    196  HG3 GLN C  73      24.052  19.463  43.849  1.00 48.66           H  
ATOM    197 HE21 GLN C  73      23.011  21.387  46.812  1.00 66.56           H  
ATOM    198 HE22 GLN C  73      24.484  21.164  45.895  1.00 66.56           H  
ATOM    199  N   VAL C  74      26.869  15.904  46.579  1.00 29.05           N  
ATOM    200  CA  VAL C  74      28.044  15.052  46.789  1.00 28.93           C  
ATOM    201  C   VAL C  74      28.071  13.942  45.705  1.00 28.74           C  
ATOM    202  O   VAL C  74      27.020  13.484  45.221  1.00 28.91           O  
ATOM    203  CB  VAL C  74      28.025  14.471  48.226  1.00 27.85           C  
ATOM    204  CG1 VAL C  74      29.018  13.328  48.443  1.00 27.60           C  
ATOM    205  CG2 VAL C  74      28.291  15.561  49.269  1.00 28.92           C  
ATOM    206  H   VAL C  74      26.016  15.460  46.272  1.00 29.05           H  
ATOM    207  HA  VAL C  74      28.933  15.676  46.659  1.00 28.93           H  
ATOM    208  HB  VAL C  74      27.026  14.072  48.431  1.00 27.85           H  
ATOM    209 HG11 VAL C  74      28.772  12.470  47.814  1.00 27.60           H  
ATOM    210 HG12 VAL C  74      30.046  13.639  48.234  1.00 27.60           H  
ATOM    211 HG13 VAL C  74      28.977  12.973  49.478  1.00 27.60           H  
ATOM    212 HG21 VAL C  74      29.248  16.061  49.090  1.00 28.92           H  
ATOM    213 HG22 VAL C  74      27.500  16.316  49.268  1.00 28.92           H  
ATOM    214 HG23 VAL C  74      28.316  15.132  50.273  1.00 28.92           H  
ATOM    215  N   ILE C  75      29.292  13.543  45.339  1.00 27.75           N  
ATOM    216  CA  ILE C  75      29.555  12.341  44.559  1.00 28.58           C  
ATOM    217  C   ILE C  75      30.229  11.342  45.529  1.00 27.23           C  
ATOM    218  O   ILE C  75      31.273  11.631  46.125  1.00 28.21           O  
ATOM    219  CB  ILE C  75      30.500  12.601  43.359  1.00 30.59           C  
ATOM    220  CG1 ILE C  75      30.087  13.788  42.469  1.00 32.27           C  
ATOM    221  CG2 ILE C  75      30.669  11.331  42.513  1.00 30.54           C  
ATOM    222  CD1 ILE C  75      28.700  13.691  41.853  1.00 35.23           C  
ATOM    223  H   ILE C  75      30.086  14.103  45.616  1.00 27.75           H  
ATOM    224  HA  ILE C  75      28.607  11.928  44.205  1.00 28.58           H  
ATOM    225  HB  ILE C  75      31.494  12.852  43.752  1.00 30.59           H  
ATOM    226 HG12 ILE C  75      30.159  14.710  43.052  1.00 32.27           H  
ATOM    227 HG13 ILE C  75      30.816  13.897  41.657  1.00 32.27           H  
ATOM    228 HG21 ILE C  75      31.203  10.558  43.072  1.00 30.54           H  
ATOM    229 HG22 ILE C  75      29.703  10.918  42.206  1.00 30.54           H  
ATOM    230 HG23 ILE C  75      31.255  11.534  41.610  1.00 30.54           H  
ATOM    231 HD11 ILE C  75      28.599  12.793  41.239  1.00 35.23           H  
ATOM    232 HD12 ILE C  75      27.919  13.684  42.616  1.00 35.23           H  
ATOM    233 HD13 ILE C  75      28.518  14.555  41.206  1.00 35.23           H  
ATOM    234  N   PHE C  76      29.622  10.167  45.669  1.00 24.94           N  
ATOM    235  CA  PHE C  76      30.278   9.011  46.276  1.00 23.71           C  
ATOM    236  C   PHE C  76      30.946   8.279  45.096  1.00 26.27           C  
ATOM    237  O   PHE C  76      30.322   8.089  44.051  1.00 26.97           O  
ATOM    238  CB  PHE C  76      29.313   8.004  46.926  1.00 22.35           C  
ATOM    239  CG  PHE C  76      28.592   8.373  48.203  1.00 21.85           C  
ATOM    240  CD1 PHE C  76      28.829   9.553  48.911  1.00 21.97           C  
ATOM    241  CD2 PHE C  76      27.679   7.464  48.733  1.00 21.40           C  
ATOM    242  CE1 PHE C  76      28.147   9.826  50.091  1.00 21.67           C  
ATOM    243  CE2 PHE C  76      27.007   7.731  49.914  1.00 20.98           C  
ATOM    244  CZ  PHE C  76      27.238   8.909  50.598  1.00 21.13           C  
ATOM    245  H   PHE C  76      28.687  10.050  45.306  1.00 24.94           H  
ATOM    246  HA  PHE C  76      31.043   9.339  46.982  1.00 23.71           H  
ATOM    247  HB2 PHE C  76      28.553   7.724  46.187  1.00 22.35           H  
ATOM    248  HB3 PHE C  76      29.879   7.087  47.143  1.00 22.35           H  
ATOM    249  HD1 PHE C  76      29.553  10.263  48.538  1.00 21.97           H  
ATOM    250  HD2 PHE C  76      27.493   6.536  48.214  1.00 21.40           H  
ATOM    251  HE1 PHE C  76      28.324  10.754  50.614  1.00 21.67           H  
ATOM    252  HE2 PHE C  76      26.299   7.015  50.303  1.00 20.98           H  
ATOM    253  HZ  PHE C  76      26.716   9.115  51.520  1.00 21.13           H  
ATOM    254  N   CYS C  77      32.190   7.820  45.307  1.00 26.73           N  
ATOM    255  CA  CYS C  77      32.929   7.052  44.302  1.00 28.34           C  
ATOM    256  C   CYS C  77      33.771   6.000  45.046  1.00 27.72           C  
ATOM    257  O   CYS C  77      34.646   6.338  45.860  1.00 28.21           O  
ATOM    258  CB  CYS C  77      33.803   7.979  43.456  1.00  0.00           C  
ATOM    259  SG  CYS C  77      34.351   7.202  41.897  1.00  0.00           S  
ATOM    260  H   CYS C  77      32.635   8.024  46.190  1.00 26.73           H  
ATOM    261  HA  CYS C  77      32.198   6.550  43.662  1.00 28.34           H  
ATOM    262  HB2 CYS C  77      33.246   8.881  43.179  1.00  0.00           H  
ATOM    263  HB3 CYS C  77      34.691   8.305  44.008  1.00  0.00           H  
ATOM    264  HG  CYS C  77      33.130   6.902  41.421  1.00  0.00           H  
ATOM    265  N   ASN C  78      33.429   4.728  44.832  1.00 26.71           N  
ATOM    266  CA  ASN C  78      34.029   3.608  45.546  1.00 27.70           C  
ATOM    267  C   ASN C  78      35.303   3.131  44.824  1.00 28.81           C  
ATOM    268  O   ASN C  78      35.261   2.632  43.703  1.00 30.84           O  
ATOM    269  CB  ASN C  78      33.060   2.435  45.654  1.00 28.45           C  
ATOM    270  CG  ASN C  78      33.665   1.325  46.477  1.00 27.72           C  
ATOM    271  OD1 ASN C  78      34.696   1.480  47.150  1.00 27.19           O  
ATOM    272  ND2 ASN C  78      33.027   0.159  46.407  1.00 26.67           N  
ATOM    273  H   ASN C  78      32.723   4.524  44.139  1.00 26.71           H  
ATOM    274  HA  ASN C  78      34.296   3.962  46.543  1.00 27.70           H  
ATOM    275  HB2 ASN C  78      32.806   2.039  44.664  1.00 28.45           H  
ATOM    276  HB3 ASN C  78      32.129   2.749  46.137  1.00 28.45           H  
ATOM    277 HD21 ASN C  78      32.191   0.074  45.848  1.00 26.67           H  
ATOM    278 HD22 ASN C  78      33.380  -0.641  46.913  1.00 26.67           H  
ATOM    279  N   ARG C  79      36.432   3.296  45.485  1.00 28.48           N  
ATOM    280  CA  ARG C  79      37.744   2.848  45.038  1.00 32.26           C  
ATOM    281  C   ARG C  79      38.324   1.834  46.058  1.00 31.91           C  
ATOM    282  O   ARG C  79      39.528   1.769  46.281  1.00 34.73           O  
ATOM    283  CB  ARG C  79      38.703   4.027  44.844  1.00 34.49           C  
ATOM    284  CG  ARG C  79      38.130   5.145  43.977  1.00 39.34           C  
ATOM    285  CD  ARG C  79      39.174   6.227  43.723  1.00 43.64           C  
ATOM    286  NE  ARG C  79      38.558   7.512  43.369  1.00 45.50           N  
ATOM    287  CZ  ARG C  79      37.857   7.786  42.273  1.00 46.56           C  
ATOM    288  NH1 ARG C  79      37.725   6.895  41.290  1.00 48.56           N  
ATOM    289  NH2 ARG C  79      37.280   8.974  42.166  1.00 46.03           N1+
ATOM    290  H   ARG C  79      36.413   3.764  46.381  1.00 28.48           H  
ATOM    291  HA  ARG C  79      37.638   2.310  44.088  1.00 32.26           H  
ATOM    292  HB2 ARG C  79      38.962   4.448  45.821  1.00 34.49           H  
ATOM    293  HB3 ARG C  79      39.640   3.662  44.405  1.00 34.49           H  
ATOM    294  HG2 ARG C  79      37.266   5.597  44.479  1.00 39.34           H  
ATOM    295  HG3 ARG C  79      37.767   4.734  43.030  1.00 39.34           H  
ATOM    296  HD2 ARG C  79      39.888   5.942  42.942  1.00 43.64           H  
ATOM    297  HD3 ARG C  79      39.758   6.411  44.632  1.00 43.64           H  
ATOM    298  HE  ARG C  79      38.613   8.230  44.077  1.00 45.50           H  
ATOM    299 HH11 ARG C  79      38.164   5.988  41.367  1.00 48.56           H  
ATOM    300 HH12 ARG C  79      37.186   7.126  40.467  1.00 48.56           H  
ATOM    301 HH21 ARG C  79      37.377   9.651  42.910  1.00 46.03           H  
ATOM    302 HH22 ARG C  79      36.743   9.203  41.342  1.00 46.03           H  
ATOM    303  N   SER C  80      37.446   0.979  46.565  1.00 28.92           N  
ATOM    304  CA  SER C  80      37.824  -0.176  47.370  1.00 27.47           C  
ATOM    305  C   SER C  80      37.251  -1.471  46.745  1.00 27.31           C  
ATOM    306  O   SER C  80      36.076  -1.505  46.371  1.00 26.27           O  
ATOM    307  CB  SER C  80      37.374  -0.047  48.831  1.00 25.21           C  
ATOM    308  OG  SER C  80      35.965   0.028  49.000  1.00 24.16           O  
ATOM    309  H   SER C  80      36.463   1.139  46.400  1.00 28.92           H  
ATOM    310  HA  SER C  80      38.914  -0.222  47.380  1.00 27.47           H  
ATOM    311  HB2 SER C  80      37.809   0.847  49.287  1.00 25.21           H  
ATOM    312  HB3 SER C  80      37.711  -0.916  49.401  1.00 25.21           H  
ATOM    313  HG  SER C  80      35.610   0.690  48.366  1.00 24.16           H  
ATOM    314  N   PRO C  81      38.064  -2.526  46.655  1.00 28.62           N  
ATOM    315  CA  PRO C  81      37.592  -3.835  46.188  1.00 29.70           C  
ATOM    316  C   PRO C  81      36.878  -4.599  47.330  1.00 28.27           C  
ATOM    317  O   PRO C  81      37.328  -5.645  47.794  1.00 28.55           O  
ATOM    318  CB  PRO C  81      38.872  -4.535  45.731  1.00 30.58           C  
ATOM    319  CG  PRO C  81      39.913  -4.015  46.715  1.00 30.58           C  
ATOM    320  CD  PRO C  81      39.495  -2.569  46.930  1.00 29.32           C  
ATOM    321  HA  PRO C  81      36.888  -3.719  45.361  1.00 29.70           H  
ATOM    322  HB2 PRO C  81      38.809  -5.626  45.724  1.00 30.58           H  
ATOM    323  HB3 PRO C  81      39.133  -4.203  44.718  1.00 30.58           H  
ATOM    324  HG2 PRO C  81      40.936  -4.104  46.339  1.00 30.58           H  
ATOM    325  HG3 PRO C  81      39.852  -4.568  47.659  1.00 30.58           H  
ATOM    326  HD2 PRO C  81      39.997  -1.902  46.221  1.00 29.32           H  
ATOM    327  HD3 PRO C  81      39.696  -2.228  47.946  1.00 29.32           H  
ATOM    328  N   ARG C  82      35.740  -4.048  47.764  1.00 26.08           N  
ATOM    329  CA  ARG C  82      34.913  -4.607  48.832  1.00 26.04           C  
ATOM    330  C   ARG C  82      33.417  -4.470  48.458  1.00 26.03           C  
ATOM    331  O   ARG C  82      33.058  -3.918  47.426  1.00 26.51           O  
ATOM    332  CB  ARG C  82      35.203  -3.907  50.169  1.00 25.70           C  
ATOM    333  CG  ARG C  82      36.524  -4.300  50.840  1.00 25.59           C  
ATOM    334  CD  ARG C  82      36.730  -5.804  51.004  1.00 25.67           C  
ATOM    335  NE  ARG C  82      37.649  -6.090  52.115  1.00 24.58           N  
ATOM    336  CZ  ARG C  82      37.297  -6.435  53.356  1.00 25.14           C  
ATOM    337  NH1 ARG C  82      36.019  -6.563  53.707  1.00 24.22           N  
ATOM    338  NH2 ARG C  82      38.246  -6.642  54.269  1.00 25.76           N1+
ATOM    339  H   ARG C  82      35.409  -3.195  47.337  1.00 26.08           H  
ATOM    340  HA  ARG C  82      35.109  -5.683  48.903  1.00 26.04           H  
ATOM    341  HB2 ARG C  82      35.200  -2.819  50.022  1.00 25.70           H  
ATOM    342  HB3 ARG C  82      34.396  -4.103  50.882  1.00 25.70           H  
ATOM    343  HG2 ARG C  82      36.552  -3.820  51.826  1.00 25.59           H  
ATOM    344  HG3 ARG C  82      37.367  -3.881  50.279  1.00 25.59           H  
ATOM    345  HD2 ARG C  82      37.201  -6.225  50.113  1.00 25.67           H  
ATOM    346  HD3 ARG C  82      35.800  -6.359  51.130  1.00 25.67           H  
ATOM    347  HE  ARG C  82      38.637  -6.008  51.921  1.00 24.58           H  
ATOM    348 HH11 ARG C  82      35.778  -6.815  54.656  1.00 24.22           H  
ATOM    349 HH12 ARG C  82      35.289  -6.409  53.026  1.00 24.22           H  
ATOM    350 HH21 ARG C  82      39.219  -6.538  54.019  1.00 25.76           H  
ATOM    351 HH22 ARG C  82      37.992  -6.904  55.211  1.00 25.76           H  
ATOM    352  N   VAL C  83      32.570  -5.079  49.289  1.00 25.56           N  
ATOM    353  CA  VAL C  83      31.120  -4.924  49.214  1.00 25.28           C  
ATOM    354  C   VAL C  83      30.800  -3.871  50.291  1.00 23.97           C  
ATOM    355  O   VAL C  83      30.634  -4.177  51.472  1.00 23.50           O  
ATOM    356  CB  VAL C  83      30.384  -6.255  49.465  1.00 26.43           C  
ATOM    357  CG1 VAL C  83      28.866  -6.065  49.349  1.00 27.73           C  
ATOM    358  CG2 VAL C  83      30.829  -7.336  48.474  1.00 28.14           C  
ATOM    359  H   VAL C  83      32.943  -5.689  50.002  1.00 25.56           H  
ATOM    360  HA  VAL C  83      30.842  -4.529  48.229  1.00 25.28           H  
ATOM    361  HB  VAL C  83      30.606  -6.616  50.478  1.00 26.43           H  
ATOM    362 HG11 VAL C  83      28.498  -5.336  50.077  1.00 27.73           H  
ATOM    363 HG12 VAL C  83      28.585  -5.715  48.350  1.00 27.73           H  
ATOM    364 HG13 VAL C  83      28.342  -7.008  49.537  1.00 27.73           H  
ATOM    365 HG21 VAL C  83      30.663  -7.017  47.439  1.00 28.14           H  
ATOM    366 HG22 VAL C  83      31.892  -7.571  48.591  1.00 28.14           H  
ATOM    367 HG23 VAL C  83      30.270  -8.264  48.635  1.00 28.14           H  
ATOM    368  N   VAL C  84      30.790  -2.612  49.867  1.00 22.76           N  
ATOM    369  CA  VAL C  84      30.770  -1.480  50.782  1.00 22.90           C  
ATOM    370  C   VAL C  84      29.313  -1.265  51.244  1.00 22.93           C  
ATOM    371  O   VAL C  84      28.360  -1.259  50.447  1.00 23.37           O  
ATOM    372  CB  VAL C  84      31.339  -0.210  50.127  1.00 23.01           C  
ATOM    373  CG1 VAL C  84      31.221   1.017  51.031  1.00 24.74           C  
ATOM    374  CG2 VAL C  84      32.798  -0.430  49.726  1.00 23.17           C  
ATOM    375  H   VAL C  84      30.760  -2.432  48.874  1.00 22.76           H  
ATOM    376  HA  VAL C  84      31.388  -1.748  51.646  1.00 22.90           H  
ATOM    377  HB  VAL C  84      30.780   0.008  49.213  1.00 23.01           H  
ATOM    378 HG11 VAL C  84      30.175   1.282  51.211  1.00 24.74           H  
ATOM    379 HG12 VAL C  84      31.702   0.852  51.999  1.00 24.74           H  
ATOM    380 HG13 VAL C  84      31.689   1.886  50.561  1.00 24.74           H  
ATOM    381 HG21 VAL C  84      33.396  -0.786  50.565  1.00 23.17           H  
ATOM    382 HG22 VAL C  84      32.879  -1.184  48.938  1.00 23.17           H  
ATOM    383 HG23 VAL C  84      33.244   0.498  49.357  1.00 23.17           H  
ATOM    384  N   LEU C  85      29.179  -1.095  52.559  1.00 22.30           N  
ATOM    385  CA  LEU C  85      27.956  -0.765  53.269  1.00 22.99           C  
ATOM    386  C   LEU C  85      28.078   0.716  53.677  1.00 21.75           C  
ATOM    387  O   LEU C  85      28.962   1.083  54.466  1.00 20.85           O  
ATOM    388  CB  LEU C  85      27.832  -1.635  54.529  1.00 24.66           C  
ATOM    389  CG  LEU C  85      26.553  -1.419  55.358  1.00 26.30           C  
ATOM    390  CD1 LEU C  85      25.298  -1.799  54.576  1.00 28.27           C  
ATOM    391  CD2 LEU C  85      26.621  -2.237  56.650  1.00 29.31           C  
ATOM    392  H   LEU C  85      29.997  -1.195  53.144  1.00 22.30           H  
ATOM    393  HA  LEU C  85      27.106  -0.946  52.610  1.00 22.99           H  
ATOM    394  HB2 LEU C  85      27.878  -2.681  54.219  1.00 24.66           H  
ATOM    395  HB3 LEU C  85      28.704  -1.473  55.178  1.00 24.66           H  
ATOM    396  HG  LEU C  85      26.480  -0.364  55.643  1.00 26.30           H  
ATOM    397 HD11 LEU C  85      25.153  -1.136  53.720  1.00 28.27           H  
ATOM    398 HD12 LEU C  85      25.355  -2.828  54.205  1.00 28.27           H  
ATOM    399 HD13 LEU C  85      24.408  -1.719  55.207  1.00 28.27           H  
ATOM    400 HD21 LEU C  85      26.649  -3.311  56.442  1.00 29.31           H  
ATOM    401 HD22 LEU C  85      27.514  -1.979  57.230  1.00 29.31           H  
ATOM    402 HD23 LEU C  85      25.747  -2.038  57.280  1.00 29.31           H  
ATOM    403  N   PRO C  86      27.180   1.567  53.142  1.00 20.57           N  
ATOM    404  CA  PRO C  86      26.935   2.871  53.749  1.00 20.96           C  
ATOM    405  C   PRO C  86      26.115   2.608  55.030  1.00 21.10           C  
ATOM    406  O   PRO C  86      25.051   1.991  54.987  1.00 20.67           O  
ATOM    407  CB  PRO C  86      26.097   3.625  52.717  1.00 21.54           C  
ATOM    408  CG  PRO C  86      26.157   2.784  51.452  1.00 21.70           C  
ATOM    409  CD  PRO C  86      26.348   1.374  51.968  1.00 21.77           C  
ATOM    410  HA  PRO C  86      27.883   3.372  53.969  1.00 20.96           H  
ATOM    411  HB2 PRO C  86      25.059   3.749  53.039  1.00 21.54           H  
ATOM    412  HB3 PRO C  86      26.516   4.613  52.523  1.00 21.54           H  
ATOM    413  HG2 PRO C  86      27.034   3.087  50.866  1.00 21.70           H  
ATOM    414  HG3 PRO C  86      25.271   2.897  50.822  1.00 21.70           H  
ATOM    415  HD2 PRO C  86      26.833   0.735  51.229  1.00 21.77           H  
ATOM    416  HD3 PRO C  86      25.401   0.926  52.286  1.00 21.77           H  
ATOM    417  N   VAL C  87      26.679   3.016  56.159  1.00 21.91           N  
ATOM    418  CA  VAL C  87      26.054   2.838  57.457  1.00 22.28           C  
ATOM    419  C   VAL C  87      25.251   4.131  57.704  1.00 22.57           C  
ATOM    420  O   VAL C  87      25.802   5.235  57.808  1.00 22.76           O  
ATOM    421  CB  VAL C  87      27.074   2.600  58.587  1.00 24.01           C  
ATOM    422  CG1 VAL C  87      26.359   2.354  59.920  1.00 24.92           C  
ATOM    423  CG2 VAL C  87      27.983   1.407  58.277  1.00 24.40           C  
ATOM    424  H   VAL C  87      27.569   3.492  56.111  1.00 21.91           H  
ATOM    425  HA  VAL C  87      25.375   1.978  57.404  1.00 22.28           H  
ATOM    426  HB  VAL C  87      27.702   3.490  58.708  1.00 24.01           H  
ATOM    427 HG11 VAL C  87      25.726   3.203  60.197  1.00 24.92           H  
ATOM    428 HG12 VAL C  87      25.726   1.462  59.873  1.00 24.92           H  
ATOM    429 HG13 VAL C  87      27.086   2.213  60.726  1.00 24.92           H  
ATOM    430 HG21 VAL C  87      27.398   0.497  58.108  1.00 24.40           H  
ATOM    431 HG22 VAL C  87      28.594   1.589  57.388  1.00 24.40           H  
ATOM    432 HG23 VAL C  87      28.667   1.216  59.109  1.00 24.40           H  
ATOM    433  N   TRP C  88      23.930   3.953  57.752  1.00 22.92           N  
ATOM    434  CA  TRP C  88      22.942   4.987  58.071  1.00 23.29           C  
ATOM    435  C   TRP C  88      22.974   5.028  59.601  1.00 24.05           C  
ATOM    436  O   TRP C  88      22.515   4.113  60.276  1.00 24.61           O  
ATOM    437  CB  TRP C  88      21.572   4.569  57.524  1.00 23.29           C  
ATOM    438  CG  TRP C  88      20.348   5.360  57.886  1.00 23.61           C  
ATOM    439  CD1 TRP C  88      20.226   6.596  58.473  1.00 23.99           C  
ATOM    440  CD2 TRP C  88      19.010   4.917  57.620  1.00 24.06           C  
ATOM    441  NE1 TRP C  88      18.904   6.928  58.611  1.00 24.33           N  
ATOM    442  CE2 TRP C  88      18.135   5.917  58.098  1.00 24.57           C  
ATOM    443  CE3 TRP C  88      18.465   3.762  57.045  1.00 24.24           C  
ATOM    444  CZ2 TRP C  88      16.751   5.800  58.011  1.00 25.75           C  
ATOM    445  CZ3 TRP C  88      17.089   3.642  56.964  1.00 25.24           C  
ATOM    446  CH2 TRP C  88      16.243   4.651  57.452  1.00 26.03           C  
ATOM    447  H   TRP C  88      23.577   3.022  57.582  1.00 22.92           H  
ATOM    448  HA  TRP C  88      23.264   5.945  57.652  1.00 23.29           H  
ATOM    449  HB2 TRP C  88      21.647   4.553  56.429  1.00 23.29           H  
ATOM    450  HB3 TRP C  88      21.372   3.531  57.817  1.00 23.29           H  
ATOM    451  HD1 TRP C  88      21.054   7.217  58.783  1.00 23.99           H  
ATOM    452  HE1 TRP C  88      18.552   7.781  59.023  1.00 24.33           H  
ATOM    453  HE3 TRP C  88      19.107   2.978  56.672  1.00 24.24           H  
ATOM    454  HZ2 TRP C  88      16.099   6.584  58.368  1.00 25.75           H  
ATOM    455  HZ3 TRP C  88      16.659   2.757  56.518  1.00 25.24           H  
ATOM    456  HH2 TRP C  88      15.173   4.521  57.388  1.00 26.03           H  
ATOM    457  N   LEU C  89      23.635   6.056  60.126  1.00 23.77           N  
ATOM    458  CA  LEU C  89      23.704   6.252  61.559  1.00 25.64           C  
ATOM    459  C   LEU C  89      22.424   7.032  61.881  1.00 26.20           C  
ATOM    460  O   LEU C  89      22.205   8.140  61.419  1.00 25.63           O  
ATOM    461  CB  LEU C  89      24.934   7.041  62.006  1.00 27.13           C  
ATOM    462  CG  LEU C  89      26.278   6.311  61.828  1.00 27.24           C  
ATOM    463  CD1 LEU C  89      27.428   7.254  62.190  1.00 28.34           C  
ATOM    464  CD2 LEU C  89      26.375   5.054  62.692  1.00 27.58           C  
ATOM    465  H   LEU C  89      24.048   6.740  59.507  1.00 23.77           H  
ATOM    466  HA  LEU C  89      23.673   5.284  62.065  1.00 25.64           H  
ATOM    467  HB2 LEU C  89      24.971   7.983  61.452  1.00 27.13           H  
ATOM    468  HB3 LEU C  89      24.814   7.314  63.063  1.00 27.13           H  
ATOM    469  HG  LEU C  89      26.397   6.020  60.777  1.00 27.24           H  
ATOM    470 HD11 LEU C  89      27.450   8.119  61.521  1.00 28.34           H  
ATOM    471 HD12 LEU C  89      27.334   7.621  63.218  1.00 28.34           H  
ATOM    472 HD13 LEU C  89      28.392   6.747  62.104  1.00 28.34           H  
ATOM    473 HD21 LEU C  89      26.207   5.282  63.750  1.00 27.58           H  
ATOM    474 HD22 LEU C  89      25.644   4.303  62.385  1.00 27.58           H  
ATOM    475 HD23 LEU C  89      27.366   4.598  62.597  1.00 27.58           H  
ATOM    476  N   ASN C  90      21.570   6.414  62.688  1.00 27.01           N  
ATOM    477  CA  ASN C  90      20.302   7.012  63.062  1.00 28.28           C  
ATOM    478  C   ASN C  90      20.698   8.122  64.069  1.00 30.25           C  
ATOM    479  O   ASN C  90      21.708   8.070  64.760  1.00 30.88           O  
ATOM    480  CB  ASN C  90      19.343   5.975  63.608  1.00 28.25           C  
ATOM    481  CG  ASN C  90      17.951   6.537  63.753  1.00 30.34           C  
ATOM    482  OD1 ASN C  90      17.759   7.716  64.072  1.00 31.30           O  
ATOM    483  ND2 ASN C  90      16.957   5.684  63.547  1.00 30.53           N  
ATOM    484  H   ASN C  90      21.833   5.537  63.115  1.00 27.01           H  
ATOM    485  HA  ASN C  90      19.877   7.487  62.167  1.00 28.28           H  
ATOM    486  HB2 ASN C  90      19.673   5.625  64.583  1.00 28.25           H  
ATOM    487  HB3 ASN C  90      19.320   5.107  62.940  1.00 28.25           H  
ATOM    488 HD21 ASN C  90      17.157   4.729  63.288  1.00 30.53           H  
ATOM    489 HD22 ASN C  90      16.000   5.990  63.649  1.00 30.53           H  
ATOM    490  N   PHE C  91      19.953   9.215  64.002  1.00 31.92           N  
ATOM    491  CA  PHE C  91      20.402  10.525  64.483  1.00 34.61           C  
ATOM    492  C   PHE C  91      20.452  10.661  66.019  1.00 36.01           C  
ATOM    493  O   PHE C  91      19.745  11.446  66.639  1.00 36.06           O  
ATOM    494  CB  PHE C  91      19.538  11.641  63.885  1.00 35.16           C  
ATOM    495  CG  PHE C  91      19.538  11.798  62.375  1.00 34.02           C  
ATOM    496  CD1 PHE C  91      20.346  11.066  61.504  1.00 33.07           C  
ATOM    497  CD2 PHE C  91      18.680  12.754  61.846  1.00 33.58           C  
ATOM    498  CE1 PHE C  91      20.309  11.284  60.139  1.00 31.55           C  
ATOM    499  CE2 PHE C  91      18.637  12.978  60.481  1.00 33.19           C  
ATOM    500  CZ  PHE C  91      19.447  12.232  59.625  1.00 31.56           C  
ATOM    501  H   PHE C  91      19.084   9.193  63.486  1.00 31.92           H  
ATOM    502  HA  PHE C  91      21.438  10.655  64.140  1.00 34.61           H  
ATOM    503  HB2 PHE C  91      18.497  11.488  64.203  1.00 35.16           H  
ATOM    504  HB3 PHE C  91      19.864  12.594  64.314  1.00 35.16           H  
ATOM    505  HD1 PHE C  91      21.012  10.315  61.903  1.00 33.07           H  
ATOM    506  HD2 PHE C  91      18.043  13.326  62.505  1.00 33.58           H  
ATOM    507  HE1 PHE C  91      20.949  10.716  59.480  1.00 31.55           H  
ATOM    508  HE2 PHE C  91      17.976  13.730  60.078  1.00 33.19           H  
ATOM    509  HZ  PHE C  91      19.400  12.397  58.558  1.00 31.56           H  
ATOM    510  N   ASP C  92      21.388   9.909  66.602  1.00 37.61           N  
ATOM    511  CA  ASP C  92      21.881  10.044  67.984  1.00 39.60           C  
ATOM    512  C   ASP C  92      23.167   9.186  68.070  1.00 38.55           C  
ATOM    513  O   ASP C  92      24.188   9.632  68.587  1.00 39.89           O  
ATOM    514  CB  ASP C  92      20.892   9.613  69.053  1.00 42.71           C  
ATOM    515  CG  ASP C  92      20.292  10.841  69.685  1.00 46.89           C  
ATOM    516  OD1 ASP C  92      19.049  10.960  69.667  1.00 49.31           O  
ATOM    517  OD2 ASP C  92      21.044  11.674  70.222  1.00 50.38           O1-
ATOM    518  H   ASP C  92      21.860   9.210  66.046  1.00 37.61           H  
ATOM    519  HA  ASP C  92      22.190  11.092  68.085  1.00 39.60           H  
ATOM    520  HB2 ASP C  92      21.390   9.061  69.860  1.00 42.71           H  
ATOM    521  HB3 ASP C  92      20.118   8.956  68.654  1.00 42.71           H  
ATOM    522  N   GLY C  93      23.101   7.955  67.562  1.00 35.88           N  
ATOM    523  CA  GLY C  93      24.275   7.101  67.519  1.00 35.00           C  
ATOM    524  C   GLY C  93      24.145   5.678  66.957  1.00 34.34           C  
ATOM    525  O   GLY C  93      25.152   5.024  66.694  1.00 34.65           O  
ATOM    526  H   GLY C  93      22.229   7.631  67.170  1.00 35.88           H  
ATOM    527  HA2 GLY C  93      25.033   7.621  66.920  1.00 35.00           H  
ATOM    528  HA3 GLY C  93      24.657   7.010  68.542  1.00 35.00           H  
ATOM    529  N   GLU C  94      22.915   5.153  66.939  1.00 34.25           N  
ATOM    530  CA  GLU C  94      22.636   3.764  66.613  1.00 33.37           C  
ATOM    531  C   GLU C  94      22.650   3.498  65.071  1.00 31.07           C  
ATOM    532  O   GLU C  94      22.072   4.291  64.308  1.00 30.06           O  
ATOM    533  CB  GLU C  94      21.358   3.268  67.310  1.00 35.19           C  
ATOM    534  CG  GLU C  94      20.020   3.859  66.866  1.00 38.99           C  
ATOM    535  CD  GLU C  94      19.682   5.313  67.120  1.00 40.83           C  
ATOM    536  OE1 GLU C  94      18.478   5.642  67.049  1.00 41.38           O  
ATOM    537  OE2 GLU C  94      20.585   6.150  67.306  1.00 42.89           O1-
ATOM    538  H   GLU C  94      22.128   5.731  67.195  1.00 34.25           H  
ATOM    539  HA  GLU C  94      23.459   3.205  67.068  1.00 33.37           H  
ATOM    540  HB2 GLU C  94      21.297   2.181  67.169  1.00 35.19           H  
ATOM    541  HB3 GLU C  94      21.463   3.437  68.390  1.00 35.19           H  
ATOM    542  HG2 GLU C  94      19.236   3.278  67.371  1.00 38.99           H  
ATOM    543  HG3 GLU C  94      19.880   3.668  65.796  1.00 38.99           H  
ATOM    544  N   PRO C  95      23.319   2.423  64.632  1.00 28.58           N  
ATOM    545  CA  PRO C  95      23.452   2.131  63.204  1.00 27.18           C  
ATOM    546  C   PRO C  95      22.257   1.380  62.565  1.00 27.70           C  
ATOM    547  O   PRO C  95      21.643   0.504  63.163  1.00 30.89           O  
ATOM    548  CB  PRO C  95      24.685   1.227  63.136  1.00 26.24           C  
ATOM    549  CG  PRO C  95      24.603   0.436  64.437  1.00 27.49           C  
ATOM    550  CD  PRO C  95      24.057   1.453  65.430  1.00 29.05           C  
ATOM    551  HA  PRO C  95      23.621   3.063  62.657  1.00 27.18           H  
ATOM    552  HB2 PRO C  95      24.714   0.575  62.257  1.00 26.24           H  
ATOM    553  HB3 PRO C  95      25.591   1.840  63.139  1.00 26.24           H  
ATOM    554  HG2 PRO C  95      25.570   0.028  64.746  1.00 27.49           H  
ATOM    555  HG3 PRO C  95      23.905  -0.401  64.330  1.00 27.49           H  
ATOM    556  HD2 PRO C  95      24.878   1.976  65.932  1.00 29.05           H  
ATOM    557  HD3 PRO C  95      23.406   0.998  66.183  1.00 29.05           H  
ATOM    558  N   GLN C  96      22.026   1.699  61.294  1.00 26.79           N  
ATOM    559  CA  GLN C  96      21.120   1.010  60.380  1.00 27.65           C  
ATOM    560  C   GLN C  96      21.851   0.804  59.010  1.00 27.13           C  
ATOM    561  O   GLN C  96      22.748   1.569  58.668  1.00 25.22           O  
ATOM    562  CB  GLN C  96      19.842   1.840  60.187  1.00 30.44           C  
ATOM    563  CG  GLN C  96      18.849   1.659  61.341  1.00 34.57           C  
ATOM    564  CD  GLN C  96      17.859   2.797  61.528  1.00 40.28           C  
ATOM    565  OE1 GLN C  96      17.469   3.107  62.654  1.00 50.49           O  
ATOM    566  NE2 GLN C  96      17.417   3.397  60.428  1.00 38.36           N  
ATOM    567  H   GLN C  96      22.483   2.512  60.908  1.00 26.79           H  
ATOM    568  HA  GLN C  96      20.883   0.030  60.807  1.00 27.65           H  
ATOM    569  HB2 GLN C  96      20.105   2.899  60.081  1.00 30.44           H  
ATOM    570  HB3 GLN C  96      19.345   1.556  59.252  1.00 30.44           H  
ATOM    571  HG2 GLN C  96      19.386   1.568  62.290  1.00 34.57           H  
ATOM    572  HG3 GLN C  96      18.278   0.734  61.199  1.00 34.57           H  
ATOM    573 HE21 GLN C  96      16.735   4.139  60.496  1.00 38.36           H  
ATOM    574 HE22 GLN C  96      17.764   3.112  59.523  1.00 38.36           H  
ATOM    575  N   PRO C  97      21.442  -0.214  58.240  1.00 27.55           N  
ATOM    576  CA  PRO C  97      22.009  -0.435  56.904  1.00 26.95           C  
ATOM    577  C   PRO C  97      21.344   0.439  55.803  1.00 24.62           C  
ATOM    578  O   PRO C  97      20.265   0.995  55.993  1.00 23.11           O  
ATOM    579  CB  PRO C  97      21.709  -1.913  56.638  1.00 28.43           C  
ATOM    580  CG  PRO C  97      20.361  -2.112  57.324  1.00 31.41           C  
ATOM    581  CD  PRO C  97      20.466  -1.244  58.570  1.00 31.03           C  
ATOM    582  HA  PRO C  97      23.086  -0.231  56.909  1.00 26.95           H  
ATOM    583  HB2 PRO C  97      21.674  -2.180  55.578  1.00 28.43           H  
ATOM    584  HB3 PRO C  97      22.465  -2.540  57.127  1.00 28.43           H  
ATOM    585  HG2 PRO C  97      20.154  -3.160  57.560  1.00 31.41           H  
ATOM    586  HG3 PRO C  97      19.554  -1.746  56.678  1.00 31.41           H  
ATOM    587  HD2 PRO C  97      20.855  -1.819  59.417  1.00 31.03           H  
ATOM    588  HD3 PRO C  97      19.508  -0.800  58.852  1.00 31.03           H  
ATOM    589  N   TYR C  98      21.994   0.448  54.637  1.00 23.27           N  
ATOM    590  CA  TYR C  98      21.512   1.047  53.380  1.00 23.48           C  
ATOM    591  C   TYR C  98      21.961   0.071  52.255  1.00 24.28           C  
ATOM    592  O   TYR C  98      22.838  -0.762  52.504  1.00 24.71           O  
ATOM    593  CB  TYR C  98      22.137   2.439  53.167  1.00 23.26           C  
ATOM    594  CG  TYR C  98      21.139   3.535  52.867  1.00 23.48           C  
ATOM    595  CD1 TYR C  98      20.239   3.958  53.832  1.00 23.63           C  
ATOM    596  CD2 TYR C  98      21.122   4.188  51.624  1.00 24.37           C  
ATOM    597  CE1 TYR C  98      19.352   5.000  53.585  1.00 24.32           C  
ATOM    598  CE2 TYR C  98      20.230   5.243  51.367  1.00 24.23           C  
ATOM    599  CZ  TYR C  98      19.348   5.648  52.356  1.00 24.09           C  
ATOM    600  OH  TYR C  98      18.492   6.690  52.169  1.00 23.63           O  
ATOM    601  H   TYR C  98      22.896  -0.005  54.595  1.00 23.27           H  
ATOM    602  HA  TYR C  98      20.418   1.073  53.422  1.00 23.48           H  
ATOM    603  HB2 TYR C  98      22.683   2.757  54.064  1.00 23.26           H  
ATOM    604  HB3 TYR C  98      22.888   2.406  52.367  1.00 23.26           H  
ATOM    605  HD1 TYR C  98      20.226   3.469  54.795  1.00 23.63           H  
ATOM    606  HD2 TYR C  98      21.807   3.873  50.850  1.00 24.37           H  
ATOM    607  HE1 TYR C  98      18.661   5.308  54.355  1.00 24.32           H  
ATOM    608  HE2 TYR C  98      20.232   5.735  50.406  1.00 24.23           H  
ATOM    609  HH  TYR C  98      18.724   7.129  51.333  1.00 23.63           H  
ATOM    610  N   PRO C  99      21.400   0.184  51.023  1.00 24.00           N  
ATOM    611  CA  PRO C  99      21.893  -0.636  49.911  1.00 24.18           C  
ATOM    612  C   PRO C  99      23.380  -0.370  49.592  1.00 23.35           C  
ATOM    613  O   PRO C  99      23.922   0.708  49.791  1.00 21.90           O  
ATOM    614  CB  PRO C  99      21.006  -0.260  48.723  1.00 25.73           C  
ATOM    615  CG  PRO C  99      19.734   0.260  49.384  1.00 25.69           C  
ATOM    616  CD  PRO C  99      20.270   0.993  50.605  1.00 24.85           C  
ATOM    617  HA  PRO C  99      21.751  -1.687  50.193  1.00 24.18           H  
ATOM    618  HB2 PRO C  99      21.464   0.533  48.119  1.00 25.73           H  
ATOM    619  HB3 PRO C  99      20.814  -1.112  48.063  1.00 25.73           H  
ATOM    620  HG2 PRO C  99      19.106  -0.583  49.694  1.00 25.69           H  
ATOM    621  HG3 PRO C  99      19.147   0.907  48.727  1.00 25.69           H  
ATOM    622  HD2 PRO C  99      19.526   1.108  51.395  1.00 24.85           H  
ATOM    623  HD3 PRO C  99      20.652   1.968  50.302  1.00 24.85           H  
ATOM    624  N   THR C 100      24.039  -1.448  49.148  1.00 24.30           N  
ATOM    625  CA  THR C 100      25.490  -1.541  49.050  1.00 24.87           C  
ATOM    626  C   THR C 100      26.090  -0.886  47.782  1.00 26.51           C  
ATOM    627  O   THR C 100      25.429  -0.607  46.793  1.00 29.57           O  
ATOM    628  CB  THR C 100      25.941  -3.019  49.167  1.00 25.16           C  
ATOM    629  OG1 THR C 100      25.132  -3.844  48.313  1.00 25.89           O  
ATOM    630  CG2 THR C 100      25.785  -3.538  50.595  1.00 25.02           C  
ATOM    631  H   THR C 100      23.514  -2.281  48.925  1.00 24.30           H  
ATOM    632  HA  THR C 100      25.892  -0.977  49.899  1.00 24.87           H  
ATOM    633  HB  THR C 100      26.983  -3.141  48.851  1.00 25.16           H  
ATOM    634 HG21 THR C 100      26.375  -2.951  51.302  1.00 25.02           H  
ATOM    635 HG22 THR C 100      24.737  -3.518  50.914  1.00 25.02           H  
ATOM    636 HG23 THR C 100      26.106  -4.583  50.657  1.00 25.02           H  
ATOM    637  HG1 THR C 100      25.433  -4.764  48.429  1.00 25.89           H  
ATOM    638  N   LEU C 101      27.405  -0.647  47.881  1.00 27.02           N  
ATOM    639  CA  LEU C 101      28.241  -0.128  46.807  1.00 27.18           C  
ATOM    640  C   LEU C 101      29.275  -1.222  46.443  1.00 26.46           C  
ATOM    641  O   LEU C 101      30.196  -1.486  47.222  1.00 24.66           O  
ATOM    642  CB  LEU C 101      28.970   1.163  47.229  1.00 28.40           C  
ATOM    643  CG  LEU C 101      28.228   2.465  46.864  1.00 30.95           C  
ATOM    644  CD1 LEU C 101      26.885   2.596  47.574  1.00 31.98           C  
ATOM    645  CD2 LEU C 101      29.096   3.678  47.202  1.00 33.20           C  
ATOM    646  H   LEU C 101      27.858  -0.845  48.762  1.00 27.02           H  
ATOM    647  HA  LEU C 101      27.628   0.092  45.933  1.00 27.18           H  
ATOM    648  HB2 LEU C 101      29.158   1.155  48.309  1.00 28.40           H  
ATOM    649  HB3 LEU C 101      29.953   1.196  46.740  1.00 28.40           H  
ATOM    650  HG  LEU C 101      28.058   2.478  45.782  1.00 30.95           H  
ATOM    651 HD11 LEU C 101      26.154   1.886  47.184  1.00 31.98           H  
ATOM    652 HD12 LEU C 101      26.988   2.424  48.648  1.00 31.98           H  
ATOM    653 HD13 LEU C 101      26.467   3.596  47.429  1.00 31.98           H  
ATOM    654 HD21 LEU C 101      29.302   3.729  48.277  1.00 33.20           H  
ATOM    655 HD22 LEU C 101      30.050   3.635  46.670  1.00 33.20           H  
ATOM    656 HD23 LEU C 101      28.599   4.608  46.906  1.00 33.20           H  
ATOM    657  N   PRO C 102      29.112  -1.880  45.278  1.00 27.09           N  
ATOM    658  CA  PRO C 102      30.186  -2.713  44.720  1.00 28.57           C  
ATOM    659  C   PRO C 102      31.391  -1.853  44.242  1.00 30.23           C  
ATOM    660  O   PRO C 102      31.286  -0.635  44.131  1.00 29.76           O  
ATOM    661  CB  PRO C 102      29.545  -3.417  43.515  1.00 30.34           C  
ATOM    662  CG  PRO C 102      28.047  -3.286  43.751  1.00 30.50           C  
ATOM    663  CD  PRO C 102      27.925  -1.944  44.447  1.00 28.16           C  
ATOM    664  HA  PRO C 102      30.498  -3.413  45.501  1.00 28.57           H  
ATOM    665  HB2 PRO C 102      29.815  -2.924  42.573  1.00 30.34           H  
ATOM    666  HB3 PRO C 102      29.851  -4.465  43.439  1.00 30.34           H  
ATOM    667  HG2 PRO C 102      27.709  -4.088  44.418  1.00 30.50           H  
ATOM    668  HG3 PRO C 102      27.464  -3.338  42.828  1.00 30.50           H  
ATOM    669  HD2 PRO C 102      27.010  -1.873  45.037  1.00 28.16           H  
ATOM    670  HD3 PRO C 102      27.967  -1.119  43.730  1.00 28.16           H  
ATOM    671  N   PRO C 103      32.523  -2.511  43.930  1.00 32.20           N  
ATOM    672  CA  PRO C 103      33.759  -1.813  43.554  1.00 33.00           C  
ATOM    673  C   PRO C 103      33.625  -0.988  42.266  1.00 33.64           C  
ATOM    674  O   PRO C 103      32.970  -1.390  41.307  1.00 35.48           O  
ATOM    675  CB  PRO C 103      34.784  -2.926  43.305  1.00 35.19           C  
ATOM    676  CG  PRO C 103      34.243  -4.102  44.098  1.00 36.24           C  
ATOM    677  CD  PRO C 103      32.741  -3.952  43.951  1.00 34.35           C  
ATOM    678  HA  PRO C 103      34.061  -1.179  44.392  1.00 33.00           H  
ATOM    679  HB2 PRO C 103      34.839  -3.195  42.243  1.00 35.19           H  
ATOM    680  HB3 PRO C 103      35.790  -2.631  43.616  1.00 35.19           H  
ATOM    681  HG2 PRO C 103      34.524  -3.998  45.150  1.00 36.24           H  
ATOM    682  HG3 PRO C 103      34.610  -5.067  43.739  1.00 36.24           H  
ATOM    683  HD2 PRO C 103      32.199  -4.450  44.757  1.00 34.35           H  
ATOM    684  HD3 PRO C 103      32.397  -4.351  42.991  1.00 34.35           H  
ATOM    685  N   GLY C 104      34.260   0.178  42.271  1.00 33.84           N  
ATOM    686  CA  GLY C 104      34.342   1.058  41.117  1.00 36.23           C  
ATOM    687  C   GLY C 104      33.145   2.004  40.964  1.00 38.31           C  
ATOM    688  O   GLY C 104      33.199   2.974  40.225  1.00 42.00           O  
ATOM    689  H   GLY C 104      34.705   0.495  43.120  1.00 33.84           H  
ATOM    690  HA2 GLY C 104      35.251   1.657  41.220  1.00 36.23           H  
ATOM    691  HA3 GLY C 104      34.412   0.453  40.207  1.00 36.23           H  
ATOM    692  N   THR C 105      32.022   1.633  41.584  1.00 36.10           N  
ATOM    693  CA  THR C 105      30.767   2.314  41.337  1.00 36.59           C  
ATOM    694  C   THR C 105      30.697   3.599  42.191  1.00 33.34           C  
ATOM    695  O   THR C 105      31.299   3.709  43.261  1.00 32.45           O  
ATOM    696  CB  THR C 105      29.512   1.435  41.554  1.00 39.09           C  
ATOM    697  OG1 THR C 105      29.229   1.162  42.937  1.00 37.60           O  
ATOM    698  CG2 THR C 105      29.570   0.109  40.803  1.00 40.32           C  
ATOM    699  H   THR C 105      32.057   0.868  42.243  1.00 36.10           H  
ATOM    700  HA  THR C 105      30.771   2.620  40.281  1.00 36.59           H  
ATOM    701  HB  THR C 105      28.645   1.992  41.181  1.00 39.09           H  
ATOM    702 HG21 THR C 105      29.766   0.262  39.738  1.00 40.32           H  
ATOM    703 HG22 THR C 105      30.339  -0.551  41.216  1.00 40.32           H  
ATOM    704 HG23 THR C 105      28.619  -0.425  40.909  1.00 40.32           H  
ATOM    705  HG1 THR C 105      29.996   0.650  43.287  1.00 37.60           H  
ATOM    706  N   GLY C 106      29.893   4.538  41.703  1.00 32.38           N  
ATOM    707  CA  GLY C 106      29.629   5.783  42.387  1.00 33.35           C  
ATOM    708  C   GLY C 106      28.132   5.982  42.605  1.00 32.73           C  
ATOM    709  O   GLY C 106      27.295   5.158  42.244  1.00 32.93           O  
ATOM    710  H   GLY C 106      29.430   4.366  40.822  1.00 32.38           H  
ATOM    711  HA2 GLY C 106      30.112   5.777  43.366  1.00 33.35           H  
ATOM    712  HA3 GLY C 106      30.021   6.596  41.771  1.00 33.35           H  
ATOM    713  N   ARG C 107      27.807   7.106  43.232  1.00 31.03           N  
ATOM    714  CA  ARG C 107      26.437   7.555  43.466  1.00 31.76           C  
ATOM    715  C   ARG C 107      26.515   9.106  43.507  1.00 30.05           C  
ATOM    716  O   ARG C 107      27.287   9.684  44.276  1.00 29.58           O  
ATOM    717  CB  ARG C 107      25.839   7.039  44.785  1.00 32.33           C  
ATOM    718  CG  ARG C 107      25.833   5.520  44.996  1.00 34.03           C  
ATOM    719  CD  ARG C 107      24.818   4.765  44.139  1.00 37.62           C  
ATOM    720  NE  ARG C 107      24.811   3.318  44.452  1.00 42.11           N  
ATOM    721  CZ  ARG C 107      25.736   2.423  44.092  1.00 50.52           C  
ATOM    722  NH1 ARG C 107      26.754   2.776  43.315  1.00 48.08           N  
ATOM    723  NH2 ARG C 107      25.645   1.160  44.505  1.00 53.15           N1+
ATOM    724  H   ARG C 107      28.544   7.712  43.564  1.00 31.03           H  
ATOM    725  HA  ARG C 107      25.816   7.231  42.623  1.00 31.76           H  
ATOM    726  HB2 ARG C 107      26.387   7.484  45.624  1.00 32.33           H  
ATOM    727  HB3 ARG C 107      24.812   7.414  44.877  1.00 32.33           H  
ATOM    728  HG2 ARG C 107      25.585   5.335  46.046  1.00 34.03           H  
ATOM    729  HG3 ARG C 107      26.838   5.107  44.872  1.00 34.03           H  
ATOM    730  HD2 ARG C 107      24.963   4.895  43.064  1.00 37.62           H  
ATOM    731  HD3 ARG C 107      23.809   5.133  44.355  1.00 37.62           H  
ATOM    732  HE  ARG C 107      24.055   2.998  45.041  1.00 42.11           H  
ATOM    733 HH11 ARG C 107      27.445   2.091  43.046  1.00 48.08           H  
ATOM    734 HH12 ARG C 107      26.837   3.730  42.993  1.00 48.08           H  
ATOM    735 HH21 ARG C 107      24.875   0.876  45.093  1.00 53.15           H  
ATOM    736 HH22 ARG C 107      26.346   0.487  44.230  1.00 53.15           H  
ATOM    737  N   ARG C 108      25.773   9.747  42.609  1.00 30.14           N  
ATOM    738  CA  ARG C 108      25.670  11.213  42.516  1.00 30.91           C  
ATOM    739  C   ARG C 108      24.430  11.607  43.339  1.00 29.44           C  
ATOM    740  O   ARG C 108      23.300  11.388  42.914  1.00 30.17           O  
ATOM    741  CB  ARG C 108      25.545  11.621  41.035  1.00 33.43           C  
ATOM    742  CG  ARG C 108      24.923  13.003  40.788  1.00 36.49           C  
ATOM    743  CD  ARG C 108      23.562  12.880  40.099  1.00 40.60           C  
ATOM    744  NE  ARG C 108      22.765  14.109  40.221  1.00 43.15           N  
ATOM    745  CZ  ARG C 108      21.934  14.401  41.217  1.00 47.14           C  
ATOM    746  NH1 ARG C 108      21.833  13.611  42.286  1.00 46.45           N  
ATOM    747  NH2 ARG C 108      21.186  15.491  41.142  1.00 51.72           N1+
ATOM    748  H   ARG C 108      25.235   9.213  41.941  1.00 30.14           H  
ATOM    749  HA  ARG C 108      26.561  11.672  42.954  1.00 30.91           H  
ATOM    750  HB2 ARG C 108      26.552  11.600  40.599  1.00 33.43           H  
ATOM    751  HB3 ARG C 108      24.984  10.859  40.479  1.00 33.43           H  
ATOM    752  HG2 ARG C 108      25.584  13.584  40.133  1.00 36.49           H  
ATOM    753  HG3 ARG C 108      24.844  13.584  41.713  1.00 36.49           H  
ATOM    754  HD2 ARG C 108      22.965  12.037  40.460  1.00 40.60           H  
ATOM    755  HD3 ARG C 108      23.711  12.699  39.028  1.00 40.60           H  
ATOM    756  HE  ARG C 108      22.776  14.727  39.422  1.00 43.15           H  
ATOM    757 HH11 ARG C 108      21.190  13.846  43.029  1.00 46.45           H  
ATOM    758 HH12 ARG C 108      22.399  12.777  42.354  1.00 46.45           H  
ATOM    759 HH21 ARG C 108      21.249  16.092  40.333  1.00 51.72           H  
ATOM    760 HH22 ARG C 108      20.551  15.721  41.894  1.00 51.72           H  
ATOM    761  N   ILE C 109      24.662  12.101  44.554  1.00 27.53           N  
ATOM    762  CA  ILE C 109      23.636  12.240  45.577  1.00 26.35           C  
ATOM    763  C   ILE C 109      23.347  13.710  45.987  1.00 26.24           C  
ATOM    764  O   ILE C 109      24.136  14.632  45.784  1.00 24.56           O  
ATOM    765  CB  ILE C 109      23.965  11.395  46.837  1.00 26.72           C  
ATOM    766  CG1 ILE C 109      25.267  11.852  47.520  1.00 27.58           C  
ATOM    767  CG2 ILE C 109      24.032   9.904  46.500  1.00 27.08           C  
ATOM    768  CD1 ILE C 109      25.286  11.492  48.993  1.00 27.45           C  
ATOM    769  H   ILE C 109      25.598  12.391  44.800  1.00 27.53           H  
ATOM    770  HA  ILE C 109      22.693  11.858  45.162  1.00 26.35           H  
ATOM    771  HB  ILE C 109      23.139  11.522  47.550  1.00 26.72           H  
ATOM    772 HG12 ILE C 109      26.143  11.419  47.023  1.00 27.58           H  
ATOM    773 HG13 ILE C 109      25.366  12.939  47.453  1.00 27.58           H  
ATOM    774 HG21 ILE C 109      23.132   9.588  45.965  1.00 27.08           H  
ATOM    775 HG22 ILE C 109      24.897   9.678  45.871  1.00 27.08           H  
ATOM    776 HG23 ILE C 109      24.116   9.299  47.406  1.00 27.08           H  
ATOM    777 HD11 ILE C 109      24.452  11.977  49.502  1.00 27.45           H  
ATOM    778 HD12 ILE C 109      25.203  10.414  49.147  1.00 27.45           H  
ATOM    779 HD13 ILE C 109      26.208  11.848  49.460  1.00 27.45           H  
ATOM    780  N   HIS C 110      22.210  13.846  46.670  1.00 27.36           N  
ATOM    781  CA  HIS C 110      21.806  15.041  47.411  1.00 28.58           C  
ATOM    782  C   HIS C 110      21.901  14.606  48.886  1.00 24.70           C  
ATOM    783  O   HIS C 110      21.467  13.530  49.267  1.00 24.36           O  
ATOM    784  CB  HIS C 110      20.366  15.481  47.113  1.00 33.28           C  
ATOM    785  CG  HIS C 110      20.184  15.872  45.683  1.00 41.53           C  
ATOM    786  ND1 HIS C 110      20.534  17.118  45.213  1.00 48.39           N  
ATOM    787  CD2 HIS C 110      19.770  15.168  44.605  1.00 47.77           C  
ATOM    788  CE1 HIS C 110      20.326  17.173  43.910  1.00 50.33           C  
ATOM    789  NE2 HIS C 110      19.864  16.001  43.516  1.00 50.98           N  
ATOM    790  H   HIS C 110      21.606  13.042  46.767  1.00 27.36           H  
ATOM    791  HA  HIS C 110      22.512  15.852  47.203  1.00 28.58           H  
ATOM    792  HB2 HIS C 110      20.095  16.323  47.763  1.00 33.28           H  
ATOM    793  HB3 HIS C 110      19.664  14.671  47.354  1.00 33.28           H  
ATOM    794  HD1 HIS C 110      20.920  17.926  45.817  1.00 48.39           H  
ATOM    795  HD2 HIS C 110      19.429  14.143  44.601  1.00 47.77           H  
ATOM    796  HE1 HIS C 110      20.503  18.029  43.276  1.00 50.33           H  
ATOM    797  N   SER C 111      22.526  15.459  49.689  1.00 22.93           N  
ATOM    798  CA  SER C 111      22.709  15.281  51.124  1.00 22.33           C  
ATOM    799  C   SER C 111      22.499  16.640  51.821  1.00 22.68           C  
ATOM    800  O   SER C 111      21.889  17.557  51.271  1.00 23.08           O  
ATOM    801  CB  SER C 111      24.100  14.710  51.424  1.00 21.86           C  
ATOM    802  OG  SER C 111      24.202  14.356  52.808  1.00 21.46           O  
ATOM    803  H   SER C 111      22.928  16.295  49.289  1.00 22.93           H  
ATOM    804  HA  SER C 111      21.936  14.607  51.511  1.00 22.33           H  
ATOM    805  HB2 SER C 111      24.887  15.438  51.200  1.00 21.86           H  
ATOM    806  HB3 SER C 111      24.289  13.817  50.823  1.00 21.86           H  
ATOM    807  HG  SER C 111      24.551  13.437  52.846  1.00 21.46           H  
ATOM    808  N   TYR C 112      22.942  16.720  53.078  1.00 22.93           N  
ATOM    809  CA  TYR C 112      22.692  17.842  53.989  1.00 24.29           C  
ATOM    810  C   TYR C 112      24.033  18.066  54.731  1.00 25.18           C  
ATOM    811  O   TYR C 112      24.730  17.086  55.014  1.00 24.65           O  
ATOM    812  CB  TYR C 112      21.609  17.456  55.017  1.00 24.74           C  
ATOM    813  CG  TYR C 112      20.289  16.974  54.443  1.00 25.92           C  
ATOM    814  CD1 TYR C 112      20.103  15.636  54.104  1.00 26.51           C  
ATOM    815  CD2 TYR C 112      19.227  17.852  54.248  1.00 26.92           C  
ATOM    816  CE1 TYR C 112      18.898  15.186  53.591  1.00 27.90           C  
ATOM    817  CE2 TYR C 112      18.017  17.412  53.724  1.00 28.26           C  
ATOM    818  CZ  TYR C 112      17.865  16.077  53.394  1.00 29.05           C  
ATOM    819  OH  TYR C 112      16.673  15.607  52.915  1.00 31.88           O  
ATOM    820  H   TYR C 112      23.477  15.951  53.456  1.00 22.93           H  
ATOM    821  HA  TYR C 112      22.416  18.731  53.415  1.00 24.29           H  
ATOM    822  HB2 TYR C 112      21.991  16.665  55.677  1.00 24.74           H  
ATOM    823  HB3 TYR C 112      21.429  18.296  55.693  1.00 24.74           H  
ATOM    824  HD1 TYR C 112      20.914  14.937  54.243  1.00 26.51           H  
ATOM    825  HD2 TYR C 112      19.346  18.893  54.509  1.00 26.92           H  
ATOM    826  HE1 TYR C 112      18.768  14.142  53.348  1.00 27.90           H  
ATOM    827  HE2 TYR C 112      17.204  18.106  53.575  1.00 28.26           H  
ATOM    828  HH  TYR C 112      15.996  16.164  53.342  1.00 31.88           H  
ATOM    829  N   ARG C 113      24.373  19.316  55.053  1.00 26.63           N  
ATOM    830  CA  ARG C 113      25.616  19.674  55.762  1.00 27.57           C  
ATOM    831  C   ARG C 113      25.523  19.217  57.253  1.00 27.49           C  
ATOM    832  O   ARG C 113      25.554  20.009  58.180  1.00 27.25           O  
ATOM    833  CB  ARG C 113      25.959  21.186  55.734  1.00 30.07           C  
ATOM    834  CG  ARG C 113      26.063  21.877  54.372  1.00 31.42           C  
ATOM    835  CD  ARG C 113      26.130  23.422  54.420  1.00 33.57           C  
ATOM    836  NE  ARG C 113      26.785  23.987  55.620  1.00 36.22           N  
ATOM    837  CZ  ARG C 113      27.909  24.702  55.734  1.00 39.55           C  
ATOM    838  NH1 ARG C 113      28.720  24.891  54.701  1.00 41.74           N  
ATOM    839  NH2 ARG C 113      28.220  25.255  56.898  1.00 41.96           N1+
ATOM    840  H   ARG C 113      23.768  20.077  54.780  1.00 26.63           H  
ATOM    841  HA  ARG C 113      26.422  19.097  55.303  1.00 27.57           H  
ATOM    842  HB2 ARG C 113      25.234  21.722  56.344  1.00 30.07           H  
ATOM    843  HB3 ARG C 113      26.918  21.311  56.246  1.00 30.07           H  
ATOM    844  HG2 ARG C 113      25.215  21.601  53.737  1.00 31.42           H  
ATOM    845  HG3 ARG C 113      26.948  21.498  53.863  1.00 31.42           H  
ATOM    846  HD2 ARG C 113      25.105  23.810  54.434  1.00 33.57           H  
ATOM    847  HD3 ARG C 113      26.587  23.821  53.510  1.00 33.57           H  
ATOM    848  HE  ARG C 113      26.207  23.900  56.444  1.00 36.22           H  
ATOM    849 HH11 ARG C 113      28.503  24.479  53.805  1.00 41.74           H  
ATOM    850 HH12 ARG C 113      29.556  25.448  54.811  1.00 41.74           H  
ATOM    851 HH21 ARG C 113      27.609  25.136  57.694  1.00 41.96           H  
ATOM    852 HH22 ARG C 113      29.068  25.796  56.990  1.00 41.96           H  
ATOM    853  N   GLY C 114      25.393  17.908  57.436  1.00 27.71           N  
ATOM    854  CA  GLY C 114      25.268  17.349  58.770  1.00 29.06           C  
ATOM    855  C   GLY C 114      24.944  15.853  58.837  1.00 28.78           C  
ATOM    856  O   GLY C 114      25.231  15.196  59.846  1.00 30.02           O  
ATOM    857  H   GLY C 114      25.331  17.300  56.632  1.00 27.71           H  
ATOM    858  HA2 GLY C 114      26.215  17.524  59.293  1.00 29.06           H  
ATOM    859  HA3 GLY C 114      24.475  17.888  59.295  1.00 29.06           H  
ATOM    860  N   HIS C 115      24.254  15.330  57.819  1.00 26.63           N  
ATOM    861  CA  HIS C 115      23.660  13.970  57.838  1.00 25.75           C  
ATOM    862  C   HIS C 115      24.654  12.894  58.353  1.00 26.90           C  
ATOM    863  O   HIS C 115      25.823  12.868  57.966  1.00 27.96           O  
ATOM    864  CB  HIS C 115      23.171  13.594  56.429  1.00 24.16           C  
ATOM    865  CG  HIS C 115      22.244  12.445  56.443  1.00 25.25           C  
ATOM    866  ND1 HIS C 115      22.672  11.183  56.783  1.00 24.91           N  
ATOM    867  CD2 HIS C 115      20.900  12.351  56.270  1.00 25.56           C  
ATOM    868  CE1 HIS C 115      21.635  10.361  56.810  1.00 25.70           C  
ATOM    869  NE2 HIS C 115      20.552  11.044  56.490  1.00 25.55           N  
ATOM    870  H   HIS C 115      24.008  15.910  57.029  1.00 26.63           H  
ATOM    871  HA  HIS C 115      22.810  14.032  58.526  1.00 25.75           H  
ATOM    872  HB2 HIS C 115      24.021  13.368  55.778  1.00 24.16           H  
ATOM    873  HB3 HIS C 115      22.660  14.450  55.974  1.00 24.16           H  
ATOM    874  HD2 HIS C 115      20.230  13.157  56.009  1.00 25.56           H  
ATOM    875  HE2 HIS C 115      19.618  10.665  56.418  1.00 25.55           H  
ATOM    876  HE1 HIS C 115      21.669   9.309  57.053  1.00 25.70           H  
ATOM    877  N   LEU C 116      24.212  12.095  59.314  1.00 27.36           N  
ATOM    878  CA  LEU C 116      25.066  11.213  60.121  1.00 28.28           C  
ATOM    879  C   LEU C 116      25.254   9.838  59.409  1.00 25.86           C  
ATOM    880  O   LEU C 116      24.285   9.181  59.036  1.00 25.61           O  
ATOM    881  CB  LEU C 116      24.453  11.056  61.522  1.00 31.59           C  
ATOM    882  CG  LEU C 116      25.467  10.745  62.639  1.00 36.38           C  
ATOM    883  CD1 LEU C 116      26.420  11.913  62.905  1.00 38.19           C  
ATOM    884  CD2 LEU C 116      24.719  10.397  63.931  1.00 38.95           C  
ATOM    885  H   LEU C 116      23.227  12.090  59.536  1.00 27.36           H  
ATOM    886  HA  LEU C 116      26.038  11.710  60.186  1.00 28.28           H  
ATOM    887  HB2 LEU C 116      23.922  11.977  61.799  1.00 31.59           H  
ATOM    888  HB3 LEU C 116      23.690  10.271  61.494  1.00 31.59           H  
ATOM    889  HG  LEU C 116      26.066   9.877  62.349  1.00 36.38           H  
ATOM    890 HD11 LEU C 116      27.067  12.111  62.046  1.00 38.19           H  
ATOM    891 HD12 LEU C 116      25.869  12.831  63.134  1.00 38.19           H  
ATOM    892 HD13 LEU C 116      27.075  11.692  63.755  1.00 38.19           H  
ATOM    893 HD21 LEU C 116      24.128  11.247  64.289  1.00 38.95           H  
ATOM    894 HD22 LEU C 116      24.037   9.555  63.775  1.00 38.95           H  
ATOM    895 HD23 LEU C 116      25.420  10.115  64.723  1.00 38.95           H  
ATOM    896  N   TRP C 117      26.528   9.508  59.169  1.00 25.45           N  
ATOM    897  CA  TRP C 117      26.914   8.480  58.191  1.00 23.80           C  
ATOM    898  C   TRP C 117      28.384   8.059  58.394  1.00 24.68           C  
ATOM    899  O   TRP C 117      29.213   8.854  58.845  1.00 25.94           O  
ATOM    900  CB  TRP C 117      26.850   9.126  56.805  1.00 22.42           C  
ATOM    901  CG  TRP C 117      26.614   8.218  55.650  1.00 21.37           C  
ATOM    902  CD1 TRP C 117      27.523   7.751  54.761  1.00 21.47           C  
ATOM    903  CD2 TRP C 117      25.322   7.811  55.162  1.00 20.04           C  
ATOM    904  NE1 TRP C 117      26.888   7.089  53.739  1.00 21.69           N  
ATOM    905  CE2 TRP C 117      25.533   7.124  53.956  1.00 20.59           C  
ATOM    906  CE3 TRP C 117      24.010   7.974  55.624  1.00 19.45           C  
ATOM    907  CZ2 TRP C 117      24.490   6.597  53.207  1.00 19.36           C  
ATOM    908  CZ3 TRP C 117      22.968   7.456  54.875  1.00 19.17           C  
ATOM    909  CH2 TRP C 117      23.216   6.768  53.677  1.00 19.07           C  
ATOM    910  H   TRP C 117      27.245  10.038  59.645  1.00 25.45           H  
ATOM    911  HA  TRP C 117      26.238   7.629  58.294  1.00 23.80           H  
ATOM    912  HB2 TRP C 117      26.053   9.879  56.793  1.00 22.42           H  
ATOM    913  HB3 TRP C 117      27.775   9.685  56.618  1.00 22.42           H  
ATOM    914  HD1 TRP C 117      28.592   7.881  54.844  1.00 21.47           H  
ATOM    915  HE1 TRP C 117      27.345   6.647  52.954  1.00 21.69           H  
ATOM    916  HE3 TRP C 117      23.815   8.496  56.549  1.00 19.45           H  
ATOM    917  HZ2 TRP C 117      24.678   6.069  52.283  1.00 19.36           H  
ATOM    918  HZ3 TRP C 117      21.951   7.582  55.217  1.00 19.17           H  
ATOM    919  HH2 TRP C 117      22.386   6.366  53.115  1.00 19.07           H  
ATOM    920  N   LEU C 118      28.713   6.844  57.970  1.00 24.05           N  
ATOM    921  CA  LEU C 118      30.082   6.356  57.743  1.00 26.08           C  
ATOM    922  C   LEU C 118      30.037   5.073  56.860  1.00 24.71           C  
ATOM    923  O   LEU C 118      28.936   4.550  56.590  1.00 22.98           O  
ATOM    924  CB  LEU C 118      30.919   6.213  59.030  1.00 30.04           C  
ATOM    925  CG  LEU C 118      30.370   5.267  60.117  1.00 34.30           C  
ATOM    926  CD1 LEU C 118      30.629   3.795  59.799  1.00 36.23           C  
ATOM    927  CD2 LEU C 118      31.035   5.597  61.461  1.00 35.92           C  
ATOM    928  H   LEU C 118      27.977   6.184  57.762  1.00 24.05           H  
ATOM    929  HA  LEU C 118      30.569   7.122  57.124  1.00 26.08           H  
ATOM    930  HB2 LEU C 118      31.940   5.906  58.773  1.00 30.04           H  
ATOM    931  HB3 LEU C 118      31.023   7.214  59.467  1.00 30.04           H  
ATOM    932  HG  LEU C 118      29.291   5.417  60.228  1.00 34.30           H  
ATOM    933 HD11 LEU C 118      30.092   3.473  58.908  1.00 36.23           H  
ATOM    934 HD12 LEU C 118      31.696   3.605  59.640  1.00 36.23           H  
ATOM    935 HD13 LEU C 118      30.295   3.155  60.622  1.00 36.23           H  
ATOM    936 HD21 LEU C 118      32.119   5.442  61.417  1.00 35.92           H  
ATOM    937 HD22 LEU C 118      30.854   6.640  61.742  1.00 35.92           H  
ATOM    938 HD23 LEU C 118      30.634   4.965  62.260  1.00 35.92           H  
ATOM    939  N   PHE C 119      31.204   4.589  56.430  1.00 22.95           N  
ATOM    940  CA  PHE C 119      31.295   3.472  55.475  1.00 23.20           C  
ATOM    941  C   PHE C 119      32.045   2.297  56.125  1.00 24.49           C  
ATOM    942  O   PHE C 119      33.082   2.498  56.759  1.00 25.30           O  
ATOM    943  CB  PHE C 119      32.092   3.854  54.217  1.00 22.30           C  
ATOM    944  CG  PHE C 119      31.461   4.969  53.428  1.00 21.82           C  
ATOM    945  CD1 PHE C 119      31.908   6.271  53.554  1.00 22.06           C  
ATOM    946  CD2 PHE C 119      30.408   4.721  52.559  1.00 22.85           C  
ATOM    947  CE1 PHE C 119      31.324   7.304  52.832  1.00 22.32           C  
ATOM    948  CE2 PHE C 119      29.821   5.750  51.824  1.00 22.54           C  
ATOM    949  CZ  PHE C 119      30.283   7.042  51.959  1.00 21.91           C  
ATOM    950  H   PHE C 119      32.064   4.978  56.790  1.00 22.95           H  
ATOM    951  HA  PHE C 119      30.286   3.154  55.197  1.00 23.20           H  
ATOM    952  HB2 PHE C 119      33.118   4.139  54.489  1.00 22.30           H  
ATOM    953  HB3 PHE C 119      32.205   2.979  53.562  1.00 22.30           H  
ATOM    954  HD1 PHE C 119      32.725   6.489  54.226  1.00 22.06           H  
ATOM    955  HD2 PHE C 119      30.037   3.712  52.450  1.00 22.85           H  
ATOM    956  HE1 PHE C 119      31.683   8.315  52.953  1.00 22.32           H  
ATOM    957  HE2 PHE C 119      29.005   5.536  51.149  1.00 22.54           H  
ATOM    958  HZ  PHE C 119      29.836   7.842  51.388  1.00 21.91           H  
ATOM    959  N   ARG C 120      31.576   1.079  55.859  1.00 24.88           N  
ATOM    960  CA  ARG C 120      32.188  -0.184  56.299  1.00 25.49           C  
ATOM    961  C   ARG C 120      31.936  -1.226  55.165  1.00 25.50           C  
ATOM    962  O   ARG C 120      31.259  -0.920  54.189  1.00 24.08           O  
ATOM    963  CB  ARG C 120      31.577  -0.697  57.607  1.00 27.71           C  
ATOM    964  CG  ARG C 120      31.656   0.218  58.833  1.00 31.72           C  
ATOM    965  CD  ARG C 120      33.031   0.358  59.495  1.00 33.77           C  
ATOM    966  NE  ARG C 120      33.791   1.513  58.986  1.00 36.07           N  
ATOM    967  CZ  ARG C 120      34.615   2.278  59.680  1.00 38.83           C  
ATOM    968  NH1 ARG C 120      34.895   2.004  60.959  1.00 41.66           N  
ATOM    969  NH2 ARG C 120      35.150   3.335  59.095  1.00 38.42           N1+
ATOM    970  H   ARG C 120      30.768   0.996  55.259  1.00 24.88           H  
ATOM    971  HA  ARG C 120      33.267  -0.033  56.399  1.00 25.49           H  
ATOM    972  HB2 ARG C 120      30.513  -0.909  57.427  1.00 27.71           H  
ATOM    973  HB3 ARG C 120      32.026  -1.661  57.869  1.00 27.71           H  
ATOM    974  HG2 ARG C 120      30.994  -0.237  59.580  1.00 31.72           H  
ATOM    975  HG3 ARG C 120      31.232   1.201  58.611  1.00 31.72           H  
ATOM    976  HD2 ARG C 120      33.637  -0.540  59.366  1.00 33.77           H  
ATOM    977  HD3 ARG C 120      32.844   0.510  60.562  1.00 33.77           H  
ATOM    978  HE  ARG C 120      33.610   1.765  58.024  1.00 36.07           H  
ATOM    979 HH11 ARG C 120      35.518   2.605  61.480  1.00 41.66           H  
ATOM    980 HH12 ARG C 120      34.484   1.195  61.403  1.00 41.66           H  
ATOM    981 HH21 ARG C 120      34.928   3.547  58.133  1.00 38.42           H  
ATOM    982 HH22 ARG C 120      35.782   3.931  59.610  1.00 38.42           H  
ATOM    983  N   ASP C 121      32.519  -2.416  55.318  1.00 25.42           N  
ATOM    984  CA  ASP C 121      32.168  -3.571  54.468  1.00 27.23           C  
ATOM    985  C   ASP C 121      30.858  -4.197  55.017  1.00 26.71           C  
ATOM    986  O   ASP C 121      30.633  -4.235  56.225  1.00 27.09           O  
ATOM    987  CB  ASP C 121      33.305  -4.568  54.473  1.00 27.77           C  
ATOM    988  CG  ASP C 121      33.056  -5.759  53.601  1.00 29.42           C  
ATOM    989  OD1 ASP C 121      32.239  -6.623  53.982  1.00 29.90           O  
ATOM    990  OD2 ASP C 121      33.764  -5.927  52.589  1.00 32.71           O1-
ATOM    991  H   ASP C 121      33.240  -2.516  56.019  1.00 25.42           H  
ATOM    992  HA  ASP C 121      31.988  -3.204  53.453  1.00 27.23           H  
ATOM    993  HB2 ASP C 121      33.453  -4.949  55.485  1.00 27.77           H  
ATOM    994  HB3 ASP C 121      34.237  -4.077  54.168  1.00 27.77           H  
ATOM    995  N   ALA C 122      30.041  -4.733  54.116  1.00 26.01           N  
ATOM    996  CA  ALA C 122      28.748  -5.310  54.470  1.00 27.35           C  
ATOM    997  C   ALA C 122      28.827  -6.682  55.168  1.00 27.93           C  
ATOM    998  O   ALA C 122      27.884  -7.122  55.797  1.00 28.35           O  
ATOM    999  CB  ALA C 122      27.884  -5.456  53.222  1.00 28.47           C  
ATOM   1000  H   ALA C 122      30.332  -4.763  53.149  1.00 26.01           H  
ATOM   1001  HA  ALA C 122      28.268  -4.634  55.185  1.00 27.35           H  
ATOM   1002  HB1 ALA C 122      27.796  -4.503  52.692  1.00 28.47           H  
ATOM   1003  HB2 ALA C 122      28.316  -6.184  52.526  1.00 28.47           H  
ATOM   1004  HB3 ALA C 122      26.876  -5.800  53.478  1.00 28.47           H  
ATOM   1005  N   GLY C 123      29.916  -7.403  54.932  1.00 29.72           N  
ATOM   1006  CA  GLY C 123      30.107  -8.751  55.417  1.00 30.47           C  
ATOM   1007  C   GLY C 123      30.879  -8.747  56.735  1.00 31.15           C  
ATOM   1008  O   GLY C 123      30.474  -9.353  57.721  1.00 33.26           O  
ATOM   1009  H   GLY C 123      30.677  -6.990  54.412  1.00 29.72           H  
ATOM   1010  HA2 GLY C 123      29.143  -9.247  55.564  1.00 30.47           H  
ATOM   1011  HA3 GLY C 123      30.685  -9.302  54.669  1.00 30.47           H  
ATOM   1012  N   THR C 124      32.056  -8.129  56.723  1.00 30.54           N  
ATOM   1013  CA  THR C 124      32.968  -8.198  57.868  1.00 30.39           C  
ATOM   1014  C   THR C 124      32.832  -7.013  58.853  1.00 29.51           C  
ATOM   1015  O   THR C 124      33.376  -7.064  59.955  1.00 28.34           O  
ATOM   1016  CB  THR C 124      34.447  -8.321  57.442  1.00 30.76           C  
ATOM   1017  OG1 THR C 124      34.823  -7.257  56.560  1.00 28.92           O  
ATOM   1018  CG2 THR C 124      34.737  -9.638  56.732  1.00 31.42           C  
ATOM   1019  H   THR C 124      32.322  -7.585  55.916  1.00 30.54           H  
ATOM   1020  HA  THR C 124      32.713  -9.088  58.459  1.00 30.39           H  
ATOM   1021  HB  THR C 124      35.088  -8.253  58.330  1.00 30.76           H  
ATOM   1022 HG21 THR C 124      34.478 -10.496  57.360  1.00 31.42           H  
ATOM   1023 HG22 THR C 124      34.185  -9.711  55.788  1.00 31.42           H  
ATOM   1024 HG23 THR C 124      35.800  -9.705  56.475  1.00 31.42           H  
ATOM   1025  HG1 THR C 124      35.805  -7.167  56.686  1.00 28.92           H  
ATOM   1026  N   HIS C 125      32.227  -5.927  58.383  1.00 29.30           N  
ATOM   1027  CA  HIS C 125      32.206  -4.614  59.056  1.00 31.04           C  
ATOM   1028  C   HIS C 125      33.614  -3.973  59.039  1.00 28.44           C  
ATOM   1029  O   HIS C 125      33.973  -3.115  59.833  1.00 27.58           O  
ATOM   1030  CB  HIS C 125      31.612  -4.595  60.467  1.00 35.36           C  
ATOM   1031  CG  HIS C 125      30.146  -4.818  60.495  1.00 41.52           C  
ATOM   1032  CD2 HIS C 125      29.375  -5.883  60.082  1.00 50.41           C  
ATOM   1033  ND1 HIS C 125      29.278  -3.891  60.970  1.00 44.14           N  
ATOM   1034  NE2 HIS C 125      28.101  -5.621  60.316  1.00 53.37           N  
ATOM   1035  CE1 HIS C 125      28.014  -4.415  60.850  1.00 47.49           C  
ATOM   1036  H   HIS C 125      31.731  -6.003  57.507  1.00 29.30           H  
ATOM   1037  HA  HIS C 125      31.595  -3.967  58.419  1.00 31.04           H  
ATOM   1038  HB2 HIS C 125      31.805  -3.621  60.936  1.00 35.36           H  
ATOM   1039  HB3 HIS C 125      32.099  -5.333  61.106  1.00 35.36           H  
ATOM   1040  HD2 HIS C 125      29.754  -6.791  59.636  1.00 50.41           H  
ATOM   1041  HE2 HIS C 125      27.271  -6.280  60.107  1.00 53.37           H  
ATOM   1042  HE1 HIS C 125      27.159  -3.955  61.125  1.00 47.49           H  
ATOM   1043  N   ASP C 126      34.389  -4.369  58.025  1.00 26.71           N  
ATOM   1044  CA  ASP C 126      35.755  -3.905  57.840  1.00 26.78           C  
ATOM   1045  C   ASP C 126      35.905  -2.380  57.800  1.00 27.91           C  
ATOM   1046  O   ASP C 126      35.012  -1.613  57.418  1.00 26.58           O  
ATOM   1047  CB  ASP C 126      36.352  -4.414  56.536  1.00 25.58           C  
ATOM   1048  CG  ASP C 126      37.442  -5.342  56.941  1.00 25.95           C  
ATOM   1049  OD1 ASP C 126      38.458  -4.878  57.519  1.00 26.91           O  
ATOM   1050  OD2 ASP C 126      37.332  -6.550  56.619  1.00 24.26           O1-
ATOM   1051  H   ASP C 126      34.081  -5.126  57.431  1.00 26.71           H  
ATOM   1052  HA  ASP C 126      36.292  -4.267  58.724  1.00 26.78           H  
ATOM   1053  HB2 ASP C 126      36.797  -3.627  55.916  1.00 25.58           H  
ATOM   1054  HB3 ASP C 126      35.627  -4.929  55.909  1.00 25.58           H  
ATOM   1055  N   GLY C 127      37.131  -1.965  58.114  1.00 29.03           N  
ATOM   1056  CA  GLY C 127      37.512  -0.579  58.085  1.00 28.19           C  
ATOM   1057  C   GLY C 127      37.697  -0.161  56.625  1.00 26.90           C  
ATOM   1058  O   GLY C 127      38.315  -0.858  55.814  1.00 27.09           O  
ATOM   1059  H   GLY C 127      37.829  -2.654  58.356  1.00 29.03           H  
ATOM   1060  HA2 GLY C 127      36.744   0.020  58.584  1.00 28.19           H  
ATOM   1061  HA3 GLY C 127      38.464  -0.464  58.610  1.00 28.19           H  
ATOM   1062  N   LEU C 128      37.133   1.014  56.317  1.00 24.54           N  
ATOM   1063  CA  LEU C 128      37.228   1.697  55.037  1.00 23.39           C  
ATOM   1064  C   LEU C 128      37.387   3.170  55.413  1.00 23.89           C  
ATOM   1065  O   LEU C 128      36.840   3.657  56.395  1.00 24.96           O  
ATOM   1066  CB  LEU C 128      35.966   1.549  54.190  1.00 24.24           C  
ATOM   1067  CG  LEU C 128      35.687   0.122  53.697  1.00 25.50           C  
ATOM   1068  CD1 LEU C 128      34.339   0.106  52.985  1.00 25.65           C  
ATOM   1069  CD2 LEU C 128      36.768  -0.390  52.747  1.00 28.11           C  
ATOM   1070  H   LEU C 128      36.598   1.486  57.032  1.00 24.54           H  
ATOM   1071  HA  LEU C 128      38.116   1.353  54.503  1.00 23.39           H  
ATOM   1072  HB2 LEU C 128      35.103   1.897  54.775  1.00 24.24           H  
ATOM   1073  HB3 LEU C 128      36.031   2.223  53.325  1.00 24.24           H  
ATOM   1074  HG  LEU C 128      35.619  -0.557  54.555  1.00 25.50           H  
ATOM   1075 HD11 LEU C 128      33.557   0.527  53.621  1.00 25.65           H  
ATOM   1076 HD12 LEU C 128      34.374   0.702  52.068  1.00 25.65           H  
ATOM   1077 HD13 LEU C 128      34.052  -0.919  52.730  1.00 25.65           H  
ATOM   1078 HD21 LEU C 128      36.911   0.295  51.905  1.00 28.11           H  
ATOM   1079 HD22 LEU C 128      37.729  -0.505  53.254  1.00 28.11           H  
ATOM   1080 HD23 LEU C 128      36.496  -1.370  52.341  1.00 28.11           H  
ATOM   1081  N   LEU C 129      38.189   3.879  54.620  1.00 26.01           N  
ATOM   1082  CA  LEU C 129      38.425   5.303  54.761  1.00 27.05           C  
ATOM   1083  C   LEU C 129      37.653   6.006  53.626  1.00 28.31           C  
ATOM   1084  O   LEU C 129      37.284   5.402  52.597  1.00 26.78           O  
ATOM   1085  CB  LEU C 129      39.917   5.640  54.663  1.00 28.95           C  
ATOM   1086  CG  LEU C 129      40.802   5.020  55.761  1.00 30.72           C  
ATOM   1087  CD1 LEU C 129      42.247   5.493  55.588  1.00 32.63           C  
ATOM   1088  CD2 LEU C 129      40.332   5.343  57.179  1.00 31.69           C  
ATOM   1089  H   LEU C 129      38.654   3.418  53.851  1.00 26.01           H  
ATOM   1090  HA  LEU C 129      38.008   5.656  55.710  1.00 27.05           H  
ATOM   1091  HB2 LEU C 129      40.295   5.314  53.684  1.00 28.95           H  
ATOM   1092  HB3 LEU C 129      40.040   6.727  54.678  1.00 28.95           H  
ATOM   1093  HG  LEU C 129      40.787   3.933  55.638  1.00 30.72           H  
ATOM   1094 HD11 LEU C 129      42.616   5.271  54.582  1.00 32.63           H  
ATOM   1095 HD12 LEU C 129      42.334   6.571  55.751  1.00 32.63           H  
ATOM   1096 HD13 LEU C 129      42.908   4.994  56.305  1.00 32.63           H  
ATOM   1097 HD21 LEU C 129      40.281   6.423  57.344  1.00 31.69           H  
ATOM   1098 HD22 LEU C 129      39.347   4.916  57.385  1.00 31.69           H  
ATOM   1099 HD23 LEU C 129      41.023   4.924  57.919  1.00 31.69           H  
ATOM   1100  N   VAL C 130      37.424   7.304  53.837  1.00 26.73           N  
ATOM   1101  CA  VAL C 130      36.814   8.176  52.848  1.00 27.04           C  
ATOM   1102  C   VAL C 130      37.778   9.357  52.662  1.00 28.49           C  
ATOM   1103  O   VAL C 130      38.119  10.057  53.627  1.00 29.25           O  
ATOM   1104  CB  VAL C 130      35.375   8.567  53.230  1.00 25.89           C  
ATOM   1105  CG1 VAL C 130      35.241   9.174  54.628  1.00 24.45           C  
ATOM   1106  CG2 VAL C 130      34.762   9.496  52.182  1.00 26.19           C  
ATOM   1107  H   VAL C 130      37.667   7.708  54.730  1.00 26.73           H  
ATOM   1108  HA  VAL C 130      36.762   7.627  51.905  1.00 27.04           H  
ATOM   1109  HB  VAL C 130      34.782   7.643  53.234  1.00 25.89           H  
ATOM   1110 HG11 VAL C 130      35.603   8.490  55.401  1.00 24.45           H  
ATOM   1111 HG12 VAL C 130      35.797  10.111  54.713  1.00 24.45           H  
ATOM   1112 HG13 VAL C 130      34.190   9.385  54.855  1.00 24.45           H  
ATOM   1113 HG21 VAL C 130      35.277  10.461  52.141  1.00 26.19           H  
ATOM   1114 HG22 VAL C 130      34.809   9.041  51.187  1.00 26.19           H  
ATOM   1115 HG23 VAL C 130      33.710   9.692  52.410  1.00 26.19           H  
ATOM   1116  N   ASN C 131      38.228   9.538  51.425  1.00 28.37           N  
ATOM   1117  CA  ASN C 131      39.247  10.534  51.065  1.00 30.38           C  
ATOM   1118  C   ASN C 131      40.567  10.312  51.848  1.00 32.49           C  
ATOM   1119  O   ASN C 131      41.324  11.239  52.121  1.00 34.27           O  
ATOM   1120  CB  ASN C 131      38.731  11.970  51.180  1.00 31.87           C  
ATOM   1121  CG  ASN C 131      37.719  12.295  50.097  1.00 32.18           C  
ATOM   1122  OD1 ASN C 131      37.577  11.609  49.087  1.00 29.50           O  
ATOM   1123  ND2 ASN C 131      37.011  13.413  50.314  1.00 32.29           N  
ATOM   1124  H   ASN C 131      37.770   9.049  50.670  1.00 28.37           H  
ATOM   1125  HA  ASN C 131      39.506  10.316  50.021  1.00 30.38           H  
ATOM   1126  HB2 ASN C 131      39.552  12.689  51.066  1.00 31.87           H  
ATOM   1127  HB3 ASN C 131      38.280  12.145  52.162  1.00 31.87           H  
ATOM   1128 HD21 ASN C 131      37.159  13.948  51.157  1.00 32.29           H  
ATOM   1129 HD22 ASN C 131      36.330  13.719  49.634  1.00 32.29           H  
ATOM   1130  N   GLN C 132      40.810   9.045  52.183  1.00 33.37           N  
ATOM   1131  CA  GLN C 132      41.998   8.608  52.920  1.00 38.23           C  
ATOM   1132  C   GLN C 132      42.012   9.170  54.365  1.00 36.69           C  
ATOM   1133  O   GLN C 132      43.032   9.252  55.036  1.00 36.63           O  
ATOM   1134  CB  GLN C 132      43.321   8.805  52.171  1.00 44.90           C  
ATOM   1135  CG  GLN C 132      43.496   7.811  51.022  1.00 51.78           C  
ATOM   1136  CD  GLN C 132      43.816   6.426  51.550  1.00 63.89           C  
ATOM   1137  OE1 GLN C 132      44.950   6.120  51.922  1.00 68.02           O  
ATOM   1138  NE2 GLN C 132      42.785   5.582  51.612  1.00 69.95           N  
ATOM   1139  H   GLN C 132      40.098   8.356  51.987  1.00 33.37           H  
ATOM   1140  HA  GLN C 132      41.837   7.536  53.077  1.00 38.23           H  
ATOM   1141  HB2 GLN C 132      43.387   9.823  51.770  1.00 44.90           H  
ATOM   1142  HB3 GLN C 132      44.165   8.695  52.863  1.00 44.90           H  
ATOM   1143  HG2 GLN C 132      44.339   8.119  50.393  1.00 51.78           H  
ATOM   1144  HG3 GLN C 132      42.611   7.785  50.378  1.00 51.78           H  
ATOM   1145 HE21 GLN C 132      42.917   4.649  51.975  1.00 69.95           H  
ATOM   1146 HE22 GLN C 132      41.872   5.876  51.295  1.00 69.95           H  
ATOM   1147  N   THR C 133      40.807   9.354  54.894  1.00 34.69           N  
ATOM   1148  CA  THR C 133      40.585   9.738  56.276  1.00 34.98           C  
ATOM   1149  C   THR C 133      39.231   9.168  56.776  1.00 33.42           C  
ATOM   1150  O   THR C 133      38.582   8.344  56.122  1.00 30.40           O  
ATOM   1151  CB  THR C 133      40.768  11.253  56.465  1.00 38.01           C  
ATOM   1152  OG1 THR C 133      40.751  11.608  57.853  1.00 42.09           O  
ATOM   1153  CG2 THR C 133      39.721  12.085  55.749  1.00 35.55           C  
ATOM   1154  H   THR C 133      39.981   9.233  54.325  1.00 34.69           H  
ATOM   1155  HA  THR C 133      41.343   9.230  56.890  1.00 34.98           H  
ATOM   1156  HB  THR C 133      41.750  11.554  56.080  1.00 38.01           H  
ATOM   1157 HG21 THR C 133      39.706  11.889  54.675  1.00 35.55           H  
ATOM   1158 HG22 THR C 133      38.722  11.914  56.161  1.00 35.55           H  
ATOM   1159 HG23 THR C 133      39.947  13.144  55.890  1.00 35.55           H  
ATOM   1160  HG1 THR C 133      41.599  11.300  58.235  1.00 42.09           H  
ATOM   1161  N   GLU C 134      38.923   9.486  58.027  1.00 33.70           N  
ATOM   1162  CA  GLU C 134      37.972   8.730  58.849  1.00 34.78           C  
ATOM   1163  C   GLU C 134      36.497   9.163  58.656  1.00 31.00           C  
ATOM   1164  O   GLU C 134      35.568   8.402  58.934  1.00 30.77           O  
ATOM   1165  CB  GLU C 134      38.340   8.932  60.327  1.00 41.20           C  
ATOM   1166  CG  GLU C 134      39.781   8.548  60.673  1.00 48.30           C  
ATOM   1167  CD  GLU C 134      40.044   7.068  60.771  1.00 54.72           C  
ATOM   1168  OE1 GLU C 134      41.119   6.718  61.314  1.00 57.66           O  
ATOM   1169  OE2 GLU C 134      39.158   6.263  60.421  1.00 59.03           O1-
ATOM   1170  H   GLU C 134      39.410  10.251  58.472  1.00 33.70           H  
ATOM   1171  HA  GLU C 134      38.036   7.676  58.559  1.00 34.78           H  
ATOM   1172  HB2 GLU C 134      38.200   9.988  60.591  1.00 41.20           H  
ATOM   1173  HB3 GLU C 134      37.637   8.369  60.951  1.00 41.20           H  
ATOM   1174  HG2 GLU C 134      40.016   8.976  61.656  1.00 48.30           H  
ATOM   1175  HG3 GLU C 134      40.501   8.984  59.973  1.00 48.30           H  
ATOM   1176  N   LEU C 135      36.322  10.437  58.318  1.00 30.15           N  
ATOM   1177  CA  LEU C 135      35.029  11.107  58.287  1.00 29.48           C  
ATOM   1178  C   LEU C 135      34.967  11.988  57.021  1.00 28.33           C  
ATOM   1179  O   LEU C 135      35.972  12.235  56.354  1.00 27.57           O  
ATOM   1180  CB  LEU C 135      34.780  11.988  59.527  1.00 31.92           C  
ATOM   1181  CG  LEU C 135      34.690  11.237  60.868  1.00 33.15           C  
ATOM   1182  CD1 LEU C 135      34.648  12.241  62.024  1.00 35.27           C  
ATOM   1183  CD2 LEU C 135      33.458  10.332  60.939  1.00 32.54           C  
ATOM   1184  H   LEU C 135      37.125  10.966  58.008  1.00 30.15           H  
ATOM   1185  HA  LEU C 135      34.239  10.353  58.192  1.00 29.48           H  
ATOM   1186  HB2 LEU C 135      35.576  12.738  59.587  1.00 31.92           H  
ATOM   1187  HB3 LEU C 135      33.854  12.563  59.391  1.00 31.92           H  
ATOM   1188  HG  LEU C 135      35.587  10.622  60.998  1.00 33.15           H  
ATOM   1189 HD11 LEU C 135      35.539  12.877  62.022  1.00 35.27           H  
ATOM   1190 HD12 LEU C 135      33.769  12.891  61.956  1.00 35.27           H  
ATOM   1191 HD13 LEU C 135      34.614  11.722  62.988  1.00 35.27           H  
ATOM   1192 HD21 LEU C 135      32.537  10.906  60.792  1.00 32.54           H  
ATOM   1193 HD22 LEU C 135      33.489   9.545  60.182  1.00 32.54           H  
ATOM   1194 HD23 LEU C 135      33.393   9.842  61.916  1.00 32.54           H  
ATOM   1195  N   PHE C 136      33.751  12.427  56.710  1.00 28.25           N  
ATOM   1196  CA  PHE C 136      33.448  13.265  55.547  1.00 27.44           C  
ATOM   1197  C   PHE C 136      32.199  14.104  55.928  1.00 27.27           C  
ATOM   1198  O   PHE C 136      31.432  13.716  56.816  1.00 25.78           O  
ATOM   1199  CB  PHE C 136      33.186  12.361  54.335  1.00 26.11           C  
ATOM   1200  CG  PHE C 136      32.785  13.096  53.089  1.00 26.03           C  
ATOM   1201  CD1 PHE C 136      33.737  13.740  52.317  1.00 28.02           C  
ATOM   1202  CD2 PHE C 136      31.457  13.197  52.729  1.00 26.60           C  
ATOM   1203  CE1 PHE C 136      33.372  14.457  51.193  1.00 28.72           C  
ATOM   1204  CE2 PHE C 136      31.079  13.914  51.610  1.00 27.18           C  
ATOM   1205  CZ  PHE C 136      32.036  14.554  50.845  1.00 27.62           C  
ATOM   1206  H   PHE C 136      32.974  12.157  57.295  1.00 28.25           H  
ATOM   1207  HA  PHE C 136      34.292  13.940  55.364  1.00 27.44           H  
ATOM   1208  HB2 PHE C 136      34.087  11.777  54.115  1.00 26.11           H  
ATOM   1209  HB3 PHE C 136      32.414  11.618  54.582  1.00 26.11           H  
ATOM   1210  HD1 PHE C 136      34.779  13.680  52.596  1.00 28.02           H  
ATOM   1211  HD2 PHE C 136      30.703  12.709  53.329  1.00 26.60           H  
ATOM   1212  HE1 PHE C 136      34.127  14.939  50.589  1.00 28.72           H  
ATOM   1213  HE2 PHE C 136      30.037  13.974  51.333  1.00 27.18           H  
ATOM   1214  HZ  PHE C 136      31.742  15.128  49.979  1.00 27.62           H  
ATOM   1215  N   VAL C 137      32.039  15.242  55.254  1.00 28.85           N  
ATOM   1216  CA  VAL C 137      30.974  16.219  55.495  1.00 29.79           C  
ATOM   1217  C   VAL C 137      30.616  16.908  54.148  1.00 30.26           C  
ATOM   1218  O   VAL C 137      31.492  17.489  53.500  1.00 30.10           O  
ATOM   1219  CB  VAL C 137      31.434  17.269  56.533  1.00 31.24           C  
ATOM   1220  CG1 VAL C 137      30.482  18.456  56.665  1.00 31.78           C  
ATOM   1221  CG2 VAL C 137      31.614  16.656  57.917  1.00 31.67           C  
ATOM   1222  H   VAL C 137      32.706  15.468  54.530  1.00 28.85           H  
ATOM   1223  HA  VAL C 137      30.115  15.686  55.908  1.00 29.79           H  
ATOM   1224  HB  VAL C 137      32.400  17.657  56.209  1.00 31.24           H  
ATOM   1225 HG11 VAL C 137      30.725  19.062  57.544  1.00 31.78           H  
ATOM   1226 HG12 VAL C 137      30.579  19.116  55.800  1.00 31.78           H  
ATOM   1227 HG13 VAL C 137      29.441  18.130  56.760  1.00 31.78           H  
ATOM   1228 HG21 VAL C 137      30.680  16.219  58.266  1.00 31.67           H  
ATOM   1229 HG22 VAL C 137      32.383  15.883  57.926  1.00 31.67           H  
ATOM   1230 HG23 VAL C 137      31.914  17.417  58.641  1.00 31.67           H  
ATOM   1231  N   PRO C 138      29.325  16.877  53.762  1.00 28.44           N  
ATOM   1232  CA  PRO C 138      28.811  17.767  52.712  1.00 29.90           C  
ATOM   1233  C   PRO C 138      28.836  19.212  53.252  1.00 34.16           C  
ATOM   1234  O   PRO C 138      28.609  19.447  54.450  1.00 36.33           O  
ATOM   1235  CB  PRO C 138      27.361  17.332  52.496  1.00 28.34           C  
ATOM   1236  CG  PRO C 138      27.278  15.954  53.127  1.00 27.77           C  
ATOM   1237  CD  PRO C 138      28.271  16.025  54.265  1.00 27.80           C  
ATOM   1238  HA  PRO C 138      29.429  17.660  51.814  1.00 29.90           H  
ATOM   1239  HB2 PRO C 138      26.660  18.009  52.997  1.00 28.34           H  
ATOM   1240  HB3 PRO C 138      27.094  17.310  51.437  1.00 28.34           H  
ATOM   1241  HG2 PRO C 138      27.591  15.190  52.407  1.00 27.77           H  
ATOM   1242  HG3 PRO C 138      26.275  15.700  53.470  1.00 27.77           H  
ATOM   1243  HD2 PRO C 138      28.655  15.037  54.512  1.00 27.80           H  
ATOM   1244  HD3 PRO C 138      27.840  16.494  55.156  1.00 27.80           H  
ATOM   1245  N   SER C 139      29.189  20.140  52.373  1.00 35.67           N  
ATOM   1246  CA  SER C 139      29.497  21.517  52.754  1.00 38.64           C  
ATOM   1247  C   SER C 139      28.858  22.516  51.755  1.00 38.61           C  
ATOM   1248  O   SER C 139      27.877  22.170  51.078  1.00 35.35           O  
ATOM   1249  CB  SER C 139      31.011  21.613  52.893  1.00 39.86           C  
ATOM   1250  OG  SER C 139      31.633  21.276  51.652  1.00 40.66           O  
ATOM   1251  H   SER C 139      29.338  19.867  51.412  1.00 35.67           H  
ATOM   1252  HA  SER C 139      29.065  21.738  53.735  1.00 38.64           H  
ATOM   1253  HB2 SER C 139      31.366  20.889  53.635  1.00 39.86           H  
ATOM   1254  HB3 SER C 139      31.341  22.599  53.231  1.00 39.86           H  
ATOM   1255  HG  SER C 139      31.907  22.127  51.238  1.00 40.66           H  
ATOM   1256  N   LEU C 140      29.341  23.757  51.736  1.00 40.20           N  
ATOM   1257  CA  LEU C 140      28.823  24.795  50.832  1.00 42.26           C  
ATOM   1258  C   LEU C 140      29.544  24.528  49.491  1.00 42.30           C  
ATOM   1259  O   LEU C 140      30.761  24.690  49.371  1.00 41.73           O  
ATOM   1260  CB  LEU C 140      29.120  26.199  51.369  1.00 43.48           C  
ATOM   1261  CG  LEU C 140      28.423  27.333  50.592  1.00 45.09           C  
ATOM   1262  CD1 LEU C 140      26.900  27.279  50.731  1.00 44.87           C  
ATOM   1263  CD2 LEU C 140      28.925  28.690  51.095  1.00 47.15           C  
ATOM   1264  H   LEU C 140      30.135  23.982  52.319  1.00 40.20           H  
ATOM   1265  HA  LEU C 140      27.746  24.637  50.726  1.00 42.26           H  
ATOM   1266  HB2 LEU C 140      28.816  26.260  52.421  1.00 43.48           H  
ATOM   1267  HB3 LEU C 140      30.203  26.372  51.361  1.00 43.48           H  
ATOM   1268  HG  LEU C 140      28.678  27.255  49.529  1.00 45.09           H  
ATOM   1269 HD11 LEU C 140      26.483  26.397  50.236  1.00 44.87           H  
ATOM   1270 HD12 LEU C 140      26.596  27.257  51.783  1.00 44.87           H  
ATOM   1271 HD13 LEU C 140      26.442  28.158  50.269  1.00 44.87           H  
ATOM   1272 HD21 LEU C 140      28.713  28.824  52.161  1.00 47.15           H  
ATOM   1273 HD22 LEU C 140      30.005  28.780  50.948  1.00 47.15           H  
ATOM   1274 HD23 LEU C 140      28.448  29.510  50.548  1.00 47.15           H  
ATOM   1275  N   ASN C 141      28.789  23.938  48.560  1.00 42.04           N  
ATOM   1276  CA  ASN C 141      29.327  23.429  47.295  1.00 43.92           C  
ATOM   1277  C   ASN C 141      30.062  24.511  46.472  1.00 46.11           C  
ATOM   1278  O   ASN C 141      29.527  25.579  46.183  1.00 47.17           O  
ATOM   1279  CB  ASN C 141      28.209  22.860  46.419  1.00 42.36           C  
ATOM   1280  CG  ASN C 141      27.719  21.522  46.915  1.00 40.71           C  
ATOM   1281  OD1 ASN C 141      26.570  21.369  47.317  1.00 40.16           O  
ATOM   1282  ND2 ASN C 141      28.591  20.533  46.873  1.00 41.42           N  
ATOM   1283  H   ASN C 141      27.823  23.725  48.766  1.00 42.04           H  
ATOM   1284  HA  ASN C 141      30.053  22.654  47.568  1.00 43.92           H  
ATOM   1285  HB2 ASN C 141      28.548  22.723  45.390  1.00 42.36           H  
ATOM   1286  HB3 ASN C 141      27.356  23.550  46.377  1.00 42.36           H  
ATOM   1287 HD21 ASN C 141      29.528  20.699  46.535  1.00 41.42           H  
ATOM   1288 HD22 ASN C 141      28.321  19.609  47.180  1.00 41.42           H  
ATOM   1289  N   VAL C 142      31.260  24.153  46.021  1.00 49.98           N  
ATOM   1290  CA  VAL C 142      32.326  25.117  45.755  1.00 54.31           C  
ATOM   1291  C   VAL C 142      32.313  25.381  44.240  1.00 58.85           C  
ATOM   1292  O   VAL C 142      32.701  24.514  43.453  1.00 56.52           O  
ATOM   1293  CB  VAL C 142      33.700  24.563  46.197  1.00  0.00           C  
ATOM   1294  CG1 VAL C 142      34.843  25.519  45.833  1.00  0.00           C  
ATOM   1295  CG2 VAL C 142      33.723  24.291  47.702  1.00  0.00           C  
ATOM   1296  H   VAL C 142      31.402  23.171  45.764  1.00 49.98           H  
ATOM   1297  HA  VAL C 142      32.103  26.048  46.292  1.00 54.31           H  
ATOM   1298  HB  VAL C 142      33.892  23.609  45.687  1.00  0.00           H  
ATOM   1299 HG11 VAL C 142      34.957  25.609  44.749  1.00  0.00           H  
ATOM   1300 HG12 VAL C 142      34.668  26.520  46.236  1.00  0.00           H  
ATOM   1301 HG13 VAL C 142      35.798  25.155  46.227  1.00  0.00           H  
ATOM   1302 HG21 VAL C 142      33.432  25.177  48.272  1.00  0.00           H  
ATOM   1303 HG22 VAL C 142      33.035  23.482  47.966  1.00  0.00           H  
ATOM   1304 HG23 VAL C 142      34.725  23.992  48.027  1.00  0.00           H  
ATOM   1305  N   ASP C 143      32.043  26.633  43.868  1.00 63.98           N  
ATOM   1306  CA  ASP C 143      31.500  27.057  42.563  1.00 68.60           C  
ATOM   1307  C   ASP C 143      30.230  26.250  42.159  1.00 69.19           C  
ATOM   1308  O   ASP C 143      29.930  26.038  40.979  1.00 68.36           O  
ATOM   1309  CB  ASP C 143      32.590  26.962  41.506  1.00  0.00           C  
ATOM   1310  CG  ASP C 143      32.354  27.934  40.388  1.00  0.00           C  
ATOM   1311  OD1 ASP C 143      31.635  28.925  40.509  1.00  0.00           O  
ATOM   1312  OD2 ASP C 143      33.081  27.687  39.261  1.00  0.00           O1-
ATOM   1313  H   ASP C 143      32.547  27.312  44.440  1.00 63.98           H  
ATOM   1314  HA  ASP C 143      31.171  28.089  42.728  1.00 68.60           H  
ATOM   1315  HB2 ASP C 143      32.660  25.947  41.097  1.00  0.00           H  
ATOM   1316  HB3 ASP C 143      33.570  27.209  41.934  1.00  0.00           H  
ATOM   1317  N   GLY C 144      29.495  25.813  43.188  1.00 67.16           N  
ATOM   1318  CA  GLY C 144      28.322  24.980  42.999  1.00 63.85           C  
ATOM   1319  C   GLY C 144      28.648  23.499  42.714  1.00 63.02           C  
ATOM   1320  O   GLY C 144      27.756  22.671  42.550  1.00 67.18           O  
ATOM   1321  H   GLY C 144      29.782  26.060  44.125  1.00 67.16           H  
ATOM   1322  HA2 GLY C 144      27.729  25.031  43.917  1.00 63.85           H  
ATOM   1323  HA3 GLY C 144      27.732  25.368  42.162  1.00 63.85           H  
ATOM   1324  N   GLN C 145      29.941  23.183  42.683  1.00 59.65           N  
ATOM   1325  CA  GLN C 145      30.460  21.879  42.281  1.00 56.87           C  
ATOM   1326  C   GLN C 145      30.254  20.883  43.450  1.00 49.98           C  
ATOM   1327  O   GLN C 145      30.467  21.225  44.620  1.00 47.72           O  
ATOM   1328  CB  GLN C 145      31.950  22.010  41.927  1.00 59.71           C  
ATOM   1329  CG  GLN C 145      32.461  20.937  40.971  1.00 62.61           C  
ATOM   1330  CD  GLN C 145      33.909  21.152  40.569  1.00 64.57           C  
ATOM   1331  OE1 GLN C 145      34.755  20.281  40.765  1.00 61.37           O  
ATOM   1332  NE2 GLN C 145      34.189  22.300  39.965  1.00 68.13           N  
ATOM   1333  H   GLN C 145      30.618  23.892  42.930  1.00 59.65           H  
ATOM   1334  HA  GLN C 145      29.880  21.581  41.403  1.00 56.87           H  
ATOM   1335  HB2 GLN C 145      32.110  22.990  41.462  1.00 59.71           H  
ATOM   1336  HB3 GLN C 145      32.562  21.996  42.838  1.00 59.71           H  
ATOM   1337  HG2 GLN C 145      31.859  20.917  40.056  1.00 62.61           H  
ATOM   1338  HG3 GLN C 145      32.393  19.950  41.443  1.00 62.61           H  
ATOM   1339 HE21 GLN C 145      35.128  22.487  39.645  1.00 68.13           H  
ATOM   1340 HE22 GLN C 145      33.462  22.987  39.824  1.00 68.13           H  
ATOM   1341  N   PRO C 146      29.855  19.633  43.132  1.00 47.01           N  
ATOM   1342  CA  PRO C 146      29.687  18.615  44.162  1.00 44.30           C  
ATOM   1343  C   PRO C 146      31.048  18.185  44.742  1.00 42.43           C  
ATOM   1344  O   PRO C 146      32.079  18.233  44.068  1.00 42.32           O  
ATOM   1345  CB  PRO C 146      28.986  17.456  43.464  1.00 43.46           C  
ATOM   1346  CG  PRO C 146      29.449  17.590  42.021  1.00 46.42           C  
ATOM   1347  CD  PRO C 146      29.503  19.098  41.824  1.00 46.25           C  
ATOM   1348  HA  PRO C 146      29.058  19.015  44.956  1.00 44.30           H  
ATOM   1349  HB2 PRO C 146      29.214  16.482  43.902  1.00 43.46           H  
ATOM   1350  HB3 PRO C 146      27.901  17.597  43.502  1.00 43.46           H  
ATOM   1351  HG2 PRO C 146      28.780  17.100  41.309  1.00 46.42           H  
ATOM   1352  HG3 PRO C 146      30.450  17.158  41.906  1.00 46.42           H  
ATOM   1353  HD2 PRO C 146      28.517  19.498  41.560  1.00 46.25           H  
ATOM   1354  HD3 PRO C 146      30.215  19.386  41.050  1.00 46.25           H  
ATOM   1355  N   ILE C 147      31.016  17.821  46.021  1.00 39.33           N  
ATOM   1356  CA  ILE C 147      32.216  17.363  46.716  1.00 40.61           C  
ATOM   1357  C   ILE C 147      32.327  15.841  46.438  1.00 40.04           C  
ATOM   1358  O   ILE C 147      31.326  15.123  46.351  1.00 38.06           O  
ATOM   1359  CB  ILE C 147      32.181  17.677  48.228  1.00 41.96           C  
ATOM   1360  CG1 ILE C 147      31.660  19.091  48.576  1.00 44.47           C  
ATOM   1361  CG2 ILE C 147      33.566  17.468  48.858  1.00 42.50           C  
ATOM   1362  CD1 ILE C 147      32.352  20.239  47.853  1.00 47.82           C  
ATOM   1363  H   ILE C 147      30.144  17.900  46.525  1.00 39.33           H  
ATOM   1364  HA  ILE C 147      33.081  17.861  46.261  1.00 40.61           H  
ATOM   1365  HB  ILE C 147      31.494  16.971  48.709  1.00 41.96           H  
ATOM   1366 HG12 ILE C 147      30.585  19.143  48.370  1.00 44.47           H  
ATOM   1367 HG13 ILE C 147      31.758  19.249  49.657  1.00 44.47           H  
ATOM   1368 HG21 ILE C 147      33.894  16.431  48.755  1.00 42.50           H  
ATOM   1369 HG22 ILE C 147      34.324  18.102  48.387  1.00 42.50           H  
ATOM   1370 HG23 ILE C 147      33.548  17.700  49.928  1.00 42.50           H  
ATOM   1371 HD11 ILE C 147      33.436  20.209  47.988  1.00 47.82           H  
ATOM   1372 HD12 ILE C 147      32.145  20.227  46.780  1.00 47.82           H  
ATOM   1373 HD13 ILE C 147      31.991  21.194  48.246  1.00 47.82           H  
ATOM   1374  N   PHE C 148      33.566  15.381  46.258  1.00 37.86           N  
ATOM   1375  CA  PHE C 148      33.863  13.977  45.974  1.00 37.14           C  
ATOM   1376  C   PHE C 148      34.240  13.249  47.279  1.00 34.97           C  
ATOM   1377  O   PHE C 148      35.158  13.639  47.985  1.00 37.90           O  
ATOM   1378  CB  PHE C 148      35.040  13.823  44.998  1.00 40.60           C  
ATOM   1379  CG  PHE C 148      34.675  14.162  43.571  1.00 41.97           C  
ATOM   1380  CD1 PHE C 148      34.658  15.472  43.138  1.00 45.13           C  
ATOM   1381  CD2 PHE C 148      34.307  13.162  42.686  1.00 45.49           C  
ATOM   1382  CE1 PHE C 148      34.307  15.784  41.831  1.00 48.27           C  
ATOM   1383  CE2 PHE C 148      33.964  13.456  41.378  1.00 45.67           C  
ATOM   1384  CZ  PHE C 148      33.959  14.772  40.952  1.00 48.26           C  
ATOM   1385  H   PHE C 148      34.344  16.023  46.295  1.00 37.86           H  
ATOM   1386  HA  PHE C 148      32.971  13.513  45.543  1.00 37.14           H  
ATOM   1387  HB2 PHE C 148      35.890  14.446  45.310  1.00 40.60           H  
ATOM   1388  HB3 PHE C 148      35.412  12.790  45.025  1.00 40.60           H  
ATOM   1389  HD1 PHE C 148      34.921  16.264  43.823  1.00 45.13           H  
ATOM   1390  HD2 PHE C 148      34.289  12.135  43.022  1.00 45.49           H  
ATOM   1391  HE1 PHE C 148      34.306  16.813  41.502  1.00 48.27           H  
ATOM   1392  HE2 PHE C 148      33.703  12.663  40.693  1.00 45.67           H  
ATOM   1393  HZ  PHE C 148      33.683  15.011  39.935  1.00 48.26           H  
ATOM   1394  N   ALA C 149      33.484  12.190  47.575  1.00 31.17           N  
ATOM   1395  CA  ALA C 149      33.782  11.239  48.639  1.00 29.88           C  
ATOM   1396  C   ALA C 149      34.363   9.967  47.975  1.00 30.25           C  
ATOM   1397  O   ALA C 149      33.644   9.148  47.397  1.00 27.67           O  
ATOM   1398  CB  ALA C 149      32.522  10.890  49.415  1.00 29.03           C  
ATOM   1399  H   ALA C 149      32.638  12.036  47.046  1.00 31.17           H  
ATOM   1400  HA  ALA C 149      34.519  11.669  49.326  1.00 29.88           H  
ATOM   1401  HB1 ALA C 149      32.079  11.780  49.865  1.00 29.03           H  
ATOM   1402  HB2 ALA C 149      31.767  10.448  48.765  1.00 29.03           H  
ATOM   1403  HB3 ALA C 149      32.733  10.167  50.207  1.00 29.03           H  
ATOM   1404  N   ASN C 150      35.692   9.881  48.009  1.00 30.91           N  
ATOM   1405  CA  ASN C 150      36.437   8.765  47.434  1.00 32.26           C  
ATOM   1406  C   ASN C 150      36.568   7.703  48.539  1.00 30.58           C  
ATOM   1407  O   ASN C 150      37.321   7.881  49.487  1.00 29.85           O  
ATOM   1408  CB  ASN C 150      37.851   9.151  47.004  1.00 37.38           C  
ATOM   1409  CG  ASN C 150      37.835  10.119  45.851  1.00 44.66           C  
ATOM   1410  OD1 ASN C 150      37.884   9.737  44.690  1.00 45.59           O  
ATOM   1411  ND2 ASN C 150      37.777  11.402  46.176  1.00 58.40           N  
ATOM   1412  H   ASN C 150      36.209  10.613  48.476  1.00 30.91           H  
ATOM   1413  HA  ASN C 150      35.881   8.371  46.579  1.00 32.26           H  
ATOM   1414  HB2 ASN C 150      38.403   8.258  46.680  1.00 37.38           H  
ATOM   1415  HB3 ASN C 150      38.430   9.579  47.829  1.00 37.38           H  
ATOM   1416 HD21 ASN C 150      37.738  11.676  47.147  1.00 58.40           H  
ATOM   1417 HD22 ASN C 150      37.774  12.106  45.452  1.00 58.40           H  
ATOM   1418  N   ILE C 151      35.788   6.628  48.425  1.00 30.60           N  
ATOM   1419  CA  ILE C 151      35.755   5.578  49.448  1.00 26.29           C  
ATOM   1420  C   ILE C 151      36.948   4.664  49.084  1.00 27.43           C  
ATOM   1421  O   ILE C 151      37.124   4.286  47.924  1.00 26.26           O  
ATOM   1422  CB  ILE C 151      34.437   4.779  49.478  1.00 25.50           C  
ATOM   1423  CG1 ILE C 151      33.200   5.701  49.446  1.00 24.54           C  
ATOM   1424  CG2 ILE C 151      34.408   3.873  50.719  1.00 24.81           C  
ATOM   1425  CD1 ILE C 151      31.927   4.958  49.069  1.00 24.38           C  
ATOM   1426  H   ILE C 151      35.235   6.517  47.588  1.00 30.60           H  
ATOM   1427  HA  ILE C 151      35.926   6.049  50.420  1.00 26.29           H  
ATOM   1428  HB  ILE C 151      34.405   4.123  48.604  1.00 25.50           H  
ATOM   1429 HG12 ILE C 151      33.072   6.194  50.415  1.00 24.54           H  
ATOM   1430 HG13 ILE C 151      33.323   6.498  48.706  1.00 24.54           H  
ATOM   1431 HG21 ILE C 151      35.250   3.173  50.720  1.00 24.81           H  
ATOM   1432 HG22 ILE C 151      34.458   4.463  51.641  1.00 24.81           H  
ATOM   1433 HG23 ILE C 151      33.498   3.272  50.754  1.00 24.81           H  
ATOM   1434 HD11 ILE C 151      32.037   4.469  48.097  1.00 24.38           H  
ATOM   1435 HD12 ILE C 151      31.664   4.197  49.807  1.00 24.38           H  
ATOM   1436 HD13 ILE C 151      31.090   5.660  48.996  1.00 24.38           H  
ATOM   1437  N   THR C 152      37.795   4.380  50.088  1.00 26.86           N  
ATOM   1438  CA  THR C 152      39.086   3.724  49.887  1.00 28.37           C  
ATOM   1439  C   THR C 152      39.441   2.781  51.062  1.00 29.39           C  
ATOM   1440  O   THR C 152      38.804   2.789  52.129  1.00 28.78           O  
ATOM   1441  CB  THR C 152      40.209   4.770  49.688  1.00 29.14           C  
ATOM   1442  OG1 THR C 152      40.050   5.893  50.580  1.00 29.91           O  
ATOM   1443  CG2 THR C 152      40.275   5.325  48.272  1.00 29.54           C  
ATOM   1444  H   THR C 152      37.533   4.629  51.031  1.00 26.86           H  
ATOM   1445  HA  THR C 152      39.021   3.089  48.994  1.00 28.37           H  
ATOM   1446  HB  THR C 152      41.181   4.316  49.903  1.00 29.14           H  
ATOM   1447 HG21 THR C 152      40.451   4.525  47.548  1.00 29.54           H  
ATOM   1448 HG22 THR C 152      39.361   5.864  48.004  1.00 29.54           H  
ATOM   1449 HG23 THR C 152      41.093   6.049  48.188  1.00 29.54           H  
ATOM   1450  HG1 THR C 152      39.113   6.168  50.487  1.00 29.91           H  
ATOM   1451  N   LEU C 153      40.437   1.924  50.823  1.00 29.41           N  
ATOM   1452  CA  LEU C 153      40.970   1.052  51.871  1.00 28.17           C  
ATOM   1453  C   LEU C 153      41.835   1.871  52.873  1.00 27.59           C  
ATOM   1454  O   LEU C 153      42.454   2.854  52.487  1.00 27.52           O  
ATOM   1455  CB  LEU C 153      41.865  -0.059  51.294  1.00 29.83           C  
ATOM   1456  CG  LEU C 153      41.178  -1.033  50.319  1.00 30.06           C  
ATOM   1457  CD1 LEU C 153      42.207  -2.046  49.809  1.00 30.15           C  
ATOM   1458  CD2 LEU C 153      40.005  -1.768  50.962  1.00 27.97           C  
ATOM   1459  H   LEU C 153      40.806   1.833  49.888  1.00 29.41           H  
ATOM   1460  HA  LEU C 153      40.110   0.623  52.384  1.00 28.17           H  
ATOM   1461  HB2 LEU C 153      42.718   0.406  50.780  1.00 29.83           H  
ATOM   1462  HB3 LEU C 153      42.295  -0.638  52.122  1.00 29.83           H  
ATOM   1463  HG  LEU C 153      40.802  -0.473  49.454  1.00 30.06           H  
ATOM   1464 HD11 LEU C 153      43.030  -1.538  49.294  1.00 30.15           H  
ATOM   1465 HD12 LEU C 153      42.633  -2.629  50.633  1.00 30.15           H  
ATOM   1466 HD13 LEU C 153      41.755  -2.747  49.101  1.00 30.15           H  
ATOM   1467 HD21 LEU C 153      40.315  -2.290  51.869  1.00 27.97           H  
ATOM   1468 HD22 LEU C 153      39.202  -1.078  51.229  1.00 27.97           H  
ATOM   1469 HD23 LEU C 153      39.583  -2.513  50.280  1.00 27.97           H  
ATOM   1470  N   PRO C 154      41.934   1.403  54.127  1.00 27.25           N  
ATOM   1471  CA  PRO C 154      42.988   1.838  55.039  1.00 28.24           C  
ATOM   1472  C   PRO C 154      44.282   1.020  54.788  1.00 28.24           C  
ATOM   1473  O   PRO C 154      44.378   0.188  53.877  1.00 27.55           O  
ATOM   1474  CB  PRO C 154      42.454   1.520  56.447  1.00 28.51           C  
ATOM   1475  CG  PRO C 154      41.075   0.905  56.228  1.00 29.08           C  
ATOM   1476  CD  PRO C 154      41.102   0.424  54.791  1.00 27.37           C  
ATOM   1477  HA  PRO C 154      43.217   2.898  54.898  1.00 28.24           H  
ATOM   1478  HB2 PRO C 154      43.089   0.812  56.992  1.00 28.51           H  
ATOM   1479  HB3 PRO C 154      42.383   2.425  57.059  1.00 28.51           H  
ATOM   1480  HG2 PRO C 154      40.309   1.680  56.349  1.00 29.08           H  
ATOM   1481  HG3 PRO C 154      40.854   0.105  56.939  1.00 29.08           H  
ATOM   1482  HD2 PRO C 154      40.107   0.347  54.362  1.00 27.37           H  
ATOM   1483  HD3 PRO C 154      41.614  -0.535  54.703  1.00 27.37           H  
ATOM   1484  N   VAL C 155      45.289   1.323  55.607  1.00 27.79           N  
ATOM   1485  CA  VAL C 155      46.439   0.442  55.783  1.00 28.64           C  
ATOM   1486  C   VAL C 155      46.019  -0.564  56.881  1.00 26.88           C  
ATOM   1487  O   VAL C 155      45.919  -0.239  58.060  1.00 26.74           O  
ATOM   1488  CB  VAL C 155      47.702   1.230  56.194  1.00 30.04           C  
ATOM   1489  CG1 VAL C 155      48.893   0.292  56.422  1.00 30.11           C  
ATOM   1490  CG2 VAL C 155      48.080   2.265  55.127  1.00 32.00           C  
ATOM   1491  H   VAL C 155      45.280   2.203  56.103  1.00 27.79           H  
ATOM   1492  HA  VAL C 155      46.628  -0.096  54.846  1.00 28.64           H  
ATOM   1493  HB  VAL C 155      47.510   1.768  57.131  1.00 30.04           H  
ATOM   1494 HG11 VAL C 155      48.704  -0.400  57.249  1.00 30.11           H  
ATOM   1495 HG12 VAL C 155      49.109  -0.300  55.526  1.00 30.11           H  
ATOM   1496 HG13 VAL C 155      49.793   0.862  56.676  1.00 30.11           H  
ATOM   1497 HG21 VAL C 155      48.261   1.788  54.158  1.00 32.00           H  
ATOM   1498 HG22 VAL C 155      47.289   3.010  54.996  1.00 32.00           H  
ATOM   1499 HG23 VAL C 155      48.989   2.804  55.414  1.00 32.00           H  
ATOM   1500  N   TYR C 156      45.741  -1.791  56.462  1.00 25.61           N  
ATOM   1501  CA  TYR C 156      45.425  -2.883  57.386  1.00 25.27           C  
ATOM   1502  C   TYR C 156      46.765  -3.393  57.975  1.00 25.31           C  
ATOM   1503  O   TYR C 156      47.822  -3.256  57.351  1.00 24.12           O  
ATOM   1504  CB  TYR C 156      44.717  -4.060  56.701  1.00 25.08           C  
ATOM   1505  CG  TYR C 156      43.375  -3.707  56.102  1.00 26.59           C  
ATOM   1506  CD1 TYR C 156      42.293  -3.343  56.920  1.00 26.25           C  
ATOM   1507  CD2 TYR C 156      43.171  -3.775  54.729  1.00 26.16           C  
ATOM   1508  CE1 TYR C 156      41.057  -3.038  56.376  1.00 25.99           C  
ATOM   1509  CE2 TYR C 156      41.937  -3.477  54.178  1.00 26.60           C  
ATOM   1510  CZ  TYR C 156      40.888  -3.107  54.998  1.00 26.49           C  
ATOM   1511  OH  TYR C 156      39.689  -2.812  54.417  1.00 25.35           O  
ATOM   1512  H   TYR C 156      45.789  -2.003  55.476  1.00 25.61           H  
ATOM   1513  HA  TYR C 156      44.814  -2.480  58.203  1.00 25.27           H  
ATOM   1514  HB2 TYR C 156      45.370  -4.476  55.921  1.00 25.08           H  
ATOM   1515  HB3 TYR C 156      44.564  -4.878  57.417  1.00 25.08           H  
ATOM   1516  HD1 TYR C 156      42.427  -3.301  57.991  1.00 26.25           H  
ATOM   1517  HD2 TYR C 156      43.987  -4.063  54.083  1.00 26.16           H  
ATOM   1518  HE1 TYR C 156      40.235  -2.749  57.014  1.00 25.99           H  
ATOM   1519  HE2 TYR C 156      41.794  -3.535  53.109  1.00 26.60           H  
ATOM   1520  HH  TYR C 156      39.143  -2.307  55.063  1.00 25.35           H  
ATOM   1521  N   THR C 157      46.680  -3.950  59.195  1.00 24.97           N  
ATOM   1522  CA  THR C 157      47.843  -4.587  59.803  1.00 26.21           C  
ATOM   1523  C   THR C 157      48.049  -5.983  59.170  1.00 25.24           C  
ATOM   1524  O   THR C 157      47.120  -6.595  58.645  1.00 24.74           O  
ATOM   1525  CB  THR C 157      47.741  -4.719  61.341  1.00 28.21           C  
ATOM   1526  OG1 THR C 157      46.696  -5.629  61.708  1.00 26.53           O  
ATOM   1527  CG2 THR C 157      47.522  -3.371  62.022  1.00 29.46           C  
ATOM   1528  H   THR C 157      45.814  -3.879  59.710  1.00 24.97           H  
ATOM   1529  HA  THR C 157      48.723  -3.977  59.562  1.00 26.21           H  
ATOM   1530  HB  THR C 157      48.672  -5.153  61.726  1.00 28.21           H  
ATOM   1531 HG21 THR C 157      48.293  -2.650  61.734  1.00 29.46           H  
ATOM   1532 HG22 THR C 157      46.538  -2.956  61.781  1.00 29.46           H  
ATOM   1533 HG23 THR C 157      47.550  -3.488  63.111  1.00 29.46           H  
ATOM   1534  HG1 THR C 157      46.371  -5.380  62.596  1.00 26.53           H  
ATOM   1535  N   LEU C 158      49.258  -6.503  59.315  1.00 25.51           N  
ATOM   1536  CA  LEU C 158      49.584  -7.845  58.810  1.00 25.86           C  
ATOM   1537  C   LEU C 158      48.741  -8.905  59.557  1.00 26.20           C  
ATOM   1538  O   LEU C 158      48.417  -9.962  59.012  1.00 26.51           O  
ATOM   1539  CB  LEU C 158      51.084  -8.118  58.981  1.00 26.78           C  
ATOM   1540  CG  LEU C 158      51.584  -9.455  58.396  1.00 27.03           C  
ATOM   1541  CD1 LEU C 158      51.318  -9.576  56.895  1.00 26.41           C  
ATOM   1542  CD2 LEU C 158      53.084  -9.607  58.669  1.00 28.59           C  
ATOM   1543  H   LEU C 158      49.989  -5.947  59.735  1.00 25.51           H  
ATOM   1544  HA  LEU C 158      49.290  -7.862  57.755  1.00 25.86           H  
ATOM   1545  HB2 LEU C 158      51.647  -7.295  58.519  1.00 26.78           H  
ATOM   1546  HB3 LEU C 158      51.333  -8.089  60.051  1.00 26.78           H  
ATOM   1547  HG  LEU C 158      51.076 -10.283  58.904  1.00 27.03           H  
ATOM   1548 HD11 LEU C 158      50.246  -9.613  56.681  1.00 26.41           H  
ATOM   1549 HD12 LEU C 158      51.748  -8.731  56.347  1.00 26.41           H  
ATOM   1550 HD13 LEU C 158      51.758 -10.496  56.496  1.00 26.41           H  
ATOM   1551 HD21 LEU C 158      53.660  -8.815  58.178  1.00 28.59           H  
ATOM   1552 HD22 LEU C 158      53.291  -9.561  59.743  1.00 28.59           H  
ATOM   1553 HD23 LEU C 158      53.451 -10.571  58.300  1.00 28.59           H  
ATOM   1554  N   LYS C 159      48.434  -8.629  60.825  1.00 26.84           N  
ATOM   1555  CA  LYS C 159      47.647  -9.559  61.626  1.00 26.98           C  
ATOM   1556  C   LYS C 159      46.200  -9.498  61.083  1.00 26.08           C  
ATOM   1557  O   LYS C 159      45.574 -10.533  60.858  1.00 25.54           O  
ATOM   1558  CB  LYS C 159      47.718  -9.220  63.124  1.00 27.79           C  
ATOM   1559  CG  LYS C 159      47.437 -10.448  64.005  1.00 27.40           C  
ATOM   1560  CD  LYS C 159      47.317 -10.084  65.493  1.00 28.45           C  
ATOM   1561  CE  LYS C 159      46.968 -11.307  66.343  1.00 28.77           C  
ATOM   1562  NZ  LYS C 159      46.601 -10.907  67.702  1.00 29.85           N1+
ATOM   1563  H   LYS C 159      48.714  -7.744  61.222  1.00 26.84           H  
ATOM   1564  HA  LYS C 159      48.038 -10.568  61.442  1.00 26.98           H  
ATOM   1565  HB2 LYS C 159      48.718  -8.843  63.374  1.00 27.79           H  
ATOM   1566  HB3 LYS C 159      47.010  -8.419  63.367  1.00 27.79           H  
ATOM   1567  HG2 LYS C 159      46.512 -10.931  63.674  1.00 27.40           H  
ATOM   1568  HG3 LYS C 159      48.241 -11.182  63.873  1.00 27.40           H  
ATOM   1569  HD2 LYS C 159      46.543  -9.315  65.602  1.00 28.45           H  
ATOM   1570  HD3 LYS C 159      48.257  -9.644  65.847  1.00 28.45           H  
ATOM   1571  HE2 LYS C 159      47.807 -12.003  66.415  1.00 28.77           H  
ATOM   1572  HE3 LYS C 159      46.106 -11.836  65.924  1.00 28.77           H  
ATOM   1573  HZ1 LYS C 159      47.289 -10.909  68.458  1.00 29.85           H  
ATOM   1574  HZ2 LYS C 159      46.035 -10.023  67.706  1.00 29.85           H  
ATOM   1575  HZ3 LYS C 159      45.826 -11.522  68.056  1.00 29.85           H  
ATOM   1576  N   GLU C 160      45.649  -8.309  60.916  1.00 26.66           N  
ATOM   1577  CA  GLU C 160      44.248  -8.149  60.497  1.00 27.50           C  
ATOM   1578  C   GLU C 160      44.065  -8.668  59.057  1.00 25.60           C  
ATOM   1579  O   GLU C 160      43.021  -9.220  58.712  1.00 24.28           O  
ATOM   1580  CB  GLU C 160      43.771  -6.701  60.652  1.00 31.59           C  
ATOM   1581  CG  GLU C 160      42.274  -6.511  60.399  1.00 36.19           C  
ATOM   1582  CD  GLU C 160      41.401  -7.415  61.243  1.00 38.66           C  
ATOM   1583  OE1 GLU C 160      41.574  -7.437  62.487  1.00 41.41           O  
ATOM   1584  OE2 GLU C 160      40.540  -8.124  60.643  1.00 37.33           O1-
ATOM   1585  H   GLU C 160      46.178  -7.468  61.096  1.00 26.66           H  
ATOM   1586  HA  GLU C 160      43.665  -8.800  61.146  1.00 27.50           H  
ATOM   1587  HB2 GLU C 160      44.003  -6.356  61.668  1.00 31.59           H  
ATOM   1588  HB3 GLU C 160      44.328  -6.048  59.968  1.00 31.59           H  
ATOM   1589  HG2 GLU C 160      42.053  -6.667  59.337  1.00 36.19           H  
ATOM   1590  HG3 GLU C 160      41.999  -5.473  60.623  1.00 36.19           H  
ATOM   1591  N   ARG C 161      45.070  -8.476  58.210  1.00 25.04           N  
ATOM   1592  CA  ARG C 161      44.987  -8.980  56.843  1.00 24.38           C  
ATOM   1593  C   ARG C 161      44.817 -10.522  56.837  1.00 24.04           C  
ATOM   1594  O   ARG C 161      44.253 -11.096  55.916  1.00 23.56           O  
ATOM   1595  CB  ARG C 161      46.203  -8.538  56.021  1.00 25.51           C  
ATOM   1596  CG  ARG C 161      46.239  -9.057  54.578  1.00 25.56           C  
ATOM   1597  CD  ARG C 161      45.043  -8.645  53.716  1.00 24.92           C  
ATOM   1598  NE  ARG C 161      44.588  -9.789  52.897  1.00 25.77           N  
ATOM   1599  CZ  ARG C 161      43.423 -10.421  52.946  1.00 26.41           C  
ATOM   1600  NH1 ARG C 161      42.429  -9.994  53.722  1.00 25.61           N  
ATOM   1601  NH2 ARG C 161      43.240 -11.492  52.180  1.00 27.86           N1+
ATOM   1602  H   ARG C 161      45.879  -7.948  58.505  1.00 25.04           H  
ATOM   1603  HA  ARG C 161      44.069  -8.560  56.422  1.00 24.38           H  
ATOM   1604  HB2 ARG C 161      46.246  -7.442  56.005  1.00 25.51           H  
ATOM   1605  HB3 ARG C 161      47.121  -8.872  56.522  1.00 25.51           H  
ATOM   1606  HG2 ARG C 161      46.345 -10.148  54.589  1.00 25.56           H  
ATOM   1607  HG3 ARG C 161      47.155  -8.681  54.102  1.00 25.56           H  
ATOM   1608  HD2 ARG C 161      45.349  -7.861  53.014  1.00 24.92           H  
ATOM   1609  HD3 ARG C 161      44.222  -8.226  54.294  1.00 24.92           H  
ATOM   1610  HE  ARG C 161      45.275 -10.142  52.247  1.00 25.77           H  
ATOM   1611 HH11 ARG C 161      42.559  -9.182  54.308  1.00 25.61           H  
ATOM   1612 HH12 ARG C 161      41.545 -10.483  53.726  1.00 25.61           H  
ATOM   1613 HH21 ARG C 161      43.982 -11.811  51.574  1.00 27.86           H  
ATOM   1614 HH22 ARG C 161      42.360 -11.986  52.204  1.00 27.86           H  
ATOM   1615  N   CYS C 162      45.362 -11.189  57.855  1.00 25.03           N  
ATOM   1616  CA  CYS C 162      45.200 -12.634  58.018  1.00 25.43           C  
ATOM   1617  C   CYS C 162      43.836 -12.906  58.697  1.00 24.73           C  
ATOM   1618  O   CYS C 162      43.135 -13.845  58.342  1.00 23.22           O  
ATOM   1619  CB  CYS C 162      46.302 -13.281  58.863  1.00 25.99           C  
ATOM   1620  SG  CYS C 162      47.941 -13.148  58.081  1.00 27.38           S  
ATOM   1621  H   CYS C 162      45.863 -10.685  58.573  1.00 25.03           H  
ATOM   1622  HA  CYS C 162      45.160 -13.098  57.024  1.00 25.43           H  
ATOM   1623  HB2 CYS C 162      46.085 -14.345  59.006  1.00 25.99           H  
ATOM   1624  HB3 CYS C 162      46.365 -12.828  59.857  1.00 25.99           H  
ATOM   1625  HG  CYS C 162      48.109 -11.827  58.293  1.00 27.38           H  
ATOM   1626  N   LEU C 163      43.531 -12.140  59.744  1.00 24.92           N  
ATOM   1627  CA  LEU C 163      42.319 -12.336  60.544  1.00 25.74           C  
ATOM   1628  C   LEU C 163      41.040 -12.106  59.716  1.00 25.89           C  
ATOM   1629  O   LEU C 163      40.003 -12.740  59.966  1.00 26.52           O  
ATOM   1630  CB  LEU C 163      42.279 -11.433  61.773  1.00 26.38           C  
ATOM   1631  CG  LEU C 163      43.376 -11.742  62.807  1.00 27.77           C  
ATOM   1632  CD1 LEU C 163      43.615 -10.506  63.670  1.00 29.41           C  
ATOM   1633  CD2 LEU C 163      43.003 -12.940  63.678  1.00 28.93           C  
ATOM   1634  H   LEU C 163      44.182 -11.426  60.038  1.00 24.92           H  
ATOM   1635  HA  LEU C 163      42.310 -13.386  60.847  1.00 25.74           H  
ATOM   1636  HB2 LEU C 163      42.350 -10.394  61.441  1.00 26.38           H  
ATOM   1637  HB3 LEU C 163      41.300 -11.520  62.259  1.00 26.38           H  
ATOM   1638  HG  LEU C 163      44.317 -11.992  62.310  1.00 27.77           H  
ATOM   1639 HD11 LEU C 163      44.096  -9.710  63.100  1.00 29.41           H  
ATOM   1640 HD12 LEU C 163      42.669 -10.105  64.045  1.00 29.41           H  
ATOM   1641 HD13 LEU C 163      44.270 -10.735  64.514  1.00 29.41           H  
ATOM   1642 HD21 LEU C 163      42.075 -12.753  64.225  1.00 28.93           H  
ATOM   1643 HD22 LEU C 163      42.870 -13.842  63.073  1.00 28.93           H  
ATOM   1644 HD23 LEU C 163      43.789 -13.147  64.411  1.00 28.93           H  
ATOM   1645  N   GLN C 164      41.130 -11.249  58.696  1.00 26.10           N  
ATOM   1646  CA  GLN C 164      40.020 -10.999  57.777  1.00 26.74           C  
ATOM   1647  C   GLN C 164      39.617 -12.313  57.068  1.00 27.71           C  
ATOM   1648  O   GLN C 164      38.476 -12.499  56.675  1.00 28.38           O  
ATOM   1649  CB  GLN C 164      40.420 -10.007  56.683  1.00 27.07           C  
ATOM   1650  CG  GLN C 164      40.285  -8.556  57.126  1.00 26.58           C  
ATOM   1651  CD  GLN C 164      40.949  -7.612  56.144  1.00 27.21           C  
ATOM   1652  OE1 GLN C 164      41.747  -8.004  55.268  1.00 28.77           O  
ATOM   1653  NE2 GLN C 164      40.644  -6.329  56.309  1.00 25.67           N  
ATOM   1654  H   GLN C 164      41.994 -10.749  58.542  1.00 26.10           H  
ATOM   1655  HA  GLN C 164      39.158 -10.654  58.360  1.00 26.74           H  
ATOM   1656  HB2 GLN C 164      41.448 -10.219  56.362  1.00 27.07           H  
ATOM   1657  HB3 GLN C 164      39.794 -10.145  55.790  1.00 27.07           H  
ATOM   1658  HG2 GLN C 164      40.753  -8.398  58.098  1.00 26.58           H  
ATOM   1659  HG3 GLN C 164      39.226  -8.298  57.225  1.00 26.58           H  
ATOM   1660 HE21 GLN C 164      41.065  -5.629  55.713  1.00 25.67           H  
ATOM   1661 HE22 GLN C 164      39.993  -6.053  57.030  1.00 25.67           H  
ATOM   1662  N   VAL C 165      40.599 -13.182  56.849  1.00 28.64           N  
ATOM   1663  CA  VAL C 165      40.381 -14.465  56.190  1.00 28.95           C  
ATOM   1664  C   VAL C 165      39.984 -15.460  57.305  1.00 29.80           C  
ATOM   1665  O   VAL C 165      39.032 -16.230  57.145  1.00 29.91           O  
ATOM   1666  CB  VAL C 165      41.630 -14.941  55.419  1.00 29.05           C  
ATOM   1667  CG1 VAL C 165      41.375 -16.283  54.722  1.00 29.98           C  
ATOM   1668  CG2 VAL C 165      42.063 -13.907  54.376  1.00 29.47           C  
ATOM   1669  H   VAL C 165      41.517 -13.000  57.230  1.00 28.64           H  
ATOM   1670  HA  VAL C 165      39.527 -14.373  55.507  1.00 28.95           H  
ATOM   1671  HB  VAL C 165      42.466 -15.084  56.115  1.00 29.05           H  
ATOM   1672 HG11 VAL C 165      41.165 -17.075  55.448  1.00 29.98           H  
ATOM   1673 HG12 VAL C 165      40.525 -16.217  54.034  1.00 29.98           H  
ATOM   1674 HG13 VAL C 165      42.253 -16.594  54.146  1.00 29.98           H  
ATOM   1675 HG21 VAL C 165      41.259 -13.707  53.660  1.00 29.47           H  
ATOM   1676 HG22 VAL C 165      42.343 -12.960  54.847  1.00 29.47           H  
ATOM   1677 HG23 VAL C 165      42.935 -14.261  53.815  1.00 29.47           H  
ATOM   1678  N   VAL C 166      40.773 -15.499  58.377  1.00 29.36           N  
ATOM   1679  CA  VAL C 166      40.606 -16.517  59.418  1.00 30.59           C  
ATOM   1680  C   VAL C 166      39.219 -16.402  60.100  1.00 31.81           C  
ATOM   1681  O   VAL C 166      38.661 -17.419  60.504  1.00 33.54           O  
ATOM   1682  CB  VAL C 166      41.771 -16.495  60.433  1.00 30.99           C  
ATOM   1683  CG1 VAL C 166      41.544 -17.426  61.628  1.00 32.95           C  
ATOM   1684  CG2 VAL C 166      43.089 -16.905  59.761  1.00 30.97           C  
ATOM   1685  H   VAL C 166      41.544 -14.851  58.452  1.00 29.36           H  
ATOM   1686  HA  VAL C 166      40.599 -17.486  58.898  1.00 30.59           H  
ATOM   1687  HB  VAL C 166      41.882 -15.480  60.825  1.00 30.99           H  
ATOM   1688 HG11 VAL C 166      40.678 -17.117  62.219  1.00 32.95           H  
ATOM   1689 HG12 VAL C 166      41.387 -18.457  61.296  1.00 32.95           H  
ATOM   1690 HG13 VAL C 166      42.409 -17.416  62.299  1.00 32.95           H  
ATOM   1691 HG21 VAL C 166      43.049 -17.946  59.421  1.00 30.97           H  
ATOM   1692 HG22 VAL C 166      43.321 -16.285  58.893  1.00 30.97           H  
ATOM   1693 HG23 VAL C 166      43.925 -16.813  60.463  1.00 30.97           H  
ATOM   1694  N   ARG C 167      38.681 -15.188  60.245  1.00 30.76           N  
ATOM   1695  CA  ARG C 167      37.378 -14.998  60.897  1.00 31.89           C  
ATOM   1696  C   ARG C 167      36.199 -15.576  60.068  1.00 33.55           C  
ATOM   1697  O   ARG C 167      35.086 -15.711  60.585  1.00 36.35           O  
ATOM   1698  CB  ARG C 167      37.051 -13.525  61.204  1.00 29.45           C  
ATOM   1699  CG  ARG C 167      37.802 -12.963  62.414  1.00 29.58           C  
ATOM   1700  CD  ARG C 167      37.210 -11.629  62.871  1.00 29.06           C  
ATOM   1701  NE  ARG C 167      38.202 -10.775  63.530  1.00 28.81           N  
ATOM   1702  CZ  ARG C 167      39.018  -9.921  62.900  1.00 28.36           C  
ATOM   1703  NH1 ARG C 167      39.059  -9.852  61.577  1.00 26.83           N  
ATOM   1704  NH2 ARG C 167      39.811  -9.111  63.611  1.00 28.72           N1+
ATOM   1705  H   ARG C 167      39.181 -14.377  59.909  1.00 30.76           H  
ATOM   1706  HA  ARG C 167      37.398 -15.578  61.829  1.00 31.89           H  
ATOM   1707  HB2 ARG C 167      37.252 -12.903  60.322  1.00 29.45           H  
ATOM   1708  HB3 ARG C 167      35.976 -13.428  61.405  1.00 29.45           H  
ATOM   1709  HG2 ARG C 167      38.865 -12.854  62.180  1.00 29.58           H  
ATOM   1710  HG3 ARG C 167      37.735 -13.668  63.250  1.00 29.58           H  
ATOM   1711  HD2 ARG C 167      36.407 -11.811  63.596  1.00 29.06           H  
ATOM   1712  HD3 ARG C 167      36.749 -11.067  62.051  1.00 29.06           H  
ATOM   1713  HE  ARG C 167      38.224 -10.774  64.539  1.00 28.81           H  
ATOM   1714 HH11 ARG C 167      38.469 -10.454  61.022  1.00 26.83           H  
ATOM   1715 HH12 ARG C 167      39.681  -9.197  61.125  1.00 26.83           H  
ATOM   1716 HH21 ARG C 167      39.793  -9.145  64.620  1.00 28.72           H  
ATOM   1717 HH22 ARG C 167      40.428  -8.466  63.138  1.00 28.72           H  
ATOM   1718  N   SER C 168      36.445 -15.917  58.804  1.00 31.96           N  
ATOM   1719  CA  SER C 168      35.410 -16.567  57.989  1.00 32.82           C  
ATOM   1720  C   SER C 168      35.323 -18.072  58.349  1.00 34.40           C  
ATOM   1721  O   SER C 168      34.332 -18.749  58.101  1.00 35.47           O  
ATOM   1722  CB  SER C 168      35.635 -16.387  56.484  1.00 32.58           C  
ATOM   1723  OG  SER C 168      36.802 -17.042  55.997  1.00 32.62           O  
ATOM   1724  H   SER C 168      37.371 -15.780  58.425  1.00 31.96           H  
ATOM   1725  HA  SER C 168      34.444 -16.121  58.254  1.00 32.82           H  
ATOM   1726  HB2 SER C 168      35.716 -15.324  56.231  1.00 32.58           H  
ATOM   1727  HB3 SER C 168      34.786 -16.799  55.930  1.00 32.58           H  
ATOM   1728  HG  SER C 168      37.593 -16.645  56.422  1.00 32.62           H  
ATOM   1729  N   LEU C 169      36.436 -18.596  58.852  1.00 35.92           N  
ATOM   1730  CA  LEU C 169      36.600 -20.007  59.147  1.00 38.89           C  
ATOM   1731  C   LEU C 169      36.378 -20.237  60.658  1.00 40.94           C  
ATOM   1732  O   LEU C 169      35.559 -21.059  61.054  1.00 43.31           O  
ATOM   1733  CB  LEU C 169      37.990 -20.510  58.721  1.00 40.46           C  
ATOM   1734  CG  LEU C 169      38.304 -20.347  57.220  1.00 41.86           C  
ATOM   1735  CD1 LEU C 169      39.739 -20.801  56.941  1.00 42.70           C  
ATOM   1736  CD2 LEU C 169      37.332 -21.121  56.330  1.00 42.56           C  
ATOM   1737  H   LEU C 169      37.213 -17.985  59.056  1.00 35.92           H  
ATOM   1738  HA  LEU C 169      35.824 -20.581  58.629  1.00 38.89           H  
ATOM   1739  HB2 LEU C 169      38.763 -19.975  59.287  1.00 40.46           H  
ATOM   1740  HB3 LEU C 169      38.087 -21.566  59.004  1.00 40.46           H  
ATOM   1741  HG  LEU C 169      38.242 -19.285  56.954  1.00 41.86           H  
ATOM   1742 HD11 LEU C 169      40.453 -20.225  57.539  1.00 42.70           H  
ATOM   1743 HD12 LEU C 169      39.875 -21.862  57.179  1.00 42.70           H  
ATOM   1744 HD13 LEU C 169      39.996 -20.655  55.886  1.00 42.70           H  
ATOM   1745 HD21 LEU C 169      37.305 -22.182  56.601  1.00 42.56           H  
ATOM   1746 HD22 LEU C 169      36.316 -20.722  56.407  1.00 42.56           H  
ATOM   1747 HD23 LEU C 169      37.627 -21.049  55.277  1.00 42.56           H  
ATOM   1748  N   VAL C 170      37.194 -19.577  61.479  1.00 40.83           N  
ATOM   1749  CA  VAL C 170      37.286 -19.820  62.918  1.00 41.61           C  
ATOM   1750  C   VAL C 170      36.335 -18.815  63.605  1.00 42.87           C  
ATOM   1751  O   VAL C 170      36.619 -17.630  63.730  1.00 43.31           O  
ATOM   1752  CB  VAL C 170      38.742 -19.684  63.410  1.00 40.58           C  
ATOM   1753  CG1 VAL C 170      38.860 -20.095  64.878  1.00 41.46           C  
ATOM   1754  CG2 VAL C 170      39.703 -20.553  62.588  1.00 40.83           C  
ATOM   1755  H   VAL C 170      37.793 -18.859  61.097  1.00 40.83           H  
ATOM   1756  HA  VAL C 170      36.937 -20.839  63.108  1.00 41.61           H  
ATOM   1757  HB  VAL C 170      39.063 -18.640  63.317  1.00 40.58           H  
ATOM   1758 HG11 VAL C 170      38.172 -19.529  65.509  1.00 41.46           H  
ATOM   1759 HG12 VAL C 170      38.639 -21.158  65.003  1.00 41.46           H  
ATOM   1760 HG13 VAL C 170      39.874 -19.921  65.250  1.00 41.46           H  
ATOM   1761 HG21 VAL C 170      39.418 -21.610  62.632  1.00 40.83           H  
ATOM   1762 HG22 VAL C 170      39.723 -20.251  61.538  1.00 40.83           H  
ATOM   1763 HG23 VAL C 170      40.726 -20.462  62.968  1.00 40.83           H  
ATOM   1764  N   LYS C 171      35.140 -19.309  63.914  1.00 46.01           N  
ATOM   1765  CA  LYS C 171      34.018 -18.533  64.452  1.00 48.70           C  
ATOM   1766  C   LYS C 171      33.737 -19.133  65.875  1.00 48.43           C  
ATOM   1767  O   LYS C 171      34.548 -19.929  66.346  1.00 50.01           O  
ATOM   1768  CB  LYS C 171      32.862 -18.641  63.438  1.00 55.34           C  
ATOM   1769  CG  LYS C 171      33.252 -18.187  62.022  1.00 60.46           C  
ATOM   1770  CD  LYS C 171      32.204 -18.500  60.950  1.00 68.56           C  
ATOM   1771  CE  LYS C 171      31.750 -19.952  60.858  1.00 72.22           C  
ATOM   1772  NZ  LYS C 171      32.860 -20.898  60.730  1.00 74.04           N1+
ATOM   1773  H   LYS C 171      34.964 -20.296  63.789  1.00 46.01           H  
ATOM   1774  HA  LYS C 171      34.314 -17.486  64.580  1.00 48.70           H  
ATOM   1775  HB2 LYS C 171      32.506 -19.673  63.427  1.00 55.34           H  
ATOM   1776  HB3 LYS C 171      32.009 -18.031  63.735  1.00 55.34           H  
ATOM   1777  HG2 LYS C 171      33.414 -17.103  62.044  1.00 60.46           H  
ATOM   1778  HG3 LYS C 171      34.201 -18.625  61.707  1.00 60.46           H  
ATOM   1779  HD2 LYS C 171      32.598 -18.182  59.979  1.00 68.56           H  
ATOM   1780  HD3 LYS C 171      31.318 -17.878  61.133  1.00 68.56           H  
ATOM   1781  HE2 LYS C 171      31.102 -20.102  59.988  1.00 72.22           H  
ATOM   1782  HE3 LYS C 171      31.177 -20.235  61.746  1.00 72.22           H  
ATOM   1783  HZ1 LYS C 171      33.078 -21.188  59.775  1.00 74.04           H  
ATOM   1784  HZ2 LYS C 171      33.758 -20.633  61.165  1.00 74.04           H  
ATOM   1785  HZ3 LYS C 171      32.636 -21.761  61.298  1.00 74.04           H  
ATOM   1786  N   PRO C 172      32.636 -18.758  66.537  1.00 49.47           N  
ATOM   1787  CA  PRO C 172      32.371 -19.284  67.881  1.00 51.01           C  
ATOM   1788  C   PRO C 172      32.280 -20.809  68.107  1.00 53.24           C  
ATOM   1789  O   PRO C 172      32.149 -21.254  69.249  1.00 53.55           O  
ATOM   1790  CB  PRO C 172      31.050 -18.630  68.300  1.00 51.46           C  
ATOM   1791  CG  PRO C 172      31.033 -17.334  67.508  1.00 48.17           C  
ATOM   1792  CD  PRO C 172      31.649 -17.749  66.183  1.00 49.40           C  
ATOM   1793  HA  PRO C 172      33.182 -18.931  68.520  1.00 51.01           H  
ATOM   1794  HB2 PRO C 172      30.194 -19.255  68.013  1.00 51.46           H  
ATOM   1795  HB3 PRO C 172      30.994 -18.462  69.380  1.00 51.46           H  
ATOM   1796  HG2 PRO C 172      31.663 -16.586  68.004  1.00 48.17           H  
ATOM   1797  HG3 PRO C 172      30.030 -16.915  67.394  1.00 48.17           H  
ATOM   1798  HD2 PRO C 172      32.106 -16.905  65.660  1.00 49.40           H  
ATOM   1799  HD3 PRO C 172      30.893 -18.226  65.552  1.00 49.40           H  
ATOM   1800  N   GLU C 173      32.406 -21.595  67.039  1.00 56.33           N  
ATOM   1801  CA  GLU C 173      32.464 -23.046  67.091  1.00 58.38           C  
ATOM   1802  C   GLU C 173      33.947 -23.442  67.326  1.00 56.07           C  
ATOM   1803  O   GLU C 173      34.269 -24.213  68.227  1.00 57.29           O  
ATOM   1804  CB  GLU C 173      31.870 -23.778  65.867  1.00 63.43           C  
ATOM   1805  CG  GLU C 173      31.442 -22.959  64.648  1.00 67.65           C  
ATOM   1806  CD  GLU C 173      32.564 -22.437  63.786  1.00 70.82           C  
ATOM   1807  OE1 GLU C 173      33.554 -21.911  64.347  1.00 67.60           O  
ATOM   1808  OE2 GLU C 173      32.445 -22.513  62.542  1.00 74.99           O1-
ATOM   1809  H   GLU C 173      32.559 -21.173  66.134  1.00 56.33           H  
ATOM   1810  HA  GLU C 173      31.919 -23.378  67.984  1.00 58.38           H  
ATOM   1811  HB2 GLU C 173      32.548 -24.578  65.542  1.00 63.43           H  
ATOM   1812  HB3 GLU C 173      30.968 -24.297  66.222  1.00 63.43           H  
ATOM   1813  HG2 GLU C 173      30.806 -22.118  64.947  1.00 67.65           H  
ATOM   1814  HG3 GLU C 173      30.814 -23.603  64.017  1.00 67.65           H  
ATOM   1815  N   ASN C 174      34.810 -22.940  66.443  1.00 53.02           N  
ATOM   1816  CA  ASN C 174      36.206 -23.345  66.340  1.00 51.25           C  
ATOM   1817  C   ASN C 174      37.207 -22.469  67.128  1.00 46.05           C  
ATOM   1818  O   ASN C 174      38.396 -22.790  67.176  1.00 43.60           O  
ATOM   1819  CB  ASN C 174      36.640 -23.448  64.881  1.00 52.45           C  
ATOM   1820  CG  ASN C 174      35.951 -24.611  64.208  1.00 55.70           C  
ATOM   1821  ND2 ASN C 174      35.050 -24.403  63.396  1.00 55.83           N  
ATOM   1822  OD1 ASN C 174      36.347 -25.835  64.535  1.00 58.22           O  
ATOM   1823  H   ASN C 174      34.480 -22.254  65.779  1.00 53.02           H  
ATOM   1824  HA  ASN C 174      36.284 -24.337  66.804  1.00 51.25           H  
ATOM   1825  HB2 ASN C 174      37.720 -23.610  64.787  1.00 52.45           H  
ATOM   1826  HB3 ASN C 174      36.411 -22.520  64.351  1.00 52.45           H  
ATOM   1827 HD21 ASN C 174      34.582 -25.179  62.951  1.00 55.83           H  
ATOM   1828 HD22 ASN C 174      34.779 -23.455  63.175  1.00 55.83           H  
ATOM   1829  N   TYR C 175      36.705 -21.455  67.838  1.00 42.41           N  
ATOM   1830  CA  TYR C 175      37.546 -20.582  68.691  1.00 41.38           C  
ATOM   1831  C   TYR C 175      38.394 -21.404  69.700  1.00 42.85           C  
ATOM   1832  O   TYR C 175      39.420 -20.937  70.197  1.00 40.48           O  
ATOM   1833  CB  TYR C 175      36.697 -19.653  69.592  1.00 40.55           C  
ATOM   1834  CG  TYR C 175      36.066 -18.394  69.046  1.00 39.19           C  
ATOM   1835  CD1 TYR C 175      36.334 -17.864  67.773  1.00 38.66           C  
ATOM   1836  CD2 TYR C 175      35.197 -17.690  69.871  1.00 38.74           C  
ATOM   1837  CE1 TYR C 175      35.713 -16.688  67.341  1.00 36.63           C  
ATOM   1838  CE2 TYR C 175      34.591 -16.511  69.454  1.00 37.60           C  
ATOM   1839  CZ  TYR C 175      34.844 -16.016  68.196  1.00 36.68           C  
ATOM   1840  OH  TYR C 175      34.221 -14.871  67.804  1.00 36.60           O  
ATOM   1841  H   TYR C 175      35.723 -21.233  67.757  1.00 42.41           H  
ATOM   1842  HA  TYR C 175      38.242 -20.039  68.044  1.00 41.38           H  
ATOM   1843  HB2 TYR C 175      35.889 -20.258  70.029  1.00 40.55           H  
ATOM   1844  HB3 TYR C 175      37.317 -19.326  70.436  1.00 40.55           H  
ATOM   1845  HD1 TYR C 175      37.029 -18.371  67.119  1.00 38.66           H  
ATOM   1846  HD2 TYR C 175      34.988 -18.068  70.860  1.00 38.74           H  
ATOM   1847  HE1 TYR C 175      35.906 -16.304  66.350  1.00 36.63           H  
ATOM   1848  HE2 TYR C 175      33.922 -15.983  70.117  1.00 37.60           H  
ATOM   1849  HH  TYR C 175      34.873 -14.333  67.297  1.00 36.60           H  
ATOM   1850  N   ARG C 176      37.844 -22.545  70.100  1.00 45.54           N  
ATOM   1851  CA  ARG C 176      38.422 -23.396  71.137  1.00 48.67           C  
ATOM   1852  C   ARG C 176      38.974 -24.722  70.573  1.00 47.91           C  
ATOM   1853  O   ARG C 176      39.303 -25.636  71.325  1.00 47.59           O  
ATOM   1854  CB  ARG C 176      37.423 -23.602  72.281  1.00 53.88           C  
ATOM   1855  CG  ARG C 176      36.193 -24.434  71.889  1.00 59.26           C  
ATOM   1856  CD  ARG C 176      35.029 -24.190  72.843  1.00 64.29           C  
ATOM   1857  NE  ARG C 176      34.508 -22.813  72.739  1.00 66.88           N  
ATOM   1858  CZ  ARG C 176      33.746 -22.332  71.754  1.00 69.34           C  
ATOM   1859  NH1 ARG C 176      33.331 -21.068  71.799  1.00 72.02           N  
ATOM   1860  NH2 ARG C 176      33.389 -23.099  70.724  1.00 69.13           N1+
ATOM   1861  H   ARG C 176      37.000 -22.860  69.643  1.00 45.54           H  
ATOM   1862  HA  ARG C 176      39.298 -22.881  71.554  1.00 48.67           H  
ATOM   1863  HB2 ARG C 176      37.922 -24.096  73.124  1.00 53.88           H  
ATOM   1864  HB3 ARG C 176      37.111 -22.613  72.640  1.00 53.88           H  
ATOM   1865  HG2 ARG C 176      36.457 -25.497  71.909  1.00 59.26           H  
ATOM   1866  HG3 ARG C 176      35.880 -24.207  70.866  1.00 59.26           H  
ATOM   1867  HD2 ARG C 176      35.345 -24.341  73.881  1.00 64.29           H  
ATOM   1868  HD3 ARG C 176      34.205 -24.889  72.661  1.00 64.29           H  
ATOM   1869  HE  ARG C 176      34.748 -22.185  73.492  1.00 66.88           H  
ATOM   1870 HH11 ARG C 176      32.752 -20.700  71.058  1.00 72.02           H  
ATOM   1871 HH12 ARG C 176      33.595 -20.477  72.574  1.00 72.02           H  
ATOM   1872 HH21 ARG C 176      33.695 -24.060  70.679  1.00 69.13           H  
ATOM   1873 HH22 ARG C 176      32.811 -22.718  69.987  1.00 69.13           H  
ATOM   1874  N   ARG C 177      39.323 -24.694  69.287  1.00 47.28           N  
ATOM   1875  CA  ARG C 177      39.814 -25.877  68.579  1.00 48.07           C  
ATOM   1876  C   ARG C 177      41.142 -25.524  67.868  1.00 46.81           C  
ATOM   1877  O   ARG C 177      41.480 -26.049  66.805  1.00 46.28           O  
ATOM   1878  CB  ARG C 177      38.789 -26.474  67.608  1.00  0.00           C  
ATOM   1879  CG  ARG C 177      37.517 -26.972  68.306  1.00  0.00           C  
ATOM   1880  CD  ARG C 177      36.887 -28.172  67.595  1.00  0.00           C  
ATOM   1881  NE  ARG C 177      36.545 -27.887  66.198  1.00  0.00           N  
ATOM   1882  CZ  ARG C 177      36.197 -28.823  65.294  1.00  0.00           C  
ATOM   1883  NH1 ARG C 177      36.074 -30.116  65.629  1.00  0.00           N  
ATOM   1884  NH2 ARG C 177      35.970 -28.451  64.025  1.00  0.00           N1+
ATOM   1885  H   ARG C 177      39.411 -23.819  68.769  1.00 47.28           H  
ATOM   1886  HA  ARG C 177      40.080 -26.648  69.314  1.00 48.07           H  
ATOM   1887  HB2 ARG C 177      38.521 -25.738  66.840  1.00  0.00           H  
ATOM   1888  HB3 ARG C 177      39.261 -27.311  67.077  1.00  0.00           H  
ATOM   1889  HG2 ARG C 177      37.741 -27.278  69.335  1.00  0.00           H  
ATOM   1890  HG3 ARG C 177      36.792 -26.152  68.367  1.00  0.00           H  
ATOM   1891  HD2 ARG C 177      37.595 -29.008  67.619  1.00  0.00           H  
ATOM   1892  HD3 ARG C 177      35.969 -28.458  68.117  1.00  0.00           H  
ATOM   1893  HE  ARG C 177      36.615 -26.929  65.883  1.00  0.00           H  
ATOM   1894 HH11 ARG C 177      35.809 -30.799  64.932  1.00  0.00           H  
ATOM   1895 HH12 ARG C 177      36.241 -30.408  66.582  1.00  0.00           H  
ATOM   1896 HH21 ARG C 177      36.058 -27.480  63.763  1.00  0.00           H  
ATOM   1897 HH22 ARG C 177      35.713 -29.142  63.336  1.00  0.00           H  
ATOM   1898  N   LEU C 178      41.946 -24.704  68.548  1.00 44.22           N  
ATOM   1899  CA  LEU C 178      43.305 -24.351  68.156  1.00 43.29           C  
ATOM   1900  C   LEU C 178      44.116 -24.269  69.463  1.00 44.70           C  
ATOM   1901  O   LEU C 178      43.627 -23.773  70.486  1.00 44.93           O  
ATOM   1902  CB  LEU C 178      43.369 -22.985  67.458  1.00 41.17           C  
ATOM   1903  CG  LEU C 178      42.714 -22.921  66.066  1.00 41.50           C  
ATOM   1904  CD1 LEU C 178      42.684 -21.470  65.578  1.00 40.29           C  
ATOM   1905  CD2 LEU C 178      43.449 -23.786  65.041  1.00 40.47           C  
ATOM   1906  H   LEU C 178      41.617 -24.284  69.406  1.00 44.22           H  
ATOM   1907  HA  LEU C 178      43.720 -25.143  67.525  1.00 43.29           H  
ATOM   1908  HB2 LEU C 178      42.888 -22.238  68.105  1.00 41.17           H  
ATOM   1909  HB3 LEU C 178      44.419 -22.676  67.370  1.00 41.17           H  
ATOM   1910  HG  LEU C 178      41.675 -23.266  66.135  1.00 41.50           H  
ATOM   1911 HD11 LEU C 178      42.130 -20.835  66.277  1.00 40.29           H  
ATOM   1912 HD12 LEU C 178      43.695 -21.063  65.476  1.00 40.29           H  
ATOM   1913 HD13 LEU C 178      42.193 -21.401  64.603  1.00 40.29           H  
ATOM   1914 HD21 LEU C 178      44.500 -23.491  64.955  1.00 40.47           H  
ATOM   1915 HD22 LEU C 178      43.416 -24.846  65.307  1.00 40.47           H  
ATOM   1916 HD23 LEU C 178      42.990 -23.686  64.051  1.00 40.47           H  
ATOM   1917  N   ASP C 179      45.353 -24.748  69.414  1.00 43.33           N  
ATOM   1918  CA  ASP C 179      46.293 -24.732  70.549  1.00 45.01           C  
ATOM   1919  C   ASP C 179      47.162 -23.469  70.332  1.00 41.77           C  
ATOM   1920  O   ASP C 179      48.057 -23.441  69.503  1.00 40.84           O  
ATOM   1921  CB  ASP C 179      47.114 -26.008  70.534  1.00 47.98           C  
ATOM   1922  CG  ASP C 179      47.967 -26.123  71.771  1.00 51.62           C  
ATOM   1923  OD1 ASP C 179      47.933 -25.204  72.623  1.00 55.26           O  
ATOM   1924  OD2 ASP C 179      48.652 -27.150  71.893  1.00 53.90           O1-
ATOM   1925  H   ASP C 179      45.702 -25.140  68.551  1.00 43.33           H  
ATOM   1926  HA  ASP C 179      45.720 -24.641  71.479  1.00 45.01           H  
ATOM   1927  HB2 ASP C 179      47.765 -26.057  69.652  1.00 47.98           H  
ATOM   1928  HB3 ASP C 179      46.451 -26.881  70.495  1.00 47.98           H  
ATOM   1929  N   ILE C 180      46.745 -22.393  70.990  1.00 40.36           N  
ATOM   1930  CA  ILE C 180      47.303 -21.058  70.840  1.00 38.12           C  
ATOM   1931  C   ILE C 180      47.058 -20.265  72.147  1.00 37.77           C  
ATOM   1932  O   ILE C 180      46.153 -20.552  72.919  1.00 36.99           O  
ATOM   1933  CB  ILE C 180      46.723 -20.262  69.632  1.00 37.07           C  
ATOM   1934  CG1 ILE C 180      45.178 -20.248  69.621  1.00 38.15           C  
ATOM   1935  CG2 ILE C 180      47.298 -20.755  68.300  1.00 36.04           C  
ATOM   1936  CD1 ILE C 180      44.577 -19.461  68.464  1.00 37.24           C  
ATOM   1937  H   ILE C 180      46.009 -22.506  71.673  1.00 40.36           H  
ATOM   1938  HA  ILE C 180      48.390 -21.161  70.721  1.00 38.12           H  
ATOM   1939  HB  ILE C 180      47.052 -19.219  69.734  1.00 37.07           H  
ATOM   1940 HG12 ILE C 180      44.790 -21.271  69.579  1.00 38.15           H  
ATOM   1941 HG13 ILE C 180      44.811 -19.810  70.557  1.00 38.15           H  
ATOM   1942 HG21 ILE C 180      48.383 -20.887  68.364  1.00 36.04           H  
ATOM   1943 HG22 ILE C 180      46.848 -21.703  67.990  1.00 36.04           H  
ATOM   1944 HG23 ILE C 180      47.116 -20.027  67.503  1.00 36.04           H  
ATOM   1945 HD11 ILE C 180      44.968 -18.441  68.437  1.00 37.24           H  
ATOM   1946 HD12 ILE C 180      44.789 -19.937  67.503  1.00 37.24           H  
ATOM   1947 HD13 ILE C 180      43.489 -19.410  68.568  1.00 37.24           H  
ATOM   1948  N   VAL C 181      47.847 -19.210  72.329  1.00 37.89           N  
ATOM   1949  CA  VAL C 181      47.618 -18.273  73.425  1.00 40.21           C  
ATOM   1950  C   VAL C 181      46.370 -17.410  73.098  1.00 40.02           C  
ATOM   1951  O   VAL C 181      45.974 -17.248  71.945  1.00 37.66           O  
ATOM   1952  CB  VAL C 181      48.842 -17.391  73.757  1.00 41.80           C  
ATOM   1953  CG1 VAL C 181      50.009 -18.239  74.269  1.00 42.14           C  
ATOM   1954  CG2 VAL C 181      49.303 -16.520  72.585  1.00 40.68           C  
ATOM   1955  H   VAL C 181      48.613 -19.045  71.692  1.00 37.89           H  
ATOM   1956  HA  VAL C 181      47.366 -18.867  74.315  1.00 40.21           H  
ATOM   1957  HB  VAL C 181      48.557 -16.708  74.568  1.00 41.80           H  
ATOM   1958 HG11 VAL C 181      49.704 -18.840  75.132  1.00 42.14           H  
ATOM   1959 HG12 VAL C 181      50.384 -18.919  73.497  1.00 42.14           H  
ATOM   1960 HG13 VAL C 181      50.841 -17.601  74.586  1.00 42.14           H  
ATOM   1961 HG21 VAL C 181      49.678 -17.122  71.753  1.00 40.68           H  
ATOM   1962 HG22 VAL C 181      48.490 -15.890  72.215  1.00 40.68           H  
ATOM   1963 HG23 VAL C 181      50.114 -15.855  72.900  1.00 40.68           H  
ATOM   1964  N   ARG C 182      45.768 -16.848  74.140  1.00 44.52           N  
ATOM   1965  CA  ARG C 182      44.493 -16.153  73.976  1.00 46.49           C  
ATOM   1966  C   ARG C 182      44.614 -14.912  73.075  1.00 43.41           C  
ATOM   1967  O   ARG C 182      43.629 -14.514  72.445  1.00 41.67           O  
ATOM   1968  CB  ARG C 182      43.828 -15.763  75.309  1.00 52.40           C  
ATOM   1969  CG  ARG C 182      42.333 -16.132  75.291  1.00 57.06           C  
ATOM   1970  CD  ARG C 182      41.542 -15.531  76.447  1.00 64.66           C  
ATOM   1971  NE  ARG C 182      40.933 -14.254  76.070  1.00 69.49           N  
ATOM   1972  CZ  ARG C 182      39.751 -14.064  75.479  1.00 71.03           C  
ATOM   1973  NH1 ARG C 182      38.950 -15.087  75.174  1.00 69.76           N  
ATOM   1974  NH2 ARG C 182      39.362 -12.826  75.186  1.00 72.29           N1+
ATOM   1975  H   ARG C 182      46.156 -16.974  75.064  1.00 44.52           H  
ATOM   1976  HA  ARG C 182      43.854 -16.863  73.436  1.00 46.49           H  
ATOM   1977  HB2 ARG C 182      44.300 -16.286  76.149  1.00 52.40           H  
ATOM   1978  HB3 ARG C 182      43.942 -14.690  75.498  1.00 52.40           H  
ATOM   1979  HG2 ARG C 182      42.258 -17.225  75.344  1.00 57.06           H  
ATOM   1980  HG3 ARG C 182      41.884 -15.817  74.343  1.00 57.06           H  
ATOM   1981  HD2 ARG C 182      42.182 -15.353  77.318  1.00 64.66           H  
ATOM   1982  HD3 ARG C 182      40.753 -16.212  76.784  1.00 64.66           H  
ATOM   1983  HE  ARG C 182      41.481 -13.430  76.273  1.00 69.49           H  
ATOM   1984 HH11 ARG C 182      38.061 -14.917  74.727  1.00 69.76           H  
ATOM   1985 HH12 ARG C 182      39.234 -16.032  75.391  1.00 69.76           H  
ATOM   1986 HH21 ARG C 182      39.958 -12.043  75.411  1.00 72.29           H  
ATOM   1987 HH22 ARG C 182      38.470 -12.670  74.739  1.00 72.29           H  
ATOM   1988  N   SER C 183      45.797 -14.295  73.029  1.00 41.47           N  
ATOM   1989  CA  SER C 183      46.053 -13.043  72.303  1.00 40.58           C  
ATOM   1990  C   SER C 183      46.370 -13.243  70.792  1.00 36.91           C  
ATOM   1991  O   SER C 183      46.939 -12.380  70.115  1.00 34.95           O  
ATOM   1992  CB  SER C 183      47.157 -12.255  73.010  1.00 40.88           C  
ATOM   1993  OG  SER C 183      48.265 -13.122  73.310  1.00 39.31           O  
ATOM   1994  H   SER C 183      46.584 -14.691  73.523  1.00 41.47           H  
ATOM   1995  HA  SER C 183      45.139 -12.448  72.313  1.00 40.58           H  
ATOM   1996  HB2 SER C 183      46.787 -11.870  73.966  1.00 40.88           H  
ATOM   1997  HB3 SER C 183      47.521 -11.416  72.411  1.00 40.88           H  
ATOM   1998  HG  SER C 183      48.903 -12.570  73.798  1.00 39.31           H  
ATOM   1999  N   LEU C 184      45.880 -14.362  70.258  1.00 35.86           N  
ATOM   2000  CA  LEU C 184      45.912 -14.683  68.837  1.00 34.07           C  
ATOM   2001  C   LEU C 184      44.496 -15.115  68.317  1.00 34.06           C  
ATOM   2002  O   LEU C 184      44.349 -15.228  67.101  1.00 32.84           O  
ATOM   2003  CB  LEU C 184      46.912 -15.827  68.564  1.00 33.50           C  
ATOM   2004  CG  LEU C 184      48.391 -15.507  68.854  1.00 33.86           C  
ATOM   2005  CD1 LEU C 184      49.233 -16.775  68.681  1.00 34.98           C  
ATOM   2006  CD2 LEU C 184      48.938 -14.405  67.949  1.00 32.18           C  
ATOM   2007  H   LEU C 184      45.455 -15.054  70.859  1.00 35.86           H  
ATOM   2008  HA  LEU C 184      46.184 -13.792  68.264  1.00 34.07           H  
ATOM   2009  HB2 LEU C 184      46.626 -16.697  69.170  1.00 33.50           H  
ATOM   2010  HB3 LEU C 184      46.817 -16.149  67.518  1.00 33.50           H  
ATOM   2011  HG  LEU C 184      48.494 -15.180  69.894  1.00 33.86           H  
ATOM   2012 HD11 LEU C 184      48.885 -17.568  69.351  1.00 34.98           H  
ATOM   2013 HD12 LEU C 184      49.180 -17.152  67.654  1.00 34.98           H  
ATOM   2014 HD13 LEU C 184      50.284 -16.580  68.917  1.00 34.98           H  
ATOM   2015 HD21 LEU C 184      48.784 -14.643  66.892  1.00 32.18           H  
ATOM   2016 HD22 LEU C 184      48.455 -13.448  68.159  1.00 32.18           H  
ATOM   2017 HD23 LEU C 184      50.012 -14.265  68.112  1.00 32.18           H  
ATOM   2018  N   TYR C 185      43.709 -15.728  69.208  1.00 36.09           N  
ATOM   2019  CA  TYR C 185      42.281 -15.897  69.442  1.00 36.31           C  
ATOM   2020  C   TYR C 185      41.532 -14.557  69.681  1.00 35.74           C  
ATOM   2021  O   TYR C 185      40.491 -14.351  69.070  1.00 35.59           O  
ATOM   2022  CB  TYR C 185      42.094 -16.965  70.544  1.00  0.00           C  
ATOM   2023  CG  TYR C 185      40.769 -17.192  71.243  1.00  0.00           C  
ATOM   2024  CD1 TYR C 185      39.543 -16.702  70.746  1.00  0.00           C  
ATOM   2025  CE1 TYR C 185      38.365 -16.826  71.509  1.00  0.00           C  
ATOM   2026  CZ  TYR C 185      38.404 -17.441  72.782  1.00  0.00           C  
ATOM   2027  OH  TYR C 185      37.302 -17.414  73.584  1.00  0.00           O  
ATOM   2028  CE2 TYR C 185      39.639 -17.909  73.291  1.00  0.00           C  
ATOM   2029  CD2 TYR C 185      40.808 -17.790  72.520  1.00  0.00           C  
ATOM   2030  H   TYR C 185      44.481 -16.390  69.292  1.00 36.09           H  
ATOM   2031  HA  TYR C 185      41.880 -16.292  68.501  1.00 36.31           H  
ATOM   2032  HB2 TYR C 185      42.401 -17.935  70.130  1.00  0.00           H  
ATOM   2033  HB3 TYR C 185      42.828 -16.743  71.328  1.00  0.00           H  
ATOM   2034  HD1 TYR C 185      39.496 -16.265  69.761  1.00  0.00           H  
ATOM   2035  HD2 TYR C 185      41.734 -18.194  72.900  1.00  0.00           H  
ATOM   2036  HE1 TYR C 185      37.427 -16.467  71.110  1.00  0.00           H  
ATOM   2037  HE2 TYR C 185      39.679 -18.384  74.259  1.00  0.00           H  
ATOM   2038  HH  TYR C 185      36.955 -16.478  73.493  1.00  0.00           H  
ATOM   2039  N   GLU C 186      42.000 -13.726  70.612  1.00 36.73           N  
ATOM   2040  CA  GLU C 186      41.269 -12.519  71.034  1.00 38.34           C  
ATOM   2041  C   GLU C 186      40.764 -11.641  69.876  1.00 35.29           C  
ATOM   2042  O   GLU C 186      39.693 -11.038  69.939  1.00 32.92           O  
ATOM   2043  CB  GLU C 186      42.123 -11.669  71.990  1.00 42.67           C  
ATOM   2044  CG  GLU C 186      41.773 -12.025  73.424  1.00 49.22           C  
ATOM   2045  CD  GLU C 186      42.739 -11.887  74.566  1.00 55.69           C  
ATOM   2046  OE1 GLU C 186      43.926 -11.526  74.375  1.00 58.47           O  
ATOM   2047  OE2 GLU C 186      42.314 -12.194  75.698  1.00 61.90           O1-
ATOM   2048  H   GLU C 186      42.818 -13.992  71.143  1.00 36.73           H  
ATOM   2049  HA  GLU C 186      40.358 -12.883  71.529  1.00 38.34           H  
ATOM   2050  HB2 GLU C 186      43.187 -11.806  71.787  1.00 42.67           H  
ATOM   2051  HB3 GLU C 186      41.925 -10.599  71.848  1.00 42.67           H  
ATOM   2052  HG2 GLU C 186      41.475 -13.081  73.458  1.00 49.22           H  
ATOM   2053  HG3 GLU C 186      40.888 -11.431  73.680  1.00 49.22           H  
ATOM   2054  N   ASP C 187      41.565 -11.587  68.807  1.00 34.07           N  
ATOM   2055  CA  ASP C 187      41.257 -10.792  67.636  1.00 31.98           C  
ATOM   2056  C   ASP C 187      40.169 -11.459  66.741  1.00 31.07           C  
ATOM   2057  O   ASP C 187      39.770 -10.907  65.725  1.00 30.79           O  
ATOM   2058  CB  ASP C 187      42.475 -10.525  66.781  1.00 32.16           C  
ATOM   2059  CG  ASP C 187      43.785 -10.527  67.494  1.00 34.12           C  
ATOM   2060  OD1 ASP C 187      44.531  -9.540  67.394  1.00 35.31           O  
ATOM   2061  OD2 ASP C 187      44.153 -11.577  68.040  1.00 34.29           O1-
ATOM   2062  H   ASP C 187      42.426 -12.115  68.811  1.00 34.07           H  
ATOM   2063  HA  ASP C 187      40.834  -9.841  67.984  1.00 31.98           H  
ATOM   2064  HB2 ASP C 187      42.338  -9.584  66.236  1.00 32.16           H  
ATOM   2065  HB3 ASP C 187      42.557 -11.317  66.029  1.00 32.16           H  
ATOM   2066  N   LEU C 188      39.697 -12.633  67.159  1.00 32.30           N  
ATOM   2067  CA  LEU C 188      38.555 -13.325  66.576  1.00 33.07           C  
ATOM   2068  C   LEU C 188      37.263 -13.005  67.378  1.00 34.11           C  
ATOM   2069  O   LEU C 188      36.150 -13.249  66.883  1.00 31.06           O  
ATOM   2070  CB  LEU C 188      38.742 -14.846  66.527  1.00 34.20           C  
ATOM   2071  CG  LEU C 188      40.044 -15.341  65.872  1.00 35.52           C  
ATOM   2072  CD1 LEU C 188      40.154 -16.857  66.041  1.00 36.14           C  
ATOM   2073  CD2 LEU C 188      40.106 -14.994  64.387  1.00 35.21           C  
ATOM   2074  H   LEU C 188      40.127 -13.073  67.960  1.00 32.30           H  
ATOM   2075  HA  LEU C 188      38.390 -12.936  65.566  1.00 33.07           H  
ATOM   2076  HB2 LEU C 188      38.675 -15.250  67.545  1.00 34.20           H  
ATOM   2077  HB3 LEU C 188      37.895 -15.277  65.981  1.00 34.20           H  
ATOM   2078  HG  LEU C 188      40.907 -14.885  66.371  1.00 35.52           H  
ATOM   2079 HD11 LEU C 188      40.133 -17.140  67.098  1.00 36.14           H  
ATOM   2080 HD12 LEU C 188      39.319 -17.360  65.545  1.00 36.14           H  
ATOM   2081 HD13 LEU C 188      41.087 -17.234  65.610  1.00 36.14           H  
ATOM   2082 HD21 LEU C 188      39.283 -15.461  63.835  1.00 35.21           H  
ATOM   2083 HD22 LEU C 188      40.055 -13.914  64.228  1.00 35.21           H  
ATOM   2084 HD23 LEU C 188      41.044 -15.348  63.949  1.00 35.21           H  
ATOM   2085  N   GLU C 189      37.425 -12.499  68.606  1.00 36.36           N  
ATOM   2086  CA  GLU C 189      36.315 -12.034  69.449  1.00 40.83           C  
ATOM   2087  C   GLU C 189      36.032 -10.568  69.023  1.00 41.18           C  
ATOM   2088  O   GLU C 189      34.887 -10.141  68.936  1.00 42.54           O  
ATOM   2089  CB  GLU C 189      36.616 -12.108  70.960  1.00 46.90           C  
ATOM   2090  CG  GLU C 189      36.652 -13.540  71.498  1.00 53.71           C  
ATOM   2091  CD  GLU C 189      36.934 -13.713  72.981  1.00 63.61           C  
ATOM   2092  OE1 GLU C 189      37.329 -12.740  73.666  1.00 69.99           O  
ATOM   2093  OE2 GLU C 189      36.827 -14.867  73.469  1.00 63.38           O1-
ATOM   2094  H   GLU C 189      38.362 -12.345  68.949  1.00 36.36           H  
ATOM   2095  HA  GLU C 189      35.421 -12.620  69.210  1.00 40.83           H  
ATOM   2096  HB2 GLU C 189      37.564 -11.607  71.187  1.00 46.90           H  
ATOM   2097  HB3 GLU C 189      35.845 -11.549  71.506  1.00 46.90           H  
ATOM   2098  HG2 GLU C 189      37.427 -14.094  70.958  1.00 53.71           H  
ATOM   2099  HG3 GLU C 189      35.694 -14.029  71.285  1.00 53.71           H  
ATOM   2100  N   ASP C 190      37.106  -9.810  68.818  1.00 41.88           N  
ATOM   2101  CA  ASP C 190      37.041  -8.413  68.385  1.00 45.60           C  
ATOM   2102  C   ASP C 190      37.163  -8.345  66.826  1.00 43.84           C  
ATOM   2103  O   ASP C 190      37.666  -9.248  66.164  1.00 44.84           O  
ATOM   2104  CB  ASP C 190      38.144  -7.598  69.057  1.00 50.22           C  
ATOM   2105  CG  ASP C 190      37.927  -6.116  68.891  1.00 53.01           C  
ATOM   2106  OD1 ASP C 190      36.821  -5.712  68.484  1.00 52.90           O  
ATOM   2107  OD2 ASP C 190      38.880  -5.346  69.136  1.00 59.17           O1-
ATOM   2108  H   ASP C 190      38.022 -10.226  68.911  1.00 41.88           H  
ATOM   2109  HA  ASP C 190      36.050  -8.027  68.654  1.00 45.60           H  
ATOM   2110  HB2 ASP C 190      39.124  -7.866  68.644  1.00 50.22           H  
ATOM   2111  HB3 ASP C 190      38.171  -7.812  70.132  1.00 50.22           H  
ATOM   2112  N   HIS C 191      36.769  -7.204  66.281  1.00 42.65           N  
ATOM   2113  CA  HIS C 191      36.810  -6.931  64.840  1.00 45.61           C  
ATOM   2114  C   HIS C 191      36.680  -5.399  64.600  1.00 43.67           C  
ATOM   2115  O   HIS C 191      36.296  -4.663  65.506  1.00 43.28           O  
ATOM   2116  CB  HIS C 191      35.769  -7.754  64.049  1.00 48.31           C  
ATOM   2117  CG  HIS C 191      34.340  -7.351  64.250  1.00 52.83           C  
ATOM   2118  ND1 HIS C 191      33.511  -7.064  63.190  1.00 55.40           N  
ATOM   2119  CD2 HIS C 191      33.591  -7.201  65.366  1.00 57.06           C  
ATOM   2120  CE1 HIS C 191      32.312  -6.747  63.644  1.00 55.01           C  
ATOM   2121  NE2 HIS C 191      32.335  -6.824  64.962  1.00 59.05           N  
ATOM   2122  H   HIS C 191      36.471  -6.444  66.877  1.00 42.65           H  
ATOM   2123  HA  HIS C 191      37.811  -7.235  64.514  1.00 45.61           H  
ATOM   2124  HB2 HIS C 191      35.855  -8.815  64.313  1.00 48.31           H  
ATOM   2125  HB3 HIS C 191      36.003  -7.701  62.980  1.00 48.31           H  
ATOM   2126  HD1 HIS C 191      33.796  -7.094  62.148  1.00 55.40           H  
ATOM   2127  HD2 HIS C 191      33.920  -7.350  66.384  1.00 57.06           H  
ATOM   2128  HE1 HIS C 191      31.460  -6.472  63.041  1.00 55.01           H  
ATOM   2129  N   PRO C 192      36.964  -4.933  63.367  1.00 40.22           N  
ATOM   2130  CA  PRO C 192      36.560  -3.578  62.984  1.00 39.59           C  
ATOM   2131  C   PRO C 192      35.012  -3.542  62.989  1.00 39.04           C  
ATOM   2132  O   PRO C 192      34.358  -4.430  62.451  1.00 37.42           O  
ATOM   2133  CB  PRO C 192      37.128  -3.374  61.582  1.00 39.03           C  
ATOM   2134  CG  PRO C 192      38.223  -4.428  61.465  1.00 39.35           C  
ATOM   2135  CD  PRO C 192      37.669  -5.590  62.272  1.00 40.40           C  
ATOM   2136  HA  PRO C 192      36.981  -2.869  63.705  1.00 39.59           H  
ATOM   2137  HB2 PRO C 192      36.364  -3.543  60.820  1.00 39.03           H  
ATOM   2138  HB3 PRO C 192      37.515  -2.360  61.438  1.00 39.03           H  
ATOM   2139  HG2 PRO C 192      39.145  -4.055  61.928  1.00 39.35           H  
ATOM   2140  HG3 PRO C 192      38.445  -4.700  60.430  1.00 39.35           H  
ATOM   2141  HD2 PRO C 192      38.448  -6.265  62.635  1.00 40.40           H  
ATOM   2142  HD3 PRO C 192      36.938  -6.153  61.684  1.00 40.40           H  
ATOM   2143  N   ASN C 193      34.482  -2.556  63.707  1.00 40.79           N  
ATOM   2144  CA  ASN C 193      33.061  -2.489  64.055  1.00 43.42           C  
ATOM   2145  C   ASN C 193      32.703  -0.990  64.045  1.00 40.96           C  
ATOM   2146  O   ASN C 193      33.575  -0.127  64.181  1.00 39.75           O  
ATOM   2147  CB  ASN C 193      32.854  -3.123  65.434  1.00 50.03           C  
ATOM   2148  CG  ASN C 193      31.392  -3.267  65.788  1.00 60.13           C  
ATOM   2149  OD1 ASN C 193      30.717  -2.275  66.063  1.00 63.38           O  
ATOM   2150  ND2 ASN C 193      30.889  -4.503  65.778  1.00 66.75           N  
ATOM   2151  H   ASN C 193      35.090  -1.820  64.038  1.00 40.79           H  
ATOM   2152  HA  ASN C 193      32.469  -3.005  63.291  1.00 43.42           H  
ATOM   2153  HB2 ASN C 193      33.323  -2.514  66.217  1.00 50.03           H  
ATOM   2154  HB3 ASN C 193      33.341  -4.104  65.477  1.00 50.03           H  
ATOM   2155 HD21 ASN C 193      29.916  -4.654  66.002  1.00 66.75           H  
ATOM   2156 HD22 ASN C 193      31.482  -5.287  65.546  1.00 66.75           H  
ATOM   2157  N   VAL C 194      31.408  -0.698  63.944  1.00 40.59           N  
ATOM   2158  CA  VAL C 194      30.905   0.676  63.915  1.00 41.17           C  
ATOM   2159  C   VAL C 194      31.078   1.298  65.318  1.00 41.07           C  
ATOM   2160  O   VAL C 194      31.381   2.483  65.446  1.00 36.95           O  
ATOM   2161  CB  VAL C 194      29.421   0.714  63.485  1.00 42.14           C  
ATOM   2162  CG1 VAL C 194      28.850   2.135  63.540  1.00 43.24           C  
ATOM   2163  CG2 VAL C 194      29.239   0.162  62.067  1.00 39.16           C  
ATOM   2164  H   VAL C 194      30.737  -1.452  63.912  1.00 40.59           H  
ATOM   2165  HA  VAL C 194      31.531   1.248  63.218  1.00 41.17           H  
ATOM   2166  HB  VAL C 194      28.829   0.088  64.166  1.00 42.14           H  
ATOM   2167 HG11 VAL C 194      28.793   2.506  64.568  1.00 43.24           H  
ATOM   2168 HG12 VAL C 194      29.463   2.831  62.958  1.00 43.24           H  
ATOM   2169 HG13 VAL C 194      27.836   2.161  63.134  1.00 43.24           H  
ATOM   2170 HG21 VAL C 194      29.788   0.769  61.341  1.00 39.16           H  
ATOM   2171 HG22 VAL C 194      29.592  -0.871  61.985  1.00 39.16           H  
ATOM   2172 HG23 VAL C 194      28.182   0.166  61.782  1.00 39.16           H  
ATOM   2173  N   GLN C 195      30.783   0.526  66.359  1.00 46.35           N  
ATOM   2174  CA  GLN C 195      30.774   1.036  67.739  1.00 52.59           C  
ATOM   2175  C   GLN C 195      32.196   1.512  68.078  1.00 53.28           C  
ATOM   2176  O   GLN C 195      32.396   2.547  68.716  1.00 53.70           O  
ATOM   2177  CB  GLN C 195      30.338  -0.069  68.714  1.00 59.10           C  
ATOM   2178  CG  GLN C 195      30.330   0.371  70.179  1.00 69.00           C  
ATOM   2179  CD  GLN C 195      29.305   1.453  70.429  1.00 69.01           C  
ATOM   2180  OE1 GLN C 195      28.169   1.385  69.953  1.00 65.48           O  
ATOM   2181  NE2 GLN C 195      29.701   2.466  71.195  1.00 76.58           N  
ATOM   2182  H   GLN C 195      30.532  -0.440  66.204  1.00 46.35           H  
ATOM   2183  HA  GLN C 195      30.098   1.897  67.768  1.00 52.59           H  
ATOM   2184  HB2 GLN C 195      29.342  -0.428  68.426  1.00 59.10           H  
ATOM   2185  HB3 GLN C 195      31.009  -0.933  68.623  1.00 59.10           H  
ATOM   2186  HG2 GLN C 195      31.327   0.689  70.496  1.00 69.00           H  
ATOM   2187  HG3 GLN C 195      30.056  -0.481  70.812  1.00 69.00           H  
ATOM   2188 HE21 GLN C 195      30.640   2.482  71.565  1.00 76.58           H  
ATOM   2189 HE22 GLN C 195      29.061   3.218  71.406  1.00 76.58           H  
ATOM   2190  N   LYS C 196      33.173   0.699  67.694  1.00 56.21           N  
ATOM   2191  CA  LYS C 196      34.574   0.943  68.043  1.00 58.38           C  
ATOM   2192  C   LYS C 196      35.015   2.338  67.549  1.00 54.20           C  
ATOM   2193  O   LYS C 196      35.904   2.967  68.129  1.00 51.86           O  
ATOM   2194  CB  LYS C 196      35.452  -0.158  67.416  1.00 66.79           C  
ATOM   2195  CG  LYS C 196      36.871  -0.204  67.994  1.00 77.01           C  
ATOM   2196  CD  LYS C 196      37.776  -1.251  67.326  1.00 80.45           C  
ATOM   2197  CE  LYS C 196      37.828  -2.614  68.013  1.00 78.82           C  
ATOM   2198  NZ  LYS C 196      36.589  -3.363  67.801  1.00 76.57           N1+
ATOM   2199  H   LYS C 196      32.930  -0.152  67.208  1.00 56.21           H  
ATOM   2200  HA  LYS C 196      34.646   0.923  69.134  1.00 58.38           H  
ATOM   2201  HB2 LYS C 196      34.971  -1.129  67.576  1.00 66.79           H  
ATOM   2202  HB3 LYS C 196      35.506  -0.015  66.329  1.00 66.79           H  
ATOM   2203  HG2 LYS C 196      37.338   0.776  67.838  1.00 77.01           H  
ATOM   2204  HG3 LYS C 196      36.835  -0.364  69.078  1.00 77.01           H  
ATOM   2205  HD2 LYS C 196      38.799  -0.853  67.351  1.00 80.45           H  
ATOM   2206  HD3 LYS C 196      37.520  -1.365  66.265  1.00 80.45           H  
ATOM   2207  HE2 LYS C 196      37.980  -2.523  69.093  1.00 78.82           H  
ATOM   2208  HE3 LYS C 196      38.635  -3.214  67.582  1.00 78.82           H  
ATOM   2209  HZ1 LYS C 196      35.746  -2.996  68.234  1.00 76.57           H  
ATOM   2210  HZ2 LYS C 196      36.428  -3.669  66.824  1.00 76.57           H  
ATOM   2211  HZ3 LYS C 196      36.716  -4.309  68.251  1.00 76.57           H  
ATOM   2212  N   ASP C 197      34.443   2.774  66.431  1.00 49.19           N  
ATOM   2213  CA  ASP C 197      34.822   4.037  65.808  1.00 47.18           C  
ATOM   2214  C   ASP C 197      34.061   5.234  66.419  1.00 47.63           C  
ATOM   2215  O   ASP C 197      34.423   6.393  66.186  1.00 48.34           O  
ATOM   2216  CB  ASP C 197      34.711   3.981  64.295  1.00 48.40           C  
ATOM   2217  CG  ASP C 197      35.996   3.485  63.678  1.00 48.01           C  
ATOM   2218  OD1 ASP C 197      36.898   3.019  64.398  1.00 51.60           O  
ATOM   2219  OD2 ASP C 197      36.105   3.576  62.449  1.00 44.01           O1-
ATOM   2220  H   ASP C 197      33.698   2.236  66.012  1.00 49.19           H  
ATOM   2221  HA  ASP C 197      35.852   4.240  66.103  1.00 47.18           H  
ATOM   2222  HB2 ASP C 197      34.516   4.979  63.884  1.00 48.40           H  
ATOM   2223  HB3 ASP C 197      33.888   3.333  63.974  1.00 48.40           H  
ATOM   2224  N   LEU C 198      33.047   4.956  67.233  1.00 46.15           N  
ATOM   2225  CA  LEU C 198      32.395   5.992  68.022  1.00 49.91           C  
ATOM   2226  C   LEU C 198      33.351   6.340  69.187  1.00 57.96           C  
ATOM   2227  O   LEU C 198      33.454   7.505  69.578  1.00 63.23           O  
ATOM   2228  CB  LEU C 198      31.018   5.586  68.555  1.00 47.22           C  
ATOM   2229  CG  LEU C 198      29.982   5.242  67.465  1.00 45.92           C  
ATOM   2230  CD1 LEU C 198      28.654   4.847  68.114  1.00 46.35           C  
ATOM   2231  CD2 LEU C 198      29.750   6.389  66.481  1.00 46.19           C  
ATOM   2232  H   LEU C 198      32.734   4.001  67.339  1.00 46.15           H  
ATOM   2233  HA  LEU C 198      32.315   6.897  67.408  1.00 49.91           H  
ATOM   2234  HB2 LEU C 198      31.123   4.728  69.231  1.00 47.22           H  
ATOM   2235  HB3 LEU C 198      30.629   6.403  69.177  1.00 47.22           H  
ATOM   2236  HG  LEU C 198      30.341   4.377  66.898  1.00 45.92           H  
ATOM   2237 HD11 LEU C 198      28.792   4.009  68.802  1.00 46.35           H  
ATOM   2238 HD12 LEU C 198      28.221   5.681  68.677  1.00 46.35           H  
ATOM   2239 HD13 LEU C 198      27.929   4.536  67.355  1.00 46.35           H  
ATOM   2240 HD21 LEU C 198      29.465   7.309  67.003  1.00 46.19           H  
ATOM   2241 HD22 LEU C 198      30.647   6.594  65.889  1.00 46.19           H  
ATOM   2242 HD23 LEU C 198      28.950   6.140  65.775  1.00 46.19           H  
ATOM   2243  N   GLU C 199      34.020   5.324  69.728  1.00 61.78           N  
ATOM   2244  CA  GLU C 199      35.027   5.526  70.759  1.00 69.69           C  
ATOM   2245  C   GLU C 199      36.320   6.096  70.108  1.00 73.01           C  
ATOM   2246  O   GLU C 199      36.863   7.097  70.586  1.00 76.44           O  
ATOM   2247  CB  GLU C 199      35.361   4.251  71.545  1.00 70.83           C  
ATOM   2248  CG  GLU C 199      34.244   3.823  72.499  1.00 73.80           C  
ATOM   2249  CD  GLU C 199      33.361   2.710  71.989  1.00 77.17           C  
ATOM   2250  OE1 GLU C 199      33.884   1.728  71.421  1.00 76.32           O  
ATOM   2251  OE2 GLU C 199      32.127   2.789  72.197  1.00 78.89           O1-
ATOM   2252  H   GLU C 199      33.837   4.384  69.405  1.00 61.78           H  
ATOM   2253  HA  GLU C 199      34.660   6.300  71.446  1.00 69.69           H  
ATOM   2254  HB2 GLU C 199      35.636   3.442  70.859  1.00 70.83           H  
ATOM   2255  HB3 GLU C 199      36.256   4.452  72.150  1.00 70.83           H  
ATOM   2256  HG2 GLU C 199      33.634   4.681  72.802  1.00 73.80           H  
ATOM   2257  HG3 GLU C 199      34.704   3.431  73.416  1.00 73.80           H  
ATOM   2258  N   ARG C 200      36.813   5.427  69.067  1.00 72.39           N  
ATOM   2259  CA  ARG C 200      38.121   5.726  68.453  1.00 74.84           C  
ATOM   2260  C   ARG C 200      38.212   7.211  68.051  1.00 79.65           C  
ATOM   2261  O   ARG C 200      39.071   7.942  68.544  1.00 92.92           O  
ATOM   2262  CB  ARG C 200      38.375   4.820  67.238  1.00 73.44           C  
ATOM   2263  CG  ARG C 200      39.810   4.853  66.700  1.00 74.51           C  
ATOM   2264  CD  ARG C 200      40.046   3.728  65.687  1.00 73.20           C  
ATOM   2265  NE  ARG C 200      39.235   3.870  64.475  1.00 72.71           N  
ATOM   2266  CZ  ARG C 200      39.564   4.551  63.372  1.00 73.51           C  
ATOM   2267  NH1 ARG C 200      40.726   5.195  63.272  1.00 75.81           N  
ATOM   2268  NH2 ARG C 200      38.715   4.593  62.353  1.00 69.51           N1+
ATOM   2269  H   ARG C 200      36.306   4.629  68.711  1.00 72.39           H  
ATOM   2270  HA  ARG C 200      38.877   5.538  69.226  1.00 74.84           H  
ATOM   2271  HB2 ARG C 200      38.143   3.786  67.514  1.00 73.44           H  
ATOM   2272  HB3 ARG C 200      37.703   5.100  66.423  1.00 73.44           H  
ATOM   2273  HG2 ARG C 200      40.515   4.728  67.530  1.00 74.51           H  
ATOM   2274  HG3 ARG C 200      40.013   5.824  66.236  1.00 74.51           H  
ATOM   2275  HD2 ARG C 200      39.791   2.759  66.132  1.00 73.20           H  
ATOM   2276  HD3 ARG C 200      41.104   3.659  65.412  1.00 73.20           H  
ATOM   2277  HE  ARG C 200      38.338   3.406  64.484  1.00 72.71           H  
ATOM   2278 HH11 ARG C 200      40.950   5.704  62.429  1.00 75.81           H  
ATOM   2279 HH12 ARG C 200      41.383   5.174  64.038  1.00 75.81           H  
ATOM   2280 HH21 ARG C 200      37.829   4.112  62.413  1.00 69.51           H  
ATOM   2281 HH22 ARG C 200      38.956   5.105  61.516  1.00 69.51           H  
ATOM   2282  N   LEU C 201      37.201   7.679  67.319  1.00 74.86           N  
ATOM   2283  CA  LEU C 201      37.316   8.957  66.618  1.00 73.31           C  
ATOM   2284  C   LEU C 201      36.973  10.146  67.559  1.00 79.64           C  
ATOM   2285  O   LEU C 201      37.163  11.315  67.230  1.00 80.05           O  
ATOM   2286  CB  LEU C 201      36.407   8.995  65.385  1.00  0.00           C  
ATOM   2287  CG  LEU C 201      36.701   7.881  64.363  1.00  0.00           C  
ATOM   2288  CD1 LEU C 201      35.709   7.961  63.203  1.00  0.00           C  
ATOM   2289  CD2 LEU C 201      38.133   7.955  63.842  1.00  0.00           C  
ATOM   2290  H   LEU C 201      36.272   7.257  67.356  1.00 74.86           H  
ATOM   2291  HA  LEU C 201      38.365   9.103  66.333  1.00 73.31           H  
ATOM   2292  HB2 LEU C 201      35.359   8.922  65.707  1.00  0.00           H  
ATOM   2293  HB3 LEU C 201      36.501   9.973  64.896  1.00  0.00           H  
ATOM   2294  HG  LEU C 201      36.572   6.901  64.836  1.00  0.00           H  
ATOM   2295 HD11 LEU C 201      34.679   7.877  63.563  1.00  0.00           H  
ATOM   2296 HD12 LEU C 201      35.806   8.911  62.669  1.00  0.00           H  
ATOM   2297 HD13 LEU C 201      35.879   7.150  62.487  1.00  0.00           H  
ATOM   2298 HD21 LEU C 201      38.363   8.954  63.459  1.00  0.00           H  
ATOM   2299 HD22 LEU C 201      38.859   7.714  64.624  1.00  0.00           H  
ATOM   2300 HD23 LEU C 201      38.282   7.234  63.037  1.00  0.00           H  
ATOM   2301  N   THR C 202      36.418   9.814  68.724  1.00 85.69           N  
ATOM   2302  CA  THR C 202      35.981  10.767  69.753  1.00 86.11           C  
ATOM   2303  C   THR C 202      37.042  10.869  70.862  1.00 86.00           C  
ATOM   2304  O   THR C 202      37.228  11.941  71.441  1.00 82.80           O  
ATOM   2305  CB  THR C 202      34.625  10.355  70.353  1.00 86.03           C  
ATOM   2306  OG1 THR C 202      33.685  10.155  69.286  1.00 84.41           O  
ATOM   2307  CG2 THR C 202      34.032  11.422  71.265  1.00 89.37           C  
ATOM   2308  H   THR C 202      36.320   8.836  68.955  1.00 85.69           H  
ATOM   2309  HA  THR C 202      35.895  11.751  69.277  1.00 86.11           H  
ATOM   2310  HB  THR C 202      34.719   9.418  70.914  1.00 86.03           H  
ATOM   2311 HG21 THR C 202      34.649  11.592  72.152  1.00 89.37           H  
ATOM   2312 HG22 THR C 202      33.910  12.372  70.733  1.00 89.37           H  
ATOM   2313 HG23 THR C 202      33.034  11.120  71.599  1.00 89.37           H  
ATOM   2314  HG1 THR C 202      33.476   9.191  69.300  1.00 84.41           H  
ATOM   2315  N   NME C   1      37.649   9.743  71.235  1.00  0.00           N  
ATOM   2316  CH3 NME C   1      38.587   9.671  72.323  1.00  0.00           C  
ATOM   2317  H   NME C   1      37.457   8.894  70.722  1.00  0.00           H  
ATOM   2318 HH31 NME C   1      39.423  10.346  72.124  1.00  0.00           H  
ATOM   2319 HH32 NME C   1      38.089   9.972  73.249  1.00  0.00           H  
ATOM   2320 HH33 NME C   1      38.948   8.643  72.409  1.00  0.00           H  
TER    2321      NME C   1 
ATOM   2322  CH3 ACE B   9      51.690  26.126  63.007  1.00  0.00           C  
ATOM   2323  C   ACE B   9      51.763  25.564  61.568  1.00  0.00           C  
ATOM   2324  O   ACE B   9      52.084  26.279  60.620  1.00  0.00           O  
ATOM   2325 HH31 ACE B   9      51.690  27.218  62.969  1.00  0.00           H  
ATOM   2326 HH32 ACE B   9      50.768  25.789  63.488  1.00  0.00           H  
ATOM   2327 HH33 ACE B   9      52.551  25.783  63.587  1.00  0.00           H  
ATOM   2328  N   ASP B  10      51.690  24.256  61.479  1.00 58.11           N  
ATOM   2329  CA  ASP B  10      51.588  23.398  60.284  1.00 58.39           C  
ATOM   2330  C   ASP B  10      50.863  22.119  60.777  1.00 58.59           C  
ATOM   2331  O   ASP B  10      49.668  22.148  61.093  1.00 58.74           O  
ATOM   2332  CB  ASP B  10      52.957  23.207  59.637  1.00  0.00           C  
ATOM   2333  CG  ASP B  10      52.754  22.372  58.403  1.00  0.00           C  
ATOM   2334  OD1 ASP B  10      52.439  22.867  57.323  1.00  0.00           O  
ATOM   2335  OD2 ASP B  10      52.892  21.025  58.591  1.00  0.00           O1-
ATOM   2336  H   ASP B  10      51.652  25.250  61.247  1.00 58.11           H  
ATOM   2337  HA  ASP B  10      50.915  23.898  59.574  1.00 58.39           H  
ATOM   2338  HB2 ASP B  10      53.666  22.724  60.319  1.00  0.00           H  
ATOM   2339  HB3 ASP B  10      53.396  24.170  59.354  1.00  0.00           H  
ATOM   2340  N   GLN B  11      51.592  21.002  60.837  1.00 58.66           N  
ATOM   2341  CA  GLN B  11      51.292  19.867  61.704  1.00 58.61           C  
ATOM   2342  C   GLN B  11      51.882  20.104  63.124  1.00 58.66           C  
ATOM   2343  O   GLN B  11      52.465  19.227  63.766  1.00 58.56           O  
ATOM   2344  CB  GLN B  11      51.716  18.546  61.050  1.00  0.00           C  
ATOM   2345  CG  GLN B  11      50.589  17.891  60.240  1.00  0.00           C  
ATOM   2346  CD  GLN B  11      49.833  18.769  59.253  1.00  0.00           C  
ATOM   2347  OE1 GLN B  11      48.604  18.747  59.199  1.00  0.00           O  
ATOM   2348  NE2 GLN B  11      50.572  19.499  58.413  1.00  0.00           N  
ATOM   2349  H   GLN B  11      52.339  20.824  60.163  1.00 58.66           H  
ATOM   2350  HA  GLN B  11      50.205  19.844  61.857  1.00 58.61           H  
ATOM   2351  HB2 GLN B  11      52.595  18.693  60.410  1.00  0.00           H  
ATOM   2352  HB3 GLN B  11      52.021  17.818  61.810  1.00  0.00           H  
ATOM   2353  HG2 GLN B  11      50.995  17.040  59.681  1.00  0.00           H  
ATOM   2354  HG3 GLN B  11      49.849  17.484  60.940  1.00  0.00           H  
ATOM   2355 HE21 GLN B  11      51.579  19.499  58.495  1.00  0.00           H  
ATOM   2356 HE22 GLN B  11      50.123  20.052  57.696  1.00  0.00           H  
ATOM   2357  N   GLN B  12      51.503  21.265  63.660  1.00 58.76           N  
ATOM   2358  CA  GLN B  12      51.522  21.466  65.129  1.00 58.87           C  
ATOM   2359  C   GLN B  12      50.279  20.751  65.736  1.00 58.96           C  
ATOM   2360  O   GLN B  12      50.141  20.554  66.951  1.00 58.85           O  
ATOM   2361  CB  GLN B  12      51.501  22.975  65.415  1.00  0.00           C  
ATOM   2362  CG  GLN B  12      51.555  23.354  66.893  1.00  0.00           C  
ATOM   2363  CD  GLN B  12      50.245  23.969  67.341  1.00  0.00           C  
ATOM   2364  OE1 GLN B  12      49.996  25.164  67.186  1.00  0.00           O  
ATOM   2365  NE2 GLN B  12      49.372  23.131  67.911  1.00  0.00           N  
ATOM   2366  H   GLN B  12      51.158  22.089  63.167  1.00 58.76           H  
ATOM   2367  HA  GLN B  12      52.421  20.996  65.542  1.00 58.87           H  
ATOM   2368  HB2 GLN B  12      52.377  23.418  64.920  1.00  0.00           H  
ATOM   2369  HB3 GLN B  12      50.625  23.431  64.934  1.00  0.00           H  
ATOM   2370  HG2 GLN B  12      51.825  22.508  67.533  1.00  0.00           H  
ATOM   2371  HG3 GLN B  12      52.327  24.118  67.049  1.00  0.00           H  
ATOM   2372 HE21 GLN B  12      49.607  22.155  68.022  1.00  0.00           H  
ATOM   2373 HE22 GLN B  12      48.478  23.476  68.231  1.00  0.00           H  
ATOM   2374  N   TYR B  13      49.369  20.377  64.832  1.00 59.09           N  
ATOM   2375  CA  TYR B  13      48.054  19.804  65.077  1.00 59.21           C  
ATOM   2376  C   TYR B  13      48.114  18.360  64.550  1.00 59.27           C  
ATOM   2377  O   TYR B  13      48.430  18.132  63.379  1.00 59.40           O  
ATOM   2378  CB  TYR B  13      47.000  20.571  64.271  1.00 59.32           C  
ATOM   2379  CG  TYR B  13      46.656  21.862  64.958  1.00 59.70           C  
ATOM   2380  CD1 TYR B  13      45.653  21.871  65.926  1.00 59.88           C  
ATOM   2381  CD2 TYR B  13      47.393  23.031  64.753  1.00 60.00           C  
ATOM   2382  CE1 TYR B  13      45.385  23.013  66.665  1.00 60.03           C  
ATOM   2383  CE2 TYR B  13      47.134  24.179  65.484  1.00 60.00           C  
ATOM   2384  CZ  TYR B  13      46.129  24.163  66.437  1.00 60.04           C  
ATOM   2385  OH  TYR B  13      45.964  25.247  67.254  1.00 60.31           O  
ATOM   2386  H   TYR B  13      49.614  20.409  63.852  1.00 59.09           H  
ATOM   2387  HA  TYR B  13      47.838  19.808  66.152  1.00 59.21           H  
ATOM   2388  HB2 TYR B  13      47.343  20.777  63.248  1.00 59.32           H  
ATOM   2389  HB3 TYR B  13      46.093  19.967  64.164  1.00 59.32           H  
ATOM   2390  HD1 TYR B  13      45.077  20.975  66.103  1.00 59.88           H  
ATOM   2391  HD2 TYR B  13      48.179  23.039  64.012  1.00 60.00           H  
ATOM   2392  HE1 TYR B  13      44.604  23.008  67.411  1.00 60.03           H  
ATOM   2393  HE2 TYR B  13      47.709  25.076  65.312  1.00 60.00           H  
ATOM   2394  HH  TYR B  13      45.589  24.908  68.111  1.00 60.31           H  
ATOM   2395  N   GLU B  14      48.026  17.421  65.501  1.00 59.15           N  
ATOM   2396  CA  GLU B  14      47.548  16.050  65.266  1.00 58.82           C  
ATOM   2397  C   GLU B  14      46.045  16.132  64.876  1.00 58.60           C  
ATOM   2398  O   GLU B  14      45.222  16.586  65.671  1.00 58.68           O  
ATOM   2399  CB  GLU B  14      47.773  15.252  66.572  1.00  0.00           C  
ATOM   2400  CG  GLU B  14      47.083  13.902  66.723  1.00  0.00           C  
ATOM   2401  CD  GLU B  14      47.438  12.945  65.631  1.00  0.00           C  
ATOM   2402  OE1 GLU B  14      48.064  11.905  65.827  1.00  0.00           O  
ATOM   2403  OE2 GLU B  14      46.983  13.311  64.398  1.00  0.00           O1-
ATOM   2404  H   GLU B  14      48.483  17.642  66.390  1.00 59.15           H  
ATOM   2405  HA  GLU B  14      48.131  15.633  64.438  1.00 58.82           H  
ATOM   2406  HB2 GLU B  14      47.454  15.868  67.425  1.00  0.00           H  
ATOM   2407  HB3 GLU B  14      48.855  15.114  66.700  1.00  0.00           H  
ATOM   2408  HG2 GLU B  14      45.995  14.018  66.719  1.00  0.00           H  
ATOM   2409  HG3 GLU B  14      47.353  13.462  67.689  1.00  0.00           H  
ATOM   2410  N   CYS B  15      45.695  15.464  63.777  1.00 58.25           N  
ATOM   2411  CA  CYS B  15      44.782  15.730  62.685  1.00 57.94           C  
ATOM   2412  C   CYS B  15      44.015  14.405  62.349  1.00 57.84           C  
ATOM   2413  O   CYS B  15      44.521  13.560  61.605  1.00 57.89           O  
ATOM   2414  CB  CYS B  15      45.501  16.166  61.402  1.00  0.00           C  
ATOM   2415  SG  CYS B  15      45.927  17.933  61.383  1.00  0.00           S  
ATOM   2416  H   CYS B  15      46.063  14.545  64.043  1.00 58.25           H  
ATOM   2417  HA  CYS B  15      44.051  16.478  63.008  1.00 57.94           H  
ATOM   2418  HB2 CYS B  15      44.852  16.007  60.534  1.00  0.00           H  
ATOM   2419  HB3 CYS B  15      46.416  15.586  61.239  1.00  0.00           H  
ATOM   2420  HG  CYS B  15      47.029  17.819  62.153  1.00  0.00           H  
ATOM   2421  N   VAL B  16      42.942  14.163  63.101  1.00 57.59           N  
ATOM   2422  CA  VAL B  16      42.006  13.069  63.286  1.00 57.31           C  
ATOM   2423  C   VAL B  16      41.147  12.847  62.019  1.00 57.29           C  
ATOM   2424  O   VAL B  16      40.925  11.696  61.646  1.00 57.30           O  
ATOM   2425  CB  VAL B  16      41.137  13.287  64.542  1.00  0.00           C  
ATOM   2426  CG1 VAL B  16      40.185  12.110  64.787  1.00  0.00           C  
ATOM   2427  CG2 VAL B  16      42.015  13.484  65.784  1.00  0.00           C  
ATOM   2428  H   VAL B  16      43.088  14.459  62.133  1.00 57.59           H  
ATOM   2429  HA  VAL B  16      42.623  12.167  63.394  1.00 57.31           H  
ATOM   2430  HB  VAL B  16      40.527  14.190  64.414  1.00  0.00           H  
ATOM   2431 HG11 VAL B  16      39.448  12.018  63.982  1.00  0.00           H  
ATOM   2432 HG12 VAL B  16      40.732  11.164  64.859  1.00  0.00           H  
ATOM   2433 HG13 VAL B  16      39.627  12.248  65.719  1.00  0.00           H  
ATOM   2434 HG21 VAL B  16      42.699  12.640  65.926  1.00  0.00           H  
ATOM   2435 HG22 VAL B  16      42.614  14.398  65.711  1.00  0.00           H  
ATOM   2436 HG23 VAL B  16      41.401  13.571  66.684  1.00  0.00           H  
ATOM   2437  N   ALA B  17      40.593  13.912  61.441  1.00 57.27           N  
ATOM   2438  CA  ALA B  17      39.717  13.734  60.279  1.00 57.31           C  
ATOM   2439  C   ALA B  17      39.500  15.015  59.462  1.00 57.52           C  
ATOM   2440  O   ALA B  17      39.635  16.121  59.993  1.00 57.69           O  
ATOM   2441  CB  ALA B  17      38.345  13.216  60.708  1.00 57.17           C  
ATOM   2442  H   ALA B  17      40.785  14.829  61.819  1.00 57.27           H  
ATOM   2443  HA  ALA B  17      40.191  12.998  59.631  1.00 57.31           H  
ATOM   2444  HB1 ALA B  17      38.418  12.313  61.322  1.00 57.17           H  
ATOM   2445  HB2 ALA B  17      37.805  13.970  61.292  1.00 57.17           H  
ATOM   2446  HB3 ALA B  17      37.741  12.974  59.830  1.00 57.17           H  
ATOM   2447  N   GLU B  18      39.061  14.861  58.213  1.00 57.61           N  
ATOM   2448  CA  GLU B  18      38.540  15.961  57.398  1.00 57.71           C  
ATOM   2449  C   GLU B  18      37.032  16.079  57.691  1.00 57.68           C  
ATOM   2450  O   GLU B  18      36.342  15.106  57.988  1.00 57.71           O  
ATOM   2451  CB  GLU B  18      38.838  15.902  55.889  1.00 57.71           C  
ATOM   2452  CG  GLU B  18      37.840  15.142  55.002  1.00 57.98           C  
ATOM   2453  CD  GLU B  18      38.054  15.349  53.512  1.00 57.89           C  
ATOM   2454  OE1 GLU B  18      38.774  16.299  53.129  1.00 57.75           O  
ATOM   2455  OE2 GLU B  18      37.446  14.599  52.711  1.00 58.02           O1-
ATOM   2456  H   GLU B  18      39.015  13.933  57.817  1.00 57.61           H  
ATOM   2457  HA  GLU B  18      39.021  16.869  57.767  1.00 57.71           H  
ATOM   2458  HB2 GLU B  18      38.865  16.943  55.539  1.00 57.71           H  
ATOM   2459  HB3 GLU B  18      39.849  15.509  55.725  1.00 57.71           H  
ATOM   2460  HG2 GLU B  18      36.818  15.485  55.196  1.00 57.98           H  
ATOM   2461  HG3 GLU B  18      37.868  14.074  55.228  1.00 57.98           H  
ATOM   2462  N   ILE B  19      36.526  17.298  57.543  1.00 57.79           N  
ATOM   2463  CA  ILE B  19      35.131  17.632  57.766  1.00 57.96           C  
ATOM   2464  C   ILE B  19      34.671  18.763  56.795  1.00 58.24           C  
ATOM   2465  O   ILE B  19      33.845  19.615  57.152  1.00 58.21           O  
ATOM   2466  CB  ILE B  19      34.778  17.893  59.262  1.00 57.82           C  
ATOM   2467  CG1 ILE B  19      35.784  18.824  59.953  1.00 57.54           C  
ATOM   2468  CG2 ILE B  19      34.642  16.583  60.056  1.00 57.90           C  
ATOM   2469  CD1 ILE B  19      35.314  19.337  61.306  1.00 57.52           C  
ATOM   2470  H   ILE B  19      37.135  18.051  57.256  1.00 57.79           H  
ATOM   2471  HA  ILE B  19      34.547  16.762  57.436  1.00 57.96           H  
ATOM   2472  HB  ILE B  19      33.797  18.381  59.297  1.00 57.82           H  
ATOM   2473 HG12 ILE B  19      36.740  18.308  60.087  1.00 57.54           H  
ATOM   2474 HG13 ILE B  19      35.967  19.682  59.308  1.00 57.54           H  
ATOM   2475 HG21 ILE B  19      34.053  15.840  59.513  1.00 57.90           H  
ATOM   2476 HG22 ILE B  19      35.618  16.145  60.285  1.00 57.90           H  
ATOM   2477 HG23 ILE B  19      34.131  16.758  61.009  1.00 57.90           H  
ATOM   2478 HD11 ILE B  19      34.372  19.882  61.202  1.00 57.52           H  
ATOM   2479 HD12 ILE B  19      35.169  18.525  62.024  1.00 57.52           H  
ATOM   2480 HD13 ILE B  19      36.055  20.021  61.731  1.00 57.52           H  
ATOM   2481  N   GLY B  20      35.042  18.602  55.521  1.00 58.41           N  
ATOM   2482  CA  GLY B  20      34.349  19.235  54.400  1.00 58.81           C  
ATOM   2483  C   GLY B  20      34.849  20.602  53.896  1.00 58.95           C  
ATOM   2484  O   GLY B  20      35.591  21.328  54.554  1.00 58.71           O  
ATOM   2485  H   GLY B  20      35.824  17.998  55.310  1.00 58.41           H  
ATOM   2486  HA2 GLY B  20      34.405  18.524  53.568  1.00 58.81           H  
ATOM   2487  HA3 GLY B  20      33.293  19.357  54.665  1.00 58.81           H  
ATOM   2488  N   GLU B  21      34.292  20.975  52.742  1.00 59.28           N  
ATOM   2489  CA  GLU B  21      34.855  22.032  51.886  1.00 59.72           C  
ATOM   2490  C   GLU B  21      34.011  23.316  52.120  1.00 60.12           C  
ATOM   2491  O   GLU B  21      32.943  23.482  51.521  1.00 60.26           O  
ATOM   2492  CB  GLU B  21      34.759  21.614  50.401  1.00  0.00           C  
ATOM   2493  CG  GLU B  21      36.023  21.019  49.788  1.00  0.00           C  
ATOM   2494  CD  GLU B  21      36.532  19.746  50.407  1.00  0.00           C  
ATOM   2495  OE1 GLU B  21      36.552  19.594  51.628  1.00  0.00           O  
ATOM   2496  OE2 GLU B  21      37.128  18.871  49.545  1.00  0.00           O1-
ATOM   2497  H   GLU B  21      33.415  20.608  52.367  1.00 59.28           H  
ATOM   2498  HA  GLU B  21      35.892  22.235  52.159  1.00 59.72           H  
ATOM   2499  HB2 GLU B  21      34.509  22.490  49.795  1.00  0.00           H  
ATOM   2500  HB3 GLU B  21      33.939  20.900  50.262  1.00  0.00           H  
ATOM   2501  HG2 GLU B  21      36.834  21.756  49.842  1.00  0.00           H  
ATOM   2502  HG3 GLU B  21      35.838  20.836  48.722  1.00  0.00           H  
ATOM   2503  N   GLY B  22      34.470  24.156  53.053  1.00 60.47           N  
ATOM   2504  CA  GLY B  22      33.673  25.259  53.555  1.00 60.48           C  
ATOM   2505  C   GLY B  22      33.880  26.502  52.680  1.00 60.86           C  
ATOM   2506  O   GLY B  22      34.684  27.381  52.999  1.00 60.89           O  
ATOM   2507  H   GLY B  22      35.414  24.026  53.389  1.00 60.47           H  
ATOM   2508  HA2 GLY B  22      32.614  24.980  53.564  1.00 60.48           H  
ATOM   2509  HA3 GLY B  22      33.982  25.464  54.581  1.00 60.48           H  
ATOM   2510  N   ALA B  23      33.121  26.545  51.581  1.00 61.23           N  
ATOM   2511  CA  ALA B  23      33.157  27.574  50.535  1.00 61.41           C  
ATOM   2512  C   ALA B  23      34.363  27.490  49.573  1.00 61.63           C  
ATOM   2513  O   ALA B  23      34.266  27.873  48.400  1.00 61.87           O  
ATOM   2514  CB  ALA B  23      33.043  28.992  51.090  1.00 61.22           C  
ATOM   2515  H   ALA B  23      32.399  25.846  51.481  1.00 61.23           H  
ATOM   2516  HA  ALA B  23      32.269  27.372  49.923  1.00 61.41           H  
ATOM   2517  HB1 ALA B  23      32.237  29.067  51.827  1.00 61.22           H  
ATOM   2518  HB2 ALA B  23      33.971  29.321  51.570  1.00 61.22           H  
ATOM   2519  HB3 ALA B  23      32.837  29.703  50.282  1.00 61.22           H  
ATOM   2520  N   TYR B  24      35.522  27.099  50.123  1.00 61.71           N  
ATOM   2521  CA  TYR B  24      36.749  27.074  49.301  1.00 61.48           C  
ATOM   2522  C   TYR B  24      37.753  26.153  50.030  1.00 61.10           C  
ATOM   2523  O   TYR B  24      38.195  25.139  49.472  1.00 60.81           O  
ATOM   2524  CB  TYR B  24      37.308  28.497  49.088  1.00  0.00           C  
ATOM   2525  CG  TYR B  24      38.488  28.574  48.144  1.00  0.00           C  
ATOM   2526  CD1 TYR B  24      38.302  28.961  46.802  1.00  0.00           C  
ATOM   2527  CE1 TYR B  24      39.400  29.052  45.930  1.00  0.00           C  
ATOM   2528  CZ  TYR B  24      40.701  28.747  46.396  1.00  0.00           C  
ATOM   2529  OH  TYR B  24      41.803  28.835  45.610  1.00  0.00           O  
ATOM   2530  CE2 TYR B  24      40.887  28.353  47.743  1.00  0.00           C  
ATOM   2531  CD2 TYR B  24      39.784  28.273  48.610  1.00  0.00           C  
ATOM   2532  H   TYR B  24      35.688  26.774  51.075  1.00 61.71           H  
ATOM   2533  HA  TYR B  24      36.505  26.613  48.336  1.00 61.48           H  
ATOM   2534  HB2 TYR B  24      36.517  29.155  48.705  1.00  0.00           H  
ATOM   2535  HB3 TYR B  24      37.599  28.951  50.045  1.00  0.00           H  
ATOM   2536  HD1 TYR B  24      37.314  29.199  46.434  1.00  0.00           H  
ATOM   2537  HD2 TYR B  24      39.939  27.990  49.641  1.00  0.00           H  
ATOM   2538  HE1 TYR B  24      39.248  29.354  44.903  1.00  0.00           H  
ATOM   2539  HE2 TYR B  24      41.878  28.120  48.107  1.00  0.00           H  
ATOM   2540  HH  TYR B  24      41.607  29.291  44.742  1.00  0.00           H  
ATOM   2541  N   GLY B  25      38.101  26.544  51.258  1.00 60.77           N  
ATOM   2542  CA  GLY B  25      39.047  25.799  52.063  1.00 60.27           C  
ATOM   2543  C   GLY B  25      38.348  24.739  52.906  1.00 59.89           C  
ATOM   2544  O   GLY B  25      37.260  24.965  53.438  1.00 59.89           O  
ATOM   2545  H   GLY B  25      37.687  27.388  51.627  1.00 60.77           H  
ATOM   2546  HA2 GLY B  25      39.810  25.343  51.424  1.00 60.27           H  
ATOM   2547  HA3 GLY B  25      39.525  26.498  52.754  1.00 60.27           H  
ATOM   2548  N   LYS B  26      39.106  23.680  53.205  1.00 59.42           N  
ATOM   2549  CA  LYS B  26      38.487  22.476  53.744  1.00 58.94           C  
ATOM   2550  C   LYS B  26      38.771  22.414  55.252  1.00 58.66           C  
ATOM   2551  O   LYS B  26      39.831  22.831  55.728  1.00 58.63           O  
ATOM   2552  CB  LYS B  26      38.831  21.180  53.016  1.00  0.00           C  
ATOM   2553  CG  LYS B  26      40.312  20.867  52.856  1.00  0.00           C  
ATOM   2554  CD  LYS B  26      40.588  19.389  52.522  1.00  0.00           C  
ATOM   2555  CE  LYS B  26      39.931  18.864  51.248  1.00  0.00           C  
ATOM   2556  NZ  LYS B  26      38.679  18.183  51.530  1.00  0.00           N1+
ATOM   2557  H   LYS B  26      40.132  23.704  53.239  1.00 59.42           H  
ATOM   2558  HA  LYS B  26      37.408  22.609  53.640  1.00 58.94           H  
ATOM   2559  HB2 LYS B  26      38.401  21.242  52.012  1.00  0.00           H  
ATOM   2560  HB3 LYS B  26      38.343  20.353  53.546  1.00  0.00           H  
ATOM   2561  HG2 LYS B  26      40.846  21.120  53.777  1.00  0.00           H  
ATOM   2562  HG3 LYS B  26      40.737  21.501  52.069  1.00  0.00           H  
ATOM   2563  HD2 LYS B  26      40.316  18.763  53.381  1.00  0.00           H  
ATOM   2564  HD3 LYS B  26      41.675  19.292  52.403  1.00  0.00           H  
ATOM   2565  HE2 LYS B  26      40.574  18.118  50.771  1.00  0.00           H  
ATOM   2566  HE3 LYS B  26      39.731  19.662  50.527  1.00  0.00           H  
ATOM   2567  HZ1 LYS B  26      38.754  17.311  52.115  1.00  0.00           H  
ATOM   2568  HZ2 LYS B  26      37.941  18.755  51.988  1.00  0.00           H  
ATOM   2569  HZ3 LYS B  26      38.164  17.946  50.657  1.00  0.00           H  
ATOM   2570  N   VAL B  27      37.758  21.968  55.996  1.00 58.32           N  
ATOM   2571  CA  VAL B  27      37.763  21.907  57.449  1.00 57.93           C  
ATOM   2572  C   VAL B  27      38.291  20.503  57.867  1.00 57.60           C  
ATOM   2573  O   VAL B  27      37.997  19.489  57.225  1.00 57.42           O  
ATOM   2574  CB  VAL B  27      36.363  22.229  58.037  1.00 57.93           C  
ATOM   2575  CG1 VAL B  27      36.398  22.467  59.552  1.00 58.06           C  
ATOM   2576  CG2 VAL B  27      35.721  23.470  57.400  1.00 57.63           C  
ATOM   2577  H   VAL B  27      36.912  21.678  55.527  1.00 58.32           H  
ATOM   2578  HA  VAL B  27      38.468  22.661  57.781  1.00 57.93           H  
ATOM   2579  HB  VAL B  27      35.700  21.381  57.838  1.00 57.93           H  
ATOM   2580 HG11 VAL B  27      36.892  21.657  60.091  1.00 58.06           H  
ATOM   2581 HG12 VAL B  27      36.918  23.400  59.796  1.00 58.06           H  
ATOM   2582 HG13 VAL B  27      35.380  22.549  59.948  1.00 58.06           H  
ATOM   2583 HG21 VAL B  27      36.338  24.357  57.564  1.00 57.63           H  
ATOM   2584 HG22 VAL B  27      35.567  23.353  56.324  1.00 57.63           H  
ATOM   2585 HG23 VAL B  27      34.741  23.666  57.845  1.00 57.63           H  
ATOM   2586  N   PHE B  28      39.005  20.470  58.995  1.00 57.33           N  
ATOM   2587  CA  PHE B  28      39.533  19.242  59.598  1.00 57.15           C  
ATOM   2588  C   PHE B  28      39.366  19.305  61.140  1.00 56.86           C  
ATOM   2589  O   PHE B  28      39.763  20.323  61.721  1.00 57.10           O  
ATOM   2590  CB  PHE B  28      41.060  19.080  59.392  1.00 57.11           C  
ATOM   2591  CG  PHE B  28      41.566  18.638  58.043  1.00 57.09           C  
ATOM   2592  CD1 PHE B  28      42.035  17.337  57.863  1.00 57.34           C  
ATOM   2593  CD2 PHE B  28      41.661  19.538  56.984  1.00 56.83           C  
ATOM   2594  CE1 PHE B  28      42.579  16.936  56.642  1.00 57.37           C  
ATOM   2595  CE2 PHE B  28      42.200  19.148  55.762  1.00 56.70           C  
ATOM   2596  CZ  PHE B  28      42.659  17.847  55.589  1.00 57.16           C  
ATOM   2597  H   PHE B  28      39.168  21.337  59.487  1.00 57.33           H  
ATOM   2598  HA  PHE B  28      38.981  18.388  59.210  1.00 57.15           H  
ATOM   2599  HB2 PHE B  28      41.562  20.024  59.629  1.00 57.11           H  
ATOM   2600  HB3 PHE B  28      41.455  18.375  60.138  1.00 57.11           H  
ATOM   2601  HD1 PHE B  28      41.977  16.631  58.678  1.00 57.34           H  
ATOM   2602  HD2 PHE B  28      41.312  20.552  57.114  1.00 56.83           H  
ATOM   2603  HE1 PHE B  28      42.935  15.925  56.513  1.00 57.37           H  
ATOM   2604  HE2 PHE B  28      42.262  19.856  54.948  1.00 56.70           H  
ATOM   2605  HZ  PHE B  28      43.078  17.542  54.641  1.00 57.16           H  
ATOM   2606  N   LYS B  29      39.157  18.147  61.766  1.00 56.24           N  
ATOM   2607  CA  LYS B  29      38.989  17.992  63.204  1.00 55.71           C  
ATOM   2608  C   LYS B  29      40.394  17.534  63.664  1.00 55.31           C  
ATOM   2609  O   LYS B  29      40.960  16.593  63.104  1.00 55.22           O  
ATOM   2610  CB  LYS B  29      37.954  16.935  63.629  1.00  0.00           C  
ATOM   2611  CG  LYS B  29      37.635  17.082  65.130  1.00  0.00           C  
ATOM   2612  CD  LYS B  29      36.754  15.986  65.742  1.00  0.00           C  
ATOM   2613  CE  LYS B  29      37.468  14.646  65.905  1.00  0.00           C  
ATOM   2614  NZ  LYS B  29      36.796  13.854  66.956  1.00  0.00           N1+
ATOM   2615  H   LYS B  29      39.435  17.363  61.166  1.00 56.24           H  
ATOM   2616  HA  LYS B  29      38.743  18.969  63.631  1.00 55.71           H  
ATOM   2617  HB2 LYS B  29      38.326  15.925  63.419  1.00  0.00           H  
ATOM   2618  HB3 LYS B  29      37.031  17.061  63.051  1.00  0.00           H  
ATOM   2619  HG2 LYS B  29      37.127  18.045  65.274  1.00  0.00           H  
ATOM   2620  HG3 LYS B  29      38.562  17.139  65.711  1.00  0.00           H  
ATOM   2621  HD2 LYS B  29      35.843  15.857  65.145  1.00  0.00           H  
ATOM   2622  HD3 LYS B  29      36.431  16.346  66.728  1.00  0.00           H  
ATOM   2623  HE2 LYS B  29      38.508  14.764  66.219  1.00  0.00           H  
ATOM   2624  HE3 LYS B  29      37.433  14.058  64.983  1.00  0.00           H  
ATOM   2625  HZ1 LYS B  29      36.901  14.268  67.893  1.00  0.00           H  
ATOM   2626  HZ2 LYS B  29      35.797  13.705  66.784  1.00  0.00           H  
ATOM   2627  HZ3 LYS B  29      37.186  12.887  67.038  1.00  0.00           H  
ATOM   2628  N   ALA B  30      40.935  18.211  64.672  1.00 54.85           N  
ATOM   2629  CA  ALA B  30      42.284  17.976  65.180  1.00 54.45           C  
ATOM   2630  C   ALA B  30      42.322  18.244  66.697  1.00 54.16           C  
ATOM   2631  O   ALA B  30      41.595  19.109  67.185  1.00 54.09           O  
ATOM   2632  CB  ALA B  30      43.247  18.922  64.471  1.00 54.49           C  
ATOM   2633  H   ALA B  30      40.409  18.963  65.094  1.00 54.85           H  
ATOM   2634  HA  ALA B  30      42.564  16.934  64.994  1.00 54.45           H  
ATOM   2635  HB1 ALA B  30      43.219  18.773  63.387  1.00 54.49           H  
ATOM   2636  HB2 ALA B  30      42.984  19.968  64.667  1.00 54.49           H  
ATOM   2637  HB3 ALA B  30      44.273  18.777  64.813  1.00 54.49           H  
ATOM   2638  N   ARG B  31      43.330  17.686  67.363  1.00 53.79           N  
ATOM   2639  CA  ARG B  31      43.319  17.476  68.803  1.00 53.55           C  
ATOM   2640  C   ARG B  31      44.543  18.192  69.453  1.00 53.47           C  
ATOM   2641  O   ARG B  31      45.619  17.608  69.588  1.00 53.51           O  
ATOM   2642  CB  ARG B  31      43.158  15.979  69.123  1.00  0.00           C  
ATOM   2643  CG  ARG B  31      44.339  15.061  68.771  1.00  0.00           C  
ATOM   2644  CD  ARG B  31      44.988  14.442  70.012  1.00  0.00           C  
ATOM   2645  NE  ARG B  31      45.394  15.507  70.939  1.00  0.00           N  
ATOM   2646  CZ  ARG B  31      44.841  15.774  72.138  1.00  0.00           C  
ATOM   2647  NH1 ARG B  31      44.093  14.874  72.795  1.00  0.00           N  
ATOM   2648  NH2 ARG B  31      45.049  16.976  72.694  1.00  0.00           N1+
ATOM   2649  H   ARG B  31      44.196  17.564  66.825  1.00 53.79           H  
ATOM   2650  HA  ARG B  31      42.421  17.960  69.199  1.00 53.55           H  
ATOM   2651  HB2 ARG B  31      42.879  15.868  70.176  1.00  0.00           H  
ATOM   2652  HB3 ARG B  31      42.298  15.615  68.549  1.00  0.00           H  
ATOM   2653  HG2 ARG B  31      43.982  14.244  68.133  1.00  0.00           H  
ATOM   2654  HG3 ARG B  31      45.090  15.604  68.194  1.00  0.00           H  
ATOM   2655  HD2 ARG B  31      44.287  13.752  70.486  1.00  0.00           H  
ATOM   2656  HD3 ARG B  31      45.883  13.874  69.741  1.00  0.00           H  
ATOM   2657  HE  ARG B  31      45.937  16.239  70.503  1.00  0.00           H  
ATOM   2658 HH11 ARG B  31      43.926  13.965  72.389  1.00  0.00           H  
ATOM   2659 HH12 ARG B  31      43.694  15.107  73.692  1.00  0.00           H  
ATOM   2660 HH21 ARG B  31      44.648  17.191  73.595  1.00  0.00           H  
ATOM   2661 HH22 ARG B  31      45.610  17.664  72.212  1.00  0.00           H  
ATOM   2662  N   ASP B  32      44.317  19.423  69.919  1.00 53.35           N  
ATOM   2663  CA  ASP B  32      45.320  20.474  70.052  1.00 53.18           C  
ATOM   2664  C   ASP B  32      46.102  20.246  71.371  1.00 53.24           C  
ATOM   2665  O   ASP B  32      45.647  19.635  72.347  1.00 53.32           O  
ATOM   2666  CB  ASP B  32      44.675  21.853  70.041  1.00  0.00           C  
ATOM   2667  CG  ASP B  32      45.665  22.980  69.826  1.00  0.00           C  
ATOM   2668  OD1 ASP B  32      46.881  22.804  69.823  1.00  0.00           O  
ATOM   2669  OD2 ASP B  32      45.109  24.205  69.613  1.00  0.00           O1-
ATOM   2670  H   ASP B  32      43.387  19.457  70.348  1.00 53.35           H  
ATOM   2671  HA  ASP B  32      46.022  20.357  69.216  1.00 53.18           H  
ATOM   2672  HB2 ASP B  32      44.141  22.024  70.982  1.00  0.00           H  
ATOM   2673  HB3 ASP B  32      43.926  21.896  69.245  1.00  0.00           H  
ATOM   2674  N   LEU B  33      47.291  20.849  71.399  1.00 53.11           N  
ATOM   2675  CA  LEU B  33      48.160  20.832  72.586  1.00 52.96           C  
ATOM   2676  C   LEU B  33      48.730  22.251  72.918  1.00 52.93           C  
ATOM   2677  O   LEU B  33      49.525  22.392  73.853  1.00 52.83           O  
ATOM   2678  CB  LEU B  33      49.331  19.853  72.377  1.00  0.00           C  
ATOM   2679  CG  LEU B  33      48.930  18.367  72.274  1.00  0.00           C  
ATOM   2680  CD1 LEU B  33      50.136  17.535  71.827  1.00  0.00           C  
ATOM   2681  CD2 LEU B  33      48.400  17.822  73.601  1.00  0.00           C  
ATOM   2682  H   LEU B  33      47.729  21.434  70.687  1.00 53.11           H  
ATOM   2683  HA  LEU B  33      47.569  20.548  73.464  1.00 52.96           H  
ATOM   2684  HB2 LEU B  33      49.864  20.144  71.461  1.00  0.00           H  
ATOM   2685  HB3 LEU B  33      50.058  19.964  73.193  1.00  0.00           H  
ATOM   2686  HG  LEU B  33      48.152  18.247  71.512  1.00  0.00           H  
ATOM   2687 HD11 LEU B  33      50.506  17.877  70.855  1.00  0.00           H  
ATOM   2688 HD12 LEU B  33      50.958  17.606  72.547  1.00  0.00           H  
ATOM   2689 HD13 LEU B  33      49.864  16.479  71.726  1.00  0.00           H  
ATOM   2690 HD21 LEU B  33      49.144  17.925  74.398  1.00  0.00           H  
ATOM   2691 HD22 LEU B  33      47.493  18.342  73.919  1.00  0.00           H  
ATOM   2692 HD23 LEU B  33      48.150  16.759  73.510  1.00  0.00           H  
ATOM   2693  N   LYS B  34      48.294  23.264  72.161  1.00 52.94           N  
ATOM   2694  CA  LYS B  34      48.664  24.665  72.332  1.00 52.79           C  
ATOM   2695  C   LYS B  34      47.602  25.324  73.286  1.00 52.81           C  
ATOM   2696  O   LYS B  34      47.901  26.350  73.907  1.00 52.88           O  
ATOM   2697  CB  LYS B  34      48.710  25.358  70.962  1.00 52.86           C  
ATOM   2698  CG  LYS B  34      49.186  26.814  71.011  1.00 52.70           C  
ATOM   2699  CD  LYS B  34      49.610  27.343  69.635  1.00 52.50           C  
ATOM   2700  CE  LYS B  34      48.465  27.482  68.633  1.00 51.44           C  
ATOM   2701  NZ  LYS B  34      49.031  27.723  67.298  1.00 50.26           N1+
ATOM   2702  H   LYS B  34      47.632  23.057  71.427  1.00 52.94           H  
ATOM   2703  HA  LYS B  34      49.638  24.714  72.833  1.00 52.79           H  
ATOM   2704  HB2 LYS B  34      49.383  24.783  70.313  1.00 52.86           H  
ATOM   2705  HB3 LYS B  34      47.720  25.327  70.494  1.00 52.86           H  
ATOM   2706  HG2 LYS B  34      48.400  27.455  71.425  1.00 52.70           H  
ATOM   2707  HG3 LYS B  34      50.050  26.888  71.683  1.00 52.70           H  
ATOM   2708  HD2 LYS B  34      50.397  26.691  69.236  1.00 52.50           H  
ATOM   2709  HD3 LYS B  34      50.075  28.328  69.772  1.00 52.50           H  
ATOM   2710  HE2 LYS B  34      47.830  28.338  68.878  1.00 51.44           H  
ATOM   2711  HE3 LYS B  34      47.852  26.583  68.557  1.00 51.44           H  
ATOM   2712  HZ1 LYS B  34      49.805  28.389  67.271  1.00 50.26           H  
ATOM   2713  HZ2 LYS B  34      49.332  26.835  66.864  1.00 50.26           H  
ATOM   2714  HZ3 LYS B  34      48.356  28.208  66.645  1.00 50.26           H  
ATOM   2715  N   ASN B  35      46.342  24.950  73.040  1.00 52.67           N  
ATOM   2716  CA  ASN B  35      45.078  25.000  73.759  1.00 52.47           C  
ATOM   2717  C   ASN B  35      45.120  24.005  74.932  1.00 52.33           C  
ATOM   2718  O   ASN B  35      46.045  23.184  75.051  1.00 52.32           O  
ATOM   2719  CB  ASN B  35      43.932  24.616  72.836  1.00  0.00           C  
ATOM   2720  CG  ASN B  35      43.323  25.832  72.207  1.00  0.00           C  
ATOM   2721  OD1 ASN B  35      42.502  26.526  72.805  1.00  0.00           O  
ATOM   2722  ND2 ASN B  35      43.711  26.114  70.960  1.00  0.00           N  
ATOM   2723  H   ASN B  35      47.101  25.048  73.724  1.00 52.67           H  
ATOM   2724  HA  ASN B  35      44.975  26.006  74.184  1.00 52.47           H  
ATOM   2725  HB2 ASN B  35      44.258  23.912  72.072  1.00  0.00           H  
ATOM   2726  HB3 ASN B  35      43.119  24.118  73.371  1.00  0.00           H  
ATOM   2727 HD21 ASN B  35      44.388  25.522  70.498  1.00  0.00           H  
ATOM   2728 HD22 ASN B  35      43.330  26.917  70.481  1.00  0.00           H  
ATOM   2729  N   GLY B  36      44.086  24.043  75.774  1.00 52.07           N  
ATOM   2730  CA  GLY B  36      43.971  23.180  76.941  1.00 51.49           C  
ATOM   2731  C   GLY B  36      43.616  21.710  76.652  1.00 51.10           C  
ATOM   2732  O   GLY B  36      42.800  21.120  77.364  1.00 51.05           O  
ATOM   2733  H   GLY B  36      43.357  24.725  75.623  1.00 52.07           H  
ATOM   2734  HA2 GLY B  36      44.921  23.200  77.487  1.00 51.49           H  
ATOM   2735  HA3 GLY B  36      43.189  23.607  77.576  1.00 51.49           H  
ATOM   2736  N   GLY B  37      44.370  21.096  75.737  1.00 50.70           N  
ATOM   2737  CA  GLY B  37      44.321  19.672  75.511  1.00 49.97           C  
ATOM   2738  C   GLY B  37      43.227  19.079  74.589  1.00 49.44           C  
ATOM   2739  O   GLY B  37      43.275  17.867  74.360  1.00 49.43           O  
ATOM   2740  H   GLY B  37      45.060  21.639  75.238  1.00 50.70           H  
ATOM   2741  HA2 GLY B  37      45.291  19.389  75.088  1.00 49.97           H  
ATOM   2742  HA3 GLY B  37      44.219  19.175  76.483  1.00 49.97           H  
ATOM   2743  N   ARG B  38      42.139  19.827  74.389  1.00 48.80           N  
ATOM   2744  CA  ARG B  38      40.834  19.809  73.732  1.00 48.14           C  
ATOM   2745  C   ARG B  38      40.922  19.618  72.195  1.00 47.78           C  
ATOM   2746  O   ARG B  38      42.003  19.651  71.603  1.00 47.64           O  
ATOM   2747  CB  ARG B  38      40.048  21.082  74.093  1.00  0.00           C  
ATOM   2748  CG  ARG B  38      40.625  22.351  73.449  1.00  0.00           C  
ATOM   2749  CD  ARG B  38      39.750  23.569  73.712  1.00  0.00           C  
ATOM   2750  NE  ARG B  38      40.228  24.756  72.983  1.00  0.00           N  
ATOM   2751  CZ  ARG B  38      39.950  25.049  71.699  1.00  0.00           C  
ATOM   2752  NH1 ARG B  38      40.362  26.221  71.197  1.00  0.00           N  
ATOM   2753  NH2 ARG B  38      39.273  24.202  70.910  1.00  0.00           N1+
ATOM   2754  H   ARG B  38      42.827  19.463  73.719  1.00 48.80           H  
ATOM   2755  HA  ARG B  38      40.316  18.924  74.122  1.00 48.14           H  
ATOM   2756  HB2 ARG B  38      39.002  20.971  73.784  1.00  0.00           H  
ATOM   2757  HB3 ARG B  38      40.036  21.208  75.184  1.00  0.00           H  
ATOM   2758  HG2 ARG B  38      41.630  22.534  73.842  1.00  0.00           H  
ATOM   2759  HG3 ARG B  38      40.735  22.221  72.367  1.00  0.00           H  
ATOM   2760  HD2 ARG B  38      38.701  23.394  73.449  1.00  0.00           H  
ATOM   2761  HD3 ARG B  38      39.766  23.819  74.779  1.00  0.00           H  
ATOM   2762  HE  ARG B  38      40.744  25.439  73.521  1.00  0.00           H  
ATOM   2763 HH11 ARG B  38      40.873  26.869  71.779  1.00  0.00           H  
ATOM   2764 HH12 ARG B  38      40.162  26.457  70.235  1.00  0.00           H  
ATOM   2765 HH21 ARG B  38      39.080  24.451  69.949  1.00  0.00           H  
ATOM   2766 HH22 ARG B  38      38.957  23.316  71.274  1.00  0.00           H  
ATOM   2767  N   PHE B  39      39.749  19.533  71.566  1.00 47.38           N  
ATOM   2768  CA  PHE B  39      39.612  19.414  70.120  1.00 46.94           C  
ATOM   2769  C   PHE B  39      39.472  20.831  69.529  1.00 46.76           C  
ATOM   2770  O   PHE B  39      38.817  21.723  70.077  1.00 46.52           O  
ATOM   2771  CB  PHE B  39      38.371  18.615  69.686  1.00 46.72           C  
ATOM   2772  CG  PHE B  39      38.544  17.123  69.807  1.00 46.46           C  
ATOM   2773  CD1 PHE B  39      39.369  16.429  68.920  1.00 46.20           C  
ATOM   2774  CD2 PHE B  39      37.882  16.408  70.804  1.00 46.42           C  
ATOM   2775  CE1 PHE B  39      39.545  15.050  69.037  1.00 45.58           C  
ATOM   2776  CE2 PHE B  39      38.047  15.027  70.922  1.00 45.29           C  
ATOM   2777  CZ  PHE B  39      38.879  14.350  70.035  1.00 45.36           C  
ATOM   2778  H   PHE B  39      38.900  19.651  72.100  1.00 47.38           H  
ATOM   2779  HA  PHE B  39      40.525  18.963  69.721  1.00 46.94           H  
ATOM   2780  HB2 PHE B  39      37.498  18.940  70.266  1.00 46.72           H  
ATOM   2781  HB3 PHE B  39      38.125  18.825  68.637  1.00 46.72           H  
ATOM   2782  HD1 PHE B  39      39.877  16.966  68.133  1.00 46.20           H  
ATOM   2783  HD2 PHE B  39      37.234  16.929  71.493  1.00 46.42           H  
ATOM   2784  HE1 PHE B  39      40.198  14.527  68.354  1.00 45.58           H  
ATOM   2785  HE2 PHE B  39      37.530  14.484  71.700  1.00 45.29           H  
ATOM   2786  HZ  PHE B  39      39.007  13.281  70.123  1.00 45.36           H  
ATOM   2787  N   VAL B  40      39.945  20.918  68.288  1.00 46.66           N  
ATOM   2788  CA  VAL B  40      39.963  22.140  67.483  1.00 46.54           C  
ATOM   2789  C   VAL B  40      39.401  21.701  66.109  1.00 46.69           C  
ATOM   2790  O   VAL B  40      39.491  20.530  65.711  1.00 46.60           O  
ATOM   2791  CB  VAL B  40      41.397  22.715  67.418  1.00  0.00           C  
ATOM   2792  CG1 VAL B  40      41.726  23.470  66.131  1.00  0.00           C  
ATOM   2793  CG2 VAL B  40      41.646  23.640  68.613  1.00  0.00           C  
ATOM   2794  H   VAL B  40      40.271  20.136  67.709  1.00 46.66           H  
ATOM   2795  HA  VAL B  40      39.268  22.868  67.918  1.00 46.54           H  
ATOM   2796  HB  VAL B  40      42.115  21.887  67.486  1.00  0.00           H  
ATOM   2797 HG11 VAL B  40      41.692  22.806  65.263  1.00  0.00           H  
ATOM   2798 HG12 VAL B  40      41.049  24.310  65.962  1.00  0.00           H  
ATOM   2799 HG13 VAL B  40      42.737  23.881  66.178  1.00  0.00           H  
ATOM   2800 HG21 VAL B  40      40.957  24.490  68.602  1.00  0.00           H  
ATOM   2801 HG22 VAL B  40      41.526  23.103  69.559  1.00  0.00           H  
ATOM   2802 HG23 VAL B  40      42.661  24.045  68.588  1.00  0.00           H  
ATOM   2803  N   ALA B  41      38.843  22.682  65.390  1.00 46.79           N  
ATOM   2804  CA  ALA B  41      38.469  22.523  63.996  1.00 46.92           C  
ATOM   2805  C   ALA B  41      39.388  23.470  63.210  1.00 47.11           C  
ATOM   2806  O   ALA B  41      39.406  24.684  63.430  1.00 47.03           O  
ATOM   2807  CB  ALA B  41      37.008  22.861  63.762  1.00 46.65           C  
ATOM   2808  H   ALA B  41      38.731  23.590  65.819  1.00 46.79           H  
ATOM   2809  HA  ALA B  41      38.642  21.490  63.685  1.00 46.92           H  
ATOM   2810  HB1 ALA B  41      36.361  22.150  64.285  1.00 46.65           H  
ATOM   2811  HB2 ALA B  41      36.762  23.862  64.126  1.00 46.65           H  
ATOM   2812  HB3 ALA B  41      36.765  22.825  62.695  1.00 46.65           H  
ATOM   2813  N   LEU B  42      40.163  22.887  62.292  1.00 47.35           N  
ATOM   2814  CA  LEU B  42      41.074  23.621  61.433  1.00 47.73           C  
ATOM   2815  C   LEU B  42      40.286  23.919  60.157  1.00 48.17           C  
ATOM   2816  O   LEU B  42      39.485  23.081  59.727  1.00 48.13           O  
ATOM   2817  CB  LEU B  42      42.285  22.788  60.994  1.00 47.52           C  
ATOM   2818  CG  LEU B  42      43.120  22.199  62.131  1.00 47.59           C  
ATOM   2819  CD1 LEU B  42      44.217  21.307  61.553  1.00 47.40           C  
ATOM   2820  CD2 LEU B  42      43.735  23.295  62.985  1.00 47.73           C  
ATOM   2821  H   LEU B  42      40.059  21.897  62.123  1.00 47.35           H  
ATOM   2822  HA  LEU B  42      41.374  24.547  61.920  1.00 47.73           H  
ATOM   2823  HB2 LEU B  42      41.938  21.967  60.358  1.00 47.52           H  
ATOM   2824  HB3 LEU B  42      42.924  23.401  60.348  1.00 47.52           H  
ATOM   2825  HG  LEU B  42      42.480  21.576  62.767  1.00 47.59           H  
ATOM   2826 HD11 LEU B  42      43.785  20.496  60.957  1.00 47.40           H  
ATOM   2827 HD12 LEU B  42      44.899  21.874  60.910  1.00 47.40           H  
ATOM   2828 HD13 LEU B  42      44.805  20.855  62.355  1.00 47.40           H  
ATOM   2829 HD21 LEU B  42      44.440  23.904  62.410  1.00 47.73           H  
ATOM   2830 HD22 LEU B  42      42.967  23.951  63.397  1.00 47.73           H  
ATOM   2831 HD23 LEU B  42      44.271  22.861  63.826  1.00 47.73           H  
ATOM   2832  N   LYS B  43      40.640  25.016  59.486  1.00 48.67           N  
ATOM   2833  CA  LYS B  43      40.194  25.269  58.124  1.00 49.23           C  
ATOM   2834  C   LYS B  43      41.449  25.639  57.312  1.00 49.28           C  
ATOM   2835  O   LYS B  43      42.041  26.709  57.471  1.00 49.29           O  
ATOM   2836  CB  LYS B  43      39.097  26.336  58.069  1.00 49.36           C  
ATOM   2837  CG  LYS B  43      38.361  26.389  56.722  1.00 50.03           C  
ATOM   2838  CD  LYS B  43      37.132  27.314  56.791  1.00 51.16           C  
ATOM   2839  CE  LYS B  43      36.294  27.220  55.521  1.00 52.43           C  
ATOM   2840  NZ  LYS B  43      35.141  28.120  55.554  1.00 51.67           N1+
ATOM   2841  H   LYS B  43      41.262  25.674  59.934  1.00 48.67           H  
ATOM   2842  HA  LYS B  43      39.786  24.340  57.726  1.00 49.23           H  
ATOM   2843  HB2 LYS B  43      38.366  26.125  58.859  1.00 49.36           H  
ATOM   2844  HB3 LYS B  43      39.518  27.323  58.275  1.00 49.36           H  
ATOM   2845  HG2 LYS B  43      39.043  26.741  55.939  1.00 50.03           H  
ATOM   2846  HG3 LYS B  43      38.046  25.380  56.437  1.00 50.03           H  
ATOM   2847  HD2 LYS B  43      37.467  28.345  56.952  1.00 51.16           H  
ATOM   2848  HD3 LYS B  43      36.518  27.036  57.650  1.00 51.16           H  
ATOM   2849  HE2 LYS B  43      35.913  26.207  55.376  1.00 52.43           H  
ATOM   2850  HE3 LYS B  43      36.894  27.509  54.653  1.00 52.43           H  
ATOM   2851  HZ1 LYS B  43      34.242  27.783  55.979  1.00 51.67           H  
ATOM   2852  HZ2 LYS B  43      35.337  29.073  55.959  1.00 51.67           H  
ATOM   2853  HZ3 LYS B  43      34.828  28.314  54.591  1.00 51.67           H  
ATOM   2854  N   ARG B  44      41.733  24.792  56.328  1.00 49.47           N  
ATOM   2855  CA  ARG B  44      43.022  24.602  55.672  1.00 49.60           C  
ATOM   2856  C   ARG B  44      42.822  25.269  54.284  1.00 49.72           C  
ATOM   2857  O   ARG B  44      41.845  24.970  53.594  1.00 49.72           O  
ATOM   2858  CB  ARG B  44      43.313  23.099  55.532  1.00  0.00           C  
ATOM   2859  CG  ARG B  44      44.809  22.773  55.606  1.00  0.00           C  
ATOM   2860  CD  ARG B  44      45.286  22.435  57.026  1.00  0.00           C  
ATOM   2861  NE  ARG B  44      44.965  21.036  57.381  1.00  0.00           N  
ATOM   2862  CZ  ARG B  44      45.744  20.227  58.120  1.00  0.00           C  
ATOM   2863  NH1 ARG B  44      45.410  18.933  58.229  1.00  0.00           N  
ATOM   2864  NH2 ARG B  44      46.842  20.677  58.745  1.00  0.00           N1+
ATOM   2865  H   ARG B  44      40.910  24.380  55.876  1.00 49.47           H  
ATOM   2866  HA  ARG B  44      43.789  25.122  56.254  1.00 49.60           H  
ATOM   2867  HB2 ARG B  44      42.781  22.531  56.304  1.00  0.00           H  
ATOM   2868  HB3 ARG B  44      42.930  22.736  54.569  1.00  0.00           H  
ATOM   2869  HG2 ARG B  44      45.016  21.913  54.957  1.00  0.00           H  
ATOM   2870  HG3 ARG B  44      45.391  23.615  55.214  1.00  0.00           H  
ATOM   2871  HD2 ARG B  44      46.372  22.560  57.040  1.00  0.00           H  
ATOM   2872  HD3 ARG B  44      44.821  23.084  57.772  1.00  0.00           H  
ATOM   2873  HE  ARG B  44      44.144  20.635  56.950  1.00  0.00           H  
ATOM   2874 HH11 ARG B  44      44.586  18.584  57.763  1.00  0.00           H  
ATOM   2875 HH12 ARG B  44      45.983  18.308  58.780  1.00  0.00           H  
ATOM   2876 HH21 ARG B  44      47.409  20.045  59.292  1.00  0.00           H  
ATOM   2877 HH22 ARG B  44      47.101  21.651  58.672  1.00  0.00           H  
ATOM   2878  N   VAL B  45      43.662  26.255  53.975  1.00 49.98           N  
ATOM   2879  CA  VAL B  45      43.483  27.123  52.808  1.00 50.27           C  
ATOM   2880  C   VAL B  45      44.861  27.465  52.175  1.00 50.44           C  
ATOM   2881  O   VAL B  45      45.913  27.321  52.809  1.00 50.48           O  
ATOM   2882  CB  VAL B  45      42.690  28.423  53.157  1.00 50.27           C  
ATOM   2883  CG1 VAL B  45      41.624  28.713  52.094  1.00 50.36           C  
ATOM   2884  CG2 VAL B  45      42.014  28.403  54.534  1.00 50.56           C  
ATOM   2885  H   VAL B  45      44.425  26.465  54.603  1.00 49.98           H  
ATOM   2886  HA  VAL B  45      42.938  26.546  52.051  1.00 50.27           H  
ATOM   2887  HB  VAL B  45      43.380  29.276  53.163  1.00 50.27           H  
ATOM   2888 HG11 VAL B  45      42.067  29.043  51.152  1.00 50.36           H  
ATOM   2889 HG12 VAL B  45      41.025  27.826  51.883  1.00 50.36           H  
ATOM   2890 HG13 VAL B  45      40.942  29.498  52.426  1.00 50.36           H  
ATOM   2891 HG21 VAL B  45      41.270  27.604  54.609  1.00 50.56           H  
ATOM   2892 HG22 VAL B  45      42.752  28.283  55.333  1.00 50.56           H  
ATOM   2893 HG23 VAL B  45      41.492  29.345  54.727  1.00 50.56           H  
ATOM   2894  N   ARG B  46      44.800  28.063  50.985  1.00 50.61           N  
ATOM   2895  CA  ARG B  46      45.880  28.095  50.007  1.00 50.99           C  
ATOM   2896  C   ARG B  46      45.923  29.534  49.463  1.00 51.36           C  
ATOM   2897  O   ARG B  46      44.890  30.199  49.327  1.00 51.68           O  
ATOM   2898  CB  ARG B  46      45.601  27.132  48.843  1.00  0.00           C  
ATOM   2899  CG  ARG B  46      45.721  25.651  49.223  1.00  0.00           C  
ATOM   2900  CD  ARG B  46      47.149  25.121  49.120  1.00  0.00           C  
ATOM   2901  NE  ARG B  46      47.573  24.881  47.738  1.00  0.00           N  
ATOM   2902  CZ  ARG B  46      47.139  23.887  46.941  1.00  0.00           C  
ATOM   2903  NH1 ARG B  46      46.229  22.988  47.351  1.00  0.00           N  
ATOM   2904  NH2 ARG B  46      47.632  23.793  45.700  1.00  0.00           N1+
ATOM   2905  H   ARG B  46      44.004  28.674  50.786  1.00 50.61           H  
ATOM   2906  HA  ARG B  46      46.827  27.850  50.493  1.00 50.99           H  
ATOM   2907  HB2 ARG B  46      44.579  27.309  48.481  1.00  0.00           H  
ATOM   2908  HB3 ARG B  46      46.267  27.353  48.000  1.00  0.00           H  
ATOM   2909  HG2 ARG B  46      45.350  25.487  50.240  1.00  0.00           H  
ATOM   2910  HG3 ARG B  46      45.064  25.076  48.562  1.00  0.00           H  
ATOM   2911  HD2 ARG B  46      47.860  25.823  49.568  1.00  0.00           H  
ATOM   2912  HD3 ARG B  46      47.256  24.180  49.671  1.00  0.00           H  
ATOM   2913  HE  ARG B  46      48.253  25.524  47.361  1.00  0.00           H  
ATOM   2914 HH11 ARG B  46      45.850  23.042  48.284  1.00  0.00           H  
ATOM   2915 HH12 ARG B  46      45.925  22.256  46.724  1.00  0.00           H  
ATOM   2916 HH21 ARG B  46      47.318  23.054  45.086  1.00  0.00           H  
ATOM   2917 HH22 ARG B  46      48.319  24.460  45.377  1.00  0.00           H  
ATOM   2918  N   VAL B  47      47.122  29.955  49.055  1.00 51.50           N  
ATOM   2919  CA  VAL B  47      47.364  31.155  48.242  1.00 51.53           C  
ATOM   2920  C   VAL B  47      47.818  30.476  46.935  1.00 51.58           C  
ATOM   2921  O   VAL B  47      48.920  29.926  46.857  1.00 51.48           O  
ATOM   2922  CB  VAL B  47      48.422  32.045  48.900  1.00 51.61           C  
ATOM   2923  CG1 VAL B  47      49.013  33.081  47.945  1.00 51.59           C  
ATOM   2924  CG2 VAL B  47      47.830  32.747  50.128  1.00 51.92           C  
ATOM   2925  H   VAL B  47      47.928  29.375  49.240  1.00 51.50           H  
ATOM   2926  HA  VAL B  47      46.427  31.698  48.089  1.00 51.53           H  
ATOM   2927  HB  VAL B  47      49.242  31.410  49.239  1.00 51.61           H  
ATOM   2928 HG11 VAL B  47      49.508  32.607  47.092  1.00 51.59           H  
ATOM   2929 HG12 VAL B  47      48.245  33.754  47.560  1.00 51.59           H  
ATOM   2930 HG13 VAL B  47      49.765  33.691  48.456  1.00 51.59           H  
ATOM   2931 HG21 VAL B  47      46.956  33.349  49.858  1.00 51.92           H  
ATOM   2932 HG22 VAL B  47      47.516  32.020  50.884  1.00 51.92           H  
ATOM   2933 HG23 VAL B  47      48.567  33.410  50.593  1.00 51.92           H  
ATOM   2934  N   GLN B  48      46.835  30.283  46.064  1.00 51.80           N  
ATOM   2935  CA  GLN B  48      46.908  29.368  44.932  1.00 52.11           C  
ATOM   2936  C   GLN B  48      47.693  29.913  43.723  1.00 52.13           C  
ATOM   2937  O   GLN B  48      47.519  31.056  43.297  1.00 52.22           O  
ATOM   2938  CB  GLN B  48      45.480  29.082  44.398  1.00 52.14           C  
ATOM   2939  CG  GLN B  48      44.784  27.879  45.025  1.00 52.22           C  
ATOM   2940  CD  GLN B  48      45.455  26.535  44.834  1.00 52.46           C  
ATOM   2941  NE2 GLN B  48      46.091  26.277  43.810  1.00 52.57           N  
ATOM   2942  OE1 GLN B  48      45.292  25.660  45.823  1.00 52.13           O  
ATOM   2943  H   GLN B  48      45.952  30.751  46.212  1.00 51.80           H  
ATOM   2944  HA  GLN B  48      47.392  28.449  45.282  1.00 52.11           H  
ATOM   2945  HB2 GLN B  48      44.844  29.963  44.562  1.00 52.14           H  
ATOM   2946  HB3 GLN B  48      45.484  28.949  43.311  1.00 52.14           H  
ATOM   2947  HG2 GLN B  48      43.789  27.780  44.580  1.00 52.22           H  
ATOM   2948  HG3 GLN B  48      44.655  28.055  46.098  1.00 52.22           H  
ATOM   2949 HE21 GLN B  48      46.187  26.975  43.086  1.00 52.57           H  
ATOM   2950 HE22 GLN B  48      46.517  25.368  43.696  1.00 52.57           H  
ATOM   2951  N   THR B  49      48.331  28.969  43.028  1.00 52.22           N  
ATOM   2952  CA  THR B  49      48.592  29.064  41.592  1.00 52.32           C  
ATOM   2953  C   THR B  49      47.341  28.439  40.912  1.00 52.37           C  
ATOM   2954  O   THR B  49      46.622  27.627  41.509  1.00 52.42           O  
ATOM   2955  CB  THR B  49      49.870  28.348  41.121  1.00 52.34           C  
ATOM   2956  OG1 THR B  49      49.940  26.982  41.553  1.00 52.27           O  
ATOM   2957  CG2 THR B  49      51.125  29.071  41.593  1.00 52.33           C  
ATOM   2958  H   THR B  49      48.547  28.089  43.475  1.00 52.22           H  
ATOM   2959  HA  THR B  49      48.635  30.124  41.313  1.00 52.32           H  
ATOM   2960  HB  THR B  49      49.885  28.320  40.025  1.00 52.34           H  
ATOM   2961 HG21 THR B  49      51.162  30.093  41.203  1.00 52.33           H  
ATOM   2962 HG22 THR B  49      51.169  29.115  42.684  1.00 52.33           H  
ATOM   2963 HG23 THR B  49      52.022  28.538  41.261  1.00 52.33           H  
ATOM   2964  HG1 THR B  49      49.883  26.974  42.543  1.00 52.27           H  
ATOM   2965  N   GLY B  50      47.053  28.925  39.703  1.00 52.30           N  
ATOM   2966  CA  GLY B  50      45.908  28.520  38.915  1.00 52.12           C  
ATOM   2967  C   GLY B  50      44.785  29.585  38.907  1.00 51.99           C  
ATOM   2968  O   GLY B  50      43.772  29.418  38.227  1.00 51.99           O  
ATOM   2969  H   GLY B  50      47.604  29.693  39.347  1.00 52.30           H  
ATOM   2970  HA2 GLY B  50      46.254  28.387  37.885  1.00 52.12           H  
ATOM   2971  HA3 GLY B  50      45.492  27.580  39.288  1.00 52.12           H  
ATOM   2972  N   GLU B  51      45.064  30.720  39.537  1.00 51.89           N  
ATOM   2973  CA  GLU B  51      45.625  32.006  39.229  1.00 51.86           C  
ATOM   2974  C   GLU B  51      44.685  33.163  39.647  1.00 51.69           C  
ATOM   2975  O   GLU B  51      44.747  34.271  39.114  1.00 51.95           O  
ATOM   2976  CB  GLU B  51      46.094  32.126  37.766  1.00  0.00           C  
ATOM   2977  CG  GLU B  51      47.458  32.810  37.644  1.00  0.00           C  
ATOM   2978  CD  GLU B  51      48.607  31.978  38.170  1.00  0.00           C  
ATOM   2979  OE1 GLU B  51      48.447  30.862  38.659  1.00  0.00           O  
ATOM   2980  OE2 GLU B  51      49.834  32.563  38.054  1.00  0.00           O1-
ATOM   2981  H   GLU B  51      44.709  30.126  40.289  1.00 51.89           H  
ATOM   2982  HA  GLU B  51      46.480  32.092  39.911  1.00 51.86           H  
ATOM   2983  HB2 GLU B  51      45.361  32.690  37.177  1.00  0.00           H  
ATOM   2984  HB3 GLU B  51      46.167  31.141  37.290  1.00  0.00           H  
ATOM   2985  HG2 GLU B  51      47.450  33.773  38.166  1.00  0.00           H  
ATOM   2986  HG3 GLU B  51      47.658  33.012  36.585  1.00  0.00           H  
ATOM   2987  N   GLU B  52      43.958  32.922  40.735  1.00 51.38           N  
ATOM   2988  CA  GLU B  52      43.301  33.969  41.504  1.00 51.20           C  
ATOM   2989  C   GLU B  52      44.308  34.603  42.493  1.00 50.75           C  
ATOM   2990  O   GLU B  52      44.155  35.737  42.937  1.00 50.68           O  
ATOM   2991  CB  GLU B  52      42.027  33.485  42.216  1.00 51.37           C  
ATOM   2992  CG  GLU B  52      42.198  32.502  43.376  1.00 52.48           C  
ATOM   2993  CD  GLU B  52      42.462  31.077  42.965  1.00 53.65           C  
ATOM   2994  OE1 GLU B  52      41.776  30.165  43.488  1.00 54.14           O  
ATOM   2995  OE2 GLU B  52      43.379  30.829  42.138  1.00 53.28           O1-
ATOM   2996  H   GLU B  52      43.853  31.972  41.061  1.00 51.38           H  
ATOM   2997  HA  GLU B  52      43.018  34.765  40.804  1.00 51.20           H  
ATOM   2998  HB2 GLU B  52      41.519  34.371  42.619  1.00 51.37           H  
ATOM   2999  HB3 GLU B  52      41.350  33.047  41.472  1.00 51.37           H  
ATOM   3000  HG2 GLU B  52      41.269  32.509  43.960  1.00 52.48           H  
ATOM   3001  HG3 GLU B  52      42.987  32.821  44.064  1.00 52.48           H  
ATOM   3002  N   GLY B  53      45.309  33.807  42.867  1.00 50.29           N  
ATOM   3003  CA  GLY B  53      46.323  34.176  43.830  1.00 49.48           C  
ATOM   3004  C   GLY B  53      45.806  34.158  45.268  1.00 49.02           C  
ATOM   3005  O   GLY B  53      46.252  33.382  46.111  1.00 49.08           O  
ATOM   3006  H   GLY B  53      45.422  32.916  42.406  1.00 50.29           H  
ATOM   3007  HA2 GLY B  53      47.160  33.482  43.737  1.00 49.48           H  
ATOM   3008  HA3 GLY B  53      46.685  35.184  43.598  1.00 49.48           H  
ATOM   3009  N   MET B  54      44.918  35.108  45.555  1.00 48.60           N  
ATOM   3010  CA  MET B  54      44.413  35.362  46.898  1.00 48.25           C  
ATOM   3011  C   MET B  54      42.892  35.076  46.920  1.00 47.76           C  
ATOM   3012  O   MET B  54      42.123  35.879  46.403  1.00 47.90           O  
ATOM   3013  CB  MET B  54      44.626  36.837  47.292  1.00 48.25           C  
ATOM   3014  CG  MET B  54      46.083  37.284  47.406  1.00 48.92           C  
ATOM   3015  SD  MET B  54      47.080  36.414  48.658  1.00 48.51           S  
ATOM   3016  CE  MET B  54      46.191  36.874  50.161  1.00 49.16           C  
ATOM   3017  H   MET B  54      44.562  35.693  44.813  1.00 48.60           H  
ATOM   3018  HA  MET B  54      44.922  34.724  47.625  1.00 48.25           H  
ATOM   3019  HB2 MET B  54      44.100  37.044  48.232  1.00 48.25           H  
ATOM   3020  HB3 MET B  54      44.148  37.484  46.543  1.00 48.25           H  
ATOM   3021  HG2 MET B  54      46.119  38.355  47.632  1.00 48.92           H  
ATOM   3022  HG3 MET B  54      46.587  37.154  46.442  1.00 48.92           H  
ATOM   3023  HE1 MET B  54      46.046  37.956  50.210  1.00 49.16           H  
ATOM   3024  HE2 MET B  54      45.227  36.363  50.205  1.00 49.16           H  
ATOM   3025  HE3 MET B  54      46.777  36.564  51.031  1.00 49.16           H  
ATOM   3026  N   PRO B  55      42.471  33.960  47.504  1.00 47.25           N  
ATOM   3027  CA  PRO B  55      41.045  33.724  47.745  1.00 46.87           C  
ATOM   3028  C   PRO B  55      40.553  34.724  48.831  1.00 46.42           C  
ATOM   3029  O   PRO B  55      40.652  34.482  50.031  1.00 46.06           O  
ATOM   3030  CB  PRO B  55      40.956  32.270  48.218  1.00 46.86           C  
ATOM   3031  CG  PRO B  55      42.282  31.659  47.792  1.00 47.05           C  
ATOM   3032  CD  PRO B  55      43.259  32.810  47.923  1.00 47.22           C  
ATOM   3033  HA  PRO B  55      40.493  33.870  46.809  1.00 46.87           H  
ATOM   3034  HB2 PRO B  55      40.846  32.185  49.304  1.00 46.86           H  
ATOM   3035  HB3 PRO B  55      40.102  31.753  47.769  1.00 46.86           H  
ATOM   3036  HG2 PRO B  55      42.222  31.349  46.742  1.00 47.05           H  
ATOM   3037  HG3 PRO B  55      42.559  30.793  48.395  1.00 47.05           H  
ATOM   3038  HD2 PRO B  55      44.139  32.663  47.299  1.00 47.22           H  
ATOM   3039  HD3 PRO B  55      43.564  32.969  48.963  1.00 47.22           H  
ATOM   3040  N   LEU B  56      40.101  35.867  48.331  1.00 46.41           N  
ATOM   3041  CA  LEU B  56      39.702  37.019  49.154  1.00 46.33           C  
ATOM   3042  C   LEU B  56      38.577  36.688  50.168  1.00 46.38           C  
ATOM   3043  O   LEU B  56      38.420  37.381  51.180  1.00 46.65           O  
ATOM   3044  CB  LEU B  56      39.306  38.190  48.237  1.00 46.30           C  
ATOM   3045  CG  LEU B  56      39.152  39.541  48.969  1.00 45.95           C  
ATOM   3046  CD1 LEU B  56      39.813  40.665  48.164  1.00 46.17           C  
ATOM   3047  CD2 LEU B  56      37.680  39.893  49.200  1.00 45.42           C  
ATOM   3048  H   LEU B  56      40.156  36.003  47.331  1.00 46.41           H  
ATOM   3049  HA  LEU B  56      40.590  37.284  49.740  1.00 46.33           H  
ATOM   3050  HB2 LEU B  56      40.086  38.287  47.469  1.00 46.30           H  
ATOM   3051  HB3 LEU B  56      38.384  37.941  47.695  1.00 46.30           H  
ATOM   3052  HG  LEU B  56      39.657  39.498  49.942  1.00 45.95           H  
ATOM   3053 HD11 LEU B  56      40.883  40.470  48.034  1.00 46.17           H  
ATOM   3054 HD12 LEU B  56      39.361  40.761  47.170  1.00 46.17           H  
ATOM   3055 HD13 LEU B  56      39.710  41.626  48.679  1.00 46.17           H  
ATOM   3056 HD21 LEU B  56      37.150  40.027  48.250  1.00 45.42           H  
ATOM   3057 HD22 LEU B  56      37.158  39.117  49.765  1.00 45.42           H  
ATOM   3058 HD23 LEU B  56      37.595  40.827  49.765  1.00 45.42           H  
ATOM   3059  N   SER B  57      37.839  35.616  49.880  1.00 46.31           N  
ATOM   3060  CA  SER B  57      36.738  35.167  50.742  1.00 46.19           C  
ATOM   3061  C   SER B  57      37.312  34.785  52.128  1.00 46.23           C  
ATOM   3062  O   SER B  57      36.688  35.002  53.163  1.00 46.14           O  
ATOM   3063  CB  SER B  57      36.022  33.961  50.115  1.00 46.00           C  
ATOM   3064  OG  SER B  57      34.705  33.766  50.611  1.00 47.30           O  
ATOM   3065  H   SER B  57      38.071  35.078  49.057  1.00 46.31           H  
ATOM   3066  HA  SER B  57      36.057  36.014  50.886  1.00 46.19           H  
ATOM   3067  HB2 SER B  57      36.583  33.034  50.276  1.00 46.00           H  
ATOM   3068  HB3 SER B  57      35.930  34.098  49.032  1.00 46.00           H  
ATOM   3069  HG  SER B  57      34.251  34.634  50.616  1.00 47.30           H  
ATOM   3070  N   THR B  58      38.505  34.203  52.128  1.00 46.41           N  
ATOM   3071  CA  THR B  58      39.168  33.711  53.343  1.00 47.06           C  
ATOM   3072  C   THR B  58      39.596  34.906  54.214  1.00 46.99           C  
ATOM   3073  O   THR B  58      39.656  34.793  55.443  1.00 47.02           O  
ATOM   3074  CB  THR B  58      40.421  32.893  52.977  1.00 47.34           C  
ATOM   3075  OG1 THR B  58      40.061  31.903  52.003  1.00 48.38           O  
ATOM   3076  CG2 THR B  58      41.035  32.180  54.174  1.00 47.85           C  
ATOM   3077  H   THR B  58      39.001  34.075  51.257  1.00 46.41           H  
ATOM   3078  HA  THR B  58      38.435  33.107  53.890  1.00 47.06           H  
ATOM   3079  HB  THR B  58      41.176  33.542  52.518  1.00 47.34           H  
ATOM   3080 HG21 THR B  58      41.410  32.883  54.923  1.00 47.85           H  
ATOM   3081 HG22 THR B  58      40.306  31.515  54.649  1.00 47.85           H  
ATOM   3082 HG23 THR B  58      41.874  31.555  53.850  1.00 47.85           H  
ATOM   3083  HG1 THR B  58      40.890  31.614  51.580  1.00 48.38           H  
ATOM   3084  N   ILE B  59      39.973  36.000  53.551  1.00 47.06           N  
ATOM   3085  CA  ILE B  59      40.473  37.184  54.256  1.00 47.30           C  
ATOM   3086  C   ILE B  59      39.267  37.776  55.027  1.00 48.09           C  
ATOM   3087  O   ILE B  59      39.422  38.282  56.142  1.00 48.01           O  
ATOM   3088  CB  ILE B  59      41.094  38.226  53.291  1.00 46.91           C  
ATOM   3089  CG1 ILE B  59      42.234  37.601  52.454  1.00 46.29           C  
ATOM   3090  CG2 ILE B  59      41.600  39.451  54.068  1.00 46.14           C  
ATOM   3091  CD1 ILE B  59      42.824  38.552  51.419  1.00 45.24           C  
ATOM   3092  H   ILE B  59      39.903  36.011  52.544  1.00 47.06           H  
ATOM   3093  HA  ILE B  59      41.212  36.848  54.994  1.00 47.30           H  
ATOM   3094  HB  ILE B  59      40.316  38.575  52.599  1.00 46.91           H  
ATOM   3095 HG12 ILE B  59      43.035  37.246  53.114  1.00 46.29           H  
ATOM   3096 HG13 ILE B  59      41.862  36.724  51.914  1.00 46.29           H  
ATOM   3097 HG21 ILE B  59      40.794  39.933  54.628  1.00 46.14           H  
ATOM   3098 HG22 ILE B  59      42.387  39.170  54.776  1.00 46.14           H  
ATOM   3099 HG23 ILE B  59      42.003  40.214  53.395  1.00 46.14           H  
ATOM   3100 HD11 ILE B  59      42.039  39.036  50.830  1.00 45.24           H  
ATOM   3101 HD12 ILE B  59      43.435  39.328  51.889  1.00 45.24           H  
ATOM   3102 HD13 ILE B  59      43.468  38.001  50.729  1.00 45.24           H  
ATOM   3103  N   ARG B  60      38.108  37.741  54.377  1.00 48.93           N  
ATOM   3104  CA  ARG B  60      36.894  38.285  54.961  1.00 50.07           C  
ATOM   3105  C   ARG B  60      36.416  37.384  56.121  1.00 50.25           C  
ATOM   3106  O   ARG B  60      35.908  37.868  57.116  1.00 50.86           O  
ATOM   3107  CB  ARG B  60      35.817  38.464  53.894  1.00 49.86           C  
ATOM   3108  CG  ARG B  60      34.733  39.432  54.371  1.00 51.65           C  
ATOM   3109  CD  ARG B  60      33.776  39.823  53.252  1.00 51.86           C  
ATOM   3110  NE  ARG B  60      34.445  40.638  52.220  1.00 55.38           N  
ATOM   3111  CZ  ARG B  60      33.888  41.026  51.078  1.00 57.21           C  
ATOM   3112  NH1 ARG B  60      32.611  40.714  50.835  1.00 58.14           N  
ATOM   3113  NH2 ARG B  60      34.602  41.708  50.172  1.00 57.30           N1+
ATOM   3114  H   ARG B  60      38.088  37.311  53.463  1.00 48.93           H  
ATOM   3115  HA  ARG B  60      37.162  39.257  55.393  1.00 50.07           H  
ATOM   3116  HB2 ARG B  60      36.279  38.854  52.979  1.00 49.86           H  
ATOM   3117  HB3 ARG B  60      35.363  37.501  53.629  1.00 49.86           H  
ATOM   3118  HG2 ARG B  60      35.193  40.341  54.778  1.00 51.65           H  
ATOM   3119  HG3 ARG B  60      34.158  38.966  55.179  1.00 51.65           H  
ATOM   3120  HD2 ARG B  60      32.987  40.438  53.691  1.00 51.86           H  
ATOM   3121  HD3 ARG B  60      33.365  38.922  52.787  1.00 51.86           H  
ATOM   3122  HE  ARG B  60      35.412  40.878  52.384  1.00 55.38           H  
ATOM   3123 HH11 ARG B  60      32.180  40.993  49.965  1.00 58.14           H  
ATOM   3124 HH12 ARG B  60      32.078  40.200  51.521  1.00 58.14           H  
ATOM   3125 HH21 ARG B  60      35.570  41.931  50.356  1.00 57.30           H  
ATOM   3126 HH22 ARG B  60      34.173  42.000  49.306  1.00 57.30           H  
ATOM   3127  N   GLU B  61      36.610  36.078  55.968  1.00 50.65           N  
ATOM   3128  CA  GLU B  61      36.209  35.085  56.967  1.00 51.02           C  
ATOM   3129  C   GLU B  61      37.088  35.285  58.222  1.00 51.08           C  
ATOM   3130  O   GLU B  61      36.609  35.148  59.356  1.00 51.41           O  
ATOM   3131  CB  GLU B  61      36.336  33.671  56.395  1.00 50.90           C  
ATOM   3132  CG  GLU B  61      35.793  32.597  57.335  1.00 50.92           C  
ATOM   3133  CD  GLU B  61      35.099  31.534  56.524  1.00 52.20           C  
ATOM   3134  OE1 GLU B  61      35.640  30.404  56.419  1.00 53.24           O  
ATOM   3135  OE2 GLU B  61      33.977  31.812  56.007  1.00 54.76           O1-
ATOM   3136  H   GLU B  61      37.101  35.766  55.142  1.00 50.65           H  
ATOM   3137  HA  GLU B  61      35.170  35.303  57.243  1.00 51.02           H  
ATOM   3138  HB2 GLU B  61      35.823  33.638  55.426  1.00 50.90           H  
ATOM   3139  HB3 GLU B  61      37.388  33.444  56.182  1.00 50.90           H  
ATOM   3140  HG2 GLU B  61      35.066  33.009  58.043  1.00 50.92           H  
ATOM   3141  HG3 GLU B  61      36.606  32.162  57.927  1.00 50.92           H  
ATOM   3142  N   VAL B  62      38.364  35.605  58.019  1.00 50.81           N  
ATOM   3143  CA  VAL B  62      39.254  35.927  59.134  1.00 50.28           C  
ATOM   3144  C   VAL B  62      38.764  37.264  59.745  1.00 50.54           C  
ATOM   3145  O   VAL B  62      38.560  37.368  60.952  1.00 50.71           O  
ATOM   3146  CB  VAL B  62      40.732  36.023  58.691  1.00 49.86           C  
ATOM   3147  CG1 VAL B  62      41.633  36.623  59.778  1.00 48.72           C  
ATOM   3148  CG2 VAL B  62      41.280  34.646  58.316  1.00 50.35           C  
ATOM   3149  H   VAL B  62      38.723  35.644  57.076  1.00 50.81           H  
ATOM   3150  HA  VAL B  62      39.130  35.153  59.897  1.00 50.28           H  
ATOM   3151  HB  VAL B  62      40.806  36.666  57.805  1.00 49.86           H  
ATOM   3152 HG11 VAL B  62      41.357  37.656  60.008  1.00 48.72           H  
ATOM   3153 HG12 VAL B  62      41.577  36.039  60.703  1.00 48.72           H  
ATOM   3154 HG13 VAL B  62      42.677  36.638  59.450  1.00 48.72           H  
ATOM   3155 HG21 VAL B  62      41.310  33.985  59.188  1.00 50.35           H  
ATOM   3156 HG22 VAL B  62      40.668  34.161  57.555  1.00 50.35           H  
ATOM   3157 HG23 VAL B  62      42.296  34.727  57.916  1.00 50.35           H  
ATOM   3158  N   ALA B  63      38.619  38.274  58.890  1.00 50.81           N  
ATOM   3159  CA  ALA B  63      38.408  39.639  59.348  1.00 50.84           C  
ATOM   3160  C   ALA B  63      37.110  39.772  60.172  1.00 50.86           C  
ATOM   3161  O   ALA B  63      37.138  40.432  61.219  1.00 50.92           O  
ATOM   3162  CB  ALA B  63      38.376  40.622  58.187  1.00 50.50           C  
ATOM   3163  H   ALA B  63      38.669  38.082  57.899  1.00 50.81           H  
ATOM   3164  HA  ALA B  63      39.245  39.884  60.014  1.00 50.84           H  
ATOM   3165  HB1 ALA B  63      39.318  40.599  57.629  1.00 50.50           H  
ATOM   3166  HB2 ALA B  63      37.566  40.392  57.488  1.00 50.50           H  
ATOM   3167  HB3 ALA B  63      38.220  41.645  58.547  1.00 50.50           H  
ATOM   3168  N   VAL B  64      36.019  39.189  59.669  1.00 50.82           N  
ATOM   3169  CA  VAL B  64      34.711  39.361  60.307  1.00 51.03           C  
ATOM   3170  C   VAL B  64      34.712  38.696  61.712  1.00 51.34           C  
ATOM   3171  O   VAL B  64      33.954  39.117  62.588  1.00 51.17           O  
ATOM   3172  CB  VAL B  64      33.576  38.830  59.398  1.00 50.76           C  
ATOM   3173  CG1 VAL B  64      32.224  38.729  60.112  1.00 50.56           C  
ATOM   3174  CG2 VAL B  64      33.405  39.743  58.174  1.00 51.15           C  
ATOM   3175  H   VAL B  64      36.126  38.626  58.838  1.00 50.82           H  
ATOM   3176  HA  VAL B  64      34.578  40.437  60.482  1.00 51.03           H  
ATOM   3177  HB  VAL B  64      33.840  37.825  59.043  1.00 50.76           H  
ATOM   3178 HG11 VAL B  64      32.238  37.952  60.884  1.00 50.56           H  
ATOM   3179 HG12 VAL B  64      31.949  39.680  60.582  1.00 50.56           H  
ATOM   3180 HG13 VAL B  64      31.430  38.464  59.406  1.00 50.56           H  
ATOM   3181 HG21 VAL B  64      33.054  40.737  58.471  1.00 51.15           H  
ATOM   3182 HG22 VAL B  64      34.343  39.873  57.629  1.00 51.15           H  
ATOM   3183 HG23 VAL B  64      32.672  39.321  57.478  1.00 51.15           H  
ATOM   3184  N   LEU B  65      35.472  37.612  61.842  1.00 51.83           N  
ATOM   3185  CA  LEU B  65      35.530  36.859  63.087  1.00 52.12           C  
ATOM   3186  C   LEU B  65      36.475  37.521  64.110  1.00 52.07           C  
ATOM   3187  O   LEU B  65      36.191  37.491  65.306  1.00 52.28           O  
ATOM   3188  CB  LEU B  65      35.950  35.407  62.843  1.00 52.45           C  
ATOM   3189  CG  LEU B  65      34.919  34.598  62.032  1.00 52.99           C  
ATOM   3190  CD1 LEU B  65      35.463  33.201  61.755  1.00 52.91           C  
ATOM   3191  CD2 LEU B  65      33.574  34.483  62.745  1.00 54.48           C  
ATOM   3192  H   LEU B  65      36.006  37.303  61.043  1.00 51.83           H  
ATOM   3193  HA  LEU B  65      34.535  36.892  63.546  1.00 52.12           H  
ATOM   3194  HB2 LEU B  65      36.914  35.391  62.318  1.00 52.45           H  
ATOM   3195  HB3 LEU B  65      36.122  34.911  63.808  1.00 52.45           H  
ATOM   3196  HG  LEU B  65      34.744  35.087  61.068  1.00 52.99           H  
ATOM   3197 HD11 LEU B  65      36.435  33.241  61.257  1.00 52.91           H  
ATOM   3198 HD12 LEU B  65      35.580  32.643  62.689  1.00 52.91           H  
ATOM   3199 HD13 LEU B  65      34.779  32.647  61.104  1.00 52.91           H  
ATOM   3200 HD21 LEU B  65      33.700  34.204  63.795  1.00 54.48           H  
ATOM   3201 HD22 LEU B  65      33.031  35.431  62.698  1.00 54.48           H  
ATOM   3202 HD23 LEU B  65      32.945  33.724  62.274  1.00 54.48           H  
ATOM   3203  N   ARG B  66      37.619  38.025  63.646  1.00 52.02           N  
ATOM   3204  CA  ARG B  66      38.588  38.641  64.561  1.00 52.49           C  
ATOM   3205  C   ARG B  66      38.066  40.035  65.028  1.00 52.47           C  
ATOM   3206  O   ARG B  66      38.319  40.460  66.151  1.00 52.40           O  
ATOM   3207  CB  ARG B  66      39.993  38.782  63.964  1.00 52.64           C  
ATOM   3208  CG  ARG B  66      40.713  37.489  63.546  1.00 53.09           C  
ATOM   3209  CD  ARG B  66      40.669  36.293  64.495  1.00 54.16           C  
ATOM   3210  NE  ARG B  66      41.346  36.534  65.770  1.00 56.16           N  
ATOM   3211  CZ  ARG B  66      42.224  35.760  66.413  1.00 57.52           C  
ATOM   3212  NH1 ARG B  66      42.806  34.734  65.797  1.00 58.35           N  
ATOM   3213  NH2 ARG B  66      42.525  36.012  67.686  1.00 57.25           N1+
ATOM   3214  H   ARG B  66      37.814  37.987  62.656  1.00 52.02           H  
ATOM   3215  HA  ARG B  66      38.621  38.012  65.455  1.00 52.49           H  
ATOM   3216  HB2 ARG B  66      39.948  39.440  63.085  1.00 52.64           H  
ATOM   3217  HB3 ARG B  66      40.631  39.310  64.684  1.00 52.64           H  
ATOM   3218  HG2 ARG B  66      41.762  37.739  63.343  1.00 53.09           H  
ATOM   3219  HG3 ARG B  66      40.295  37.158  62.593  1.00 53.09           H  
ATOM   3220  HD2 ARG B  66      41.123  35.442  63.986  1.00 54.16           H  
ATOM   3221  HD3 ARG B  66      39.635  36.013  64.719  1.00 54.16           H  
ATOM   3222  HE  ARG B  66      40.946  37.307  66.282  1.00 56.16           H  
ATOM   3223 HH11 ARG B  66      42.585  34.534  64.832  1.00 58.35           H  
ATOM   3224 HH12 ARG B  66      43.469  34.157  66.293  1.00 58.35           H  
ATOM   3225 HH21 ARG B  66      42.089  36.789  68.163  1.00 57.25           H  
ATOM   3226 HH22 ARG B  66      43.188  35.428  68.174  1.00 57.25           H  
ATOM   3227  N   HIS B  67      37.299  40.691  64.169  1.00 52.54           N  
ATOM   3228  CA  HIS B  67      36.817  42.068  64.431  1.00 52.61           C  
ATOM   3229  C   HIS B  67      35.860  42.098  65.660  1.00 52.70           C  
ATOM   3230  O   HIS B  67      35.613  43.150  66.248  1.00 53.04           O  
ATOM   3231  CB  HIS B  67      36.104  42.623  63.190  1.00 52.40           C  
ATOM   3232  CG  HIS B  67      35.702  44.049  63.273  1.00 51.55           C  
ATOM   3233  CD2 HIS B  67      34.492  44.628  63.588  1.00 50.73           C  
ATOM   3234  ND1 HIS B  67      36.552  45.067  63.009  1.00 50.66           N  
ATOM   3235  NE2 HIS B  67      34.602  45.940  63.502  1.00 50.42           N  
ATOM   3236  CE1 HIS B  67      35.837  46.231  63.143  1.00 50.93           C  
ATOM   3237  H   HIS B  67      36.999  40.235  63.319  1.00 52.54           H  
ATOM   3238  HA  HIS B  67      37.694  42.675  64.689  1.00 52.61           H  
ATOM   3239  HB2 HIS B  67      35.222  42.011  62.961  1.00 52.40           H  
ATOM   3240  HB3 HIS B  67      36.774  42.535  62.328  1.00 52.40           H  
ATOM   3241  HD2 HIS B  67      33.595  44.093  63.862  1.00 50.73           H  
ATOM   3242  HE2 HIS B  67      33.814  46.654  63.693  1.00 50.42           H  
ATOM   3243  HE1 HIS B  67      36.200  47.162  62.992  1.00 50.93           H  
ATOM   3244  N   LEU B  68      35.315  40.953  66.001  1.00 52.91           N  
ATOM   3245  CA  LEU B  68      34.317  40.823  67.052  1.00 53.14           C  
ATOM   3246  C   LEU B  68      34.809  39.942  68.235  1.00 53.46           C  
ATOM   3247  O   LEU B  68      34.026  39.643  69.138  1.00 53.65           O  
ATOM   3248  CB  LEU B  68      33.000  40.273  66.478  1.00 52.92           C  
ATOM   3249  CG  LEU B  68      32.339  41.169  65.406  1.00 52.30           C  
ATOM   3250  CD1 LEU B  68      31.123  40.460  64.806  1.00 51.63           C  
ATOM   3251  CD2 LEU B  68      31.908  42.524  65.969  1.00 51.81           C  
ATOM   3252  H   LEU B  68      35.630  40.098  65.564  1.00 52.91           H  
ATOM   3253  HA  LEU B  68      34.136  41.805  67.501  1.00 53.14           H  
ATOM   3254  HB2 LEU B  68      33.204  39.289  66.038  1.00 52.92           H  
ATOM   3255  HB3 LEU B  68      32.283  40.100  67.291  1.00 52.92           H  
ATOM   3256  HG  LEU B  68      33.051  41.343  64.591  1.00 52.30           H  
ATOM   3257 HD11 LEU B  68      31.404  39.493  64.377  1.00 51.63           H  
ATOM   3258 HD12 LEU B  68      30.351  40.290  65.564  1.00 51.63           H  
ATOM   3259 HD13 LEU B  68      30.679  41.061  64.004  1.00 51.63           H  
ATOM   3260 HD21 LEU B  68      31.248  42.400  66.833  1.00 51.81           H  
ATOM   3261 HD22 LEU B  68      32.769  43.120  66.282  1.00 51.81           H  
ATOM   3262 HD23 LEU B  68      31.370  43.106  65.214  1.00 51.81           H  
ATOM   3263  N   GLU B  69      36.106  39.651  68.271  1.00 53.81           N  
ATOM   3264  CA  GLU B  69      36.632  38.695  69.249  1.00 54.07           C  
ATOM   3265  C   GLU B  69      36.715  39.317  70.659  1.00 54.01           C  
ATOM   3266  O   GLU B  69      36.598  38.623  71.668  1.00 54.43           O  
ATOM   3267  CB  GLU B  69      37.977  38.087  68.831  1.00 54.08           C  
ATOM   3268  CG  GLU B  69      39.196  38.990  69.036  1.00 54.95           C  
ATOM   3269  CD  GLU B  69      40.377  38.318  68.387  1.00 56.88           C  
ATOM   3270  OE1 GLU B  69      41.213  37.724  69.118  1.00 57.49           O  
ATOM   3271  OE2 GLU B  69      40.436  38.332  67.129  1.00 57.48           O1-
ATOM   3272  H   GLU B  69      36.736  40.100  67.622  1.00 53.81           H  
ATOM   3273  HA  GLU B  69      35.896  37.882  69.312  1.00 54.07           H  
ATOM   3274  HB2 GLU B  69      38.137  37.173  69.419  1.00 54.08           H  
ATOM   3275  HB3 GLU B  69      37.908  37.763  67.785  1.00 54.08           H  
ATOM   3276  HG2 GLU B  69      39.403  39.138  70.102  1.00 54.95           H  
ATOM   3277  HG3 GLU B  69      39.049  39.975  68.583  1.00 54.95           H  
ATOM   3278  N   THR B  70      37.035  40.615  70.689  1.00 53.91           N  
ATOM   3279  CA  THR B  70      37.406  41.333  71.913  1.00 53.89           C  
ATOM   3280  C   THR B  70      36.235  41.527  72.896  1.00 53.87           C  
ATOM   3281  O   THR B  70      36.423  42.006  74.028  1.00 53.78           O  
ATOM   3282  CB  THR B  70      37.982  42.724  71.573  1.00 53.82           C  
ATOM   3283  OG1 THR B  70      37.170  43.362  70.576  1.00 53.48           O  
ATOM   3284  CG2 THR B  70      39.394  42.622  71.007  1.00 54.13           C  
ATOM   3285  H   THR B  70      37.088  41.129  69.821  1.00 53.91           H  
ATOM   3286  HA  THR B  70      38.148  40.724  72.446  1.00 53.89           H  
ATOM   3287  HB  THR B  70      38.009  43.376  72.453  1.00 53.82           H  
ATOM   3288 HG21 THR B  70      40.074  42.140  71.716  1.00 54.13           H  
ATOM   3289 HG22 THR B  70      39.410  42.063  70.066  1.00 54.13           H  
ATOM   3290 HG23 THR B  70      39.783  43.621  70.779  1.00 54.13           H  
ATOM   3291  HG1 THR B  70      36.363  43.695  71.013  1.00 53.48           H  
ATOM   3292  N   PHE B  71      35.023  41.253  72.416  1.00 53.83           N  
ATOM   3293  CA  PHE B  71      33.810  41.302  73.233  1.00 53.55           C  
ATOM   3294  C   PHE B  71      33.499  39.931  73.878  1.00 53.67           C  
ATOM   3295  O   PHE B  71      32.564  39.823  74.656  1.00 54.05           O  
ATOM   3296  CB  PHE B  71      32.588  41.714  72.387  1.00 53.40           C  
ATOM   3297  CG  PHE B  71      32.789  43.018  71.646  1.00 52.87           C  
ATOM   3298  CD1 PHE B  71      32.784  44.226  72.335  1.00 53.42           C  
ATOM   3299  CD2 PHE B  71      33.042  43.022  70.297  1.00 52.80           C  
ATOM   3300  CE1 PHE B  71      33.011  45.434  71.680  1.00 52.97           C  
ATOM   3301  CE2 PHE B  71      33.278  44.217  69.636  1.00 53.77           C  
ATOM   3302  CZ  PHE B  71      33.263  45.429  70.332  1.00 53.17           C  
ATOM   3303  H   PHE B  71      34.924  41.014  71.440  1.00 53.83           H  
ATOM   3304  HA  PHE B  71      33.964  42.015  74.052  1.00 53.55           H  
ATOM   3305  HB2 PHE B  71      32.349  40.919  71.667  1.00 53.40           H  
ATOM   3306  HB3 PHE B  71      31.698  41.805  73.024  1.00 53.40           H  
ATOM   3307  HD1 PHE B  71      32.600  44.227  73.399  1.00 53.42           H  
ATOM   3308  HD2 PHE B  71      33.057  42.092  69.749  1.00 52.80           H  
ATOM   3309  HE1 PHE B  71      32.989  46.365  72.227  1.00 52.97           H  
ATOM   3310  HE2 PHE B  71      33.475  44.212  68.574  1.00 53.77           H  
ATOM   3311  HZ  PHE B  71      33.448  46.356  69.811  1.00 53.17           H  
ATOM   3312  N   GLU B  72      34.166  38.889  73.377  1.00 53.73           N  
ATOM   3313  CA  GLU B  72      33.888  37.487  73.711  1.00 54.09           C  
ATOM   3314  C   GLU B  72      32.410  37.175  73.353  1.00 53.74           C  
ATOM   3315  O   GLU B  72      31.625  36.598  74.115  1.00 53.49           O  
ATOM   3316  CB  GLU B  72      34.332  37.076  75.125  1.00 54.01           C  
ATOM   3317  CG  GLU B  72      35.581  36.176  75.102  1.00 54.42           C  
ATOM   3318  CD  GLU B  72      35.397  34.915  74.291  1.00 55.14           C  
ATOM   3319  OE1 GLU B  72      36.369  34.448  73.644  1.00 57.27           O  
ATOM   3320  OE2 GLU B  72      34.243  34.436  74.147  1.00 55.35           O1-
ATOM   3321  H   GLU B  72      34.909  39.063  72.715  1.00 53.73           H  
ATOM   3322  HA  GLU B  72      34.473  36.931  72.968  1.00 54.09           H  
ATOM   3323  HB2 GLU B  72      34.559  37.960  75.732  1.00 54.01           H  
ATOM   3324  HB3 GLU B  72      33.532  36.540  75.649  1.00 54.01           H  
ATOM   3325  HG2 GLU B  72      35.839  35.886  76.127  1.00 54.42           H  
ATOM   3326  HG3 GLU B  72      36.428  36.743  74.698  1.00 54.42           H  
ATOM   3327  N   HIS B  73      32.074  37.514  72.100  1.00 53.48           N  
ATOM   3328  CA  HIS B  73      30.711  37.312  71.610  1.00 53.09           C  
ATOM   3329  C   HIS B  73      30.523  35.795  71.354  1.00 52.70           C  
ATOM   3330  O   HIS B  73      31.325  35.211  70.620  1.00 52.75           O  
ATOM   3331  CB  HIS B  73      30.458  38.080  70.312  1.00 53.09           C  
ATOM   3332  CG  HIS B  73      29.009  38.166  70.026  1.00 53.33           C  
ATOM   3333  ND1 HIS B  73      28.265  37.092  69.582  1.00 52.44           N  
ATOM   3334  CD2 HIS B  73      28.132  39.187  70.175  1.00 53.02           C  
ATOM   3335  CE1 HIS B  73      27.000  37.453  69.461  1.00 51.97           C  
ATOM   3336  NE2 HIS B  73      26.892  38.720  69.812  1.00 51.84           N  
ATOM   3337  H   HIS B  73      32.773  37.919  71.494  1.00 53.48           H  
ATOM   3338  HA  HIS B  73      30.043  37.674  72.397  1.00 53.09           H  
ATOM   3339  HB2 HIS B  73      30.972  37.611  69.465  1.00 53.09           H  
ATOM   3340  HB3 HIS B  73      30.868  39.094  70.396  1.00 53.09           H  
ATOM   3341  HD2 HIS B  73      28.364  40.185  70.518  1.00 53.02           H  
ATOM   3342  HE2 HIS B  73      26.038  39.259  69.814  1.00 51.84           H  
ATOM   3343  HE1 HIS B  73      26.191  36.818  69.130  1.00 51.97           H  
ATOM   3344  N   PRO B  74      29.530  35.166  71.997  1.00 52.17           N  
ATOM   3345  CA  PRO B  74      29.441  33.707  71.988  1.00 51.79           C  
ATOM   3346  C   PRO B  74      29.016  33.080  70.646  1.00 51.69           C  
ATOM   3347  O   PRO B  74      29.296  31.903  70.404  1.00 51.95           O  
ATOM   3348  CB  PRO B  74      28.404  33.388  73.069  1.00 51.54           C  
ATOM   3349  CG  PRO B  74      27.516  34.626  73.096  1.00 51.58           C  
ATOM   3350  CD  PRO B  74      28.497  35.755  72.839  1.00 51.93           C  
ATOM   3351  HA  PRO B  74      30.423  33.288  72.242  1.00 51.79           H  
ATOM   3352  HB2 PRO B  74      27.826  32.481  72.873  1.00 51.54           H  
ATOM   3353  HB3 PRO B  74      28.903  33.277  74.039  1.00 51.54           H  
ATOM   3354  HG2 PRO B  74      26.977  34.743  74.040  1.00 51.58           H  
ATOM   3355  HG3 PRO B  74      26.777  34.574  72.288  1.00 51.58           H  
ATOM   3356  HD2 PRO B  74      28.966  36.084  73.772  1.00 51.93           H  
ATOM   3357  HD3 PRO B  74      28.026  36.614  72.357  1.00 51.93           H  
ATOM   3358  N   ASN B  75      28.232  33.809  69.858  1.00 51.27           N  
ATOM   3359  CA  ASN B  75      27.586  33.230  68.673  1.00 50.88           C  
ATOM   3360  C   ASN B  75      28.451  33.399  67.408  1.00 51.30           C  
ATOM   3361  O   ASN B  75      28.207  32.783  66.365  1.00 51.23           O  
ATOM   3362  CB  ASN B  75      26.204  33.807  68.394  1.00 50.70           C  
ATOM   3363  CG  ASN B  75      25.284  33.749  69.590  1.00 49.14           C  
ATOM   3364  ND2 ASN B  75      24.937  32.685  70.057  1.00 50.14           N  
ATOM   3365  OD1 ASN B  75      24.859  34.909  70.064  1.00 47.46           O  
ATOM   3366  H   ASN B  75      28.101  34.788  70.067  1.00 51.27           H  
ATOM   3367  HA  ASN B  75      27.513  32.153  68.834  1.00 50.88           H  
ATOM   3368  HB2 ASN B  75      25.725  33.259  67.571  1.00 50.70           H  
ATOM   3369  HB3 ASN B  75      26.283  34.847  68.058  1.00 50.70           H  
ATOM   3370 HD21 ASN B  75      25.287  31.823  69.663  1.00 50.14           H  
ATOM   3371 HD22 ASN B  75      24.299  32.660  70.840  1.00 50.14           H  
ATOM   3372  N   VAL B  76      29.431  34.290  67.502  1.00 51.73           N  
ATOM   3373  CA  VAL B  76      30.404  34.550  66.445  1.00 52.03           C  
ATOM   3374  C   VAL B  76      31.537  33.563  66.789  1.00 51.97           C  
ATOM   3375  O   VAL B  76      32.216  33.707  67.814  1.00 51.86           O  
ATOM   3376  CB  VAL B  76      30.876  36.013  66.474  1.00 52.21           C  
ATOM   3377  CG1 VAL B  76      31.967  36.259  65.432  1.00 52.86           C  
ATOM   3378  CG2 VAL B  76      29.707  36.965  66.205  1.00 52.54           C  
ATOM   3379  H   VAL B  76      29.567  34.777  68.376  1.00 51.73           H  
ATOM   3380  HA  VAL B  76      29.965  34.302  65.472  1.00 52.03           H  
ATOM   3381  HB  VAL B  76      31.290  36.250  67.462  1.00 52.21           H  
ATOM   3382 HG11 VAL B  76      32.857  35.656  65.636  1.00 52.86           H  
ATOM   3383 HG12 VAL B  76      31.605  36.017  64.428  1.00 52.86           H  
ATOM   3384 HG13 VAL B  76      32.277  37.307  65.431  1.00 52.86           H  
ATOM   3385 HG21 VAL B  76      29.285  36.798  65.208  1.00 52.54           H  
ATOM   3386 HG22 VAL B  76      28.902  36.833  66.933  1.00 52.54           H  
ATOM   3387 HG23 VAL B  76      30.036  38.006  66.268  1.00 52.54           H  
ATOM   3388  N   VAL B  77      31.632  32.505  65.997  1.00 52.03           N  
ATOM   3389  CA  VAL B  77      32.452  31.329  66.307  1.00 52.41           C  
ATOM   3390  C   VAL B  77      33.947  31.702  66.450  1.00 52.81           C  
ATOM   3391  O   VAL B  77      34.546  32.376  65.610  1.00 53.35           O  
ATOM   3392  CB  VAL B  77      32.211  30.221  65.249  1.00 52.30           C  
ATOM   3393  CG1 VAL B  77      32.696  30.597  63.845  1.00 51.98           C  
ATOM   3394  CG2 VAL B  77      32.801  28.873  65.656  1.00 52.36           C  
ATOM   3395  H   VAL B  77      31.072  32.461  65.157  1.00 52.03           H  
ATOM   3396  HA  VAL B  77      32.092  30.973  67.281  1.00 52.41           H  
ATOM   3397  HB  VAL B  77      31.125  30.074  65.183  1.00 52.30           H  
ATOM   3398 HG11 VAL B  77      32.236  31.526  63.494  1.00 51.98           H  
ATOM   3399 HG12 VAL B  77      33.779  30.726  63.813  1.00 51.98           H  
ATOM   3400 HG13 VAL B  77      32.437  29.812  63.125  1.00 51.98           H  
ATOM   3401 HG21 VAL B  77      33.890  28.917  65.749  1.00 52.36           H  
ATOM   3402 HG22 VAL B  77      32.379  28.538  66.607  1.00 52.36           H  
ATOM   3403 HG23 VAL B  77      32.562  28.107  64.911  1.00 52.36           H  
ATOM   3404  N   ARG B  78      34.556  31.141  67.496  1.00 53.07           N  
ATOM   3405  CA  ARG B  78      35.840  31.648  67.955  1.00 53.25           C  
ATOM   3406  C   ARG B  78      36.977  31.061  67.088  1.00 53.53           C  
ATOM   3407  O   ARG B  78      37.349  29.888  67.146  1.00 53.80           O  
ATOM   3408  CB  ARG B  78      36.051  31.359  69.446  1.00  0.00           C  
ATOM   3409  CG  ARG B  78      37.169  32.190  70.099  1.00  0.00           C  
ATOM   3410  CD  ARG B  78      36.877  33.683  70.280  1.00  0.00           C  
ATOM   3411  NE  ARG B  78      35.746  33.921  71.179  1.00  0.00           N  
ATOM   3412  CZ  ARG B  78      34.461  34.105  70.820  1.00  0.00           C  
ATOM   3413  NH1 ARG B  78      34.078  34.157  69.535  1.00  0.00           N  
ATOM   3414  NH2 ARG B  78      33.530  34.238  71.776  1.00  0.00           N1+
ATOM   3415  H   ARG B  78      34.209  30.305  67.979  1.00 53.07           H  
ATOM   3416  HA  ARG B  78      35.828  32.731  67.800  1.00 53.25           H  
ATOM   3417  HB2 ARG B  78      35.116  31.520  69.996  1.00  0.00           H  
ATOM   3418  HB3 ARG B  78      36.286  30.296  69.577  1.00  0.00           H  
ATOM   3419  HG2 ARG B  78      37.359  31.766  71.093  1.00  0.00           H  
ATOM   3420  HG3 ARG B  78      38.096  32.078  69.525  1.00  0.00           H  
ATOM   3421  HD2 ARG B  78      37.748  34.161  70.743  1.00  0.00           H  
ATOM   3422  HD3 ARG B  78      36.727  34.202  69.329  1.00  0.00           H  
ATOM   3423  HE  ARG B  78      35.958  33.895  72.166  1.00  0.00           H  
ATOM   3424 HH11 ARG B  78      34.764  34.060  68.800  1.00  0.00           H  
ATOM   3425 HH12 ARG B  78      33.105  34.295  69.302  1.00  0.00           H  
ATOM   3426 HH21 ARG B  78      32.563  34.377  71.523  1.00  0.00           H  
ATOM   3427 HH22 ARG B  78      33.797  34.203  72.749  1.00  0.00           H  
ATOM   3428  N   LEU B  79      37.519  31.939  66.240  1.00 53.78           N  
ATOM   3429  CA  LEU B  79      38.710  31.719  65.416  1.00 54.22           C  
ATOM   3430  C   LEU B  79      39.902  32.141  66.305  1.00 54.62           C  
ATOM   3431  O   LEU B  79      40.004  33.297  66.713  1.00 54.90           O  
ATOM   3432  CB  LEU B  79      38.617  32.607  64.166  1.00 54.23           C  
ATOM   3433  CG  LEU B  79      39.871  32.640  63.281  1.00 53.87           C  
ATOM   3434  CD1 LEU B  79      40.251  31.258  62.776  1.00 52.97           C  
ATOM   3435  CD2 LEU B  79      39.643  33.567  62.089  1.00 52.89           C  
ATOM   3436  H   LEU B  79      37.108  32.857  66.149  1.00 53.78           H  
ATOM   3437  HA  LEU B  79      38.770  30.661  65.151  1.00 54.22           H  
ATOM   3438  HB2 LEU B  79      37.758  32.274  63.571  1.00 54.23           H  
ATOM   3439  HB3 LEU B  79      38.389  33.639  64.469  1.00 54.23           H  
ATOM   3440  HG  LEU B  79      40.713  33.038  63.860  1.00 53.87           H  
ATOM   3441 HD11 LEU B  79      40.539  30.604  63.597  1.00 52.97           H  
ATOM   3442 HD12 LEU B  79      39.420  30.792  62.239  1.00 52.97           H  
ATOM   3443 HD13 LEU B  79      41.106  31.325  62.098  1.00 52.97           H  
ATOM   3444 HD21 LEU B  79      38.863  33.178  61.427  1.00 52.89           H  
ATOM   3445 HD22 LEU B  79      39.341  34.566  62.417  1.00 52.89           H  
ATOM   3446 HD23 LEU B  79      40.561  33.672  61.503  1.00 52.89           H  
ATOM   3447  N   PHE B  80      40.721  31.159  66.681  1.00 54.98           N  
ATOM   3448  CA  PHE B  80      41.806  31.365  67.643  1.00 55.27           C  
ATOM   3449  C   PHE B  80      43.092  31.820  66.930  1.00 55.63           C  
ATOM   3450  O   PHE B  80      43.771  32.745  67.370  1.00 56.11           O  
ATOM   3451  CB  PHE B  80      42.127  30.087  68.443  1.00 55.17           C  
ATOM   3452  CG  PHE B  80      41.148  29.815  69.563  1.00 55.24           C  
ATOM   3453  CD1 PHE B  80      41.479  30.128  70.874  1.00 55.55           C  
ATOM   3454  CD2 PHE B  80      39.895  29.274  69.294  1.00 55.27           C  
ATOM   3455  CE1 PHE B  80      40.568  29.925  71.901  1.00 55.69           C  
ATOM   3456  CE2 PHE B  80      38.975  29.057  70.312  1.00 54.96           C  
ATOM   3457  CZ  PHE B  80      39.309  29.383  71.617  1.00 55.51           C  
ATOM   3458  H   PHE B  80      40.580  30.230  66.311  1.00 54.98           H  
ATOM   3459  HA  PHE B  80      41.517  32.175  68.325  1.00 55.27           H  
ATOM   3460  HB2 PHE B  80      42.147  29.211  67.785  1.00 55.17           H  
ATOM   3461  HB3 PHE B  80      43.137  30.153  68.868  1.00 55.17           H  
ATOM   3462  HD1 PHE B  80      42.454  30.535  71.097  1.00 55.55           H  
ATOM   3463  HD2 PHE B  80      39.634  29.018  68.278  1.00 55.27           H  
ATOM   3464  HE1 PHE B  80      40.830  30.183  72.916  1.00 55.69           H  
ATOM   3465  HE2 PHE B  80      38.005  28.637  70.087  1.00 54.96           H  
ATOM   3466  HZ  PHE B  80      38.598  29.220  72.413  1.00 55.51           H  
ATOM   3467  N   ASP B  81      43.474  31.086  65.887  1.00 55.84           N  
ATOM   3468  CA  ASP B  81      44.806  31.188  65.257  1.00 56.23           C  
ATOM   3469  C   ASP B  81      44.575  31.230  63.728  1.00 56.14           C  
ATOM   3470  O   ASP B  81      43.463  30.979  63.252  1.00 56.26           O  
ATOM   3471  CB  ASP B  81      45.688  30.038  65.697  1.00 56.49           C  
ATOM   3472  CG  ASP B  81      47.139  30.259  65.454  1.00 57.60           C  
ATOM   3473  OD1 ASP B  81      47.572  31.249  64.823  1.00 59.23           O  
ATOM   3474  OD2 ASP B  81      47.971  29.436  65.901  1.00 58.39           O1-
ATOM   3475  H   ASP B  81      42.834  30.428  65.466  1.00 55.84           H  
ATOM   3476  HA  ASP B  81      45.245  32.148  65.555  1.00 56.23           H  
ATOM   3477  HB2 ASP B  81      45.420  29.123  65.169  1.00 56.49           H  
ATOM   3478  HB3 ASP B  81      45.558  29.849  66.770  1.00 56.49           H  
ATOM   3479  N   VAL B  82      45.553  31.806  63.030  1.00 56.00           N  
ATOM   3480  CA  VAL B  82      45.479  32.097  61.595  1.00 55.95           C  
ATOM   3481  C   VAL B  82      46.875  31.861  60.953  1.00 56.11           C  
ATOM   3482  O   VAL B  82      47.285  32.610  60.069  1.00 55.99           O  
ATOM   3483  CB  VAL B  82      44.988  33.551  61.320  1.00 55.75           C  
ATOM   3484  CG1 VAL B  82      44.458  33.684  59.886  1.00 55.31           C  
ATOM   3485  CG2 VAL B  82      43.896  34.042  62.277  1.00 55.50           C  
ATOM   3486  H   VAL B  82      46.355  32.173  63.522  1.00 56.00           H  
ATOM   3487  HA  VAL B  82      44.781  31.388  61.139  1.00 55.95           H  
ATOM   3488  HB  VAL B  82      45.838  34.238  61.433  1.00 55.75           H  
ATOM   3489 HG11 VAL B  82      45.192  33.381  59.136  1.00 55.31           H  
ATOM   3490 HG12 VAL B  82      43.567  33.067  59.743  1.00 55.31           H  
ATOM   3491 HG13 VAL B  82      44.190  34.723  59.673  1.00 55.31           H  
ATOM   3492 HG21 VAL B  82      43.011  33.400  62.240  1.00 55.50           H  
ATOM   3493 HG22 VAL B  82      44.262  34.081  63.308  1.00 55.50           H  
ATOM   3494 HG23 VAL B  82      43.581  35.058  62.016  1.00 55.50           H  
ATOM   3495  N   CYS B  83      47.405  30.667  61.195  1.00 56.48           N  
ATOM   3496  CA  CYS B  83      48.819  30.391  61.170  1.00 56.87           C  
ATOM   3497  C   CYS B  83      49.192  30.183  59.680  1.00 57.10           C  
ATOM   3498  O   CYS B  83      48.641  29.322  58.990  1.00 57.20           O  
ATOM   3499  CB  CYS B  83      49.264  29.222  62.052  1.00  0.00           C  
ATOM   3500  SG  CYS B  83      48.435  27.622  61.748  1.00  0.00           S  
ATOM   3501  H   CYS B  83      46.668  29.965  61.127  1.00 56.48           H  
ATOM   3502  HA  CYS B  83      49.328  31.297  61.528  1.00 56.87           H  
ATOM   3503  HB2 CYS B  83      49.097  29.469  63.105  1.00  0.00           H  
ATOM   3504  HB3 CYS B  83      50.338  29.057  61.919  1.00  0.00           H  
ATOM   3505  HG  CYS B  83      48.587  27.649  60.412  1.00  0.00           H  
ATOM   3506  N   THR B  84      50.139  31.002  59.218  1.00 57.36           N  
ATOM   3507  CA  THR B  84      50.505  31.116  57.806  1.00 57.68           C  
ATOM   3508  C   THR B  84      51.863  30.421  57.642  1.00 57.67           C  
ATOM   3509  O   THR B  84      52.772  30.598  58.459  1.00 57.61           O  
ATOM   3510  CB  THR B  84      50.557  32.576  57.303  1.00 57.81           C  
ATOM   3511  OG1 THR B  84      50.730  32.618  55.882  1.00 57.48           O  
ATOM   3512  CG2 THR B  84      51.601  33.465  57.974  1.00 58.01           C  
ATOM   3513  H   THR B  84      50.691  31.520  59.886  1.00 57.36           H  
ATOM   3514  HA  THR B  84      49.765  30.574  57.208  1.00 57.68           H  
ATOM   3515  HB  THR B  84      49.575  33.024  57.497  1.00 57.81           H  
ATOM   3516 HG21 THR B  84      51.471  33.499  59.059  1.00 58.01           H  
ATOM   3517 HG22 THR B  84      52.620  33.135  57.749  1.00 58.01           H  
ATOM   3518 HG23 THR B  84      51.522  34.488  57.589  1.00 58.01           H  
ATOM   3519  HG1 THR B  84      51.675  32.773  55.664  1.00 57.48           H  
ATOM   3520  N   VAL B  85      51.969  29.602  56.597  1.00 57.73           N  
ATOM   3521  CA  VAL B  85      53.234  29.012  56.183  1.00 57.74           C  
ATOM   3522  C   VAL B  85      53.504  29.684  54.828  1.00 57.73           C  
ATOM   3523  O   VAL B  85      53.146  29.197  53.745  1.00 57.81           O  
ATOM   3524  CB  VAL B  85      53.173  27.479  56.118  1.00 57.70           C  
ATOM   3525  CG1 VAL B  85      54.524  26.894  55.694  1.00 57.33           C  
ATOM   3526  CG2 VAL B  85      52.770  26.883  57.470  1.00 57.50           C  
ATOM   3527  H   VAL B  85      51.137  29.373  56.072  1.00 57.73           H  
ATOM   3528  HA  VAL B  85      54.029  29.308  56.880  1.00 57.74           H  
ATOM   3529  HB  VAL B  85      52.426  27.177  55.379  1.00 57.70           H  
ATOM   3530 HG11 VAL B  85      54.791  27.211  54.682  1.00 57.33           H  
ATOM   3531 HG12 VAL B  85      55.324  27.209  56.372  1.00 57.33           H  
ATOM   3532 HG13 VAL B  85      54.494  25.799  55.695  1.00 57.33           H  
ATOM   3533 HG21 VAL B  85      53.456  27.202  58.262  1.00 57.50           H  
ATOM   3534 HG22 VAL B  85      51.756  27.187  57.752  1.00 57.50           H  
ATOM   3535 HG23 VAL B  85      52.784  25.790  57.435  1.00 57.50           H  
ATOM   3536  N   SER B  86      54.061  30.893  54.925  1.00 57.48           N  
ATOM   3537  CA  SER B  86      54.285  31.775  53.786  1.00 57.33           C  
ATOM   3538  C   SER B  86      55.578  31.390  53.067  1.00 57.27           C  
ATOM   3539  O   SER B  86      56.664  31.321  53.644  1.00 57.37           O  
ATOM   3540  CB  SER B  86      54.369  33.239  54.223  1.00 57.22           C  
ATOM   3541  OG  SER B  86      53.187  33.603  54.949  1.00 57.14           O  
ATOM   3542  H   SER B  86      54.318  31.243  55.836  1.00 57.48           H  
ATOM   3543  HA  SER B  86      53.437  31.655  53.113  1.00 57.33           H  
ATOM   3544  HB2 SER B  86      54.460  33.895  53.351  1.00 57.22           H  
ATOM   3545  HB3 SER B  86      55.229  33.414  54.879  1.00 57.22           H  
ATOM   3546  HG  SER B  86      53.194  34.576  55.016  1.00 57.14           H  
ATOM   3547  N   ARG B  87      55.443  31.214  51.752  1.00 57.16           N  
ATOM   3548  CA  ARG B  87      56.488  30.614  50.931  1.00 57.08           C  
ATOM   3549  C   ARG B  87      56.628  31.437  49.638  1.00 57.01           C  
ATOM   3550  O   ARG B  87      55.653  31.799  48.982  1.00 56.92           O  
ATOM   3551  CB  ARG B  87      56.133  29.186  50.480  1.00  0.00           C  
ATOM   3552  CG  ARG B  87      55.933  28.125  51.561  1.00  0.00           C  
ATOM   3553  CD  ARG B  87      56.921  28.122  52.719  1.00  0.00           C  
ATOM   3554  NE  ARG B  87      58.311  28.309  52.307  1.00  0.00           N  
ATOM   3555  CZ  ARG B  87      59.304  28.602  53.167  1.00  0.00           C  
ATOM   3556  NH1 ARG B  87      59.089  28.676  54.490  1.00  0.00           N  
ATOM   3557  NH2 ARG B  87      60.534  28.826  52.689  1.00  0.00           N1+
ATOM   3558  H   ARG B  87      54.663  31.533  51.170  1.00 57.16           H  
ATOM   3559  HA  ARG B  87      57.442  30.629  51.467  1.00 57.08           H  
ATOM   3560  HB2 ARG B  87      55.218  29.211  49.873  1.00  0.00           H  
ATOM   3561  HB3 ARG B  87      56.912  28.831  49.793  1.00  0.00           H  
ATOM   3562  HG2 ARG B  87      54.920  28.214  51.971  1.00  0.00           H  
ATOM   3563  HG3 ARG B  87      55.966  27.144  51.070  1.00  0.00           H  
ATOM   3564  HD2 ARG B  87      56.647  28.905  53.426  1.00  0.00           H  
ATOM   3565  HD3 ARG B  87      56.853  27.159  53.237  1.00  0.00           H  
ATOM   3566  HE  ARG B  87      58.531  28.266  51.324  1.00  0.00           H  
ATOM   3567 HH11 ARG B  87      58.164  28.514  54.862  1.00  0.00           H  
ATOM   3568 HH12 ARG B  87      59.855  28.893  55.113  1.00  0.00           H  
ATOM   3569 HH21 ARG B  87      60.707  28.772  51.696  1.00  0.00           H  
ATOM   3570 HH22 ARG B  87      61.288  29.051  53.322  1.00  0.00           H  
ATOM   3571  N   THR B  88      57.881  31.636  49.238  1.00 57.01           N  
ATOM   3572  CA  THR B  88      58.161  32.084  47.857  1.00 56.95           C  
ATOM   3573  C   THR B  88      58.723  30.911  47.005  1.00 56.94           C  
ATOM   3574  O   THR B  88      58.904  31.043  45.789  1.00 56.87           O  
ATOM   3575  CB  THR B  88      59.208  33.216  47.865  1.00  0.00           C  
ATOM   3576  CG2 THR B  88      58.641  34.506  48.447  1.00  0.00           C  
ATOM   3577  OG1 THR B  88      60.334  32.835  48.674  1.00  0.00           O  
ATOM   3578  H   THR B  88      58.778  31.498  49.722  1.00 57.01           H  
ATOM   3579  HA  THR B  88      57.242  32.417  47.361  1.00 56.95           H  
ATOM   3580  HB  THR B  88      59.574  33.422  46.852  1.00  0.00           H  
ATOM   3581 HG21 THR B  88      57.772  34.850  47.877  1.00  0.00           H  
ATOM   3582 HG22 THR B  88      58.349  34.379  49.495  1.00  0.00           H  
ATOM   3583 HG23 THR B  88      59.401  35.294  48.431  1.00  0.00           H  
ATOM   3584  HG1 THR B  88      60.946  32.349  48.091  1.00  0.00           H  
ATOM   3585  N   ASP B  89      59.159  29.856  47.705  1.00 56.88           N  
ATOM   3586  CA  ASP B  89      59.837  28.679  47.170  1.00 56.76           C  
ATOM   3587  C   ASP B  89      58.852  27.570  46.697  1.00 56.66           C  
ATOM   3588  O   ASP B  89      59.244  26.400  46.599  1.00 56.75           O  
ATOM   3589  CB  ASP B  89      60.892  28.162  48.146  1.00 56.74           C  
ATOM   3590  CG  ASP B  89      60.321  27.790  49.476  1.00 56.70           C  
ATOM   3591  OD1 ASP B  89      59.542  28.562  50.077  1.00 56.70           O  
ATOM   3592  OD2 ASP B  89      60.648  26.718  50.032  1.00 56.65           O1-
ATOM   3593  H   ASP B  89      59.038  29.865  48.708  1.00 56.88           H  
ATOM   3594  HA  ASP B  89      60.358  29.002  46.258  1.00 56.76           H  
ATOM   3595  HB2 ASP B  89      61.645  28.940  48.322  1.00 56.74           H  
ATOM   3596  HB3 ASP B  89      61.416  27.299  47.720  1.00 56.74           H  
ATOM   3597  N   ARG B  90      57.772  28.036  46.071  1.00 56.40           N  
ATOM   3598  CA  ARG B  90      56.478  27.399  45.824  1.00 56.10           C  
ATOM   3599  C   ARG B  90      55.355  28.316  46.372  1.00 55.85           C  
ATOM   3600  O   ARG B  90      55.603  29.406  46.883  1.00 55.70           O  
ATOM   3601  CB  ARG B  90      56.339  25.927  46.257  1.00  0.00           C  
ATOM   3602  CG  ARG B  90      56.121  25.725  47.762  1.00  0.00           C  
ATOM   3603  CD  ARG B  90      56.434  24.293  48.199  1.00  0.00           C  
ATOM   3604  NE  ARG B  90      57.875  24.007  48.159  1.00  0.00           N  
ATOM   3605  CZ  ARG B  90      58.786  24.654  48.911  1.00  0.00           C  
ATOM   3606  NH1 ARG B  90      58.425  25.434  49.944  1.00  0.00           N  
ATOM   3607  NH2 ARG B  90      60.086  24.514  48.624  1.00  0.00           N1+
ATOM   3608  H   ARG B  90      57.935  28.934  45.599  1.00 56.40           H  
ATOM   3609  HA  ARG B  90      56.374  27.425  44.731  1.00 56.10           H  
ATOM   3610  HB2 ARG B  90      55.480  25.481  45.738  1.00  0.00           H  
ATOM   3611  HB3 ARG B  90      57.204  25.356  45.905  1.00  0.00           H  
ATOM   3612  HG2 ARG B  90      56.715  26.446  48.328  1.00  0.00           H  
ATOM   3613  HG3 ARG B  90      55.072  25.924  47.997  1.00  0.00           H  
ATOM   3614  HD2 ARG B  90      56.070  24.090  49.212  1.00  0.00           H  
ATOM   3615  HD3 ARG B  90      55.938  23.576  47.535  1.00  0.00           H  
ATOM   3616  HE  ARG B  90      58.209  23.428  47.401  1.00  0.00           H  
ATOM   3617 HH11 ARG B  90      59.130  25.907  50.490  1.00  0.00           H  
ATOM   3618 HH12 ARG B  90      57.448  25.547  50.173  1.00  0.00           H  
ATOM   3619 HH21 ARG B  90      60.781  24.993  49.181  1.00  0.00           H  
ATOM   3620 HH22 ARG B  90      60.374  23.933  47.849  1.00  0.00           H  
ATOM   3621  N   GLU B  91      54.116  27.891  46.150  1.00 55.59           N  
ATOM   3622  CA  GLU B  91      52.928  28.586  46.633  1.00 55.42           C  
ATOM   3623  C   GLU B  91      52.713  28.369  48.163  1.00 55.06           C  
ATOM   3624  O   GLU B  91      53.130  27.358  48.732  1.00 55.18           O  
ATOM   3625  CB  GLU B  91      51.709  28.185  45.790  1.00 55.49           C  
ATOM   3626  CG  GLU B  91      51.337  26.709  45.890  1.00 55.81           C  
ATOM   3627  CD  GLU B  91      49.973  26.451  45.308  1.00 55.81           C  
ATOM   3628  OE1 GLU B  91      49.679  26.897  44.174  1.00 56.14           O  
ATOM   3629  OE2 GLU B  91      49.188  25.744  45.980  1.00 56.35           O1-
ATOM   3630  H   GLU B  91      53.975  27.070  45.579  1.00 55.59           H  
ATOM   3631  HA  GLU B  91      53.101  29.662  46.493  1.00 55.42           H  
ATOM   3632  HB2 GLU B  91      50.852  28.799  46.069  1.00 55.49           H  
ATOM   3633  HB3 GLU B  91      51.919  28.423  44.740  1.00 55.49           H  
ATOM   3634  HG2 GLU B  91      51.334  26.381  46.935  1.00 55.81           H  
ATOM   3635  HG3 GLU B  91      52.057  26.084  45.352  1.00 55.81           H  
ATOM   3636  N   THR B  92      51.884  29.227  48.742  1.00 54.57           N  
ATOM   3637  CA  THR B  92      51.796  29.615  50.148  1.00 54.21           C  
ATOM   3638  C   THR B  92      50.502  28.969  50.698  1.00 53.93           C  
ATOM   3639  O   THR B  92      49.539  28.742  49.964  1.00 54.00           O  
ATOM   3640  CB  THR B  92      51.830  31.152  50.280  1.00  0.00           C  
ATOM   3641  CG2 THR B  92      51.141  31.709  51.521  1.00  0.00           C  
ATOM   3642  OG1 THR B  92      53.195  31.604  50.317  1.00  0.00           O  
ATOM   3643  H   THR B  92      51.118  29.404  48.083  1.00 54.57           H  
ATOM   3644  HA  THR B  92      52.654  29.171  50.669  1.00 54.21           H  
ATOM   3645  HB  THR B  92      51.383  31.625  49.399  1.00  0.00           H  
ATOM   3646 HG21 THR B  92      50.061  31.551  51.492  1.00  0.00           H  
ATOM   3647 HG22 THR B  92      51.517  31.241  52.433  1.00  0.00           H  
ATOM   3648 HG23 THR B  92      51.328  32.784  51.615  1.00  0.00           H  
ATOM   3649  HG1 THR B  92      53.562  31.496  49.409  1.00  0.00           H  
ATOM   3650  N   LYS B  93      50.506  28.692  51.998  1.00 53.46           N  
ATOM   3651  CA  LYS B  93      49.319  28.087  52.604  1.00 53.01           C  
ATOM   3652  C   LYS B  93      49.001  28.695  53.982  1.00 52.75           C  
ATOM   3653  O   LYS B  93      49.866  29.165  54.727  1.00 52.61           O  
ATOM   3654  CB  LYS B  93      49.429  26.554  52.670  1.00  0.00           C  
ATOM   3655  CG  LYS B  93      50.549  26.091  53.599  1.00  0.00           C  
ATOM   3656  CD  LYS B  93      50.647  24.570  53.714  1.00  0.00           C  
ATOM   3657  CE  LYS B  93      51.653  24.232  54.803  1.00  0.00           C  
ATOM   3658  NZ  LYS B  93      51.713  22.784  55.022  1.00  0.00           N1+
ATOM   3659  H   LYS B  93      51.275  28.844  52.662  1.00 53.46           H  
ATOM   3660  HA  LYS B  93      48.460  28.326  51.967  1.00 53.01           H  
ATOM   3661  HB2 LYS B  93      49.603  26.153  51.664  1.00  0.00           H  
ATOM   3662  HB3 LYS B  93      48.479  26.135  53.022  1.00  0.00           H  
ATOM   3663  HG2 LYS B  93      50.370  26.501  54.599  1.00  0.00           H  
ATOM   3664  HG3 LYS B  93      51.511  26.485  53.251  1.00  0.00           H  
ATOM   3665  HD2 LYS B  93      50.953  24.136  52.756  1.00  0.00           H  
ATOM   3666  HD3 LYS B  93      49.666  24.152  53.968  1.00  0.00           H  
ATOM   3667  HE2 LYS B  93      51.351  24.683  55.753  1.00  0.00           H  
ATOM   3668  HE3 LYS B  93      52.664  24.562  54.548  1.00  0.00           H  
ATOM   3669  HZ1 LYS B  93      50.810  22.337  55.170  1.00  0.00           H  
ATOM   3670  HZ2 LYS B  93      52.291  22.257  54.366  1.00  0.00           H  
ATOM   3671  HZ3 LYS B  93      52.179  22.678  55.969  1.00  0.00           H  
ATOM   3672  N   LEU B  94      47.713  28.670  54.308  1.00 52.50           N  
ATOM   3673  CA  LEU B  94      47.138  29.194  55.536  1.00 52.32           C  
ATOM   3674  C   LEU B  94      46.496  28.011  56.283  1.00 52.17           C  
ATOM   3675  O   LEU B  94      46.108  26.997  55.699  1.00 52.29           O  
ATOM   3676  CB  LEU B  94      46.025  30.218  55.245  1.00 52.46           C  
ATOM   3677  CG  LEU B  94      46.420  31.384  54.319  1.00 52.29           C  
ATOM   3678  CD1 LEU B  94      45.199  32.266  54.044  1.00 52.03           C  
ATOM   3679  CD2 LEU B  94      47.548  32.227  54.907  1.00 51.46           C  
ATOM   3680  H   LEU B  94      47.045  28.260  53.672  1.00 52.50           H  
ATOM   3681  HA  LEU B  94      47.920  29.635  56.161  1.00 52.32           H  
ATOM   3682  HB2 LEU B  94      45.174  29.694  54.791  1.00 52.46           H  
ATOM   3683  HB3 LEU B  94      45.651  30.618  56.198  1.00 52.46           H  
ATOM   3684  HG  LEU B  94      46.756  30.982  53.356  1.00 52.29           H  
ATOM   3685 HD11 LEU B  94      44.401  31.685  53.571  1.00 52.03           H  
ATOM   3686 HD12 LEU B  94      44.802  32.698  54.969  1.00 52.03           H  
ATOM   3687 HD13 LEU B  94      45.456  33.088  53.368  1.00 52.03           H  
ATOM   3688 HD21 LEU B  94      47.284  32.612  55.898  1.00 51.46           H  
ATOM   3689 HD22 LEU B  94      48.463  31.638  55.001  1.00 51.46           H  
ATOM   3690 HD23 LEU B  94      47.775  33.081  54.260  1.00 51.46           H  
ATOM   3691  N   THR B  95      46.418  28.183  57.600  1.00 51.86           N  
ATOM   3692  CA  THR B  95      45.441  27.366  58.333  1.00 51.45           C  
ATOM   3693  C   THR B  95      44.825  28.243  59.432  1.00 51.30           C  
ATOM   3694  O   THR B  95      45.523  28.891  60.219  1.00 51.25           O  
ATOM   3695  CB  THR B  95      46.083  26.069  58.865  1.00  0.00           C  
ATOM   3696  CG2 THR B  95      45.176  25.302  59.813  1.00  0.00           C  
ATOM   3697  OG1 THR B  95      46.374  25.168  57.774  1.00  0.00           O  
ATOM   3698  H   THR B  95      46.971  28.765  58.242  1.00 51.86           H  
ATOM   3699  HA  THR B  95      44.651  27.090  57.623  1.00 51.45           H  
ATOM   3700  HB  THR B  95      47.034  26.282  59.359  1.00  0.00           H  
ATOM   3701 HG21 THR B  95      44.989  25.862  60.731  1.00  0.00           H  
ATOM   3702 HG22 THR B  95      44.215  25.083  59.334  1.00  0.00           H  
ATOM   3703 HG23 THR B  95      45.624  24.340  60.081  1.00  0.00           H  
ATOM   3704  HG1 THR B  95      46.597  25.732  57.003  1.00  0.00           H  
ATOM   3705  N   LEU B  96      43.495  28.284  59.425  1.00 51.14           N  
ATOM   3706  CA  LEU B  96      42.681  28.948  60.433  1.00 50.77           C  
ATOM   3707  C   LEU B  96      42.345  27.849  61.457  1.00 50.65           C  
ATOM   3708  O   LEU B  96      42.010  26.728  61.052  1.00 50.61           O  
ATOM   3709  CB  LEU B  96      41.363  29.441  59.825  1.00 50.62           C  
ATOM   3710  CG  LEU B  96      41.412  30.771  59.053  1.00 50.80           C  
ATOM   3711  CD1 LEU B  96      42.407  30.770  57.894  1.00 50.94           C  
ATOM   3712  CD2 LEU B  96      40.006  31.085  58.527  1.00 50.90           C  
ATOM   3713  H   LEU B  96      43.011  27.798  58.684  1.00 51.14           H  
ATOM   3714  HA  LEU B  96      43.238  29.754  60.913  1.00 50.77           H  
ATOM   3715  HB2 LEU B  96      40.962  28.666  59.163  1.00 50.62           H  
ATOM   3716  HB3 LEU B  96      40.625  29.545  60.627  1.00 50.62           H  
ATOM   3717  HG  LEU B  96      41.700  31.567  59.748  1.00 50.80           H  
ATOM   3718 HD11 LEU B  96      43.438  30.714  58.257  1.00 50.94           H  
ATOM   3719 HD12 LEU B  96      42.230  29.928  57.219  1.00 50.94           H  
ATOM   3720 HD13 LEU B  96      42.327  31.693  57.310  1.00 50.94           H  
ATOM   3721 HD21 LEU B  96      39.640  30.287  57.871  1.00 50.90           H  
ATOM   3722 HD22 LEU B  96      39.299  31.195  59.355  1.00 50.90           H  
ATOM   3723 HD23 LEU B  96      39.993  32.016  57.955  1.00 50.90           H  
ATOM   3724  N   VAL B  97      42.312  28.196  62.745  1.00 50.40           N  
ATOM   3725  CA  VAL B  97      42.025  27.213  63.797  1.00 49.96           C  
ATOM   3726  C   VAL B  97      40.873  27.769  64.672  1.00 49.79           C  
ATOM   3727  O   VAL B  97      40.963  28.842  65.265  1.00 49.82           O  
ATOM   3728  CB  VAL B  97      43.262  26.729  64.596  1.00 49.91           C  
ATOM   3729  CG1 VAL B  97      44.564  26.825  63.796  1.00 49.70           C  
ATOM   3730  CG2 VAL B  97      43.422  27.350  65.978  1.00 49.99           C  
ATOM   3731  H   VAL B  97      42.431  29.166  63.000  1.00 50.40           H  
ATOM   3732  HA  VAL B  97      41.641  26.320  63.295  1.00 49.96           H  
ATOM   3733  HB  VAL B  97      43.103  25.665  64.794  1.00 49.91           H  
ATOM   3734 HG11 VAL B  97      44.492  26.233  62.882  1.00 49.70           H  
ATOM   3735 HG12 VAL B  97      44.798  27.853  63.510  1.00 49.70           H  
ATOM   3736 HG13 VAL B  97      45.410  26.438  64.372  1.00 49.70           H  
ATOM   3737 HG21 VAL B  97      43.420  28.435  65.926  1.00 49.99           H  
ATOM   3738 HG22 VAL B  97      42.611  27.036  66.644  1.00 49.99           H  
ATOM   3739 HG23 VAL B  97      44.359  27.044  66.450  1.00 49.99           H  
ATOM   3740  N   PHE B  98      39.777  27.019  64.686  1.00 49.67           N  
ATOM   3741  CA  PHE B  98      38.510  27.356  65.323  1.00 49.71           C  
ATOM   3742  C   PHE B  98      38.284  26.433  66.548  1.00 49.86           C  
ATOM   3743  O   PHE B  98      38.884  25.362  66.687  1.00 49.95           O  
ATOM   3744  CB  PHE B  98      37.313  27.120  64.378  1.00 49.73           C  
ATOM   3745  CG  PHE B  98      37.227  27.991  63.149  1.00 49.76           C  
ATOM   3746  CD1 PHE B  98      38.032  27.757  62.042  1.00 49.90           C  
ATOM   3747  CD2 PHE B  98      36.242  28.967  63.069  1.00 49.72           C  
ATOM   3748  CE1 PHE B  98      37.874  28.499  60.884  1.00 49.83           C  
ATOM   3749  CE2 PHE B  98      36.075  29.712  61.917  1.00 49.41           C  
ATOM   3750  CZ  PHE B  98      36.888  29.474  60.822  1.00 49.84           C  
ATOM   3751  H   PHE B  98      39.800  26.118  64.231  1.00 49.67           H  
ATOM   3752  HA  PHE B  98      38.546  28.394  65.655  1.00 49.71           H  
ATOM   3753  HB2 PHE B  98      37.301  26.075  64.046  1.00 49.73           H  
ATOM   3754  HB3 PHE B  98      36.376  27.235  64.940  1.00 49.73           H  
ATOM   3755  HD1 PHE B  98      38.790  26.988  62.085  1.00 49.90           H  
ATOM   3756  HD2 PHE B  98      35.598  29.145  63.918  1.00 49.72           H  
ATOM   3757  HE1 PHE B  98      38.514  28.320  60.033  1.00 49.83           H  
ATOM   3758  HE2 PHE B  98      35.314  30.477  61.872  1.00 49.41           H  
ATOM   3759  HZ  PHE B  98      36.754  30.049  59.918  1.00 49.84           H  
ATOM   3760  N   GLU B  99      37.291  26.814  67.346  1.00 49.92           N  
ATOM   3761  CA  GLU B  99      36.696  25.872  68.287  1.00 49.91           C  
ATOM   3762  C   GLU B  99      36.062  24.680  67.505  1.00 49.91           C  
ATOM   3763  O   GLU B  99      35.519  24.842  66.402  1.00 50.04           O  
ATOM   3764  CB  GLU B  99      35.677  26.531  69.225  1.00 49.82           C  
ATOM   3765  CG  GLU B  99      34.520  27.204  68.495  1.00 50.04           C  
ATOM   3766  CD  GLU B  99      33.687  28.065  69.399  1.00 50.05           C  
ATOM   3767  OE1 GLU B  99      33.291  27.628  70.497  1.00 50.43           O  
ATOM   3768  OE2 GLU B  99      33.334  29.182  68.985  1.00 51.19           O1-
ATOM   3769  H   GLU B  99      36.930  27.755  67.284  1.00 49.92           H  
ATOM   3770  HA  GLU B  99      37.516  25.476  68.896  1.00 49.91           H  
ATOM   3771  HB2 GLU B  99      35.277  25.777  69.915  1.00 49.82           H  
ATOM   3772  HB3 GLU B  99      36.190  27.276  69.844  1.00 49.82           H  
ATOM   3773  HG2 GLU B  99      33.864  26.448  68.052  1.00 50.04           H  
ATOM   3774  HG3 GLU B  99      34.886  27.829  67.675  1.00 50.04           H  
ATOM   3775  N   HIS B 100      36.146  23.493  68.099  1.00 49.81           N  
ATOM   3776  CA  HIS B 100      35.422  22.312  67.613  1.00 49.68           C  
ATOM   3777  C   HIS B 100      33.988  22.525  68.118  1.00 49.72           C  
ATOM   3778  O   HIS B 100      33.750  22.723  69.310  1.00 49.71           O  
ATOM   3779  CB  HIS B 100      36.013  21.000  68.141  1.00 49.51           C  
ATOM   3780  CG  HIS B 100      35.137  19.805  68.001  1.00 49.47           C  
ATOM   3781  ND1 HIS B 100      34.986  18.911  69.038  1.00 49.39           N  
ATOM   3782  CD2 HIS B 100      34.242  19.436  67.054  1.00 49.47           C  
ATOM   3783  CE1 HIS B 100      34.054  18.029  68.724  1.00 49.21           C  
ATOM   3784  NE2 HIS B 100      33.585  18.326  67.525  1.00 48.91           N  
ATOM   3785  H   HIS B 100      36.701  23.399  68.938  1.00 49.81           H  
ATOM   3786  HA  HIS B 100      35.438  22.317  66.518  1.00 49.68           H  
ATOM   3787  HB2 HIS B 100      36.256  21.116  69.205  1.00 49.51           H  
ATOM   3788  HB3 HIS B 100      36.962  20.805  67.630  1.00 49.51           H  
ATOM   3789  HD2 HIS B 100      34.075  19.924  66.105  1.00 49.47           H  
ATOM   3790  HE2 HIS B 100      32.862  17.819  67.035  1.00 48.91           H  
ATOM   3791  HE1 HIS B 100      33.730  17.205  69.343  1.00 49.21           H  
ATOM   3792  N   VAL B 101      33.057  22.576  67.173  1.00 49.67           N  
ATOM   3793  CA  VAL B 101      31.640  22.720  67.452  1.00 49.62           C  
ATOM   3794  C   VAL B 101      31.059  21.294  67.324  1.00 49.79           C  
ATOM   3795  O   VAL B 101      31.372  20.536  66.407  1.00 49.72           O  
ATOM   3796  CB  VAL B 101      30.949  23.720  66.507  1.00 49.59           C  
ATOM   3797  CG1 VAL B 101      29.501  23.947  66.938  1.00 49.60           C  
ATOM   3798  CG2 VAL B 101      31.671  25.072  66.482  1.00 49.53           C  
ATOM   3799  H   VAL B 101      33.334  22.476  66.207  1.00 49.67           H  
ATOM   3800  HA  VAL B 101      31.520  23.059  68.488  1.00 49.62           H  
ATOM   3801  HB  VAL B 101      30.941  23.321  65.486  1.00 49.59           H  
ATOM   3802 HG11 VAL B 101      28.897  23.056  66.746  1.00 49.60           H  
ATOM   3803 HG12 VAL B 101      29.435  24.191  68.004  1.00 49.60           H  
ATOM   3804 HG13 VAL B 101      29.053  24.776  66.386  1.00 49.60           H  
ATOM   3805 HG21 VAL B 101      31.698  25.521  67.481  1.00 49.53           H  
ATOM   3806 HG22 VAL B 101      32.699  24.975  66.124  1.00 49.53           H  
ATOM   3807 HG23 VAL B 101      31.161  25.772  65.811  1.00 49.53           H  
ATOM   3808  N   ASP B 102      30.184  20.981  68.272  1.00 50.18           N  
ATOM   3809  CA  ASP B 102      29.758  19.611  68.538  1.00 50.57           C  
ATOM   3810  C   ASP B 102      28.680  19.187  67.524  1.00 50.74           C  
ATOM   3811  O   ASP B 102      28.792  18.111  66.928  1.00 50.63           O  
ATOM   3812  CB  ASP B 102      29.238  19.534  69.964  1.00 50.62           C  
ATOM   3813  CG  ASP B 102      28.679  18.194  70.303  1.00 50.58           C  
ATOM   3814  OD1 ASP B 102      29.177  17.136  69.852  1.00 51.08           O  
ATOM   3815  OD2 ASP B 102      27.713  18.123  71.087  1.00 50.09           O1-
ATOM   3816  H   ASP B 102      29.775  21.728  68.814  1.00 50.18           H  
ATOM   3817  HA  ASP B 102      30.625  18.953  68.399  1.00 50.57           H  
ATOM   3818  HB2 ASP B 102      28.452  20.278  70.128  1.00 50.62           H  
ATOM   3819  HB3 ASP B 102      30.043  19.764  70.673  1.00 50.62           H  
ATOM   3820  N   GLN B 103      27.583  19.931  67.492  1.00 51.02           N  
ATOM   3821  CA  GLN B 103      26.358  19.481  66.866  1.00 51.52           C  
ATOM   3822  C   GLN B 103      25.821  20.420  65.752  1.00 51.44           C  
ATOM   3823  O   GLN B 103      25.991  21.641  65.758  1.00 51.59           O  
ATOM   3824  CB  GLN B 103      25.305  19.103  67.919  1.00 51.30           C  
ATOM   3825  CG  GLN B 103      24.997  20.146  68.979  1.00 52.19           C  
ATOM   3826  CD  GLN B 103      23.814  19.757  69.859  1.00 52.89           C  
ATOM   3827  OE1 GLN B 103      23.071  18.787  69.621  1.00 54.75           O  
ATOM   3828  NE2 GLN B 103      23.621  20.570  70.899  1.00 54.47           N  
ATOM   3829  H   GLN B 103      27.586  20.822  67.967  1.00 51.02           H  
ATOM   3830  HA  GLN B 103      26.603  18.547  66.344  1.00 51.52           H  
ATOM   3831  HB2 GLN B 103      24.372  18.890  67.410  1.00 51.30           H  
ATOM   3832  HB3 GLN B 103      25.620  18.182  68.426  1.00 51.30           H  
ATOM   3833  HG2 GLN B 103      24.741  21.078  68.476  1.00 52.19           H  
ATOM   3834  HG3 GLN B 103      25.867  20.315  69.621  1.00 52.19           H  
ATOM   3835 HE21 GLN B 103      22.848  20.408  71.529  1.00 54.47           H  
ATOM   3836 HE22 GLN B 103      24.247  21.346  71.056  1.00 54.47           H  
ATOM   3837  N   ASP B 104      25.207  19.768  64.770  1.00 51.47           N  
ATOM   3838  CA  ASP B 104      24.591  20.397  63.590  1.00 51.38           C  
ATOM   3839  C   ASP B 104      23.147  20.893  63.935  1.00 51.20           C  
ATOM   3840  O   ASP B 104      22.566  20.562  64.965  1.00 51.46           O  
ATOM   3841  CB  ASP B 104      24.714  19.450  62.393  1.00 51.36           C  
ATOM   3842  CG  ASP B 104      23.606  19.635  61.421  1.00 51.40           C  
ATOM   3843  OD1 ASP B 104      22.734  18.744  61.298  1.00 51.20           O  
ATOM   3844  OD2 ASP B 104      23.418  20.727  60.846  1.00 51.57           O1-
ATOM   3845  H   ASP B 104      25.180  18.759  64.794  1.00 51.47           H  
ATOM   3846  HA  ASP B 104      25.169  21.303  63.377  1.00 51.38           H  
ATOM   3847  HB2 ASP B 104      24.719  18.400  62.712  1.00 51.36           H  
ATOM   3848  HB3 ASP B 104      25.672  19.613  61.885  1.00 51.36           H  
ATOM   3849  N   LEU B 105      22.638  21.769  63.071  1.00 50.91           N  
ATOM   3850  CA  LEU B 105      21.319  22.347  63.211  1.00 50.66           C  
ATOM   3851  C   LEU B 105      20.218  21.549  62.466  1.00 50.74           C  
ATOM   3852  O   LEU B 105      19.046  21.792  62.776  1.00 50.70           O  
ATOM   3853  CB  LEU B 105      21.314  23.840  62.818  1.00 50.44           C  
ATOM   3854  CG  LEU B 105      20.270  24.676  63.599  1.00 50.06           C  
ATOM   3855  CD1 LEU B 105      20.764  24.998  65.008  1.00 49.92           C  
ATOM   3856  CD2 LEU B 105      19.943  25.992  62.896  1.00 49.39           C  
ATOM   3857  H   LEU B 105      23.188  22.061  62.275  1.00 50.91           H  
ATOM   3858  HA  LEU B 105      21.056  22.264  64.269  1.00 50.66           H  
ATOM   3859  HB2 LEU B 105      22.305  24.275  62.998  1.00 50.44           H  
ATOM   3860  HB3 LEU B 105      21.138  23.923  61.743  1.00 50.44           H  
ATOM   3861  HG  LEU B 105      19.336  24.111  63.686  1.00 50.06           H  
ATOM   3862 HD11 LEU B 105      21.012  24.092  65.560  1.00 49.92           H  
ATOM   3863 HD12 LEU B 105      21.662  25.625  64.979  1.00 49.92           H  
ATOM   3864 HD13 LEU B 105      19.994  25.532  65.574  1.00 49.92           H  
ATOM   3865 HD21 LEU B 105      20.801  26.663  62.899  1.00 49.39           H  
ATOM   3866 HD22 LEU B 105      19.640  25.838  61.859  1.00 49.39           H  
ATOM   3867 HD23 LEU B 105      19.122  26.508  63.406  1.00 49.39           H  
ATOM   3868  N   THR B 106      20.565  20.679  61.505  1.00 50.73           N  
ATOM   3869  CA  THR B 106      19.582  19.915  60.713  1.00 50.76           C  
ATOM   3870  C   THR B 106      19.210  18.510  61.214  1.00 50.66           C  
ATOM   3871  O   THR B 106      18.080  18.058  61.025  1.00 50.46           O  
ATOM   3872  CB  THR B 106      20.036  19.813  59.235  1.00 50.89           C  
ATOM   3873  OG1 THR B 106      19.647  21.027  58.564  1.00 50.88           O  
ATOM   3874  CG2 THR B 106      19.407  18.691  58.408  1.00 50.13           C  
ATOM   3875  H   THR B 106      21.547  20.526  61.324  1.00 50.73           H  
ATOM   3876  HA  THR B 106      18.654  20.484  60.751  1.00 50.76           H  
ATOM   3877  HB  THR B 106      21.126  19.735  59.162  1.00 50.89           H  
ATOM   3878 HG21 THR B 106      19.717  17.700  58.749  1.00 50.13           H  
ATOM   3879 HG22 THR B 106      18.314  18.757  58.424  1.00 50.13           H  
ATOM   3880 HG23 THR B 106      19.695  18.779  57.357  1.00 50.13           H  
ATOM   3881  HG1 THR B 106      19.909  21.759  59.181  1.00 50.88           H  
ATOM   3882  N   THR B 107      20.264  17.776  61.586  1.00 50.72           N  
ATOM   3883  CA  THR B 107      20.273  16.310  61.676  1.00 50.82           C  
ATOM   3884  C   THR B 107      19.520  15.772  62.948  1.00 50.93           C  
ATOM   3885  O   THR B 107      20.040  14.973  63.721  1.00 50.64           O  
ATOM   3886  CB  THR B 107      21.729  15.851  61.426  1.00 50.77           C  
ATOM   3887  OG1 THR B 107      22.170  16.437  60.172  1.00 50.52           O  
ATOM   3888  CG2 THR B 107      21.947  14.361  61.311  1.00 50.41           C  
ATOM   3889  H   THR B 107      21.145  18.252  61.723  1.00 50.72           H  
ATOM   3890  HA  THR B 107      19.673  15.964  60.821  1.00 50.82           H  
ATOM   3891  HB  THR B 107      22.411  16.240  62.180  1.00 50.77           H  
ATOM   3892 HG21 THR B 107      21.664  13.826  62.218  1.00 50.41           H  
ATOM   3893 HG22 THR B 107      21.406  13.964  60.453  1.00 50.41           H  
ATOM   3894 HG23 THR B 107      23.005  14.155  61.125  1.00 50.41           H  
ATOM   3895  HG1 THR B 107      22.419  17.364  60.426  1.00 50.52           H  
ATOM   3896  N   TYR B 108      18.245  16.134  63.023  1.00 51.27           N  
ATOM   3897  CA  TYR B 108      17.277  15.609  64.014  1.00 51.84           C  
ATOM   3898  C   TYR B 108      15.885  15.738  63.355  1.00 52.07           C  
ATOM   3899  O   TYR B 108      14.912  16.278  63.902  1.00 52.06           O  
ATOM   3900  CB  TYR B 108      17.370  16.313  65.370  1.00 52.01           C  
ATOM   3901  CG  TYR B 108      16.770  15.588  66.559  1.00 52.67           C  
ATOM   3902  CD1 TYR B 108      17.121  14.275  66.878  1.00 53.21           C  
ATOM   3903  CD2 TYR B 108      15.907  16.265  67.410  1.00 53.59           C  
ATOM   3904  CE1 TYR B 108      16.623  13.657  68.012  1.00 53.54           C  
ATOM   3905  CE2 TYR B 108      15.406  15.657  68.553  1.00 53.87           C  
ATOM   3906  CZ  TYR B 108      15.770  14.355  68.848  1.00 53.25           C  
ATOM   3907  OH  TYR B 108      15.321  13.733  69.972  1.00 53.31           O  
ATOM   3908  H   TYR B 108      17.890  16.819  62.372  1.00 51.27           H  
ATOM   3909  HA  TYR B 108      17.484  14.543  64.137  1.00 51.84           H  
ATOM   3910  HB2 TYR B 108      18.422  16.500  65.616  1.00 52.01           H  
ATOM   3911  HB3 TYR B 108      16.888  17.292  65.290  1.00 52.01           H  
ATOM   3912  HD1 TYR B 108      17.792  13.733  66.228  1.00 53.21           H  
ATOM   3913  HD2 TYR B 108      15.620  17.281  67.179  1.00 53.59           H  
ATOM   3914  HE1 TYR B 108      16.898  12.638  68.241  1.00 53.54           H  
ATOM   3915  HE2 TYR B 108      14.737  16.197  69.207  1.00 53.87           H  
ATOM   3916  HH  TYR B 108      14.886  14.383  70.547  1.00 53.31           H  
ATOM   3917  N   LEU B 109      15.836  15.201  62.135  1.00 52.29           N  
ATOM   3918  CA  LEU B 109      14.641  15.163  61.292  1.00 52.46           C  
ATOM   3919  C   LEU B 109      14.344  13.774  60.665  1.00 52.71           C  
ATOM   3920  O   LEU B 109      13.468  13.643  59.806  1.00 52.95           O  
ATOM   3921  CB  LEU B 109      14.817  16.196  60.167  1.00 52.48           C  
ATOM   3922  CG  LEU B 109      14.414  17.621  60.584  1.00 52.95           C  
ATOM   3923  CD1 LEU B 109      15.025  18.652  59.638  1.00 52.79           C  
ATOM   3924  CD2 LEU B 109      12.891  17.756  60.596  1.00 52.57           C  
ATOM   3925  H   LEU B 109      16.687  14.843  61.725  1.00 52.29           H  
ATOM   3926  HA  LEU B 109      13.765  15.392  61.909  1.00 52.46           H  
ATOM   3927  HB2 LEU B 109      15.865  16.186  59.838  1.00 52.48           H  
ATOM   3928  HB3 LEU B 109      14.232  15.906  59.291  1.00 52.48           H  
ATOM   3929  HG  LEU B 109      14.800  17.834  61.587  1.00 52.95           H  
ATOM   3930 HD11 LEU B 109      16.079  18.445  59.437  1.00 52.79           H  
ATOM   3931 HD12 LEU B 109      14.495  18.690  58.684  1.00 52.79           H  
ATOM   3932 HD13 LEU B 109      14.976  19.648  60.081  1.00 52.79           H  
ATOM   3933 HD21 LEU B 109      12.455  17.409  59.654  1.00 52.57           H  
ATOM   3934 HD22 LEU B 109      12.447  17.176  61.410  1.00 52.57           H  
ATOM   3935 HD23 LEU B 109      12.582  18.794  60.722  1.00 52.57           H  
ATOM   3936  N   ASP B 110      15.064  12.759  61.139  1.00 52.80           N  
ATOM   3937  CA  ASP B 110      14.902  11.336  60.754  1.00 52.80           C  
ATOM   3938  C   ASP B 110      14.250  10.708  62.003  1.00 52.74           C  
ATOM   3939  O   ASP B 110      13.016  10.735  62.113  1.00 52.66           O  
ATOM   3940  CB  ASP B 110      16.240  10.783  60.340  1.00 52.73           C  
ATOM   3941  CG  ASP B 110      16.183   9.452  59.706  1.00 53.68           C  
ATOM   3942  OD1 ASP B 110      17.185   9.009  59.113  1.00 54.93           O  
ATOM   3943  OD2 ASP B 110      15.141   8.753  59.689  1.00 54.75           O1-
ATOM   3944  H   ASP B 110      15.774  12.952  61.831  1.00 52.80           H  
ATOM   3945  HA  ASP B 110      14.184  11.262  59.928  1.00 52.80           H  
ATOM   3946  HB2 ASP B 110      16.936  10.709  61.178  1.00 52.73           H  
ATOM   3947  HB3 ASP B 110      16.670  11.451  59.587  1.00 52.73           H  
ATOM   3948  N   LYS B 111      15.060  10.575  63.052  1.00 52.65           N  
ATOM   3949  CA  LYS B 111      14.527  10.273  64.380  1.00 52.46           C  
ATOM   3950  C   LYS B 111      14.320  11.671  64.995  1.00 52.42           C  
ATOM   3951  O   LYS B 111      15.203  12.533  64.950  1.00 52.58           O  
ATOM   3952  CB  LYS B 111      15.501   9.459  65.243  1.00  0.00           C  
ATOM   3953  CG  LYS B 111      15.077   9.377  66.715  1.00  0.00           C  
ATOM   3954  CD  LYS B 111      15.916   8.435  67.587  1.00  0.00           C  
ATOM   3955  CE  LYS B 111      17.388   8.820  67.722  1.00  0.00           C  
ATOM   3956  NZ  LYS B 111      18.185   8.057  66.760  1.00  0.00           N1+
ATOM   3957  H   LYS B 111      16.037  10.868  63.080  1.00 52.65           H  
ATOM   3958  HA  LYS B 111      13.568   9.749  64.291  1.00 52.46           H  
ATOM   3959  HB2 LYS B 111      16.504   9.897  65.180  1.00  0.00           H  
ATOM   3960  HB3 LYS B 111      15.555   8.447  64.829  1.00  0.00           H  
ATOM   3961  HG2 LYS B 111      14.033   9.045  66.767  1.00  0.00           H  
ATOM   3962  HG3 LYS B 111      15.112  10.376  67.168  1.00  0.00           H  
ATOM   3963  HD2 LYS B 111      15.804   7.404  67.231  1.00  0.00           H  
ATOM   3964  HD3 LYS B 111      15.474   8.461  68.591  1.00  0.00           H  
ATOM   3965  HE2 LYS B 111      17.761   8.542  68.712  1.00  0.00           H  
ATOM   3966  HE3 LYS B 111      17.570   9.882  67.544  1.00  0.00           H  
ATOM   3967  HZ1 LYS B 111      19.199   8.158  66.899  1.00  0.00           H  
ATOM   3968  HZ2 LYS B 111      18.087   7.018  66.924  1.00  0.00           H  
ATOM   3969  HZ3 LYS B 111      17.971   8.183  65.763  1.00  0.00           H  
ATOM   3970  N   VAL B 112      13.155  11.852  65.618  1.00 52.25           N  
ATOM   3971  CA  VAL B 112      12.674  13.098  66.234  1.00 52.06           C  
ATOM   3972  C   VAL B 112      11.399  12.656  67.007  1.00 52.05           C  
ATOM   3973  O   VAL B 112      10.809  11.647  66.614  1.00 52.11           O  
ATOM   3974  CB  VAL B 112      12.410  14.166  65.144  1.00 52.06           C  
ATOM   3975  CG1 VAL B 112      11.255  13.799  64.212  1.00 51.56           C  
ATOM   3976  CG2 VAL B 112      12.199  15.571  65.700  1.00 51.82           C  
ATOM   3977  H   VAL B 112      12.518  11.073  65.699  1.00 52.25           H  
ATOM   3978  HA  VAL B 112      13.453  13.431  66.925  1.00 52.06           H  
ATOM   3979  HB  VAL B 112      13.306  14.223  64.514  1.00 52.06           H  
ATOM   3980 HG11 VAL B 112      11.408  12.811  63.767  1.00 51.56           H  
ATOM   3981 HG12 VAL B 112      10.292  13.796  64.729  1.00 51.56           H  
ATOM   3982 HG13 VAL B 112      11.191  14.525  63.397  1.00 51.56           H  
ATOM   3983 HG21 VAL B 112      11.239  15.665  66.209  1.00 51.82           H  
ATOM   3984 HG22 VAL B 112      12.997  15.843  66.397  1.00 51.82           H  
ATOM   3985 HG23 VAL B 112      12.205  16.308  64.889  1.00 51.82           H  
ATOM   3986  N   PRO B 113      10.964  13.388  68.036  1.00 51.99           N  
ATOM   3987  CA  PRO B 113       9.588  13.215  68.517  1.00 51.91           C  
ATOM   3988  C   PRO B 113       8.636  13.738  67.422  1.00 51.87           C  
ATOM   3989  O   PRO B 113       8.845  14.828  66.882  1.00 51.86           O  
ATOM   3990  CB  PRO B 113       9.498  14.091  69.771  1.00 51.78           C  
ATOM   3991  CG  PRO B 113      10.953  14.319  70.170  1.00 51.93           C  
ATOM   3992  CD  PRO B 113      11.673  14.366  68.833  1.00 52.03           C  
ATOM   3993  HA  PRO B 113       9.411  12.157  68.738  1.00 51.91           H  
ATOM   3994  HB2 PRO B 113       9.014  15.053  69.563  1.00 51.78           H  
ATOM   3995  HB3 PRO B 113       8.926  13.605  70.568  1.00 51.78           H  
ATOM   3996  HG2 PRO B 113      11.310  13.466  70.760  1.00 51.93           H  
ATOM   3997  HG3 PRO B 113      11.095  15.228  70.760  1.00 51.93           H  
ATOM   3998  HD2 PRO B 113      12.732  14.120  68.917  1.00 52.03           H  
ATOM   3999  HD3 PRO B 113      11.558  15.352  68.376  1.00 52.03           H  
ATOM   4000  N   GLU B 114       7.636  12.930  67.083  1.00 51.80           N  
ATOM   4001  CA  GLU B 114       6.665  13.302  66.057  1.00 51.77           C  
ATOM   4002  C   GLU B 114       5.719  14.377  66.661  1.00 51.70           C  
ATOM   4003  O   GLU B 114       5.319  14.247  67.815  1.00 51.78           O  
ATOM   4004  CB  GLU B 114       5.788  12.114  65.623  1.00 51.80           C  
ATOM   4005  CG  GLU B 114       6.542  10.882  65.130  1.00 51.86           C  
ATOM   4006  CD  GLU B 114       7.308  11.011  63.838  1.00 51.94           C  
ATOM   4007  OE1 GLU B 114       7.264  12.080  63.185  1.00 51.29           O  
ATOM   4008  OE2 GLU B 114       7.983  10.013  63.471  1.00 51.85           O1-
ATOM   4009  H   GLU B 114       7.577  12.023  67.524  1.00 51.80           H  
ATOM   4010  HA  GLU B 114       7.228  13.708  65.214  1.00 51.77           H  
ATOM   4011  HB2 GLU B 114       5.164  11.801  66.471  1.00 51.80           H  
ATOM   4012  HB3 GLU B 114       5.090  12.449  64.845  1.00 51.80           H  
ATOM   4013  HG2 GLU B 114       5.810  10.079  64.975  1.00 51.86           H  
ATOM   4014  HG3 GLU B 114       7.232  10.523  65.902  1.00 51.86           H  
ATOM   4015  N   PRO B 115       5.312  15.388  65.887  1.00 51.63           N  
ATOM   4016  CA  PRO B 115       5.741  15.723  64.517  1.00 51.69           C  
ATOM   4017  C   PRO B 115       7.060  16.541  64.437  1.00 51.76           C  
ATOM   4018  O   PRO B 115       7.578  16.792  63.349  1.00 51.79           O  
ATOM   4019  CB  PRO B 115       4.587  16.586  63.995  1.00 51.71           C  
ATOM   4020  CG  PRO B 115       4.135  17.343  65.238  1.00 51.47           C  
ATOM   4021  CD  PRO B 115       4.282  16.313  66.346  1.00 51.46           C  
ATOM   4022  HA  PRO B 115       5.866  14.816  63.919  1.00 51.69           H  
ATOM   4023  HB2 PRO B 115       4.868  17.259  63.180  1.00 51.71           H  
ATOM   4024  HB3 PRO B 115       3.771  15.942  63.643  1.00 51.71           H  
ATOM   4025  HG2 PRO B 115       3.113  17.721  65.160  1.00 51.47           H  
ATOM   4026  HG3 PRO B 115       4.797  18.197  65.422  1.00 51.47           H  
ATOM   4027  HD2 PRO B 115       3.356  15.744  66.488  1.00 51.46           H  
ATOM   4028  HD3 PRO B 115       4.566  16.762  67.303  1.00 51.46           H  
ATOM   4029  N   GLY B 116       7.521  17.014  65.593  1.00 51.81           N  
ATOM   4030  CA  GLY B 116       8.683  17.866  65.688  1.00 51.97           C  
ATOM   4031  C   GLY B 116       8.968  18.346  67.119  1.00 51.97           C  
ATOM   4032  O   GLY B 116       8.605  17.705  68.110  1.00 51.87           O  
ATOM   4033  H   GLY B 116       7.070  16.734  66.452  1.00 51.81           H  
ATOM   4034  HA2 GLY B 116       9.553  17.305  65.330  1.00 51.97           H  
ATOM   4035  HA3 GLY B 116       8.541  18.724  65.024  1.00 51.97           H  
ATOM   4036  N   VAL B 117       9.708  19.455  67.183  1.00 52.17           N  
ATOM   4037  CA  VAL B 117      10.190  20.013  68.447  1.00 52.42           C  
ATOM   4038  C   VAL B 117       9.098  20.906  69.099  1.00 52.47           C  
ATOM   4039  O   VAL B 117       8.289  21.509  68.380  1.00 52.60           O  
ATOM   4040  CB  VAL B 117      11.524  20.782  68.271  1.00 52.45           C  
ATOM   4041  CG1 VAL B 117      12.656  19.837  67.850  1.00 52.86           C  
ATOM   4042  CG2 VAL B 117      11.437  21.955  67.289  1.00 52.37           C  
ATOM   4043  H   VAL B 117       9.927  19.937  66.323  1.00 52.17           H  
ATOM   4044  HA  VAL B 117      10.366  19.162  69.117  1.00 52.42           H  
ATOM   4045  HB  VAL B 117      11.806  21.209  69.240  1.00 52.45           H  
ATOM   4046 HG11 VAL B 117      12.761  19.014  68.565  1.00 52.86           H  
ATOM   4047 HG12 VAL B 117      12.477  19.407  66.859  1.00 52.86           H  
ATOM   4048 HG13 VAL B 117      13.612  20.371  67.815  1.00 52.86           H  
ATOM   4049 HG21 VAL B 117      11.258  21.621  66.263  1.00 52.37           H  
ATOM   4050 HG22 VAL B 117      10.639  22.646  67.570  1.00 52.37           H  
ATOM   4051 HG23 VAL B 117      12.375  22.522  67.290  1.00 52.37           H  
ATOM   4052  N   PRO B 118       9.094  21.026  70.433  1.00 52.36           N  
ATOM   4053  CA  PRO B 118       8.119  21.882  71.103  1.00 52.27           C  
ATOM   4054  C   PRO B 118       8.468  23.385  70.961  1.00 52.46           C  
ATOM   4055  O   PRO B 118       9.601  23.765  70.637  1.00 52.12           O  
ATOM   4056  CB  PRO B 118       8.176  21.449  72.567  1.00 52.14           C  
ATOM   4057  CG  PRO B 118       9.625  21.008  72.736  1.00 52.25           C  
ATOM   4058  CD  PRO B 118       9.948  20.351  71.402  1.00 52.22           C  
ATOM   4059  HA  PRO B 118       7.123  21.716  70.674  1.00 52.27           H  
ATOM   4060  HB2 PRO B 118       7.898  22.234  73.277  1.00 52.14           H  
ATOM   4061  HB3 PRO B 118       7.513  20.590  72.727  1.00 52.14           H  
ATOM   4062  HG2 PRO B 118       9.770  20.332  73.583  1.00 52.25           H  
ATOM   4063  HG3 PRO B 118      10.261  21.887  72.890  1.00 52.25           H  
ATOM   4064  HD2 PRO B 118       9.670  19.291  71.407  1.00 52.22           H  
ATOM   4065  HD3 PRO B 118      11.004  20.436  71.141  1.00 52.22           H  
ATOM   4066  N   THR B 119       7.458  24.208  71.240  1.00 52.69           N  
ATOM   4067  CA  THR B 119       7.475  25.658  71.017  1.00 52.87           C  
ATOM   4068  C   THR B 119       8.676  26.351  71.675  1.00 52.91           C  
ATOM   4069  O   THR B 119       9.193  27.338  71.145  1.00 53.13           O  
ATOM   4070  CB  THR B 119       6.185  26.314  71.560  1.00 52.97           C  
ATOM   4071  OG1 THR B 119       5.853  25.737  72.835  1.00 52.83           O  
ATOM   4072  CG2 THR B 119       5.001  26.069  70.631  1.00 52.92           C  
ATOM   4073  H   THR B 119       6.580  23.803  71.532  1.00 52.69           H  
ATOM   4074  HA  THR B 119       7.574  25.819  69.937  1.00 52.87           H  
ATOM   4075  HB  THR B 119       6.313  27.396  71.687  1.00 52.97           H  
ATOM   4076 HG21 THR B 119       5.192  26.462  69.629  1.00 52.92           H  
ATOM   4077 HG22 THR B 119       4.768  25.002  70.551  1.00 52.92           H  
ATOM   4078 HG23 THR B 119       4.103  26.554  71.029  1.00 52.92           H  
ATOM   4079  HG1 THR B 119       6.148  26.392  73.528  1.00 52.83           H  
ATOM   4080  N   GLU B 120       9.029  25.894  72.873  1.00 52.84           N  
ATOM   4081  CA  GLU B 120      10.055  26.563  73.663  1.00 52.80           C  
ATOM   4082  C   GLU B 120      11.461  26.355  73.052  1.00 52.39           C  
ATOM   4083  O   GLU B 120      12.383  27.147  73.310  1.00 52.20           O  
ATOM   4084  CB  GLU B 120      10.001  26.129  75.132  1.00 53.06           C  
ATOM   4085  CG  GLU B 120       8.599  26.214  75.753  1.00 54.77           C  
ATOM   4086  CD  GLU B 120       7.885  27.475  75.339  1.00 56.79           C  
ATOM   4087  OE1 GLU B 120       8.389  28.588  75.652  1.00 57.56           O  
ATOM   4088  OE2 GLU B 120       6.858  27.385  74.622  1.00 57.39           O1-
ATOM   4089  H   GLU B 120       8.523  25.115  73.269  1.00 52.84           H  
ATOM   4090  HA  GLU B 120       9.868  27.641  73.592  1.00 52.80           H  
ATOM   4091  HB2 GLU B 120      10.366  25.099  75.234  1.00 53.06           H  
ATOM   4092  HB3 GLU B 120      10.693  26.753  75.711  1.00 53.06           H  
ATOM   4093  HG2 GLU B 120       8.675  26.184  76.845  1.00 54.77           H  
ATOM   4094  HG3 GLU B 120       8.004  25.342  75.455  1.00 54.77           H  
ATOM   4095  N   THR B 121      11.634  25.262  72.307  1.00 51.77           N  
ATOM   4096  CA  THR B 121      12.876  25.022  71.566  1.00 51.03           C  
ATOM   4097  C   THR B 121      12.918  25.992  70.370  1.00 50.53           C  
ATOM   4098  O   THR B 121      13.980  26.478  69.994  1.00 50.27           O  
ATOM   4099  CB  THR B 121      12.971  23.564  71.075  1.00 51.15           C  
ATOM   4100  OG1 THR B 121      12.771  22.652  72.167  1.00 50.46           O  
ATOM   4101  CG2 THR B 121      14.318  23.236  70.441  1.00 51.11           C  
ATOM   4102  H   THR B 121      10.902  24.568  72.260  1.00 51.77           H  
ATOM   4103  HA  THR B 121      13.709  25.259  72.238  1.00 51.03           H  
ATOM   4104  HB  THR B 121      12.182  23.356  70.345  1.00 51.15           H  
ATOM   4105 HG21 THR B 121      14.483  23.808  69.524  1.00 51.11           H  
ATOM   4106 HG22 THR B 121      15.139  23.440  71.137  1.00 51.11           H  
ATOM   4107 HG23 THR B 121      14.373  22.170  70.193  1.00 51.11           H  
ATOM   4108  HG1 THR B 121      13.367  22.922  72.890  1.00 50.46           H  
ATOM   4109  N   ILE B 122      11.753  26.195  69.746  1.00 50.07           N  
ATOM   4110  CA  ILE B 122      11.639  27.072  68.573  1.00 49.47           C  
ATOM   4111  C   ILE B 122      11.932  28.509  69.061  1.00 49.45           C  
ATOM   4112  O   ILE B 122      12.617  29.290  68.410  1.00 49.60           O  
ATOM   4113  CB  ILE B 122      10.239  27.005  67.918  1.00 49.34           C  
ATOM   4114  CG1 ILE B 122       9.849  25.548  67.606  1.00 48.99           C  
ATOM   4115  CG2 ILE B 122      10.196  27.886  66.666  1.00 48.68           C  
ATOM   4116  CD1 ILE B 122       8.525  25.375  66.881  1.00 49.14           C  
ATOM   4117  H   ILE B 122      10.928  25.731  70.097  1.00 50.07           H  
ATOM   4118  HA  ILE B 122      12.424  26.785  67.862  1.00 49.47           H  
ATOM   4119  HB  ILE B 122       9.492  27.406  68.614  1.00 49.34           H  
ATOM   4120 HG12 ILE B 122      10.646  25.066  67.035  1.00 48.99           H  
ATOM   4121 HG13 ILE B 122       9.768  24.987  68.539  1.00 48.99           H  
ATOM   4122 HG21 ILE B 122      10.483  28.920  66.882  1.00 48.68           H  
ATOM   4123 HG22 ILE B 122      10.861  27.506  65.885  1.00 48.68           H  
ATOM   4124 HG23 ILE B 122       9.181  27.932  66.272  1.00 48.68           H  
ATOM   4125 HD11 ILE B 122       7.722  25.924  67.381  1.00 49.14           H  
ATOM   4126 HD12 ILE B 122       8.591  25.712  65.845  1.00 49.14           H  
ATOM   4127 HD13 ILE B 122       8.254  24.315  66.864  1.00 49.14           H  
ATOM   4128  N   LYS B 123      11.371  28.823  70.222  1.00 49.30           N  
ATOM   4129  CA  LYS B 123      11.462  30.146  70.829  1.00 49.38           C  
ATOM   4130  C   LYS B 123      12.966  30.445  71.049  1.00 49.11           C  
ATOM   4131  O   LYS B 123      13.448  31.471  70.573  1.00 48.62           O  
ATOM   4132  CB  LYS B 123      10.645  30.175  72.133  1.00 49.39           C  
ATOM   4133  CG  LYS B 123       9.979  31.519  72.455  1.00 49.25           C  
ATOM   4134  CD  LYS B 123       9.057  31.405  73.686  1.00 48.86           C  
ATOM   4135  CE  LYS B 123       7.705  30.751  73.377  1.00 48.66           C  
ATOM   4136  NZ  LYS B 123       7.026  30.386  74.618  1.00 48.83           N1+
ATOM   4137  H   LYS B 123      10.844  28.122  70.722  1.00 49.30           H  
ATOM   4138  HA  LYS B 123      11.068  30.862  70.099  1.00 49.38           H  
ATOM   4139  HB2 LYS B 123       9.842  29.441  72.063  1.00 49.39           H  
ATOM   4140  HB3 LYS B 123      11.265  29.868  72.985  1.00 49.39           H  
ATOM   4141  HG2 LYS B 123      10.757  32.262  72.661  1.00 49.25           H  
ATOM   4142  HG3 LYS B 123       9.407  31.882  71.594  1.00 49.25           H  
ATOM   4143  HD2 LYS B 123       8.882  32.406  74.095  1.00 48.86           H  
ATOM   4144  HD3 LYS B 123       9.586  30.846  74.467  1.00 48.86           H  
ATOM   4145  HE2 LYS B 123       7.821  29.823  72.811  1.00 48.66           H  
ATOM   4146  HE3 LYS B 123       7.040  31.416  72.821  1.00 48.66           H  
ATOM   4147  HZ1 LYS B 123       7.665  29.811  75.221  1.00 48.83           H  
ATOM   4148  HZ2 LYS B 123       6.685  31.156  75.248  1.00 48.83           H  
ATOM   4149  HZ3 LYS B 123       6.257  29.719  74.489  1.00 48.83           H  
ATOM   4150  N   ASP B 124      13.675  29.548  71.725  1.00 49.40           N  
ATOM   4151  CA  ASP B 124      15.074  29.799  72.093  1.00 49.72           C  
ATOM   4152  C   ASP B 124      15.979  29.781  70.833  1.00 50.15           C  
ATOM   4153  O   ASP B 124      16.888  30.620  70.705  1.00 50.20           O  
ATOM   4154  CB  ASP B 124      15.560  28.805  73.130  1.00 49.56           C  
ATOM   4155  CG  ASP B 124      16.896  29.339  73.535  1.00 49.23           C  
ATOM   4156  OD1 ASP B 124      17.004  30.423  74.137  1.00 48.70           O  
ATOM   4157  OD2 ASP B 124      17.941  28.720  73.225  1.00 49.35           O1-
ATOM   4158  H   ASP B 124      13.222  28.682  71.978  1.00 49.40           H  
ATOM   4159  HA  ASP B 124      15.107  30.821  72.480  1.00 49.72           H  
ATOM   4160  HB2 ASP B 124      15.645  27.791  72.724  1.00 49.56           H  
ATOM   4161  HB3 ASP B 124      14.895  28.771  73.999  1.00 49.56           H  
ATOM   4162  N   MET B 125      15.777  28.789  69.969  1.00 50.49           N  
ATOM   4163  CA  MET B 125      16.645  28.634  68.805  1.00 51.22           C  
ATOM   4164  C   MET B 125      16.482  29.812  67.814  1.00 51.02           C  
ATOM   4165  O   MET B 125      17.407  30.112  67.065  1.00 50.93           O  
ATOM   4166  CB  MET B 125      16.433  27.298  68.095  1.00 51.14           C  
ATOM   4167  CG  MET B 125      16.793  26.070  68.939  1.00 51.90           C  
ATOM   4168  SD  MET B 125      18.579  25.760  69.109  1.00 52.31           S  
ATOM   4169  CE  MET B 125      18.884  26.528  70.728  1.00 53.70           C  
ATOM   4170  H   MET B 125      15.057  28.107  70.159  1.00 50.49           H  
ATOM   4171  HA  MET B 125      17.678  28.712  69.159  1.00 51.22           H  
ATOM   4172  HB2 MET B 125      16.995  27.276  67.152  1.00 51.14           H  
ATOM   4173  HB3 MET B 125      15.376  27.219  67.807  1.00 51.14           H  
ATOM   4174  HG2 MET B 125      16.383  25.186  68.437  1.00 51.90           H  
ATOM   4175  HG3 MET B 125      16.347  26.100  69.935  1.00 51.90           H  
ATOM   4176  HE1 MET B 125      18.757  27.610  70.680  1.00 53.70           H  
ATOM   4177  HE2 MET B 125      18.217  26.107  71.484  1.00 53.70           H  
ATOM   4178  HE3 MET B 125      19.916  26.319  71.024  1.00 53.70           H  
ATOM   4179  N   MET B 126      15.316  30.444  67.815  1.00 51.14           N  
ATOM   4180  CA  MET B 126      15.109  31.664  67.038  1.00 51.20           C  
ATOM   4181  C   MET B 126      15.700  32.878  67.811  1.00 51.22           C  
ATOM   4182  O   MET B 126      16.229  33.804  67.185  1.00 51.02           O  
ATOM   4183  CB  MET B 126      13.628  31.916  66.735  1.00 51.34           C  
ATOM   4184  CG  MET B 126      13.047  30.979  65.675  1.00 52.16           C  
ATOM   4185  SD  MET B 126      13.652  31.316  63.984  1.00 54.12           S  
ATOM   4186  CE  MET B 126      12.737  32.837  63.628  1.00 55.01           C  
ATOM   4187  H   MET B 126      14.572  30.091  68.399  1.00 51.14           H  
ATOM   4188  HA  MET B 126      15.688  31.587  66.110  1.00 51.20           H  
ATOM   4189  HB2 MET B 126      13.479  32.959  66.436  1.00 51.34           H  
ATOM   4190  HB3 MET B 126      13.048  31.787  67.656  1.00 51.34           H  
ATOM   4191  HG2 MET B 126      11.954  31.053  65.669  1.00 52.16           H  
ATOM   4192  HG3 MET B 126      13.293  29.939  65.907  1.00 52.16           H  
ATOM   4193  HE1 MET B 126      11.668  32.693  63.802  1.00 55.01           H  
ATOM   4194  HE2 MET B 126      13.105  33.662  64.241  1.00 55.01           H  
ATOM   4195  HE3 MET B 126      12.880  33.101  62.576  1.00 55.01           H  
ATOM   4196  N   PHE B 127      15.520  32.873  69.133  1.00 51.29           N  
ATOM   4197  CA  PHE B 127      15.922  33.991  70.000  1.00 51.27           C  
ATOM   4198  C   PHE B 127      17.454  34.137  69.987  1.00 51.54           C  
ATOM   4199  O   PHE B 127      17.956  35.254  69.797  1.00 51.40           O  
ATOM   4200  CB  PHE B 127      15.434  33.777  71.436  1.00 50.74           C  
ATOM   4201  CG  PHE B 127      15.659  34.903  72.419  1.00 50.76           C  
ATOM   4202  CD1 PHE B 127      15.028  36.134  72.261  1.00 50.37           C  
ATOM   4203  CD2 PHE B 127      16.425  34.692  73.561  1.00 51.22           C  
ATOM   4204  CE1 PHE B 127      15.143  37.128  73.239  1.00 50.31           C  
ATOM   4205  CE2 PHE B 127      16.543  35.679  74.548  1.00 50.68           C  
ATOM   4206  CZ  PHE B 127      15.902  36.896  74.386  1.00 50.49           C  
ATOM   4207  H   PHE B 127      15.078  32.077  69.569  1.00 51.29           H  
ATOM   4208  HA  PHE B 127      15.493  34.904  69.568  1.00 51.27           H  
ATOM   4209  HB2 PHE B 127      14.356  33.590  71.420  1.00 50.74           H  
ATOM   4210  HB3 PHE B 127      15.884  32.862  71.838  1.00 50.74           H  
ATOM   4211  HD1 PHE B 127      14.443  36.324  71.373  1.00 50.37           H  
ATOM   4212  HD2 PHE B 127      16.938  33.750  73.689  1.00 51.22           H  
ATOM   4213  HE1 PHE B 127      14.644  38.076  73.106  1.00 50.31           H  
ATOM   4214  HE2 PHE B 127      17.132  35.492  75.433  1.00 50.68           H  
ATOM   4215  HZ  PHE B 127      15.990  37.661  75.143  1.00 50.49           H  
ATOM   4216  N   GLN B 128      18.168  33.029  70.191  1.00 51.79           N  
ATOM   4217  CA  GLN B 128      19.624  33.069  70.239  1.00 52.07           C  
ATOM   4218  C   GLN B 128      20.157  33.559  68.874  1.00 52.15           C  
ATOM   4219  O   GLN B 128      21.157  34.272  68.804  1.00 52.06           O  
ATOM   4220  CB  GLN B 128      20.251  31.702  70.510  1.00 52.11           C  
ATOM   4221  CG  GLN B 128      20.248  31.311  71.985  1.00 52.41           C  
ATOM   4222  CD  GLN B 128      21.169  30.122  72.180  1.00 53.11           C  
ATOM   4223  OE1 GLN B 128      22.368  30.184  71.892  1.00 52.58           O  
ATOM   4224  NE2 GLN B 128      20.587  29.012  72.644  1.00 53.51           N  
ATOM   4225  H   GLN B 128      17.676  32.158  70.330  1.00 51.79           H  
ATOM   4226  HA  GLN B 128      19.921  33.809  70.993  1.00 52.07           H  
ATOM   4227  HB2 GLN B 128      19.747  30.921  69.924  1.00 52.11           H  
ATOM   4228  HB3 GLN B 128      21.289  31.719  70.153  1.00 52.11           H  
ATOM   4229  HG2 GLN B 128      19.231  31.093  72.320  1.00 52.41           H  
ATOM   4230  HG3 GLN B 128      20.634  32.126  72.607  1.00 52.41           H  
ATOM   4231 HE21 GLN B 128      19.602  29.013  72.865  1.00 53.51           H  
ATOM   4232 HE22 GLN B 128      21.133  28.172  72.773  1.00 53.51           H  
ATOM   4233  N   LEU B 129      19.519  33.079  67.817  1.00 52.43           N  
ATOM   4234  CA  LEU B 129      19.927  33.383  66.452  1.00 52.81           C  
ATOM   4235  C   LEU B 129      19.695  34.891  66.225  1.00 53.06           C  
ATOM   4236  O   LEU B 129      20.583  35.585  65.751  1.00 53.28           O  
ATOM   4237  CB  LEU B 129      19.132  32.514  65.480  1.00 52.83           C  
ATOM   4238  CG  LEU B 129      19.726  32.345  64.074  1.00 53.11           C  
ATOM   4239  CD1 LEU B 129      18.804  31.417  63.285  1.00 53.91           C  
ATOM   4240  CD2 LEU B 129      19.912  33.652  63.313  1.00 53.48           C  
ATOM   4241  H   LEU B 129      18.729  32.469  67.968  1.00 52.43           H  
ATOM   4242  HA  LEU B 129      21.002  33.179  66.374  1.00 52.81           H  
ATOM   4243  HB2 LEU B 129      19.064  31.507  65.908  1.00 52.83           H  
ATOM   4244  HB3 LEU B 129      18.101  32.880  65.400  1.00 52.83           H  
ATOM   4245  HG  LEU B 129      20.707  31.861  64.159  1.00 53.11           H  
ATOM   4246 HD11 LEU B 129      18.814  30.407  63.709  1.00 53.91           H  
ATOM   4247 HD12 LEU B 129      17.770  31.775  63.304  1.00 53.91           H  
ATOM   4248 HD13 LEU B 129      19.118  31.351  62.241  1.00 53.91           H  
ATOM   4249 HD21 LEU B 129      19.009  34.270  63.338  1.00 53.48           H  
ATOM   4250 HD22 LEU B 129      20.748  34.222  63.723  1.00 53.48           H  
ATOM   4251 HD23 LEU B 129      20.163  33.462  62.266  1.00 53.48           H  
ATOM   4252  N   LEU B 130      18.483  35.365  66.510  1.00 53.51           N  
ATOM   4253  CA  LEU B 130      18.137  36.765  66.281  1.00 53.82           C  
ATOM   4254  C   LEU B 130      19.011  37.693  67.154  1.00 54.23           C  
ATOM   4255  O   LEU B 130      19.430  38.760  66.690  1.00 54.60           O  
ATOM   4256  CB  LEU B 130      16.656  37.039  66.568  1.00 53.62           C  
ATOM   4257  CG  LEU B 130      15.696  36.477  65.500  1.00 53.48           C  
ATOM   4258  CD1 LEU B 130      14.268  36.469  66.049  1.00 53.29           C  
ATOM   4259  CD2 LEU B 130      15.749  37.285  64.203  1.00 53.17           C  
ATOM   4260  H   LEU B 130      17.770  34.733  66.843  1.00 53.51           H  
ATOM   4261  HA  LEU B 130      18.387  36.994  65.239  1.00 53.82           H  
ATOM   4262  HB2 LEU B 130      16.402  36.610  67.546  1.00 53.62           H  
ATOM   4263  HB3 LEU B 130      16.491  38.121  66.659  1.00 53.62           H  
ATOM   4264  HG  LEU B 130      15.970  35.444  65.260  1.00 53.48           H  
ATOM   4265 HD11 LEU B 130      14.200  35.822  66.930  1.00 53.29           H  
ATOM   4266 HD12 LEU B 130      13.950  37.473  66.348  1.00 53.29           H  
ATOM   4267 HD13 LEU B 130      13.560  36.093  65.303  1.00 53.29           H  
ATOM   4268 HD21 LEU B 130      15.506  38.336  64.382  1.00 53.17           H  
ATOM   4269 HD22 LEU B 130      16.741  37.239  63.744  1.00 53.17           H  
ATOM   4270 HD23 LEU B 130      15.033  36.892  63.474  1.00 53.17           H  
ATOM   4271  N   ARG B 131      19.240  37.301  68.402  1.00 54.55           N  
ATOM   4272  CA  ARG B 131      19.986  38.130  69.352  1.00 54.94           C  
ATOM   4273  C   ARG B 131      21.474  38.192  68.935  1.00 54.90           C  
ATOM   4274  O   ARG B 131      22.155  39.199  69.162  1.00 54.94           O  
ATOM   4275  CB  ARG B 131      19.843  37.566  70.768  1.00 55.14           C  
ATOM   4276  CG  ARG B 131      20.143  38.584  71.869  1.00 55.93           C  
ATOM   4277  CD  ARG B 131      20.002  37.927  73.244  1.00 57.42           C  
ATOM   4278  NE  ARG B 131      19.778  38.924  74.299  1.00 59.61           N  
ATOM   4279  CZ  ARG B 131      19.354  38.611  75.521  1.00 62.20           C  
ATOM   4280  NH1 ARG B 131      19.284  37.339  75.918  1.00 61.95           N  
ATOM   4281  NH2 ARG B 131      18.988  39.583  76.357  1.00 64.08           N1+
ATOM   4282  H   ARG B 131      18.888  36.404  68.703  1.00 54.55           H  
ATOM   4283  HA  ARG B 131      19.578  39.145  69.289  1.00 54.94           H  
ATOM   4284  HB2 ARG B 131      18.807  37.238  70.916  1.00 55.14           H  
ATOM   4285  HB3 ARG B 131      20.478  36.680  70.894  1.00 55.14           H  
ATOM   4286  HG2 ARG B 131      19.442  39.424  71.783  1.00 55.93           H  
ATOM   4287  HG3 ARG B 131      21.152  38.998  71.764  1.00 55.93           H  
ATOM   4288  HD2 ARG B 131      20.911  37.365  73.480  1.00 57.42           H  
ATOM   4289  HD3 ARG B 131      19.140  37.250  73.236  1.00 57.42           H  
ATOM   4290  HE  ARG B 131      19.808  39.903  74.050  1.00 59.61           H  
ATOM   4291 HH11 ARG B 131      18.954  37.118  76.847  1.00 61.95           H  
ATOM   4292 HH12 ARG B 131      19.560  36.598  75.290  1.00 61.95           H  
ATOM   4293 HH21 ARG B 131      19.033  40.548  76.062  1.00 64.08           H  
ATOM   4294 HH22 ARG B 131      18.665  39.354  77.287  1.00 64.08           H  
ATOM   4295  N   GLY B 132      21.971  37.084  68.385  1.00 54.69           N  
ATOM   4296  CA  GLY B 132      23.332  37.002  67.909  1.00 54.40           C  
ATOM   4297  C   GLY B 132      23.480  37.763  66.587  1.00 54.64           C  
ATOM   4298  O   GLY B 132      24.506  38.428  66.340  1.00 55.28           O  
ATOM   4299  H   GLY B 132      21.371  36.279  68.282  1.00 54.69           H  
ATOM   4300  HA2 GLY B 132      23.999  37.444  68.653  1.00 54.40           H  
ATOM   4301  HA3 GLY B 132      23.583  35.951  67.747  1.00 54.40           H  
ATOM   4302  N   LEU B 133      22.490  37.612  65.710  1.00 54.13           N  
ATOM   4303  CA  LEU B 133      22.516  38.189  64.365  1.00 53.58           C  
ATOM   4304  C   LEU B 133      22.313  39.720  64.420  1.00 53.25           C  
ATOM   4305  O   LEU B 133      22.865  40.424  63.563  1.00 52.50           O  
ATOM   4306  CB  LEU B 133      21.458  37.523  63.475  1.00 53.37           C  
ATOM   4307  CG  LEU B 133      21.475  37.927  61.988  1.00 53.08           C  
ATOM   4308  CD1 LEU B 133      22.815  37.625  61.316  1.00 51.89           C  
ATOM   4309  CD2 LEU B 133      20.352  37.196  61.248  1.00 54.09           C  
ATOM   4310  H   LEU B 133      21.674  37.078  65.972  1.00 54.13           H  
ATOM   4311  HA  LEU B 133      23.523  38.007  63.971  1.00 53.58           H  
ATOM   4312  HB2 LEU B 133      21.593  36.437  63.534  1.00 53.37           H  
ATOM   4313  HB3 LEU B 133      20.461  37.735  63.884  1.00 53.37           H  
ATOM   4314  HG  LEU B 133      21.277  39.001  61.908  1.00 53.08           H  
ATOM   4315 HD11 LEU B 133      23.610  38.264  61.707  1.00 51.89           H  
ATOM   4316 HD12 LEU B 133      23.109  36.582  61.473  1.00 51.89           H  
ATOM   4317 HD13 LEU B 133      22.761  37.800  60.236  1.00 51.89           H  
ATOM   4318 HD21 LEU B 133      20.498  36.111  61.281  1.00 54.09           H  
ATOM   4319 HD22 LEU B 133      19.379  37.421  61.698  1.00 54.09           H  
ATOM   4320 HD23 LEU B 133      20.312  37.499  60.197  1.00 54.09           H  
ATOM   4321  N   ASP B 134      21.530  40.187  65.403  1.00 52.95           N  
ATOM   4322  CA  ASP B 134      21.268  41.619  65.530  1.00 52.69           C  
ATOM   4323  C   ASP B 134      22.626  42.335  65.745  1.00 52.53           C  
ATOM   4324  O   ASP B 134      22.817  43.440  65.211  1.00 52.15           O  
ATOM   4325  CB  ASP B 134      20.310  41.951  66.658  1.00 52.90           C  
ATOM   4326  CG  ASP B 134      20.032  43.403  66.433  1.00 53.41           C  
ATOM   4327  OD1 ASP B 134      19.207  43.766  65.558  1.00 55.60           O  
ATOM   4328  OD2 ASP B 134      20.649  44.280  67.094  1.00 51.16           O1-
ATOM   4329  H   ASP B 134      21.118  39.517  66.036  1.00 52.95           H  
ATOM   4330  HA  ASP B 134      20.876  41.943  64.560  1.00 52.69           H  
ATOM   4331  HB2 ASP B 134      20.749  41.779  67.647  1.00 52.90           H  
ATOM   4332  HB3 ASP B 134      19.379  41.380  66.591  1.00 52.90           H  
ATOM   4333  N   PHE B 135      23.501  41.705  66.526  1.00 52.46           N  
ATOM   4334  CA  PHE B 135      24.810  42.291  66.824  1.00 52.46           C  
ATOM   4335  C   PHE B 135      25.658  42.533  65.543  1.00 51.90           C  
ATOM   4336  O   PHE B 135      26.567  43.357  65.558  1.00 51.42           O  
ATOM   4337  CB  PHE B 135      25.598  41.407  67.798  1.00 52.86           C  
ATOM   4338  CG  PHE B 135      26.584  42.176  68.655  1.00 54.21           C  
ATOM   4339  CD1 PHE B 135      26.159  42.769  69.866  1.00 55.51           C  
ATOM   4340  CD2 PHE B 135      27.930  42.279  68.285  1.00 54.49           C  
ATOM   4341  CE1 PHE B 135      27.069  43.465  70.701  1.00 55.46           C  
ATOM   4342  CE2 PHE B 135      28.851  42.971  69.100  1.00 55.29           C  
ATOM   4343  CZ  PHE B 135      28.421  43.569  70.313  1.00 55.05           C  
ATOM   4344  H   PHE B 135      23.212  40.838  66.955  1.00 52.46           H  
ATOM   4345  HA  PHE B 135      24.607  43.278  67.261  1.00 52.46           H  
ATOM   4346  HB2 PHE B 135      24.909  40.886  68.476  1.00 52.86           H  
ATOM   4347  HB3 PHE B 135      26.128  40.611  67.258  1.00 52.86           H  
ATOM   4348  HD1 PHE B 135      25.123  42.691  70.160  1.00 55.51           H  
ATOM   4349  HD2 PHE B 135      28.268  41.823  67.366  1.00 54.49           H  
ATOM   4350  HE1 PHE B 135      26.730  43.911  71.625  1.00 55.46           H  
ATOM   4351  HE2 PHE B 135      29.885  43.047  68.799  1.00 55.29           H  
ATOM   4352  HZ  PHE B 135      29.125  44.101  70.936  1.00 55.05           H  
ATOM   4353  N   LEU B 136      25.315  41.818  64.477  1.00 51.69           N  
ATOM   4354  CA  LEU B 136      25.939  41.989  63.176  1.00 51.58           C  
ATOM   4355  C   LEU B 136      25.105  43.051  62.413  1.00 51.36           C  
ATOM   4356  O   LEU B 136      25.647  43.987  61.840  1.00 51.33           O  
ATOM   4357  CB  LEU B 136      26.012  40.671  62.396  1.00 52.05           C  
ATOM   4358  CG  LEU B 136      27.298  39.867  62.670  1.00 52.12           C  
ATOM   4359  CD1 LEU B 136      27.459  39.475  64.138  1.00 53.06           C  
ATOM   4360  CD2 LEU B 136      27.312  38.608  61.802  1.00 51.47           C  
ATOM   4361  H   LEU B 136      24.505  41.219  64.555  1.00 51.69           H  
ATOM   4362  HA  LEU B 136      26.941  42.416  63.304  1.00 51.58           H  
ATOM   4363  HB2 LEU B 136      25.143  40.042  62.617  1.00 52.05           H  
ATOM   4364  HB3 LEU B 136      25.961  40.880  61.320  1.00 52.05           H  
ATOM   4365  HG  LEU B 136      28.162  40.481  62.384  1.00 52.12           H  
ATOM   4366 HD11 LEU B 136      27.608  40.352  64.773  1.00 53.06           H  
ATOM   4367 HD12 LEU B 136      26.584  38.927  64.502  1.00 53.06           H  
ATOM   4368 HD13 LEU B 136      28.336  38.835  64.269  1.00 53.06           H  
ATOM   4369 HD21 LEU B 136      26.467  37.952  62.035  1.00 51.47           H  
ATOM   4370 HD22 LEU B 136      27.262  38.865  60.739  1.00 51.47           H  
ATOM   4371 HD23 LEU B 136      28.235  38.043  61.968  1.00 51.47           H  
ATOM   4372  N   HIS B 137      23.794  42.825  62.346  1.00 51.21           N  
ATOM   4373  CA  HIS B 137      22.872  43.633  61.536  1.00 50.97           C  
ATOM   4374  C   HIS B 137      22.788  45.090  62.013  1.00 51.06           C  
ATOM   4375  O   HIS B 137      22.858  46.012  61.228  1.00 50.99           O  
ATOM   4376  CB  HIS B 137      21.457  43.043  61.518  1.00 50.74           C  
ATOM   4377  CG  HIS B 137      21.289  41.929  60.553  1.00 50.85           C  
ATOM   4378  ND1 HIS B 137      20.037  41.545  60.111  1.00 50.95           N  
ATOM   4379  CD2 HIS B 137      22.179  41.171  59.866  1.00 50.40           C  
ATOM   4380  CE1 HIS B 137      20.168  40.614  59.182  1.00 50.74           C  
ATOM   4381  NE2 HIS B 137      21.456  40.363  59.019  1.00 49.84           N  
ATOM   4382  H   HIS B 137      23.411  42.016  62.814  1.00 51.21           H  
ATOM   4383  HA  HIS B 137      23.292  43.680  60.525  1.00 50.97           H  
ATOM   4384  HB2 HIS B 137      20.735  43.825  61.244  1.00 50.74           H  
ATOM   4385  HB3 HIS B 137      21.169  42.697  62.515  1.00 50.74           H  
ATOM   4386  HD2 HIS B 137      23.254  41.196  59.964  1.00 50.40           H  
ATOM   4387  HE2 HIS B 137      21.846  39.688  58.377  1.00 49.84           H  
ATOM   4388  HE1 HIS B 137      19.359  40.139  58.646  1.00 50.74           H  
ATOM   4389  N   SER B 138      22.624  45.298  63.309  1.00 51.57           N  
ATOM   4390  CA  SER B 138      22.498  46.633  63.897  1.00 51.76           C  
ATOM   4391  C   SER B 138      23.883  47.297  64.042  1.00 51.97           C  
ATOM   4392  O   SER B 138      24.012  48.406  64.581  1.00 52.51           O  
ATOM   4393  CB  SER B 138      21.754  46.656  65.240  1.00 51.42           C  
ATOM   4394  OG  SER B 138      22.497  46.030  66.290  1.00 52.08           O  
ATOM   4395  H   SER B 138      22.614  44.515  63.948  1.00 51.57           H  
ATOM   4396  HA  SER B 138      21.935  47.250  63.184  1.00 51.76           H  
ATOM   4397  HB2 SER B 138      20.782  46.162  65.137  1.00 51.42           H  
ATOM   4398  HB3 SER B 138      21.570  47.688  65.554  1.00 51.42           H  
ATOM   4399  HG  SER B 138      21.873  45.330  66.640  1.00 52.08           H  
ATOM   4400  N   HIS B 139      24.915  46.606  63.553  1.00 51.78           N  
ATOM   4401  CA  HIS B 139      26.264  47.150  63.446  1.00 51.28           C  
ATOM   4402  C   HIS B 139      26.783  47.034  61.990  1.00 51.50           C  
ATOM   4403  O   HIS B 139      27.989  47.174  61.740  1.00 51.98           O  
ATOM   4404  CB  HIS B 139      27.246  46.534  64.445  1.00 50.97           C  
ATOM   4405  CG  HIS B 139      26.796  46.528  65.872  1.00 51.32           C  
ATOM   4406  CD2 HIS B 139      27.243  45.733  66.905  1.00 50.61           C  
ATOM   4407  ND1 HIS B 139      25.747  47.228  66.364  1.00 50.85           N1+
ATOM   4408  NE2 HIS B 139      26.511  45.961  67.980  1.00 50.29           N  
ATOM   4409  CE1 HIS B 139      25.590  46.857  67.675  1.00 49.78           C  
ATOM   4410  H   HIS B 139      24.769  45.657  63.241  1.00 51.78           H  
ATOM   4411  HA  HIS B 139      26.211  48.230  63.638  1.00 51.28           H  
ATOM   4412  HB2 HIS B 139      28.204  47.066  64.406  1.00 50.97           H  
ATOM   4413  HB3 HIS B 139      27.451  45.495  64.156  1.00 50.97           H  
ATOM   4414  HD1 HIS B 139      25.146  47.945  65.825  1.00 50.85           H  
ATOM   4415  HD2 HIS B 139      28.063  45.033  66.845  1.00 50.61           H  
ATOM   4416  HE2 HIS B 139      26.642  45.494  68.945  1.00 50.29           H  
ATOM   4417  HE1 HIS B 139      24.836  47.237  68.349  1.00 49.78           H  
ATOM   4418  N   ARG B 140      25.838  46.957  61.047  1.00 51.18           N  
ATOM   4419  CA  ARG B 140      26.030  47.184  59.614  1.00 50.26           C  
ATOM   4420  C   ARG B 140      26.712  46.043  58.807  1.00 50.36           C  
ATOM   4421  O   ARG B 140      27.214  46.281  57.708  1.00 50.84           O  
ATOM   4422  CB  ARG B 140      26.710  48.541  59.322  1.00 50.31           C  
ATOM   4423  CG  ARG B 140      25.904  49.744  59.827  1.00 49.56           C  
ATOM   4424  CD  ARG B 140      26.759  51.002  59.980  1.00 49.31           C  
ATOM   4425  NE  ARG B 140      27.638  51.275  58.832  1.00 48.65           N  
ATOM   4426  CZ  ARG B 140      27.268  51.635  57.601  1.00 47.67           C  
ATOM   4427  NH1 ARG B 140      25.995  51.834  57.315  1.00 49.05           N  
ATOM   4428  NH2 ARG B 140      28.168  51.794  56.649  1.00 46.24           N1+
ATOM   4429  H   ARG B 140      24.896  46.727  61.331  1.00 51.18           H  
ATOM   4430  HA  ARG B 140      25.011  47.229  59.204  1.00 50.26           H  
ATOM   4431  HB2 ARG B 140      27.718  48.554  59.753  1.00 50.31           H  
ATOM   4432  HB3 ARG B 140      26.852  48.660  58.241  1.00 50.31           H  
ATOM   4433  HG2 ARG B 140      25.446  49.535  60.800  1.00 49.56           H  
ATOM   4434  HG3 ARG B 140      25.076  49.924  59.133  1.00 49.56           H  
ATOM   4435  HD2 ARG B 140      27.416  50.883  60.851  1.00 49.31           H  
ATOM   4436  HD3 ARG B 140      26.145  51.888  60.175  1.00 49.31           H  
ATOM   4437  HE  ARG B 140      28.623  51.121  58.998  1.00 48.65           H  
ATOM   4438 HH11 ARG B 140      25.724  52.104  56.380  1.00 49.05           H  
ATOM   4439 HH12 ARG B 140      25.293  51.717  58.031  1.00 49.05           H  
ATOM   4440 HH21 ARG B 140      29.146  51.643  56.850  1.00 46.24           H  
ATOM   4441 HH22 ARG B 140      27.878  52.066  55.721  1.00 46.24           H  
ATOM   4442  N   VAL B 141      26.658  44.822  59.331  1.00 50.01           N  
ATOM   4443  CA  VAL B 141      27.113  43.615  58.628  1.00 50.35           C  
ATOM   4444  C   VAL B 141      25.873  42.856  58.094  1.00 50.82           C  
ATOM   4445  O   VAL B 141      24.833  42.787  58.740  1.00 51.22           O  
ATOM   4446  CB  VAL B 141      27.983  42.725  59.546  1.00 50.23           C  
ATOM   4447  CG1 VAL B 141      28.462  41.449  58.844  1.00 49.45           C  
ATOM   4448  CG2 VAL B 141      29.204  43.492  60.067  1.00 50.18           C  
ATOM   4449  H   VAL B 141      26.311  44.703  60.272  1.00 50.01           H  
ATOM   4450  HA  VAL B 141      27.715  43.928  57.770  1.00 50.35           H  
ATOM   4451  HB  VAL B 141      27.389  42.422  60.414  1.00 50.23           H  
ATOM   4452 HG11 VAL B 141      27.623  40.793  58.592  1.00 49.45           H  
ATOM   4453 HG12 VAL B 141      29.008  41.681  57.924  1.00 49.45           H  
ATOM   4454 HG13 VAL B 141      29.130  40.874  59.496  1.00 49.45           H  
ATOM   4455 HG21 VAL B 141      29.829  43.847  59.241  1.00 50.18           H  
ATOM   4456 HG22 VAL B 141      28.906  44.359  60.667  1.00 50.18           H  
ATOM   4457 HG23 VAL B 141      29.820  42.853  60.708  1.00 50.18           H  
ATOM   4458  N   VAL B 142      26.007  42.310  56.894  1.00 51.46           N  
ATOM   4459  CA  VAL B 142      25.024  41.409  56.262  1.00 52.34           C  
ATOM   4460  C   VAL B 142      25.796  40.118  55.903  1.00 53.00           C  
ATOM   4461  O   VAL B 142      26.939  40.180  55.426  1.00 53.33           O  
ATOM   4462  CB  VAL B 142      24.425  42.081  55.004  1.00 52.19           C  
ATOM   4463  CG1 VAL B 142      23.826  41.094  54.000  1.00 51.83           C  
ATOM   4464  CG2 VAL B 142      23.340  43.080  55.407  1.00 52.05           C  
ATOM   4465  H   VAL B 142      26.822  42.522  56.337  1.00 51.46           H  
ATOM   4466  HA  VAL B 142      24.237  41.165  56.985  1.00 52.34           H  
ATOM   4467  HB  VAL B 142      25.220  42.630  54.483  1.00 52.19           H  
ATOM   4468 HG11 VAL B 142      24.597  40.442  53.585  1.00 51.83           H  
ATOM   4469 HG12 VAL B 142      23.062  40.467  54.465  1.00 51.83           H  
ATOM   4470 HG13 VAL B 142      23.363  41.623  53.159  1.00 51.83           H  
ATOM   4471 HG21 VAL B 142      22.507  42.556  55.881  1.00 52.05           H  
ATOM   4472 HG22 VAL B 142      23.720  43.828  56.109  1.00 52.05           H  
ATOM   4473 HG23 VAL B 142      22.944  43.607  54.534  1.00 52.05           H  
ATOM   4474  N   HIS B 143      25.155  38.974  56.156  1.00 53.41           N  
ATOM   4475  CA  HIS B 143      25.702  37.656  55.838  1.00 54.01           C  
ATOM   4476  C   HIS B 143      24.862  37.092  54.684  1.00 54.69           C  
ATOM   4477  O   HIS B 143      23.678  36.776  54.822  1.00 55.99           O  
ATOM   4478  CB  HIS B 143      25.698  36.695  57.024  1.00 53.75           C  
ATOM   4479  CG  HIS B 143      26.389  35.399  56.740  1.00 53.40           C  
ATOM   4480  ND1 HIS B 143      26.649  34.947  55.459  1.00 51.71           N  
ATOM   4481  CD2 HIS B 143      26.847  34.436  57.576  1.00 52.40           C  
ATOM   4482  CE1 HIS B 143      27.252  33.775  55.523  1.00 51.13           C  
ATOM   4483  NE2 HIS B 143      27.382  33.442  56.795  1.00 51.38           N  
ATOM   4484  H   HIS B 143      24.232  39.010  56.564  1.00 53.41           H  
ATOM   4485  HA  HIS B 143      26.735  37.787  55.501  1.00 54.01           H  
ATOM   4486  HB2 HIS B 143      24.669  36.497  57.335  1.00 53.75           H  
ATOM   4487  HB3 HIS B 143      26.193  37.175  57.878  1.00 53.75           H  
ATOM   4488  HD2 HIS B 143      26.800  34.448  58.655  1.00 52.40           H  
ATOM   4489  HE2 HIS B 143      27.807  32.592  57.137  1.00 51.38           H  
ATOM   4490  HE1 HIS B 143      27.584  33.189  54.679  1.00 51.13           H  
ATOM   4491  N   ARG B 144      25.516  36.979  53.544  1.00 54.69           N  
ATOM   4492  CA  ARG B 144      24.835  36.743  52.282  1.00 55.27           C  
ATOM   4493  C   ARG B 144      24.599  35.248  51.991  1.00 55.75           C  
ATOM   4494  O   ARG B 144      24.201  34.868  50.884  1.00 56.39           O  
ATOM   4495  CB  ARG B 144      25.599  37.409  51.136  1.00 55.50           C  
ATOM   4496  CG  ARG B 144      25.623  38.934  51.297  1.00 55.88           C  
ATOM   4497  CD  ARG B 144      26.076  39.638  50.029  1.00 55.43           C  
ATOM   4498  NE  ARG B 144      27.414  39.207  49.619  1.00 56.81           N  
ATOM   4499  CZ  ARG B 144      27.899  39.378  48.394  1.00 56.96           C  
ATOM   4500  NH1 ARG B 144      27.232  40.090  47.485  1.00 55.98           N  
ATOM   4501  NH2 ARG B 144      29.058  38.828  48.072  1.00 57.28           N1+
ATOM   4502  H   ARG B 144      26.525  37.014  53.546  1.00 54.69           H  
ATOM   4503  HA  ARG B 144      23.831  37.184  52.352  1.00 55.27           H  
ATOM   4504  HB2 ARG B 144      26.623  37.020  51.106  1.00 55.50           H  
ATOM   4505  HB3 ARG B 144      25.150  37.148  50.173  1.00 55.50           H  
ATOM   4506  HG2 ARG B 144      26.287  39.209  52.124  1.00 55.88           H  
ATOM   4507  HG3 ARG B 144      24.618  39.295  51.543  1.00 55.88           H  
ATOM   4508  HD2 ARG B 144      26.101  40.720  50.197  1.00 55.43           H  
ATOM   4509  HD3 ARG B 144      25.365  39.409  49.229  1.00 55.43           H  
ATOM   4510  HE  ARG B 144      27.960  38.664  50.272  1.00 56.81           H  
ATOM   4511 HH11 ARG B 144      27.612  40.207  46.557  1.00 55.98           H  
ATOM   4512 HH12 ARG B 144      26.347  40.512  47.725  1.00 55.98           H  
ATOM   4513 HH21 ARG B 144      29.566  38.284  48.754  1.00 57.28           H  
ATOM   4514 HH22 ARG B 144      29.435  38.952  47.143  1.00 57.28           H  
ATOM   4515  N   ASP B 145      24.665  34.428  53.037  1.00 55.91           N  
ATOM   4516  CA  ASP B 145      24.303  33.009  53.018  1.00 55.88           C  
ATOM   4517  C   ASP B 145      24.075  32.607  54.507  1.00 55.89           C  
ATOM   4518  O   ASP B 145      24.567  31.577  54.975  1.00 55.90           O  
ATOM   4519  CB  ASP B 145      25.341  32.158  52.296  1.00 55.78           C  
ATOM   4520  CG  ASP B 145      24.612  30.973  51.741  1.00 56.60           C  
ATOM   4521  OD1 ASP B 145      24.265  30.954  50.528  1.00 57.67           O  
ATOM   4522  OD2 ASP B 145      24.349  29.984  52.462  1.00 57.09           O1-
ATOM   4523  H   ASP B 145      24.930  34.802  53.937  1.00 55.91           H  
ATOM   4524  HA  ASP B 145      23.328  32.941  52.518  1.00 55.88           H  
ATOM   4525  HB2 ASP B 145      26.149  31.831  52.960  1.00 55.78           H  
ATOM   4526  HB3 ASP B 145      25.806  32.699  51.467  1.00 55.78           H  
ATOM   4527  N   LEU B 146      23.223  33.377  55.172  1.00 55.88           N  
ATOM   4528  CA  LEU B 146      22.765  33.043  56.530  1.00 55.90           C  
ATOM   4529  C   LEU B 146      21.612  32.018  56.345  1.00 55.79           C  
ATOM   4530  O   LEU B 146      20.433  32.304  56.555  1.00 55.75           O  
ATOM   4531  CB  LEU B 146      22.302  34.288  57.298  1.00 56.17           C  
ATOM   4532  CG  LEU B 146      22.323  34.183  58.842  1.00 56.31           C  
ATOM   4533  CD1 LEU B 146      21.693  32.908  59.395  1.00 56.91           C  
ATOM   4534  CD2 LEU B 146      23.733  34.321  59.411  1.00 55.38           C  
ATOM   4535  H   LEU B 146      22.860  34.201  54.715  1.00 55.88           H  
ATOM   4536  HA  LEU B 146      23.591  32.551  57.057  1.00 55.90           H  
ATOM   4537  HB2 LEU B 146      22.918  35.146  57.006  1.00 56.17           H  
ATOM   4538  HB3 LEU B 146      21.283  34.548  56.987  1.00 56.17           H  
ATOM   4539  HG  LEU B 146      21.740  35.032  59.224  1.00 56.31           H  
ATOM   4540 HD11 LEU B 146      20.670  32.783  59.037  1.00 56.91           H  
ATOM   4541 HD12 LEU B 146      22.269  32.019  59.120  1.00 56.91           H  
ATOM   4542 HD13 LEU B 146      21.656  32.944  60.488  1.00 56.91           H  
ATOM   4543 HD21 LEU B 146      24.386  33.509  59.078  1.00 55.38           H  
ATOM   4544 HD22 LEU B 146      24.180  35.274  59.124  1.00 55.38           H  
ATOM   4545 HD23 LEU B 146      23.706  34.302  60.505  1.00 55.38           H  
ATOM   4546  N   LYS B 147      22.015  30.835  55.876  1.00 55.76           N  
ATOM   4547  CA  LYS B 147      21.105  29.745  55.593  1.00 55.59           C  
ATOM   4548  C   LYS B 147      21.108  28.720  56.761  1.00 55.66           C  
ATOM   4549  O   LYS B 147      22.004  28.728  57.609  1.00 55.61           O  
ATOM   4550  CB  LYS B 147      21.443  29.111  54.243  1.00 55.46           C  
ATOM   4551  CG  LYS B 147      21.168  30.042  53.059  1.00 55.43           C  
ATOM   4552  CD  LYS B 147      21.137  29.383  51.666  1.00 55.87           C  
ATOM   4553  CE  LYS B 147      21.679  27.977  51.515  1.00 56.61           C  
ATOM   4554  NZ  LYS B 147      23.099  27.895  51.814  1.00 57.63           N1+
ATOM   4555  H   LYS B 147      23.001  30.697  55.706  1.00 55.76           H  
ATOM   4556  HA  LYS B 147      20.097  30.168  55.546  1.00 55.59           H  
ATOM   4557  HB2 LYS B 147      22.496  28.813  54.248  1.00 55.46           H  
ATOM   4558  HB3 LYS B 147      20.855  28.208  54.108  1.00 55.46           H  
ATOM   4559  HG2 LYS B 147      20.203  30.544  53.206  1.00 55.43           H  
ATOM   4560  HG3 LYS B 147      21.910  30.846  53.055  1.00 55.43           H  
ATOM   4561  HD2 LYS B 147      21.653  30.039  50.960  1.00 55.87           H  
ATOM   4562  HD3 LYS B 147      20.090  29.360  51.336  1.00 55.87           H  
ATOM   4563  HE2 LYS B 147      21.552  27.600  50.501  1.00 56.61           H  
ATOM   4564  HE3 LYS B 147      21.132  27.292  52.163  1.00 56.61           H  
ATOM   4565  HZ1 LYS B 147      23.647  27.857  50.944  1.00 57.63           H  
ATOM   4566  HZ2 LYS B 147      23.526  28.709  52.322  1.00 57.63           H  
ATOM   4567  HZ3 LYS B 147      23.291  27.029  52.375  1.00 57.63           H  
ATOM   4568  N   PRO B 148      20.086  27.848  56.810  1.00 55.73           N  
ATOM   4569  CA  PRO B 148      19.912  26.938  57.942  1.00 55.75           C  
ATOM   4570  C   PRO B 148      21.033  25.990  58.454  1.00 55.93           C  
ATOM   4571  O   PRO B 148      20.864  25.431  59.538  1.00 56.24           O  
ATOM   4572  CB  PRO B 148      18.705  26.079  57.528  1.00 55.44           C  
ATOM   4573  CG  PRO B 148      17.903  26.959  56.589  1.00 55.23           C  
ATOM   4574  CD  PRO B 148      18.975  27.741  55.868  1.00 55.68           C  
ATOM   4575  HA  PRO B 148      19.649  27.578  58.794  1.00 55.75           H  
ATOM   4576  HB2 PRO B 148      19.025  25.167  57.015  1.00 55.44           H  
ATOM   4577  HB3 PRO B 148      18.093  25.780  58.375  1.00 55.44           H  
ATOM   4578  HG2 PRO B 148      17.260  27.640  57.155  1.00 55.23           H  
ATOM   4579  HG3 PRO B 148      17.266  26.386  55.909  1.00 55.23           H  
ATOM   4580  HD2 PRO B 148      18.607  28.719  55.548  1.00 55.68           H  
ATOM   4581  HD3 PRO B 148      19.307  27.188  54.992  1.00 55.68           H  
ATOM   4582  N   GLN B 149      22.094  25.756  57.683  1.00 55.82           N  
ATOM   4583  CA  GLN B 149      23.231  24.913  58.068  1.00 55.78           C  
ATOM   4584  C   GLN B 149      24.580  25.671  57.940  1.00 55.46           C  
ATOM   4585  O   GLN B 149      25.659  25.073  57.957  1.00 55.54           O  
ATOM   4586  CB  GLN B 149      23.330  23.640  57.241  1.00 55.72           C  
ATOM   4587  CG  GLN B 149      22.189  22.658  57.443  1.00 57.57           C  
ATOM   4588  CD  GLN B 149      22.159  21.652  56.310  1.00 59.84           C  
ATOM   4589  OE1 GLN B 149      23.039  21.598  55.438  1.00 60.52           O  
ATOM   4590  NE2 GLN B 149      21.035  20.936  56.258  1.00 60.88           N  
ATOM   4591  H   GLN B 149      22.167  26.210  56.785  1.00 55.82           H  
ATOM   4592  HA  GLN B 149      23.133  24.653  59.130  1.00 55.78           H  
ATOM   4593  HB2 GLN B 149      23.423  23.913  56.184  1.00 55.72           H  
ATOM   4594  HB3 GLN B 149      24.254  23.118  57.508  1.00 55.72           H  
ATOM   4595  HG2 GLN B 149      21.227  23.181  57.454  1.00 57.57           H  
ATOM   4596  HG3 GLN B 149      22.303  22.126  58.393  1.00 57.57           H  
ATOM   4597 HE21 GLN B 149      20.349  21.018  56.995  1.00 60.88           H  
ATOM   4598 HE22 GLN B 149      20.870  20.312  55.481  1.00 60.88           H  
ATOM   4599  N   ASN B 150      24.485  26.995  58.015  1.00 55.03           N  
ATOM   4600  CA  ASN B 150      25.629  27.905  58.220  1.00 54.55           C  
ATOM   4601  C   ASN B 150      25.510  28.431  59.675  1.00 54.11           C  
ATOM   4602  O   ASN B 150      25.937  29.518  60.065  1.00 54.48           O  
ATOM   4603  CB  ASN B 150      25.653  29.012  57.178  1.00 54.42           C  
ATOM   4604  CG  ASN B 150      26.159  28.493  55.845  1.00 55.06           C  
ATOM   4605  OD1 ASN B 150      26.781  27.430  55.723  1.00 55.11           O  
ATOM   4606  ND2 ASN B 150      25.858  29.261  54.803  1.00 55.40           N  
ATOM   4607  H   ASN B 150      23.573  27.425  57.957  1.00 55.03           H  
ATOM   4608  HA  ASN B 150      26.557  27.322  58.197  1.00 54.55           H  
ATOM   4609  HB2 ASN B 150      26.310  29.835  57.478  1.00 54.42           H  
ATOM   4610  HB3 ASN B 150      24.651  29.438  57.048  1.00 54.42           H  
ATOM   4611 HD21 ASN B 150      26.139  28.984  53.873  1.00 55.40           H  
ATOM   4612 HD22 ASN B 150      25.348  30.122  54.941  1.00 55.40           H  
ATOM   4613  N   ILE B 151      24.929  27.563  60.499  1.00 53.14           N  
ATOM   4614  CA  ILE B 151      24.663  27.745  61.919  1.00 52.37           C  
ATOM   4615  C   ILE B 151      24.873  26.338  62.525  1.00 52.13           C  
ATOM   4616  O   ILE B 151      24.487  25.340  61.930  1.00 52.24           O  
ATOM   4617  CB  ILE B 151      23.196  28.187  62.144  1.00 52.41           C  
ATOM   4618  CG1 ILE B 151      22.774  29.346  61.217  1.00 51.78           C  
ATOM   4619  CG2 ILE B 151      22.945  28.537  63.615  1.00 51.95           C  
ATOM   4620  CD1 ILE B 151      21.307  29.708  61.353  1.00 51.70           C  
ATOM   4621  H   ILE B 151      24.563  26.696  60.134  1.00 53.14           H  
ATOM   4622  HA  ILE B 151      25.375  28.467  62.314  1.00 52.37           H  
ATOM   4623  HB  ILE B 151      22.557  27.332  61.890  1.00 52.41           H  
ATOM   4624 HG12 ILE B 151      23.391  30.231  61.406  1.00 51.78           H  
ATOM   4625 HG13 ILE B 151      22.927  29.065  60.171  1.00 51.78           H  
ATOM   4626 HG21 ILE B 151      23.241  27.724  64.283  1.00 51.95           H  
ATOM   4627 HG22 ILE B 151      23.498  29.436  63.902  1.00 51.95           H  
ATOM   4628 HG23 ILE B 151      21.885  28.721  63.811  1.00 51.95           H  
ATOM   4629 HD11 ILE B 151      20.675  28.820  61.270  1.00 51.70           H  
ATOM   4630 HD12 ILE B 151      21.117  30.189  62.314  1.00 51.70           H  
ATOM   4631 HD13 ILE B 151      21.011  30.406  60.566  1.00 51.70           H  
ATOM   4632  N   LEU B 152      25.454  26.295  63.715  1.00 51.85           N  
ATOM   4633  CA  LEU B 152      25.792  25.059  64.431  1.00 51.53           C  
ATOM   4634  C   LEU B 152      25.555  25.333  65.943  1.00 51.49           C  
ATOM   4635  O   LEU B 152      25.314  26.483  66.315  1.00 51.40           O  
ATOM   4636  CB  LEU B 152      27.261  24.678  64.196  1.00 51.47           C  
ATOM   4637  CG  LEU B 152      27.672  24.417  62.737  1.00 50.44           C  
ATOM   4638  CD1 LEU B 152      29.192  24.267  62.657  1.00 48.82           C  
ATOM   4639  CD2 LEU B 152      27.006  23.170  62.159  1.00 49.71           C  
ATOM   4640  H   LEU B 152      25.661  27.162  64.189  1.00 51.85           H  
ATOM   4641  HA  LEU B 152      25.115  24.256  64.120  1.00 51.53           H  
ATOM   4642  HB2 LEU B 152      27.886  25.493  64.584  1.00 51.47           H  
ATOM   4643  HB3 LEU B 152      27.507  23.791  64.790  1.00 51.47           H  
ATOM   4644  HG  LEU B 152      27.398  25.279  62.118  1.00 50.44           H  
ATOM   4645 HD11 LEU B 152      29.698  25.142  63.080  1.00 48.82           H  
ATOM   4646 HD12 LEU B 152      29.535  23.382  63.202  1.00 48.82           H  
ATOM   4647 HD13 LEU B 152      29.508  24.175  61.616  1.00 48.82           H  
ATOM   4648 HD21 LEU B 152      27.316  22.269  62.699  1.00 49.71           H  
ATOM   4649 HD22 LEU B 152      25.916  23.233  62.204  1.00 49.71           H  
ATOM   4650 HD23 LEU B 152      27.276  23.042  61.107  1.00 49.71           H  
ATOM   4651  N   VAL B 153      25.649  24.285  66.759  1.00 51.48           N  
ATOM   4652  CA  VAL B 153      25.439  24.388  68.200  1.00 51.29           C  
ATOM   4653  C   VAL B 153      26.542  23.586  68.934  1.00 51.18           C  
ATOM   4654  O   VAL B 153      26.999  22.546  68.452  1.00 51.11           O  
ATOM   4655  CB  VAL B 153      24.043  23.872  68.660  1.00 51.38           C  
ATOM   4656  CG1 VAL B 153      23.417  24.795  69.703  1.00 51.16           C  
ATOM   4657  CG2 VAL B 153      23.044  23.640  67.527  1.00 51.28           C  
ATOM   4658  H   VAL B 153      25.860  23.385  66.352  1.00 51.48           H  
ATOM   4659  HA  VAL B 153      25.554  25.441  68.476  1.00 51.29           H  
ATOM   4660  HB  VAL B 153      24.170  22.915  69.172  1.00 51.38           H  
ATOM   4661 HG11 VAL B 153      24.079  24.903  70.564  1.00 51.16           H  
ATOM   4662 HG12 VAL B 153      23.213  25.785  69.292  1.00 51.16           H  
ATOM   4663 HG13 VAL B 153      22.468  24.385  70.067  1.00 51.16           H  
ATOM   4664 HG21 VAL B 153      22.862  24.565  66.975  1.00 51.28           H  
ATOM   4665 HG22 VAL B 153      23.402  22.879  66.828  1.00 51.28           H  
ATOM   4666 HG23 VAL B 153      22.084  23.290  67.921  1.00 51.28           H  
ATOM   4667  N   THR B 154      26.858  24.026  70.144  1.00 51.12           N  
ATOM   4668  CA  THR B 154      27.674  23.215  71.052  1.00 51.20           C  
ATOM   4669  C   THR B 154      26.698  22.392  71.937  1.00 50.88           C  
ATOM   4670  O   THR B 154      25.483  22.611  71.918  1.00 50.76           O  
ATOM   4671  CB  THR B 154      28.731  24.034  71.808  1.00 51.43           C  
ATOM   4672  OG1 THR B 154      29.847  23.189  72.097  1.00 52.21           O  
ATOM   4673  CG2 THR B 154      28.247  24.652  73.105  1.00 51.02           C  
ATOM   4674  H   THR B 154      26.464  24.899  70.466  1.00 51.12           H  
ATOM   4675  HA  THR B 154      28.211  22.477  70.447  1.00 51.20           H  
ATOM   4676  HB  THR B 154      29.099  24.827  71.144  1.00 51.43           H  
ATOM   4677 HG21 THR B 154      27.269  25.120  72.985  1.00 51.02           H  
ATOM   4678 HG22 THR B 154      28.193  23.903  73.898  1.00 51.02           H  
ATOM   4679 HG23 THR B 154      28.958  25.409  73.451  1.00 51.02           H  
ATOM   4680  HG1 THR B 154      30.605  23.754  72.344  1.00 52.21           H  
ATOM   4681  N   SER B 155      27.245  21.407  72.660  1.00 50.59           N  
ATOM   4682  CA  SER B 155      26.448  20.394  73.377  1.00 50.16           C  
ATOM   4683  C   SER B 155      25.460  21.006  74.388  1.00 50.03           C  
ATOM   4684  O   SER B 155      24.432  20.423  74.711  1.00 49.94           O  
ATOM   4685  CB  SER B 155      27.356  19.434  74.158  1.00 50.12           C  
ATOM   4686  OG  SER B 155      28.500  19.073  73.394  1.00 49.79           O  
ATOM   4687  H   SER B 155      28.243  21.265  72.614  1.00 50.59           H  
ATOM   4688  HA  SER B 155      25.881  19.852  72.612  1.00 50.16           H  
ATOM   4689  HB2 SER B 155      26.815  18.527  74.450  1.00 50.12           H  
ATOM   4690  HB3 SER B 155      27.726  19.903  75.077  1.00 50.12           H  
ATOM   4691  HG  SER B 155      28.155  18.568  72.609  1.00 49.79           H  
ATOM   4692  N   SER B 156      25.882  22.116  74.982  1.00 50.15           N  
ATOM   4693  CA  SER B 156      25.132  22.875  75.982  1.00 50.17           C  
ATOM   4694  C   SER B 156      24.217  23.976  75.400  1.00 50.25           C  
ATOM   4695  O   SER B 156      23.685  24.804  76.137  1.00 50.31           O  
ATOM   4696  CB  SER B 156      26.103  23.488  76.999  1.00 50.13           C  
ATOM   4697  OG  SER B 156      27.194  24.118  76.311  1.00 50.07           O  
ATOM   4698  H   SER B 156      26.805  22.461  74.761  1.00 50.15           H  
ATOM   4699  HA  SER B 156      24.457  22.186  76.506  1.00 50.17           H  
ATOM   4700  HB2 SER B 156      26.533  22.696  77.623  1.00 50.13           H  
ATOM   4701  HB3 SER B 156      25.625  24.225  77.651  1.00 50.13           H  
ATOM   4702  HG  SER B 156      27.782  24.472  77.004  1.00 50.07           H  
ATOM   4703  N   GLY B 157      23.942  23.906  74.100  1.00 50.31           N  
ATOM   4704  CA  GLY B 157      22.900  24.704  73.476  1.00 50.08           C  
ATOM   4705  C   GLY B 157      23.271  26.125  73.032  1.00 50.09           C  
ATOM   4706  O   GLY B 157      22.389  26.878  72.608  1.00 50.18           O  
ATOM   4707  H   GLY B 157      24.440  23.237  73.530  1.00 50.31           H  
ATOM   4708  HA2 GLY B 157      22.570  24.153  72.590  1.00 50.08           H  
ATOM   4709  HA3 GLY B 157      22.055  24.783  74.169  1.00 50.08           H  
ATOM   4710  N   GLN B 158      24.564  26.456  73.082  1.00 49.97           N  
ATOM   4711  CA  GLN B 158      25.041  27.753  72.589  1.00 49.58           C  
ATOM   4712  C   GLN B 158      25.136  27.684  71.044  1.00 49.21           C  
ATOM   4713  O   GLN B 158      25.923  26.913  70.489  1.00 48.89           O  
ATOM   4714  CB  GLN B 158      26.424  28.070  73.181  1.00 49.70           C  
ATOM   4715  CG  GLN B 158      26.955  29.453  72.803  1.00 50.25           C  
ATOM   4716  CD  GLN B 158      28.356  29.645  73.353  1.00 50.68           C  
ATOM   4717  NE2 GLN B 158      28.511  29.976  74.522  1.00 50.59           N  
ATOM   4718  OE1 GLN B 158      29.372  29.425  72.525  1.00 51.49           O  
ATOM   4719  H   GLN B 158      25.214  25.803  73.495  1.00 49.97           H  
ATOM   4720  HA  GLN B 158      24.324  28.522  72.894  1.00 49.58           H  
ATOM   4721  HB2 GLN B 158      26.377  27.983  74.274  1.00 49.70           H  
ATOM   4722  HB3 GLN B 158      27.153  27.322  72.852  1.00 49.70           H  
ATOM   4723  HG2 GLN B 158      26.298  30.236  73.201  1.00 50.25           H  
ATOM   4724  HG3 GLN B 158      26.999  29.585  71.716  1.00 50.25           H  
ATOM   4725 HE21 GLN B 158      27.708  30.132  75.113  1.00 50.59           H  
ATOM   4726 HE22 GLN B 158      29.443  30.092  74.895  1.00 50.59           H  
ATOM   4727  N   ILE B 159      24.358  28.545  70.381  1.00 49.05           N  
ATOM   4728  CA  ILE B 159      24.273  28.649  68.915  1.00 49.00           C  
ATOM   4729  C   ILE B 159      25.543  29.361  68.402  1.00 48.84           C  
ATOM   4730  O   ILE B 159      26.017  30.342  68.980  1.00 49.25           O  
ATOM   4731  CB  ILE B 159      22.995  29.429  68.494  1.00 49.02           C  
ATOM   4732  CG1 ILE B 159      21.750  28.519  68.540  1.00 49.33           C  
ATOM   4733  CG2 ILE B 159      23.100  30.142  67.139  1.00 48.60           C  
ATOM   4734  CD1 ILE B 159      21.641  27.557  67.364  1.00 48.98           C  
ATOM   4735  H   ILE B 159      23.807  29.198  70.918  1.00 49.05           H  
ATOM   4736  HA  ILE B 159      24.268  27.633  68.515  1.00 49.00           H  
ATOM   4737  HB  ILE B 159      22.833  30.224  69.233  1.00 49.02           H  
ATOM   4738 HG12 ILE B 159      21.740  27.951  69.477  1.00 49.33           H  
ATOM   4739 HG13 ILE B 159      20.849  29.144  68.552  1.00 49.33           H  
ATOM   4740 HG21 ILE B 159      23.816  30.969  67.182  1.00 48.60           H  
ATOM   4741 HG22 ILE B 159      23.419  29.458  66.349  1.00 48.60           H  
ATOM   4742 HG23 ILE B 159      22.135  30.574  66.851  1.00 48.60           H  
ATOM   4743 HD11 ILE B 159      21.411  28.089  66.436  1.00 48.98           H  
ATOM   4744 HD12 ILE B 159      22.560  26.988  67.213  1.00 48.98           H  
ATOM   4745 HD13 ILE B 159      20.833  26.844  67.535  1.00 48.98           H  
ATOM   4746  N   LYS B 160      26.087  28.849  67.308  1.00 48.40           N  
ATOM   4747  CA  LYS B 160      27.220  29.407  66.571  1.00 48.10           C  
ATOM   4748  C   LYS B 160      26.766  29.683  65.122  1.00 48.79           C  
ATOM   4749  O   LYS B 160      26.025  28.898  64.544  1.00 49.04           O  
ATOM   4750  CB  LYS B 160      28.358  28.382  66.458  1.00 47.64           C  
ATOM   4751  CG  LYS B 160      28.837  27.775  67.771  1.00 45.56           C  
ATOM   4752  CD  LYS B 160      29.543  28.776  68.679  1.00 42.57           C  
ATOM   4753  CE  LYS B 160      30.236  28.026  69.803  1.00 41.14           C  
ATOM   4754  NZ  LYS B 160      31.108  28.926  70.548  1.00 40.75           N1+
ATOM   4755  H   LYS B 160      25.726  27.987  66.926  1.00 48.40           H  
ATOM   4756  HA  LYS B 160      27.565  30.326  67.051  1.00 48.10           H  
ATOM   4757  HB2 LYS B 160      28.032  27.550  65.819  1.00 47.64           H  
ATOM   4758  HB3 LYS B 160      29.206  28.838  65.933  1.00 47.64           H  
ATOM   4759  HG2 LYS B 160      28.009  27.296  68.306  1.00 45.56           H  
ATOM   4760  HG3 LYS B 160      29.539  26.973  67.517  1.00 45.56           H  
ATOM   4761  HD2 LYS B 160      28.825  29.495  69.089  1.00 42.57           H  
ATOM   4762  HD3 LYS B 160      30.278  29.344  68.097  1.00 42.57           H  
ATOM   4763  HE2 LYS B 160      30.868  27.226  69.405  1.00 41.14           H  
ATOM   4764  HE3 LYS B 160      29.525  27.587  70.509  1.00 41.14           H  
ATOM   4765  HZ1 LYS B 160      31.882  28.372  70.983  1.00 40.75           H  
ATOM   4766  HZ2 LYS B 160      31.677  29.541  69.938  1.00 40.75           H  
ATOM   4767  HZ3 LYS B 160      30.615  29.468  71.276  1.00 40.75           H  
ATOM   4768  N   LEU B 161      27.272  30.774  64.545  1.00 49.52           N  
ATOM   4769  CA  LEU B 161      27.230  31.014  63.096  1.00 50.05           C  
ATOM   4770  C   LEU B 161      28.539  30.436  62.496  1.00 50.31           C  
ATOM   4771  O   LEU B 161      29.591  30.478  63.150  1.00 50.39           O  
ATOM   4772  CB  LEU B 161      27.118  32.510  62.785  1.00 50.13           C  
ATOM   4773  CG  LEU B 161      25.870  33.206  63.372  1.00 51.11           C  
ATOM   4774  CD1 LEU B 161      25.881  34.692  63.005  1.00 51.74           C  
ATOM   4775  CD2 LEU B 161      24.567  32.561  62.903  1.00 52.59           C  
ATOM   4776  H   LEU B 161      27.701  31.481  65.124  1.00 49.52           H  
ATOM   4777  HA  LEU B 161      26.386  30.469  62.666  1.00 50.05           H  
ATOM   4778  HB2 LEU B 161      28.008  33.017  63.177  1.00 50.13           H  
ATOM   4779  HB3 LEU B 161      27.136  32.648  61.696  1.00 50.13           H  
ATOM   4780  HG  LEU B 161      25.905  33.139  64.466  1.00 51.11           H  
ATOM   4781 HD11 LEU B 161      26.774  35.184  63.405  1.00 51.74           H  
ATOM   4782 HD12 LEU B 161      25.870  34.836  61.920  1.00 51.74           H  
ATOM   4783 HD13 LEU B 161      25.008  35.205  63.424  1.00 51.74           H  
ATOM   4784 HD21 LEU B 161      24.538  32.475  61.812  1.00 52.59           H  
ATOM   4785 HD22 LEU B 161      24.453  31.559  63.325  1.00 52.59           H  
ATOM   4786 HD23 LEU B 161      23.699  33.147  63.223  1.00 52.59           H  
ATOM   4787  N   ALA B 162      28.460  29.857  61.299  1.00 50.51           N  
ATOM   4788  CA  ALA B 162      29.582  29.141  60.672  1.00 51.31           C  
ATOM   4789  C   ALA B 162      29.584  29.245  59.126  1.00 52.09           C  
ATOM   4790  O   ALA B 162      28.533  29.153  58.500  1.00 52.61           O  
ATOM   4791  CB  ALA B 162      29.472  27.663  61.047  1.00 51.31           C  
ATOM   4792  H   ALA B 162      27.578  29.837  60.808  1.00 50.51           H  
ATOM   4793  HA  ALA B 162      30.522  29.551  61.059  1.00 51.31           H  
ATOM   4794  HB1 ALA B 162      29.650  27.520  62.118  1.00 51.31           H  
ATOM   4795  HB2 ALA B 162      28.470  27.276  60.825  1.00 51.31           H  
ATOM   4796  HB3 ALA B 162      30.180  27.046  60.490  1.00 51.31           H  
ATOM   4797  N   ASP B 163      30.780  29.399  58.549  1.00 52.78           N  
ATOM   4798  CA  ASP B 163      31.043  29.669  57.109  1.00 53.09           C  
ATOM   4799  C   ASP B 163      30.512  31.118  56.802  1.00 52.76           C  
ATOM   4800  O   ASP B 163      29.315  31.380  56.917  1.00 52.44           O  
ATOM   4801  CB  ASP B 163      30.483  28.628  56.138  1.00 53.28           C  
ATOM   4802  CG  ASP B 163      31.381  27.487  55.745  1.00 55.17           C  
ATOM   4803  OD1 ASP B 163      32.638  27.535  55.888  1.00 55.42           O  
ATOM   4804  OD2 ASP B 163      30.886  26.471  55.203  1.00 56.89           O1-
ATOM   4805  H   ASP B 163      31.599  29.338  59.137  1.00 52.78           H  
ATOM   4806  HA  ASP B 163      32.136  29.695  57.032  1.00 53.09           H  
ATOM   4807  HB2 ASP B 163      30.232  29.126  55.191  1.00 53.28           H  
ATOM   4808  HB3 ASP B 163      29.547  28.200  56.509  1.00 53.28           H  
ATOM   4809  N   PHE B 164      31.450  32.039  56.607  1.00 52.73           N  
ATOM   4810  CA  PHE B 164      31.183  33.480  56.581  1.00 52.72           C  
ATOM   4811  C   PHE B 164      31.528  34.221  55.278  1.00 52.88           C  
ATOM   4812  O   PHE B 164      30.912  35.250  54.969  1.00 53.31           O  
ATOM   4813  CB  PHE B 164      31.949  34.187  57.716  1.00 52.25           C  
ATOM   4814  CG  PHE B 164      31.087  34.403  58.933  1.00 52.31           C  
ATOM   4815  CD1 PHE B 164      30.268  35.524  59.020  1.00 52.54           C  
ATOM   4816  CD2 PHE B 164      31.078  33.489  59.976  1.00 51.63           C  
ATOM   4817  CE1 PHE B 164      29.477  35.751  60.140  1.00 51.22           C  
ATOM   4818  CE2 PHE B 164      30.290  33.709  61.093  1.00 51.34           C  
ATOM   4819  CZ  PHE B 164      29.491  34.842  61.172  1.00 51.51           C  
ATOM   4820  H   PHE B 164      32.413  31.745  56.530  1.00 52.73           H  
ATOM   4821  HA  PHE B 164      30.107  33.626  56.707  1.00 52.72           H  
ATOM   4822  HB2 PHE B 164      32.841  33.619  58.003  1.00 52.25           H  
ATOM   4823  HB3 PHE B 164      32.326  35.169  57.398  1.00 52.25           H  
ATOM   4824  HD1 PHE B 164      30.246  36.230  58.203  1.00 52.54           H  
ATOM   4825  HD2 PHE B 164      31.689  32.600  59.917  1.00 51.63           H  
ATOM   4826  HE1 PHE B 164      28.857  36.633  60.199  1.00 51.22           H  
ATOM   4827  HE2 PHE B 164      30.298  32.998  61.906  1.00 51.34           H  
ATOM   4828  HZ  PHE B 164      28.879  35.010  62.046  1.00 51.51           H  
ATOM   4829  N   GLY B 165      32.578  33.774  54.593  1.00 52.83           N  
ATOM   4830  CA  GLY B 165      33.318  34.588  53.636  1.00 52.32           C  
ATOM   4831  C   GLY B 165      32.634  35.241  52.403  1.00 51.89           C  
ATOM   4832  O   GLY B 165      33.298  35.870  51.594  1.00 51.99           O  
ATOM   4833  H   GLY B 165      32.942  32.854  54.792  1.00 52.83           H  
ATOM   4834  HA2 GLY B 165      33.770  35.406  54.208  1.00 52.32           H  
ATOM   4835  HA3 GLY B 165      34.124  33.950  53.258  1.00 52.32           H  
ATOM   4836  N   LEU B 166      31.314  35.111  52.316  1.00 51.59           N  
ATOM   4837  CA  LEU B 166      30.480  35.749  51.289  1.00 51.39           C  
ATOM   4838  C   LEU B 166      29.823  37.064  51.820  1.00 51.65           C  
ATOM   4839  O   LEU B 166      29.200  37.817  51.054  1.00 51.61           O  
ATOM   4840  CB  LEU B 166      29.397  34.762  50.818  1.00 51.23           C  
ATOM   4841  CG  LEU B 166      28.738  35.104  49.463  1.00 50.72           C  
ATOM   4842  CD1 LEU B 166      29.726  35.034  48.298  1.00 50.30           C  
ATOM   4843  CD2 LEU B 166      27.568  34.152  49.200  1.00 51.19           C  
ATOM   4844  H   LEU B 166      30.835  34.554  53.010  1.00 51.59           H  
ATOM   4845  HA  LEU B 166      31.136  36.041  50.464  1.00 51.39           H  
ATOM   4846  HB2 LEU B 166      29.833  33.757  50.744  1.00 51.23           H  
ATOM   4847  HB3 LEU B 166      28.617  34.699  51.589  1.00 51.23           H  
ATOM   4848  HG  LEU B 166      28.324  36.117  49.498  1.00 50.72           H  
ATOM   4849 HD11 LEU B 166      30.504  35.798  48.384  1.00 50.30           H  
ATOM   4850 HD12 LEU B 166      30.213  34.054  48.249  1.00 50.30           H  
ATOM   4851 HD13 LEU B 166      29.214  35.204  47.345  1.00 50.30           H  
ATOM   4852 HD21 LEU B 166      27.902  33.110  49.158  1.00 51.19           H  
ATOM   4853 HD22 LEU B 166      26.818  34.240  49.990  1.00 51.19           H  
ATOM   4854 HD23 LEU B 166      27.076  34.391  48.251  1.00 51.19           H  
ATOM   4855  N   ALA B 167      29.951  37.285  53.132  1.00 51.79           N  
ATOM   4856  CA  ALA B 167      29.357  38.416  53.856  1.00 52.12           C  
ATOM   4857  C   ALA B 167      29.957  39.780  53.410  1.00 52.63           C  
ATOM   4858  O   ALA B 167      30.898  39.827  52.605  1.00 53.47           O  
ATOM   4859  CB  ALA B 167      29.583  38.220  55.356  1.00 51.94           C  
ATOM   4860  H   ALA B 167      30.483  36.627  53.683  1.00 51.79           H  
ATOM   4861  HA  ALA B 167      28.288  38.433  53.622  1.00 52.12           H  
ATOM   4862  HB1 ALA B 167      29.137  37.279  55.696  1.00 51.94           H  
ATOM   4863  HB2 ALA B 167      30.654  38.181  55.587  1.00 51.94           H  
ATOM   4864  HB3 ALA B 167      29.156  39.030  55.951  1.00 51.94           H  
ATOM   4865  N   ARG B 168      29.394  40.860  53.945  1.00 52.48           N  
ATOM   4866  CA  ARG B 168      29.956  42.193  53.776  1.00 52.24           C  
ATOM   4867  C   ARG B 168      29.403  43.206  54.806  1.00 51.64           C  
ATOM   4868  O   ARG B 168      28.322  43.026  55.369  1.00 51.66           O  
ATOM   4869  CB  ARG B 168      29.793  42.759  52.348  1.00 52.33           C  
ATOM   4870  CG  ARG B 168      28.336  42.960  51.906  1.00 52.62           C  
ATOM   4871  CD  ARG B 168      28.237  43.859  50.667  1.00 53.23           C  
ATOM   4872  NE  ARG B 168      28.586  45.248  50.998  1.00 55.56           N  
ATOM   4873  CZ  ARG B 168      28.627  46.268  50.138  1.00 56.80           C  
ATOM   4874  NH1 ARG B 168      28.377  46.088  48.843  1.00 56.64           N
[truncated: 179,003 more chars]
