# Supplementary material for: DegraderTCM: A Computationally Sparing Approach for Predicting Ternary Degradation Complexes
Source: ACS Med Chem Lett. 2023 Dec 13;15(1):45–53. doi: 10.1021/acsmedchemlett.3c00362 (PMC10788944; doi:10.1021/acsmedchemlett.3c00362)
Supplement: Supplementary file 2 — ml3c00362_si_002.zip [file ml3c00362_si_002.zip › TC models/Application_domain/CDK6-742-active.pdb]

HEADER    LIGASE                                                      
REMARK  99                                                                      
REMARK  99 MOE v2022.02 (Chemical Computing Group ULC) Fri Nov 24 16:00:23 2023 
SEQRES   1 C  143  ACE VAL LEU ARG SER VAL ASN SER ARG GLU PRO SER GLN
SEQRES   2 C  143  VAL ILE PHE CYS ASN ARG SER PRO ARG VAL VAL LEU PRO
SEQRES   3 C  143  VAL TRP LEU ASN PHE ASP GLY GLU PRO GLN PRO TYR PRO
SEQRES   4 C  143  THR LEU PRO PRO GLY THR GLY ARG ARG ILE HIS SER TYR
SEQRES   5 C  143  ARG GLY HIS LEU TRP LEU PHE ARG ASP ALA GLY THR HIS
SEQRES   6 C  143  ASP GLY LEU LEU VAL ASN GLN THR GLU LEU PHE VAL PRO
SEQRES   7 C  143  SER LEU ASN VAL ASP GLY GLN PRO ILE PHE ALA ASN ILE
SEQRES   8 C  143  THR LEU PRO VAL TYR THR LEU LYS GLU ARG CYS LEU GLN
SEQRES   9 C  143  VAL VAL ARG SER LEU VAL LYS PRO GLU ASN TYR ARG ARG
SEQRES  10 C  143  LEU ASP ILE VAL ARG SER LEU TYR GLU ASP LEU GLU ASP
SEQRES  11 C  143  HIS PRO ASN VAL GLN LYS ASP LEU GLU ARG LEU THR NME
SEQRES   1 B  286  ACE ASP GLN GLN TYR GLU CYS VAL ALA GLU ILE GLY GLU
SEQRES   2 B  286  GLY ALA TYR GLY LYS VAL PHE LYS ALA ARG ASP LEU LYS
SEQRES   3 B  286  ASN GLY GLY ARG PHE VAL ALA LEU LYS ARG VAL ARG VAL
SEQRES   4 B  286  GLN THR GLY GLU GLU GLY MET PRO LEU SER THR ILE ARG
SEQRES   5 B  286  GLU VAL ALA VAL LEU ARG HIS LEU GLU THR PHE GLU HIS
SEQRES   6 B  286  PRO ASN VAL VAL ARG LEU PHE ASP VAL CYS THR VAL SER
SEQRES   7 B  286  ARG THR ASP ARG GLU THR LYS LEU THR LEU VAL PHE GLU
SEQRES   8 B  286  HIS VAL ASP GLN ASP LEU THR THR TYR LEU ASP LYS VAL
SEQRES   9 B  286  PRO GLU PRO GLY VAL PRO THR GLU THR ILE LYS ASP MET
SEQRES  10 B  286  MET PHE GLN LEU LEU ARG GLY LEU ASP PHE LEU HIS SER
SEQRES  11 B  286  HIS ARG VAL VAL HIS ARG ASP LEU LYS PRO GLN ASN ILE
SEQRES  12 B  286  LEU VAL THR SER SER GLY GLN ILE LYS LEU ALA ASP PHE
SEQRES  13 B  286  GLY LEU ALA ARG ILE TYR SER PHE GLN MET ALA LEU THR
SEQRES  14 B  286  SER VAL VAL VAL THR LEU TRP TYR ARG ALA PRO GLU VAL
SEQRES  15 B  286  LEU LEU GLN SER SER TYR ALA THR PRO VAL ASP LEU TRP
SEQRES  16 B  286  SER VAL GLY CYS ILE PHE ALA GLU MET PHE ARG ARG LYS
SEQRES  17 B  286  PRO LEU PHE ARG GLY SER SER ASP VAL ASP GLN LEU GLY
SEQRES  18 B  286  LYS ILE LEU ASP VAL ILE GLY LEU PRO GLY GLU GLU ASP
SEQRES  19 B  286  TRP PRO NME ACE ALA GLN PRO ILE GLU LYS PHE VAL THR
SEQRES  20 B  286  ASP ILE ASP GLU LEU GLY LYS ASP LEU LEU LEU LYS CYS
SEQRES  21 B  286  LEU THR PHE ASN PRO ALA LYS ARG ILE SER ALA TYR SER
SEQRES  22 B  286  ALA LEU SER HIS PRO TYR PHE GLN ASP LEU GLU ARG NME
HELIX    1   1 VAL C  142  GLY C  144  5               Generated by MOE    3
HELIX    2   2 LEU C  158  VAL C  166  1               Generated by MOE    9
HELIX    3   3 ASN C  174  ARG C  176  5               Generated by MOE    3
HELIX    4   4 GLU C  186  GLU C  189  1               Generated by MOE    4
HELIX    5   5 LEU B   56  ARG B   66  1               Generated by MOE   11
HELIX    6   6 GLU B   69  PHE B   71  5               Generated by MOE    3
HELIX    7   7 THR B  107  LEU B  109  5               Generated by MOE    3
HELIX    8   8 THR B  119  HIS B  137  1               Generated by MOE   19
HELIX    9   9 PRO B  148  ASN B  150  5               Generated by MOE    3
HELIX   10  10 LEU B  183  TYR B  185  5               Generated by MOE    3
HELIX   11  11 PRO B  188  LEU B  191  1               Generated by MOE    4
HELIX   12  12 PRO B  199  ILE B  208  1               Generated by MOE   10
HELIX   13  13 ASP B  224  VAL B  234  1               Generated by MOE   11
HELIX   14  14 LYS B  274  CYS B  280  1               Generated by MOE    7
HELIX   15  15 PRO B  285  LYS B  287  5               Generated by MOE    3
HELIX   16  16 ALA B  291  ALA B  294  1               Generated by MOE    4
SHEET    1       PRO C  71  GLN C  73                  Generated by MOE
SHEET    2       VAL C  74  ASN C  78                  Generated by MOE
SHEET    3       VAL C  84  LEU C  89                  Generated by MOE
SHEET    4       PRO C  95  PRO C  97                  Generated by MOE
SHEET    5       GLY C 106  TYR C 112                  Generated by MOE
SHEET    6       TRP C 117  ASP C 121                  Generated by MOE
SHEET    7       LEU C 129  VAL C 130                  Generated by MOE
SHEET    8       LEU C 135  PHE C 136                  Generated by MOE
SHEET    9       ILE C 147  ILE C 151                  Generated by MOE
SHEET   10       THR C 152  THR C 152                  Generated by MOE
SHEET   11       CYS B  15  GLU B  21                  Generated by MOE
SHEET   12       LYS B  26  ARG B  31                  Generated by MOE
SHEET   13       PHE B  39  LYS B  43                  Generated by MOE
SHEET   14       ARG B  46  VAL B  47                  Generated by MOE
SHEET   15       ASP B  81  VAL B  82                  Generated by MOE
SHEET   16       THR B  92  LYS B  93                  Generated by MOE
SHEET   17       LEU B  96  GLU B  99                  Generated by MOE
SHEET   18       VAL B 141  VAL B 142                  Generated by MOE
SHEET   19       ILE B 151  VAL B 153                  Generated by MOE
SHEET   20       ILE B 159  LYS B 160                  Generated by MOE
SHEET   21       LEU B 161  LEU B 161                  Generated by MOE
SHEET   22       ARG B 168  ILE B 169                  Generated by MOE
ATOM      1  CH3 ACE C  61       8.397  12.010  72.163  1.00  0.00           C  
ATOM      2  C   ACE C  61       8.958  10.857  72.944  1.00  0.00           C  
ATOM      3  O   ACE C  61       9.266  11.020  74.123  1.00  0.00           O  
ATOM      4 HH31 ACE C  61       9.020  12.223  71.297  1.00  0.00           H  
ATOM      5 HH32 ACE C  61       8.381  12.893  72.809  1.00  0.00           H  
ATOM      6 HH33 ACE C  61       7.371  11.820  71.848  1.00  0.00           H  
ATOM      7  N   VAL C  62       9.089   9.705  72.328  1.00 63.33           N  
ATOM      8  CA  VAL C  62       9.659   8.559  73.051  1.00 61.73           C  
ATOM      9  C   VAL C  62      10.440   7.678  72.062  1.00 57.19           C  
ATOM     10  O   VAL C  62      11.649   7.485  72.186  1.00 59.76           O  
ATOM     11  CB  VAL C  62       8.600   7.730  73.829  1.00  0.00           C  
ATOM     12  CG1 VAL C  62       9.272   6.601  74.621  1.00  0.00           C  
ATOM     13  CG2 VAL C  62       7.751   8.553  74.804  1.00  0.00           C  
ATOM     14  H   VAL C  62       8.819   9.630  71.357  1.00 63.33           H  
ATOM     15  HA  VAL C  62      10.395   8.941  73.762  1.00 61.73           H  
ATOM     16  HB  VAL C  62       7.911   7.279  73.109  1.00  0.00           H  
ATOM     17 HG11 VAL C  62       9.815   5.917  73.965  1.00  0.00           H  
ATOM     18 HG12 VAL C  62       9.979   7.001  75.353  1.00  0.00           H  
ATOM     19 HG13 VAL C  62       8.529   6.010  75.164  1.00  0.00           H  
ATOM     20 HG21 VAL C  62       8.376   9.074  75.535  1.00  0.00           H  
ATOM     21 HG22 VAL C  62       7.133   9.286  74.278  1.00  0.00           H  
ATOM     22 HG23 VAL C  62       7.065   7.909  75.365  1.00  0.00           H  
ATOM     23  N   LEU C  63       9.705   7.073  71.129  1.00 52.36           N  
ATOM     24  CA  LEU C  63      10.240   6.135  70.149  1.00 47.82           C  
ATOM     25  C   LEU C  63       9.456   6.417  68.855  1.00 44.79           C  
ATOM     26  O   LEU C  63       8.398   7.039  68.870  1.00 44.28           O  
ATOM     27  CB  LEU C  63      10.097   4.685  70.641  1.00 48.07           C  
ATOM     28  CG  LEU C  63      11.284   4.238  71.528  1.00 50.90           C  
ATOM     29  CD1 LEU C  63      10.857   3.266  72.625  1.00 52.54           C  
ATOM     30  CD2 LEU C  63      12.383   3.607  70.674  1.00 49.51           C  
ATOM     31  H   LEU C  63       8.709   7.240  71.097  1.00 52.36           H  
ATOM     32  HA  LEU C  63      11.293   6.380  69.961  1.00 47.82           H  
ATOM     33  HB2 LEU C  63       9.158   4.590  71.198  1.00 48.07           H  
ATOM     34  HB3 LEU C  63      10.016   4.006  69.783  1.00 48.07           H  
ATOM     35  HG  LEU C  63      11.715   5.101  72.040  1.00 50.90           H  
ATOM     36 HD11 LEU C  63      11.701   3.036  73.284  1.00 52.54           H  
ATOM     37 HD12 LEU C  63      10.062   3.691  73.244  1.00 52.54           H  
ATOM     38 HD13 LEU C  63      10.497   2.323  72.211  1.00 52.54           H  
ATOM     39 HD21 LEU C  63      13.218   3.280  71.301  1.00 49.51           H  
ATOM     40 HD22 LEU C  63      12.011   2.729  70.135  1.00 49.51           H  
ATOM     41 HD23 LEU C  63      12.769   4.321  69.939  1.00 49.51           H  
ATOM     42  N   ARG C  64      10.077   6.073  67.736  1.00 44.25           N  
ATOM     43  CA  ARG C  64       9.561   6.362  66.413  1.00 42.39           C  
ATOM     44  C   ARG C  64      10.010   5.271  65.432  1.00 38.02           C  
ATOM     45  O   ARG C  64      10.952   4.518  65.685  1.00 38.28           O  
ATOM     46  CB  ARG C  64      10.108   7.705  65.895  1.00 44.51           C  
ATOM     47  CG  ARG C  64       9.704   8.921  66.725  1.00 49.73           C  
ATOM     48  CD  ARG C  64       9.829  10.221  65.939  1.00 55.30           C  
ATOM     49  NE  ARG C  64      11.177  10.622  65.544  1.00 62.90           N  
ATOM     50  CZ  ARG C  64      11.432  11.624  64.699  1.00 65.59           C  
ATOM     51  NH1 ARG C  64      10.449  12.358  64.180  1.00 65.65           N  
ATOM     52  NH2 ARG C  64      12.689  11.895  64.366  1.00 69.24           N1+
ATOM     53  H   ARG C  64      10.974   5.612  67.796  1.00 44.25           H  
ATOM     54  HA  ARG C  64       8.466   6.385  66.442  1.00 42.39           H  
ATOM     55  HB2 ARG C  64      11.202   7.663  65.844  1.00 44.51           H  
ATOM     56  HB3 ARG C  64       9.753   7.844  64.871  1.00 44.51           H  
ATOM     57  HG2 ARG C  64      10.288   8.962  67.648  1.00 49.73           H  
ATOM     58  HG3 ARG C  64       8.650   8.823  67.012  1.00 49.73           H  
ATOM     59  HD2 ARG C  64       9.391  11.031  66.521  1.00 55.30           H  
ATOM     60  HD3 ARG C  64       9.287  10.063  65.018  1.00 55.30           H  
ATOM     61  HE  ARG C  64      11.966  10.105  65.905  1.00 62.90           H  
ATOM     62 HH11 ARG C  64      10.664  13.111  63.542  1.00 65.65           H  
ATOM     63 HH12 ARG C  64       9.489  12.162  64.425  1.00 65.65           H  
ATOM     64 HH21 ARG C  64      13.443  11.346  64.752  1.00 69.24           H  
ATOM     65 HH22 ARG C  64      12.890  12.651  63.727  1.00 69.24           H  
ATOM     66  N   SER C  65       9.389   5.279  64.262  1.00 34.72           N  
ATOM     67  CA  SER C  65       9.715   4.382  63.153  1.00 32.56           C  
ATOM     68  C   SER C  65      11.135   4.607  62.601  1.00 33.59           C  
ATOM     69  O   SER C  65      11.869   5.496  63.041  1.00 32.57           O  
ATOM     70  CB  SER C  65       8.735   4.643  61.996  1.00 31.45           C  
ATOM     71  OG  SER C  65       7.490   5.176  62.463  1.00 30.24           O  
ATOM     72  H   SER C  65       8.581   5.870  64.130  1.00 34.72           H  
ATOM     73  HA  SER C  65       9.636   3.351  63.507  1.00 32.56           H  
ATOM     74  HB2 SER C  65       8.540   3.735  61.428  1.00 31.45           H  
ATOM     75  HB3 SER C  65       9.133   5.378  61.289  1.00 31.45           H  
ATOM     76  HG  SER C  65       7.186   4.580  63.190  1.00 30.24           H  
ATOM     77  N   VAL C  66      11.502   3.757  61.648  1.00 35.00           N  
ATOM     78  CA  VAL C  66      12.730   3.914  60.872  1.00 36.44           C  
ATOM     79  C   VAL C  66      12.524   5.012  59.773  1.00 35.54           C  
ATOM     80  O   VAL C  66      11.414   5.403  59.426  1.00 35.20           O  
ATOM     81  CB  VAL C  66      13.161   2.508  60.371  1.00 37.97           C  
ATOM     82  CG1 VAL C  66      13.847   2.462  59.012  1.00 39.91           C  
ATOM     83  CG2 VAL C  66      14.036   1.816  61.424  1.00 39.65           C  
ATOM     84  H   VAL C  66      10.932   2.940  61.482  1.00 35.00           H  
ATOM     85  HA  VAL C  66      13.501   4.314  61.544  1.00 36.44           H  
ATOM     86  HB  VAL C  66      12.264   1.887  60.272  1.00 37.97           H  
ATOM     87 HG11 VAL C  66      14.075   1.429  58.728  1.00 39.91           H  
ATOM     88 HG12 VAL C  66      13.198   2.876  58.237  1.00 39.91           H  
ATOM     89 HG13 VAL C  66      14.782   3.020  59.010  1.00 39.91           H  
ATOM     90 HG21 VAL C  66      14.974   2.357  61.583  1.00 39.65           H  
ATOM     91 HG22 VAL C  66      13.515   1.755  62.386  1.00 39.65           H  
ATOM     92 HG23 VAL C  66      14.284   0.795  61.116  1.00 39.65           H  
ATOM     93  N   ASN C  67      13.639   5.428  59.179  1.00 35.13           N  
ATOM     94  CA  ASN C  67      13.651   6.277  57.981  1.00 34.05           C  
ATOM     95  C   ASN C  67      14.952   5.918  57.238  1.00 34.20           C  
ATOM     96  O   ASN C  67      16.019   6.488  57.477  1.00 33.88           O  
ATOM     97  CB  ASN C  67      13.608   7.774  58.274  1.00 35.68           C  
ATOM     98  CG  ASN C  67      13.438   8.526  56.966  1.00 36.49           C  
ATOM     99  OD1 ASN C  67      12.975   7.973  55.971  1.00 34.81           O  
ATOM    100  ND2 ASN C  67      13.818   9.788  56.960  1.00 39.38           N  
ATOM    101  H   ASN C  67      14.528   5.068  59.494  1.00 35.13           H  
ATOM    102  HA  ASN C  67      12.794   5.979  57.368  1.00 34.05           H  
ATOM    103  HB2 ASN C  67      14.523   8.104  58.773  1.00 35.68           H  
ATOM    104  HB3 ASN C  67      12.760   8.023  58.921  1.00 35.68           H  
ATOM    105 HD21 ASN C  67      14.194  10.206  57.799  1.00 39.38           H  
ATOM    106 HD22 ASN C  67      13.733  10.337  56.116  1.00 39.38           H  
ATOM    107  N   SER C  68      14.860   4.867  56.429  1.00 33.01           N  
ATOM    108  CA  SER C  68      16.007   4.136  55.880  1.00 33.44           C  
ATOM    109  C   SER C  68      16.638   4.836  54.658  1.00 34.15           C  
ATOM    110  O   SER C  68      17.854   4.810  54.471  1.00 35.71           O  
ATOM    111  CB  SER C  68      15.526   2.754  55.431  1.00 32.75           C  
ATOM    112  OG  SER C  68      14.313   2.896  54.669  1.00 31.63           O  
ATOM    113  H   SER C  68      13.944   4.529  56.170  1.00 33.01           H  
ATOM    114  HA  SER C  68      16.780   4.054  56.652  1.00 33.44           H  
ATOM    115  HB2 SER C  68      15.290   2.125  56.292  1.00 32.75           H  
ATOM    116  HB3 SER C  68      16.260   2.247  54.802  1.00 32.75           H  
ATOM    117  HG  SER C  68      13.612   2.429  55.178  1.00 31.63           H  
ATOM    118  N   ARG C  69      15.774   5.333  53.773  1.00 33.65           N  
ATOM    119  CA  ARG C  69      16.066   5.831  52.421  1.00 35.00           C  
ATOM    120  C   ARG C  69      15.812   4.767  51.313  1.00 33.76           C  
ATOM    121  O   ARG C  69      15.762   5.097  50.138  1.00 35.94           O  
ATOM    122  CB  ARG C  69      17.481   6.383  52.173  1.00 39.60           C  
ATOM    123  CG  ARG C  69      17.937   7.526  53.083  1.00 44.51           C  
ATOM    124  CD  ARG C  69      19.415   7.792  52.818  1.00 49.00           C  
ATOM    125  NE  ARG C  69      19.980   8.830  53.686  1.00 54.64           N  
ATOM    126  CZ  ARG C  69      20.634   8.602  54.821  1.00 62.26           C  
ATOM    127  NH1 ARG C  69      20.594   7.413  55.416  1.00 68.04           N  
ATOM    128  NH2 ARG C  69      21.332   9.577  55.378  1.00 63.03           N1+
ATOM    129  H   ARG C  69      14.796   5.357  54.023  1.00 33.65           H  
ATOM    130  HA  ARG C  69      15.334   6.631  52.249  1.00 35.00           H  
ATOM    131  HB2 ARG C  69      18.204   5.557  52.215  1.00 39.60           H  
ATOM    132  HB3 ARG C  69      17.537   6.745  51.136  1.00 39.60           H  
ATOM    133  HG2 ARG C  69      17.790   7.298  54.141  1.00 44.51           H  
ATOM    134  HG3 ARG C  69      17.351   8.429  52.876  1.00 44.51           H  
ATOM    135  HD2 ARG C  69      19.546   8.143  51.787  1.00 49.00           H  
ATOM    136  HD3 ARG C  69      20.022   6.884  52.902  1.00 49.00           H  
ATOM    137  HE  ARG C  69      20.045   9.756  53.287  1.00 54.64           H  
ATOM    138 HH11 ARG C  69      21.092   7.264  56.282  1.00 68.04           H  
ATOM    139 HH12 ARG C  69      20.064   6.659  55.002  1.00 68.04           H  
ATOM    140 HH21 ARG C  69      21.366  10.487  54.941  1.00 63.03           H  
ATOM    141 HH22 ARG C  69      21.831   9.413  56.240  1.00 63.03           H  
ATOM    142  N   GLU C  70      15.827   3.493  51.689  1.00 32.85           N  
ATOM    143  CA  GLU C  70      15.808   2.369  50.743  1.00 33.68           C  
ATOM    144  C   GLU C  70      14.349   1.912  50.470  1.00 32.00           C  
ATOM    145  O   GLU C  70      13.583   1.791  51.420  1.00 30.20           O  
ATOM    146  CB  GLU C  70      16.601   1.188  51.301  1.00 37.63           C  
ATOM    147  CG  GLU C  70      18.106   1.475  51.364  1.00 43.98           C  
ATOM    148  CD  GLU C  70      18.682   0.528  52.383  1.00 49.34           C  
ATOM    149  OE1 GLU C  70      18.484  -0.695  52.228  1.00 54.33           O  
ATOM    150  OE2 GLU C  70      19.193   1.016  53.414  1.00 51.38           O1-
ATOM    151  H   GLU C  70      15.882   3.268  52.672  1.00 32.85           H  
ATOM    152  HA  GLU C  70      16.292   2.716  49.830  1.00 33.68           H  
ATOM    153  HB2 GLU C  70      16.212   0.930  52.296  1.00 37.63           H  
ATOM    154  HB3 GLU C  70      16.435   0.303  50.672  1.00 37.63           H  
ATOM    155  HG2 GLU C  70      18.311   2.507  51.670  1.00 43.98           H  
ATOM    156  HG3 GLU C  70      18.577   1.313  50.389  1.00 43.98           H  
ATOM    157  N   PRO C  71      13.984   1.651  49.205  1.00 32.14           N  
ATOM    158  CA  PRO C  71      12.594   1.313  48.866  1.00 31.69           C  
ATOM    159  C   PRO C  71      12.037  -0.007  49.458  1.00 32.38           C  
ATOM    160  O   PRO C  71      12.782  -0.901  49.876  1.00 31.87           O  
ATOM    161  CB  PRO C  71      12.580   1.180  47.335  1.00 31.97           C  
ATOM    162  CG  PRO C  71      13.803   1.959  46.886  1.00 33.24           C  
ATOM    163  CD  PRO C  71      14.802   1.709  48.002  1.00 33.67           C  
ATOM    164  HA  PRO C  71      11.977   2.159  49.183  1.00 31.69           H  
ATOM    165  HB2 PRO C  71      12.677   0.132  47.023  1.00 31.97           H  
ATOM    166  HB3 PRO C  71      11.655   1.568  46.897  1.00 31.97           H  
ATOM    167  HG2 PRO C  71      13.560   3.027  46.833  1.00 33.24           H  
ATOM    168  HG3 PRO C  71      14.176   1.644  45.907  1.00 33.24           H  
ATOM    169  HD2 PRO C  71      15.554   2.498  48.029  1.00 33.67           H  
ATOM    170  HD3 PRO C  71      15.298   0.739  47.891  1.00 33.67           H  
ATOM    171  N   SER C  72      10.712  -0.090  49.450  1.00 32.46           N  
ATOM    172  CA  SER C  72       9.957  -1.301  49.801  1.00 33.12           C  
ATOM    173  C   SER C  72       8.557  -1.192  49.131  1.00 32.72           C  
ATOM    174  O   SER C  72       7.942  -0.130  49.133  1.00 31.23           O  
ATOM    175  CB  SER C  72       9.816  -1.441  51.323  1.00 33.79           C  
ATOM    176  OG  SER C  72       9.737  -2.808  51.729  1.00 34.75           O  
ATOM    177  H   SER C  72      10.176   0.740  49.245  1.00 32.46           H  
ATOM    178  HA  SER C  72      10.501  -2.160  49.392  1.00 33.12           H  
ATOM    179  HB2 SER C  72       8.933  -0.917  51.702  1.00 33.79           H  
ATOM    180  HB3 SER C  72      10.697  -1.023  51.817  1.00 33.79           H  
ATOM    181  HG  SER C  72      10.097  -2.841  52.638  1.00 34.75           H  
ATOM    182  N   GLN C  73       8.148  -2.298  48.512  1.00 33.24           N  
ATOM    183  CA  GLN C  73       6.923  -2.405  47.722  1.00 33.94           C  
ATOM    184  C   GLN C  73       5.849  -3.137  48.552  1.00 31.11           C  
ATOM    185  O   GLN C  73       6.097  -4.198  49.125  1.00 29.18           O  
ATOM    186  CB  GLN C  73       7.160  -3.196  46.427  1.00 39.54           C  
ATOM    187  CG  GLN C  73       7.813  -2.386  45.312  1.00 47.10           C  
ATOM    188  CD  GLN C  73       9.121  -1.693  45.641  1.00 56.09           C  
ATOM    189  OE1 GLN C  73       9.278  -0.496  45.365  1.00 59.78           O  
ATOM    190  NE2 GLN C  73      10.094  -2.438  46.165  1.00 59.76           N  
ATOM    191  H   GLN C  73       8.724  -3.125  48.584  1.00 33.24           H  
ATOM    192  HA  GLN C  73       6.568  -1.397  47.484  1.00 33.94           H  
ATOM    193  HB2 GLN C  73       7.754  -4.093  46.625  1.00 39.54           H  
ATOM    194  HB3 GLN C  73       6.197  -3.560  46.044  1.00 39.54           H  
ATOM    195  HG2 GLN C  73       7.102  -1.618  44.984  1.00 47.10           H  
ATOM    196  HG3 GLN C  73       7.994  -3.037  44.449  1.00 47.10           H  
ATOM    197 HE21 GLN C  73      10.999  -2.029  46.351  1.00 59.76           H  
ATOM    198 HE22 GLN C  73       9.927  -3.411  46.376  1.00 59.76           H  
ATOM    199  N   VAL C  74       4.662  -2.549  48.603  1.00 28.56           N  
ATOM    200  CA  VAL C  74       3.574  -2.977  49.482  1.00 28.90           C  
ATOM    201  C   VAL C  74       2.258  -3.092  48.666  1.00 28.46           C  
ATOM    202  O   VAL C  74       1.984  -2.280  47.772  1.00 30.05           O  
ATOM    203  CB  VAL C  74       3.379  -1.964  50.635  1.00 27.79           C  
ATOM    204  CG1 VAL C  74       2.346  -2.466  51.642  1.00 28.48           C  
ATOM    205  CG2 VAL C  74       4.687  -1.650  51.370  1.00 28.29           C  
ATOM    206  H   VAL C  74       4.489  -1.743  48.019  1.00 28.56           H  
ATOM    207  HA  VAL C  74       3.828  -3.959  49.896  1.00 28.90           H  
ATOM    208  HB  VAL C  74       3.002  -1.023  50.217  1.00 27.79           H  
ATOM    209 HG11 VAL C  74       1.364  -2.574  51.181  1.00 28.48           H  
ATOM    210 HG12 VAL C  74       2.633  -3.437  52.054  1.00 28.48           H  
ATOM    211 HG13 VAL C  74       2.229  -1.756  52.464  1.00 28.48           H  
ATOM    212 HG21 VAL C  74       5.135  -2.558  51.787  1.00 28.29           H  
ATOM    213 HG22 VAL C  74       5.419  -1.177  50.707  1.00 28.29           H  
ATOM    214 HG23 VAL C  74       4.509  -0.947  52.191  1.00 28.29           H  
ATOM    215  N   ILE C  75       1.478  -4.116  49.007  1.00 27.16           N  
ATOM    216  CA  ILE C  75       0.099  -4.312  48.553  1.00 27.19           C  
ATOM    217  C   ILE C  75      -0.809  -4.059  49.788  1.00 25.64           C  
ATOM    218  O   ILE C  75      -0.536  -4.575  50.881  1.00 26.42           O  
ATOM    219  CB  ILE C  75      -0.128  -5.746  48.018  1.00 29.11           C  
ATOM    220  CG1 ILE C  75       0.966  -6.236  47.045  1.00 30.95           C  
ATOM    221  CG2 ILE C  75      -1.519  -5.885  47.386  1.00 29.34           C  
ATOM    222  CD1 ILE C  75       1.106  -5.437  45.760  1.00 33.69           C  
ATOM    223  H   ILE C  75       1.850  -4.831  49.616  1.00 27.16           H  
ATOM    224  HA  ILE C  75      -0.116  -3.574  47.779  1.00 27.19           H  
ATOM    225  HB  ILE C  75      -0.098  -6.434  48.872  1.00 29.11           H  
ATOM    226 HG12 ILE C  75       1.934  -6.243  47.560  1.00 30.95           H  
ATOM    227 HG13 ILE C  75       0.761  -7.281  46.781  1.00 30.95           H  
ATOM    228 HG21 ILE C  75      -2.307  -5.738  48.132  1.00 29.34           H  
ATOM    229 HG22 ILE C  75      -1.674  -5.158  46.584  1.00 29.34           H  
ATOM    230 HG23 ILE C  75      -1.657  -6.884  46.961  1.00 29.34           H  
ATOM    231 HD11 ILE C  75       0.188  -5.468  45.168  1.00 33.69           H  
ATOM    232 HD12 ILE C  75       1.359  -4.394  45.960  1.00 33.69           H  
ATOM    233 HD13 ILE C  75       1.909  -5.859  45.146  1.00 33.69           H  
ATOM    234  N   PHE C  76      -1.829  -3.225  49.615  1.00 24.11           N  
ATOM    235  CA  PHE C  76      -2.871  -3.045  50.633  1.00 23.76           C  
ATOM    236  C   PHE C  76      -4.110  -3.841  50.182  1.00 25.34           C  
ATOM    237  O   PHE C  76      -4.443  -3.854  49.001  1.00 26.05           O  
ATOM    238  CB  PHE C  76      -3.367  -1.595  50.809  1.00 22.25           C  
ATOM    239  CG  PHE C  76      -2.428  -0.507  51.270  1.00 21.80           C  
ATOM    240  CD1 PHE C  76      -1.093  -0.724  51.617  1.00 22.33           C  
ATOM    241  CD2 PHE C  76      -2.924   0.789  51.349  1.00 21.81           C  
ATOM    242  CE1 PHE C  76      -0.279   0.325  52.009  1.00 22.25           C  
ATOM    243  CE2 PHE C  76      -2.119   1.841  51.745  1.00 22.25           C  
ATOM    244  CZ  PHE C  76      -0.789   1.613  52.072  1.00 22.48           C  
ATOM    245  H   PHE C  76      -1.891  -2.690  48.761  1.00 24.11           H  
ATOM    246  HA  PHE C  76      -2.522  -3.440  51.588  1.00 23.76           H  
ATOM    247  HB2 PHE C  76      -3.802  -1.264  49.857  1.00 22.25           H  
ATOM    248  HB3 PHE C  76      -4.198  -1.612  51.529  1.00 22.25           H  
ATOM    249  HD1 PHE C  76      -0.689  -1.725  51.580  1.00 22.33           H  
ATOM    250  HD2 PHE C  76      -3.957   0.978  51.095  1.00 21.81           H  
ATOM    251  HE1 PHE C  76       0.753   0.140  52.266  1.00 22.25           H  
ATOM    252  HE2 PHE C  76      -2.524   2.841  51.799  1.00 22.25           H  
ATOM    253  HZ  PHE C  76      -0.155   2.433  52.375  1.00 22.48           H  
ATOM    254  N   CYS C  77      -4.854  -4.364  51.161  1.00 25.65           N  
ATOM    255  CA  CYS C  77      -6.152  -5.000  50.917  1.00 27.57           C  
ATOM    256  C   CYS C  77      -6.994  -4.870  52.206  1.00 27.21           C  
ATOM    257  O   CYS C  77      -6.600  -5.368  53.272  1.00 28.12           O  
ATOM    258  CB  CYS C  77      -5.957  -6.469  50.529  1.00  0.00           C  
ATOM    259  SG  CYS C  77      -7.456  -7.226  49.819  1.00  0.00           S  
ATOM    260  H   CYS C  77      -4.510  -4.321  52.110  1.00 25.65           H  
ATOM    261  HA  CYS C  77      -6.632  -4.458  50.097  1.00 27.57           H  
ATOM    262  HB2 CYS C  77      -5.167  -6.564  49.775  1.00  0.00           H  
ATOM    263  HB3 CYS C  77      -5.649  -7.068  51.393  1.00  0.00           H  
ATOM    264  HG  CYS C  77      -7.633  -6.335  48.826  1.00  0.00           H  
ATOM    265  N   ASN C  78      -8.106  -4.143  52.114  1.00 25.86           N  
ATOM    266  CA  ASN C  78      -8.974  -3.879  53.263  1.00 27.05           C  
ATOM    267  C   ASN C  78     -10.088  -4.940  53.344  1.00 28.12           C  
ATOM    268  O   ASN C  78     -10.888  -5.115  52.440  1.00 30.25           O  
ATOM    269  CB  ASN C  78      -9.616  -2.495  53.204  1.00 27.92           C  
ATOM    270  CG  ASN C  78     -10.472  -2.257  54.433  1.00 27.27           C  
ATOM    271  OD1 ASN C  78     -10.314  -2.900  55.472  1.00 26.43           O  
ATOM    272  ND2 ASN C  78     -11.405  -1.329  54.307  1.00 27.36           N  
ATOM    273  H   ASN C  78      -8.388  -3.777  51.216  1.00 25.86           H  
ATOM    274  HA  ASN C  78      -8.358  -3.957  54.160  1.00 27.05           H  
ATOM    275  HB2 ASN C  78     -10.229  -2.388  52.301  1.00 27.92           H  
ATOM    276  HB3 ASN C  78      -8.843  -1.721  53.178  1.00 27.92           H  
ATOM    277 HD21 ASN C  78     -11.501  -0.825  53.437  1.00 27.36           H  
ATOM    278 HD22 ASN C  78     -12.022  -1.125  55.080  1.00 27.36           H  
ATOM    279  N   ARG C  79     -10.101  -5.669  54.446  1.00 27.73           N  
ATOM    280  CA  ARG C  79     -11.092  -6.689  54.765  1.00 30.66           C  
ATOM    281  C   ARG C  79     -11.921  -6.317  56.023  1.00 30.21           C  
ATOM    282  O   ARG C  79     -12.616  -7.157  56.578  1.00 34.46           O  
ATOM    283  CB  ARG C  79     -10.406  -8.048  54.991  1.00 33.43           C  
ATOM    284  CG  ARG C  79      -9.374  -8.399  53.917  1.00 38.17           C  
ATOM    285  CD  ARG C  79      -8.771  -9.780  54.149  1.00 43.94           C  
ATOM    286  NE  ARG C  79      -7.559  -9.989  53.340  1.00 48.76           N  
ATOM    287  CZ  ARG C  79      -7.499 -10.123  52.022  1.00 51.08           C  
ATOM    288  NH1 ARG C  79      -8.605 -10.141  51.281  1.00 49.73           N  
ATOM    289  NH2 ARG C  79      -6.311 -10.216  51.441  1.00 56.41           N1+
ATOM    290  H   ARG C  79      -9.366  -5.549  55.129  1.00 27.73           H  
ATOM    291  HA  ARG C  79     -11.804  -6.774  53.935  1.00 30.66           H  
ATOM    292  HB2 ARG C  79      -9.907  -8.040  55.967  1.00 33.43           H  
ATOM    293  HB3 ARG C  79     -11.170  -8.834  55.042  1.00 33.43           H  
ATOM    294  HG2 ARG C  79      -8.559  -7.665  53.925  1.00 38.17           H  
ATOM    295  HG3 ARG C  79      -9.837  -8.342  52.927  1.00 38.17           H  
ATOM    296  HD2 ARG C  79      -9.482 -10.588  53.945  1.00 43.94           H  
ATOM    297  HD3 ARG C  79      -8.463  -9.885  55.196  1.00 43.94           H  
ATOM    298  HE  ARG C  79      -6.687  -9.954  53.849  1.00 48.76           H  
ATOM    299 HH11 ARG C  79      -9.510 -10.070  51.723  1.00 49.73           H  
ATOM    300 HH12 ARG C  79      -8.538 -10.225  50.276  1.00 49.73           H  
ATOM    301 HH21 ARG C  79      -5.471 -10.184  52.001  1.00 56.41           H  
ATOM    302 HH22 ARG C  79      -6.246 -10.319  50.438  1.00 56.41           H  
ATOM    303  N   SER C  80     -11.835  -5.065  56.444  1.00 27.80           N  
ATOM    304  CA  SER C  80     -12.635  -4.553  57.551  1.00 26.50           C  
ATOM    305  C   SER C  80     -13.884  -3.804  57.022  1.00 26.01           C  
ATOM    306  O   SER C  80     -13.748  -2.904  56.191  1.00 25.06           O  
ATOM    307  CB  SER C  80     -11.842  -3.652  58.506  1.00 25.35           C  
ATOM    308  OG  SER C  80     -11.394  -2.435  57.929  1.00 24.90           O  
ATOM    309  H   SER C  80     -11.180  -4.445  55.990  1.00 27.80           H  
ATOM    310  HA  SER C  80     -12.934  -5.419  58.142  1.00 26.50           H  
ATOM    311  HB2 SER C  80     -10.962  -4.179  58.883  1.00 25.35           H  
ATOM    312  HB3 SER C  80     -12.470  -3.388  59.363  1.00 25.35           H  
ATOM    313  HG  SER C  80     -10.933  -2.646  57.089  1.00 24.90           H  
ATOM    314  N   PRO C  81     -15.075  -4.167  57.509  1.00 27.13           N  
ATOM    315  CA  PRO C  81     -16.301  -3.438  57.170  1.00 28.41           C  
ATOM    316  C   PRO C  81     -16.401  -2.090  57.946  1.00 27.62           C  
ATOM    317  O   PRO C  81     -17.210  -1.880  58.842  1.00 29.32           O  
ATOM    318  CB  PRO C  81     -17.417  -4.422  57.515  1.00 28.76           C  
ATOM    319  CG  PRO C  81     -16.844  -5.195  58.695  1.00 28.35           C  
ATOM    320  CD  PRO C  81     -15.376  -5.330  58.332  1.00 27.67           C  
ATOM    321  HA  PRO C  81     -16.317  -3.215  56.100  1.00 28.41           H  
ATOM    322  HB2 PRO C  81     -18.377  -3.950  57.735  1.00 28.76           H  
ATOM    323  HB3 PRO C  81     -17.571  -5.112  56.676  1.00 28.76           H  
ATOM    324  HG2 PRO C  81     -17.330  -6.163  58.850  1.00 28.35           H  
ATOM    325  HG3 PRO C  81     -16.944  -4.613  59.617  1.00 28.35           H  
ATOM    326  HD2 PRO C  81     -15.191  -6.227  57.732  1.00 27.67           H  
ATOM    327  HD3 PRO C  81     -14.740  -5.352  59.215  1.00 27.67           H  
ATOM    328  N   ARG C  82     -15.549  -1.164  57.512  1.00 25.58           N  
ATOM    329  CA  ARG C  82     -15.403   0.226  57.973  1.00 25.12           C  
ATOM    330  C   ARG C  82     -14.924   1.048  56.735  1.00 25.41           C  
ATOM    331  O   ARG C  82     -14.939   0.529  55.623  1.00 25.22           O  
ATOM    332  CB  ARG C  82     -14.399   0.306  59.127  1.00 24.43           C  
ATOM    333  CG  ARG C  82     -14.978   0.042  60.519  1.00 24.90           C  
ATOM    334  CD  ARG C  82     -16.104   0.990  60.923  1.00 25.81           C  
ATOM    335  NE  ARG C  82     -16.116   1.167  62.386  1.00 24.53           N  
ATOM    336  CZ  ARG C  82     -15.898   2.298  63.055  1.00 24.21           C  
ATOM    337  NH1 ARG C  82     -15.674   3.455  62.433  1.00 23.58           N  
ATOM    338  NH2 ARG C  82     -15.879   2.265  64.389  1.00 24.75           N1+
ATOM    339  H   ARG C  82     -14.922  -1.384  56.752  1.00 25.58           H  
ATOM    340  HA  ARG C  82     -16.390   0.607  58.257  1.00 25.12           H  
ATOM    341  HB2 ARG C  82     -13.584  -0.408  58.951  1.00 24.43           H  
ATOM    342  HB3 ARG C  82     -13.920   1.290  59.159  1.00 24.43           H  
ATOM    343  HG2 ARG C  82     -14.162   0.156  61.241  1.00 24.90           H  
ATOM    344  HG3 ARG C  82     -15.315  -0.997  60.606  1.00 24.90           H  
ATOM    345  HD2 ARG C  82     -17.075   0.571  60.642  1.00 25.81           H  
ATOM    346  HD3 ARG C  82     -16.036   1.944  60.408  1.00 25.81           H  
ATOM    347  HE  ARG C  82     -16.251   0.329  62.934  1.00 24.53           H  
ATOM    348 HH11 ARG C  82     -15.494   4.291  62.970  1.00 23.58           H  
ATOM    349 HH12 ARG C  82     -15.686   3.496  61.424  1.00 23.58           H  
ATOM    350 HH21 ARG C  82     -16.028   1.393  64.875  1.00 24.75           H  
ATOM    351 HH22 ARG C  82     -15.715   3.113  64.912  1.00 24.75           H  
ATOM    352  N   VAL C  83     -14.621   2.327  56.948  1.00 25.74           N  
ATOM    353  CA  VAL C  83     -14.002   3.177  55.931  1.00 25.78           C  
ATOM    354  C   VAL C  83     -12.605   3.528  56.476  1.00 24.93           C  
ATOM    355  O   VAL C  83     -12.459   4.328  57.393  1.00 26.85           O  
ATOM    356  CB  VAL C  83     -14.835   4.447  55.654  1.00 26.48           C  
ATOM    357  CG1 VAL C  83     -14.176   5.301  54.563  1.00 27.55           C  
ATOM    358  CG2 VAL C  83     -16.262   4.096  55.220  1.00 28.66           C  
ATOM    359  H   VAL C  83     -14.842   2.736  57.845  1.00 25.74           H  
ATOM    360  HA  VAL C  83     -13.892   2.608  55.000  1.00 25.78           H  
ATOM    361  HB  VAL C  83     -14.900   5.051  56.568  1.00 26.48           H  
ATOM    362 HG11 VAL C  83     -13.176   5.630  54.861  1.00 27.55           H  
ATOM    363 HG12 VAL C  83     -14.083   4.743  53.625  1.00 27.55           H  
ATOM    364 HG13 VAL C  83     -14.770   6.200  54.364  1.00 27.55           H  
ATOM    365 HG21 VAL C  83     -16.260   3.458  54.329  1.00 28.66           H  
ATOM    366 HG22 VAL C  83     -16.802   3.570  56.014  1.00 28.66           H  
ATOM    367 HG23 VAL C  83     -16.830   5.002  54.985  1.00 28.66           H  
ATOM    368  N   VAL C  84     -11.594   2.875  55.924  1.00 24.25           N  
ATOM    369  CA  VAL C  84     -10.230   2.936  56.442  1.00 24.63           C  
ATOM    370  C   VAL C  84      -9.524   4.186  55.865  1.00 23.43           C  
ATOM    371  O   VAL C  84      -9.644   4.507  54.679  1.00 23.89           O  
ATOM    372  CB  VAL C  84      -9.449   1.657  56.076  1.00 25.58           C  
ATOM    373  CG1 VAL C  84      -7.940   1.799  56.268  1.00 26.79           C  
ATOM    374  CG2 VAL C  84      -9.944   0.473  56.904  1.00 26.28           C  
ATOM    375  H   VAL C  84     -11.756   2.340  55.083  1.00 24.25           H  
ATOM    376  HA  VAL C  84     -10.292   3.032  57.532  1.00 24.63           H  
ATOM    377  HB  VAL C  84      -9.621   1.418  55.023  1.00 25.58           H  
ATOM    378 HG11 VAL C  84      -7.513   2.530  55.574  1.00 26.79           H  
ATOM    379 HG12 VAL C  84      -7.690   2.098  57.291  1.00 26.79           H  
ATOM    380 HG13 VAL C  84      -7.441   0.852  56.060  1.00 26.79           H  
ATOM    381 HG21 VAL C  84      -9.659   0.595  57.952  1.00 26.28           H  
ATOM    382 HG22 VAL C  84     -11.032   0.364  56.850  1.00 26.28           H  
ATOM    383 HG23 VAL C  84      -9.497  -0.458  56.548  1.00 26.28           H  
ATOM    384  N   LEU C  85      -8.741   4.822  56.734  1.00 22.62           N  
ATOM    385  CA  LEU C  85      -7.800   5.887  56.406  1.00 22.25           C  
ATOM    386  C   LEU C  85      -6.379   5.331  56.649  1.00 21.95           C  
ATOM    387  O   LEU C  85      -6.039   4.985  57.800  1.00 20.92           O  
ATOM    388  CB  LEU C  85      -8.040   7.088  57.327  1.00 23.68           C  
ATOM    389  CG  LEU C  85      -7.319   8.384  56.918  1.00 24.72           C  
ATOM    390  CD1 LEU C  85      -7.867   8.940  55.603  1.00 26.40           C  
ATOM    391  CD2 LEU C  85      -7.491   9.429  58.024  1.00 25.35           C  
ATOM    392  H   LEU C  85      -8.789   4.553  57.707  1.00 22.62           H  
ATOM    393  HA  LEU C  85      -7.952   6.177  55.367  1.00 22.25           H  
ATOM    394  HB2 LEU C  85      -9.110   7.289  57.343  1.00 23.68           H  
ATOM    395  HB3 LEU C  85      -7.767   6.827  58.359  1.00 23.68           H  
ATOM    396  HG  LEU C  85      -6.247   8.187  56.798  1.00 24.72           H  
ATOM    397 HD11 LEU C  85      -7.677   8.259  54.770  1.00 26.40           H  
ATOM    398 HD12 LEU C  85      -8.947   9.110  55.664  1.00 26.40           H  
ATOM    399 HD13 LEU C  85      -7.397   9.895  55.353  1.00 26.40           H  
ATOM    400 HD21 LEU C  85      -8.549   9.659  58.193  1.00 25.35           H  
ATOM    401 HD22 LEU C  85      -7.069   9.070  58.969  1.00 25.35           H  
ATOM    402 HD23 LEU C  85      -6.983  10.362  57.765  1.00 25.35           H  
ATOM    403  N   PRO C  86      -5.559   5.224  55.582  1.00 21.28           N  
ATOM    404  CA  PRO C  86      -4.117   5.031  55.744  1.00 20.99           C  
ATOM    405  C   PRO C  86      -3.478   6.361  56.193  1.00 21.72           C  
ATOM    406  O   PRO C  86      -3.625   7.389  55.549  1.00 22.12           O  
ATOM    407  CB  PRO C  86      -3.602   4.695  54.338  1.00 20.84           C  
ATOM    408  CG  PRO C  86      -4.855   4.371  53.542  1.00 21.73           C  
ATOM    409  CD  PRO C  86      -5.920   5.244  54.177  1.00 22.08           C  
ATOM    410  HA  PRO C  86      -3.930   4.229  56.464  1.00 20.99           H  
ATOM    411  HB2 PRO C  86      -3.085   5.540  53.873  1.00 20.84           H  
ATOM    412  HB3 PRO C  86      -2.895   3.862  54.351  1.00 20.84           H  
ATOM    413  HG2 PRO C  86      -5.105   3.315  53.691  1.00 21.73           H  
ATOM    414  HG3 PRO C  86      -4.741   4.551  52.472  1.00 21.73           H  
ATOM    415  HD2 PRO C  86      -6.923   4.846  54.006  1.00 22.08           H  
ATOM    416  HD3 PRO C  86      -5.864   6.278  53.824  1.00 22.08           H  
ATOM    417  N   VAL C  87      -2.772   6.291  57.314  1.00 22.53           N  
ATOM    418  CA  VAL C  87      -2.072   7.420  57.901  1.00 23.36           C  
ATOM    419  C   VAL C  87      -0.571   7.060  57.901  1.00 23.37           C  
ATOM    420  O   VAL C  87      -0.144   6.056  58.479  1.00 23.13           O  
ATOM    421  CB  VAL C  87      -2.573   7.712  59.330  1.00 24.06           C  
ATOM    422  CG1 VAL C  87      -1.822   8.891  59.952  1.00 25.03           C  
ATOM    423  CG2 VAL C  87      -4.077   8.010  59.352  1.00 23.99           C  
ATOM    424  H   VAL C  87      -2.708   5.402  57.789  1.00 22.53           H  
ATOM    425  HA  VAL C  87      -2.234   8.307  57.280  1.00 23.36           H  
ATOM    426  HB  VAL C  87      -2.397   6.832  59.956  1.00 24.06           H  
ATOM    427 HG11 VAL C  87      -0.754   8.678  60.053  1.00 25.03           H  
ATOM    428 HG12 VAL C  87      -1.935   9.788  59.335  1.00 25.03           H  
ATOM    429 HG13 VAL C  87      -2.205   9.114  60.953  1.00 25.03           H  
ATOM    430 HG21 VAL C  87      -4.320   8.860  58.706  1.00 23.99           H  
ATOM    431 HG22 VAL C  87      -4.659   7.147  59.015  1.00 23.99           H  
ATOM    432 HG23 VAL C  87      -4.411   8.249  60.367  1.00 23.99           H  
ATOM    433  N   TRP C  88       0.201   7.916  57.235  1.00 23.33           N  
ATOM    434  CA  TRP C  88       1.660   7.880  57.236  1.00 23.51           C  
ATOM    435  C   TRP C  88       2.117   9.024  58.179  1.00 24.61           C  
ATOM    436  O   TRP C  88       1.550  10.106  58.245  1.00 25.70           O  
ATOM    437  CB  TRP C  88       2.237   8.031  55.826  1.00 23.42           C  
ATOM    438  CG  TRP C  88       3.734   8.096  55.783  1.00 24.12           C  
ATOM    439  CD1 TRP C  88       4.623   7.218  56.355  1.00 24.33           C  
ATOM    440  CD2 TRP C  88       4.515   9.168  55.260  1.00 24.68           C  
ATOM    441  NE1 TRP C  88       5.901   7.678  56.210  1.00 24.33           N  
ATOM    442  CE2 TRP C  88       5.868   8.875  55.544  1.00 25.04           C  
ATOM    443  CE3 TRP C  88       4.208  10.351  54.573  1.00 24.53           C  
ATOM    444  CZ2 TRP C  88       6.900   9.726  55.186  1.00 25.38           C  
ATOM    445  CZ3 TRP C  88       5.234  11.196  54.219  1.00 25.82           C  
ATOM    446  CH2 TRP C  88       6.568  10.884  54.529  1.00 26.14           C  
ATOM    447  H   TRP C  88      -0.248   8.667  56.730  1.00 23.33           H  
ATOM    448  HA  TRP C  88       1.982   6.922  57.663  1.00 23.51           H  
ATOM    449  HB2 TRP C  88       1.901   7.201  55.196  1.00 23.42           H  
ATOM    450  HB3 TRP C  88       1.821   8.942  55.383  1.00 23.42           H  
ATOM    451  HD1 TRP C  88       4.351   6.297  56.848  1.00 24.33           H  
ATOM    452  HE1 TRP C  88       6.734   7.211  56.539  1.00 24.33           H  
ATOM    453  HE3 TRP C  88       3.185  10.594  54.327  1.00 24.53           H  
ATOM    454  HZ2 TRP C  88       7.928   9.486  55.416  1.00 25.38           H  
ATOM    455  HZ3 TRP C  88       5.010  12.113  53.695  1.00 25.82           H  
ATOM    456  HH2 TRP C  88       7.350  11.572  54.244  1.00 26.14           H  
ATOM    457  N   LEU C  89       3.128   8.698  58.975  1.00 24.38           N  
ATOM    458  CA  LEU C  89       3.728   9.588  59.969  1.00 26.51           C  
ATOM    459  C   LEU C  89       4.874  10.326  59.260  1.00 27.24           C  
ATOM    460  O   LEU C  89       5.940   9.773  58.974  1.00 26.75           O  
ATOM    461  CB  LEU C  89       4.208   8.781  61.174  1.00 27.78           C  
ATOM    462  CG  LEU C  89       3.096   7.894  61.773  1.00 28.16           C  
ATOM    463  CD1 LEU C  89       3.638   7.128  62.973  1.00 29.10           C  
ATOM    464  CD2 LEU C  89       1.853   8.700  62.151  1.00 27.61           C  
ATOM    465  H   LEU C  89       3.515   7.766  58.936  1.00 24.38           H  
ATOM    466  HA  LEU C  89       2.982  10.324  60.288  1.00 26.51           H  
ATOM    467  HB2 LEU C  89       5.051   8.139  60.884  1.00 27.78           H  
ATOM    468  HB3 LEU C  89       4.596   9.470  61.936  1.00 27.78           H  
ATOM    469  HG  LEU C  89       2.793   7.144  61.032  1.00 28.16           H  
ATOM    470 HD11 LEU C  89       4.481   6.496  62.675  1.00 29.10           H  
ATOM    471 HD12 LEU C  89       3.980   7.808  63.758  1.00 29.10           H  
ATOM    472 HD13 LEU C  89       2.870   6.473  63.394  1.00 29.10           H  
ATOM    473 HD21 LEU C  89       1.381   9.155  61.277  1.00 27.61           H  
ATOM    474 HD22 LEU C  89       1.097   8.052  62.600  1.00 27.61           H  
ATOM    475 HD23 LEU C  89       2.096   9.500  62.857  1.00 27.61           H  
ATOM    476  N   ASN C  90       4.526  11.523  58.802  1.00 28.06           N  
ATOM    477  CA  ASN C  90       5.244  12.188  57.716  1.00 29.06           C  
ATOM    478  C   ASN C  90       6.599  12.771  58.146  1.00 29.92           C  
ATOM    479  O   ASN C  90       7.608  12.639  57.459  1.00 29.81           O  
ATOM    480  CB  ASN C  90       4.311  13.174  57.013  1.00 29.20           C  
ATOM    481  CG  ASN C  90       4.900  14.536  56.801  1.00 30.87           C  
ATOM    482  OD1 ASN C  90       5.693  14.770  55.878  1.00 30.67           O  
ATOM    483  ND2 ASN C  90       4.525  15.464  57.667  1.00 31.51           N  
ATOM    484  H   ASN C  90       3.683  11.962  59.144  1.00 28.06           H  
ATOM    485  HA  ASN C  90       5.490  11.390  57.018  1.00 29.06           H  
ATOM    486  HB2 ASN C  90       3.356  13.275  57.540  1.00 29.20           H  
ATOM    487  HB3 ASN C  90       4.037  12.793  56.027  1.00 29.20           H  
ATOM    488 HD21 ASN C  90       3.877  15.233  58.406  1.00 31.51           H  
ATOM    489 HD22 ASN C  90       4.888  16.403  57.589  1.00 31.51           H  
ATOM    490  N   PHE C  91       6.587  13.473  59.268  1.00 30.95           N  
ATOM    491  CA  PHE C  91       7.751  14.182  59.823  1.00 33.16           C  
ATOM    492  C   PHE C  91       7.721  13.720  61.292  1.00 35.80           C  
ATOM    493  O   PHE C  91       8.327  12.696  61.610  1.00 37.56           O  
ATOM    494  CB  PHE C  91       7.714  15.696  59.581  1.00 33.41           C  
ATOM    495  CG  PHE C  91       8.680  16.191  58.513  1.00 31.66           C  
ATOM    496  CD1 PHE C  91       9.675  17.102  58.847  1.00 30.00           C  
ATOM    497  CD2 PHE C  91       8.572  15.772  57.189  1.00 31.41           C  
ATOM    498  CE1 PHE C  91      10.535  17.599  57.891  1.00 28.62           C  
ATOM    499  CE2 PHE C  91       9.431  16.267  56.224  1.00 30.49           C  
ATOM    500  CZ  PHE C  91      10.425  17.174  56.585  1.00 29.41           C  
ATOM    501  H   PHE C  91       5.758  13.469  59.845  1.00 30.95           H  
ATOM    502  HA  PHE C  91       8.665  13.759  59.390  1.00 33.16           H  
ATOM    503  HB2 PHE C  91       6.706  16.027  59.302  1.00 33.41           H  
ATOM    504  HB3 PHE C  91       7.943  16.225  60.508  1.00 33.41           H  
ATOM    505  HD1 PHE C  91       9.776  17.425  59.872  1.00 30.00           H  
ATOM    506  HD2 PHE C  91       7.813  15.055  56.914  1.00 31.41           H  
ATOM    507  HE1 PHE C  91      11.293  18.318  58.164  1.00 28.62           H  
ATOM    508  HE2 PHE C  91       9.332  15.951  55.196  1.00 30.49           H  
ATOM    509  HZ  PHE C  91      11.111  17.545  55.839  1.00 29.41           H  
ATOM    510  N   ASP C  92       6.853  14.328  62.101  1.00 37.09           N  
ATOM    511  CA  ASP C  92       6.462  13.730  63.371  1.00 37.93           C  
ATOM    512  C   ASP C  92       5.016  14.058  63.772  1.00 37.51           C  
ATOM    513  O   ASP C  92       4.142  13.202  63.758  1.00 39.91           O  
ATOM    514  CB  ASP C  92       7.431  14.125  64.479  1.00 40.01           C  
ATOM    515  CG  ASP C  92       7.489  12.898  65.317  1.00 42.50           C  
ATOM    516  OD1 ASP C  92       7.952  11.874  64.772  1.00 43.33           O  
ATOM    517  OD2 ASP C  92       7.138  12.917  66.507  1.00 44.37           O1-
ATOM    518  H   ASP C  92       6.500  15.236  61.835  1.00 37.09           H  
ATOM    519  HA  ASP C  92       6.445  12.648  63.183  1.00 37.93           H  
ATOM    520  HB2 ASP C  92       7.110  14.977  65.078  1.00 40.01           H  
ATOM    521  HB3 ASP C  92       8.435  14.337  64.098  1.00 40.01           H  
ATOM    522  N   GLY C  93       4.778  15.303  64.172  1.00 35.29           N  
ATOM    523  CA  GLY C  93       3.493  15.704  64.718  1.00 33.99           C  
ATOM    524  C   GLY C  93       2.458  15.959  63.627  1.00 33.90           C  
ATOM    525  O   GLY C  93       1.262  16.107  63.865  1.00 33.97           O  
ATOM    526  H   GLY C  93       5.530  15.977  64.162  1.00 35.29           H  
ATOM    527  HA2 GLY C  93       3.132  14.929  65.392  1.00 33.99           H  
ATOM    528  HA3 GLY C  93       3.649  16.623  65.286  1.00 33.99           H  
ATOM    529  N   GLU C  94       2.971  16.125  62.407  1.00 34.40           N  
ATOM    530  CA  GLU C  94       2.170  16.377  61.221  1.00 34.10           C  
ATOM    531  C   GLU C  94       2.049  15.017  60.486  1.00 32.58           C  
ATOM    532  O   GLU C  94       2.995  14.594  59.830  1.00 33.11           O  
ATOM    533  CB  GLU C  94       2.913  17.409  60.374  1.00 36.26           C  
ATOM    534  CG  GLU C  94       2.148  17.853  59.136  1.00 40.46           C  
ATOM    535  CD  GLU C  94       3.046  18.625  58.207  1.00 42.18           C  
ATOM    536  OE1 GLU C  94       4.203  18.923  58.574  1.00 42.58           O  
ATOM    537  OE2 GLU C  94       2.622  18.868  57.067  1.00 43.92           O1-
ATOM    538  H   GLU C  94       3.970  16.052  62.278  1.00 34.40           H  
ATOM    539  HA  GLU C  94       1.197  16.782  61.502  1.00 34.10           H  
ATOM    540  HB2 GLU C  94       3.111  18.298  60.984  1.00 36.26           H  
ATOM    541  HB3 GLU C  94       3.898  17.010  60.099  1.00 36.26           H  
ATOM    542  HG2 GLU C  94       1.296  18.481  59.420  1.00 40.46           H  
ATOM    543  HG3 GLU C  94       1.759  16.988  58.588  1.00 40.46           H  
ATOM    544  N   PRO C  95       0.919  14.323  60.646  1.00 31.00           N  
ATOM    545  CA  PRO C  95       0.670  13.123  59.859  1.00 30.16           C  
ATOM    546  C   PRO C  95       0.303  13.541  58.420  1.00 30.13           C  
ATOM    547  O   PRO C  95      -0.035  14.687  58.153  1.00 31.66           O  
ATOM    548  CB  PRO C  95      -0.513  12.449  60.548  1.00 29.04           C  
ATOM    549  CG  PRO C  95      -1.294  13.625  61.121  1.00 30.60           C  
ATOM    550  CD  PRO C  95      -0.200  14.597  61.542  1.00 31.62           C  
ATOM    551  HA  PRO C  95       1.557  12.483  59.838  1.00 30.16           H  
ATOM    552  HB2 PRO C  95      -1.126  11.845  59.876  1.00 29.04           H  
ATOM    553  HB3 PRO C  95      -0.158  11.810  61.366  1.00 29.04           H  
ATOM    554  HG2 PRO C  95      -1.946  13.341  61.952  1.00 30.60           H  
ATOM    555  HG3 PRO C  95      -1.918  14.076  60.340  1.00 30.60           H  
ATOM    556  HD2 PRO C  95       0.129  14.373  62.559  1.00 31.62           H  
ATOM    557  HD3 PRO C  95      -0.533  15.635  61.479  1.00 31.62           H  
ATOM    558  N   GLN C  96       0.377  12.560  57.519  1.00 28.94           N  
ATOM    559  CA  GLN C  96      -0.097  12.735  56.155  1.00 28.76           C  
ATOM    560  C   GLN C  96      -1.107  11.601  55.915  1.00 27.31           C  
ATOM    561  O   GLN C  96      -0.720  10.436  55.815  1.00 24.25           O  
ATOM    562  CB  GLN C  96       1.066  12.718  55.167  1.00 31.68           C  
ATOM    563  CG  GLN C  96       0.647  13.154  53.762  1.00 34.81           C  
ATOM    564  CD  GLN C  96       1.859  13.618  52.977  1.00 39.43           C  
ATOM    565  OE1 GLN C  96       2.369  14.721  53.168  1.00 42.08           O  
ATOM    566  NE2 GLN C  96       2.344  12.751  52.097  1.00 38.71           N  
ATOM    567  H   GLN C  96       0.780  11.676  57.796  1.00 28.94           H  
ATOM    568  HA  GLN C  96      -0.574  13.712  56.075  1.00 28.76           H  
ATOM    569  HB2 GLN C  96       1.843  13.399  55.534  1.00 31.68           H  
ATOM    570  HB3 GLN C  96       1.519  11.723  55.127  1.00 31.68           H  
ATOM    571  HG2 GLN C  96      -0.050  13.999  53.802  1.00 34.81           H  
ATOM    572  HG3 GLN C  96       0.134  12.338  53.243  1.00 34.81           H  
ATOM    573 HE21 GLN C  96       3.163  12.987  51.555  1.00 38.71           H  
ATOM    574 HE22 GLN C  96       1.895  11.856  51.970  1.00 38.71           H  
ATOM    575  N   PRO C  97      -2.399  11.935  55.907  1.00 26.94           N  
ATOM    576  CA  PRO C  97      -3.419  10.967  55.528  1.00 26.27           C  
ATOM    577  C   PRO C  97      -3.428  10.856  53.989  1.00 25.73           C  
ATOM    578  O   PRO C  97      -3.190  11.838  53.271  1.00 25.12           O  
ATOM    579  CB  PRO C  97      -4.719  11.562  56.052  1.00 27.31           C  
ATOM    580  CG  PRO C  97      -4.491  13.064  55.954  1.00 29.93           C  
ATOM    581  CD  PRO C  97      -3.002  13.226  56.229  1.00 29.65           C  
ATOM    582  HA  PRO C  97      -3.207   9.993  55.975  1.00 26.27           H  
ATOM    583  HB2 PRO C  97      -5.600  11.247  55.490  1.00 27.31           H  
ATOM    584  HB3 PRO C  97      -4.854  11.285  57.104  1.00 27.31           H  
ATOM    585  HG2 PRO C  97      -5.110  13.635  56.652  1.00 29.93           H  
ATOM    586  HG3 PRO C  97      -4.725  13.413  54.941  1.00 29.93           H  
ATOM    587  HD2 PRO C  97      -2.806  13.438  57.286  1.00 29.65           H  
ATOM    588  HD3 PRO C  97      -2.575  14.023  55.615  1.00 29.65           H  
ATOM    589  N   TYR C  98      -3.691   9.634  53.519  1.00 23.40           N  
ATOM    590  CA  TYR C  98      -3.790   9.333  52.090  1.00 23.95           C  
ATOM    591  C   TYR C  98      -5.261   8.948  51.768  1.00 24.19           C  
ATOM    592  O   TYR C  98      -6.041   8.727  52.692  1.00 24.29           O  
ATOM    593  CB  TYR C  98      -2.819   8.207  51.724  1.00 23.75           C  
ATOM    594  CG  TYR C  98      -1.390   8.661  51.510  1.00 24.22           C  
ATOM    595  CD1 TYR C  98      -0.538   8.871  52.589  1.00 25.23           C  
ATOM    596  CD2 TYR C  98      -0.881   8.854  50.228  1.00 24.50           C  
ATOM    597  CE1 TYR C  98       0.792   9.238  52.397  1.00 25.49           C  
ATOM    598  CE2 TYR C  98       0.453   9.213  50.028  1.00 24.83           C  
ATOM    599  CZ  TYR C  98       1.283   9.418  51.121  1.00 24.68           C  
ATOM    600  OH  TYR C  98       2.588   9.786  50.978  1.00 24.72           O  
ATOM    601  H   TYR C  98      -3.829   8.884  54.180  1.00 23.40           H  
ATOM    602  HA  TYR C  98      -3.559  10.240  51.521  1.00 23.95           H  
ATOM    603  HB2 TYR C  98      -2.828   7.427  52.496  1.00 23.75           H  
ATOM    604  HB3 TYR C  98      -3.154   7.702  50.818  1.00 23.75           H  
ATOM    605  HD1 TYR C  98      -0.914   8.748  53.594  1.00 25.23           H  
ATOM    606  HD2 TYR C  98      -1.529   8.725  49.374  1.00 24.50           H  
ATOM    607  HE1 TYR C  98       1.440   9.380  53.249  1.00 25.49           H  
ATOM    608  HE2 TYR C  98       0.838   9.330  49.025  1.00 24.83           H  
ATOM    609  HH  TYR C  98       2.904   9.532  50.081  1.00 24.72           H  
ATOM    610  N   PRO C  99      -5.627   8.857  50.473  1.00 24.62           N  
ATOM    611  CA  PRO C  99      -7.006   8.499  50.124  1.00 25.52           C  
ATOM    612  C   PRO C  99      -7.466   7.135  50.689  1.00 24.68           C  
ATOM    613  O   PRO C  99      -6.691   6.192  50.862  1.00 24.47           O  
ATOM    614  CB  PRO C  99      -7.026   8.479  48.594  1.00 26.80           C  
ATOM    615  CG  PRO C  99      -5.896   9.425  48.213  1.00 26.70           C  
ATOM    616  CD  PRO C  99      -4.848   9.147  49.279  1.00 25.85           C  
ATOM    617  HA  PRO C  99      -7.652   9.298  50.512  1.00 25.52           H  
ATOM    618  HB2 PRO C  99      -6.816   7.476  48.205  1.00 26.80           H  
ATOM    619  HB3 PRO C  99      -7.992   8.796  48.189  1.00 26.80           H  
ATOM    620  HG2 PRO C  99      -6.241  10.463  48.286  1.00 26.70           H  
ATOM    621  HG3 PRO C  99      -5.522   9.257  47.199  1.00 26.70           H  
ATOM    622  HD2 PRO C  99      -4.166   9.987  49.426  1.00 25.85           H  
ATOM    623  HD3 PRO C  99      -4.272   8.254  49.020  1.00 25.85           H  
ATOM    624  N   THR C 100      -8.751   7.083  51.001  1.00 25.78           N  
ATOM    625  CA  THR C 100      -9.384   6.047  51.817  1.00 26.98           C  
ATOM    626  C   THR C 100      -9.545   4.676  51.118  1.00 27.09           C  
ATOM    627  O   THR C 100      -9.417   4.528  49.906  1.00 27.88           O  
ATOM    628  CB  THR C 100     -10.772   6.534  52.312  1.00 27.07           C  
ATOM    629  OG1 THR C 100     -11.479   7.146  51.220  1.00 28.02           O  
ATOM    630  CG2 THR C 100     -10.643   7.571  53.422  1.00 27.36           C  
ATOM    631  H   THR C 100      -9.356   7.844  50.728  1.00 25.78           H  
ATOM    632  HA  THR C 100      -8.720   5.879  52.674  1.00 26.98           H  
ATOM    633  HB  THR C 100     -11.381   5.698  52.673  1.00 27.07           H  
ATOM    634 HG21 THR C 100     -10.102   7.169  54.281  1.00 27.36           H  
ATOM    635 HG22 THR C 100     -10.127   8.471  53.070  1.00 27.36           H  
ATOM    636 HG23 THR C 100     -11.635   7.893  53.758  1.00 27.36           H  
ATOM    637  HG1 THR C 100     -12.362   7.396  51.549  1.00 28.02           H  
ATOM    638  N   LEU C 101      -9.800   3.672  51.956  1.00 28.21           N  
ATOM    639  CA  LEU C 101     -10.114   2.319  51.524  1.00 28.86           C  
ATOM    640  C   LEU C 101     -11.472   1.909  52.151  1.00 29.07           C  
ATOM    641  O   LEU C 101     -11.539   1.624  53.352  1.00 26.67           O  
ATOM    642  CB  LEU C 101      -9.034   1.303  51.953  1.00 29.93           C  
ATOM    643  CG  LEU C 101      -7.829   1.208  50.995  1.00 32.35           C  
ATOM    644  CD1 LEU C 101      -6.826   2.338  51.203  1.00 32.21           C  
ATOM    645  CD2 LEU C 101      -7.104  -0.125  51.184  1.00 34.03           C  
ATOM    646  H   LEU C 101      -9.769   3.853  52.950  1.00 28.21           H  
ATOM    647  HA  LEU C 101     -10.197   2.292  50.434  1.00 28.86           H  
ATOM    648  HB2 LEU C 101      -8.681   1.521  52.968  1.00 29.93           H  
ATOM    649  HB3 LEU C 101      -9.507   0.314  51.997  1.00 29.93           H  
ATOM    650  HG  LEU C 101      -8.193   1.237  49.964  1.00 32.35           H  
ATOM    651 HD11 LEU C 101      -7.262   3.319  51.022  1.00 32.21           H  
ATOM    652 HD12 LEU C 101      -6.443   2.321  52.226  1.00 32.21           H  
ATOM    653 HD13 LEU C 101      -5.975   2.234  50.523  1.00 32.21           H  
ATOM    654 HD21 LEU C 101      -6.690  -0.209  52.193  1.00 34.03           H  
ATOM    655 HD22 LEU C 101      -7.783  -0.966  51.024  1.00 34.03           H  
ATOM    656 HD23 LEU C 101      -6.280  -0.224  50.470  1.00 34.03           H  
ATOM    657  N   PRO C 102     -12.545   1.894  51.339  1.00 29.53           N  
ATOM    658  CA  PRO C 102     -13.764   1.150  51.694  1.00 30.18           C  
ATOM    659  C   PRO C 102     -13.483  -0.385  51.749  1.00 30.87           C  
ATOM    660  O   PRO C 102     -12.388  -0.824  51.397  1.00 30.58           O  
ATOM    661  CB  PRO C 102     -14.746   1.477  50.560  1.00 32.01           C  
ATOM    662  CG  PRO C 102     -14.201   2.758  49.943  1.00 32.27           C  
ATOM    663  CD  PRO C 102     -12.700   2.597  50.078  1.00 31.20           C  
ATOM    664  HA  PRO C 102     -14.106   1.508  52.670  1.00 30.18           H  
ATOM    665  HB2 PRO C 102     -14.763   0.681  49.806  1.00 32.01           H  
ATOM    666  HB3 PRO C 102     -15.769   1.610  50.924  1.00 32.01           H  
ATOM    667  HG2 PRO C 102     -14.541   3.621  50.529  1.00 32.27           H  
ATOM    668  HG3 PRO C 102     -14.520   2.901  48.906  1.00 32.27           H  
ATOM    669  HD2 PRO C 102     -12.179   3.558  50.089  1.00 31.20           H  
ATOM    670  HD3 PRO C 102     -12.289   1.973  49.282  1.00 31.20           H  
ATOM    671  N   PRO C 103     -14.477  -1.177  52.183  1.00 32.52           N  
ATOM    672  CA  PRO C 103     -14.282  -2.626  52.333  1.00 33.73           C  
ATOM    673  C   PRO C 103     -14.040  -3.303  50.969  1.00 33.74           C  
ATOM    674  O   PRO C 103     -14.688  -2.990  49.976  1.00 34.17           O  
ATOM    675  CB  PRO C 103     -15.592  -3.143  52.935  1.00 35.71           C  
ATOM    676  CG  PRO C 103     -16.240  -1.903  53.533  1.00 35.64           C  
ATOM    677  CD  PRO C 103     -15.818  -0.794  52.590  1.00 34.38           C  
ATOM    678  HA  PRO C 103     -13.435  -2.793  53.007  1.00 33.73           H  
ATOM    679  HB2 PRO C 103     -16.251  -3.571  52.169  1.00 35.71           H  
ATOM    680  HB3 PRO C 103     -15.417  -3.920  53.686  1.00 35.71           H  
ATOM    681  HG2 PRO C 103     -15.820  -1.715  54.525  1.00 35.64           H  
ATOM    682  HG3 PRO C 103     -17.325  -1.991  53.630  1.00 35.64           H  
ATOM    683  HD2 PRO C 103     -15.849   0.189  53.062  1.00 34.38           H  
ATOM    684  HD3 PRO C 103     -16.446  -0.781  51.693  1.00 34.38           H  
ATOM    685  N   GLY C 104     -13.074  -4.212  50.943  1.00 34.94           N  
ATOM    686  CA  GLY C 104     -12.748  -5.017  49.777  1.00 37.66           C  
ATOM    687  C   GLY C 104     -11.710  -4.384  48.838  1.00 38.49           C  
ATOM    688  O   GLY C 104     -11.251  -5.009  47.896  1.00 41.51           O  
ATOM    689  H   GLY C 104     -12.501  -4.350  51.763  1.00 34.94           H  
ATOM    690  HA2 GLY C 104     -12.347  -5.969  50.139  1.00 37.66           H  
ATOM    691  HA3 GLY C 104     -13.658  -5.205  49.199  1.00 37.66           H  
ATOM    692  N   THR C 105     -11.410  -3.105  49.072  1.00 35.89           N  
ATOM    693  CA  THR C 105     -10.526  -2.344  48.197  1.00 34.29           C  
ATOM    694  C   THR C 105      -9.046  -2.561  48.595  1.00 32.67           C  
ATOM    695  O   THR C 105      -8.739  -3.033  49.696  1.00 29.75           O  
ATOM    696  CB  THR C 105     -10.870  -0.839  48.153  1.00 36.42           C  
ATOM    697  OG1 THR C 105     -10.658  -0.193  49.411  1.00 37.03           O  
ATOM    698  CG2 THR C 105     -12.303  -0.591  47.691  1.00 36.57           C  
ATOM    699  H   THR C 105     -11.807  -2.652  49.883  1.00 35.89           H  
ATOM    700  HA  THR C 105     -10.639  -2.746  47.181  1.00 34.29           H  
ATOM    701  HB  THR C 105     -10.197  -0.341  47.446  1.00 36.42           H  
ATOM    702 HG21 THR C 105     -12.508  -1.097  46.742  1.00 36.57           H  
ATOM    703 HG22 THR C 105     -13.030  -0.928  48.436  1.00 36.57           H  
ATOM    704 HG23 THR C 105     -12.476   0.480  47.548  1.00 36.57           H  
ATOM    705  HG1 THR C 105     -11.322  -0.541  50.050  1.00 37.03           H  
ATOM    706  N   GLY C 106      -8.157  -2.196  47.682  1.00 32.04           N  
ATOM    707  CA  GLY C 106      -6.729  -2.344  47.871  1.00 32.86           C  
ATOM    708  C   GLY C 106      -5.908  -1.268  47.150  1.00 33.58           C  
ATOM    709  O   GLY C 106      -6.421  -0.234  46.706  1.00 33.06           O  
ATOM    710  H   GLY C 106      -8.484  -1.814  46.806  1.00 32.04           H  
ATOM    711  HA2 GLY C 106      -6.492  -2.295  48.937  1.00 32.86           H  
ATOM    712  HA3 GLY C 106      -6.458  -3.329  47.478  1.00 32.86           H  
ATOM    713  N   ARG C 107      -4.602  -1.507  47.112  1.00 32.02           N  
ATOM    714  CA  ARG C 107      -3.584  -0.649  46.496  1.00 32.01           C  
ATOM    715  C   ARG C 107      -2.329  -1.518  46.228  1.00 30.77           C  
ATOM    716  O   ARG C 107      -2.136  -2.547  46.877  1.00 30.16           O  
ATOM    717  CB  ARG C 107      -3.113   0.488  47.415  1.00 32.69           C  
ATOM    718  CG  ARG C 107      -4.155   1.511  47.839  1.00 34.21           C  
ATOM    719  CD  ARG C 107      -4.679   2.361  46.688  1.00 36.02           C  
ATOM    720  NE  ARG C 107      -5.509   3.449  47.213  1.00 41.00           N  
ATOM    721  CZ  ARG C 107      -6.748   3.334  47.704  1.00 46.61           C  
ATOM    722  NH1 ARG C 107      -7.437   2.205  47.578  1.00 44.35           N  
ATOM    723  NH2 ARG C 107      -7.308   4.358  48.338  1.00 49.33           N1+
ATOM    724  H   ARG C 107      -4.246  -2.355  47.530  1.00 32.02           H  
ATOM    725  HA  ARG C 107      -3.974  -0.262  45.549  1.00 32.01           H  
ATOM    726  HB2 ARG C 107      -2.669   0.056  48.319  1.00 32.69           H  
ATOM    727  HB3 ARG C 107      -2.296   1.028  46.926  1.00 32.69           H  
ATOM    728  HG2 ARG C 107      -3.682   2.181  48.567  1.00 34.21           H  
ATOM    729  HG3 ARG C 107      -4.974   1.035  48.385  1.00 34.21           H  
ATOM    730  HD2 ARG C 107      -5.238   1.806  45.932  1.00 36.02           H  
ATOM    731  HD3 ARG C 107      -3.839   2.832  46.164  1.00 36.02           H  
ATOM    732  HE  ARG C 107      -5.033   4.328  47.355  1.00 41.00           H  
ATOM    733 HH11 ARG C 107      -7.029   1.415  47.099  1.00 44.35           H  
ATOM    734 HH12 ARG C 107      -8.369   2.136  47.961  1.00 44.35           H  
ATOM    735 HH21 ARG C 107      -6.797   5.222  48.450  1.00 49.33           H  
ATOM    736 HH22 ARG C 107      -8.243   4.272  48.708  1.00 49.33           H  
ATOM    737  N   ARG C 108      -1.477  -1.067  45.319  1.00 32.37           N  
ATOM    738  CA  ARG C 108      -0.142  -1.639  45.066  1.00 32.15           C  
ATOM    739  C   ARG C 108       0.817  -0.437  44.948  1.00 31.05           C  
ATOM    740  O   ARG C 108       0.779   0.284  43.944  1.00 30.81           O  
ATOM    741  CB  ARG C 108      -0.197  -2.474  43.772  1.00 34.25           C  
ATOM    742  CG  ARG C 108       1.162  -2.711  43.098  1.00 36.76           C  
ATOM    743  CD  ARG C 108       1.254  -1.990  41.751  1.00 40.46           C  
ATOM    744  NE  ARG C 108       2.647  -1.821  41.310  1.00 41.74           N  
ATOM    745  CZ  ARG C 108       3.443  -0.799  41.611  1.00 45.09           C  
ATOM    746  NH1 ARG C 108       3.040   0.167  42.437  1.00 42.96           N  
ATOM    747  NH2 ARG C 108       4.652  -0.734  41.073  1.00 50.70           N1+
ATOM    748  H   ARG C 108      -1.748  -0.299  44.722  1.00 32.37           H  
ATOM    749  HA  ARG C 108       0.156  -2.271  45.905  1.00 32.15           H  
ATOM    750  HB2 ARG C 108      -0.648  -3.443  44.019  1.00 34.25           H  
ATOM    751  HB3 ARG C 108      -0.892  -2.013  43.058  1.00 34.25           H  
ATOM    752  HG2 ARG C 108       1.290  -3.786  42.915  1.00 36.76           H  
ATOM    753  HG3 ARG C 108       1.993  -2.426  43.752  1.00 36.76           H  
ATOM    754  HD2 ARG C 108       0.761  -1.014  41.742  1.00 40.46           H  
ATOM    755  HD3 ARG C 108       0.744  -2.585  40.983  1.00 40.46           H  
ATOM    756  HE  ARG C 108       2.993  -2.510  40.658  1.00 41.74           H  
ATOM    757 HH11 ARG C 108       3.656   0.939  42.649  1.00 42.96           H  
ATOM    758 HH12 ARG C 108       2.120   0.125  42.851  1.00 42.96           H  
ATOM    759 HH21 ARG C 108       4.963  -1.458  40.441  1.00 50.70           H  
ATOM    760 HH22 ARG C 108       5.263   0.038  41.296  1.00 50.70           H  
ATOM    761  N   ILE C 109       1.574  -0.161  45.999  1.00 29.86           N  
ATOM    762  CA  ILE C 109       2.317   1.095  46.156  1.00 28.19           C  
ATOM    763  C   ILE C 109       3.796   0.898  46.604  1.00 27.20           C  
ATOM    764  O   ILE C 109       4.236  -0.199  46.923  1.00 25.83           O  
ATOM    765  CB  ILE C 109       1.538   2.116  47.033  1.00 27.91           C  
ATOM    766  CG1 ILE C 109       1.201   1.618  48.455  1.00 27.96           C  
ATOM    767  CG2 ILE C 109       0.255   2.555  46.310  1.00 28.77           C  
ATOM    768  CD1 ILE C 109       2.374   1.724  49.421  1.00 27.28           C  
ATOM    769  H   ILE C 109       1.654  -0.832  46.750  1.00 29.86           H  
ATOM    770  HA  ILE C 109       2.408   1.539  45.154  1.00 28.19           H  
ATOM    771  HB  ILE C 109       2.145   3.022  47.137  1.00 27.91           H  
ATOM    772 HG12 ILE C 109       0.386   2.225  48.870  1.00 27.96           H  
ATOM    773 HG13 ILE C 109       0.829   0.587  48.438  1.00 27.96           H  
ATOM    774 HG21 ILE C 109       0.493   3.021  45.348  1.00 28.77           H  
ATOM    775 HG22 ILE C 109      -0.412   1.713  46.122  1.00 28.77           H  
ATOM    776 HG23 ILE C 109      -0.305   3.283  46.900  1.00 28.77           H  
ATOM    777 HD11 ILE C 109       3.188   1.049  49.152  1.00 27.28           H  
ATOM    778 HD12 ILE C 109       2.770   2.745  49.451  1.00 27.28           H  
ATOM    779 HD13 ILE C 109       2.055   1.464  50.434  1.00 27.28           H  
ATOM    780  N   HIS C 110       4.530   2.002  46.547  1.00 29.88           N  
ATOM    781  CA  HIS C 110       5.961   2.081  46.862  1.00 30.03           C  
ATOM    782  C   HIS C 110       6.117   2.922  48.148  1.00 27.26           C  
ATOM    783  O   HIS C 110       5.558   4.008  48.284  1.00 27.04           O  
ATOM    784  CB  HIS C 110       6.760   2.772  45.738  1.00 33.76           C  
ATOM    785  CG  HIS C 110       6.633   2.075  44.419  1.00 40.26           C  
ATOM    786  ND1 HIS C 110       7.515   1.097  44.021  1.00 45.48           N  
ATOM    787  CD2 HIS C 110       5.710   2.173  43.436  1.00 44.72           C  
ATOM    788  CE1 HIS C 110       7.150   0.630  42.841  1.00 47.34           C  
ATOM    789  NE2 HIS C 110       6.059   1.270  42.463  1.00 47.29           N  
ATOM    790  H   HIS C 110       4.087   2.866  46.269  1.00 29.88           H  
ATOM    791  HA  HIS C 110       6.346   1.069  47.023  1.00 30.03           H  
ATOM    792  HB2 HIS C 110       7.818   2.833  46.025  1.00 33.76           H  
ATOM    793  HB3 HIS C 110       6.419   3.809  45.617  1.00 33.76           H  
ATOM    794  HD1 HIS C 110       8.374   0.763  44.585  1.00 45.48           H  
ATOM    795  HD2 HIS C 110       4.859   2.837  43.419  1.00 44.72           H  
ATOM    796  HE1 HIS C 110       7.657  -0.142  42.281  1.00 47.34           H  
ATOM    797  N   SER C 111       6.899   2.390  49.075  1.00 25.62           N  
ATOM    798  CA  SER C 111       7.289   3.002  50.352  1.00 25.49           C  
ATOM    799  C   SER C 111       8.779   2.622  50.570  1.00 24.92           C  
ATOM    800  O   SER C 111       9.491   2.387  49.601  1.00 25.35           O  
ATOM    801  CB  SER C 111       6.346   2.520  51.461  1.00 24.73           C  
ATOM    802  OG  SER C 111       6.477   3.250  52.680  1.00 25.02           O  
ATOM    803  H   SER C 111       7.287   1.470  48.919  1.00 25.62           H  
ATOM    804  HA  SER C 111       7.245   4.093  50.260  1.00 25.49           H  
ATOM    805  HB2 SER C 111       6.518   1.462  51.688  1.00 24.73           H  
ATOM    806  HB3 SER C 111       5.302   2.617  51.142  1.00 24.73           H  
ATOM    807  HG  SER C 111       6.502   4.215  52.480  1.00 25.02           H  
ATOM    808  N   TYR C 112       9.238   2.639  51.820  1.00 25.19           N  
ATOM    809  CA  TYR C 112      10.656   2.437  52.157  1.00 25.62           C  
ATOM    810  C   TYR C 112      10.726   1.420  53.304  1.00 26.78           C  
ATOM    811  O   TYR C 112       9.722   1.193  53.996  1.00 26.28           O  
ATOM    812  CB  TYR C 112      11.371   3.728  52.588  1.00 25.30           C  
ATOM    813  CG  TYR C 112      11.221   4.879  51.626  1.00 25.38           C  
ATOM    814  CD1 TYR C 112      10.056   5.637  51.665  1.00 25.55           C  
ATOM    815  CD2 TYR C 112      12.190   5.208  50.690  1.00 26.76           C  
ATOM    816  CE1 TYR C 112       9.864   6.699  50.793  1.00 27.27           C  
ATOM    817  CE2 TYR C 112      12.010   6.263  49.812  1.00 27.99           C  
ATOM    818  CZ  TYR C 112      10.850   7.007  49.871  1.00 28.20           C  
ATOM    819  OH  TYR C 112      10.681   8.050  49.006  1.00 30.58           O  
ATOM    820  H   TYR C 112       8.589   2.790  52.579  1.00 25.19           H  
ATOM    821  HA  TYR C 112      11.155   2.009  51.290  1.00 25.62           H  
ATOM    822  HB2 TYR C 112      10.990   4.042  53.565  1.00 25.30           H  
ATOM    823  HB3 TYR C 112      12.436   3.543  52.763  1.00 25.30           H  
ATOM    824  HD1 TYR C 112       9.288   5.396  52.385  1.00 25.55           H  
ATOM    825  HD2 TYR C 112      13.101   4.630  50.645  1.00 26.76           H  
ATOM    826  HE1 TYR C 112       8.955   7.280  50.833  1.00 27.27           H  
ATOM    827  HE2 TYR C 112      12.772   6.502  49.086  1.00 27.99           H  
ATOM    828  HH  TYR C 112       9.717   8.189  48.871  1.00 30.58           H  
ATOM    829  N   ARG C 113      11.904   0.847  53.529  1.00 28.02           N  
ATOM    830  CA  ARG C 113      12.077  -0.085  54.641  1.00 29.10           C  
ATOM    831  C   ARG C 113      11.767   0.702  55.926  1.00 29.55           C  
ATOM    832  O   ARG C 113      12.356   1.747  56.196  1.00 29.23           O  
ATOM    833  CB  ARG C 113      13.506  -0.659  54.755  1.00 30.85           C  
ATOM    834  CG  ARG C 113      13.754  -1.365  56.106  1.00 32.37           C  
ATOM    835  CD  ARG C 113      15.145  -1.965  56.255  1.00 33.79           C  
ATOM    836  NE  ARG C 113      16.174  -0.920  56.291  1.00 35.48           N  
ATOM    837  CZ  ARG C 113      17.087  -0.674  55.349  1.00 37.80           C  
ATOM    838  NH1 ARG C 113      17.158  -1.413  54.250  1.00 39.45           N  
ATOM    839  NH2 ARG C 113      17.921   0.343  55.495  1.00 39.08           N1+
ATOM    840  H   ARG C 113      12.677   1.030  52.905  1.00 28.02           H  
ATOM    841  HA  ARG C 113      11.355  -0.898  54.508  1.00 29.10           H  
ATOM    842  HB2 ARG C 113      13.678  -1.359  53.928  1.00 30.85           H  
ATOM    843  HB3 ARG C 113      14.239   0.145  54.631  1.00 30.85           H  
ATOM    844  HG2 ARG C 113      13.010  -2.155  56.251  1.00 32.37           H  
ATOM    845  HG3 ARG C 113      13.625  -0.654  56.929  1.00 32.37           H  
ATOM    846  HD2 ARG C 113      15.339  -2.713  55.483  1.00 33.79           H  
ATOM    847  HD3 ARG C 113      15.208  -2.494  57.213  1.00 33.79           H  
ATOM    848  HE  ARG C 113      16.154  -0.310  57.096  1.00 35.48           H  
ATOM    849 HH11 ARG C 113      16.529  -2.193  54.123  1.00 39.45           H  
ATOM    850 HH12 ARG C 113      17.842  -1.196  53.539  1.00 39.45           H  
ATOM    851 HH21 ARG C 113      17.864   0.929  56.316  1.00 39.08           H  
ATOM    852 HH22 ARG C 113      18.613   0.534  54.785  1.00 39.08           H  
ATOM    853  N   GLY C 114      10.857   0.150  56.722  1.00 29.70           N  
ATOM    854  CA  GLY C 114      10.569   0.636  58.050  1.00 30.62           C  
ATOM    855  C   GLY C 114       9.831   1.972  58.138  1.00 30.60           C  
ATOM    856  O   GLY C 114       9.737   2.562  59.214  1.00 33.49           O  
ATOM    857  H   GLY C 114      10.373  -0.678  56.407  1.00 29.70           H  
ATOM    858  HA2 GLY C 114       9.950  -0.120  58.543  1.00 30.62           H  
ATOM    859  HA3 GLY C 114      11.516   0.719  58.586  1.00 30.62           H  
ATOM    860  N   HIS C 115       9.189   2.379  57.044  1.00 28.83           N  
ATOM    861  CA  HIS C 115       8.268   3.520  57.069  1.00 27.67           C  
ATOM    862  C   HIS C 115       6.931   2.960  57.553  1.00 28.39           C  
ATOM    863  O   HIS C 115       6.196   2.322  56.803  1.00 28.13           O  
ATOM    864  CB  HIS C 115       8.051   4.165  55.696  1.00 26.32           C  
ATOM    865  CG  HIS C 115       8.963   5.306  55.442  1.00 27.02           C  
ATOM    866  ND1 HIS C 115       8.564   6.425  54.747  1.00 26.83           N  
ATOM    867  CD2 HIS C 115      10.261   5.511  55.774  1.00 27.22           C  
ATOM    868  CE1 HIS C 115       9.583   7.259  54.643  1.00 27.30           C  
ATOM    869  NE2 HIS C 115      10.622   6.729  55.261  1.00 27.19           N  
ATOM    870  H   HIS C 115       9.308   1.877  56.176  1.00 28.83           H  
ATOM    871  HA  HIS C 115       8.628   4.259  57.797  1.00 27.67           H  
ATOM    872  HB2 HIS C 115       7.024   4.546  55.614  1.00 26.32           H  
ATOM    873  HB3 HIS C 115       8.174   3.427  54.895  1.00 26.32           H  
ATOM    874  HD2 HIS C 115      10.892   4.840  56.338  1.00 27.22           H  
ATOM    875  HE2 HIS C 115      11.536   7.152  55.342  1.00 27.19           H  
ATOM    876  HE1 HIS C 115       9.568   8.213  54.137  1.00 27.30           H  
ATOM    877  N   LEU C 116       6.661   3.148  58.838  1.00 29.20           N  
ATOM    878  CA  LEU C 116       5.492   2.552  59.450  1.00 29.24           C  
ATOM    879  C   LEU C 116       4.246   3.360  59.035  1.00 27.64           C  
ATOM    880  O   LEU C 116       4.193   4.580  59.118  1.00 28.05           O  
ATOM    881  CB  LEU C 116       5.560   2.501  60.979  1.00 30.62           C  
ATOM    882  CG  LEU C 116       6.143   1.194  61.546  1.00 33.08           C  
ATOM    883  CD1 LEU C 116       7.552   0.879  61.052  1.00 35.28           C  
ATOM    884  CD2 LEU C 116       6.140   1.266  63.070  1.00 34.19           C  
ATOM    885  H   LEU C 116       7.269   3.739  59.386  1.00 29.20           H  
ATOM    886  HA  LEU C 116       5.411   1.540  59.049  1.00 29.24           H  
ATOM    887  HB2 LEU C 116       6.121   3.359  61.357  1.00 30.62           H  
ATOM    888  HB3 LEU C 116       4.546   2.606  61.390  1.00 30.62           H  
ATOM    889  HG  LEU C 116       5.485   0.369  61.251  1.00 33.08           H  
ATOM    890 HD11 LEU C 116       7.574   0.718  59.972  1.00 35.28           H  
ATOM    891 HD12 LEU C 116       8.253   1.676  61.299  1.00 35.28           H  
ATOM    892 HD13 LEU C 116       7.935  -0.030  61.526  1.00 35.28           H  
ATOM    893 HD21 LEU C 116       6.799   2.065  63.416  1.00 34.19           H  
ATOM    894 HD22 LEU C 116       5.135   1.473  63.446  1.00 34.19           H  
ATOM    895 HD23 LEU C 116       6.476   0.323  63.513  1.00 34.19           H  
ATOM    896  N   TRP C 117       3.230   2.590  58.643  1.00 26.87           N  
ATOM    897  CA  TRP C 117       1.905   3.092  58.313  1.00 24.60           C  
ATOM    898  C   TRP C 117       1.026   2.617  59.478  1.00 24.73           C  
ATOM    899  O   TRP C 117       1.210   1.532  60.019  1.00 25.62           O  
ATOM    900  CB  TRP C 117       1.331   2.490  57.027  1.00 22.98           C  
ATOM    901  CG  TRP C 117       2.026   2.921  55.773  1.00 21.97           C  
ATOM    902  CD1 TRP C 117       3.242   2.514  55.337  1.00 22.08           C  
ATOM    903  CD2 TRP C 117       1.518   3.820  54.782  1.00 20.99           C  
ATOM    904  NE1 TRP C 117       3.535   3.108  54.128  1.00 22.50           N  
ATOM    905  CE2 TRP C 117       2.486   3.913  53.766  1.00 21.52           C  
ATOM    906  CE3 TRP C 117       0.330   4.549  54.650  1.00 20.81           C  
ATOM    907  CZ2 TRP C 117       2.323   4.732  52.652  1.00 21.40           C  
ATOM    908  CZ3 TRP C 117       0.155   5.349  53.518  1.00 20.58           C  
ATOM    909  CH2 TRP C 117       1.148   5.432  52.539  1.00 21.02           C  
ATOM    910  H   TRP C 117       3.371   1.590  58.628  1.00 26.87           H  
ATOM    911  HA  TRP C 117       1.918   4.186  58.265  1.00 24.60           H  
ATOM    912  HB2 TRP C 117       1.369   1.396  57.074  1.00 22.98           H  
ATOM    913  HB3 TRP C 117       0.266   2.744  56.955  1.00 22.98           H  
ATOM    914  HD1 TRP C 117       3.888   1.824  55.859  1.00 22.08           H  
ATOM    915  HE1 TRP C 117       4.383   2.973  53.597  1.00 22.50           H  
ATOM    916  HE3 TRP C 117      -0.436   4.495  55.409  1.00 20.81           H  
ATOM    917  HZ2 TRP C 117       3.095   4.814  51.902  1.00 21.40           H  
ATOM    918  HZ3 TRP C 117      -0.759   5.911  53.399  1.00 20.58           H  
ATOM    919  HH2 TRP C 117       0.988   6.059  51.675  1.00 21.02           H  
ATOM    920  N   LEU C 118       0.074   3.452  59.858  1.00 24.54           N  
ATOM    921  CA  LEU C 118      -1.007   3.039  60.738  1.00 26.28           C  
ATOM    922  C   LEU C 118      -2.334   3.228  60.000  1.00 24.96           C  
ATOM    923  O   LEU C 118      -2.492   4.100  59.128  1.00 24.80           O  
ATOM    924  CB  LEU C 118      -0.925   3.651  62.140  1.00 29.78           C  
ATOM    925  CG  LEU C 118      -1.173   5.166  62.259  1.00 32.46           C  
ATOM    926  CD1 LEU C 118      -2.659   5.498  62.409  1.00 33.92           C  
ATOM    927  CD2 LEU C 118      -0.439   5.705  63.491  1.00 35.20           C  
ATOM    928  H   LEU C 118       0.104   4.412  59.546  1.00 24.54           H  
ATOM    929  HA  LEU C 118      -0.910   1.954  60.883  1.00 26.28           H  
ATOM    930  HB2 LEU C 118      -1.622   3.121  62.802  1.00 29.78           H  
ATOM    931  HB3 LEU C 118       0.082   3.430  62.518  1.00 29.78           H  
ATOM    932  HG  LEU C 118      -0.774   5.681  61.379  1.00 32.46           H  
ATOM    933 HD11 LEU C 118      -3.245   5.166  61.550  1.00 33.92           H  
ATOM    934 HD12 LEU C 118      -3.076   5.027  63.306  1.00 33.92           H  
ATOM    935 HD13 LEU C 118      -2.805   6.579  62.506  1.00 33.92           H  
ATOM    936 HD21 LEU C 118      -0.776   5.208  64.408  1.00 35.20           H  
ATOM    937 HD22 LEU C 118       0.640   5.549  63.401  1.00 35.20           H  
ATOM    938 HD23 LEU C 118      -0.616   6.778  63.604  1.00 35.20           H  
ATOM    939  N   PHE C 119      -3.294   2.384  60.366  1.00 22.57           N  
ATOM    940  CA  PHE C 119      -4.587   2.316  59.697  1.00 22.09           C  
ATOM    941  C   PHE C 119      -5.620   2.371  60.820  1.00 22.66           C  
ATOM    942  O   PHE C 119      -5.503   1.654  61.812  1.00 23.76           O  
ATOM    943  CB  PHE C 119      -4.764   1.012  58.913  1.00 21.36           C  
ATOM    944  CG  PHE C 119      -3.816   0.893  57.743  1.00 21.82           C  
ATOM    945  CD1 PHE C 119      -2.538   0.385  57.917  1.00 21.79           C  
ATOM    946  CD2 PHE C 119      -4.200   1.286  56.468  1.00 22.16           C  
ATOM    947  CE1 PHE C 119      -1.665   0.257  56.854  1.00 22.09           C  
ATOM    948  CE2 PHE C 119      -3.329   1.154  55.392  1.00 22.12           C  
ATOM    949  CZ  PHE C 119      -2.055   0.646  55.590  1.00 21.95           C  
ATOM    950  H   PHE C 119      -3.138   1.761  61.146  1.00 22.57           H  
ATOM    951  HA  PHE C 119      -4.702   3.176  59.032  1.00 22.09           H  
ATOM    952  HB2 PHE C 119      -4.625   0.142  59.571  1.00 21.36           H  
ATOM    953  HB3 PHE C 119      -5.797   0.933  58.551  1.00 21.36           H  
ATOM    954  HD1 PHE C 119      -2.219   0.083  58.903  1.00 21.79           H  
ATOM    955  HD2 PHE C 119      -5.185   1.700  56.311  1.00 22.16           H  
ATOM    956  HE1 PHE C 119      -0.676  -0.147  57.013  1.00 22.09           H  
ATOM    957  HE2 PHE C 119      -3.646   1.446  54.402  1.00 22.12           H  
ATOM    958  HZ  PHE C 119      -1.371   0.556  54.758  1.00 21.95           H  
ATOM    959  N   ARG C 120      -6.625   3.222  60.626  1.00 22.18           N  
ATOM    960  CA  ARG C 120      -7.718   3.474  61.566  1.00 23.54           C  
ATOM    961  C   ARG C 120      -8.930   3.848  60.655  1.00 23.29           C  
ATOM    962  O   ARG C 120      -8.781   3.928  59.433  1.00 23.65           O  
ATOM    963  CB  ARG C 120      -7.372   4.602  62.550  1.00 26.59           C  
ATOM    964  CG  ARG C 120      -6.145   4.390  63.460  1.00 30.39           C  
ATOM    965  CD  ARG C 120      -6.308   3.415  64.640  1.00 34.19           C  
ATOM    966  NE  ARG C 120      -5.822   2.049  64.336  1.00 37.11           N  
ATOM    967  CZ  ARG C 120      -5.330   1.190  65.201  1.00 37.42           C  
ATOM    968  NH1 ARG C 120      -5.475   1.401  66.506  1.00 40.69           N  
ATOM    969  NH2 ARG C 120      -4.659   0.139  64.759  1.00 38.18           N1+
ATOM    970  H   ARG C 120      -6.674   3.701  59.739  1.00 22.18           H  
ATOM    971  HA  ARG C 120      -7.950   2.547  62.101  1.00 23.54           H  
ATOM    972  HB2 ARG C 120      -7.187   5.514  61.964  1.00 26.59           H  
ATOM    973  HB3 ARG C 120      -8.240   4.835  63.177  1.00 26.59           H  
ATOM    974  HG2 ARG C 120      -5.931   5.375  63.894  1.00 30.39           H  
ATOM    975  HG3 ARG C 120      -5.262   4.132  62.869  1.00 30.39           H  
ATOM    976  HD2 ARG C 120      -7.349   3.377  64.955  1.00 34.19           H  
ATOM    977  HD3 ARG C 120      -5.693   3.796  65.460  1.00 34.19           H  
ATOM    978  HE  ARG C 120      -5.688   1.865  63.352  1.00 37.11           H  
ATOM    979 HH11 ARG C 120      -5.072   0.755  67.170  1.00 40.69           H  
ATOM    980 HH12 ARG C 120      -5.988   2.206  66.833  1.00 40.69           H  
ATOM    981 HH21 ARG C 120      -4.530   0.003  63.766  1.00 38.18           H  
ATOM    982 HH22 ARG C 120      -4.277  -0.529  65.413  1.00 38.18           H  
ATOM    983  N   ASP C 121     -10.103   3.973  61.269  1.00 22.66           N  
ATOM    984  CA  ASP C 121     -11.300   4.431  60.542  1.00 24.75           C  
ATOM    985  C   ASP C 121     -11.153   5.938  60.192  1.00 24.71           C  
ATOM    986  O   ASP C 121     -10.626   6.731  60.962  1.00 26.53           O  
ATOM    987  CB  ASP C 121     -12.547   4.164  61.359  1.00 25.42           C  
ATOM    988  CG  ASP C 121     -13.767   4.623  60.615  1.00 25.93           C  
ATOM    989  OD1 ASP C 121     -14.081   5.830  60.677  1.00 25.14           O  
ATOM    990  OD2 ASP C 121     -14.501   3.767  60.069  1.00 27.65           O1-
ATOM    991  H   ASP C 121     -10.189   3.672  62.229  1.00 22.66           H  
ATOM    992  HA  ASP C 121     -11.341   3.858  59.609  1.00 24.75           H  
ATOM    993  HB2 ASP C 121     -12.508   4.701  62.309  1.00 25.42           H  
ATOM    994  HB3 ASP C 121     -12.632   3.098  61.601  1.00 25.42           H  
ATOM    995  N   ALA C 122     -11.674   6.310  59.035  1.00 25.28           N  
ATOM    996  CA  ALA C 122     -11.559   7.661  58.498  1.00 26.82           C  
ATOM    997  C   ALA C 122     -12.513   8.691  59.122  1.00 28.41           C  
ATOM    998  O   ALA C 122     -12.300   9.883  59.025  1.00 30.51           O  
ATOM    999  CB  ALA C 122     -11.824   7.642  56.995  1.00 28.51           C  
ATOM   1000  H   ALA C 122     -12.190   5.635  58.489  1.00 25.28           H  
ATOM   1001  HA  ALA C 122     -10.547   8.019  58.712  1.00 26.82           H  
ATOM   1002  HB1 ALA C 122     -11.200   6.898  56.490  1.00 28.51           H  
ATOM   1003  HB2 ALA C 122     -12.869   7.389  56.781  1.00 28.51           H  
ATOM   1004  HB3 ALA C 122     -11.624   8.621  56.548  1.00 28.51           H  
ATOM   1005  N   GLY C 123     -13.646   8.210  59.621  1.00 30.17           N  
ATOM   1006  CA  GLY C 123     -14.728   9.043  60.091  1.00 30.54           C  
ATOM   1007  C   GLY C 123     -14.597   9.258  61.593  1.00 30.16           C  
ATOM   1008  O   GLY C 123     -14.684  10.375  62.088  1.00 31.31           O  
ATOM   1009  H   GLY C 123     -13.755   7.211  59.722  1.00 30.17           H  
ATOM   1010  HA2 GLY C 123     -14.721  10.011  59.580  1.00 30.54           H  
ATOM   1011  HA3 GLY C 123     -15.671   8.529  59.883  1.00 30.54           H  
ATOM   1012  N   THR C 124     -14.472   8.155  62.320  1.00 28.94           N  
ATOM   1013  CA  THR C 124     -14.477   8.175  63.782  1.00 28.28           C  
ATOM   1014  C   THR C 124     -13.064   8.101  64.408  1.00 27.46           C  
ATOM   1015  O   THR C 124     -12.898   8.330  65.603  1.00 26.70           O  
ATOM   1016  CB  THR C 124     -15.366   7.070  64.378  1.00 29.01           C  
ATOM   1017  OG1 THR C 124     -14.977   5.772  63.907  1.00 27.36           O  
ATOM   1018  CG2 THR C 124     -16.839   7.260  64.035  1.00 29.57           C  
ATOM   1019  H   THR C 124     -14.348   7.271  61.846  1.00 28.94           H  
ATOM   1020  HA  THR C 124     -14.876   9.144  64.111  1.00 28.28           H  
ATOM   1021  HB  THR C 124     -15.260   7.074  65.470  1.00 29.01           H  
ATOM   1022 HG21 THR C 124     -17.205   8.233  64.375  1.00 29.57           H  
ATOM   1023 HG22 THR C 124     -17.012   7.172  62.957  1.00 29.57           H  
ATOM   1024 HG23 THR C 124     -17.441   6.477  64.510  1.00 29.57           H  
ATOM   1025  HG1 THR C 124     -15.045   5.203  64.719  1.00 27.36           H  
ATOM   1026  N   HIS C 125     -12.075   7.731  63.604  1.00 27.01           N  
ATOM   1027  CA  HIS C 125     -10.688   7.514  64.043  1.00 29.10           C  
ATOM   1028  C   HIS C 125     -10.618   6.350  65.062  1.00 27.57           C  
ATOM   1029  O   HIS C 125      -9.786   6.316  65.961  1.00 27.51           O  
ATOM   1030  CB  HIS C 125      -9.955   8.772  64.547  1.00 32.21           C  
ATOM   1031  CG  HIS C 125      -9.645   9.802  63.509  1.00 37.73           C  
ATOM   1032  CD2 HIS C 125     -10.387  10.250  62.437  1.00 43.62           C  
ATOM   1033  ND1 HIS C 125      -8.492  10.514  63.494  1.00 41.29           N  
ATOM   1034  NE2 HIS C 125      -9.715  11.198  61.807  1.00 46.84           N  
ATOM   1035  CE1 HIS C 125      -8.560  11.371  62.423  1.00 44.05           C  
ATOM   1036  H   HIS C 125     -12.269   7.647  62.616  1.00 27.01           H  
ATOM   1037  HA  HIS C 125     -10.145   7.141  63.171  1.00 29.10           H  
ATOM   1038  HB2 HIS C 125      -8.996   8.464  64.977  1.00 32.21           H  
ATOM   1039  HB3 HIS C 125     -10.514   9.253  65.354  1.00 32.21           H  
ATOM   1040  HD2 HIS C 125     -11.364   9.883  62.157  1.00 43.62           H  
ATOM   1041  HE2 HIS C 125     -10.054  11.739  60.936  1.00 46.84           H  
ATOM   1042  HE1 HIS C 125      -7.843  12.029  62.151  1.00 44.05           H  
ATOM   1043  N   ASP C 126     -11.480   5.354  64.843  1.00 26.39           N  
ATOM   1044  CA  ASP C 126     -11.500   4.108  65.613  1.00 26.37           C  
ATOM   1045  C   ASP C 126     -10.370   3.129  65.184  1.00 27.57           C  
ATOM   1046  O   ASP C 126      -9.942   3.074  64.025  1.00 27.30           O  
ATOM   1047  CB  ASP C 126     -12.808   3.339  65.443  1.00 26.06           C  
ATOM   1048  CG  ASP C 126     -13.902   3.827  66.341  1.00 26.61           C  
ATOM   1049  OD1 ASP C 126     -13.742   3.859  67.584  1.00 26.55           O  
ATOM   1050  OD2 ASP C 126     -14.983   4.134  65.791  1.00 26.01           O1-
ATOM   1051  H   ASP C 126     -12.210   5.475  64.156  1.00 26.39           H  
ATOM   1052  HA  ASP C 126     -11.351   4.400  66.649  1.00 26.37           H  
ATOM   1053  HB2 ASP C 126     -12.681   2.276  65.689  1.00 26.06           H  
ATOM   1054  HB3 ASP C 126     -13.133   3.367  64.395  1.00 26.06           H  
ATOM   1055  N   GLY C 127     -10.028   2.257  66.130  1.00 28.08           N  
ATOM   1056  CA  GLY C 127      -9.073   1.179  65.985  1.00 28.26           C  
ATOM   1057  C   GLY C 127      -9.493   0.066  65.013  1.00 27.73           C  
ATOM   1058  O   GLY C 127     -10.568  -0.524  65.110  1.00 28.06           O  
ATOM   1059  H   GLY C 127     -10.418   2.363  67.056  1.00 28.08           H  
ATOM   1060  HA2 GLY C 127      -8.121   1.603  65.687  1.00 28.26           H  
ATOM   1061  HA3 GLY C 127      -8.944   0.716  66.968  1.00 28.26           H  
ATOM   1062  N   LEU C 128      -8.612  -0.182  64.041  1.00 26.26           N  
ATOM   1063  CA  LEU C 128      -8.665  -1.273  63.064  1.00 23.86           C  
ATOM   1064  C   LEU C 128      -7.222  -1.799  62.926  1.00 24.36           C  
ATOM   1065  O   LEU C 128      -6.267  -1.019  63.021  1.00 24.72           O  
ATOM   1066  CB  LEU C 128      -9.158  -0.775  61.703  1.00 24.17           C  
ATOM   1067  CG  LEU C 128     -10.640  -0.360  61.706  1.00 24.88           C  
ATOM   1068  CD1 LEU C 128     -10.982   0.371  60.414  1.00 25.44           C  
ATOM   1069  CD2 LEU C 128     -11.553  -1.574  61.881  1.00 27.13           C  
ATOM   1070  H   LEU C 128      -7.828   0.444  63.927  1.00 26.26           H  
ATOM   1071  HA  LEU C 128      -9.298  -2.069  63.459  1.00 23.86           H  
ATOM   1072  HB2 LEU C 128      -8.542   0.080  61.394  1.00 24.17           H  
ATOM   1073  HB3 LEU C 128      -8.997  -1.552  60.944  1.00 24.17           H  
ATOM   1074  HG  LEU C 128     -10.826   0.343  62.526  1.00 24.88           H  
ATOM   1075 HD11 LEU C 128     -10.261   1.167  60.206  1.00 25.44           H  
ATOM   1076 HD12 LEU C 128     -10.996  -0.317  59.565  1.00 25.44           H  
ATOM   1077 HD13 LEU C 128     -11.965   0.840  60.491  1.00 25.44           H  
ATOM   1078 HD21 LEU C 128     -11.316  -2.354  61.152  1.00 27.13           H  
ATOM   1079 HD22 LEU C 128     -11.449  -2.007  62.877  1.00 27.13           H  
ATOM   1080 HD23 LEU C 128     -12.604  -1.305  61.758  1.00 27.13           H  
ATOM   1081  N   LEU C 129      -7.078  -3.112  62.804  1.00 25.59           N  
ATOM   1082  CA  LEU C 129      -5.772  -3.761  62.770  1.00 27.32           C  
ATOM   1083  C   LEU C 129      -5.291  -3.959  61.315  1.00 26.53           C  
ATOM   1084  O   LEU C 129      -6.083  -3.932  60.360  1.00 24.21           O  
ATOM   1085  CB  LEU C 129      -5.778  -5.120  63.487  1.00 28.88           C  
ATOM   1086  CG  LEU C 129      -6.187  -5.087  64.970  1.00 31.08           C  
ATOM   1087  CD1 LEU C 129      -5.978  -6.466  65.601  1.00 31.37           C  
ATOM   1088  CD2 LEU C 129      -5.443  -4.039  65.793  1.00 32.74           C  
ATOM   1089  H   LEU C 129      -7.901  -3.695  62.754  1.00 25.59           H  
ATOM   1090  HA  LEU C 129      -5.044  -3.097  63.252  1.00 27.32           H  
ATOM   1091  HB2 LEU C 129      -6.452  -5.805  62.954  1.00 28.88           H  
ATOM   1092  HB3 LEU C 129      -4.781  -5.568  63.407  1.00 28.88           H  
ATOM   1093  HG  LEU C 129      -7.254  -4.858  65.017  1.00 31.08           H  
ATOM   1094 HD11 LEU C 129      -6.507  -7.239  65.037  1.00 31.37           H  
ATOM   1095 HD12 LEU C 129      -4.916  -6.732  65.630  1.00 31.37           H  
ATOM   1096 HD13 LEU C 129      -6.354  -6.485  66.629  1.00 31.37           H  
ATOM   1097 HD21 LEU C 129      -4.360  -4.185  65.736  1.00 32.74           H  
ATOM   1098 HD22 LEU C 129      -5.673  -3.024  65.456  1.00 32.74           H  
ATOM   1099 HD23 LEU C 129      -5.737  -4.099  66.846  1.00 32.74           H  
ATOM   1100  N   VAL C 130      -3.988  -4.171  61.196  1.00 26.11           N  
ATOM   1101  CA  VAL C 130      -3.340  -4.460  59.926  1.00 26.85           C  
ATOM   1102  C   VAL C 130      -2.409  -5.673  60.126  1.00 27.61           C  
ATOM   1103  O   VAL C 130      -1.442  -5.615  60.892  1.00 27.14           O  
ATOM   1104  CB  VAL C 130      -2.637  -3.214  59.363  1.00 26.57           C  
ATOM   1105  CG1 VAL C 130      -1.576  -2.629  60.300  1.00 26.21           C  
ATOM   1106  CG2 VAL C 130      -2.050  -3.511  57.983  1.00 27.10           C  
ATOM   1107  H   VAL C 130      -3.399  -4.089  62.012  1.00 26.11           H  
ATOM   1108  HA  VAL C 130      -4.120  -4.748  59.219  1.00 26.85           H  
ATOM   1109  HB  VAL C 130      -3.404  -2.438  59.232  1.00 26.57           H  
ATOM   1110 HG11 VAL C 130      -1.975  -2.448  61.301  1.00 26.21           H  
ATOM   1111 HG12 VAL C 130      -0.702  -3.281  60.389  1.00 26.21           H  
ATOM   1112 HG13 VAL C 130      -1.225  -1.664  59.927  1.00 26.21           H  
ATOM   1113 HG21 VAL C 130      -1.243  -4.248  58.035  1.00 27.10           H  
ATOM   1114 HG22 VAL C 130      -2.820  -3.898  57.308  1.00 27.10           H  
ATOM   1115 HG23 VAL C 130      -1.645  -2.603  57.531  1.00 27.10           H  
ATOM   1116  N   ASN C 131      -2.765  -6.772  59.473  1.00 28.25           N  
ATOM   1117  CA  ASN C 131      -2.113  -8.077  59.644  1.00 31.15           C  
ATOM   1118  C   ASN C 131      -2.183  -8.565  61.113  1.00 32.32           C  
ATOM   1119  O   ASN C 131      -1.336  -9.320  61.573  1.00 33.04           O  
ATOM   1120  CB  ASN C 131      -0.674  -8.116  59.116  1.00 32.06           C  
ATOM   1121  CG  ASN C 131      -0.606  -8.056  57.605  1.00 32.28           C  
ATOM   1122  OD1 ASN C 131      -1.606  -8.100  56.886  1.00 29.32           O  
ATOM   1123  ND2 ASN C 131       0.625  -7.944  57.113  1.00 34.10           N  
ATOM   1124  H   ASN C 131      -3.472  -6.699  58.755  1.00 28.25           H  
ATOM   1125  HA  ASN C 131      -2.732  -8.786  59.078  1.00 31.15           H  
ATOM   1126  HB2 ASN C 131      -0.183  -9.052  59.408  1.00 32.06           H  
ATOM   1127  HB3 ASN C 131      -0.076  -7.297  59.530  1.00 32.06           H  
ATOM   1128 HD21 ASN C 131       1.418  -7.912  57.739  1.00 34.10           H  
ATOM   1129 HD22 ASN C 131       0.767  -7.892  56.115  1.00 34.10           H  
ATOM   1130  N   GLN C 132      -3.232  -8.114  61.801  1.00 32.90           N  
ATOM   1131  CA  GLN C 132      -3.528  -8.488  63.185  1.00 36.62           C  
ATOM   1132  C   GLN C 132      -2.491  -7.895  64.178  1.00 34.04           C  
ATOM   1133  O   GLN C 132      -2.315  -8.345  65.306  1.00 34.00           O  
ATOM   1134  CB  GLN C 132      -3.811  -9.980  63.383  1.00 40.70           C  
ATOM   1135  CG  GLN C 132      -5.066 -10.437  62.632  1.00 46.34           C  
ATOM   1136  CD  GLN C 132      -6.318  -9.873  63.273  1.00 54.98           C  
ATOM   1137  OE1 GLN C 132      -6.701 -10.269  64.377  1.00 59.11           O  
ATOM   1138  NE2 GLN C 132      -6.948  -8.915  62.593  1.00 59.96           N  
ATOM   1139  H   GLN C 132      -3.823  -7.419  61.367  1.00 32.90           H  
ATOM   1140  HA  GLN C 132      -4.446  -7.936  63.419  1.00 36.62           H  
ATOM   1141  HB2 GLN C 132      -2.958 -10.581  63.049  1.00 40.70           H  
ATOM   1142  HB3 GLN C 132      -3.933 -10.193  64.452  1.00 40.70           H  
ATOM   1143  HG2 GLN C 132      -5.144 -11.530  62.679  1.00 46.34           H  
ATOM   1144  HG3 GLN C 132      -5.017 -10.170  61.571  1.00 46.34           H  
ATOM   1145 HE21 GLN C 132      -7.775  -8.483  62.979  1.00 59.96           H  
ATOM   1146 HE22 GLN C 132      -6.599  -8.622  61.692  1.00 59.96           H  
ATOM   1147  N   THR C 133      -1.989  -6.725  63.807  1.00 32.35           N  
ATOM   1148  CA  THR C 133      -1.222  -5.836  64.674  1.00 32.30           C  
ATOM   1149  C   THR C 133      -1.684  -4.389  64.370  1.00 31.34           C  
ATOM   1150  O   THR C 133      -2.513  -4.147  63.494  1.00 30.54           O  
ATOM   1151  CB  THR C 133       0.303  -6.033  64.550  1.00 35.23           C  
ATOM   1152  OG1 THR C 133       0.996  -5.144  65.445  1.00 39.31           O  
ATOM   1153  CG2 THR C 133       0.838  -5.826  63.139  1.00 33.32           C  
ATOM   1154  H   THR C 133      -2.154  -6.373  62.874  1.00 32.35           H  
ATOM   1155  HA  THR C 133      -1.513  -6.026  65.716  1.00 32.30           H  
ATOM   1156  HB  THR C 133       0.548  -7.054  64.867  1.00 35.23           H  
ATOM   1157 HG21 THR C 133       0.458  -6.589  62.454  1.00 33.32           H  
ATOM   1158 HG22 THR C 133       0.563  -4.840  62.754  1.00 33.32           H  
ATOM   1159 HG23 THR C 133       1.932  -5.875  63.130  1.00 33.32           H  
ATOM   1160  HG1 THR C 133       1.942  -5.380  65.393  1.00 39.31           H  
ATOM   1161  N   GLU C 134      -1.161  -3.454  65.156  1.00 31.72           N  
ATOM   1162  CA  GLU C 134      -1.646  -2.073  65.163  1.00 32.08           C  
ATOM   1163  C   GLU C 134      -0.986  -1.241  64.038  1.00 30.01           C  
ATOM   1164  O   GLU C 134      -1.565  -0.287  63.523  1.00 29.03           O  
ATOM   1165  CB  GLU C 134      -1.318  -1.400  66.505  1.00 37.44           C  
ATOM   1166  CG  GLU C 134      -2.021  -2.028  67.703  1.00 43.20           C  
ATOM   1167  CD  GLU C 134      -3.512  -1.814  67.762  1.00 49.35           C  
ATOM   1168  OE1 GLU C 134      -4.141  -2.454  68.641  1.00 54.24           O  
ATOM   1169  OE2 GLU C 134      -4.048  -1.005  66.979  1.00 56.33           O1-
ATOM   1170  H   GLU C 134      -0.398  -3.705  65.767  1.00 31.72           H  
ATOM   1171  HA  GLU C 134      -2.723  -2.088  64.966  1.00 32.08           H  
ATOM   1172  HB2 GLU C 134      -0.237  -1.459  66.686  1.00 37.44           H  
ATOM   1173  HB3 GLU C 134      -1.559  -0.331  66.450  1.00 37.44           H  
ATOM   1174  HG2 GLU C 134      -1.606  -1.585  68.618  1.00 43.20           H  
ATOM   1175  HG3 GLU C 134      -1.813  -3.103  67.752  1.00 43.20           H  
ATOM   1176  N   LEU C 135       0.287  -1.548  63.810  1.00 30.59           N  
ATOM   1177  CA  LEU C 135       1.213  -0.736  63.029  1.00 30.95           C  
ATOM   1178  C   LEU C 135       1.750  -1.664  61.927  1.00 29.78           C  
ATOM   1179  O   LEU C 135       2.087  -2.808  62.191  1.00 31.56           O  
ATOM   1180  CB  LEU C 135       2.388  -0.260  63.897  1.00 33.01           C  
ATOM   1181  CG  LEU C 135       1.986   0.572  65.132  1.00 33.63           C  
ATOM   1182  CD1 LEU C 135       3.206   0.810  66.021  1.00 35.60           C  
ATOM   1183  CD2 LEU C 135       1.347   1.904  64.746  1.00 31.61           C  
ATOM   1184  H   LEU C 135       0.638  -2.426  64.166  1.00 30.59           H  
ATOM   1185  HA  LEU C 135       0.685   0.113  62.584  1.00 30.95           H  
ATOM   1186  HB2 LEU C 135       2.956  -1.136  64.239  1.00 33.01           H  
ATOM   1187  HB3 LEU C 135       3.077   0.318  63.269  1.00 33.01           H  
ATOM   1188  HG  LEU C 135       1.264   0.010  65.731  1.00 33.63           H  
ATOM   1189 HD11 LEU C 135       3.626  -0.140  66.370  1.00 35.60           H  
ATOM   1190 HD12 LEU C 135       3.988   1.343  65.478  1.00 35.60           H  
ATOM   1191 HD13 LEU C 135       2.941   1.401  66.904  1.00 35.60           H  
ATOM   1192 HD21 LEU C 135       2.000   2.482  64.084  1.00 31.61           H  
ATOM   1193 HD22 LEU C 135       0.393   1.746  64.235  1.00 31.61           H  
ATOM   1194 HD23 LEU C 135       1.141   2.511  65.635  1.00 31.61           H  
ATOM   1195  N   PHE C 136       1.751  -1.169  60.702  1.00 29.25           N  
ATOM   1196  CA  PHE C 136       2.260  -1.924  59.565  1.00 28.56           C  
ATOM   1197  C   PHE C 136       3.727  -1.524  59.349  1.00 27.74           C  
ATOM   1198  O   PHE C 136       4.045  -0.362  59.103  1.00 26.19           O  
ATOM   1199  CB  PHE C 136       1.459  -1.643  58.295  1.00 27.85           C  
ATOM   1200  CG  PHE C 136       1.975  -2.414  57.110  1.00 28.18           C  
ATOM   1201  CD1 PHE C 136       1.845  -3.785  57.033  1.00 28.54           C  
ATOM   1202  CD2 PHE C 136       2.676  -1.755  56.117  1.00 28.22           C  
ATOM   1203  CE1 PHE C 136       2.377  -4.490  55.969  1.00 30.02           C  
ATOM   1204  CE2 PHE C 136       3.220  -2.452  55.054  1.00 29.15           C  
ATOM   1205  CZ  PHE C 136       3.078  -3.824  54.983  1.00 29.00           C  
ATOM   1206  H   PHE C 136       1.378  -0.243  60.554  1.00 29.25           H  
ATOM   1207  HA  PHE C 136       2.201  -2.993  59.800  1.00 28.56           H  
ATOM   1208  HB2 PHE C 136       0.410  -1.904  58.445  1.00 27.85           H  
ATOM   1209  HB3 PHE C 136       1.466  -0.570  58.079  1.00 27.85           H  
ATOM   1210  HD1 PHE C 136       1.320  -4.315  57.814  1.00 28.54           H  
ATOM   1211  HD2 PHE C 136       2.800  -0.684  56.173  1.00 28.22           H  
ATOM   1212  HE1 PHE C 136       2.245  -5.560  55.909  1.00 30.02           H  
ATOM   1213  HE2 PHE C 136       3.756  -1.924  54.280  1.00 29.15           H  
ATOM   1214  HZ  PHE C 136       3.512  -4.373  54.161  1.00 29.00           H  
ATOM   1215  N   VAL C 137       4.603  -2.517  59.475  1.00 29.23           N  
ATOM   1216  CA  VAL C 137       6.047  -2.392  59.305  1.00 30.22           C  
ATOM   1217  C   VAL C 137       6.390  -3.012  57.922  1.00 30.86           C  
ATOM   1218  O   VAL C 137       6.385  -4.235  57.797  1.00 30.17           O  
ATOM   1219  CB  VAL C 137       6.792  -3.183  60.416  1.00 32.85           C  
ATOM   1220  CG1 VAL C 137       8.310  -3.003  60.293  1.00 34.28           C  
ATOM   1221  CG2 VAL C 137       6.335  -2.793  61.825  1.00 32.45           C  
ATOM   1222  H   VAL C 137       4.256  -3.442  59.687  1.00 29.23           H  
ATOM   1223  HA  VAL C 137       6.329  -1.339  59.352  1.00 30.22           H  
ATOM   1224  HB  VAL C 137       6.578  -4.255  60.306  1.00 32.85           H  
ATOM   1225 HG11 VAL C 137       8.683  -3.397  59.342  1.00 34.28           H  
ATOM   1226 HG12 VAL C 137       8.594  -1.948  60.352  1.00 34.28           H  
ATOM   1227 HG13 VAL C 137       8.832  -3.539  61.093  1.00 34.28           H  
ATOM   1228 HG21 VAL C 137       6.478  -1.728  62.012  1.00 32.45           H  
ATOM   1229 HG22 VAL C 137       5.276  -3.024  61.981  1.00 32.45           H  
ATOM   1230 HG23 VAL C 137       6.901  -3.345  62.583  1.00 32.45           H  
ATOM   1231  N   PRO C 138       6.663  -2.180  56.892  1.00 30.86           N  
ATOM   1232  CA  PRO C 138       7.183  -2.717  55.638  1.00 31.48           C  
ATOM   1233  C   PRO C 138       8.680  -3.041  55.851  1.00 34.83           C  
ATOM   1234  O   PRO C 138       9.488  -2.143  56.142  1.00 34.93           O  
ATOM   1235  CB  PRO C 138       7.001  -1.592  54.627  1.00 30.52           C  
ATOM   1236  CG  PRO C 138       7.061  -0.327  55.470  1.00 30.78           C  
ATOM   1237  CD  PRO C 138       6.485  -0.737  56.819  1.00 30.56           C  
ATOM   1238  HA  PRO C 138       6.633  -3.617  55.342  1.00 31.48           H  
ATOM   1239  HB2 PRO C 138       7.751  -1.595  53.831  1.00 30.52           H  
ATOM   1240  HB3 PRO C 138       6.016  -1.668  54.160  1.00 30.52           H  
ATOM   1241  HG2 PRO C 138       6.519   0.502  55.008  1.00 30.78           H  
ATOM   1242  HG3 PRO C 138       8.100  -0.014  55.597  1.00 30.78           H  
ATOM   1243  HD2 PRO C 138       5.415  -0.522  56.874  1.00 30.56           H  
ATOM   1244  HD3 PRO C 138       6.998  -0.241  57.646  1.00 30.56           H  
ATOM   1245  N   SER C 139       8.995  -4.329  55.786  1.00 36.55           N  
ATOM   1246  CA  SER C 139      10.338  -4.834  56.030  1.00 39.49           C  
ATOM   1247  C   SER C 139      11.202  -4.643  54.764  1.00 40.02           C  
ATOM   1248  O   SER C 139      11.792  -3.572  54.562  1.00 37.75           O  
ATOM   1249  CB  SER C 139      10.308  -6.275  56.555  1.00 41.34           C  
ATOM   1250  OG  SER C 139       9.596  -7.122  55.649  1.00 42.10           O  
ATOM   1251  H   SER C 139       8.263  -4.992  55.574  1.00 36.55           H  
ATOM   1252  HA  SER C 139      10.803  -4.212  56.807  1.00 39.49           H  
ATOM   1253  HB2 SER C 139       9.793  -6.312  57.521  1.00 41.34           H  
ATOM   1254  HB3 SER C 139      11.321  -6.672  56.675  1.00 41.34           H  
ATOM   1255  HG  SER C 139       9.488  -7.988  56.086  1.00 42.10           H  
ATOM   1256  N   LEU C 140      11.249  -5.654  53.902  1.00 41.32           N  
ATOM   1257  CA  LEU C 140      11.947  -5.590  52.619  1.00 42.89           C  
ATOM   1258  C   LEU C 140      11.424  -6.762  51.765  1.00 41.60           C  
ATOM   1259  O   LEU C 140      11.058  -7.823  52.279  1.00 41.61           O  
ATOM   1260  CB  LEU C 140      13.469  -5.671  52.818  1.00 44.33           C  
ATOM   1261  CG  LEU C 140      14.317  -5.409  51.557  1.00 46.59           C  
ATOM   1262  CD1 LEU C 140      14.104  -4.003  50.992  1.00 46.29           C  
ATOM   1263  CD2 LEU C 140      15.801  -5.604  51.887  1.00 48.71           C  
ATOM   1264  H   LEU C 140      10.816  -6.532  54.151  1.00 41.32           H  
ATOM   1265  HA  LEU C 140      11.666  -4.641  52.153  1.00 42.89           H  
ATOM   1266  HB2 LEU C 140      13.777  -4.954  53.591  1.00 44.33           H  
ATOM   1267  HB3 LEU C 140      13.720  -6.659  53.223  1.00 44.33           H  
ATOM   1268  HG  LEU C 140      14.055  -6.140  50.784  1.00 46.59           H  
ATOM   1269 HD11 LEU C 140      13.084  -3.869  50.620  1.00 46.29           H  
ATOM   1270 HD12 LEU C 140      14.293  -3.237  51.751  1.00 46.29           H  
ATOM   1271 HD13 LEU C 140      14.780  -3.817  50.150  1.00 46.29           H  
ATOM   1272 HD21 LEU C 140      16.137  -4.888  52.644  1.00 48.71           H  
ATOM   1273 HD22 LEU C 140      15.987  -6.613  52.269  1.00 48.71           H  
ATOM   1274 HD23 LEU C 140      16.419  -5.468  50.993  1.00 48.71           H  
ATOM   1275  N   ASN C 141      11.340  -6.521  50.457  1.00 41.81           N  
ATOM   1276  CA  ASN C 141      10.822  -7.486  49.477  1.00 43.92           C  
ATOM   1277  C   ASN C 141      11.780  -8.674  49.181  1.00 44.61           C  
ATOM   1278  O   ASN C 141      11.879  -9.112  48.042  1.00 43.97           O  
ATOM   1279  CB  ASN C 141      10.453  -6.796  48.161  1.00 44.30           C  
ATOM   1280  CG  ASN C 141       9.409  -5.734  48.375  1.00 44.73           C  
ATOM   1281  OD1 ASN C 141       9.699  -4.541  48.312  1.00 44.31           O  
ATOM   1282  ND2 ASN C 141       8.187  -6.152  48.656  1.00 47.31           N  
ATOM   1283  H   ASN C 141      11.541  -5.593  50.114  1.00 41.81           H  
ATOM   1284  HA  ASN C 141       9.925  -7.929  49.928  1.00 43.92           H  
ATOM   1285  HB2 ASN C 141      10.063  -7.512  47.428  1.00 44.30           H  
ATOM   1286  HB3 ASN C 141      11.336  -6.328  47.708  1.00 44.30           H  
ATOM   1287 HD21 ASN C 141       7.989  -7.142  48.698  1.00 47.31           H  
ATOM   1288 HD22 ASN C 141       7.451  -5.482  48.828  1.00 47.31           H  
ATOM   1289  N   VAL C 142      12.177  -9.351  50.255  1.00 47.64           N  
ATOM   1290  CA  VAL C 142      13.207 -10.381  50.166  1.00 53.85           C  
ATOM   1291  C   VAL C 142      12.564 -11.645  49.544  1.00 59.44           C  
ATOM   1292  O   VAL C 142      11.415 -11.993  49.820  1.00 59.49           O  
ATOM   1293  CB  VAL C 142      13.913 -10.701  51.500  1.00  0.00           C  
ATOM   1294  CG1 VAL C 142      14.747  -9.508  51.970  1.00  0.00           C  
ATOM   1295  CG2 VAL C 142      12.964 -11.145  52.617  1.00  0.00           C  
ATOM   1296  H   VAL C 142      11.635  -9.286  51.121  1.00 47.64           H  
ATOM   1297  HA  VAL C 142      13.958 -10.022  49.447  1.00 53.85           H  
ATOM   1298  HB  VAL C 142      14.609 -11.532  51.325  1.00  0.00           H  
ATOM   1299 HG11 VAL C 142      15.469  -9.209  51.202  1.00  0.00           H  
ATOM   1300 HG12 VAL C 142      14.112  -8.648  52.193  1.00  0.00           H  
ATOM   1301 HG13 VAL C 142      15.309  -9.757  52.876  1.00  0.00           H  
ATOM   1302 HG21 VAL C 142      12.267 -10.352  52.904  1.00  0.00           H  
ATOM   1303 HG22 VAL C 142      12.383 -12.024  52.322  1.00  0.00           H  
ATOM   1304 HG23 VAL C 142      13.533 -11.419  53.513  1.00  0.00           H  
ATOM   1305  N   ASP C 143      13.394 -12.392  48.817  1.00 64.23           N  
ATOM   1306  CA  ASP C 143      13.067 -13.386  47.795  1.00 66.06           C  
ATOM   1307  C   ASP C 143      12.057 -12.904  46.718  1.00 65.49           C  
ATOM   1308  O   ASP C 143      11.416 -13.699  46.028  1.00 65.26           O  
ATOM   1309  CB  ASP C 143      12.700 -14.724  48.418  1.00  0.00           C  
ATOM   1310  CG  ASP C 143      13.906 -15.281  49.134  1.00  0.00           C  
ATOM   1311  OD1 ASP C 143      14.905 -14.605  49.380  1.00  0.00           O  
ATOM   1312  OD2 ASP C 143      13.798 -16.596  49.488  1.00  0.00           O1-
ATOM   1313  H   ASP C 143      14.331 -12.490  49.212  1.00 64.23           H  
ATOM   1314  HA  ASP C 143      14.001 -13.506  47.227  1.00 66.06           H  
ATOM   1315  HB2 ASP C 143      12.390 -15.442  47.651  1.00  0.00           H  
ATOM   1316  HB3 ASP C 143      11.876 -14.623  49.132  1.00  0.00           H  
ATOM   1317  N   GLY C 144      12.071 -11.588  46.488  1.00 62.82           N  
ATOM   1318  CA  GLY C 144      11.290 -10.931  45.457  1.00 60.51           C  
ATOM   1319  C   GLY C 144       9.847 -10.568  45.834  1.00 59.25           C  
ATOM   1320  O   GLY C 144       9.159  -9.917  45.051  1.00 62.96           O  
ATOM   1321  H   GLY C 144      12.665 -11.002  47.057  1.00 62.82           H  
ATOM   1322  HA2 GLY C 144      11.814 -10.004  45.204  1.00 60.51           H  
ATOM   1323  HA3 GLY C 144      11.254 -11.573  44.570  1.00 60.51           H  
ATOM   1324  N   GLN C 145       9.484 -10.777  47.099  1.00 56.60           N  
ATOM   1325  CA  GLN C 145       8.133 -11.109  47.506  1.00 52.72           C  
ATOM   1326  C   GLN C 145       7.363  -9.812  47.877  1.00 49.02           C  
ATOM   1327  O   GLN C 145       7.926  -8.914  48.514  1.00 45.60           O  
ATOM   1328  CB  GLN C 145       8.099 -12.071  48.699  1.00  0.00           C  
ATOM   1329  CG  GLN C 145       8.723 -13.433  48.397  1.00  0.00           C  
ATOM   1330  CD  GLN C 145       8.066 -14.117  47.219  1.00  0.00           C  
ATOM   1331  NE2 GLN C 145       8.751 -14.550  46.294  1.00  0.00           N  
ATOM   1332  OE1 GLN C 145       6.735 -14.225  47.240  1.00  0.00           O  
ATOM   1333  H   GLN C 145      10.221 -10.465  47.740  1.00 56.60           H  
ATOM   1334  HA  GLN C 145       7.657 -11.567  46.635  1.00 52.72           H  
ATOM   1335  HB2 GLN C 145       8.622 -11.624  49.553  1.00  0.00           H  
ATOM   1336  HB3 GLN C 145       7.059 -12.213  49.021  1.00  0.00           H  
ATOM   1337  HG2 GLN C 145       9.795 -13.325  48.221  1.00  0.00           H  
ATOM   1338  HG3 GLN C 145       8.611 -14.091  49.267  1.00  0.00           H  
ATOM   1339 HE21 GLN C 145       9.755 -14.447  46.319  1.00  0.00           H  
ATOM   1340 HE22 GLN C 145       8.309 -15.008  45.511  1.00  0.00           H  
ATOM   1341  N   PRO C 146       6.068  -9.739  47.517  1.00 48.38           N  
ATOM   1342  CA  PRO C 146       5.231  -8.605  47.899  1.00 45.73           C  
ATOM   1343  C   PRO C 146       4.800  -8.725  49.378  1.00 42.82           C  
ATOM   1344  O   PRO C 146       4.446  -9.807  49.851  1.00 45.26           O  
ATOM   1345  CB  PRO C 146       4.016  -8.710  46.980  1.00 45.19           C  
ATOM   1346  CG  PRO C 146       3.884 -10.209  46.733  1.00 47.28           C  
ATOM   1347  CD  PRO C 146       5.322 -10.701  46.715  1.00 47.29           C  
ATOM   1348  HA  PRO C 146       5.773  -7.666  47.742  1.00 45.73           H  
ATOM   1349  HB2 PRO C 146       3.105  -8.289  47.413  1.00 45.19           H  
ATOM   1350  HB3 PRO C 146       4.219  -8.200  46.031  1.00 45.19           H  
ATOM   1351  HG2 PRO C 146       3.347 -10.443  45.809  1.00 47.28           H  
ATOM   1352  HG3 PRO C 146       3.344 -10.678  47.561  1.00 47.28           H  
ATOM   1353  HD2 PRO C 146       5.732 -10.684  45.699  1.00 47.29           H  
ATOM   1354  HD3 PRO C 146       5.416 -11.710  47.124  1.00 47.29           H  
ATOM   1355  N   ILE C 147       4.832  -7.603  50.080  1.00 40.17           N  
ATOM   1356  CA  ILE C 147       4.354  -7.546  51.454  1.00 41.47           C  
ATOM   1357  C   ILE C 147       2.875  -7.094  51.353  1.00 40.71           C  
ATOM   1358  O   ILE C 147       2.550  -6.064  50.761  1.00 41.24           O  
ATOM   1359  CB  ILE C 147       5.164  -6.587  52.356  1.00 42.08           C  
ATOM   1360  CG1 ILE C 147       6.693  -6.658  52.152  1.00 44.14           C  
ATOM   1361  CG2 ILE C 147       4.817  -6.850  53.830  1.00 43.00           C  
ATOM   1362  CD1 ILE C 147       7.317  -8.031  52.365  1.00 45.93           C  
ATOM   1363  H   ILE C 147       5.196  -6.764  49.651  1.00 40.17           H  
ATOM   1364  HA  ILE C 147       4.392  -8.556  51.880  1.00 41.47           H  
ATOM   1365  HB  ILE C 147       4.866  -5.554  52.129  1.00 42.08           H  
ATOM   1366 HG12 ILE C 147       6.938  -6.314  51.142  1.00 44.14           H  
ATOM   1367 HG13 ILE C 147       7.178  -5.947  52.833  1.00 44.14           H  
ATOM   1368 HG21 ILE C 147       3.747  -6.713  54.012  1.00 43.00           H  
ATOM   1369 HG22 ILE C 147       5.067  -7.872  54.130  1.00 43.00           H  
ATOM   1370 HG23 ILE C 147       5.361  -6.162  54.486  1.00 43.00           H  
ATOM   1371 HD11 ILE C 147       7.196  -8.371  53.397  1.00 45.93           H  
ATOM   1372 HD12 ILE C 147       6.887  -8.784  51.699  1.00 45.93           H  
ATOM   1373 HD13 ILE C 147       8.389  -7.984  52.158  1.00 45.93           H  
ATOM   1374  N   PHE C 148       1.991  -7.909  51.920  1.00 38.54           N  
ATOM   1375  CA  PHE C 148       0.555  -7.642  51.940  1.00 36.98           C  
ATOM   1376  C   PHE C 148       0.195  -7.010  53.299  1.00 34.60           C  
ATOM   1377  O   PHE C 148       0.497  -7.558  54.355  1.00 37.50           O  
ATOM   1378  CB  PHE C 148      -0.286  -8.922  51.813  1.00 40.92           C  
ATOM   1379  CG  PHE C 148      -0.290  -9.525  50.429  1.00 41.38           C  
ATOM   1380  CD1 PHE C 148       0.655 -10.467  50.066  1.00 45.41           C  
ATOM   1381  CD2 PHE C 148      -1.238  -9.144  49.505  1.00 46.20           C  
ATOM   1382  CE1 PHE C 148       0.642 -11.039  48.807  1.00 47.22           C  
ATOM   1383  CE2 PHE C 148      -1.266  -9.708  48.242  1.00 46.53           C  
ATOM   1384  CZ  PHE C 148      -0.322 -10.656  47.893  1.00 47.46           C  
ATOM   1385  H   PHE C 148       2.308  -8.751  52.379  1.00 38.54           H  
ATOM   1386  HA  PHE C 148       0.307  -6.953  51.129  1.00 36.98           H  
ATOM   1387  HB2 PHE C 148       0.052  -9.679  52.534  1.00 40.92           H  
ATOM   1388  HB3 PHE C 148      -1.326  -8.706  52.091  1.00 40.92           H  
ATOM   1389  HD1 PHE C 148       1.413 -10.761  50.777  1.00 45.41           H  
ATOM   1390  HD2 PHE C 148      -1.969  -8.395  49.771  1.00 46.20           H  
ATOM   1391  HE1 PHE C 148       1.381 -11.780  48.539  1.00 47.22           H  
ATOM   1392  HE2 PHE C 148      -2.022  -9.410  47.531  1.00 46.53           H  
ATOM   1393  HZ  PHE C 148      -0.337 -11.096  46.907  1.00 47.46           H  
ATOM   1394  N   ALA C 149      -0.466  -5.854  53.237  1.00 30.59           N  
ATOM   1395  CA  ALA C 149      -1.100  -5.202  54.378  1.00 29.91           C  
ATOM   1396  C   ALA C 149      -2.609  -5.554  54.330  1.00 29.37           C  
ATOM   1397  O   ALA C 149      -3.375  -4.974  53.551  1.00 25.88           O  
ATOM   1398  CB  ALA C 149      -0.903  -3.694  54.315  1.00 30.06           C  
ATOM   1399  H   ALA C 149      -0.534  -5.383  52.346  1.00 30.59           H  
ATOM   1400  HA  ALA C 149      -0.663  -5.584  55.307  1.00 29.91           H  
ATOM   1401  HB1 ALA C 149       0.158  -3.434  54.272  1.00 30.06           H  
ATOM   1402  HB2 ALA C 149      -1.373  -3.259  53.431  1.00 30.06           H  
ATOM   1403  HB3 ALA C 149      -1.346  -3.205  55.187  1.00 30.06           H  
ATOM   1404  N   ASN C 150      -2.980  -6.554  55.122  1.00 30.98           N  
ATOM   1405  CA  ASN C 150      -4.356  -7.035  55.228  1.00 32.38           C  
ATOM   1406  C   ASN C 150      -5.003  -6.251  56.381  1.00 30.28           C  
ATOM   1407  O   ASN C 150      -4.753  -6.532  57.554  1.00 29.00           O  
ATOM   1408  CB  ASN C 150      -4.469  -8.515  55.583  1.00 36.86           C  
ATOM   1409  CG  ASN C 150      -4.031  -9.390  54.444  1.00 42.57           C  
ATOM   1410  OD1 ASN C 150      -4.835  -9.811  53.613  1.00 45.64           O  
ATOM   1411  ND2 ASN C 150      -2.738  -9.687  54.407  1.00 47.75           N  
ATOM   1412  H   ASN C 150      -2.286  -6.987  55.713  1.00 30.98           H  
ATOM   1413  HA  ASN C 150      -4.875  -6.838  54.286  1.00 32.38           H  
ATOM   1414  HB2 ASN C 150      -5.514  -8.769  55.805  1.00 36.86           H  
ATOM   1415  HB3 ASN C 150      -3.904  -8.775  56.484  1.00 36.86           H  
ATOM   1416 HD21 ASN C 150      -2.377 -10.282  53.675  1.00 47.75           H  
ATOM   1417 HD22 ASN C 150      -2.115  -9.318  55.111  1.00 47.75           H  
ATOM   1418  N   ILE C 151      -5.788  -5.238  56.018  1.00 28.99           N  
ATOM   1419  CA  ILE C 151      -6.398  -4.341  57.000  1.00 26.65           C  
ATOM   1420  C   ILE C 151      -7.683  -5.090  57.430  1.00 27.85           C  
ATOM   1421  O   ILE C 151      -8.441  -5.588  56.595  1.00 26.74           O  
ATOM   1422  CB  ILE C 151      -6.651  -2.933  56.451  1.00 25.91           C  
ATOM   1423  CG1 ILE C 151      -5.385  -2.348  55.780  1.00 25.24           C  
ATOM   1424  CG2 ILE C 151      -7.116  -2.012  57.586  1.00 24.98           C  
ATOM   1425  CD1 ILE C 151      -5.729  -1.500  54.565  1.00 24.10           C  
ATOM   1426  H   ILE C 151      -6.001  -5.115  55.039  1.00 28.99           H  
ATOM   1427  HA  ILE C 151      -5.713  -4.273  57.848  1.00 26.65           H  
ATOM   1428  HB  ILE C 151      -7.459  -2.977  55.719  1.00 25.91           H  
ATOM   1429 HG12 ILE C 151      -4.812  -1.754  56.499  1.00 25.24           H  
ATOM   1430 HG13 ILE C 151      -4.705  -3.133  55.434  1.00 25.24           H  
ATOM   1431 HG21 ILE C 151      -8.070  -2.349  58.004  1.00 24.98           H  
ATOM   1432 HG22 ILE C 151      -6.382  -1.979  58.399  1.00 24.98           H  
ATOM   1433 HG23 ILE C 151      -7.253  -0.992  57.228  1.00 24.98           H  
ATOM   1434 HD11 ILE C 151      -6.241  -2.102  53.808  1.00 24.10           H  
ATOM   1435 HD12 ILE C 151      -6.373  -0.661  54.829  1.00 24.10           H  
ATOM   1436 HD13 ILE C 151      -4.817  -1.104  54.108  1.00 24.10           H  
ATOM   1437  N   THR C 152      -7.792  -5.305  58.746  1.00 28.08           N  
ATOM   1438  CA  THR C 152      -8.720  -6.259  59.342  1.00 28.17           C  
ATOM   1439  C   THR C 152      -9.336  -5.723  60.655  1.00 28.45           C  
ATOM   1440  O   THR C 152      -8.942  -4.690  61.199  1.00 27.24           O  
ATOM   1441  CB  THR C 152      -8.018  -7.623  59.580  1.00 28.80           C  
ATOM   1442  OG1 THR C 152      -6.640  -7.455  59.968  1.00 28.95           O  
ATOM   1443  CG2 THR C 152      -8.038  -8.515  58.343  1.00 29.19           C  
ATOM   1444  H   THR C 152      -7.173  -4.811  59.373  1.00 28.08           H  
ATOM   1445  HA  THR C 152      -9.564  -6.403  58.654  1.00 28.17           H  
ATOM   1446  HB  THR C 152      -8.512  -8.171  60.388  1.00 28.80           H  
ATOM   1447 HG21 THR C 152      -9.064  -8.745  58.042  1.00 29.19           H  
ATOM   1448 HG22 THR C 152      -7.514  -8.050  57.503  1.00 29.19           H  
ATOM   1449 HG23 THR C 152      -7.519  -9.458  58.548  1.00 29.19           H  
ATOM   1450  HG1 THR C 152      -6.226  -6.921  59.256  1.00 28.95           H  
ATOM   1451  N   LEU C 153     -10.378  -6.427  61.104  1.00 28.18           N  
ATOM   1452  CA  LEU C 153     -11.017  -6.120  62.378  1.00 28.05           C  
ATOM   1453  C   LEU C 153     -10.078  -6.505  63.551  1.00 26.61           C  
ATOM   1454  O   LEU C 153      -9.347  -7.488  63.455  1.00 28.10           O  
ATOM   1455  CB  LEU C 153     -12.330  -6.903  62.545  1.00 29.82           C  
ATOM   1456  CG  LEU C 153     -13.463  -6.456  61.603  1.00 30.53           C  
ATOM   1457  CD1 LEU C 153     -14.635  -7.436  61.706  1.00 32.49           C  
ATOM   1458  CD2 LEU C 153     -13.944  -5.046  61.943  1.00 29.18           C  
ATOM   1459  H   LEU C 153     -10.769  -7.158  60.527  1.00 28.18           H  
ATOM   1460  HA  LEU C 153     -11.207  -5.047  62.382  1.00 28.05           H  
ATOM   1461  HB2 LEU C 153     -12.129  -7.972  62.386  1.00 29.82           H  
ATOM   1462  HB3 LEU C 153     -12.684  -6.813  63.580  1.00 29.82           H  
ATOM   1463  HG  LEU C 153     -13.104  -6.469  60.568  1.00 30.53           H  
ATOM   1464 HD11 LEU C 153     -14.321  -8.448  61.432  1.00 32.49           H  
ATOM   1465 HD12 LEU C 153     -15.038  -7.469  62.724  1.00 32.49           H  
ATOM   1466 HD13 LEU C 153     -15.447  -7.147  61.031  1.00 32.49           H  
ATOM   1467 HD21 LEU C 153     -14.189  -4.976  63.005  1.00 29.18           H  
ATOM   1468 HD22 LEU C 153     -13.183  -4.295  61.717  1.00 29.18           H  
ATOM   1469 HD23 LEU C 153     -14.844  -4.779  61.382  1.00 29.18           H  
ATOM   1470  N   PRO C 154     -10.174  -5.780  64.671  1.00 25.97           N  
ATOM   1471  CA  PRO C 154      -9.719  -6.295  65.958  1.00 27.15           C  
ATOM   1472  C   PRO C 154     -10.770  -7.278  66.530  1.00 26.53           C  
ATOM   1473  O   PRO C 154     -11.777  -7.611  65.887  1.00 25.13           O  
ATOM   1474  CB  PRO C 154      -9.624  -5.061  66.872  1.00 27.29           C  
ATOM   1475  CG  PRO C 154      -9.895  -3.867  65.965  1.00 27.63           C  
ATOM   1476  CD  PRO C 154     -10.719  -4.447  64.832  1.00 26.24           C  
ATOM   1477  HA  PRO C 154      -8.769  -6.823  65.850  1.00 27.15           H  
ATOM   1478  HB2 PRO C 154     -10.367  -5.079  67.679  1.00 27.29           H  
ATOM   1479  HB3 PRO C 154      -8.638  -4.984  67.342  1.00 27.29           H  
ATOM   1480  HG2 PRO C 154      -8.948  -3.477  65.577  1.00 27.63           H  
ATOM   1481  HG3 PRO C 154     -10.394  -3.048  66.485  1.00 27.63           H  
ATOM   1482  HD2 PRO C 154     -10.629  -3.855  63.924  1.00 26.24           H  
ATOM   1483  HD3 PRO C 154     -11.774  -4.550  65.101  1.00 26.24           H  
ATOM   1484  N   VAL C 155     -10.486  -7.746  67.739  1.00 26.36           N  
ATOM   1485  CA  VAL C 155     -11.490  -8.430  68.550  1.00 26.25           C  
ATOM   1486  C   VAL C 155     -12.426  -7.322  69.103  1.00 25.53           C  
ATOM   1487  O   VAL C 155     -12.265  -6.807  70.204  1.00 25.23           O  
ATOM   1488  CB  VAL C 155     -10.848  -9.272  69.675  1.00 27.14           C  
ATOM   1489  CG1 VAL C 155     -11.916 -10.010  70.492  1.00 28.22           C  
ATOM   1490  CG2 VAL C 155      -9.863 -10.304  69.111  1.00 29.47           C  
ATOM   1491  H   VAL C 155      -9.540  -7.681  68.087  1.00 26.36           H  
ATOM   1492  HA  VAL C 155     -12.078  -9.087  67.896  1.00 26.25           H  
ATOM   1493  HB  VAL C 155     -10.292  -8.613  70.355  1.00 27.14           H  
ATOM   1494 HG11 VAL C 155     -12.601  -9.315  70.986  1.00 28.22           H  
ATOM   1495 HG12 VAL C 155     -12.511 -10.675  69.856  1.00 28.22           H  
ATOM   1496 HG13 VAL C 155     -11.452 -10.620  71.275  1.00 28.22           H  
ATOM   1497 HG21 VAL C 155     -10.355 -10.970  68.394  1.00 29.47           H  
ATOM   1498 HG22 VAL C 155      -9.021  -9.823  68.604  1.00 29.47           H  
ATOM   1499 HG23 VAL C 155      -9.446 -10.922  69.914  1.00 29.47           H  
ATOM   1500  N   TYR C 156     -13.402  -6.955  68.281  1.00 24.68           N  
ATOM   1501  CA  TYR C 156     -14.487  -6.072  68.703  1.00 24.48           C  
ATOM   1502  C   TYR C 156     -15.518  -6.949  69.454  1.00 24.34           C  
ATOM   1503  O   TYR C 156     -15.651  -8.150  69.200  1.00 24.62           O  
ATOM   1504  CB  TYR C 156     -15.231  -5.401  67.534  1.00 24.60           C  
ATOM   1505  CG  TYR C 156     -14.581  -4.235  66.816  1.00 25.15           C  
ATOM   1506  CD1 TYR C 156     -13.643  -3.384  67.405  1.00 25.40           C  
ATOM   1507  CD2 TYR C 156     -15.031  -3.931  65.534  1.00 25.09           C  
ATOM   1508  CE1 TYR C 156     -13.152  -2.272  66.721  1.00 25.86           C  
ATOM   1509  CE2 TYR C 156     -14.552  -2.832  64.849  1.00 25.08           C  
ATOM   1510  CZ  TYR C 156     -13.610  -2.006  65.437  1.00 25.79           C  
ATOM   1511  OH  TYR C 156     -13.185  -0.921  64.734  1.00 25.10           O  
ATOM   1512  H   TYR C 156     -13.444  -7.341  67.348  1.00 24.68           H  
ATOM   1513  HA  TYR C 156     -14.096  -5.335  69.413  1.00 24.48           H  
ATOM   1514  HB2 TYR C 156     -15.468  -6.176  66.792  1.00 24.60           H  
ATOM   1515  HB3 TYR C 156     -16.197  -5.022  67.896  1.00 24.60           H  
ATOM   1516  HD1 TYR C 156     -13.293  -3.591  68.405  1.00 25.40           H  
ATOM   1517  HD2 TYR C 156     -15.768  -4.567  65.067  1.00 25.09           H  
ATOM   1518  HE1 TYR C 156     -12.423  -1.625  67.185  1.00 25.86           H  
ATOM   1519  HE2 TYR C 156     -14.913  -2.617  63.854  1.00 25.08           H  
ATOM   1520  HH  TYR C 156     -12.263  -0.710  65.021  1.00 25.10           H  
ATOM   1521  N   THR C 157     -16.240  -6.318  70.372  1.00 24.06           N  
ATOM   1522  CA  THR C 157     -17.388  -6.948  71.008  1.00 24.47           C  
ATOM   1523  C   THR C 157     -18.638  -6.698  70.134  1.00 23.72           C  
ATOM   1524  O   THR C 157     -18.716  -5.746  69.357  1.00 24.04           O  
ATOM   1525  CB  THR C 157     -17.632  -6.433  72.444  1.00 25.52           C  
ATOM   1526  OG1 THR C 157     -17.949  -5.034  72.433  1.00 24.62           O  
ATOM   1527  CG2 THR C 157     -16.432  -6.687  73.353  1.00 26.13           C  
ATOM   1528  H   THR C 157     -15.978  -5.385  70.657  1.00 24.06           H  
ATOM   1529  HA  THR C 157     -17.219  -8.032  71.047  1.00 24.47           H  
ATOM   1530  HB  THR C 157     -18.504  -6.943  72.870  1.00 25.52           H  
ATOM   1531 HG21 THR C 157     -16.155  -7.745  73.359  1.00 26.13           H  
ATOM   1532 HG22 THR C 157     -15.565  -6.093  73.046  1.00 26.13           H  
ATOM   1533 HG23 THR C 157     -16.665  -6.386  74.381  1.00 26.13           H  
ATOM   1534  HG1 THR C 157     -17.647  -4.646  73.277  1.00 24.62           H  
ATOM   1535  N   LEU C 158     -19.655  -7.513  70.347  1.00 24.30           N  
ATOM   1536  CA  LEU C 158     -20.948  -7.322  69.673  1.00 23.30           C  
ATOM   1537  C   LEU C 158     -21.568  -5.983  70.139  1.00 22.87           C  
ATOM   1538  O   LEU C 158     -22.310  -5.326  69.402  1.00 22.48           O  
ATOM   1539  CB  LEU C 158     -21.875  -8.503  69.988  1.00 23.77           C  
ATOM   1540  CG  LEU C 158     -23.240  -8.483  69.272  1.00 23.86           C  
ATOM   1541  CD1 LEU C 158     -23.105  -8.465  67.749  1.00 23.58           C  
ATOM   1542  CD2 LEU C 158     -24.065  -9.700  69.702  1.00 24.98           C  
ATOM   1543  H   LEU C 158     -19.535  -8.317  70.948  1.00 24.30           H  
ATOM   1544  HA  LEU C 158     -20.739  -7.246  68.600  1.00 23.30           H  
ATOM   1545  HB2 LEU C 158     -21.354  -9.436  69.735  1.00 23.77           H  
ATOM   1546  HB3 LEU C 158     -22.050  -8.541  71.072  1.00 23.77           H  
ATOM   1547  HG  LEU C 158     -23.793  -7.590  69.582  1.00 23.86           H  
ATOM   1548 HD11 LEU C 158     -22.638  -7.539  67.400  1.00 23.58           H  
ATOM   1549 HD12 LEU C 158     -22.501  -9.307  67.395  1.00 23.58           H  
ATOM   1550 HD13 LEU C 158     -24.088  -8.530  67.272  1.00 23.58           H  
ATOM   1551 HD21 LEU C 158     -23.575 -10.636  69.414  1.00 24.98           H  
ATOM   1552 HD22 LEU C 158     -24.206  -9.710  70.788  1.00 24.98           H  
ATOM   1553 HD23 LEU C 158     -25.057  -9.680  69.239  1.00 24.98           H  
ATOM   1554  N   LYS C 159     -21.299  -5.617  71.392  1.00 23.35           N  
ATOM   1555  CA  LYS C 159     -21.838  -4.388  71.978  1.00 23.43           C  
ATOM   1556  C   LYS C 159     -21.206  -3.195  71.229  1.00 23.79           C  
ATOM   1557  O   LYS C 159     -21.899  -2.257  70.831  1.00 23.25           O  
ATOM   1558  CB  LYS C 159     -21.523  -4.340  73.477  1.00 24.36           C  
ATOM   1559  CG  LYS C 159     -22.338  -3.282  74.230  1.00 24.50           C  
ATOM   1560  CD  LYS C 159     -21.891  -3.198  75.693  1.00 26.25           C  
ATOM   1561  CE  LYS C 159     -22.732  -2.210  76.494  1.00 27.32           C  
ATOM   1562  NZ  LYS C 159     -22.088  -1.967  77.787  1.00 28.95           N1+
ATOM   1563  H   LYS C 159     -20.691  -6.188  71.961  1.00 23.35           H  
ATOM   1564  HA  LYS C 159     -22.920  -4.380  71.799  1.00 23.43           H  
ATOM   1565  HB2 LYS C 159     -21.735  -5.320  73.925  1.00 24.36           H  
ATOM   1566  HB3 LYS C 159     -20.453  -4.156  73.632  1.00 24.36           H  
ATOM   1567  HG2 LYS C 159     -22.209  -2.301  73.757  1.00 24.50           H  
ATOM   1568  HG3 LYS C 159     -23.404  -3.532  74.178  1.00 24.50           H  
ATOM   1569  HD2 LYS C 159     -20.834  -2.907  75.720  1.00 26.25           H  
ATOM   1570  HD3 LYS C 159     -21.956  -4.189  76.160  1.00 26.25           H  
ATOM   1571  HE2 LYS C 159     -23.731  -2.607  76.696  1.00 27.32           H  
ATOM   1572  HE3 LYS C 159     -22.821  -1.243  75.991  1.00 27.32           H  
ATOM   1573  HZ1 LYS C 159     -21.819  -2.778  78.340  1.00 28.95           H  
ATOM   1574  HZ2 LYS C 159     -21.193  -1.435  77.592  1.00 28.95           H  
ATOM   1575  HZ3 LYS C 159     -22.599  -1.303  78.402  1.00 28.95           H  
ATOM   1576  N   GLU C 160     -19.894  -3.225  71.038  1.00 23.99           N  
ATOM   1577  CA  GLU C 160     -19.170  -2.140  70.359  1.00 25.87           C  
ATOM   1578  C   GLU C 160     -19.680  -2.069  68.904  1.00 23.98           C  
ATOM   1579  O   GLU C 160     -19.935  -0.999  68.383  1.00 24.14           O  
ATOM   1580  CB  GLU C 160     -17.653  -2.391  70.426  1.00 29.53           C  
ATOM   1581  CG  GLU C 160     -16.790  -1.522  69.512  1.00 34.98           C  
ATOM   1582  CD  GLU C 160     -16.970  -0.033  69.666  1.00 38.05           C  
ATOM   1583  OE1 GLU C 160     -17.298   0.431  70.784  1.00 40.92           O  
ATOM   1584  OE2 GLU C 160     -16.807   0.685  68.638  1.00 37.37           O1-
ATOM   1585  H   GLU C 160     -19.344  -4.011  71.353  1.00 23.99           H  
ATOM   1586  HA  GLU C 160     -19.438  -1.203  70.859  1.00 25.87           H  
ATOM   1587  HB2 GLU C 160     -17.325  -2.269  71.466  1.00 29.53           H  
ATOM   1588  HB3 GLU C 160     -17.441  -3.436  70.167  1.00 29.53           H  
ATOM   1589  HG2 GLU C 160     -16.973  -1.804  68.469  1.00 34.98           H  
ATOM   1590  HG3 GLU C 160     -15.734  -1.743  69.709  1.00 34.98           H  
ATOM   1591  N   ARG C 161     -19.764  -3.216  68.244  1.00 23.59           N  
ATOM   1592  CA  ARG C 161     -20.166  -3.227  66.846  1.00 23.27           C  
ATOM   1593  C   ARG C 161     -21.629  -2.763  66.660  1.00 22.56           C  
ATOM   1594  O   ARG C 161     -21.955  -2.161  65.649  1.00 21.94           O  
ATOM   1595  CB  ARG C 161     -19.919  -4.588  66.194  1.00 23.99           C  
ATOM   1596  CG  ARG C 161     -20.137  -4.608  64.674  1.00 23.82           C  
ATOM   1597  CD  ARG C 161     -19.366  -3.523  63.915  1.00 23.66           C  
ATOM   1598  NE  ARG C 161     -19.530  -3.685  62.463  1.00 24.28           N  
ATOM   1599  CZ  ARG C 161     -18.944  -2.941  61.538  1.00 26.01           C  
ATOM   1600  NH1 ARG C 161     -18.107  -1.955  61.864  1.00 26.22           N  
ATOM   1601  NH2 ARG C 161     -19.165  -3.213  60.263  1.00 28.17           N1+
ATOM   1602  H   ARG C 161     -19.513  -4.076  68.710  1.00 23.59           H  
ATOM   1603  HA  ARG C 161     -19.536  -2.471  66.363  1.00 23.27           H  
ATOM   1604  HB2 ARG C 161     -18.887  -4.901  66.399  1.00 23.99           H  
ATOM   1605  HB3 ARG C 161     -20.567  -5.346  66.652  1.00 23.99           H  
ATOM   1606  HG2 ARG C 161     -21.206  -4.515  64.447  1.00 23.82           H  
ATOM   1607  HG3 ARG C 161     -19.838  -5.593  64.294  1.00 23.82           H  
ATOM   1608  HD2 ARG C 161     -18.300  -3.596  64.153  1.00 23.66           H  
ATOM   1609  HD3 ARG C 161     -19.748  -2.532  64.171  1.00 23.66           H  
ATOM   1610  HE  ARG C 161     -20.103  -4.453  62.144  1.00 24.28           H  
ATOM   1611 HH11 ARG C 161     -17.933  -1.741  62.835  1.00 26.22           H  
ATOM   1612 HH12 ARG C 161     -17.647  -1.423  61.139  1.00 26.22           H  
ATOM   1613 HH21 ARG C 161     -19.772  -3.979  60.009  1.00 28.17           H  
ATOM   1614 HH22 ARG C 161     -18.727  -2.656  59.544  1.00 28.17           H  
ATOM   1615  N   CYS C 162     -22.503  -3.056  67.612  1.00 22.95           N  
ATOM   1616  CA  CYS C 162     -23.884  -2.565  67.544  1.00 23.10           C  
ATOM   1617  C   CYS C 162     -23.883  -1.045  67.818  1.00 23.01           C  
ATOM   1618  O   CYS C 162     -24.658  -0.300  67.238  1.00 22.43           O  
ATOM   1619  CB  CYS C 162     -24.834  -3.224  68.545  1.00 23.54           C  
ATOM   1620  SG  CYS C 162     -25.218  -4.943  68.089  1.00 24.52           S  
ATOM   1621  H   CYS C 162     -22.207  -3.600  68.410  1.00 22.95           H  
ATOM   1622  HA  CYS C 162     -24.246  -2.699  66.516  1.00 23.10           H  
ATOM   1623  HB2 CYS C 162     -25.783  -2.678  68.585  1.00 23.54           H  
ATOM   1624  HB3 CYS C 162     -24.411  -3.219  69.556  1.00 23.54           H  
ATOM   1625  HG  CYS C 162     -23.992  -5.426  68.363  1.00 24.52           H  
ATOM   1626  N   LEU C 163     -23.063  -0.613  68.771  1.00 23.83           N  
ATOM   1627  CA  LEU C 163     -22.977   0.798  69.121  1.00 25.04           C  
ATOM   1628  C   LEU C 163     -22.381   1.634  67.969  1.00 25.01           C  
ATOM   1629  O   LEU C 163     -22.652   2.833  67.874  1.00 25.75           O  
ATOM   1630  CB  LEU C 163     -22.198   1.052  70.414  1.00 25.99           C  
ATOM   1631  CG  LEU C 163     -22.978   0.672  71.690  1.00 26.79           C  
ATOM   1632  CD1 LEU C 163     -22.046   0.748  72.898  1.00 28.55           C  
ATOM   1633  CD2 LEU C 163     -24.191   1.574  71.925  1.00 27.05           C  
ATOM   1634  H   LEU C 163     -22.505  -1.276  69.290  1.00 23.83           H  
ATOM   1635  HA  LEU C 163     -24.006   1.151  69.226  1.00 25.04           H  
ATOM   1636  HB2 LEU C 163     -21.252   0.498  70.379  1.00 25.99           H  
ATOM   1637  HB3 LEU C 163     -21.921   2.113  70.477  1.00 25.99           H  
ATOM   1638  HG  LEU C 163     -23.340  -0.358  71.608  1.00 26.79           H  
ATOM   1639 HD11 LEU C 163     -21.180   0.091  72.767  1.00 28.55           H  
ATOM   1640 HD12 LEU C 163     -21.681   1.770  73.046  1.00 28.55           H  
ATOM   1641 HD13 LEU C 163     -22.564   0.438  73.811  1.00 28.55           H  
ATOM   1642 HD21 LEU C 163     -23.908   2.630  71.907  1.00 27.05           H  
ATOM   1643 HD22 LEU C 163     -24.962   1.416  71.165  1.00 27.05           H  
ATOM   1644 HD23 LEU C 163     -24.652   1.364  72.896  1.00 27.05           H  
ATOM   1645  N   GLN C 164     -21.618   0.995  67.079  1.00 24.97           N  
ATOM   1646  CA  GLN C 164     -21.065   1.688  65.917  1.00 25.22           C  
ATOM   1647  C   GLN C 164     -22.186   2.139  64.959  1.00 24.87           C  
ATOM   1648  O   GLN C 164     -22.038   3.108  64.234  1.00 25.50           O  
ATOM   1649  CB  GLN C 164     -20.049   0.830  65.158  1.00 25.04           C  
ATOM   1650  CG  GLN C 164     -18.725   0.818  65.903  1.00 25.11           C  
ATOM   1651  CD  GLN C 164     -17.695  -0.136  65.340  1.00 25.19           C  
ATOM   1652  OE1 GLN C 164     -17.775  -0.669  64.212  1.00 25.25           O  
ATOM   1653  NE2 GLN C 164     -16.634  -0.272  66.120  1.00 24.05           N  
ATOM   1654  H   GLN C 164     -21.431   0.010  67.203  1.00 24.97           H  
ATOM   1655  HA  GLN C 164     -20.591   2.609  66.282  1.00 25.22           H  
ATOM   1656  HB2 GLN C 164     -20.423  -0.190  65.024  1.00 25.04           H  
ATOM   1657  HB3 GLN C 164     -19.884   1.231  64.150  1.00 25.04           H  
ATOM   1658  HG2 GLN C 164     -18.885   0.569  66.953  1.00 25.11           H  
ATOM   1659  HG3 GLN C 164     -18.288   1.824  65.884  1.00 25.11           H  
ATOM   1660 HE21 GLN C 164     -15.847  -0.824  65.810  1.00 24.05           H  
ATOM   1661 HE22 GLN C 164     -16.612   0.175  67.025  1.00 24.05           H  
ATOM   1662  N   VAL C 165     -23.304   1.425  64.972  1.00 26.08           N  
ATOM   1663  CA  VAL C 165     -24.462   1.784  64.153  1.00 26.08           C  
ATOM   1664  C   VAL C 165     -25.191   2.916  64.924  1.00 26.49           C  
ATOM   1665  O   VAL C 165     -25.609   3.915  64.351  1.00 26.65           O  
ATOM   1666  CB  VAL C 165     -25.388   0.576  63.900  1.00 26.46           C  
ATOM   1667  CG1 VAL C 165     -26.593   0.972  63.040  1.00 26.76           C  
ATOM   1668  CG2 VAL C 165     -24.634  -0.568  63.213  1.00 27.00           C  
ATOM   1669  H   VAL C 165     -23.404   0.661  65.625  1.00 26.08           H  
ATOM   1670  HA  VAL C 165     -24.106   2.202  63.203  1.00 26.08           H  
ATOM   1671  HB  VAL C 165     -25.772   0.199  64.856  1.00 26.46           H  
ATOM   1672 HG11 VAL C 165     -27.219   1.713  63.547  1.00 26.76           H  
ATOM   1673 HG12 VAL C 165     -26.275   1.393  62.080  1.00 26.76           H  
ATOM   1674 HG13 VAL C 165     -27.226   0.101  62.834  1.00 26.76           H  
ATOM   1675 HG21 VAL C 165     -24.205  -0.243  62.259  1.00 27.00           H  
ATOM   1676 HG22 VAL C 165     -23.821  -0.944  63.841  1.00 27.00           H  
ATOM   1677 HG23 VAL C 165     -25.306  -1.410  63.013  1.00 27.00           H  
ATOM   1678  N   VAL C 166     -25.389   2.702  66.221  1.00 26.95           N  
ATOM   1679  CA  VAL C 166     -26.182   3.621  67.048  1.00 28.27           C  
ATOM   1680  C   VAL C 166     -25.509   5.017  67.108  1.00 29.96           C  
ATOM   1681  O   VAL C 166     -26.191   6.034  67.150  1.00 31.53           O  
ATOM   1682  CB  VAL C 166     -26.420   3.032  68.458  1.00 28.11           C  
ATOM   1683  CG1 VAL C 166     -27.075   4.026  69.420  1.00 29.96           C  
ATOM   1684  CG2 VAL C 166     -27.298   1.776  68.384  1.00 28.75           C  
ATOM   1685  H   VAL C 166     -25.013   1.873  66.659  1.00 26.95           H  
ATOM   1686  HA  VAL C 166     -27.143   3.762  66.533  1.00 28.27           H  
ATOM   1687  HB  VAL C 166     -25.454   2.752  68.891  1.00 28.11           H  
ATOM   1688 HG11 VAL C 166     -26.393   4.848  69.656  1.00 29.96           H  
ATOM   1689 HG12 VAL C 166     -27.994   4.443  68.997  1.00 29.96           H  
ATOM   1690 HG13 VAL C 166     -27.328   3.543  70.370  1.00 29.96           H  
ATOM   1691 HG21 VAL C 166     -28.296   2.016  68.001  1.00 28.75           H  
ATOM   1692 HG22 VAL C 166     -26.865   1.014  67.732  1.00 28.75           H  
ATOM   1693 HG23 VAL C 166     -27.416   1.328  69.377  1.00 28.75           H  
ATOM   1694  N   ARG C 167     -24.175   5.043  67.156  1.00 29.33           N  
ATOM   1695  CA  ARG C 167     -23.403   6.291  67.261  1.00 31.50           C  
ATOM   1696  C   ARG C 167     -23.593   7.231  66.039  1.00 33.15           C  
ATOM   1697  O   ARG C 167     -23.239   8.409  66.093  1.00 36.73           O  
ATOM   1698  CB  ARG C 167     -21.895   6.022  67.399  1.00 30.37           C  
ATOM   1699  CG  ARG C 167     -21.457   5.588  68.805  1.00 30.83           C  
ATOM   1700  CD  ARG C 167     -19.989   5.144  68.786  1.00 29.58           C  
ATOM   1701  NE  ARG C 167     -19.654   4.309  69.948  1.00 29.32           N  
ATOM   1702  CZ  ARG C 167     -18.849   3.242  69.928  1.00 28.63           C  
ATOM   1703  NH1 ARG C 167     -18.136   2.933  68.853  1.00 27.08           N  
ATOM   1704  NH2 ARG C 167     -18.740   2.480  71.015  1.00 28.01           N1+
ATOM   1705  H   ARG C 167     -23.658   4.176  67.157  1.00 29.33           H  
ATOM   1706  HA  ARG C 167     -23.777   6.824  68.139  1.00 31.50           H  
ATOM   1707  HB2 ARG C 167     -21.604   5.261  66.663  1.00 30.37           H  
ATOM   1708  HB3 ARG C 167     -21.324   6.924  67.141  1.00 30.37           H  
ATOM   1709  HG2 ARG C 167     -22.088   4.776  69.174  1.00 30.83           H  
ATOM   1710  HG3 ARG C 167     -21.583   6.415  69.513  1.00 30.83           H  
ATOM   1711  HD2 ARG C 167     -19.324   6.013  68.785  1.00 29.58           H  
ATOM   1712  HD3 ARG C 167     -19.821   4.566  67.874  1.00 29.58           H  
ATOM   1713  HE  ARG C 167     -20.156   4.489  70.806  1.00 29.32           H  
ATOM   1714 HH11 ARG C 167     -18.206   3.500  68.020  1.00 27.08           H  
ATOM   1715 HH12 ARG C 167     -17.522   2.131  68.868  1.00 27.08           H  
ATOM   1716 HH21 ARG C 167     -19.263   2.710  71.847  1.00 28.01           H  
ATOM   1717 HH22 ARG C 167     -18.133   1.672  71.006  1.00 28.01           H  
ATOM   1718  N   SER C 168     -24.114   6.694  64.937  1.00 31.22           N  
ATOM   1719  CA  SER C 168     -24.334   7.495  63.728  1.00 30.74           C  
ATOM   1720  C   SER C 168     -25.573   8.406  63.899  1.00 31.39           C  
ATOM   1721  O   SER C 168     -25.697   9.448  63.270  1.00 31.83           O  
ATOM   1722  CB  SER C 168     -24.491   6.631  62.471  1.00 29.48           C  
ATOM   1723  OG  SER C 168     -25.660   5.815  62.490  1.00 28.11           O  
ATOM   1724  H   SER C 168     -24.408   5.727  64.948  1.00 31.22           H  
ATOM   1725  HA  SER C 168     -23.465   8.152  63.604  1.00 30.74           H  
ATOM   1726  HB2 SER C 168     -23.623   5.976  62.339  1.00 29.48           H  
ATOM   1727  HB3 SER C 168     -24.565   7.272  61.586  1.00 29.48           H  
ATOM   1728  HG  SER C 168     -25.550   5.117  63.170  1.00 28.11           H  
ATOM   1729  N   LEU C 169     -26.511   7.936  64.715  1.00 33.19           N  
ATOM   1730  CA  LEU C 169     -27.777   8.612  64.959  1.00 35.32           C  
ATOM   1731  C   LEU C 169     -27.651   9.360  66.304  1.00 36.46           C  
ATOM   1732  O   LEU C 169     -27.926  10.549  66.417  1.00 39.22           O  
ATOM   1733  CB  LEU C 169     -28.948   7.620  65.004  1.00 36.52           C  
ATOM   1734  CG  LEU C 169     -29.169   6.823  63.704  1.00 37.02           C  
ATOM   1735  CD1 LEU C 169     -30.315   5.826  63.898  1.00 38.61           C  
ATOM   1736  CD2 LEU C 169     -29.465   7.725  62.506  1.00 36.81           C  
ATOM   1737  H   LEU C 169     -26.323   7.090  65.233  1.00 33.19           H  
ATOM   1738  HA  LEU C 169     -27.947   9.373  64.190  1.00 35.32           H  
ATOM   1739  HB2 LEU C 169     -28.792   6.904  65.822  1.00 36.52           H  
ATOM   1740  HB3 LEU C 169     -29.866   8.169  65.259  1.00 36.52           H  
ATOM   1741  HG  LEU C 169     -28.265   6.243  63.482  1.00 37.02           H  
ATOM   1742 HD11 LEU C 169     -30.100   5.143  64.727  1.00 38.61           H  
ATOM   1743 HD12 LEU C 169     -31.257   6.340  64.117  1.00 38.61           H  
ATOM   1744 HD13 LEU C 169     -30.460   5.220  62.998  1.00 38.61           H  
ATOM   1745 HD21 LEU C 169     -30.321   8.379  62.703  1.00 36.81           H  
ATOM   1746 HD22 LEU C 169     -28.605   8.353  62.257  1.00 36.81           H  
ATOM   1747 HD23 LEU C 169     -29.695   7.127  61.617  1.00 36.81           H  
ATOM   1748  N   VAL C 170     -27.284   8.613  67.342  1.00 35.90           N  
ATOM   1749  CA  VAL C 170     -27.166   9.078  68.724  1.00 35.84           C  
ATOM   1750  C   VAL C 170     -25.700   9.549  68.821  1.00 37.67           C  
ATOM   1751  O   VAL C 170     -24.792   8.789  69.152  1.00 37.90           O  
ATOM   1752  CB  VAL C 170     -27.501   7.940  69.714  1.00 34.98           C  
ATOM   1753  CG1 VAL C 170     -27.341   8.364  71.174  1.00 35.65           C  
ATOM   1754  CG2 VAL C 170     -28.930   7.423  69.503  1.00 33.99           C  
ATOM   1755  H   VAL C 170     -27.022   7.650  67.187  1.00 35.90           H  
ATOM   1756  HA  VAL C 170     -27.841   9.927  68.871  1.00 35.84           H  
ATOM   1757  HB  VAL C 170     -26.812   7.106  69.542  1.00 34.98           H  
ATOM   1758 HG11 VAL C 170     -26.340   8.752  71.373  1.00 35.65           H  
ATOM   1759 HG12 VAL C 170     -28.069   9.132  71.449  1.00 35.65           H  
ATOM   1760 HG13 VAL C 170     -27.498   7.509  71.841  1.00 35.65           H  
ATOM   1761 HG21 VAL C 170     -29.663   8.228  69.624  1.00 33.99           H  
ATOM   1762 HG22 VAL C 170     -29.057   6.993  68.505  1.00 33.99           H  
ATOM   1763 HG23 VAL C 170     -29.169   6.637  70.228  1.00 33.99           H  
ATOM   1764  N   LYS C 171     -25.484  10.780  68.385  1.00 41.01           N  
ATOM   1765  CA  LYS C 171     -24.140  11.361  68.238  1.00 44.18           C  
ATOM   1766  C   LYS C 171     -23.787  12.067  69.585  1.00 43.76           C  
ATOM   1767  O   LYS C 171     -24.664  12.174  70.442  1.00 45.30           O  
ATOM   1768  CB  LYS C 171     -24.152  12.340  67.046  1.00 48.95           C  
ATOM   1769  CG  LYS C 171     -24.610  11.674  65.743  1.00 52.74           C  
ATOM   1770  CD  LYS C 171     -25.071  12.634  64.645  1.00 59.20           C  
ATOM   1771  CE  LYS C 171     -26.167  13.644  64.974  1.00 64.69           C  
ATOM   1772  NZ  LYS C 171     -27.218  13.127  65.858  1.00 68.22           N1+
ATOM   1773  H   LYS C 171     -26.269  11.363  68.130  1.00 41.01           H  
ATOM   1774  HA  LYS C 171     -23.421  10.553  68.068  1.00 44.18           H  
ATOM   1775  HB2 LYS C 171     -24.791  13.187  67.297  1.00 48.95           H  
ATOM   1776  HB3 LYS C 171     -23.162  12.768  66.872  1.00 48.95           H  
ATOM   1777  HG2 LYS C 171     -23.778  11.075  65.351  1.00 52.74           H  
ATOM   1778  HG3 LYS C 171     -25.414  10.961  65.923  1.00 52.74           H  
ATOM   1779  HD2 LYS C 171     -25.418  12.026  63.800  1.00 59.20           H  
ATOM   1780  HD3 LYS C 171     -24.201  13.186  64.268  1.00 59.20           H  
ATOM   1781  HE2 LYS C 171     -26.660  13.969  64.051  1.00 64.69           H  
ATOM   1782  HE3 LYS C 171     -25.749  14.533  65.456  1.00 64.69           H  
ATOM   1783  HZ1 LYS C 171     -27.333  12.100  65.928  1.00 68.22           H  
ATOM   1784  HZ2 LYS C 171     -27.043  13.493  66.834  1.00 68.22           H  
ATOM   1785  HZ3 LYS C 171     -28.139  13.518  65.649  1.00 68.22           H  
ATOM   1786  N   PRO C 172     -22.562  12.590  69.746  1.00 42.76           N  
ATOM   1787  CA  PRO C 172     -22.149  13.186  71.033  1.00 43.60           C  
ATOM   1788  C   PRO C 172     -22.970  14.362  71.620  1.00 46.82           C  
ATOM   1789  O   PRO C 172     -22.776  14.771  72.761  1.00 46.42           O  
ATOM   1790  CB  PRO C 172     -20.701  13.626  70.805  1.00 43.91           C  
ATOM   1791  CG  PRO C 172     -20.214  12.682  69.716  1.00 42.07           C  
ATOM   1792  CD  PRO C 172     -21.436  12.546  68.823  1.00 42.62           C  
ATOM   1793  HA  PRO C 172     -22.191  12.382  71.765  1.00 43.60           H  
ATOM   1794  HB2 PRO C 172     -20.656  14.663  70.450  1.00 43.91           H  
ATOM   1795  HB3 PRO C 172     -20.099  13.557  71.717  1.00 43.91           H  
ATOM   1796  HG2 PRO C 172     -19.956  11.710  70.155  1.00 42.07           H  
ATOM   1797  HG3 PRO C 172     -19.340  13.062  69.181  1.00 42.07           H  
ATOM   1798  HD2 PRO C 172     -21.422  11.627  68.233  1.00 42.62           H  
ATOM   1799  HD3 PRO C 172     -21.515  13.412  68.158  1.00 42.62           H  
ATOM   1800  N   GLU C 173     -23.918  14.854  70.828  1.00 51.65           N  
ATOM   1801  CA  GLU C 173     -24.905  15.853  71.241  1.00 52.97           C  
ATOM   1802  C   GLU C 173     -26.159  15.164  71.856  1.00 51.33           C  
ATOM   1803  O   GLU C 173     -26.886  15.768  72.644  1.00 53.02           O  
ATOM   1804  CB  GLU C 173     -25.251  16.840  70.114  1.00 56.34           C  
ATOM   1805  CG  GLU C 173     -25.565  16.244  68.738  1.00 59.91           C  
ATOM   1806  CD  GLU C 173     -26.819  15.414  68.670  1.00 61.89           C  
ATOM   1807  OE1 GLU C 173     -26.812  14.398  67.943  1.00 59.69           O  
ATOM   1808  OE2 GLU C 173     -27.805  15.765  69.354  1.00 66.11           O1-
ATOM   1809  H   GLU C 173     -24.029  14.469  69.901  1.00 51.65           H  
ATOM   1810  HA  GLU C 173     -24.467  16.428  72.068  1.00 52.97           H  
ATOM   1811  HB2 GLU C 173     -26.085  17.477  70.437  1.00 56.34           H  
ATOM   1812  HB3 GLU C 173     -24.390  17.509  69.982  1.00 56.34           H  
ATOM   1813  HG2 GLU C 173     -24.713  15.671  68.358  1.00 59.91           H  
ATOM   1814  HG3 GLU C 173     -25.706  17.072  68.031  1.00 59.91           H  
ATOM   1815  N   ASN C 174     -26.401  13.921  71.447  1.00 48.27           N  
ATOM   1816  CA  ASN C 174     -27.574  13.139  71.843  1.00 47.07           C  
ATOM   1817  C   ASN C 174     -27.237  12.343  73.122  1.00 42.55           C  
ATOM   1818  O   ASN C 174     -28.125  11.800  73.776  1.00 39.52           O  
ATOM   1819  CB  ASN C 174     -28.018  12.174  70.748  1.00 49.24           C  
ATOM   1820  CG  ASN C 174     -29.501  11.833  70.817  1.00 52.42           C  
ATOM   1821  ND2 ASN C 174     -29.973  11.298  71.816  1.00 54.21           N  
ATOM   1822  OD1 ASN C 174     -30.229  12.116  69.742  1.00 54.11           O  
ATOM   1823  H   ASN C 174     -25.726  13.462  70.851  1.00 48.27           H  
ATOM   1824  HA  ASN C 174     -28.374  13.836  72.108  1.00 47.07           H  
ATOM   1825  HB2 ASN C 174     -27.444  11.245  70.798  1.00 49.24           H  
ATOM   1826  HB3 ASN C 174     -27.834  12.609  69.760  1.00 49.24           H  
ATOM   1827 HD21 ASN C 174     -29.382  11.102  72.611  1.00 54.21           H  
ATOM   1828 HD22 ASN C 174     -30.952  11.054  71.843  1.00 54.21           H  
ATOM   1829  N   TYR C 175     -25.950  12.295  73.471  1.00 40.25           N  
ATOM   1830  CA  TYR C 175     -25.494  11.645  74.707  1.00 39.91           C  
ATOM   1831  C   TYR C 175     -25.963  12.462  75.941  1.00 40.28           C  
ATOM   1832  O   TYR C 175     -25.851  11.999  77.076  1.00 40.25           O  
ATOM   1833  CB  TYR C 175     -23.960  11.564  74.807  1.00 40.30           C  
ATOM   1834  CG  TYR C 175     -23.178  10.734  73.816  1.00 39.15           C  
ATOM   1835  CD1 TYR C 175     -23.754   9.965  72.796  1.00 38.51           C  
ATOM   1836  CD2 TYR C 175     -21.794  10.731  73.928  1.00 39.28           C  
ATOM   1837  CE1 TYR C 175     -22.956   9.251  71.907  1.00 37.47           C  
ATOM   1838  CE2 TYR C 175     -20.994  10.011  73.057  1.00 37.33           C  
ATOM   1839  CZ  TYR C 175     -21.574   9.278  72.053  1.00 36.21           C  
ATOM   1840  OH  TYR C 175     -20.814   8.511  71.218  1.00 37.09           O  
ATOM   1841  H   TYR C 175     -25.255  12.704  72.863  1.00 40.25           H  
ATOM   1842  HA  TYR C 175     -25.957  10.653  74.768  1.00 39.91           H  
ATOM   1843  HB2 TYR C 175     -23.567  12.587  74.743  1.00 40.30           H  
ATOM   1844  HB3 TYR C 175     -23.696  11.190  75.806  1.00 40.30           H  
ATOM   1845  HD1 TYR C 175     -24.829   9.926  72.699  1.00 38.51           H  
ATOM   1846  HD2 TYR C 175     -21.329  11.304  74.716  1.00 39.28           H  
ATOM   1847  HE1 TYR C 175     -23.407   8.679  71.110  1.00 37.47           H  
ATOM   1848  HE2 TYR C 175     -19.919  10.027  73.167  1.00 37.33           H  
ATOM   1849  HH  TYR C 175     -19.967   8.312  71.679  1.00 37.09           H  
ATOM   1850  N   ARG C 176     -26.390  13.693  75.698  1.00 42.03           N  
ATOM   1851  CA  ARG C 176     -26.823  14.626  76.737  1.00 44.29           C  
ATOM   1852  C   ARG C 176     -28.369  14.682  76.818  1.00 42.45           C  
ATOM   1853  O   ARG C 176     -28.936  15.383  77.647  1.00 43.33           O  
ATOM   1854  CB  ARG C 176     -26.273  16.045  76.496  1.00 47.86           C  
ATOM   1855  CG  ARG C 176     -24.899  16.127  75.822  1.00 51.32           C  
ATOM   1856  CD  ARG C 176     -23.765  15.411  76.557  1.00 55.38           C  
ATOM   1857  NE  ARG C 176     -22.676  15.118  75.611  1.00 58.86           N  
ATOM   1858  CZ  ARG C 176     -21.609  14.360  75.879  1.00 59.77           C  
ATOM   1859  NH1 ARG C 176     -20.734  14.089  74.914  1.00 63.21           N  
ATOM   1860  NH2 ARG C 176     -21.408  13.857  77.096  1.00 59.41           N1+
ATOM   1861  H   ARG C 176     -26.455  14.005  74.739  1.00 42.03           H  
ATOM   1862  HA  ARG C 176     -26.470  14.259  77.709  1.00 44.29           H  
ATOM   1863  HB2 ARG C 176     -26.976  16.604  75.865  1.00 47.86           H  
ATOM   1864  HB3 ARG C 176     -26.245  16.582  77.453  1.00 47.86           H  
ATOM   1865  HG2 ARG C 176     -24.625  17.183  75.702  1.00 51.32           H  
ATOM   1866  HG3 ARG C 176     -24.983  15.736  74.801  1.00 51.32           H  
ATOM   1867  HD2 ARG C 176     -24.102  14.463  76.983  1.00 55.38           H  
ATOM   1868  HD3 ARG C 176     -23.375  16.053  77.353  1.00 55.38           H  
ATOM   1869  HE  ARG C 176     -22.779  15.462  74.667  1.00 58.86           H  
ATOM   1870 HH11 ARG C 176     -19.930  13.509  75.109  1.00 63.21           H  
ATOM   1871 HH12 ARG C 176     -20.874  14.463  73.986  1.00 63.21           H  
ATOM   1872 HH21 ARG C 176     -22.069  14.047  77.836  1.00 59.41           H  
ATOM   1873 HH22 ARG C 176     -20.595  13.286  77.279  1.00 59.41           H  
ATOM   1874  N   ARG C 177     -29.028  13.853  76.011  1.00 41.24           N  
ATOM   1875  CA  ARG C 177     -30.454  13.998  75.712  1.00 42.74           C  
ATOM   1876  C   ARG C 177     -31.150  12.619  75.795  1.00 42.93           C  
ATOM   1877  O   ARG C 177     -32.122  12.335  75.087  1.00 43.22           O  
ATOM   1878  CB  ARG C 177     -30.693  14.618  74.324  1.00  0.00           C  
ATOM   1879  CG  ARG C 177     -30.095  16.014  74.142  1.00  0.00           C  
ATOM   1880  CD  ARG C 177     -30.546  16.703  72.852  1.00  0.00           C  
ATOM   1881  NE  ARG C 177     -30.004  16.086  71.631  1.00  0.00           N  
ATOM   1882  CZ  ARG C 177     -30.586  15.129  70.886  1.00  0.00           C  
ATOM   1883  NH1 ARG C 177     -31.764  14.585  71.229  1.00  0.00           N  
ATOM   1884  NH2 ARG C 177     -29.973  14.708  69.770  1.00  0.00           N1+
ATOM   1885  H   ARG C 177     -28.578  13.015  75.644  1.00 41.24           H  
ATOM   1886  HA  ARG C 177     -30.923  14.631  76.475  1.00 42.74           H  
ATOM   1887  HB2 ARG C 177     -30.294  13.946  73.555  1.00  0.00           H  
ATOM   1888  HB3 ARG C 177     -31.776  14.680  74.160  1.00  0.00           H  
ATOM   1889  HG2 ARG C 177     -30.395  16.643  74.988  1.00  0.00           H  
ATOM   1890  HG3 ARG C 177     -29.002  15.952  74.157  1.00  0.00           H  
ATOM   1891  HD2 ARG C 177     -31.636  16.774  72.780  1.00  0.00           H  
ATOM   1892  HD3 ARG C 177     -30.178  17.736  72.859  1.00  0.00           H  
ATOM   1893  HE  ARG C 177     -29.120  16.460  71.314  1.00  0.00           H  
ATOM   1894 HH11 ARG C 177     -32.181  13.869  70.651  1.00  0.00           H  
ATOM   1895 HH12 ARG C 177     -32.236  14.895  72.068  1.00  0.00           H  
ATOM   1896 HH21 ARG C 177     -29.088  15.112  69.500  1.00  0.00           H  
ATOM   1897 HH22 ARG C 177     -30.396  13.988  69.203  1.00  0.00           H  
ATOM   1898  N   LEU C 178     -30.682  11.790  76.731  1.00 41.01           N  
ATOM   1899  CA  LEU C 178     -31.230  10.471  77.038  1.00 40.70           C  
ATOM   1900  C   LEU C 178     -30.891  10.167  78.510  1.00 42.15           C  
ATOM   1901  O   LEU C 178     -29.904  10.685  79.051  1.00 44.03           O  
ATOM   1902  CB  LEU C 178     -30.577   9.362  76.184  1.00 38.60           C  
ATOM   1903  CG  LEU C 178     -31.004   9.308  74.708  1.00 37.95           C  
ATOM   1904  CD1 LEU C 178     -30.134   8.296  73.955  1.00 36.20           C  
ATOM   1905  CD2 LEU C 178     -32.478   8.939  74.544  1.00 37.24           C  
ATOM   1906  H   LEU C 178     -29.877  12.063  77.277  1.00 41.01           H  
ATOM   1907  HA  LEU C 178     -32.318  10.493  76.921  1.00 40.70           H  
ATOM   1908  HB2 LEU C 178     -29.486   9.485  76.233  1.00 38.60           H  
ATOM   1909  HB3 LEU C 178     -30.784   8.381  76.633  1.00 38.60           H  
ATOM   1910  HG  LEU C 178     -30.835  10.285  74.250  1.00 37.95           H  
ATOM   1911 HD11 LEU C 178     -29.076   8.570  74.020  1.00 36.20           H  
ATOM   1912 HD12 LEU C 178     -30.250   7.287  74.366  1.00 36.20           H  
ATOM   1913 HD13 LEU C 178     -30.404   8.263  72.894  1.00 36.20           H  
ATOM   1914 HD21 LEU C 178     -32.701   7.976  75.015  1.00 37.24           H  
ATOM   1915 HD22 LEU C 178     -33.134   9.693  74.987  1.00 37.24           H  
ATOM   1916 HD23 LEU C 178     -32.742   8.864  73.483  1.00 37.24           H  
ATOM   1917  N   ASP C 179     -31.629   9.228  79.088  1.00 40.72           N  
ATOM   1918  CA  ASP C 179     -31.298   8.595  80.371  1.00 41.83           C  
ATOM   1919  C   ASP C 179     -30.614   7.266  79.960  1.00 39.25           C  
ATOM   1920  O   ASP C 179     -30.942   6.670  78.950  1.00 38.78           O  
ATOM   1921  CB  ASP C 179     -32.545   8.333  81.191  1.00 44.71           C  
ATOM   1922  CG  ASP C 179     -32.178   7.760  82.537  1.00 48.05           C  
ATOM   1923  OD1 ASP C 179     -30.997   7.867  82.944  1.00 51.62           O  
ATOM   1924  OD2 ASP C 179     -33.075   7.200  83.187  1.00 50.31           O1-
ATOM   1925  H   ASP C 179     -32.411   8.832  78.588  1.00 40.72           H  
ATOM   1926  HA  ASP C 179     -30.581   9.231  80.901  1.00 41.83           H  
ATOM   1927  HB2 ASP C 179     -33.214   7.634  80.675  1.00 44.71           H  
ATOM   1928  HB3 ASP C 179     -33.101   9.264  81.351  1.00 44.71           H  
ATOM   1929  N   ILE C 180     -29.620   6.871  80.747  1.00 38.92           N  
ATOM   1930  CA  ILE C 180     -28.800   5.706  80.487  1.00 37.37           C  
ATOM   1931  C   ILE C 180     -28.105   5.267  81.795  1.00 36.82           C  
ATOM   1932  O   ILE C 180     -27.524   6.060  82.525  1.00 36.32           O  
ATOM   1933  CB  ILE C 180     -27.709   5.896  79.386  1.00 36.43           C  
ATOM   1934  CG1 ILE C 180     -27.007   7.270  79.461  1.00 38.25           C  
ATOM   1935  CG2 ILE C 180     -28.264   5.632  77.980  1.00 35.15           C  
ATOM   1936  CD1 ILE C 180     -25.833   7.405  78.500  1.00 38.02           C  
ATOM   1937  H   ILE C 180     -29.430   7.408  81.581  1.00 38.92           H  
ATOM   1938  HA  ILE C 180     -29.479   4.898  80.182  1.00 37.37           H  
ATOM   1939  HB  ILE C 180     -26.941   5.127  79.554  1.00 36.43           H  
ATOM   1940 HG12 ILE C 180     -27.722   8.074  79.248  1.00 38.25           H  
ATOM   1941 HG13 ILE C 180     -26.633   7.439  80.477  1.00 38.25           H  
ATOM   1942 HG21 ILE C 180     -28.907   4.747  77.965  1.00 35.15           H  
ATOM   1943 HG22 ILE C 180     -28.835   6.485  77.602  1.00 35.15           H  
ATOM   1944 HG23 ILE C 180     -27.449   5.444  77.273  1.00 35.15           H  
ATOM   1945 HD11 ILE C 180     -25.094   6.614  78.668  1.00 38.02           H  
ATOM   1946 HD12 ILE C 180     -26.158   7.362  77.456  1.00 38.02           H  
ATOM   1947 HD13 ILE C 180     -25.339   8.371  78.646  1.00 38.02           H  
ATOM   1948  N   VAL C 181     -28.115   3.955  82.010  1.00 36.30           N  
ATOM   1949  CA  VAL C 181     -27.416   3.372  83.144  1.00 37.87           C  
ATOM   1950  C   VAL C 181     -25.893   3.425  82.860  1.00 36.81           C  
ATOM   1951  O   VAL C 181     -25.451   3.339  81.714  1.00 34.70           O  
ATOM   1952  CB  VAL C 181     -27.865   1.931  83.476  1.00 38.49           C  
ATOM   1953  CG1 VAL C 181     -29.298   1.917  84.015  1.00 38.32           C  
ATOM   1954  CG2 VAL C 181     -27.744   0.960  82.296  1.00 37.34           C  
ATOM   1955  H   VAL C 181     -28.612   3.352  81.370  1.00 36.30           H  
ATOM   1956  HA  VAL C 181     -27.608   4.013  84.015  1.00 37.87           H  
ATOM   1957  HB  VAL C 181     -27.213   1.550  84.273  1.00 38.49           H  
ATOM   1958 HG11 VAL C 181     -29.390   2.568  84.890  1.00 38.32           H  
ATOM   1959 HG12 VAL C 181     -30.015   2.257  83.261  1.00 38.32           H  
ATOM   1960 HG13 VAL C 181     -29.586   0.905  84.321  1.00 38.32           H  
ATOM   1961 HG21 VAL C 181     -28.445   1.203  81.491  1.00 37.34           H  
ATOM   1962 HG22 VAL C 181     -26.734   0.961  81.877  1.00 37.34           H  
ATOM   1963 HG23 VAL C 181     -27.963  -0.063  82.622  1.00 37.34           H  
ATOM   1964  N   ARG C 182     -25.117   3.511  83.933  1.00 39.28           N  
ATOM   1965  CA  ARG C 182     -23.656   3.644  83.855  1.00 40.96           C  
ATOM   1966  C   ARG C 182     -22.971   2.274  83.589  1.00 39.18           C  
ATOM   1967  O   ARG C 182     -21.958   1.908  84.185  1.00 37.70           O  
ATOM   1968  CB  ARG C 182     -23.112   4.382  85.089  1.00 44.75           C  
ATOM   1969  CG  ARG C 182     -21.975   5.364  84.759  1.00 48.31           C  
ATOM   1970  CD  ARG C 182     -20.605   4.709  84.595  1.00 52.34           C  
ATOM   1971  NE  ARG C 182     -19.569   5.646  84.139  1.00 56.54           N  
ATOM   1972  CZ  ARG C 182     -19.074   6.718  84.764  1.00 57.79           C  
ATOM   1973  NH1 ARG C 182     -19.492   7.086  85.972  1.00 59.77           N  
ATOM   1974  NH2 ARG C 182     -18.138   7.439  84.163  1.00 59.11           N1+
ATOM   1975  H   ARG C 182     -25.549   3.516  84.846  1.00 39.28           H  
ATOM   1976  HA  ARG C 182     -23.454   4.253  82.962  1.00 40.96           H  
ATOM   1977  HB2 ARG C 182     -23.920   4.984  85.526  1.00 44.75           H  
ATOM   1978  HB3 ARG C 182     -22.798   3.682  85.871  1.00 44.75           H  
ATOM   1979  HG2 ARG C 182     -21.934   6.098  85.570  1.00 48.31           H  
ATOM   1980  HG3 ARG C 182     -22.219   5.940  83.858  1.00 48.31           H  
ATOM   1981  HD2 ARG C 182     -20.652   3.933  83.828  1.00 52.34           H  
ATOM   1982  HD3 ARG C 182     -20.263   4.235  85.521  1.00 52.34           H  
ATOM   1983  HE  ARG C 182     -19.188   5.431  83.229  1.00 56.54           H  
ATOM   1984 HH11 ARG C 182     -19.097   7.903  86.417  1.00 59.77           H  
ATOM   1985 HH12 ARG C 182     -20.205   6.549  86.445  1.00 59.77           H  
ATOM   1986 HH21 ARG C 182     -17.808   7.174  83.246  1.00 59.11           H  
ATOM   1987 HH22 ARG C 182     -17.753   8.252  84.623  1.00 59.11           H  
ATOM   1988  N   SER C 183     -23.437   1.649  82.505  1.00 37.43           N  
ATOM   1989  CA  SER C 183     -22.838   0.465  81.881  1.00 36.71           C  
ATOM   1990  C   SER C 183     -23.100   0.547  80.355  1.00 33.90           C  
ATOM   1991  O   SER C 183     -23.188  -0.443  79.626  1.00 32.46           O  
ATOM   1992  CB  SER C 183     -23.361  -0.839  82.492  1.00 36.60           C  
ATOM   1993  OG  SER C 183     -24.790  -0.903  82.457  1.00 35.01           O  
ATOM   1994  H   SER C 183     -24.244   2.017  82.021  1.00 37.43           H  
ATOM   1995  HA  SER C 183     -21.750   0.515  82.017  1.00 36.71           H  
ATOM   1996  HB2 SER C 183     -23.055  -0.908  83.541  1.00 36.60           H  
ATOM   1997  HB3 SER C 183     -22.967  -1.709  81.957  1.00 36.60           H  
ATOM   1998  HG  SER C 183     -25.043  -1.732  82.901  1.00 35.01           H  
ATOM   1999  N   LEU C 184     -23.177   1.792  79.887  1.00 33.79           N  
ATOM   2000  CA  LEU C 184     -23.366   2.169  78.498  1.00 32.91           C  
ATOM   2001  C   LEU C 184     -22.515   3.472  78.166  1.00 33.09           C  
ATOM   2002  O   LEU C 184     -22.200   3.705  77.001  1.00 32.25           O  
ATOM   2003  CB  LEU C 184     -24.841   2.531  78.225  1.00 32.74           C  
ATOM   2004  CG  LEU C 184     -25.846   1.371  78.357  1.00 32.83           C  
ATOM   2005  CD1 LEU C 184     -27.277   1.914  78.305  1.00 33.71           C  
ATOM   2006  CD2 LEU C 184     -25.656   0.326  77.259  1.00 32.35           C  
ATOM   2007  H   LEU C 184     -23.122   2.567  80.533  1.00 33.79           H  
ATOM   2008  HA  LEU C 184     -23.023   1.366  77.840  1.00 32.91           H  
ATOM   2009  HB2 LEU C 184     -25.134   3.334  78.916  1.00 32.74           H  
ATOM   2010  HB3 LEU C 184     -24.925   2.963  77.218  1.00 32.74           H  
ATOM   2011  HG  LEU C 184     -25.720   0.884  79.330  1.00 32.83           H  
ATOM   2012 HD11 LEU C 184     -27.452   2.622  79.122  1.00 33.71           H  
ATOM   2013 HD12 LEU C 184     -27.474   2.428  77.359  1.00 33.71           H  
ATOM   2014 HD13 LEU C 184     -28.005   1.102  78.410  1.00 33.71           H  
ATOM   2015 HD21 LEU C 184     -25.765   0.770  76.264  1.00 32.35           H  
ATOM   2016 HD22 LEU C 184     -24.667  -0.133  77.316  1.00 32.35           H  
ATOM   2017 HD23 LEU C 184     -26.395  -0.476  77.354  1.00 32.35           H  
ATOM   2018  N   TYR C 185     -22.088   4.204  79.197  1.00 35.39           N  
ATOM   2019  CA  TYR C 185     -21.591   5.588  79.177  1.00 35.78           C  
ATOM   2020  C   TYR C 185     -20.172   5.583  78.552  1.00 34.65           C  
ATOM   2021  O   TYR C 185     -19.940   6.197  77.513  1.00 33.68           O  
ATOM   2022  CB  TYR C 185     -21.633   6.248  80.562  1.00  0.00           C  
ATOM   2023  CG  TYR C 185     -21.368   7.735  80.441  1.00  0.00           C  
ATOM   2024  CD1 TYR C 185     -20.038   8.195  80.384  1.00  0.00           C  
ATOM   2025  CE1 TYR C 185     -19.763   9.545  80.109  1.00  0.00           C  
ATOM   2026  CZ  TYR C 185     -20.829  10.451  79.895  1.00  0.00           C  
ATOM   2027  OH  TYR C 185     -20.576  11.747  79.550  1.00  0.00           O  
ATOM   2028  CE2 TYR C 185     -22.164   9.980  79.911  1.00  0.00           C  
ATOM   2029  CD2 TYR C 185     -22.428   8.626  80.183  1.00  0.00           C  
ATOM   2030  H   TYR C 185     -22.499   4.001  78.284  1.00 35.39           H  
ATOM   2031  HA  TYR C 185     -22.237   6.139  78.478  1.00 35.78           H  
ATOM   2032  HB2 TYR C 185     -22.619   6.096  81.020  1.00  0.00           H  
ATOM   2033  HB3 TYR C 185     -20.915   5.796  81.253  1.00  0.00           H  
ATOM   2034  HD1 TYR C 185     -19.220   7.518  80.591  1.00  0.00           H  
ATOM   2035  HD2 TYR C 185     -23.452   8.282  80.236  1.00  0.00           H  
ATOM   2036  HE1 TYR C 185     -18.741   9.895  80.097  1.00  0.00           H  
ATOM   2037  HE2 TYR C 185     -22.983  10.664  79.745  1.00  0.00           H  
ATOM   2038  HH  TYR C 185     -19.690  11.723  79.087  1.00  0.00           H  
ATOM   2039  N   GLU C 186     -19.256   4.847  79.169  1.00 35.38           N  
ATOM   2040  CA  GLU C 186     -17.885   4.722  78.678  1.00 37.00           C  
ATOM   2041  C   GLU C 186     -17.876   4.103  77.264  1.00 33.93           C  
ATOM   2042  O   GLU C 186     -17.029   4.423  76.432  1.00 32.31           O  
ATOM   2043  CB  GLU C 186     -17.025   3.877  79.623  1.00 40.91           C  
ATOM   2044  CG  GLU C 186     -16.456   4.700  80.776  1.00 46.90           C  
ATOM   2045  CD  GLU C 186     -17.478   5.398  81.634  1.00 51.41           C  
ATOM   2046  OE1 GLU C 186     -18.564   4.828  81.892  1.00 54.38           O  
ATOM   2047  OE2 GLU C 186     -17.191   6.528  82.082  1.00 56.62           O1-
ATOM   2048  H   GLU C 186     -19.487   4.394  80.042  1.00 35.38           H  
ATOM   2049  HA  GLU C 186     -17.479   5.737  78.574  1.00 37.00           H  
ATOM   2050  HB2 GLU C 186     -17.602   3.029  80.013  1.00 40.91           H  
ATOM   2051  HB3 GLU C 186     -16.178   3.445  79.074  1.00 40.91           H  
ATOM   2052  HG2 GLU C 186     -15.760   5.446  80.373  1.00 46.90           H  
ATOM   2053  HG3 GLU C 186     -15.870   4.043  81.430  1.00 46.90           H  
ATOM   2054  N   ASP C 187     -18.840   3.215  77.004  1.00 31.92           N  
ATOM   2055  CA  ASP C 187     -18.994   2.552  75.715  1.00 30.12           C  
ATOM   2056  C   ASP C 187     -19.415   3.562  74.599  1.00 28.42           C  
ATOM   2057  O   ASP C 187     -19.379   3.250  73.416  1.00 28.14           O  
ATOM   2058  CB  ASP C 187     -20.016   1.420  75.733  1.00 30.06           C  
ATOM   2059  CG  ASP C 187     -20.165   0.663  77.017  1.00 31.78           C  
ATOM   2060  OD1 ASP C 187     -20.257  -0.574  76.972  1.00 34.23           O  
ATOM   2061  OD2 ASP C 187     -20.330   1.299  78.069  1.00 31.32           O1-
ATOM   2062  H   ASP C 187     -19.490   2.955  77.732  1.00 31.92           H  
ATOM   2063  HA  ASP C 187     -18.007   2.162  75.436  1.00 30.12           H  
ATOM   2064  HB2 ASP C 187     -19.786   0.722  74.918  1.00 30.06           H  
ATOM   2065  HB3 ASP C 187     -21.015   1.815  75.508  1.00 30.06           H  
ATOM   2066  N   LEU C 188     -19.862   4.741  75.026  1.00 28.31           N  
ATOM   2067  CA  LEU C 188     -20.257   5.821  74.139  1.00 29.81           C  
ATOM   2068  C   LEU C 188     -19.123   6.871  73.997  1.00 32.11           C  
ATOM   2069  O   LEU C 188     -18.980   7.434  72.898  1.00 30.77           O  
ATOM   2070  CB  LEU C 188     -21.568   6.468  74.600  1.00 30.16           C  
ATOM   2071  CG  LEU C 188     -22.819   5.601  74.345  1.00 30.38           C  
ATOM   2072  CD1 LEU C 188     -24.022   6.201  75.078  1.00 31.40           C  
ATOM   2073  CD2 LEU C 188     -23.143   5.456  72.856  1.00 29.79           C  
ATOM   2074  H   LEU C 188     -19.898   4.920  76.020  1.00 28.31           H  
ATOM   2075  HA  LEU C 188     -20.382   5.411  73.131  1.00 29.81           H  
ATOM   2076  HB2 LEU C 188     -21.506   6.703  75.668  1.00 30.16           H  
ATOM   2077  HB3 LEU C 188     -21.702   7.429  74.099  1.00 30.16           H  
ATOM   2078  HG  LEU C 188     -22.652   4.595  74.743  1.00 30.38           H  
ATOM   2079 HD11 LEU C 188     -23.828   6.264  76.154  1.00 31.40           H  
ATOM   2080 HD12 LEU C 188     -24.248   7.209  74.714  1.00 31.40           H  
ATOM   2081 HD13 LEU C 188     -24.914   5.582  74.938  1.00 31.40           H  
ATOM   2082 HD21 LEU C 188     -23.256   6.430  72.374  1.00 29.79           H  
ATOM   2083 HD22 LEU C 188     -22.363   4.902  72.326  1.00 29.79           H  
ATOM   2084 HD23 LEU C 188     -24.081   4.909  72.717  1.00 29.79           H  
ATOM   2085  N   GLU C 189     -18.439   7.207  75.092  1.00 34.59           N  
ATOM   2086  CA  GLU C 189     -17.414   8.263  75.096  1.00 37.22           C  
ATOM   2087  C   GLU C 189     -15.939   7.802  75.046  1.00 36.72           C  
ATOM   2088  O   GLU C 189     -15.074   8.586  74.676  1.00 36.28           O  
ATOM   2089  CB  GLU C 189     -17.623   9.254  76.260  1.00 43.11           C  
ATOM   2090  CG  GLU C 189     -18.754  10.219  75.926  1.00 49.36           C  
ATOM   2091  CD  GLU C 189     -18.857  11.494  76.714  1.00 57.41           C  
ATOM   2092  OE1 GLU C 189     -18.594  11.517  77.936  1.00 66.80           O  
ATOM   2093  OE2 GLU C 189     -19.305  12.499  76.106  1.00 59.19           O1-
ATOM   2094  H   GLU C 189     -18.636   6.723  75.957  1.00 34.59           H  
ATOM   2095  HA  GLU C 189     -17.523   8.815  74.152  1.00 37.22           H  
ATOM   2096  HB2 GLU C 189     -17.843   8.719  77.191  1.00 43.11           H  
ATOM   2097  HB3 GLU C 189     -16.707   9.829  76.441  1.00 43.11           H  
ATOM   2098  HG2 GLU C 189     -19.714   9.697  76.009  1.00 49.36           H  
ATOM   2099  HG3 GLU C 189     -18.641  10.534  74.882  1.00 49.36           H  
ATOM   2100  N   ASP C 190     -15.654   6.580  75.489  1.00 36.78           N  
ATOM   2101  CA  ASP C 190     -14.283   6.046  75.614  1.00 39.69           C  
ATOM   2102  C   ASP C 190     -14.142   4.768  74.734  1.00 39.14           C  
ATOM   2103  O   ASP C 190     -13.428   3.810  75.026  1.00 37.52           O  
ATOM   2104  CB  ASP C 190     -13.944   5.820  77.077  1.00 44.68           C  
ATOM   2105  CG  ASP C 190     -12.487   5.478  77.226  1.00 48.73           C  
ATOM   2106  OD1 ASP C 190     -11.677   5.838  76.344  1.00 51.35           O  
ATOM   2107  OD2 ASP C 190     -12.152   4.768  78.196  1.00 53.14           O1-
ATOM   2108  H   ASP C 190     -16.409   5.962  75.750  1.00 36.78           H  
ATOM   2109  HA  ASP C 190     -13.599   6.784  75.176  1.00 39.69           H  
ATOM   2110  HB2 ASP C 190     -14.552   5.009  77.495  1.00 44.68           H  
ATOM   2111  HB3 ASP C 190     -14.146   6.722  77.667  1.00 44.68           H  
ATOM   2112  N   HIS C 191     -14.714   4.891  73.544  1.00 39.48           N  
ATOM   2113  CA  HIS C 191     -14.654   3.839  72.522  1.00 41.27           C  
ATOM   2114  C   HIS C 191     -13.220   3.824  71.912  1.00 38.74           C  
ATOM   2115  O   HIS C 191     -12.428   4.700  72.242  1.00 37.08           O  
ATOM   2116  CB  HIS C 191     -15.799   3.980  71.508  1.00 45.64           C  
ATOM   2117  CG  HIS C 191     -15.765   5.195  70.634  1.00 50.31           C  
ATOM   2118  ND1 HIS C 191     -15.160   5.207  69.396  1.00 53.49           N  
ATOM   2119  CD2 HIS C 191     -16.339   6.409  70.787  1.00 55.76           C  
ATOM   2120  CE1 HIS C 191     -15.344   6.388  68.835  1.00 55.20           C  
ATOM   2121  NE2 HIS C 191     -16.056   7.135  69.658  1.00 57.91           N  
ATOM   2122  H   HIS C 191     -15.174   5.756  73.294  1.00 39.48           H  
ATOM   2123  HA  HIS C 191     -14.781   2.888  73.056  1.00 41.27           H  
ATOM   2124  HB2 HIS C 191     -16.742   4.004  72.072  1.00 45.64           H  
ATOM   2125  HB3 HIS C 191     -15.867   3.098  70.868  1.00 45.64           H  
ATOM   2126  HD1 HIS C 191     -14.621   4.382  68.955  1.00 53.49           H  
ATOM   2127  HD2 HIS C 191     -16.913   6.744  71.638  1.00 55.76           H  
ATOM   2128  HE1 HIS C 191     -14.974   6.691  67.867  1.00 55.20           H  
ATOM   2129  N   PRO C 192     -12.887   2.827  71.074  1.00 35.81           N  
ATOM   2130  CA  PRO C 192     -11.522   2.705  70.512  1.00 36.04           C  
ATOM   2131  C   PRO C 192     -11.024   3.839  69.565  1.00 35.36           C  
ATOM   2132  O   PRO C 192     -10.452   3.560  68.518  1.00 34.17           O  
ATOM   2133  CB  PRO C 192     -11.550   1.356  69.765  1.00 35.65           C  
ATOM   2134  CG  PRO C 192     -12.706   0.596  70.392  1.00 35.37           C  
ATOM   2135  CD  PRO C 192     -13.710   1.698  70.657  1.00 35.97           C  
ATOM   2136  HA  PRO C 192     -10.826   2.658  71.360  1.00 36.04           H  
ATOM   2137  HB2 PRO C 192     -11.760   1.488  68.697  1.00 35.65           H  
ATOM   2138  HB3 PRO C 192     -10.607   0.811  69.853  1.00 35.65           H  
ATOM   2139  HG2 PRO C 192     -12.383   0.139  71.335  1.00 35.37           H  
ATOM   2140  HG3 PRO C 192     -13.102  -0.191  69.744  1.00 35.37           H  
ATOM   2141  HD2 PRO C 192     -14.435   1.406  71.419  1.00 35.97           H  
ATOM   2142  HD3 PRO C 192     -14.232   1.981  69.736  1.00 35.97           H  
ATOM   2143  N   ASN C 193     -11.166   5.075  70.015  1.00 36.93           N  
ATOM   2144  CA  ASN C 193     -10.715   6.289  69.326  1.00 38.58           C  
ATOM   2145  C   ASN C 193      -9.280   6.616  69.788  1.00 35.89           C  
ATOM   2146  O   ASN C 193      -8.958   6.530  70.977  1.00 36.12           O  
ATOM   2147  CB  ASN C 193     -11.649   7.456  69.652  1.00 45.96           C  
ATOM   2148  CG  ASN C 193     -11.128   8.784  69.148  1.00 54.46           C  
ATOM   2149  OD1 ASN C 193     -10.319   9.440  69.805  1.00 59.65           O  
ATOM   2150  ND2 ASN C 193     -11.588   9.186  67.963  1.00 56.41           N  
ATOM   2151  H   ASN C 193     -11.622   5.219  70.905  1.00 36.93           H  
ATOM   2152  HA  ASN C 193     -10.716   6.097  68.251  1.00 38.58           H  
ATOM   2153  HB2 ASN C 193     -11.787   7.555  70.737  1.00 45.96           H  
ATOM   2154  HB3 ASN C 193     -12.642   7.266  69.234  1.00 45.96           H  
ATOM   2155 HD21 ASN C 193     -12.251   8.616  67.458  1.00 56.41           H  
ATOM   2156 HD22 ASN C 193     -11.274  10.062  67.570  1.00 56.41           H  
ATOM   2157  N   VAL C 194      -8.458   7.067  68.846  1.00 34.47           N  
ATOM   2158  CA  VAL C 194      -7.037   7.393  69.073  1.00 36.00           C  
ATOM   2159  C   VAL C 194      -6.698   8.610  70.005  1.00 37.43           C  
ATOM   2160  O   VAL C 194      -5.656   9.241  69.890  1.00 35.94           O  
ATOM   2161  CB  VAL C 194      -6.237   7.470  67.750  1.00 37.02           C  
ATOM   2162  CG1 VAL C 194      -6.275   6.156  66.974  1.00 36.96           C  
ATOM   2163  CG2 VAL C 194      -6.661   8.639  66.865  1.00 37.88           C  
ATOM   2164  H   VAL C 194      -8.788   7.143  67.894  1.00 34.47           H  
ATOM   2165  HA  VAL C 194      -6.640   6.539  69.639  1.00 36.00           H  
ATOM   2166  HB  VAL C 194      -5.185   7.642  67.995  1.00 37.02           H  
ATOM   2167 HG11 VAL C 194      -5.928   5.326  67.596  1.00 36.96           H  
ATOM   2168 HG12 VAL C 194      -7.277   5.918  66.610  1.00 36.96           H  
ATOM   2169 HG13 VAL C 194      -5.608   6.213  66.107  1.00 36.96           H  
ATOM   2170 HG21 VAL C 194      -7.743   8.684  66.736  1.00 37.88           H  
ATOM   2171 HG22 VAL C 194      -6.339   9.581  67.314  1.00 37.88           H  
ATOM   2172 HG23 VAL C 194      -6.197   8.576  65.876  1.00 37.88           H  
ATOM   2173  N   GLN C 195      -7.435   8.679  71.105  1.00 42.11           N  
ATOM   2174  CA  GLN C 195      -7.035   9.365  72.332  1.00 47.77           C  
ATOM   2175  C   GLN C 195      -6.820   8.302  73.464  1.00 47.65           C  
ATOM   2176  O   GLN C 195      -6.306   8.616  74.539  1.00 46.76           O  
ATOM   2177  CB  GLN C 195      -8.107  10.387  72.724  1.00 54.87           C  
ATOM   2178  CG  GLN C 195      -7.597  11.468  73.677  1.00 62.40           C  
ATOM   2179  CD  GLN C 195      -6.582  12.400  73.038  1.00 65.78           C  
ATOM   2180  OE1 GLN C 195      -6.296  12.355  71.836  1.00 62.45           O  
ATOM   2181  NE2 GLN C 195      -6.033  13.274  73.868  1.00 74.77           N  
ATOM   2182  H   GLN C 195      -8.288   8.142  71.173  1.00 42.11           H  
ATOM   2183  HA  GLN C 195      -6.061   9.838  72.170  1.00 47.77           H  
ATOM   2184  HB2 GLN C 195      -8.502  10.872  71.821  1.00 54.87           H  
ATOM   2185  HB3 GLN C 195      -8.954   9.872  73.195  1.00 54.87           H  
ATOM   2186  HG2 GLN C 195      -7.158  11.026  74.577  1.00 62.40           H  
ATOM   2187  HG3 GLN C 195      -8.445  12.085  73.998  1.00 62.40           H  
ATOM   2188 HE21 GLN C 195      -6.295  13.277  74.844  1.00 74.77           H  
ATOM   2189 HE22 GLN C 195      -5.353  13.938  73.526  1.00 74.77           H  
ATOM   2190  N   LYS C 196      -7.333   7.099  73.243  1.00 50.87           N  
ATOM   2191  CA  LYS C 196      -7.339   5.966  74.172  1.00 54.15           C  
ATOM   2192  C   LYS C 196      -7.638   4.711  73.301  1.00 51.32           C  
ATOM   2193  O   LYS C 196      -8.649   4.024  73.471  1.00 48.91           O  
ATOM   2194  CB  LYS C 196      -8.391   6.209  75.269  1.00 61.30           C  
ATOM   2195  CG  LYS C 196      -8.249   5.368  76.548  1.00 67.86           C  
ATOM   2196  CD  LYS C 196      -8.377   3.845  76.446  1.00 69.55           C  
ATOM   2197  CE  LYS C 196      -9.792   3.272  76.345  1.00 67.08           C  
ATOM   2198  NZ  LYS C 196     -10.587   3.898  75.295  1.00 67.14           N1+
ATOM   2199  H   LYS C 196      -7.782   6.915  72.357  1.00 50.87           H  
ATOM   2200  HA  LYS C 196      -6.340   5.873  74.610  1.00 54.15           H  
ATOM   2201  HB2 LYS C 196      -8.321   7.255  75.597  1.00 61.30           H  
ATOM   2202  HB3 LYS C 196      -9.393   6.128  74.842  1.00 61.30           H  
ATOM   2203  HG2 LYS C 196      -7.264   5.590  76.974  1.00 67.86           H  
ATOM   2204  HG3 LYS C 196      -8.975   5.732  77.286  1.00 67.86           H  
ATOM   2205  HD2 LYS C 196      -7.941   3.422  77.363  1.00 69.55           H  
ATOM   2206  HD3 LYS C 196      -7.744   3.455  75.645  1.00 69.55           H  
ATOM   2207  HE2 LYS C 196     -10.328   3.384  77.289  1.00 67.08           H  
ATOM   2208  HE3 LYS C 196      -9.746   2.204  76.110  1.00 67.08           H  
ATOM   2209  HZ1 LYS C 196     -10.854   4.867  75.616  1.00 67.14           H  
ATOM   2210  HZ2 LYS C 196     -10.116   3.989  74.382  1.00 67.14           H  
ATOM   2211  HZ3 LYS C 196     -11.536   3.510  75.171  1.00 67.14           H  
ATOM   2212  N   ASP C 197      -6.703   4.404  72.405  1.00 45.88           N  
ATOM   2213  CA  ASP C 197      -6.783   3.235  71.514  1.00 44.11           C  
ATOM   2214  C   ASP C 197      -5.408   2.536  71.403  1.00 46.02           C  
ATOM   2215  O   ASP C 197      -5.334   1.309  71.486  1.00 49.55           O  
ATOM   2216  CB  ASP C 197      -7.296   3.636  70.144  1.00 43.57           C  
ATOM   2217  CG  ASP C 197      -7.479   2.427  69.270  1.00 43.19           C  
ATOM   2218  OD1 ASP C 197      -8.052   1.427  69.740  1.00 42.01           O  
ATOM   2219  OD2 ASP C 197      -7.002   2.465  68.128  1.00 41.26           O1-
ATOM   2220  H   ASP C 197      -5.887   4.993  72.316  1.00 45.88           H  
ATOM   2221  HA  ASP C 197      -7.463   2.511  71.981  1.00 44.11           H  
ATOM   2222  HB2 ASP C 197      -6.604   4.334  69.663  1.00 43.57           H  
ATOM   2223  HB3 ASP C 197      -8.263   4.132  70.235  1.00 43.57           H  
ATOM   2224  N   LEU C 198      -4.356   3.302  71.140  1.00 46.16           N  
ATOM   2225  CA  LEU C 198      -3.006   2.754  71.036  1.00 47.92           C  
ATOM   2226  C   LEU C 198      -2.351   2.634  72.429  1.00 51.81           C  
ATOM   2227  O   LEU C 198      -1.202   2.219  72.557  1.00 55.56           O  
ATOM   2228  CB  LEU C 198      -2.078   3.546  70.109  1.00 46.28           C  
ATOM   2229  CG  LEU C 198      -2.507   3.601  68.632  1.00 45.20           C  
ATOM   2230  CD1 LEU C 198      -1.479   4.403  67.828  1.00 46.01           C  
ATOM   2231  CD2 LEU C 198      -2.639   2.207  68.020  1.00 46.38           C  
ATOM   2232  H   LEU C 198      -4.478   4.297  71.021  1.00 46.16           H  
ATOM   2233  HA  LEU C 198      -3.083   1.719  70.680  1.00 47.92           H  
ATOM   2234  HB2 LEU C 198      -1.973   4.563  70.501  1.00 46.28           H  
ATOM   2235  HB3 LEU C 198      -1.070   3.110  70.155  1.00 46.28           H  
ATOM   2236  HG  LEU C 198      -3.474   4.113  68.558  1.00 45.20           H  
ATOM   2237 HD11 LEU C 198      -1.822   4.550  66.798  1.00 46.01           H  
ATOM   2238 HD12 LEU C 198      -1.312   5.388  68.271  1.00 46.01           H  
ATOM   2239 HD13 LEU C 198      -0.513   3.887  67.791  1.00 46.01           H  
ATOM   2240 HD21 LEU C 198      -1.719   1.628  68.150  1.00 46.38           H  
ATOM   2241 HD22 LEU C 198      -3.458   1.649  68.480  1.00 46.38           H  
ATOM   2242 HD23 LEU C 198      -2.844   2.272  66.946  1.00 46.38           H  
ATOM   2243  N   GLU C 199      -3.148   2.877  73.461  1.00 56.19           N  
ATOM   2244  CA  GLU C 199      -2.844   2.582  74.867  1.00 64.77           C  
ATOM   2245  C   GLU C 199      -3.136   1.021  75.020  1.00 68.19           C  
ATOM   2246  O   GLU C 199      -3.830   0.556  75.930  1.00 73.47           O  
ATOM   2247  CB  GLU C 199      -3.733   3.461  75.744  1.00 67.54           C  
ATOM   2248  CG  GLU C 199      -3.280   3.535  77.197  1.00 69.43           C  
ATOM   2249  CD  GLU C 199      -3.851   4.730  77.927  1.00 72.05           C  
ATOM   2250  OE1 GLU C 199      -4.669   5.470  77.342  1.00 73.56           O  
ATOM   2251  OE2 GLU C 199      -3.391   4.992  79.063  1.00 71.39           O1-
ATOM   2252  H   GLU C 199      -4.063   3.274  73.302  1.00 56.19           H  
ATOM   2253  HA  GLU C 199      -1.778   2.760  75.045  1.00 64.77           H  
ATOM   2254  HB2 GLU C 199      -3.726   4.470  75.316  1.00 67.54           H  
ATOM   2255  HB3 GLU C 199      -4.776   3.122  75.701  1.00 67.54           H  
ATOM   2256  HG2 GLU C 199      -2.191   3.635  77.230  1.00 69.43           H  
ATOM   2257  HG3 GLU C 199      -3.552   2.621  77.734  1.00 69.43           H  
ATOM   2258  N   ARG C 200      -2.352   0.270  74.246  1.00 66.38           N  
ATOM   2259  CA  ARG C 200      -2.428  -1.121  73.802  1.00 66.97           C  
ATOM   2260  C   ARG C 200      -1.094  -1.487  73.069  1.00 69.38           C  
ATOM   2261  O   ARG C 200      -1.053  -2.513  72.396  1.00 73.86           O  
ATOM   2262  CB  ARG C 200      -3.644  -1.253  72.854  1.00  0.00           C  
ATOM   2263  CG  ARG C 200      -4.085  -2.691  72.565  1.00  0.00           C  
ATOM   2264  CD  ARG C 200      -5.493  -2.746  71.966  1.00  0.00           C  
ATOM   2265  NE  ARG C 200      -5.565  -2.112  70.644  1.00  0.00           N  
ATOM   2266  CZ  ARG C 200      -6.372  -1.110  70.253  1.00  0.00           C  
ATOM   2267  NH1 ARG C 200      -6.250  -0.628  69.009  1.00  0.00           N  
ATOM   2268  NH2 ARG C 200      -7.295  -0.581  71.071  1.00  0.00           N1+
ATOM   2269  H   ARG C 200      -3.184   0.595  74.742  1.00 66.38           H  
ATOM   2270  HA  ARG C 200      -2.553  -1.756  74.684  1.00 66.97           H  
ATOM   2271  HB2 ARG C 200      -4.497  -0.725  73.301  1.00  0.00           H  
ATOM   2272  HB3 ARG C 200      -3.430  -0.743  71.906  1.00  0.00           H  
ATOM   2273  HG2 ARG C 200      -3.384  -3.169  71.872  1.00  0.00           H  
ATOM   2274  HG3 ARG C 200      -4.080  -3.272  73.494  1.00  0.00           H  
ATOM   2275  HD2 ARG C 200      -5.788  -3.792  71.829  1.00  0.00           H  
ATOM   2276  HD3 ARG C 200      -6.209  -2.300  72.660  1.00  0.00           H  
ATOM   2277  HE  ARG C 200      -4.893  -2.464  69.977  1.00  0.00           H  
ATOM   2278 HH11 ARG C 200      -6.848   0.124  68.697  1.00  0.00           H  
ATOM   2279 HH12 ARG C 200      -5.561  -1.016  68.382  1.00  0.00           H  
ATOM   2280 HH21 ARG C 200      -7.886   0.172  70.749  1.00  0.00           H  
ATOM   2281 HH22 ARG C 200      -7.395  -0.935  72.011  1.00  0.00           H  
ATOM   2282  N   LEU C 201      -0.204  -0.502  72.943  1.00 68.13           N  
ATOM   2283  CA  LEU C 201       1.240  -0.491  72.934  1.00 65.88           C  
ATOM   2284  C   LEU C 201       1.885   0.659  73.764  1.00 72.68           C  
ATOM   2285  O   LEU C 201       3.101   0.656  73.959  1.00 73.60           O  
ATOM   2286  CB  LEU C 201       1.764  -0.325  71.487  1.00  0.00           C  
ATOM   2287  CG  LEU C 201       1.436  -1.466  70.505  1.00  0.00           C  
ATOM   2288  CD1 LEU C 201       1.930  -1.095  69.102  1.00  0.00           C  
ATOM   2289  CD2 LEU C 201       2.058  -2.795  70.933  1.00  0.00           C  
ATOM   2290  H   LEU C 201      -0.914   0.172  72.655  1.00 68.13           H  
ATOM   2291  HA  LEU C 201       1.590  -1.434  73.365  1.00 65.88           H  
ATOM   2292  HB2 LEU C 201       1.360   0.613  71.078  1.00  0.00           H  
ATOM   2293  HB3 LEU C 201       2.854  -0.193  71.510  1.00  0.00           H  
ATOM   2294  HG  LEU C 201       0.350  -1.590  70.440  1.00  0.00           H  
ATOM   2295 HD11 LEU C 201       1.454  -0.172  68.754  1.00  0.00           H  
ATOM   2296 HD12 LEU C 201       3.015  -0.944  69.088  1.00  0.00           H  
ATOM   2297 HD13 LEU C 201       1.689  -1.885  68.383  1.00  0.00           H  
ATOM   2298 HD21 LEU C 201       3.145  -2.706  71.043  1.00  0.00           H  
ATOM   2299 HD22 LEU C 201       1.648  -3.143  71.884  1.00  0.00           H  
ATOM   2300 HD23 LEU C 201       1.858  -3.573  70.189  1.00  0.00           H  
ATOM   2301  N   THR C 202       1.124   1.740  73.947  1.00 76.29           N  
ATOM   2302  CA  THR C 202       1.645   3.016  74.464  1.00 73.90           C  
ATOM   2303  C   THR C 202       1.490   3.236  75.994  1.00 74.45           C  
ATOM   2304  O   THR C 202       1.896   4.275  76.517  1.00 75.53           O  
ATOM   2305  CB  THR C 202       0.996   4.203  73.690  1.00 73.51           C  
ATOM   2306  OG1 THR C 202       0.848   3.892  72.292  1.00 69.26           O  
ATOM   2307  CG2 THR C 202       1.813   5.489  73.704  1.00 75.48           C  
ATOM   2308  H   THR C 202       0.158   1.707  73.652  1.00 76.29           H  
ATOM   2309  HA  THR C 202       2.724   3.027  74.274  1.00 73.90           H  
ATOM   2310  HB  THR C 202      -0.005   4.409  74.088  1.00 73.51           H  
ATOM   2311 HG21 THR C 202       2.065   5.834  74.704  1.00 75.48           H  
ATOM   2312 HG22 THR C 202       2.735   5.365  73.131  1.00 75.48           H  
ATOM   2313 HG23 THR C 202       1.255   6.290  73.204  1.00 75.48           H  
ATOM   2314  HG1 THR C 202       0.263   3.108  72.253  1.00 69.26           H  
ATOM   2315  N   NME C   1       0.847   2.298  76.688  1.00  0.00           N  
ATOM   2316  CH3 NME C   1       0.563   2.380  78.099  1.00  0.00           C  
ATOM   2317  H   NME C   1       0.536   1.465  76.209  1.00  0.00           H  
ATOM   2318 HH31 NME C   1       1.382   2.879  78.623  1.00  0.00           H  
ATOM   2319 HH32 NME C   1      -0.349   2.961  78.241  1.00  0.00           H  
ATOM   2320 HH33 NME C   1       0.419   1.372  78.494  1.00  0.00           H  
TER    2321      NME C   1 
ATOM   2322  CH3 ACE B   9      49.397  25.776  69.747  1.00  0.00           C  
ATOM   2323  C   ACE B   9      49.160  26.774  68.589  1.00  0.00           C  
ATOM   2324  O   ACE B   9      49.094  27.979  68.825  1.00  0.00           O  
ATOM   2325 HH31 ACE B   9      49.305  26.310  70.699  1.00  0.00           H  
ATOM   2326 HH32 ACE B   9      48.642  24.986  69.721  1.00  0.00           H  
ATOM   2327 HH33 ACE B   9      50.397  25.346  69.685  1.00  0.00           H  
ATOM   2328  N   ASP B  10      49.247  26.292  67.371  1.00 58.11           N  
ATOM   2329  CA  ASP B  10      48.909  26.978  66.108  1.00 58.39           C  
ATOM   2330  C   ASP B  10      48.439  25.891  65.110  1.00 58.59           C  
ATOM   2331  O   ASP B  10      47.353  25.326  65.284  1.00 58.74           O  
ATOM   2332  CB  ASP B  10      50.044  27.884  65.638  1.00  0.00           C  
ATOM   2333  CG  ASP B  10      49.556  28.671  64.450  1.00  0.00           C  
ATOM   2334  OD1 ASP B  10      48.361  28.913  64.287  1.00  0.00           O  
ATOM   2335  OD2 ASP B  10      50.511  28.992  63.527  1.00  0.00           O1-
ATOM   2336  H   ASP B  10      49.007  26.885  68.167  1.00 58.11           H  
ATOM   2337  HA  ASP B  10      48.021  27.586  66.323  1.00 58.39           H  
ATOM   2338  HB2 ASP B  10      50.938  27.305  65.381  1.00  0.00           H  
ATOM   2339  HB3 ASP B  10      50.328  28.594  66.422  1.00  0.00           H  
ATOM   2340  N   GLN B  11      49.248  25.588  64.091  1.00 58.66           N  
ATOM   2341  CA  GLN B  11      49.204  24.279  63.431  1.00 58.61           C  
ATOM   2342  C   GLN B  11      49.948  23.269  64.341  1.00 58.66           C  
ATOM   2343  O   GLN B  11      50.957  22.650  63.994  1.00 58.56           O  
ATOM   2344  CB  GLN B  11      49.785  24.299  62.010  1.00  0.00           C  
ATOM   2345  CG  GLN B  11      48.950  25.106  61.001  1.00  0.00           C  
ATOM   2346  CD  GLN B  11      48.847  26.581  61.333  1.00  0.00           C  
ATOM   2347  OE1 GLN B  11      47.769  27.151  61.488  1.00  0.00           O  
ATOM   2348  NE2 GLN B  11      50.016  27.192  61.549  1.00  0.00           N  
ATOM   2349  H   GLN B  11      49.828  26.303  63.650  1.00 58.66           H  
ATOM   2350  HA  GLN B  11      48.158  23.948  63.379  1.00 58.61           H  
ATOM   2351  HB2 GLN B  11      50.819  24.663  62.037  1.00  0.00           H  
ATOM   2352  HB3 GLN B  11      49.841  23.267  61.637  1.00  0.00           H  
ATOM   2353  HG2 GLN B  11      49.398  25.018  60.005  1.00  0.00           H  
ATOM   2354  HG3 GLN B  11      47.937  24.693  60.940  1.00  0.00           H  
ATOM   2355 HE21 GLN B  11      50.882  26.687  61.420  1.00  0.00           H  
ATOM   2356 HE22 GLN B  11      50.034  28.158  61.842  1.00  0.00           H  
ATOM   2357  N   GLN B  12      49.387  23.126  65.542  1.00 58.76           N  
ATOM   2358  CA  GLN B  12      49.810  22.072  66.486  1.00 58.87           C  
ATOM   2359  C   GLN B  12      48.916  20.828  66.266  1.00 58.96           C  
ATOM   2360  O   GLN B  12      49.131  19.743  66.823  1.00 58.85           O  
ATOM   2361  CB  GLN B  12      49.690  22.655  67.899  1.00  0.00           C  
ATOM   2362  CG  GLN B  12      50.130  21.737  69.031  1.00  0.00           C  
ATOM   2363  CD  GLN B  12      48.934  21.317  69.855  1.00  0.00           C  
ATOM   2364  OE1 GLN B  12      48.479  22.009  70.764  1.00  0.00           O  
ATOM   2365  NE2 GLN B  12      48.407  20.130  69.535  1.00  0.00           N  
ATOM   2366  H   GLN B  12      48.653  23.705  65.953  1.00 58.76           H  
ATOM   2367  HA  GLN B  12      50.844  21.781  66.272  1.00 58.87           H  
ATOM   2368  HB2 GLN B  12      50.325  23.550  67.934  1.00  0.00           H  
ATOM   2369  HB3 GLN B  12      48.663  23.006  68.067  1.00  0.00           H  
ATOM   2370  HG2 GLN B  12      50.686  20.864  68.673  1.00  0.00           H  
ATOM   2371  HG3 GLN B  12      50.802  22.278  69.708  1.00  0.00           H  
ATOM   2372 HE21 GLN B  12      48.805  19.587  68.782  1.00  0.00           H  
ATOM   2373 HE22 GLN B  12      47.612  19.777  70.049  1.00  0.00           H  
ATOM   2374  N   TYR B  13      47.889  21.025  65.433  1.00 59.09           N  
ATOM   2375  CA  TYR B  13      46.808  20.089  65.164  1.00 59.21           C  
ATOM   2376  C   TYR B  13      46.925  19.747  63.670  1.00 59.27           C  
ATOM   2377  O   TYR B  13      46.836  20.635  62.816  1.00 59.40           O  
ATOM   2378  CB  TYR B  13      45.453  20.750  65.439  1.00 59.32           C  
ATOM   2379  CG  TYR B  13      45.148  20.756  66.915  1.00 59.70           C  
ATOM   2380  CD1 TYR B  13      44.598  19.616  67.500  1.00 59.88           C  
ATOM   2381  CD2 TYR B  13      45.499  21.824  67.743  1.00 60.00           C  
ATOM   2382  CE1 TYR B  13      44.396  19.543  68.869  1.00 60.03           C  
ATOM   2383  CE2 TYR B  13      45.301  21.764  69.113  1.00 60.00           C  
ATOM   2384  CZ  TYR B  13      44.749  20.621  69.669  1.00 60.04           C  
ATOM   2385  OH  TYR B  13      44.661  20.511  71.029  1.00 60.31           O  
ATOM   2386  H   TYR B  13      47.866  21.871  64.881  1.00 59.09           H  
ATOM   2387  HA  TYR B  13      46.942  19.180  65.763  1.00 59.21           H  
ATOM   2388  HB2 TYR B  13      45.418  21.775  65.048  1.00 59.32           H  
ATOM   2389  HB3 TYR B  13      44.660  20.204  64.916  1.00 59.32           H  
ATOM   2390  HD1 TYR B  13      44.325  18.777  66.876  1.00 59.88           H  
ATOM   2391  HD2 TYR B  13      45.933  22.712  67.308  1.00 60.00           H  
ATOM   2392  HE1 TYR B  13      43.967  18.655  69.310  1.00 60.03           H  
ATOM   2393  HE2 TYR B  13      45.574  22.599  69.741  1.00 60.00           H  
ATOM   2394  HH  TYR B  13      44.718  19.541  71.245  1.00 60.31           H  
ATOM   2395  N   GLU B  14      47.385  18.514  63.426  1.00 59.15           N  
ATOM   2396  CA  GLU B  14      47.147  17.771  62.178  1.00 58.82           C  
ATOM   2397  C   GLU B  14      45.630  17.423  62.105  1.00 58.60           C  
ATOM   2398  O   GLU B  14      45.123  16.706  62.967  1.00 58.68           O  
ATOM   2399  CB  GLU B  14      48.039  16.508  62.231  1.00  0.00           C  
ATOM   2400  CG  GLU B  14      47.772  15.389  61.233  1.00  0.00           C  
ATOM   2401  CD  GLU B  14      47.888  15.861  59.821  1.00  0.00           C  
ATOM   2402  OE1 GLU B  14      48.748  15.450  59.044  1.00  0.00           O  
ATOM   2403  OE2 GLU B  14      46.938  16.770  59.457  1.00  0.00           O1-
ATOM   2404  H   GLU B  14      48.075  18.155  64.091  1.00 59.15           H  
ATOM   2405  HA  GLU B  14      47.425  18.425  61.345  1.00 58.82           H  
ATOM   2406  HB2 GLU B  14      47.966  16.061  63.233  1.00  0.00           H  
ATOM   2407  HB3 GLU B  14      49.085  16.830  62.133  1.00  0.00           H  
ATOM   2408  HG2 GLU B  14      46.770  14.972  61.368  1.00  0.00           H  
ATOM   2409  HG3 GLU B  14      48.485  14.573  61.401  1.00  0.00           H  
ATOM   2410  N   CYS B  15      45.017  17.719  60.958  1.00 58.25           N  
ATOM   2411  CA  CYS B  15      43.707  18.246  60.617  1.00 57.94           C  
ATOM   2412  C   CYS B  15      43.166  17.496  59.351  1.00 57.84           C  
ATOM   2413  O   CYS B  15      43.746  17.601  58.267  1.00 57.89           O  
ATOM   2414  CB  CYS B  15      43.734  19.737  60.252  1.00  0.00           C  
ATOM   2415  SG  CYS B  15      43.812  20.850  61.694  1.00  0.00           S  
ATOM   2416  H   CYS B  15      45.648  17.219  60.323  1.00 58.25           H  
ATOM   2417  HA  CYS B  15      43.029  18.059  61.456  1.00 57.94           H  
ATOM   2418  HB2 CYS B  15      42.820  20.005  59.710  1.00  0.00           H  
ATOM   2419  HB3 CYS B  15      44.581  19.967  59.596  1.00  0.00           H  
ATOM   2420  HG  CYS B  15      45.130  20.683  61.919  1.00  0.00           H  
ATOM   2421  N   VAL B  16      42.254  16.556  59.600  1.00 57.59           N  
ATOM   2422  CA  VAL B  16      41.248  15.775  58.884  1.00 57.31           C  
ATOM   2423  C   VAL B  16      40.091  16.750  58.465  1.00 57.29           C  
ATOM   2424  O   VAL B  16      40.336  17.945  58.302  1.00 57.30           O  
ATOM   2425  CB  VAL B  16      40.825  14.506  59.668  1.00  0.00           C  
ATOM   2426  CG1 VAL B  16      40.609  13.322  58.710  1.00  0.00           C  
ATOM   2427  CG2 VAL B  16      41.852  14.059  60.721  1.00  0.00           C  
ATOM   2428  H   VAL B  16      42.229  17.486  59.175  1.00 57.59           H  
ATOM   2429  HA  VAL B  16      41.723  15.488  57.936  1.00 57.31           H  
ATOM   2430  HB  VAL B  16      39.882  14.699  60.192  1.00  0.00           H  
ATOM   2431 HG11 VAL B  16      39.907  13.555  57.906  1.00  0.00           H  
ATOM   2432 HG12 VAL B  16      41.552  13.019  58.243  1.00  0.00           H  
ATOM   2433 HG13 VAL B  16      40.211  12.457  59.253  1.00  0.00           H  
ATOM   2434 HG21 VAL B  16      42.839  13.900  60.274  1.00  0.00           H  
ATOM   2435 HG22 VAL B  16      41.950  14.798  61.519  1.00  0.00           H  
ATOM   2436 HG23 VAL B  16      41.546  13.119  61.190  1.00  0.00           H  
ATOM   2437  N   ALA B  17      38.932  16.197  58.110  1.00 57.27           N  
ATOM   2438  CA  ALA B  17      37.833  16.944  57.495  1.00 57.31           C  
ATOM   2439  C   ALA B  17      36.926  17.669  58.521  1.00 57.52           C  
ATOM   2440  O   ALA B  17      37.115  17.601  59.739  1.00 57.69           O  
ATOM   2441  CB  ALA B  17      37.011  15.984  56.631  1.00 57.17           C  
ATOM   2442  H   ALA B  17      38.806  15.203  58.233  1.00 57.27           H  
ATOM   2443  HA  ALA B  17      38.270  17.717  56.850  1.00 57.31           H  
ATOM   2444  HB1 ALA B  17      37.655  15.447  55.926  1.00 57.17           H  
ATOM   2445  HB2 ALA B  17      36.501  15.239  57.252  1.00 57.17           H  
ATOM   2446  HB3 ALA B  17      36.247  16.509  56.049  1.00 57.17           H  
ATOM   2447  N   GLU B  18      35.941  18.385  57.981  1.00 57.61           N  
ATOM   2448  CA  GLU B  18      34.906  19.089  58.738  1.00 57.71           C  
ATOM   2449  C   GLU B  18      33.726  18.134  59.024  1.00 57.68           C  
ATOM   2450  O   GLU B  18      33.557  17.108  58.370  1.00 57.71           O  
ATOM   2451  CB  GLU B  18      34.501  20.396  58.052  1.00 57.71           C  
ATOM   2452  CG  GLU B  18      33.505  20.258  56.897  1.00 57.98           C  
ATOM   2453  CD  GLU B  18      32.230  21.024  57.160  1.00 57.89           C  
ATOM   2454  OE1 GLU B  18      31.698  21.620  56.195  1.00 57.75           O  
ATOM   2455  OE2 GLU B  18      31.805  21.130  58.335  1.00 58.02           O1-
ATOM   2456  H   GLU B  18      35.864  18.440  56.976  1.00 57.61           H  
ATOM   2457  HA  GLU B  18      35.348  19.349  59.696  1.00 57.71           H  
ATOM   2458  HB2 GLU B  18      34.132  21.086  58.819  1.00 57.71           H  
ATOM   2459  HB3 GLU B  18      35.406  20.872  57.655  1.00 57.71           H  
ATOM   2460  HG2 GLU B  18      33.246  19.218  56.679  1.00 57.98           H  
ATOM   2461  HG3 GLU B  18      33.966  20.661  55.986  1.00 57.98           H  
ATOM   2462  N   ILE B  19      32.921  18.493  60.016  1.00 57.79           N  
ATOM   2463  CA  ILE B  19      31.813  17.664  60.494  1.00 57.96           C  
ATOM   2464  C   ILE B  19      30.550  18.486  60.883  1.00 58.24           C  
ATOM   2465  O   ILE B  19      29.718  18.035  61.682  1.00 58.21           O  
ATOM   2466  CB  ILE B  19      32.265  16.703  61.634  1.00 57.82           C  
ATOM   2467  CG1 ILE B  19      32.992  17.460  62.768  1.00 57.54           C  
ATOM   2468  CG2 ILE B  19      33.119  15.550  61.088  1.00 57.90           C  
ATOM   2469  CD1 ILE B  19      33.462  16.565  63.901  1.00 57.52           C  
ATOM   2470  H   ILE B  19      33.085  19.370  60.490  1.00 57.79           H  
ATOM   2471  HA  ILE B  19      31.470  17.051  59.649  1.00 57.96           H  
ATOM   2472  HB  ILE B  19      31.370  16.238  62.066  1.00 57.82           H  
ATOM   2473 HG12 ILE B  19      33.871  17.983  62.379  1.00 57.54           H  
ATOM   2474 HG13 ILE B  19      32.317  18.220  63.178  1.00 57.54           H  
ATOM   2475 HG21 ILE B  19      32.641  15.086  60.219  1.00 57.90           H  
ATOM   2476 HG22 ILE B  19      34.118  15.889  60.796  1.00 57.90           H  
ATOM   2477 HG23 ILE B  19      33.242  14.764  61.840  1.00 57.90           H  
ATOM   2478 HD11 ILE B  19      32.661  15.904  64.228  1.00 57.52           H  
ATOM   2479 HD12 ILE B  19      34.313  15.952  63.592  1.00 57.52           H  
ATOM   2480 HD13 ILE B  19      33.783  17.165  64.758  1.00 57.52           H  
ATOM   2481  N   GLY B  20      30.374  19.634  60.221  1.00 58.41           N  
ATOM   2482  CA  GLY B  20      29.152  20.409  60.262  1.00 58.81           C  
ATOM   2483  C   GLY B  20      29.242  21.685  61.117  1.00 58.95           C  
ATOM   2484  O   GLY B  20      30.287  22.084  61.628  1.00 58.71           O  
ATOM   2485  H   GLY B  20      31.146  20.024  59.700  1.00 58.41           H  
ATOM   2486  HA2 GLY B  20      28.930  20.711  59.233  1.00 58.81           H  
ATOM   2487  HA3 GLY B  20      28.326  19.792  60.628  1.00 58.81           H  
ATOM   2488  N   GLU B  21      28.068  22.301  61.270  1.00 59.28           N  
ATOM   2489  CA  GLU B  21      27.962  23.723  61.619  1.00 59.72           C  
ATOM   2490  C   GLU B  21      27.375  23.842  63.046  1.00 60.12           C  
ATOM   2491  O   GLU B  21      26.285  23.327  63.319  1.00 60.26           O  
ATOM   2492  CB  GLU B  21      27.010  24.425  60.621  1.00  0.00           C  
ATOM   2493  CG  GLU B  21      27.532  25.782  60.156  1.00  0.00           C  
ATOM   2494  CD  GLU B  21      28.755  25.683  59.280  1.00  0.00           C  
ATOM   2495  OE1 GLU B  21      29.661  26.511  59.367  1.00  0.00           O  
ATOM   2496  OE2 GLU B  21      28.825  24.599  58.452  1.00  0.00           O1-
ATOM   2497  H   GLU B  21      27.155  21.846  61.214  1.00 59.28           H  
ATOM   2498  HA  GLU B  21      28.955  24.172  61.585  1.00 59.72           H  
ATOM   2499  HB2 GLU B  21      26.023  24.582  61.074  1.00  0.00           H  
ATOM   2500  HB3 GLU B  21      26.834  23.788  59.745  1.00  0.00           H  
ATOM   2501  HG2 GLU B  21      27.748  26.418  61.023  1.00  0.00           H  
ATOM   2502  HG3 GLU B  21      26.755  26.287  59.570  1.00  0.00           H  
ATOM   2503  N   GLY B  22      28.068  24.598  63.903  1.00 60.47           N  
ATOM   2504  CA  GLY B  22      27.679  24.875  65.278  1.00 60.48           C  
ATOM   2505  C   GLY B  22      27.158  26.326  65.369  1.00 60.86           C  
ATOM   2506  O   GLY B  22      26.908  26.972  64.348  1.00 60.89           O  
ATOM   2507  H   GLY B  22      28.875  25.097  63.555  1.00 60.47           H  
ATOM   2508  HA2 GLY B  22      26.897  24.188  65.612  1.00 60.48           H  
ATOM   2509  HA3 GLY B  22      28.571  24.764  65.901  1.00 60.48           H  
ATOM   2510  N   ALA B  23      27.041  26.812  66.608  1.00 61.23           N  
ATOM   2511  CA  ALA B  23      26.423  28.109  66.901  1.00 61.41           C  
ATOM   2512  C   ALA B  23      27.373  29.313  66.627  1.00 61.63           C  
ATOM   2513  O   ALA B  23      27.575  30.205  67.461  1.00 61.87           O  
ATOM   2514  CB  ALA B  23      25.893  28.161  68.326  1.00 61.22           C  
ATOM   2515  H   ALA B  23      27.400  26.252  67.369  1.00 61.23           H  
ATOM   2516  HA  ALA B  23      25.574  28.225  66.213  1.00 61.41           H  
ATOM   2517  HB1 ALA B  23      25.254  27.299  68.545  1.00 61.22           H  
ATOM   2518  HB2 ALA B  23      26.713  28.180  69.049  1.00 61.22           H  
ATOM   2519  HB3 ALA B  23      25.304  29.070  68.483  1.00 61.22           H  
ATOM   2520  N   TYR B  24      27.881  29.342  65.386  1.00 61.71           N  
ATOM   2521  CA  TYR B  24      28.682  30.490  64.868  1.00 61.48           C  
ATOM   2522  C   TYR B  24      29.265  30.057  63.498  1.00 61.10           C  
ATOM   2523  O   TYR B  24      29.331  30.844  62.543  1.00 60.81           O  
ATOM   2524  CB  TYR B  24      29.878  30.916  65.752  1.00  0.00           C  
ATOM   2525  CG  TYR B  24      30.453  32.272  65.386  1.00  0.00           C  
ATOM   2526  CD1 TYR B  24      29.968  33.439  66.010  1.00  0.00           C  
ATOM   2527  CE1 TYR B  24      30.521  34.693  65.700  1.00  0.00           C  
ATOM   2528  CZ  TYR B  24      31.566  34.790  64.751  1.00  0.00           C  
ATOM   2529  OH  TYR B  24      32.161  35.976  64.451  1.00  0.00           O  
ATOM   2530  CE2 TYR B  24      32.050  33.619  64.120  1.00  0.00           C  
ATOM   2531  CD2 TYR B  24      31.497  32.368  64.443  1.00  0.00           C  
ATOM   2532  H   TYR B  24      27.765  28.652  64.644  1.00 61.71           H  
ATOM   2533  HA  TYR B  24      27.978  31.315  64.712  1.00 61.48           H  
ATOM   2534  HB2 TYR B  24      29.612  30.959  66.809  1.00  0.00           H  
ATOM   2535  HB3 TYR B  24      30.680  30.166  65.709  1.00  0.00           H  
ATOM   2536  HD1 TYR B  24      29.171  33.378  66.737  1.00  0.00           H  
ATOM   2537  HD2 TYR B  24      31.885  31.478  63.969  1.00  0.00           H  
ATOM   2538  HE1 TYR B  24      30.146  35.581  66.188  1.00  0.00           H  
ATOM   2539  HE2 TYR B  24      32.850  33.685  63.396  1.00  0.00           H  
ATOM   2540  HH  TYR B  24      31.852  36.681  65.090  1.00  0.00           H  
ATOM   2541  N   GLY B  25      29.803  28.835  63.499  1.00 60.77           N  
ATOM   2542  CA  GLY B  25      30.523  28.245  62.384  1.00 60.27           C  
ATOM   2543  C   GLY B  25      30.881  26.807  62.770  1.00 59.89           C  
ATOM   2544  O   GLY B  25      30.341  26.252  63.728  1.00 59.89           O  
ATOM   2545  H   GLY B  25      29.698  28.266  64.327  1.00 60.77           H  
ATOM   2546  HA2 GLY B  25      29.879  28.249  61.501  1.00 60.27           H  
ATOM   2547  HA3 GLY B  25      31.424  28.835  62.194  1.00 60.27           H  
ATOM   2548  N   LYS B  26      31.865  26.251  62.057  1.00 59.42           N  
ATOM   2549  CA  LYS B  26      31.928  24.801  61.893  1.00 58.94           C  
ATOM   2550  C   LYS B  26      32.986  24.128  62.787  1.00 58.66           C  
ATOM   2551  O   LYS B  26      33.811  24.775  63.438  1.00 58.63           O  
ATOM   2552  CB  LYS B  26      32.032  24.361  60.425  1.00  0.00           C  
ATOM   2553  CG  LYS B  26      32.956  25.192  59.542  1.00  0.00           C  
ATOM   2554  CD  LYS B  26      33.088  24.640  58.115  1.00  0.00           C  
ATOM   2555  CE  LYS B  26      31.811  24.702  57.278  1.00  0.00           C  
ATOM   2556  NZ  LYS B  26      30.908  23.595  57.563  1.00  0.00           N1+
ATOM   2557  H   LYS B  26      32.656  26.778  61.669  1.00 59.42           H  
ATOM   2558  HA  LYS B  26      30.982  24.403  62.276  1.00 58.94           H  
ATOM   2559  HB2 LYS B  26      31.023  24.406  60.016  1.00  0.00           H  
ATOM   2560  HB3 LYS B  26      32.338  23.311  60.354  1.00  0.00           H  
ATOM   2561  HG2 LYS B  26      33.951  25.227  60.000  1.00  0.00           H  
ATOM   2562  HG3 LYS B  26      32.599  26.227  59.483  1.00  0.00           H  
ATOM   2563  HD2 LYS B  26      33.486  23.619  58.142  1.00  0.00           H  
ATOM   2564  HD3 LYS B  26      33.846  25.250  57.606  1.00  0.00           H  
ATOM   2565  HE2 LYS B  26      32.061  24.626  56.215  1.00  0.00           H  
ATOM   2566  HE3 LYS B  26      31.269  25.640  57.427  1.00  0.00           H  
ATOM   2567  HZ1 LYS B  26      29.947  23.926  57.834  1.00  0.00           H  
ATOM   2568  HZ2 LYS B  26      30.838  22.934  56.760  1.00  0.00           H  
ATOM   2569  HZ3 LYS B  26      31.203  22.929  58.296  1.00  0.00           H  
ATOM   2570  N   VAL B  27      32.895  22.797  62.833  1.00 58.32           N  
ATOM   2571  CA  VAL B  27      33.766  21.928  63.611  1.00 57.93           C  
ATOM   2572  C   VAL B  27      34.539  21.007  62.636  1.00 57.60           C  
ATOM   2573  O   VAL B  27      33.993  20.498  61.651  1.00 57.42           O  
ATOM   2574  CB  VAL B  27      32.947  21.125  64.644  1.00 57.93           C  
ATOM   2575  CG1 VAL B  27      33.814  20.215  65.516  1.00 58.06           C  
ATOM   2576  CG2 VAL B  27      32.152  22.060  65.563  1.00 57.63           C  
ATOM   2577  H   VAL B  27      32.167  22.349  62.296  1.00 58.32           H  
ATOM   2578  HA  VAL B  27      34.482  22.564  64.127  1.00 57.93           H  
ATOM   2579  HB  VAL B  27      32.233  20.489  64.107  1.00 57.93           H  
ATOM   2580 HG11 VAL B  27      34.379  19.496  64.918  1.00 58.06           H  
ATOM   2581 HG12 VAL B  27      34.522  20.794  66.117  1.00 58.06           H  
ATOM   2582 HG13 VAL B  27      33.188  19.638  66.206  1.00 58.06           H  
ATOM   2583 HG21 VAL B  27      32.812  22.766  66.073  1.00 57.63           H  
ATOM   2584 HG22 VAL B  27      31.401  22.632  65.008  1.00 57.63           H  
ATOM   2585 HG23 VAL B  27      31.626  21.492  66.333  1.00 57.63           H  
ATOM   2586  N   PHE B  28      35.809  20.765  62.972  1.00 57.33           N  
ATOM   2587  CA  PHE B  28      36.740  19.911  62.232  1.00 57.15           C  
ATOM   2588  C   PHE B  28      37.376  18.903  63.215  1.00 56.86           C  
ATOM   2589  O   PHE B  28      37.778  19.319  64.308  1.00 57.10           O  
ATOM   2590  CB  PHE B  28      37.928  20.716  61.658  1.00 57.11           C  
ATOM   2591  CG  PHE B  28      37.671  21.551  60.428  1.00 57.09           C  
ATOM   2592  CD1 PHE B  28      38.305  21.232  59.228  1.00 57.34           C  
ATOM   2593  CD2 PHE B  28      36.870  22.689  60.481  1.00 56.83           C  
ATOM   2594  CE1 PHE B  28      38.134  22.028  58.095  1.00 57.37           C  
ATOM   2595  CE2 PHE B  28      36.691  23.490  59.356  1.00 56.70           C  
ATOM   2596  CZ  PHE B  28      37.322  23.160  58.162  1.00 57.16           C  
ATOM   2597  H   PHE B  28      36.171  21.185  63.816  1.00 57.33           H  
ATOM   2598  HA  PHE B  28      36.206  19.357  61.466  1.00 57.15           H  
ATOM   2599  HB2 PHE B  28      38.330  21.387  62.430  1.00 57.11           H  
ATOM   2600  HB3 PHE B  28      38.755  20.028  61.433  1.00 57.11           H  
ATOM   2601  HD1 PHE B  28      38.937  20.358  59.174  1.00 57.34           H  
ATOM   2602  HD2 PHE B  28      36.381  22.955  61.407  1.00 56.83           H  
ATOM   2603  HE1 PHE B  28      38.627  21.769  57.170  1.00 57.37           H  
ATOM   2604  HE2 PHE B  28      36.062  24.367  59.411  1.00 56.70           H  
ATOM   2605  HZ  PHE B  28      37.184  23.780  57.288  1.00 57.16           H  
ATOM   2606  N   LYS B  29      37.754  17.733  62.700  1.00 56.24           N  
ATOM   2607  CA  LYS B  29      38.328  16.646  63.469  1.00 55.71           C  
ATOM   2608  C   LYS B  29      39.849  16.752  63.225  1.00 55.31           C  
ATOM   2609  O   LYS B  29      40.289  16.949  62.091  1.00 55.22           O  
ATOM   2610  CB  LYS B  29      37.841  15.258  63.036  1.00  0.00           C  
ATOM   2611  CG  LYS B  29      38.283  14.202  64.059  1.00  0.00           C  
ATOM   2612  CD  LYS B  29      37.906  12.769  63.699  1.00  0.00           C  
ATOM   2613  CE  LYS B  29      38.784  12.177  62.610  1.00  0.00           C  
ATOM   2614  NZ  LYS B  29      38.742  10.699  62.717  1.00  0.00           N1+
ATOM   2615  H   LYS B  29      37.863  17.810  61.683  1.00 56.24           H  
ATOM   2616  HA  LYS B  29      38.105  16.817  64.526  1.00 55.71           H  
ATOM   2617  HB2 LYS B  29      38.227  15.007  62.041  1.00  0.00           H  
ATOM   2618  HB3 LYS B  29      36.747  15.255  62.964  1.00  0.00           H  
ATOM   2619  HG2 LYS B  29      37.827  14.451  65.023  1.00  0.00           H  
ATOM   2620  HG3 LYS B  29      39.365  14.241  64.217  1.00  0.00           H  
ATOM   2621  HD2 LYS B  29      36.857  12.716  63.391  1.00  0.00           H  
ATOM   2622  HD3 LYS B  29      38.007  12.168  64.611  1.00  0.00           H  
ATOM   2623  HE2 LYS B  29      39.832  12.466  62.716  1.00  0.00           H  
ATOM   2624  HE3 LYS B  29      38.432  12.442  61.609  1.00  0.00           H  
ATOM   2625  HZ1 LYS B  29      39.114  10.397  63.632  1.00  0.00           H  
ATOM   2626  HZ2 LYS B  29      37.785  10.333  62.649  1.00  0.00           H  
ATOM   2627  HZ3 LYS B  29      39.315  10.239  62.000  1.00  0.00           H  
ATOM   2628  N   ALA B  30      40.631  16.551  64.282  1.00 54.85           N  
ATOM   2629  CA  ALA B  30      42.087  16.605  64.221  1.00 54.45           C  
ATOM   2630  C   ALA B  30      42.691  15.641  65.260  1.00 54.16           C  
ATOM   2631  O   ALA B  30      42.124  15.452  66.335  1.00 54.09           O  
ATOM   2632  CB  ALA B  30      42.550  18.025  64.506  1.00 54.49           C  
ATOM   2633  H   ALA B  30      40.202  16.382  65.181  1.00 54.85           H  
ATOM   2634  HA  ALA B  30      42.418  16.300  63.223  1.00 54.45           H  
ATOM   2635  HB1 ALA B  30      42.147  18.719  63.762  1.00 54.49           H  
ATOM   2636  HB2 ALA B  30      42.206  18.357  65.492  1.00 54.49           H  
ATOM   2637  HB3 ALA B  30      43.639  18.106  64.496  1.00 54.49           H  
ATOM   2638  N   ARG B  31      43.941  15.249  65.022  1.00 53.79           N  
ATOM   2639  CA  ARG B  31      44.546  14.075  65.629  1.00 53.55           C  
ATOM   2640  C   ARG B  31      45.744  14.521  66.517  1.00 53.47           C  
ATOM   2641  O   ARG B  31      46.884  14.581  66.058  1.00 53.51           O  
ATOM   2642  CB  ARG B  31      44.844  13.007  64.561  1.00  0.00           C  
ATOM   2643  CG  ARG B  31      45.950  13.319  63.541  1.00  0.00           C  
ATOM   2644  CD  ARG B  31      47.151  12.377  63.675  1.00  0.00           C  
ATOM   2645  NE  ARG B  31      47.676  12.442  65.045  1.00  0.00           N  
ATOM   2646  CZ  ARG B  31      47.645  11.455  65.960  1.00  0.00           C  
ATOM   2647  NH1 ARG B  31      47.479  10.168  65.616  1.00  0.00           N  
ATOM   2648  NH2 ARG B  31      47.788  11.767  67.256  1.00  0.00           N1+
ATOM   2649  H   ARG B  31      44.525  15.929  64.522  1.00 53.79           H  
ATOM   2650  HA  ARG B  31      43.801  13.628  66.296  1.00 53.55           H  
ATOM   2651  HB2 ARG B  31      45.039  12.052  65.062  1.00  0.00           H  
ATOM   2652  HB3 ARG B  31      43.923  12.860  63.986  1.00  0.00           H  
ATOM   2653  HG2 ARG B  31      45.544  13.209  62.529  1.00  0.00           H  
ATOM   2654  HG3 ARG B  31      46.280  14.355  63.637  1.00  0.00           H  
ATOM   2655  HD2 ARG B  31      46.845  11.360  63.419  1.00  0.00           H  
ATOM   2656  HD3 ARG B  31      47.955  12.669  62.992  1.00  0.00           H  
ATOM   2657  HE  ARG B  31      47.796  13.387  65.383  1.00  0.00           H  
ATOM   2658 HH11 ARG B  31      47.369   9.917  64.644  1.00  0.00           H  
ATOM   2659 HH12 ARG B  31      47.461   9.453  66.328  1.00  0.00           H  
ATOM   2660 HH21 ARG B  31      47.774  11.040  67.955  1.00  0.00           H  
ATOM   2661 HH22 ARG B  31      47.914  12.731  67.531  1.00  0.00           H  
ATOM   2662  N   ASP B  32      45.461  14.744  67.804  1.00 53.35           N  
ATOM   2663  CA  ASP B  32      46.195  15.649  68.682  1.00 53.18           C  
ATOM   2664  C   ASP B  32      47.465  14.914  69.184  1.00 53.24           C  
ATOM   2665  O   ASP B  32      47.577  13.681  69.230  1.00 53.32           O  
ATOM   2666  CB  ASP B  32      45.321  16.109  69.841  1.00  0.00           C  
ATOM   2667  CG  ASP B  32      45.891  17.277  70.618  1.00  0.00           C  
ATOM   2668  OD1 ASP B  32      47.030  17.700  70.437  1.00  0.00           O  
ATOM   2669  OD2 ASP B  32      45.045  17.837  71.528  1.00  0.00           O1-
ATOM   2670  H   ASP B  32      44.787  14.045  68.129  1.00 53.35           H  
ATOM   2671  HA  ASP B  32      46.519  16.502  68.071  1.00 53.18           H  
ATOM   2672  HB2 ASP B  32      45.144  15.275  70.528  1.00  0.00           H  
ATOM   2673  HB3 ASP B  32      44.343  16.408  69.452  1.00  0.00           H  
ATOM   2674  N   LEU B  33      48.418  15.733  69.629  1.00 53.11           N  
ATOM   2675  CA  LEU B  33      49.687  15.238  70.187  1.00 52.96           C  
ATOM   2676  C   LEU B  33      50.065  15.960  71.521  1.00 52.93           C  
ATOM   2677  O   LEU B  33      51.133  15.703  72.084  1.00 52.83           O  
ATOM   2678  CB  LEU B  33      50.828  15.432  69.169  1.00  0.00           C  
ATOM   2679  CG  LEU B  33      50.715  14.575  67.891  1.00  0.00           C  
ATOM   2680  CD1 LEU B  33      51.750  15.039  66.863  1.00  0.00           C  
ATOM   2681  CD2 LEU B  33      50.916  13.086  68.181  1.00  0.00           C  
ATOM   2682  H   LEU B  33      48.404  16.750  69.706  1.00 53.11           H  
ATOM   2683  HA  LEU B  33      49.580  14.181  70.452  1.00 52.96           H  
ATOM   2684  HB2 LEU B  33      50.860  16.494  68.886  1.00  0.00           H  
ATOM   2685  HB3 LEU B  33      51.793  15.221  69.648  1.00  0.00           H  
ATOM   2686  HG  LEU B  33      49.725  14.713  67.442  1.00  0.00           H  
ATOM   2687 HD11 LEU B  33      51.597  16.092  66.605  1.00  0.00           H  
ATOM   2688 HD12 LEU B  33      52.770  14.928  67.246  1.00  0.00           H  
ATOM   2689 HD13 LEU B  33      51.669  14.456  65.939  1.00  0.00           H  
ATOM   2690 HD21 LEU B  33      51.894  12.899  68.635  1.00  0.00           H  
ATOM   2691 HD22 LEU B  33      50.150  12.699  68.858  1.00  0.00           H  
ATOM   2692 HD23 LEU B  33      50.858  12.502  67.256  1.00  0.00           H  
ATOM   2693  N   LYS B  34      49.168  16.827  72.002  1.00 52.94           N  
ATOM   2694  CA  LYS B  34      49.298  17.573  73.250  1.00 52.79           C  
ATOM   2695  C   LYS B  34      48.584  16.737  74.373  1.00 52.81           C  
ATOM   2696  O   LYS B  34      48.884  16.928  75.557  1.00 52.88           O  
ATOM   2697  CB  LYS B  34      48.668  18.962  73.078  1.00 52.86           C  
ATOM   2698  CG  LYS B  34      48.801  19.877  74.298  1.00 52.70           C  
ATOM   2699  CD  LYS B  34      48.545  21.351  73.954  1.00 52.50           C  
ATOM   2700  CE  LYS B  34      47.114  21.654  73.510  1.00 51.44           C  
ATOM   2701  NZ  LYS B  34      47.070  23.004  72.932  1.00 50.26           N1+
ATOM   2702  H   LYS B  34      48.312  16.963  71.482  1.00 52.94           H  
ATOM   2703  HA  LYS B  34      50.359  17.647  73.511  1.00 52.79           H  
ATOM   2704  HB2 LYS B  34      49.148  19.443  72.218  1.00 52.86           H  
ATOM   2705  HB3 LYS B  34      47.606  18.859  72.830  1.00 52.86           H  
ATOM   2706  HG2 LYS B  34      48.110  19.557  75.086  1.00 52.70           H  
ATOM   2707  HG3 LYS B  34      49.816  19.795  74.705  1.00 52.70           H  
ATOM   2708  HD2 LYS B  34      49.262  21.661  73.185  1.00 52.50           H  
ATOM   2709  HD3 LYS B  34      48.773  21.958  74.840  1.00 52.50           H  
ATOM   2710  HE2 LYS B  34      46.430  21.641  74.364  1.00 51.44           H  
ATOM   2711  HE3 LYS B  34      46.747  20.971  72.742  1.00 51.44           H  
ATOM   2712  HZ1 LYS B  34      47.595  23.717  73.440  1.00 50.26           H  
ATOM   2713  HZ2 LYS B  34      47.370  22.992  71.945  1.00 50.26           H  
ATOM   2714  HZ3 LYS B  34      46.097  23.419  72.976  1.00 50.26           H  
ATOM   2715  N   ASN B  35      47.433  16.180  73.984  1.00 52.67           N  
ATOM   2716  CA  ASN B  35      46.561  15.124  74.472  1.00 52.47           C  
ATOM   2717  C   ASN B  35      47.254  13.762  74.297  1.00 52.33           C  
ATOM   2718  O   ASN B  35      48.305  13.649  73.644  1.00 52.32           O  
ATOM   2719  CB  ASN B  35      45.264  15.117  73.678  1.00  0.00           C  
ATOM   2720  CG  ASN B  35      44.199  15.881  74.404  1.00  0.00           C  
ATOM   2721  OD1 ASN B  35      43.586  15.391  75.349  1.00  0.00           O  
ATOM   2722  ND2 ASN B  35      43.946  17.117  73.962  1.00  0.00           N  
ATOM   2723  H   ASN B  35      48.360  16.053  74.404  1.00 52.67           H  
ATOM   2724  HA  ASN B  35      46.415  15.283  75.547  1.00 52.47           H  
ATOM   2725  HB2 ASN B  35      45.412  15.521  72.678  1.00  0.00           H  
ATOM   2726  HB3 ASN B  35      44.866  14.108  73.535  1.00  0.00           H  
ATOM   2727 HD21 ASN B  35      44.469  17.489  73.181  1.00  0.00           H  
ATOM   2728 HD22 ASN B  35      43.233  17.677  74.407  1.00  0.00           H  
ATOM   2729  N   GLY B  36      46.633  12.713  74.838  1.00 52.07           N  
ATOM   2730  CA  GLY B  36      47.154  11.355  74.774  1.00 51.49           C  
ATOM   2731  C   GLY B  36      47.027  10.655  73.410  1.00 51.10           C  
ATOM   2732  O   GLY B  36      46.683   9.471  73.353  1.00 51.05           O  
ATOM   2733  H   GLY B  36      45.775  12.862  75.349  1.00 52.07           H  
ATOM   2734  HA2 GLY B  36      48.214  11.372  75.050  1.00 51.49           H  
ATOM   2735  HA3 GLY B  36      46.604  10.769  75.518  1.00 51.49           H  
ATOM   2736  N   GLY B  37      47.485  11.336  72.357  1.00 50.70           N  
ATOM   2737  CA  GLY B  37      47.650  10.742  71.051  1.00 49.97           C  
ATOM   2738  C   GLY B  37      46.431  10.621  70.101  1.00 49.44           C  
ATOM   2739  O   GLY B  37      46.637  10.184  68.966  1.00 49.43           O  
ATOM   2740  H   GLY B  37      47.805  12.284  72.498  1.00 50.70           H  
ATOM   2741  HA2 GLY B  37      48.408  11.337  70.531  1.00 49.97           H  
ATOM   2742  HA3 GLY B  37      48.048   9.729  71.186  1.00 49.97           H  
ATOM   2743  N   ARG B  38      45.224  10.656  70.673  1.00 48.80           N  
ATOM   2744  CA  ARG B  38      43.796  10.551  70.385  1.00 48.14           C  
ATOM   2745  C   ARG B  38      43.285  11.636  69.400  1.00 47.78           C  
ATOM   2746  O   ARG B  38      44.012  12.562  69.030  1.00 47.64           O  
ATOM   2747  CB  ARG B  38      43.008  10.569  71.706  1.00  0.00           C  
ATOM   2748  CG  ARG B  38      43.033  11.940  72.395  1.00  0.00           C  
ATOM   2749  CD  ARG B  38      42.231  11.942  73.689  1.00  0.00           C  
ATOM   2750  NE  ARG B  38      42.066  13.305  74.222  1.00  0.00           N  
ATOM   2751  CZ  ARG B  38      41.147  14.197  73.805  1.00  0.00           C  
ATOM   2752  NH1 ARG B  38      41.047  15.370  74.442  1.00  0.00           N  
ATOM   2753  NH2 ARG B  38      40.333  13.943  72.770  1.00  0.00           N1+
ATOM   2754  H   ARG B  38      45.640  11.268  69.961  1.00 48.80           H  
ATOM   2755  HA  ARG B  38      43.663   9.588  69.878  1.00 48.14           H  
ATOM   2756  HB2 ARG B  38      41.966  10.282  71.523  1.00  0.00           H  
ATOM   2757  HB3 ARG B  38      43.423   9.815  72.388  1.00  0.00           H  
ATOM   2758  HG2 ARG B  38      44.067  12.224  72.616  1.00  0.00           H  
ATOM   2759  HG3 ARG B  38      42.638  12.709  71.724  1.00  0.00           H  
ATOM   2760  HD2 ARG B  38      41.239  11.493  73.568  1.00  0.00           H  
ATOM   2761  HD3 ARG B  38      42.749  11.355  74.455  1.00  0.00           H  
ATOM   2762  HE  ARG B  38      42.649  13.561  75.007  1.00  0.00           H  
ATOM   2763 HH11 ARG B  38      41.654  15.576  75.223  1.00  0.00           H  
ATOM   2764 HH12 ARG B  38      40.364  16.052  74.142  1.00  0.00           H  
ATOM   2765 HH21 ARG B  38      39.654  14.633  72.481  1.00  0.00           H  
ATOM   2766 HH22 ARG B  38      40.397  13.062  72.281  1.00  0.00           H  
ATOM   2767  N   PHE B  39      41.998  11.542  69.065  1.00 47.38           N  
ATOM   2768  CA  PHE B  39      41.319  12.482  68.178  1.00 46.94           C  
ATOM   2769  C   PHE B  39      40.629  13.556  69.045  1.00 46.76           C  
ATOM   2770  O   PHE B  39      40.006  13.278  70.075  1.00 46.52           O  
ATOM   2771  CB  PHE B  39      40.229  11.829  67.308  1.00 46.72           C  
ATOM   2772  CG  PHE B  39      40.760  10.957  66.193  1.00 46.46           C  
ATOM   2773  CD1 PHE B  39      41.430  11.519  65.105  1.00 46.20           C  
ATOM   2774  CD2 PHE B  39      40.583   9.575  66.226  1.00 46.42           C  
ATOM   2775  CE1 PHE B  39      41.929  10.717  64.078  1.00 45.58           C  
ATOM   2776  CE2 PHE B  39      41.072   8.766  65.199  1.00 45.29           C  
ATOM   2777  CZ  PHE B  39      41.745   9.341  64.124  1.00 45.36           C  
ATOM   2778  H   PHE B  39      41.428  10.839  69.513  1.00 47.38           H  
ATOM   2779  HA  PHE B  39      42.070  12.970  67.549  1.00 46.94           H  
ATOM   2780  HB2 PHE B  39      39.548  11.246  67.943  1.00 46.72           H  
ATOM   2781  HB3 PHE B  39      39.601  12.602  66.845  1.00 46.72           H  
ATOM   2782  HD1 PHE B  39      41.563  12.590  65.057  1.00 46.20           H  
ATOM   2783  HD2 PHE B  39      40.060   9.124  67.057  1.00 46.42           H  
ATOM   2784  HE1 PHE B  39      42.458  11.164  63.250  1.00 45.58           H  
ATOM   2785  HE2 PHE B  39      40.930   7.696  65.237  1.00 45.29           H  
ATOM   2786  HZ  PHE B  39      42.122   8.718  63.327  1.00 45.36           H  
ATOM   2787  N   VAL B  40      40.614  14.758  68.475  1.00 46.66           N  
ATOM   2788  CA  VAL B  40      40.073  15.972  69.101  1.00 46.54           C  
ATOM   2789  C   VAL B  40      39.159  16.599  68.018  1.00 46.69           C  
ATOM   2790  O   VAL B  40      39.320  16.347  66.815  1.00 46.60           O  
ATOM   2791  CB  VAL B  40      41.234  16.878  69.562  1.00  0.00           C  
ATOM   2792  CG1 VAL B  40      40.861  18.346  69.726  1.00  0.00           C  
ATOM   2793  CG2 VAL B  40      41.798  16.370  70.892  1.00  0.00           C  
ATOM   2794  H   VAL B  40      40.900  14.976  67.514  1.00 46.66           H  
ATOM   2795  HA  VAL B  40      39.442  15.687  69.952  1.00 46.54           H  
ATOM   2796  HB  VAL B  40      42.036  16.835  68.814  1.00  0.00           H  
ATOM   2797 HG11 VAL B  40      40.542  18.778  68.775  1.00  0.00           H  
ATOM   2798 HG12 VAL B  40      40.066  18.485  70.460  1.00  0.00           H  
ATOM   2799 HG13 VAL B  40      41.721  18.927  70.072  1.00  0.00           H  
ATOM   2800 HG21 VAL B  40      41.033  16.399  71.673  1.00  0.00           H  
ATOM   2801 HG22 VAL B  40      42.172  15.345  70.806  1.00  0.00           H  
ATOM   2802 HG23 VAL B  40      42.626  16.998  71.226  1.00  0.00           H  
ATOM   2803  N   ALA B  41      38.175  17.378  68.482  1.00 46.79           N  
ATOM   2804  CA  ALA B  41      37.275  18.136  67.624  1.00 46.92           C  
ATOM   2805  C   ALA B  41      37.568  19.625  67.850  1.00 47.11           C  
ATOM   2806  O   ALA B  41      37.544  20.122  68.979  1.00 47.03           O  
ATOM   2807  CB  ALA B  41      35.825  17.836  67.964  1.00 46.65           C  
ATOM   2808  H   ALA B  41      38.059  17.464  69.482  1.00 46.79           H  
ATOM   2809  HA  ALA B  41      37.457  17.874  66.578  1.00 46.92           H  
ATOM   2810  HB1 ALA B  41      35.589  16.789  67.755  1.00 46.65           H  
ATOM   2811  HB2 ALA B  41      35.619  18.019  69.022  1.00 46.65           H  
ATOM   2812  HB3 ALA B  41      35.146  18.461  67.379  1.00 46.65           H  
ATOM   2813  N   LEU B  42      37.862  20.328  66.753  1.00 47.35           N  
ATOM   2814  CA  LEU B  42      38.227  21.736  66.730  1.00 47.73           C  
ATOM   2815  C   LEU B  42      37.005  22.520  66.226  1.00 48.17           C  
ATOM   2816  O   LEU B  42      36.548  22.263  65.106  1.00 48.13           O  
ATOM   2817  CB  LEU B  42      39.348  22.000  65.708  1.00 47.52           C  
ATOM   2818  CG  LEU B  42      40.589  21.107  65.809  1.00 47.59           C  
ATOM   2819  CD1 LEU B  42      41.603  21.533  64.749  1.00 47.40           C  
ATOM   2820  CD2 LEU B  42      41.231  21.143  67.186  1.00 47.73           C  
ATOM   2821  H   LEU B  42      37.809  19.874  65.853  1.00 47.35           H  
ATOM   2822  HA  LEU B  42      38.517  22.071  67.729  1.00 47.73           H  
ATOM   2823  HB2 LEU B  42      38.954  21.883  64.689  1.00 47.52           H  
ATOM   2824  HB3 LEU B  42      39.634  23.052  65.778  1.00 47.52           H  
ATOM   2825  HG  LEU B  42      40.296  20.072  65.597  1.00 47.59           H  
ATOM   2826 HD11 LEU B  42      41.174  21.454  63.745  1.00 47.40           H  
ATOM   2827 HD12 LEU B  42      41.929  22.567  64.900  1.00 47.40           H  
ATOM   2828 HD13 LEU B  42      42.491  20.900  64.788  1.00 47.40           H  
ATOM   2829 HD21 LEU B  42      41.694  22.110  67.393  1.00 47.73           H  
ATOM   2830 HD22 LEU B  42      40.504  20.933  67.970  1.00 47.73           H  
ATOM   2831 HD23 LEU B  42      42.004  20.376  67.254  1.00 47.73           H  
ATOM   2832  N   LYS B  43      36.518  23.472  67.023  1.00 48.67           N  
ATOM   2833  CA  LYS B  43      35.463  24.380  66.589  1.00 49.23           C  
ATOM   2834  C   LYS B  43      36.158  25.640  66.032  1.00 49.28           C  
ATOM   2835  O   LYS B  43      36.780  26.416  66.759  1.00 49.29           O  
ATOM   2836  CB  LYS B  43      34.482  24.705  67.720  1.00 49.36           C  
ATOM   2837  CG  LYS B  43      33.303  25.588  67.279  1.00 50.03           C  
ATOM   2838  CD  LYS B  43      32.253  25.722  68.390  1.00 51.16           C  
ATOM   2839  CE  LYS B  43      31.202  26.781  68.064  1.00 52.43           C  
ATOM   2840  NZ  LYS B  43      30.185  26.822  69.108  1.00 51.67           N1+
ATOM   2841  H   LYS B  43      36.918  23.579  67.944  1.00 48.67           H  
ATOM   2842  HA  LYS B  43      34.903  23.898  65.785  1.00 49.23           H  
ATOM   2843  HB2 LYS B  43      34.090  23.761  68.120  1.00 49.36           H  
ATOM   2844  HB3 LYS B  43      35.011  25.202  68.541  1.00 49.36           H  
ATOM   2845  HG2 LYS B  43      33.677  26.579  67.007  1.00 50.03           H  
ATOM   2846  HG3 LYS B  43      32.830  25.168  66.384  1.00 50.03           H  
ATOM   2847  HD2 LYS B  43      32.756  25.986  69.328  1.00 51.16           H  
ATOM   2848  HD3 LYS B  43      31.769  24.751  68.549  1.00 51.16           H  
ATOM   2849  HE2 LYS B  43      30.690  26.577  67.118  1.00 52.43           H  
ATOM   2850  HE3 LYS B  43      31.655  27.776  68.019  1.00 52.43           H  
ATOM   2851  HZ1 LYS B  43      29.469  26.064  69.025  1.00 51.67           H  
ATOM   2852  HZ2 LYS B  43      30.600  26.737  70.076  1.00 51.67           H  
ATOM   2853  HZ3 LYS B  43      29.636  27.680  69.181  1.00 51.67           H  
ATOM   2854  N   ARG B  44      35.879  25.901  64.759  1.00 49.47           N  
ATOM   2855  CA  ARG B  44      36.664  26.722  63.860  1.00 49.60           C  
ATOM   2856  C   ARG B  44      35.911  28.062  63.764  1.00 49.72           C  
ATOM   2857  O   ARG B  44      35.048  28.272  62.907  1.00 49.72           O  
ATOM   2858  CB  ARG B  44      36.815  26.043  62.494  1.00  0.00           C  
ATOM   2859  CG  ARG B  44      37.582  26.865  61.449  1.00  0.00           C  
ATOM   2860  CD  ARG B  44      38.979  27.284  61.893  1.00  0.00           C  
ATOM   2861  NE  ARG B  44      39.832  26.109  62.118  1.00  0.00           N  
ATOM   2862  CZ  ARG B  44      40.745  25.965  63.094  1.00  0.00           C  
ATOM   2863  NH1 ARG B  44      41.493  24.852  63.120  1.00  0.00           N  
ATOM   2864  NH2 ARG B  44      40.929  26.902  64.036  1.00  0.00           N1+
ATOM   2865  H   ARG B  44      34.928  25.644  64.474  1.00 49.47           H  
ATOM   2866  HA  ARG B  44      37.647  26.884  64.316  1.00 49.60           H  
ATOM   2867  HB2 ARG B  44      37.315  25.076  62.634  1.00  0.00           H  
ATOM   2868  HB3 ARG B  44      35.827  25.811  62.077  1.00  0.00           H  
ATOM   2869  HG2 ARG B  44      37.660  26.269  60.532  1.00  0.00           H  
ATOM   2870  HG3 ARG B  44      37.010  27.763  61.186  1.00  0.00           H  
ATOM   2871  HD2 ARG B  44      39.450  27.873  61.099  1.00  0.00           H  
ATOM   2872  HD3 ARG B  44      38.917  27.913  62.781  1.00  0.00           H  
ATOM   2873  HE  ARG B  44      39.736  25.358  61.449  1.00  0.00           H  
ATOM   2874 HH11 ARG B  44      41.363  24.141  62.416  1.00  0.00           H  
ATOM   2875 HH12 ARG B  44      42.185  24.725  63.846  1.00  0.00           H  
ATOM   2876 HH21 ARG B  44      41.624  26.766  64.757  1.00  0.00           H  
ATOM   2877 HH22 ARG B  44      40.369  27.743  64.028  1.00  0.00           H  
ATOM   2878  N   VAL B  45      36.224  28.939  64.716  1.00 49.98           N  
ATOM   2879  CA  VAL B  45      35.639  30.273  64.809  1.00 50.27           C  
ATOM   2880  C   VAL B  45      36.647  31.236  64.130  1.00 50.44           C  
ATOM   2881  O   VAL B  45      37.864  31.132  64.322  1.00 50.48           O  
ATOM   2882  CB  VAL B  45      35.359  30.625  66.290  1.00 50.27           C  
ATOM   2883  CG1 VAL B  45      34.953  32.082  66.507  1.00 50.36           C  
ATOM   2884  CG2 VAL B  45      34.267  29.714  66.865  1.00 50.56           C  
ATOM   2885  H   VAL B  45      36.919  28.688  65.404  1.00 49.98           H  
ATOM   2886  HA  VAL B  45      34.702  30.300  64.238  1.00 50.27           H  
ATOM   2887  HB  VAL B  45      36.267  30.444  66.877  1.00 50.27           H  
ATOM   2888 HG11 VAL B  45      35.765  32.768  66.246  1.00 50.36           H  
ATOM   2889 HG12 VAL B  45      34.074  32.342  65.914  1.00 50.36           H  
ATOM   2890 HG13 VAL B  45      34.709  32.262  67.557  1.00 50.36           H  
ATOM   2891 HG21 VAL B  45      33.330  29.815  66.307  1.00 50.56           H  
ATOM   2892 HG22 VAL B  45      34.575  28.666  66.829  1.00 50.56           H  
ATOM   2893 HG23 VAL B  45      34.065  29.958  67.914  1.00 50.56           H  
ATOM   2894  N   ARG B  46      36.085  32.296  63.548  1.00 50.61           N  
ATOM   2895  CA  ARG B  46      36.741  33.197  62.597  1.00 50.99           C  
ATOM   2896  C   ARG B  46      36.257  34.567  63.078  1.00 51.36           C  
ATOM   2897  O   ARG B  46      35.048  34.821  63.078  1.00 51.68           O  
ATOM   2898  CB  ARG B  46      36.274  32.937  61.163  1.00  0.00           C  
ATOM   2899  CG  ARG B  46      36.891  31.680  60.536  1.00  0.00           C  
ATOM   2900  CD  ARG B  46      38.371  31.839  60.200  1.00  0.00           C  
ATOM   2901  NE  ARG B  46      38.598  32.831  59.148  1.00  0.00           N  
ATOM   2902  CZ  ARG B  46      38.466  32.619  57.825  1.00  0.00           C  
ATOM   2903  NH1 ARG B  46      38.046  31.444  57.328  1.00  0.00           N  
ATOM   2904  NH2 ARG B  46      38.765  33.613  56.980  1.00  0.00           N1+
ATOM   2905  H   ARG B  46      35.192  32.638  63.913  1.00 50.61           H  
ATOM   2906  HA  ARG B  46      37.826  33.116  62.700  1.00 50.99           H  
ATOM   2907  HB2 ARG B  46      35.182  32.825  61.147  1.00  0.00           H  
ATOM   2908  HB3 ARG B  46      36.499  33.808  60.535  1.00  0.00           H  
ATOM   2909  HG2 ARG B  46      36.761  30.824  61.206  1.00  0.00           H  
ATOM   2910  HG3 ARG B  46      36.337  31.449  59.619  1.00  0.00           H  
ATOM   2911  HD2 ARG B  46      38.951  32.149  61.074  1.00  0.00           H  
ATOM   2912  HD3 ARG B  46      38.804  30.884  59.881  1.00  0.00           H  
ATOM   2913  HE  ARG B  46      38.912  33.741  59.451  1.00  0.00           H  
ATOM   2914 HH11 ARG B  46      37.821  30.683  57.950  1.00  0.00           H  
ATOM   2915 HH12 ARG B  46      37.958  31.322  56.329  1.00  0.00           H  
ATOM   2916 HH21 ARG B  46      38.671  33.474  55.984  1.00  0.00           H  
ATOM   2917 HH22 ARG B  46      39.084  34.503  57.339  1.00  0.00           H  
ATOM   2918  N   VAL B  47      37.167  35.341  63.674  1.00 51.50           N  
ATOM   2919  CA  VAL B  47      36.808  36.601  64.320  1.00 51.53           C  
ATOM   2920  C   VAL B  47      36.768  37.637  63.184  1.00 51.58           C  
ATOM   2921  O   VAL B  47      37.772  38.267  62.841  1.00 51.48           O  
ATOM   2922  CB  VAL B  47      37.808  36.998  65.421  1.00 51.61           C  
ATOM   2923  CG1 VAL B  47      37.375  38.289  66.128  1.00 51.59           C  
ATOM   2924  CG2 VAL B  47      37.973  35.886  66.456  1.00 51.92           C  
ATOM   2925  H   VAL B  47      38.133  35.046  63.669  1.00 51.50           H  
ATOM   2926  HA  VAL B  47      35.806  36.502  64.756  1.00 51.53           H  
ATOM   2927  HB  VAL B  47      38.785  37.177  64.965  1.00 51.61           H  
ATOM   2928 HG11 VAL B  47      37.332  39.132  65.431  1.00 51.59           H  
ATOM   2929 HG12 VAL B  47      36.386  38.180  66.585  1.00 51.59           H  
ATOM   2930 HG13 VAL B  47      38.084  38.555  66.919  1.00 51.59           H  
ATOM   2931 HG21 VAL B  47      37.016  35.620  66.906  1.00 51.92           H  
ATOM   2932 HG22 VAL B  47      38.386  34.980  66.003  1.00 51.92           H  
ATOM   2933 HG23 VAL B  47      38.651  36.194  67.259  1.00 51.92           H  
ATOM   2934  N   GLN B  48      35.596  37.725  62.567  1.00 51.80           N  
ATOM   2935  CA  GLN B  48      35.357  38.583  61.415  1.00 52.11           C  
ATOM   2936  C   GLN B  48      35.306  40.041  61.920  1.00 52.13           C  
ATOM   2937  O   GLN B  48      34.339  40.480  62.545  1.00 52.22           O  
ATOM   2938  CB  GLN B  48      34.020  38.236  60.743  1.00 52.14           C  
ATOM   2939  CG  GLN B  48      34.084  36.953  59.913  1.00 52.22           C  
ATOM   2940  CD  GLN B  48      34.511  37.259  58.494  1.00 52.46           C  
ATOM   2941  NE2 GLN B  48      35.697  37.166  58.174  1.00 52.57           N  
ATOM   2942  OE1 GLN B  48      33.563  37.655  57.648  1.00 52.13           O  
ATOM   2943  H   GLN B  48      34.828  37.157  62.894  1.00 51.80           H  
ATOM   2944  HA  GLN B  48      36.189  38.475  60.713  1.00 52.11           H  
ATOM   2945  HB2 GLN B  48      33.247  38.113  61.513  1.00 52.14           H  
ATOM   2946  HB3 GLN B  48      33.695  39.072  60.111  1.00 52.14           H  
ATOM   2947  HG2 GLN B  48      33.087  36.500  59.857  1.00 52.22           H  
ATOM   2948  HG3 GLN B  48      34.749  36.207  60.360  1.00 52.22           H  
ATOM   2949 HE21 GLN B  48      36.381  36.861  58.852  1.00 52.57           H  
ATOM   2950 HE22 GLN B  48      35.986  37.395  57.233  1.00 52.57           H  
ATOM   2951  N   THR B  49      36.415  40.750  61.704  1.00 52.22           N  
ATOM   2952  CA  THR B  49      36.592  42.142  62.130  1.00 52.32           C  
ATOM   2953  C   THR B  49      35.731  43.056  61.222  1.00 52.37           C  
ATOM   2954  O   THR B  49      36.223  43.771  60.339  1.00 52.42           O  
ATOM   2955  CB  THR B  49      38.075  42.563  62.068  1.00 52.34           C  
ATOM   2956  OG1 THR B  49      38.628  42.250  60.771  1.00 52.27           O  
ATOM   2957  CG2 THR B  49      38.925  41.844  63.109  1.00 52.33           C  
ATOM   2958  H   THR B  49      37.217  40.298  61.290  1.00 52.22           H  
ATOM   2959  HA  THR B  49      36.215  42.232  63.155  1.00 52.32           H  
ATOM   2960  HB  THR B  49      38.176  43.645  62.215  1.00 52.34           H  
ATOM   2961 HG21 THR B  49      38.549  42.016  64.122  1.00 52.33           H  
ATOM   2962 HG22 THR B  49      38.961  40.766  62.923  1.00 52.33           H  
ATOM   2963 HG23 THR B  49      39.961  42.198  63.059  1.00 52.33           H  
ATOM   2964  HG1 THR B  49      38.139  42.834  60.154  1.00 52.27           H  
ATOM   2965  N   GLY B  50      34.419  42.966  61.448  1.00 52.30           N  
ATOM   2966  CA  GLY B  50      33.416  43.855  60.890  1.00 52.12           C  
ATOM   2967  C   GLY B  50      32.677  44.597  62.030  1.00 51.99           C  
ATOM   2968  O   GLY B  50      32.137  45.685  61.827  1.00 51.99           O  
ATOM   2969  H   GLY B  50      34.084  42.253  62.079  1.00 52.30           H  
ATOM   2970  HA2 GLY B  50      33.876  44.592  60.225  1.00 52.12           H  
ATOM   2971  HA3 GLY B  50      32.693  43.248  60.338  1.00 52.12           H  
ATOM   2972  N   GLU B  51      32.633  43.966  63.198  1.00 51.89           N  
ATOM   2973  CA  GLU B  51      33.381  43.941  64.425  1.00 51.86           C  
ATOM   2974  C   GLU B  51      32.561  43.325  65.582  1.00 51.69           C  
ATOM   2975  O   GLU B  51      31.346  43.487  65.699  1.00 51.95           O  
ATOM   2976  CB  GLU B  51      33.959  45.319  64.789  1.00  0.00           C  
ATOM   2977  CG  GLU B  51      35.041  45.296  65.871  1.00  0.00           C  
ATOM   2978  CD  GLU B  51      36.046  44.228  65.529  1.00  0.00           C  
ATOM   2979  OE1 GLU B  51      36.848  44.350  64.606  1.00  0.00           O  
ATOM   2980  OE2 GLU B  51      35.891  43.063  66.224  1.00  0.00           O1-
ATOM   2981  H   GLU B  51      31.933  43.467  62.646  1.00 51.89           H  
ATOM   2982  HA  GLU B  51      34.195  43.245  64.199  1.00 51.86           H  
ATOM   2983  HB2 GLU B  51      33.151  45.989  65.109  1.00  0.00           H  
ATOM   2984  HB3 GLU B  51      34.394  45.776  63.890  1.00  0.00           H  
ATOM   2985  HG2 GLU B  51      34.600  45.106  66.856  1.00  0.00           H  
ATOM   2986  HG3 GLU B  51      35.543  46.268  65.925  1.00  0.00           H  
ATOM   2987  N   GLU B  52      33.282  42.610  66.441  1.00 51.38           N  
ATOM   2988  CA  GLU B  52      32.780  42.058  67.697  1.00 51.20           C  
ATOM   2989  C   GLU B  52      33.736  42.337  68.905  1.00 50.75           C  
ATOM   2990  O   GLU B  52      33.294  42.272  70.047  1.00 50.68           O  
ATOM   2991  CB  GLU B  52      32.552  40.536  67.600  1.00 51.37           C  
ATOM   2992  CG  GLU B  52      31.391  40.140  66.684  1.00 52.48           C  
ATOM   2993  CD  GLU B  52      31.106  38.666  66.853  1.00 53.65           C  
ATOM   2994  OE1 GLU B  52      31.598  37.851  66.036  1.00 54.14           O  
ATOM   2995  OE2 GLU B  52      30.415  38.289  67.837  1.00 53.28           O1-
ATOM   2996  H   GLU B  52      34.252  42.415  66.234  1.00 51.38           H  
ATOM   2997  HA  GLU B  52      31.834  42.557  67.942  1.00 51.20           H  
ATOM   2998  HB2 GLU B  52      33.472  40.042  67.257  1.00 51.37           H  
ATOM   2999  HB3 GLU B  52      32.360  40.146  68.608  1.00 51.37           H  
ATOM   3000  HG2 GLU B  52      31.631  40.355  65.637  1.00 52.48           H  
ATOM   3001  HG3 GLU B  52      30.488  40.705  66.940  1.00 52.48           H  
ATOM   3002  N   GLY B  53      35.033  42.485  68.638  1.00 50.29           N  
ATOM   3003  CA  GLY B  53      36.092  42.532  69.634  1.00 49.48           C  
ATOM   3004  C   GLY B  53      36.558  41.124  70.030  1.00 49.02           C  
ATOM   3005  O   GLY B  53      37.738  40.783  69.983  1.00 49.08           O  
ATOM   3006  H   GLY B  53      35.323  42.611  67.678  1.00 50.29           H  
ATOM   3007  HA2 GLY B  53      36.934  43.081  69.202  1.00 49.48           H  
ATOM   3008  HA3 GLY B  53      35.737  43.053  70.528  1.00 49.48           H  
ATOM   3009  N   MET B  54      35.586  40.317  70.454  1.00 48.60           N  
ATOM   3010  CA  MET B  54      35.784  38.931  70.886  1.00 48.25           C  
ATOM   3011  C   MET B  54      34.388  38.299  70.699  1.00 47.76           C  
ATOM   3012  O   MET B  54      33.435  38.859  71.231  1.00 47.90           O  
ATOM   3013  CB  MET B  54      36.236  38.869  72.353  1.00 48.25           C  
ATOM   3014  CG  MET B  54      37.606  38.208  72.514  1.00 48.92           C  
ATOM   3015  SD  MET B  54      37.556  36.399  72.261  1.00 48.51           S  
ATOM   3016  CE  MET B  54      36.920  35.901  73.881  1.00 49.16           C  
ATOM   3017  H   MET B  54      34.630  40.642  70.436  1.00 48.60           H  
ATOM   3018  HA  MET B  54      36.527  38.498  70.217  1.00 48.25           H  
ATOM   3019  HB2 MET B  54      35.496  38.357  72.979  1.00 48.25           H  
ATOM   3020  HB3 MET B  54      36.317  39.886  72.759  1.00 48.25           H  
ATOM   3021  HG2 MET B  54      38.005  38.409  73.514  1.00 48.92           H  
ATOM   3022  HG3 MET B  54      38.319  38.632  71.800  1.00 48.92           H  
ATOM   3023  HE1 MET B  54      37.561  36.283  74.680  1.00 49.16           H  
ATOM   3024  HE2 MET B  54      35.899  36.261  74.021  1.00 49.16           H  
ATOM   3025  HE3 MET B  54      36.911  34.810  73.941  1.00 49.16           H  
ATOM   3026  N   PRO B  55      34.243  37.255  69.891  1.00 47.25           N  
ATOM   3027  CA  PRO B  55      32.909  36.916  69.394  1.00 46.87           C  
ATOM   3028  C   PRO B  55      31.825  36.585  70.439  1.00 46.42           C  
ATOM   3029  O   PRO B  55      32.091  36.057  71.516  1.00 46.06           O  
ATOM   3030  CB  PRO B  55      33.114  35.698  68.494  1.00 46.86           C  
ATOM   3031  CG  PRO B  55      34.562  35.813  68.065  1.00 47.05           C  
ATOM   3032  CD  PRO B  55      35.248  36.395  69.292  1.00 47.22           C  
ATOM   3033  HA  PRO B  55      32.606  37.781  68.807  1.00 46.87           H  
ATOM   3034  HB2 PRO B  55      32.955  34.765  69.043  1.00 46.86           H  
ATOM   3035  HB3 PRO B  55      32.428  35.694  67.646  1.00 46.86           H  
ATOM   3036  HG2 PRO B  55      34.638  36.512  67.224  1.00 47.05           H  
ATOM   3037  HG3 PRO B  55      34.987  34.856  67.757  1.00 47.05           H  
ATOM   3038  HD2 PRO B  55      36.162  36.925  69.025  1.00 47.22           H  
ATOM   3039  HD3 PRO B  55      35.488  35.612  70.017  1.00 47.22           H  
ATOM   3040  N   LEU B  56      30.599  36.897  70.039  1.00 46.41           N  
ATOM   3041  CA  LEU B  56      29.401  36.729  70.846  1.00 46.33           C  
ATOM   3042  C   LEU B  56      29.292  35.288  71.381  1.00 46.38           C  
ATOM   3043  O   LEU B  56      28.885  35.079  72.529  1.00 46.65           O  
ATOM   3044  CB  LEU B  56      28.150  37.131  70.045  1.00 46.30           C  
ATOM   3045  CG  LEU B  56      26.843  37.165  70.869  1.00 45.95           C  
ATOM   3046  CD1 LEU B  56      25.932  38.289  70.360  1.00 46.17           C  
ATOM   3047  CD2 LEU B  56      26.076  35.842  70.795  1.00 45.42           C  
ATOM   3048  H   LEU B  56      30.499  37.421  69.181  1.00 46.41           H  
ATOM   3049  HA  LEU B  56      29.525  37.398  71.705  1.00 46.33           H  
ATOM   3050  HB2 LEU B  56      28.334  38.136  69.640  1.00 46.30           H  
ATOM   3051  HB3 LEU B  56      28.030  36.475  69.172  1.00 46.30           H  
ATOM   3052  HG  LEU B  56      27.075  37.380  71.919  1.00 45.95           H  
ATOM   3053 HD11 LEU B  56      26.424  39.262  70.458  1.00 46.17           H  
ATOM   3054 HD12 LEU B  56      25.671  38.143  69.306  1.00 46.17           H  
ATOM   3055 HD13 LEU B  56      25.002  38.329  70.938  1.00 46.17           H  
ATOM   3056 HD21 LEU B  56      25.807  35.597  69.762  1.00 45.42           H  
ATOM   3057 HD22 LEU B  56      26.652  35.007  71.197  1.00 45.42           H  
ATOM   3058 HD23 LEU B  56      25.148  35.902  71.376  1.00 45.42           H  
ATOM   3059  N   SER B  57      29.597  34.323  70.514  1.00 46.31           N  
ATOM   3060  CA  SER B  57      29.435  32.894  70.827  1.00 46.19           C  
ATOM   3061  C   SER B  57      30.575  32.442  71.771  1.00 46.23           C  
ATOM   3062  O   SER B  57      30.372  31.687  72.719  1.00 46.14           O  
ATOM   3063  CB  SER B  57      29.439  32.080  69.529  1.00 46.00           C  
ATOM   3064  OG  SER B  57      28.946  30.759  69.698  1.00 47.30           O  
ATOM   3065  H   SER B  57      29.972  34.585  69.613  1.00 46.31           H  
ATOM   3066  HA  SER B  57      28.491  32.769  71.366  1.00 46.19           H  
ATOM   3067  HB2 SER B  57      30.441  32.017  69.091  1.00 46.00           H  
ATOM   3068  HB3 SER B  57      28.787  32.577  68.803  1.00 46.00           H  
ATOM   3069  HG  SER B  57      28.363  30.576  68.925  1.00 47.30           H  
ATOM   3070  N   THR B  58      31.788  32.885  71.464  1.00 46.41           N  
ATOM   3071  CA  THR B  58      33.004  32.426  72.150  1.00 47.06           C  
ATOM   3072  C   THR B  58      32.941  32.784  73.643  1.00 46.99           C  
ATOM   3073  O   THR B  58      33.402  32.008  74.487  1.00 47.02           O  
ATOM   3074  CB  THR B  58      34.258  33.077  71.531  1.00 47.34           C  
ATOM   3075  OG1 THR B  58      34.278  32.807  70.122  1.00 48.38           O  
ATOM   3076  CG2 THR B  58      35.555  32.555  72.137  1.00 47.85           C  
ATOM   3077  H   THR B  58      31.906  33.533  70.699  1.00 46.41           H  
ATOM   3078  HA  THR B  58      33.030  31.335  72.045  1.00 47.06           H  
ATOM   3079  HB  THR B  58      34.217  34.166  71.649  1.00 47.34           H  
ATOM   3080 HG21 THR B  58      35.632  32.787  73.203  1.00 47.85           H  
ATOM   3081 HG22 THR B  58      35.632  31.473  72.007  1.00 47.85           H  
ATOM   3082 HG23 THR B  58      36.419  32.999  71.635  1.00 47.85           H  
ATOM   3083  HG1 THR B  58      35.081  33.220  69.757  1.00 48.38           H  
ATOM   3084  N   ILE B  59      32.442  33.985  73.936  1.00 47.06           N  
ATOM   3085  CA  ILE B  59      32.430  34.481  75.316  1.00 47.30           C  
ATOM   3086  C   ILE B  59      31.595  33.519  76.207  1.00 48.09           C  
ATOM   3087  O   ILE B  59      31.900  33.370  77.394  1.00 48.01           O  
ATOM   3088  CB  ILE B  59      31.894  35.936  75.356  1.00 46.91           C  
ATOM   3089  CG1 ILE B  59      32.945  36.903  74.762  1.00 46.29           C  
ATOM   3090  CG2 ILE B  59      31.502  36.382  76.772  1.00 46.14           C  
ATOM   3091  CD1 ILE B  59      32.391  38.290  74.460  1.00 45.24           C  
ATOM   3092  H   ILE B  59      32.092  34.566  73.187  1.00 47.06           H  
ATOM   3093  HA  ILE B  59      33.463  34.439  75.686  1.00 47.30           H  
ATOM   3094  HB  ILE B  59      30.994  35.982  74.733  1.00 46.91           H  
ATOM   3095 HG12 ILE B  59      33.795  36.997  75.448  1.00 46.29           H  
ATOM   3096 HG13 ILE B  59      33.346  36.496  73.827  1.00 46.29           H  
ATOM   3097 HG21 ILE B  59      30.683  35.774  77.169  1.00 46.14           H  
ATOM   3098 HG22 ILE B  59      32.352  36.307  77.459  1.00 46.14           H  
ATOM   3099 HG23 ILE B  59      31.146  37.415  76.785  1.00 46.14           H  
ATOM   3100 HD11 ILE B  59      31.537  38.231  73.778  1.00 45.24           H  
ATOM   3101 HD12 ILE B  59      32.077  38.812  75.368  1.00 45.24           H  
ATOM   3102 HD13 ILE B  59      33.162  38.904  73.984  1.00 45.24           H  
ATOM   3103  N   ARG B  60      30.512  32.993  75.642  1.00 48.93           N  
ATOM   3104  CA  ARG B  60      29.611  32.116  76.382  1.00 50.07           C  
ATOM   3105  C   ARG B  60      30.202  30.703  76.463  1.00 50.25           C  
ATOM   3106  O   ARG B  60      30.198  30.097  77.519  1.00 50.86           O  
ATOM   3107  CB  ARG B  60      28.211  32.105  75.771  1.00 49.86           C  
ATOM   3108  CG  ARG B  60      27.336  33.211  76.382  1.00 51.65           C  
ATOM   3109  CD  ARG B  60      26.555  33.973  75.321  1.00 51.86           C  
ATOM   3110  NE  ARG B  60      27.415  35.000  74.704  1.00 55.38           N  
ATOM   3111  CZ  ARG B  60      27.753  36.179  75.217  1.00 57.21           C  
ATOM   3112  NH1 ARG B  60      27.236  36.553  76.391  1.00 58.14           N  
ATOM   3113  NH2 ARG B  60      28.591  36.990  74.557  1.00 57.30           N1+
ATOM   3114  H   ARG B  60      30.348  33.180  74.663  1.00 48.93           H  
ATOM   3115  HA  ARG B  60      29.568  32.472  77.420  1.00 50.07           H  
ATOM   3116  HB2 ARG B  60      28.274  32.203  74.681  1.00 49.86           H  
ATOM   3117  HB3 ARG B  60      27.721  31.142  75.963  1.00 49.86           H  
ATOM   3118  HG2 ARG B  60      27.939  33.916  76.966  1.00 51.65           H  
ATOM   3119  HG3 ARG B  60      26.642  32.752  77.092  1.00 51.65           H  
ATOM   3120  HD2 ARG B  60      25.669  34.462  75.738  1.00 51.86           H  
ATOM   3121  HD3 ARG B  60      26.198  33.311  74.525  1.00 51.86           H  
ATOM   3122  HE  ARG B  60      27.811  34.737  73.813  1.00 55.38           H  
ATOM   3123 HH11 ARG B  60      27.476  37.452  76.785  1.00 58.14           H  
ATOM   3124 HH12 ARG B  60      26.605  35.938  76.884  1.00 58.14           H  
ATOM   3125 HH21 ARG B  60      28.970  36.707  73.664  1.00 57.30           H  
ATOM   3126 HH22 ARG B  60      28.844  37.885  74.952  1.00 57.30           H  
ATOM   3127  N   GLU B  61      30.705  30.199  75.340  1.00 50.65           N  
ATOM   3128  CA  GLU B  61      31.197  28.825  75.270  1.00 51.02           C  
ATOM   3129  C   GLU B  61      32.377  28.673  76.262  1.00 51.08           C  
ATOM   3130  O   GLU B  61      32.564  27.616  76.879  1.00 51.41           O  
ATOM   3131  CB  GLU B  61      31.629  28.467  73.844  1.00 50.90           C  
ATOM   3132  CG  GLU B  61      31.815  26.960  73.663  1.00 50.92           C  
ATOM   3133  CD  GLU B  61      31.061  26.435  72.468  1.00 52.20           C  
ATOM   3134  OE1 GLU B  61      31.240  26.964  71.341  1.00 53.24           O  
ATOM   3135  OE2 GLU B  61      30.277  25.458  72.654  1.00 54.76           O1-
ATOM   3136  H   GLU B  61      30.732  30.794  74.525  1.00 50.65           H  
ATOM   3137  HA  GLU B  61      30.380  28.178  75.612  1.00 51.02           H  
ATOM   3138  HB2 GLU B  61      30.887  28.851  73.136  1.00 50.90           H  
ATOM   3139  HB3 GLU B  61      32.570  28.977  73.599  1.00 50.90           H  
ATOM   3140  HG2 GLU B  61      31.487  26.408  74.550  1.00 50.92           H  
ATOM   3141  HG3 GLU B  61      32.875  26.729  73.525  1.00 50.92           H  
ATOM   3142  N   VAL B  62      33.192  29.720  76.373  1.00 50.81           N  
ATOM   3143  CA  VAL B  62      34.307  29.727  77.312  1.00 50.28           C  
ATOM   3144  C   VAL B  62      33.730  29.829  78.744  1.00 50.54           C  
ATOM   3145  O   VAL B  62      34.046  28.999  79.593  1.00 50.71           O  
ATOM   3146  CB  VAL B  62      35.305  30.858  76.994  1.00 49.86           C  
ATOM   3147  CG1 VAL B  62      36.379  31.013  78.076  1.00 48.72           C  
ATOM   3148  CG2 VAL B  62      36.000  30.587  75.655  1.00 50.35           C  
ATOM   3149  H   VAL B  62      33.033  30.537  75.802  1.00 50.81           H  
ATOM   3150  HA  VAL B  62      34.814  28.758  77.243  1.00 50.28           H  
ATOM   3151  HB  VAL B  62      34.767  31.811  76.915  1.00 49.86           H  
ATOM   3152 HG11 VAL B  62      35.943  31.305  79.037  1.00 48.72           H  
ATOM   3153 HG12 VAL B  62      36.933  30.081  78.220  1.00 48.72           H  
ATOM   3154 HG13 VAL B  62      37.098  31.791  77.798  1.00 48.72           H  
ATOM   3155 HG21 VAL B  62      36.617  29.686  75.714  1.00 50.35           H  
ATOM   3156 HG22 VAL B  62      35.288  30.435  74.841  1.00 50.35           H  
ATOM   3157 HG23 VAL B  62      36.643  31.429  75.379  1.00 50.35           H  
ATOM   3158  N   ALA B  63      32.928  30.863  78.996  1.00 50.81           N  
ATOM   3159  CA  ALA B  63      32.529  31.190  80.359  1.00 50.84           C  
ATOM   3160  C   ALA B  63      31.651  30.091  80.995  1.00 50.86           C  
ATOM   3161  O   ALA B  63      31.747  29.871  82.209  1.00 50.92           O  
ATOM   3162  CB  ALA B  63      31.784  32.516  80.419  1.00 50.50           C  
ATOM   3163  H   ALA B  63      32.602  31.423  78.221  1.00 50.81           H  
ATOM   3164  HA  ALA B  63      33.448  31.256  80.956  1.00 50.84           H  
ATOM   3165  HB1 ALA B  63      32.412  33.332  80.049  1.00 50.50           H  
ATOM   3166  HB2 ALA B  63      30.871  32.488  79.814  1.00 50.50           H  
ATOM   3167  HB3 ALA B  63      31.490  32.753  81.448  1.00 50.50           H  
ATOM   3168  N   VAL B  64      30.775  29.496  80.181  1.00 50.82           N  
ATOM   3169  CA  VAL B  64      29.802  28.534  80.688  1.00 51.03           C  
ATOM   3170  C   VAL B  64      30.505  27.181  80.975  1.00 51.34           C  
ATOM   3171  O   VAL B  64      30.067  26.465  81.878  1.00 51.17           O  
ATOM   3172  CB  VAL B  64      28.605  28.381  79.721  1.00 50.76           C  
ATOM   3173  CG1 VAL B  64      27.645  27.268  80.150  1.00 50.56           C  
ATOM   3174  CG2 VAL B  64      27.807  29.690  79.629  1.00 51.15           C  
ATOM   3175  H   VAL B  64      30.826  29.711  79.196  1.00 50.82           H  
ATOM   3176  HA  VAL B  64      29.444  28.907  81.658  1.00 51.03           H  
ATOM   3177  HB  VAL B  64      28.977  28.129  78.720  1.00 50.76           H  
ATOM   3178 HG11 VAL B  64      28.109  26.281  80.058  1.00 50.56           H  
ATOM   3179 HG12 VAL B  64      27.325  27.403  81.187  1.00 50.56           H  
ATOM   3180 HG13 VAL B  64      26.751  27.265  79.518  1.00 50.56           H  
ATOM   3181 HG21 VAL B  64      27.336  29.932  80.588  1.00 51.15           H  
ATOM   3182 HG22 VAL B  64      28.436  30.538  79.346  1.00 51.15           H  
ATOM   3183 HG23 VAL B  64      27.016  29.602  78.878  1.00 51.15           H  
ATOM   3184  N   LEU B  65      31.449  26.804  80.117  1.00 51.83           N  
ATOM   3185  CA  LEU B  65      32.100  25.509  80.236  1.00 52.12           C  
ATOM   3186  C   LEU B  65      33.331  25.528  81.159  1.00 52.07           C  
ATOM   3187  O   LEU B  65      33.559  24.535  81.848  1.00 52.28           O  
ATOM   3188  CB  LEU B  65      32.492  24.909  78.880  1.00 52.45           C  
ATOM   3189  CG  LEU B  65      31.290  24.421  78.045  1.00 52.99           C  
ATOM   3190  CD1 LEU B  65      31.776  23.930  76.683  1.00 52.91           C  
ATOM   3191  CD2 LEU B  65      30.528  23.292  78.745  1.00 54.48           C  
ATOM   3192  H   LEU B  65      31.691  27.434  79.365  1.00 51.83           H  
ATOM   3193  HA  LEU B  65      31.399  24.833  80.739  1.00 52.12           H  
ATOM   3194  HB2 LEU B  65      33.070  25.645  78.310  1.00 52.45           H  
ATOM   3195  HB3 LEU B  65      33.172  24.061  79.040  1.00 52.45           H  
ATOM   3196  HG  LEU B  65      30.601  25.258  77.877  1.00 52.99           H  
ATOM   3197 HD11 LEU B  65      32.323  24.717  76.157  1.00 52.91           H  
ATOM   3198 HD12 LEU B  65      32.436  23.063  76.790  1.00 52.91           H  
ATOM   3199 HD13 LEU B  65      30.934  23.631  76.050  1.00 52.91           H  
ATOM   3200 HD21 LEU B  65      31.213  22.519  79.110  1.00 54.48           H  
ATOM   3201 HD22 LEU B  65      29.950  23.667  79.595  1.00 54.48           H  
ATOM   3202 HD23 LEU B  65      29.822  22.811  78.064  1.00 54.48           H  
ATOM   3203  N   ARG B  66      34.170  26.559  81.067  1.00 52.02           N  
ATOM   3204  CA  ARG B  66      35.426  26.546  81.829  1.00 52.49           C  
ATOM   3205  C   ARG B  66      35.137  26.743  83.343  1.00 52.47           C  
ATOM   3206  O   ARG B  66      35.876  26.270  84.199  1.00 52.40           O  
ATOM   3207  CB  ARG B  66      36.465  27.564  81.348  1.00 52.64           C  
ATOM   3208  CG  ARG B  66      36.935  27.438  79.889  1.00 53.09           C  
ATOM   3209  CD  ARG B  66      37.313  26.049  79.387  1.00 54.16           C  
ATOM   3210  NE  ARG B  66      38.444  25.459  80.102  1.00 56.16           N  
ATOM   3211  CZ  ARG B  66      39.554  24.921  79.590  1.00 57.52           C  
ATOM   3212  NH1 ARG B  66      39.910  25.164  78.332  1.00 58.35           N  
ATOM   3213  NH2 ARG B  66      40.318  24.132  80.344  1.00 57.25           N1+
ATOM   3214  H   ARG B  66      33.946  27.330  80.454  1.00 52.02           H  
ATOM   3215  HA  ARG B  66      35.829  25.535  81.732  1.00 52.49           H  
ATOM   3216  HB2 ARG B  66      36.074  28.580  81.493  1.00 52.64           H  
ATOM   3217  HB3 ARG B  66      37.347  27.498  81.997  1.00 52.64           H  
ATOM   3218  HG2 ARG B  66      37.792  28.109  79.752  1.00 53.09           H  
ATOM   3219  HG3 ARG B  66      36.147  27.813  79.231  1.00 53.09           H  
ATOM   3220  HD2 ARG B  66      37.531  26.112  78.320  1.00 54.16           H  
ATOM   3221  HD3 ARG B  66      36.468  25.360  79.487  1.00 54.16           H  
ATOM   3222  HE  ARG B  66      38.231  25.253  81.068  1.00 56.16           H  
ATOM   3223 HH11 ARG B  66      39.337  25.761  77.752  1.00 58.35           H  
ATOM   3224 HH12 ARG B  66      40.752  24.752  77.956  1.00 58.35           H  
ATOM   3225 HH21 ARG B  66      40.058  23.941  81.301  1.00 57.25           H  
ATOM   3226 HH22 ARG B  66      41.158  23.724  79.958  1.00 57.25           H  
ATOM   3227  N   HIS B  67      34.017  27.387  83.639  1.00 52.54           N  
ATOM   3228  CA  HIS B  67      33.640  27.680  85.036  1.00 52.61           C  
ATOM   3229  C   HIS B  67      33.128  26.383  85.735  1.00 52.70           C  
ATOM   3230  O   HIS B  67      32.964  26.344  86.953  1.00 53.04           O  
ATOM   3231  CB  HIS B  67      32.573  28.779  85.088  1.00 52.40           C  
ATOM   3232  CG  HIS B  67      32.416  29.413  86.422  1.00 51.55           C  
ATOM   3233  CD2 HIS B  67      31.548  29.149  87.457  1.00 50.73           C  
ATOM   3234  ND1 HIS B  67      33.190  30.445  86.831  1.00 50.66           N  
ATOM   3235  NE2 HIS B  67      31.775  29.995  88.444  1.00 50.42           N  
ATOM   3236  CE1 HIS B  67      32.759  30.797  88.085  1.00 50.93           C  
ATOM   3237  H   HIS B  67      33.369  27.626  82.902  1.00 52.54           H  
ATOM   3238  HA  HIS B  67      34.550  27.991  85.565  1.00 52.61           H  
ATOM   3239  HB2 HIS B  67      31.606  28.389  84.747  1.00 52.40           H  
ATOM   3240  HB3 HIS B  67      32.856  29.576  84.390  1.00 52.40           H  
ATOM   3241  HD2 HIS B  67      30.798  28.372  87.461  1.00 50.73           H  
ATOM   3242  HE2 HIS B  67      31.246  30.025  89.385  1.00 50.42           H  
ATOM   3243  HE1 HIS B  67      33.135  31.549  88.645  1.00 50.93           H  
ATOM   3244  N   LEU B  68      32.873  25.359  84.954  1.00 52.91           N  
ATOM   3245  CA  LEU B  68      32.291  24.108  85.423  1.00 53.14           C  
ATOM   3246  C   LEU B  68      33.183  22.875  85.103  1.00 53.46           C  
ATOM   3247  O   LEU B  68      32.772  21.745  85.372  1.00 53.65           O  
ATOM   3248  CB  LEU B  68      30.893  23.887  84.811  1.00 52.92           C  
ATOM   3249  CG  LEU B  68      29.831  24.946  85.173  1.00 52.30           C  
ATOM   3250  CD1 LEU B  68      28.524  24.640  84.433  1.00 51.63           C  
ATOM   3251  CD2 LEU B  68      29.554  25.009  86.676  1.00 51.81           C  
ATOM   3252  H   LEU B  68      33.127  25.398  83.977  1.00 52.91           H  
ATOM   3253  HA  LEU B  68      32.219  24.127  86.516  1.00 53.14           H  
ATOM   3254  HB2 LEU B  68      30.994  23.850  83.717  1.00 52.92           H  
ATOM   3255  HB3 LEU B  68      30.516  22.900  85.110  1.00 52.92           H  
ATOM   3256  HG  LEU B  68      30.178  25.933  84.843  1.00 52.30           H  
ATOM   3257 HD11 LEU B  68      28.685  24.598  83.352  1.00 51.63           H  
ATOM   3258 HD12 LEU B  68      28.104  23.678  84.749  1.00 51.63           H  
ATOM   3259 HD13 LEU B  68      27.776  25.415  84.629  1.00 51.63           H  
ATOM   3260 HD21 LEU B  68      29.260  24.029  87.066  1.00 51.81           H  
ATOM   3261 HD22 LEU B  68      30.432  25.348  87.232  1.00 51.81           H  
ATOM   3262 HD23 LEU B  68      28.744  25.714  86.892  1.00 51.81           H  
ATOM   3263  N   GLU B  69      34.390  23.109  84.598  1.00 53.81           N  
ATOM   3264  CA  GLU B  69      35.177  22.021  84.012  1.00 54.07           C  
ATOM   3265  C   GLU B  69      35.653  21.008  85.074  1.00 54.01           C  
ATOM   3266  O   GLU B  69      35.798  19.817  84.800  1.00 54.43           O  
ATOM   3267  CB  GLU B  69      36.351  22.521  83.159  1.00 54.08           C  
ATOM   3268  CG  GLU B  69      37.524  23.116  83.943  1.00 54.95           C  
ATOM   3269  CD  GLU B  69      38.459  23.777  82.962  1.00 56.88           C  
ATOM   3270  OE1 GLU B  69      39.548  23.211  82.680  1.00 57.49           O  
ATOM   3271  OE2 GLU B  69      38.066  24.843  82.419  1.00 57.48           O1-
ATOM   3272  H   GLU B  69      34.758  24.050  84.599  1.00 53.81           H  
ATOM   3273  HA  GLU B  69      34.488  21.473  83.354  1.00 54.07           H  
ATOM   3274  HB2 GLU B  69      36.736  21.678  82.568  1.00 54.08           H  
ATOM   3275  HB3 GLU B  69      35.970  23.248  82.431  1.00 54.08           H  
ATOM   3276  HG2 GLU B  69      38.063  22.335  84.491  1.00 54.95           H  
ATOM   3277  HG3 GLU B  69      37.183  23.865  84.665  1.00 54.95           H  
ATOM   3278  N   THR B  70      35.992  21.542  86.251  1.00 53.91           N  
ATOM   3279  CA  THR B  70      36.669  20.798  87.314  1.00 53.89           C  
ATOM   3280  C   THR B  70      35.752  19.834  88.093  1.00 53.87           C  
ATOM   3281  O   THR B  70      36.203  19.178  89.048  1.00 53.78           O  
ATOM   3282  CB  THR B  70      37.343  21.757  88.320  1.00 53.82           C  
ATOM   3283  OG1 THR B  70      36.417  22.779  88.719  1.00 53.48           O  
ATOM   3284  CG2 THR B  70      38.556  22.457  87.717  1.00 54.13           C  
ATOM   3285  H   THR B  70      35.819  22.523  86.415  1.00 53.91           H  
ATOM   3286  HA  THR B  70      37.428  20.160  86.841  1.00 53.89           H  
ATOM   3287  HB  THR B  70      37.669  21.229  89.222  1.00 53.82           H  
ATOM   3288 HG21 THR B  70      39.296  21.736  87.358  1.00 54.13           H  
ATOM   3289 HG22 THR B  70      38.270  23.116  86.892  1.00 54.13           H  
ATOM   3290 HG23 THR B  70      39.033  23.097  88.469  1.00 54.13           H  
ATOM   3291  HG1 THR B  70      35.811  22.385  89.374  1.00 53.48           H  
ATOM   3292  N   PHE B  71      34.481  19.761  87.699  1.00 53.83           N  
ATOM   3293  CA  PHE B  71      33.564  18.758  88.239  1.00 53.55           C  
ATOM   3294  C   PHE B  71      33.722  17.395  87.528  1.00 53.67           C  
ATOM   3295  O   PHE B  71      33.238  16.392  88.026  1.00 54.05           O  
ATOM   3296  CB  PHE B  71      32.095  19.194  88.119  1.00 53.40           C  
ATOM   3297  CG  PHE B  71      31.717  20.300  89.083  1.00 52.87           C  
ATOM   3298  CD1 PHE B  71      31.610  20.032  90.443  1.00 53.42           C  
ATOM   3299  CD2 PHE B  71      31.489  21.577  88.636  1.00 52.80           C  
ATOM   3300  CE1 PHE B  71      31.260  21.028  91.352  1.00 52.97           C  
ATOM   3301  CE2 PHE B  71      31.148  22.578  89.531  1.00 53.77           C  
ATOM   3302  CZ  PHE B  71      31.034  22.301  90.896  1.00 53.17           C  
ATOM   3303  H   PHE B  71      34.138  20.428  87.023  1.00 53.83           H  
ATOM   3304  HA  PHE B  71      33.829  18.584  89.289  1.00 53.55           H  
ATOM   3305  HB2 PHE B  71      31.877  19.504  87.088  1.00 53.40           H  
ATOM   3306  HB3 PHE B  71      31.427  18.344  88.311  1.00 53.40           H  
ATOM   3307  HD1 PHE B  71      31.802  19.032  90.802  1.00 53.42           H  
ATOM   3308  HD2 PHE B  71      31.576  21.803  87.583  1.00 52.80           H  
ATOM   3309  HE1 PHE B  71      31.167  20.800  92.403  1.00 52.97           H  
ATOM   3310  HE2 PHE B  71      30.970  23.581  89.172  1.00 53.77           H  
ATOM   3311  HZ  PHE B  71      30.769  23.086  91.589  1.00 53.17           H  
ATOM   3312  N   GLU B  72      34.268  17.425  86.310  1.00 53.73           N  
ATOM   3313  CA  GLU B  72      34.472  16.230  85.484  1.00 54.09           C  
ATOM   3314  C   GLU B  72      33.171  15.404  85.271  1.00 53.74           C  
ATOM   3315  O   GLU B  72      33.136  14.169  85.315  1.00 53.49           O  
ATOM   3316  CB  GLU B  72      35.689  15.392  85.920  1.00 54.01           C  
ATOM   3317  CG  GLU B  72      36.937  15.698  85.077  1.00 54.42           C  
ATOM   3318  CD  GLU B  72      36.709  15.494  83.599  1.00 55.14           C  
ATOM   3319  OE1 GLU B  72      37.302  16.244  82.781  1.00 57.27           O  
ATOM   3320  OE2 GLU B  72      35.810  14.706  83.207  1.00 55.35           O1-
ATOM   3321  H   GLU B  72      34.621  18.304  85.958  1.00 53.73           H  
ATOM   3322  HA  GLU B  72      34.662  16.662  84.494  1.00 54.09           H  
ATOM   3323  HB2 GLU B  72      35.926  15.576  86.975  1.00 54.01           H  
ATOM   3324  HB3 GLU B  72      35.483  14.319  85.837  1.00 54.01           H  
ATOM   3325  HG2 GLU B  72      37.761  15.046  85.391  1.00 54.42           H  
ATOM   3326  HG3 GLU B  72      37.251  16.734  85.255  1.00 54.42           H  
ATOM   3327  N   HIS B  73      32.122  16.137  84.870  1.00 53.48           N  
ATOM   3328  CA  HIS B  73      30.858  15.490  84.513  1.00 53.09           C  
ATOM   3329  C   HIS B  73      31.044  14.944  83.071  1.00 52.70           C  
ATOM   3330  O   HIS B  73      31.413  15.720  82.185  1.00 52.75           O  
ATOM   3331  CB  HIS B  73      29.691  16.478  84.544  1.00 53.09           C  
ATOM   3332  CG  HIS B  73      28.380  15.789  84.548  1.00 53.33           C  
ATOM   3333  ND1 HIS B  73      27.944  14.988  83.511  1.00 52.44           N  
ATOM   3334  CD2 HIS B  73      27.400  15.749  85.482  1.00 53.02           C  
ATOM   3335  CE1 HIS B  73      26.752  14.499  83.804  1.00 51.97           C  
ATOM   3336  NE2 HIS B  73      26.398  14.947  84.994  1.00 51.84           N  
ATOM   3337  H   HIS B  73      32.224  17.138  84.783  1.00 53.48           H  
ATOM   3338  HA  HIS B  73      30.691  14.685  85.235  1.00 53.09           H  
ATOM   3339  HB2 HIS B  73      29.734  17.166  83.691  1.00 53.09           H  
ATOM   3340  HB3 HIS B  73      29.768  17.102  85.444  1.00 53.09           H  
ATOM   3341  HD2 HIS B  73      27.405  16.256  86.436  1.00 53.02           H  
ATOM   3342  HE2 HIS B  73      25.532  14.735  85.468  1.00 51.84           H  
ATOM   3343  HE1 HIS B  73      26.167  13.843  83.177  1.00 51.97           H  
ATOM   3344  N   PRO B  74      30.845  13.637  82.860  1.00 52.17           N  
ATOM   3345  CA  PRO B  74      31.175  13.038  81.571  1.00 51.79           C  
ATOM   3346  C   PRO B  74      30.250  13.473  80.416  1.00 51.69           C  
ATOM   3347  O   PRO B  74      30.656  13.436  79.251  1.00 51.95           O  
ATOM   3348  CB  PRO B  74      31.072  11.531  81.812  1.00 51.54           C  
ATOM   3349  CG  PRO B  74      30.083  11.410  82.964  1.00 51.58           C  
ATOM   3350  CD  PRO B  74      30.388  12.632  83.812  1.00 51.93           C  
ATOM   3351  HA  PRO B  74      32.196  13.326  81.292  1.00 51.79           H  
ATOM   3352  HB2 PRO B  74      30.743  10.966  80.936  1.00 51.54           H  
ATOM   3353  HB3 PRO B  74      32.047  11.140  82.128  1.00 51.54           H  
ATOM   3354  HG2 PRO B  74      30.189  10.475  83.521  1.00 51.58           H  
ATOM   3355  HG3 PRO B  74      29.058  11.462  82.582  1.00 51.58           H  
ATOM   3356  HD2 PRO B  74      31.209  12.430  84.507  1.00 51.93           H  
ATOM   3357  HD3 PRO B  74      29.520  12.974  84.379  1.00 51.93           H  
ATOM   3358  N   ASN B  75      28.991  13.762  80.730  1.00 51.27           N  
ATOM   3359  CA  ASN B  75      27.959  13.976  79.707  1.00 50.88           C  
ATOM   3360  C   ASN B  75      27.904  15.453  79.243  1.00 51.30           C  
ATOM   3361  O   ASN B  75      27.191  15.813  78.301  1.00 51.23           O  
ATOM   3362  CB  ASN B  75      26.575  13.525  80.156  1.00 50.70           C  
ATOM   3363  CG  ASN B  75      26.553  12.064  80.552  1.00 49.14           C  
ATOM   3364  ND2 ASN B  75      26.571  11.197  79.704  1.00 50.14           N  
ATOM   3365  OD1 ASN B  75      26.481  11.796  81.846  1.00 47.46           O  
ATOM   3366  H   ASN B  75      28.736  13.853  81.703  1.00 51.27           H  
ATOM   3367  HA  ASN B  75      28.262  13.402  78.825  1.00 50.88           H  
ATOM   3368  HB2 ASN B  75      25.846  13.674  79.349  1.00 50.70           H  
ATOM   3369  HB3 ASN B  75      26.219  14.133  80.992  1.00 50.70           H  
ATOM   3370 HD21 ASN B  75      26.628  11.448  78.727  1.00 50.14           H  
ATOM   3371 HD22 ASN B  75      26.530  10.225  79.974  1.00 50.14           H  
ATOM   3372  N   VAL B  76      28.688  16.292  79.910  1.00 51.73           N  
ATOM   3373  CA  VAL B  76      28.908  17.685  79.534  1.00 52.03           C  
ATOM   3374  C   VAL B  76      30.244  17.631  78.762  1.00 51.97           C  
ATOM   3375  O   VAL B  76      31.228  17.057  79.244  1.00 51.86           O  
ATOM   3376  CB  VAL B  76      29.001  18.602  80.768  1.00 52.21           C  
ATOM   3377  CG1 VAL B  76      29.276  20.054  80.363  1.00 52.86           C  
ATOM   3378  CG2 VAL B  76      27.709  18.544  81.593  1.00 52.54           C  
ATOM   3379  H   VAL B  76      29.232  15.941  80.686  1.00 51.73           H  
ATOM   3380  HA  VAL B  76      28.103  18.016  78.867  1.00 52.03           H  
ATOM   3381  HB  VAL B  76      29.828  18.271  81.410  1.00 52.21           H  
ATOM   3382 HG11 VAL B  76      30.243  20.149  79.861  1.00 52.86           H  
ATOM   3383 HG12 VAL B  76      28.502  20.431  79.687  1.00 52.86           H  
ATOM   3384 HG13 VAL B  76      29.302  20.705  81.244  1.00 52.86           H  
ATOM   3385 HG21 VAL B  76      26.843  18.832  80.988  1.00 52.54           H  
ATOM   3386 HG22 VAL B  76      27.529  17.537  81.980  1.00 52.54           H  
ATOM   3387 HG23 VAL B  76      27.764  19.220  82.453  1.00 52.54           H  
ATOM   3388  N   VAL B  77      30.246  18.194  77.562  1.00 52.03           N  
ATOM   3389  CA  VAL B  77      31.393  18.142  76.643  1.00 52.41           C  
ATOM   3390  C   VAL B  77      32.538  19.035  77.182  1.00 52.81           C  
ATOM   3391  O   VAL B  77      32.319  20.126  77.711  1.00 53.35           O  
ATOM   3392  CB  VAL B  77      30.924  18.517  75.219  1.00 52.30           C  
ATOM   3393  CG1 VAL B  77      30.641  20.012  75.047  1.00 51.98           C  
ATOM   3394  CG2 VAL B  77      31.878  18.030  74.136  1.00 52.36           C  
ATOM   3395  H   VAL B  77      29.420  18.675  77.237  1.00 52.03           H  
ATOM   3396  HA  VAL B  77      31.742  17.103  76.652  1.00 52.41           H  
ATOM   3397  HB  VAL B  77      29.980  17.987  75.038  1.00 52.30           H  
ATOM   3398 HG11 VAL B  77      29.914  20.366  75.784  1.00 51.98           H  
ATOM   3399 HG12 VAL B  77      31.547  20.612  75.156  1.00 51.98           H  
ATOM   3400 HG13 VAL B  77      30.230  20.216  74.053  1.00 51.98           H  
ATOM   3401 HG21 VAL B  77      32.864  18.486  74.230  1.00 52.36           H  
ATOM   3402 HG22 VAL B  77      31.989  16.942  74.178  1.00 52.36           H  
ATOM   3403 HG23 VAL B  77      31.485  18.278  73.146  1.00 52.36           H  
ATOM   3404  N   ARG B  78      33.770  18.577  76.953  1.00 53.07           N  
ATOM   3405  CA  ARG B  78      34.926  19.120  77.647  1.00 53.25           C  
ATOM   3406  C   ARG B  78      35.655  20.065  76.678  1.00 53.53           C  
ATOM   3407  O   ARG B  78      36.310  19.648  75.721  1.00 53.80           O  
ATOM   3408  CB  ARG B  78      35.838  17.985  78.125  1.00  0.00           C  
ATOM   3409  CG  ARG B  78      36.835  18.411  79.210  1.00  0.00           C  
ATOM   3410  CD  ARG B  78      36.215  18.653  80.587  1.00  0.00           C  
ATOM   3411  NE  ARG B  78      35.687  17.420  81.177  1.00  0.00           N  
ATOM   3412  CZ  ARG B  78      34.424  16.959  81.108  1.00  0.00           C  
ATOM   3413  NH1 ARG B  78      33.459  17.613  80.443  1.00  0.00           N  
ATOM   3414  NH2 ARG B  78      34.116  15.806  81.719  1.00  0.00           N1+
ATOM   3415  H   ARG B  78      34.001  17.902  76.215  1.00 53.07           H  
ATOM   3416  HA  ARG B  78      34.577  19.701  78.506  1.00 53.25           H  
ATOM   3417  HB2 ARG B  78      35.241  17.140  78.485  1.00  0.00           H  
ATOM   3418  HB3 ARG B  78      36.398  17.590  77.273  1.00  0.00           H  
ATOM   3419  HG2 ARG B  78      37.586  17.619  79.312  1.00  0.00           H  
ATOM   3420  HG3 ARG B  78      37.369  19.313  78.890  1.00  0.00           H  
ATOM   3421  HD2 ARG B  78      36.995  19.013  81.268  1.00  0.00           H  
ATOM   3422  HD3 ARG B  78      35.445  19.428  80.581  1.00  0.00           H  
ATOM   3423  HE  ARG B  78      36.358  16.874  81.698  1.00  0.00           H  
ATOM   3424 HH11 ARG B  78      33.670  18.484  79.975  1.00  0.00           H  
ATOM   3425 HH12 ARG B  78      32.523  17.237  80.410  1.00  0.00           H  
ATOM   3426 HH21 ARG B  78      33.174  15.448  81.677  1.00  0.00           H  
ATOM   3427 HH22 ARG B  78      34.827  15.299  82.227  1.00  0.00           H  
ATOM   3428  N   LEU B  79      35.507  21.368  76.925  1.00 53.78           N  
ATOM   3429  CA  LEU B  79      36.245  22.392  76.180  1.00 54.22           C  
ATOM   3430  C   LEU B  79      37.668  22.410  76.781  1.00 54.62           C  
ATOM   3431  O   LEU B  79      37.887  22.912  77.884  1.00 54.90           O  
ATOM   3432  CB  LEU B  79      35.555  23.752  76.342  1.00 54.23           C  
ATOM   3433  CG  LEU B  79      36.299  24.955  75.735  1.00 53.87           C  
ATOM   3434  CD1 LEU B  79      36.582  24.786  74.249  1.00 52.97           C  
ATOM   3435  CD2 LEU B  79      35.476  26.225  75.956  1.00 52.89           C  
ATOM   3436  H   LEU B  79      34.872  21.665  77.653  1.00 53.78           H  
ATOM   3437  HA  LEU B  79      36.277  22.100  75.126  1.00 54.22           H  
ATOM   3438  HB2 LEU B  79      34.559  23.684  75.892  1.00 54.23           H  
ATOM   3439  HB3 LEU B  79      35.389  23.952  77.410  1.00 54.23           H  
ATOM   3440  HG  LEU B  79      37.259  25.082  76.247  1.00 53.87           H  
ATOM   3441 HD11 LEU B  79      37.245  23.941  74.061  1.00 52.97           H  
ATOM   3442 HD12 LEU B  79      35.660  24.635  73.687  1.00 52.97           H  
ATOM   3443 HD13 LEU B  79      37.071  25.679  73.851  1.00 52.97           H  
ATOM   3444 HD21 LEU B  79      34.513  26.167  75.438  1.00 52.89           H  
ATOM   3445 HD22 LEU B  79      35.279  26.379  77.021  1.00 52.89           H  
ATOM   3446 HD23 LEU B  79      36.006  27.106  75.582  1.00 52.89           H  
ATOM   3447  N   PHE B  80      38.593  21.757  76.080  1.00 54.98           N  
ATOM   3448  CA  PHE B  80      39.951  21.551  76.584  1.00 55.27           C  
ATOM   3449  C   PHE B  80      40.784  22.836  76.415  1.00 55.63           C  
ATOM   3450  O   PHE B  80      41.538  23.219  77.306  1.00 56.11           O  
ATOM   3451  CB  PHE B  80      40.696  20.416  75.856  1.00 55.17           C  
ATOM   3452  CG  PHE B  80      40.318  19.027  76.314  1.00 55.24           C  
ATOM   3453  CD1 PHE B  80      41.042  18.392  77.314  1.00 55.55           C  
ATOM   3454  CD2 PHE B  80      39.229  18.371  75.750  1.00 55.27           C  
ATOM   3455  CE1 PHE B  80      40.676  17.130  77.760  1.00 55.69           C  
ATOM   3456  CE2 PHE B  80      38.853  17.105  76.180  1.00 54.96           C  
ATOM   3457  CZ  PHE B  80      39.575  16.482  77.187  1.00 55.51           C  
ATOM   3458  H   PHE B  80      38.347  21.366  75.182  1.00 54.98           H  
ATOM   3459  HA  PHE B  80      39.888  21.345  77.661  1.00 55.27           H  
ATOM   3460  HB2 PHE B  80      40.527  20.482  74.777  1.00 55.17           H  
ATOM   3461  HB3 PHE B  80      41.781  20.534  75.984  1.00 55.17           H  
ATOM   3462  HD1 PHE B  80      41.899  18.885  77.749  1.00 55.55           H  
ATOM   3463  HD2 PHE B  80      38.666  18.854  74.965  1.00 55.27           H  
ATOM   3464  HE1 PHE B  80      41.238  16.649  78.547  1.00 55.69           H  
ATOM   3465  HE2 PHE B  80      38.005  16.609  75.734  1.00 54.96           H  
ATOM   3466  HZ  PHE B  80      39.289  15.499  77.528  1.00 55.51           H  
ATOM   3467  N   ASP B  81      40.723  23.429  75.225  1.00 55.84           N  
ATOM   3468  CA  ASP B  81      41.668  24.480  74.806  1.00 56.23           C  
ATOM   3469  C   ASP B  81      40.873  25.588  74.074  1.00 56.14           C  
ATOM   3470  O   ASP B  81      39.717  25.393  73.684  1.00 56.26           O  
ATOM   3471  CB  ASP B  81      42.773  23.898  73.945  1.00 56.49           C  
ATOM   3472  CG  ASP B  81      43.995  24.748  73.974  1.00 57.60           C  
ATOM   3473  OD1 ASP B  81      43.990  25.905  74.451  1.00 59.23           O  
ATOM   3474  OD2 ASP B  81      45.076  24.303  73.521  1.00 58.39           O1-
ATOM   3475  H   ASP B  81      39.998  23.178  74.568  1.00 55.84           H  
ATOM   3476  HA  ASP B  81      42.079  24.923  75.722  1.00 56.23           H  
ATOM   3477  HB2 ASP B  81      42.457  23.810  72.903  1.00 56.49           H  
ATOM   3478  HB3 ASP B  81      43.053  22.897  74.297  1.00 56.49           H  
ATOM   3479  N   VAL B  82      41.428  26.799  74.128  1.00 56.00           N  
ATOM   3480  CA  VAL B  82      40.812  28.036  73.628  1.00 55.95           C  
ATOM   3481  C   VAL B  82      41.958  28.924  73.062  1.00 56.11           C  
ATOM   3482  O   VAL B  82      42.094  30.089  73.428  1.00 55.99           O  
ATOM   3483  CB  VAL B  82      40.062  28.795  74.763  1.00 55.75           C  
ATOM   3484  CG1 VAL B  82      39.208  29.943  74.207  1.00 55.31           C  
ATOM   3485  CG2 VAL B  82      39.163  27.898  75.618  1.00 55.50           C  
ATOM   3486  H   VAL B  82      42.287  26.920  74.644  1.00 56.00           H  
ATOM   3487  HA  VAL B  82      40.118  27.788  72.819  1.00 55.95           H  
ATOM   3488  HB  VAL B  82      40.808  29.232  75.442  1.00 55.75           H  
ATOM   3489 HG11 VAL B  82      39.752  30.585  73.511  1.00 55.31           H  
ATOM   3490 HG12 VAL B  82      38.327  29.564  73.682  1.00 55.31           H  
ATOM   3491 HG13 VAL B  82      38.864  30.581  75.026  1.00 55.31           H  
ATOM   3492 HG21 VAL B  82      38.406  27.400  75.007  1.00 55.50           H  
ATOM   3493 HG22 VAL B  82      39.748  27.138  76.141  1.00 55.50           H  
ATOM   3494 HG23 VAL B  82      38.645  28.483  76.386  1.00 55.50           H  
ATOM   3495  N   CYS B  83      42.614  28.407  72.028  1.00 56.48           N  
ATOM   3496  CA  CYS B  83      44.070  28.426  71.855  1.00 56.87           C  
ATOM   3497  C   CYS B  83      44.744  29.825  71.580  1.00 57.10           C  
ATOM   3498  O   CYS B  83      45.960  29.881  71.383  1.00 57.20           O  
ATOM   3499  CB  CYS B  83      44.443  27.427  70.746  1.00  0.00           C  
ATOM   3500  SG  CYS B  83      46.153  26.811  70.788  1.00  0.00           S  
ATOM   3501  H   CYS B  83      41.934  28.037  71.365  1.00 56.48           H  
ATOM   3502  HA  CYS B  83      44.477  28.097  72.820  1.00 56.87           H  
ATOM   3503  HB2 CYS B  83      44.274  27.881  69.763  1.00  0.00           H  
ATOM   3504  HB3 CYS B  83      43.799  26.542  70.802  1.00  0.00           H  
ATOM   3505  HG  CYS B  83      46.738  28.023  70.878  1.00  0.00           H  
ATOM   3506  N   THR B  84      43.975  30.904  71.746  1.00 57.36           N  
ATOM   3507  CA  THR B  84      44.427  32.311  71.733  1.00 57.68           C  
ATOM   3508  C   THR B  84      45.453  32.809  70.669  1.00 57.67           C  
ATOM   3509  O   THR B  84      46.205  33.754  70.928  1.00 57.61           O  
ATOM   3510  CB  THR B  84      44.824  32.782  73.165  1.00 57.81           C  
ATOM   3511  OG1 THR B  84      44.902  34.214  73.246  1.00 57.48           O  
ATOM   3512  CG2 THR B  84      46.124  32.190  73.699  1.00 58.01           C  
ATOM   3513  H   THR B  84      43.046  30.775  72.119  1.00 57.36           H  
ATOM   3514  HA  THR B  84      43.516  32.869  71.469  1.00 57.68           H  
ATOM   3515  HB  THR B  84      44.020  32.494  73.854  1.00 57.81           H  
ATOM   3516 HG21 THR B  84      46.060  31.104  73.803  1.00 58.01           H  
ATOM   3517 HG22 THR B  84      46.976  32.432  73.056  1.00 58.01           H  
ATOM   3518 HG23 THR B  84      46.352  32.612  74.685  1.00 58.01           H  
ATOM   3519  HG1 THR B  84      45.593  34.483  72.603  1.00 57.48           H  
ATOM   3520  N   VAL B  85      45.437  32.191  69.489  1.00 57.73           N  
ATOM   3521  CA  VAL B  85      46.286  32.617  68.364  1.00 57.74           C  
ATOM   3522  C   VAL B  85      45.682  33.852  67.643  1.00 57.73           C  
ATOM   3523  O   VAL B  85      45.323  33.814  66.456  1.00 57.81           O  
ATOM   3524  CB  VAL B  85      46.570  31.469  67.363  1.00 57.70           C  
ATOM   3525  CG1 VAL B  85      47.738  31.848  66.439  1.00 57.33           C  
ATOM   3526  CG2 VAL B  85      46.916  30.153  68.062  1.00 57.50           C  
ATOM   3527  H   VAL B  85      44.926  31.323  69.403  1.00 57.73           H  
ATOM   3528  HA  VAL B  85      47.244  32.943  68.795  1.00 57.74           H  
ATOM   3529  HB  VAL B  85      45.682  31.290  66.743  1.00 57.70           H  
ATOM   3530 HG11 VAL B  85      47.536  32.760  65.871  1.00 57.33           H  
ATOM   3531 HG12 VAL B  85      48.660  32.005  67.010  1.00 57.33           H  
ATOM   3532 HG13 VAL B  85      47.928  31.054  65.713  1.00 57.33           H  
ATOM   3533 HG21 VAL B  85      47.720  30.293  68.791  1.00 57.50           H  
ATOM   3534 HG22 VAL B  85      46.050  29.729  68.577  1.00 57.50           H  
ATOM   3535 HG23 VAL B  85      47.240  29.408  67.331  1.00 57.50           H  
ATOM   3536  N   SER B  86      45.626  34.965  68.377  1.00 57.48           N  
ATOM   3537  CA  SER B  86      45.111  36.221  67.842  1.00 57.33           C  
ATOM   3538  C   SER B  86      46.114  36.875  66.871  1.00 57.27           C  
ATOM   3539  O   SER B  86      47.326  36.901  67.088  1.00 57.37           O  
ATOM   3540  CB  SER B  86      44.772  37.214  68.957  1.00 57.22           C  
ATOM   3541  OG  SER B  86      43.701  36.704  69.756  1.00 57.14           O  
ATOM   3542  H   SER B  86      45.918  34.930  69.343  1.00 57.48           H  
ATOM   3543  HA  SER B  86      44.198  35.975  67.295  1.00 57.33           H  
ATOM   3544  HB2 SER B  86      44.456  38.177  68.543  1.00 57.22           H  
ATOM   3545  HB3 SER B  86      45.636  37.384  69.610  1.00 57.22           H  
ATOM   3546  HG  SER B  86      43.543  37.344  70.471  1.00 57.14           H  
ATOM   3547  N   ARG B  87      45.544  37.521  65.854  1.00 57.16           N  
ATOM   3548  CA  ARG B  87      46.316  38.025  64.716  1.00 57.08           C  
ATOM   3549  C   ARG B  87      45.771  39.416  64.342  1.00 57.01           C  
ATOM   3550  O   ARG B  87      44.576  39.691  64.435  1.00 56.92           O  
ATOM   3551  CB  ARG B  87      46.147  37.115  63.491  1.00  0.00           C  
ATOM   3552  CG  ARG B  87      46.747  35.715  63.619  1.00  0.00           C  
ATOM   3553  CD  ARG B  87      48.256  35.649  63.856  1.00  0.00           C  
ATOM   3554  NE  ARG B  87      49.030  36.017  62.655  1.00  0.00           N  
ATOM   3555  CZ  ARG B  87      50.154  35.412  62.229  1.00  0.00           C  
ATOM   3556  NH1 ARG B  87      50.729  34.422  62.930  1.00  0.00           N  
ATOM   3557  NH2 ARG B  87      50.711  35.810  61.078  1.00  0.00           N1+
ATOM   3558  H   ARG B  87      44.558  37.788  65.775  1.00 57.16           H  
ATOM   3559  HA  ARG B  87      47.370  38.128  64.990  1.00 57.08           H  
ATOM   3560  HB2 ARG B  87      45.075  36.998  63.280  1.00  0.00           H  
ATOM   3561  HB3 ARG B  87      46.551  37.607  62.605  1.00  0.00           H  
ATOM   3562  HG2 ARG B  87      46.243  35.190  64.437  1.00  0.00           H  
ATOM   3563  HG3 ARG B  87      46.510  35.155  62.705  1.00  0.00           H  
ATOM   3564  HD2 ARG B  87      48.578  36.292  64.677  1.00  0.00           H  
ATOM   3565  HD3 ARG B  87      48.479  34.613  64.124  1.00  0.00           H  
ATOM   3566  HE  ARG B  87      48.643  36.756  62.086  1.00  0.00           H  
ATOM   3567 HH11 ARG B  87      50.320  34.118  63.802  1.00  0.00           H  
ATOM   3568 HH12 ARG B  87      51.569  33.982  62.582  1.00  0.00           H  
ATOM   3569 HH21 ARG B  87      50.287  36.554  60.542  1.00  0.00           H  
ATOM   3570 HH22 ARG B  87      51.557  35.369  60.747  1.00  0.00           H  
ATOM   3571  N   THR B  88      46.676  40.277  63.884  1.00 57.01           N  
ATOM   3572  CA  THR B  88      46.221  41.563  63.314  1.00 56.95           C  
ATOM   3573  C   THR B  88      46.756  41.772  61.878  1.00 56.94           C  
ATOM   3574  O   THR B  88      46.675  42.877  61.330  1.00 56.87           O  
ATOM   3575  CB  THR B  88      46.654  42.753  64.199  1.00  0.00           C  
ATOM   3576  CG2 THR B  88      46.009  42.714  65.579  1.00  0.00           C  
ATOM   3577  OG1 THR B  88      48.078  42.746  64.385  1.00  0.00           O  
ATOM   3578  H   THR B  88      47.702  40.234  63.859  1.00 57.01           H  
ATOM   3579  HA  THR B  88      45.129  41.570  63.217  1.00 56.95           H  
ATOM   3580  HB  THR B  88      46.387  43.705  63.725  1.00  0.00           H  
ATOM   3581 HG21 THR B  88      44.917  42.698  65.508  1.00  0.00           H  
ATOM   3582 HG22 THR B  88      46.341  41.844  66.155  1.00  0.00           H  
ATOM   3583 HG23 THR B  88      46.306  43.596  66.158  1.00  0.00           H  
ATOM   3584  HG1 THR B  88      48.466  43.152  63.587  1.00  0.00           H  
ATOM   3585  N   ASP B  89      47.310  40.700  61.298  1.00 56.88           N  
ATOM   3586  CA  ASP B  89      47.815  40.664  59.933  1.00 56.76           C  
ATOM   3587  C   ASP B  89      46.720  40.206  58.928  1.00 56.66           C  
ATOM   3588  O   ASP B  89      47.054  39.685  57.856  1.00 56.75           O  
ATOM   3589  CB  ASP B  89      49.121  39.885  59.821  1.00 56.74           C  
ATOM   3590  CG  ASP B  89      49.032  38.454  60.236  1.00 56.70           C  
ATOM   3591  OD1 ASP B  89      49.582  37.562  59.553  1.00 56.70           O  
ATOM   3592  OD2 ASP B  89      48.471  38.126  61.305  1.00 56.65           O1-
ATOM   3593  H   ASP B  89      47.407  39.858  61.847  1.00 56.88           H  
ATOM   3594  HA  ASP B  89      48.038  41.701  59.644  1.00 56.76           H  
ATOM   3595  HB2 ASP B  89      49.882  40.355  60.458  1.00 56.74           H  
ATOM   3596  HB3 ASP B  89      49.497  39.934  58.792  1.00 56.74           H  
ATOM   3597  N   ARG B  90      45.515  40.733  59.142  1.00 56.40           N  
ATOM   3598  CA  ARG B  90      44.193  40.240  58.730  1.00 56.10           C  
ATOM   3599  C   ARG B  90      43.375  39.722  59.949  1.00 55.85           C  
ATOM   3600  O   ARG B  90      43.775  39.880  61.100  1.00 55.70           O  
ATOM   3601  CB  ARG B  90      44.195  39.308  57.503  1.00  0.00           C  
ATOM   3602  CG  ARG B  90      44.688  37.881  57.773  1.00  0.00           C  
ATOM   3603  CD  ARG B  90      45.264  37.250  56.502  1.00  0.00           C  
ATOM   3604  NE  ARG B  90      46.080  36.060  56.788  1.00  0.00           N  
ATOM   3605  CZ  ARG B  90      47.291  36.094  57.376  1.00  0.00           C  
ATOM   3606  NH1 ARG B  90      47.892  37.254  57.692  1.00  0.00           N  
ATOM   3607  NH2 ARG B  90      47.913  34.942  57.656  1.00  0.00           N1+
ATOM   3608  H   ARG B  90      45.551  41.662  59.580  1.00 56.40           H  
ATOM   3609  HA  ARG B  90      43.667  41.154  58.420  1.00 56.10           H  
ATOM   3610  HB2 ARG B  90      43.183  39.241  57.084  1.00  0.00           H  
ATOM   3611  HB3 ARG B  90      44.797  39.781  56.716  1.00  0.00           H  
ATOM   3612  HG2 ARG B  90      45.427  37.863  58.578  1.00  0.00           H  
ATOM   3613  HG3 ARG B  90      43.856  37.263  58.134  1.00  0.00           H  
ATOM   3614  HD2 ARG B  90      44.446  36.934  55.844  1.00  0.00           H  
ATOM   3615  HD3 ARG B  90      45.878  37.945  55.920  1.00  0.00           H  
ATOM   3616  HE  ARG B  90      45.677  35.157  56.582  1.00  0.00           H  
ATOM   3617 HH11 ARG B  90      48.800  37.249  58.133  1.00  0.00           H  
ATOM   3618 HH12 ARG B  90      47.433  38.131  57.490  1.00  0.00           H  
ATOM   3619 HH21 ARG B  90      48.822  34.953  58.098  1.00  0.00           H  
ATOM   3620 HH22 ARG B  90      47.476  34.062  57.421  1.00  0.00           H  
ATOM   3621  N   GLU B  91      42.163  39.255  59.665  1.00 55.59           N  
ATOM   3622  CA  GLU B  91      41.218  38.752  60.666  1.00 55.42           C  
ATOM   3623  C   GLU B  91      41.698  37.430  61.314  1.00 55.06           C  
ATOM   3624  O   GLU B  91      42.335  36.598  60.663  1.00 55.18           O  
ATOM   3625  CB  GLU B  91      39.811  38.602  60.049  1.00 55.49           C  
ATOM   3626  CG  GLU B  91      39.725  37.621  58.874  1.00 55.81           C  
ATOM   3627  CD  GLU B  91      38.910  36.376  59.138  1.00 55.81           C  
ATOM   3628  OE1 GLU B  91      37.772  36.486  59.654  1.00 56.14           O  
ATOM   3629  OE2 GLU B  91      39.361  35.285  58.723  1.00 56.35           O1-
ATOM   3630  H   GLU B  91      41.830  39.306  58.713  1.00 55.59           H  
ATOM   3631  HA  GLU B  91      41.170  39.506  61.462  1.00 55.42           H  
ATOM   3632  HB2 GLU B  91      39.102  38.324  60.829  1.00 55.49           H  
ATOM   3633  HB3 GLU B  91      39.499  39.591  59.688  1.00 55.49           H  
ATOM   3634  HG2 GLU B  91      40.716  37.331  58.510  1.00 55.81           H  
ATOM   3635  HG3 GLU B  91      39.229  38.127  58.034  1.00 55.81           H  
ATOM   3636  N   THR B  92      41.204  37.172  62.518  1.00 54.57           N  
ATOM   3637  CA  THR B  92      41.807  36.330  63.537  1.00 54.21           C  
ATOM   3638  C   THR B  92      41.107  34.960  63.463  1.00 53.93           C  
ATOM   3639  O   THR B  92      39.880  34.846  63.436  1.00 54.00           O  
ATOM   3640  CB  THR B  92      41.720  36.961  64.945  1.00  0.00           C  
ATOM   3641  CG2 THR B  92      41.655  35.951  66.086  1.00  0.00           C  
ATOM   3642  OG1 THR B  92      42.888  37.756  65.205  1.00  0.00           O  
ATOM   3643  H   THR B  92      40.224  37.473  62.517  1.00 54.57           H  
ATOM   3644  HA  THR B  92      42.861  36.198  63.263  1.00 54.21           H  
ATOM   3645  HB  THR B  92      40.865  37.639  65.019  1.00  0.00           H  
ATOM   3646 HG21 THR B  92      40.738  35.360  66.060  1.00  0.00           H  
ATOM   3647 HG22 THR B  92      42.507  35.265  66.048  1.00  0.00           H  
ATOM   3648 HG23 THR B  92      41.701  36.462  67.054  1.00  0.00           H  
ATOM   3649  HG1 THR B  92      42.902  38.501  64.562  1.00  0.00           H  
ATOM   3650  N   LYS B  93      41.933  33.920  63.481  1.00 53.46           N  
ATOM   3651  CA  LYS B  93      41.406  32.557  63.556  1.00 53.01           C  
ATOM   3652  C   LYS B  93      41.393  32.168  65.047  1.00 52.75           C  
ATOM   3653  O   LYS B  93      42.394  32.341  65.748  1.00 52.61           O  
ATOM   3654  CB  LYS B  93      42.259  31.564  62.725  1.00  0.00           C  
ATOM   3655  CG  LYS B  93      43.606  31.199  63.368  1.00  0.00           C  
ATOM   3656  CD  LYS B  93      44.549  30.391  62.470  1.00  0.00           C  
ATOM   3657  CE  LYS B  93      45.758  29.977  63.300  1.00  0.00           C  
ATOM   3658  NZ  LYS B  93      46.799  29.371  62.478  1.00  0.00           N1+
ATOM   3659  H   LYS B  93      42.960  33.943  63.493  1.00 53.46           H  
ATOM   3660  HA  LYS B  93      40.384  32.541  63.164  1.00 53.01           H  
ATOM   3661  HB2 LYS B  93      42.429  31.984  61.726  1.00  0.00           H  
ATOM   3662  HB3 LYS B  93      41.685  30.638  62.591  1.00  0.00           H  
ATOM   3663  HG2 LYS B  93      43.415  30.604  64.270  1.00  0.00           H  
ATOM   3664  HG3 LYS B  93      44.129  32.109  63.683  1.00  0.00           H  
ATOM   3665  HD2 LYS B  93      44.857  31.002  61.614  1.00  0.00           H  
ATOM   3666  HD3 LYS B  93      44.038  29.504  62.078  1.00  0.00           H  
ATOM   3667  HE2 LYS B  93      45.481  29.244  64.066  1.00  0.00           H  
ATOM   3668  HE3 LYS B  93      46.214  30.844  63.789  1.00  0.00           H  
ATOM   3669  HZ1 LYS B  93      46.654  28.430  62.069  1.00  0.00           H  
ATOM   3670  HZ2 LYS B  93      47.269  29.968  61.800  1.00  0.00           H  
ATOM   3671  HZ3 LYS B  93      47.568  29.140  63.165  1.00  0.00           H  
ATOM   3672  N   LEU B  94      40.313  31.531  65.487  1.00 52.50           N  
ATOM   3673  CA  LEU B  94      40.258  30.918  66.799  1.00 52.32           C  
ATOM   3674  C   LEU B  94      40.186  29.393  66.579  1.00 52.17           C  
ATOM   3675  O   LEU B  94      39.890  28.883  65.497  1.00 52.29           O  
ATOM   3676  CB  LEU B  94      39.093  31.426  67.648  1.00 52.46           C  
ATOM   3677  CG  LEU B  94      39.334  32.811  68.282  1.00 52.29           C  
ATOM   3678  CD1 LEU B  94      38.043  33.297  68.943  1.00 52.03           C  
ATOM   3679  CD2 LEU B  94      40.460  32.796  69.320  1.00 51.46           C  
ATOM   3680  H   LEU B  94      39.525  31.401  64.869  1.00 52.50           H  
ATOM   3681  HA  LEU B  94      41.204  31.094  67.322  1.00 52.32           H  
ATOM   3682  HB2 LEU B  94      38.198  31.480  67.018  1.00 52.46           H  
ATOM   3683  HB3 LEU B  94      38.864  30.707  68.445  1.00 52.46           H  
ATOM   3684  HG  LEU B  94      39.604  33.523  67.494  1.00 52.29           H  
ATOM   3685 HD11 LEU B  94      37.231  33.365  68.212  1.00 52.03           H  
ATOM   3686 HD12 LEU B  94      37.726  32.611  69.735  1.00 52.03           H  
ATOM   3687 HD13 LEU B  94      38.177  34.290  69.384  1.00 52.03           H  
ATOM   3688 HD21 LEU B  94      40.283  32.035  70.088  1.00 51.46           H  
ATOM   3689 HD22 LEU B  94      41.432  32.597  68.860  1.00 51.46           H  
ATOM   3690 HD23 LEU B  94      40.538  33.768  69.821  1.00 51.46           H  
ATOM   3691  N   THR B  95      40.604  28.699  67.635  1.00 51.86           N  
ATOM   3692  CA  THR B  95      40.296  27.265  67.708  1.00 51.45           C  
ATOM   3693  C   THR B  95      39.907  26.997  69.166  1.00 51.30           C  
ATOM   3694  O   THR B  95      40.669  27.310  70.087  1.00 51.25           O  
ATOM   3695  CB  THR B  95      41.526  26.392  67.358  1.00  0.00           C  
ATOM   3696  CG2 THR B  95      41.091  24.999  66.950  1.00  0.00           C  
ATOM   3697  OG1 THR B  95      42.268  26.925  66.244  1.00  0.00           O  
ATOM   3698  H   THR B  95      41.186  28.970  68.437  1.00 51.86           H  
ATOM   3699  HA  THR B  95      39.461  27.044  67.034  1.00 51.45           H  
ATOM   3700  HB  THR B  95      42.222  26.324  68.203  1.00  0.00           H  
ATOM   3701 HG21 THR B  95      40.460  24.532  67.706  1.00  0.00           H  
ATOM   3702 HG22 THR B  95      40.527  25.035  66.014  1.00  0.00           H  
ATOM   3703 HG23 THR B  95      41.966  24.367  66.767  1.00  0.00           H  
ATOM   3704  HG1 THR B  95      42.626  27.780  66.556  1.00  0.00           H  
ATOM   3705  N   LEU B  96      38.708  26.452  69.358  1.00 51.14           N  
ATOM   3706  CA  LEU B  96      38.189  25.962  70.635  1.00 50.77           C  
ATOM   3707  C   LEU B  96      38.120  24.439  70.429  1.00 50.65           C  
ATOM   3708  O   LEU B  96      37.566  23.986  69.420  1.00 50.61           O  
ATOM   3709  CB  LEU B  96      36.786  26.510  70.916  1.00 50.62           C  
ATOM   3710  CG  LEU B  96      36.775  27.869  71.639  1.00 50.80           C  
ATOM   3711  CD1 LEU B  96      37.348  29.002  70.788  1.00 50.94           C  
ATOM   3712  CD2 LEU B  96      35.345  28.213  72.064  1.00 50.90           C  
ATOM   3713  H   LEU B  96      38.115  26.321  68.551  1.00 51.14           H  
ATOM   3714  HA  LEU B  96      38.887  26.200  71.440  1.00 50.77           H  
ATOM   3715  HB2 LEU B  96      36.213  26.590  69.984  1.00 50.62           H  
ATOM   3716  HB3 LEU B  96      36.244  25.787  71.538  1.00 50.62           H  
ATOM   3717  HG  LEU B  96      37.378  27.782  72.549  1.00 50.80           H  
ATOM   3718 HD11 LEU B  96      38.419  28.870  70.620  1.00 50.94           H  
ATOM   3719 HD12 LEU B  96      36.849  29.066  69.816  1.00 50.94           H  
ATOM   3720 HD13 LEU B  96      37.231  29.966  71.293  1.00 50.94           H  
ATOM   3721 HD21 LEU B  96      34.683  28.315  71.197  1.00 50.90           H  
ATOM   3722 HD22 LEU B  96      34.941  27.430  72.712  1.00 50.90           H  
ATOM   3723 HD23 LEU B  96      35.319  29.150  72.627  1.00 50.90           H  
ATOM   3724  N   VAL B  97      38.717  23.667  71.340  1.00 50.40           N  
ATOM   3725  CA  VAL B  97      38.927  22.233  71.106  1.00 49.96           C  
ATOM   3726  C   VAL B  97      38.204  21.375  72.171  1.00 49.79           C  
ATOM   3727  O   VAL B  97      38.250  21.655  73.368  1.00 49.82           O  
ATOM   3728  CB  VAL B  97      40.410  21.827  70.911  1.00 49.91           C  
ATOM   3729  CG1 VAL B  97      41.250  22.936  70.279  1.00 49.70           C  
ATOM   3730  CG2 VAL B  97      41.099  21.295  72.161  1.00 49.99           C  
ATOM   3731  H   VAL B  97      39.001  24.070  72.221  1.00 50.40           H  
ATOM   3732  HA  VAL B  97      38.444  22.014  70.151  1.00 49.96           H  
ATOM   3733  HB  VAL B  97      40.406  20.992  70.205  1.00 49.91           H  
ATOM   3734 HG11 VAL B  97      40.792  23.261  69.346  1.00 49.70           H  
ATOM   3735 HG12 VAL B  97      41.344  23.807  70.933  1.00 49.70           H  
ATOM   3736 HG13 VAL B  97      42.259  22.581  70.047  1.00 49.70           H  
ATOM   3737 HG21 VAL B  97      40.993  21.992  72.989  1.00 49.99           H  
ATOM   3738 HG22 VAL B  97      40.672  20.333  72.461  1.00 49.99           H  
ATOM   3739 HG23 VAL B  97      42.166  21.129  71.989  1.00 49.99           H  
ATOM   3740  N   PHE B  98      37.555  20.319  71.694  1.00 49.67           N  
ATOM   3741  CA  PHE B  98      36.685  19.415  72.458  1.00 49.71           C  
ATOM   3742  C   PHE B  98      37.083  17.943  72.167  1.00 49.86           C  
ATOM   3743  O   PHE B  98      37.917  17.685  71.294  1.00 49.95           O  
ATOM   3744  CB  PHE B  98      35.221  19.593  72.025  1.00 49.73           C  
ATOM   3745  CG  PHE B  98      34.662  20.990  72.141  1.00 49.76           C  
ATOM   3746  CD1 PHE B  98      34.885  21.930  71.143  1.00 49.90           C  
ATOM   3747  CD2 PHE B  98      33.854  21.331  73.218  1.00 49.72           C  
ATOM   3748  CE1 PHE B  98      34.330  23.195  71.229  1.00 49.83           C  
ATOM   3749  CE2 PHE B  98      33.294  22.592  73.312  1.00 49.41           C  
ATOM   3750  CZ  PHE B  98      33.528  23.522  72.315  1.00 49.84           C  
ATOM   3751  H   PHE B  98      37.619  20.117  70.706  1.00 49.67           H  
ATOM   3752  HA  PHE B  98      36.815  19.618  73.517  1.00 49.71           H  
ATOM   3753  HB2 PHE B  98      35.114  19.281  70.977  1.00 49.73           H  
ATOM   3754  HB3 PHE B  98      34.578  18.905  72.587  1.00 49.73           H  
ATOM   3755  HD1 PHE B  98      35.497  21.671  70.292  1.00 49.90           H  
ATOM   3756  HD2 PHE B  98      33.660  20.602  73.991  1.00 49.72           H  
ATOM   3757  HE1 PHE B  98      34.520  23.925  70.456  1.00 49.83           H  
ATOM   3758  HE2 PHE B  98      32.678  22.849  74.160  1.00 49.41           H  
ATOM   3759  HZ  PHE B  98      33.085  24.505  72.381  1.00 49.84           H  
ATOM   3760  N   GLU B  99      36.451  17.002  72.864  1.00 49.92           N  
ATOM   3761  CA  GLU B  99      36.570  15.604  72.492  1.00 49.91           C  
ATOM   3762  C   GLU B  99      35.830  15.345  71.152  1.00 49.91           C  
ATOM   3763  O   GLU B  99      34.759  15.911  70.890  1.00 50.04           O  
ATOM   3764  CB  GLU B  99      36.166  14.609  73.590  1.00 49.82           C  
ATOM   3765  CG  GLU B  99      34.702  14.612  74.028  1.00 50.04           C  
ATOM   3766  CD  GLU B  99      34.374  15.599  75.115  1.00 50.05           C  
ATOM   3767  OE1 GLU B  99      33.666  15.226  76.070  1.00 50.43           O  
ATOM   3768  OE2 GLU B  99      34.765  16.775  75.022  1.00 51.19           O1-
ATOM   3769  H   GLU B  99      35.890  17.261  73.662  1.00 49.92           H  
ATOM   3770  HA  GLU B  99      37.637  15.434  72.298  1.00 49.91           H  
ATOM   3771  HB2 GLU B  99      36.394  13.601  73.219  1.00 49.82           H  
ATOM   3772  HB3 GLU B  99      36.807  14.768  74.466  1.00 49.82           H  
ATOM   3773  HG2 GLU B  99      34.463  13.611  74.412  1.00 50.04           H  
ATOM   3774  HG3 GLU B  99      34.028  14.785  73.183  1.00 50.04           H  
ATOM   3775  N   HIS B 100      36.416  14.489  70.318  1.00 49.81           N  
ATOM   3776  CA  HIS B 100      35.718  13.979  69.137  1.00 49.68           C  
ATOM   3777  C   HIS B 100      34.881  12.785  69.620  1.00 49.72           C  
ATOM   3778  O   HIS B 100      35.278  12.034  70.511  1.00 49.71           O  
ATOM   3779  CB  HIS B 100      36.629  13.550  67.980  1.00 49.51           C  
ATOM   3780  CG  HIS B 100      35.843  13.201  66.760  1.00 49.47           C  
ATOM   3781  ND1 HIS B 100      35.771  11.917  66.269  1.00 49.39           N  
ATOM   3782  CD2 HIS B 100      34.966  13.932  66.033  1.00 49.47           C  
ATOM   3783  CE1 HIS B 100      34.902  11.876  65.274  1.00 49.21           C  
ATOM   3784  NE2 HIS B 100      34.398  13.087  65.111  1.00 48.91           N  
ATOM   3785  H   HIS B 100      37.343  14.149  70.530  1.00 49.81           H  
ATOM   3786  HA  HIS B 100      35.036  14.764  68.792  1.00 49.68           H  
ATOM   3787  HB2 HIS B 100      37.243  12.691  68.280  1.00 49.51           H  
ATOM   3788  HB3 HIS B 100      37.322  14.361  67.733  1.00 49.51           H  
ATOM   3789  HD2 HIS B 100      34.752  14.984  66.154  1.00 49.47           H  
ATOM   3790  HE2 HIS B 100      33.708  13.347  64.421  1.00 48.91           H  
ATOM   3791  HE1 HIS B 100      34.647  11.002  64.693  1.00 49.21           H  
ATOM   3792  N   VAL B 101      33.688  12.667  69.048  1.00 49.67           N  
ATOM   3793  CA  VAL B 101      32.733  11.608  69.331  1.00 49.62           C  
ATOM   3794  C   VAL B 101      32.325  11.052  67.949  1.00 49.79           C  
ATOM   3795  O   VAL B 101      32.148  11.807  66.994  1.00 49.72           O  
ATOM   3796  CB  VAL B 101      31.524  12.179  70.099  1.00 49.59           C  
ATOM   3797  CG1 VAL B 101      30.512  11.092  70.442  1.00 49.60           C  
ATOM   3798  CG2 VAL B 101      31.968  12.870  71.395  1.00 49.53           C  
ATOM   3799  H   VAL B 101      33.397  13.361  68.375  1.00 49.67           H  
ATOM   3800  HA  VAL B 101      33.223  10.817  69.911  1.00 49.62           H  
ATOM   3801  HB  VAL B 101      31.013  12.922  69.474  1.00 49.59           H  
ATOM   3802 HG11 VAL B 101      30.024  10.696  69.548  1.00 49.60           H  
ATOM   3803 HG12 VAL B 101      31.019  10.270  70.947  1.00 49.60           H  
ATOM   3804 HG13 VAL B 101      29.727  11.467  71.105  1.00 49.60           H  
ATOM   3805 HG21 VAL B 101      32.527  12.185  72.041  1.00 49.53           H  
ATOM   3806 HG22 VAL B 101      32.596  13.743  71.191  1.00 49.53           H  
ATOM   3807 HG23 VAL B 101      31.102  13.231  71.954  1.00 49.53           H  
ATOM   3808  N   ASP B 102      32.102   9.744  67.906  1.00 50.18           N  
ATOM   3809  CA  ASP B 102      31.965   9.010  66.653  1.00 50.57           C  
ATOM   3810  C   ASP B 102      30.581   9.147  65.950  1.00 50.74           C  
ATOM   3811  O   ASP B 102      30.308   8.442  64.973  1.00 50.63           O  
ATOM   3812  CB  ASP B 102      32.410   7.562  66.813  1.00 50.62           C  
ATOM   3813  CG  ASP B 102      31.399   6.786  67.590  1.00 50.58           C  
ATOM   3814  OD1 ASP B 102      30.531   6.118  66.982  1.00 51.08           O  
ATOM   3815  OD2 ASP B 102      31.428   6.751  68.836  1.00 50.09           O1-
ATOM   3816  H   ASP B 102      32.000   9.245  68.778  1.00 50.18           H  
ATOM   3817  HA  ASP B 102      32.667   9.485  65.952  1.00 50.57           H  
ATOM   3818  HB2 ASP B 102      33.381   7.505  67.319  1.00 50.62           H  
ATOM   3819  HB3 ASP B 102      32.531   7.092  65.829  1.00 50.62           H  
ATOM   3820  N   GLN B 103      29.772  10.083  66.425  1.00 51.02           N  
ATOM   3821  CA  GLN B 103      28.439  10.390  65.913  1.00 51.52           C  
ATOM   3822  C   GLN B 103      27.731  11.510  66.729  1.00 51.44           C  
ATOM   3823  O   GLN B 103      27.791  11.528  67.960  1.00 51.59           O  
ATOM   3824  CB  GLN B 103      27.530   9.144  65.920  1.00 51.30           C  
ATOM   3825  CG  GLN B 103      27.445   8.467  67.286  1.00 52.19           C  
ATOM   3826  CD  GLN B 103      27.179   6.981  67.208  1.00 52.89           C  
ATOM   3827  OE1 GLN B 103      27.029   6.377  66.130  1.00 54.75           O  
ATOM   3828  NE2 GLN B 103      27.131   6.363  68.389  1.00 54.47           N  
ATOM   3829  H   GLN B 103      30.087  10.652  67.199  1.00 51.02           H  
ATOM   3830  HA  GLN B 103      28.570  10.733  64.880  1.00 51.52           H  
ATOM   3831  HB2 GLN B 103      26.514   9.405  65.617  1.00 51.30           H  
ATOM   3832  HB3 GLN B 103      27.889   8.444  65.162  1.00 51.30           H  
ATOM   3833  HG2 GLN B 103      26.646   8.933  67.874  1.00 52.19           H  
ATOM   3834  HG3 GLN B 103      28.386   8.580  67.832  1.00 52.19           H  
ATOM   3835 HE21 GLN B 103      26.969   5.367  68.431  1.00 54.47           H  
ATOM   3836 HE22 GLN B 103      27.257   6.891  69.241  1.00 54.47           H  
ATOM   3837  N   ASP B 104      26.941  12.309  66.019  1.00 51.47           N  
ATOM   3838  CA  ASP B 104      25.862  13.125  66.586  1.00 51.38           C  
ATOM   3839  C   ASP B 104      24.602  12.204  66.645  1.00 51.20           C  
ATOM   3840  O   ASP B 104      24.642  11.056  66.213  1.00 51.46           O  
ATOM   3841  CB  ASP B 104      25.629  14.419  65.819  1.00 51.36           C  
ATOM   3842  CG  ASP B 104      24.856  14.111  64.585  1.00 51.40           C  
ATOM   3843  OD1 ASP B 104      25.301  13.303  63.738  1.00 51.20           O  
ATOM   3844  OD2 ASP B 104      23.707  14.569  64.417  1.00 51.57           O1-
ATOM   3845  H   ASP B 104      27.009  12.295  65.011  1.00 51.47           H  
ATOM   3846  HA  ASP B 104      26.142  13.369  67.610  1.00 51.38           H  
ATOM   3847  HB2 ASP B 104      26.570  14.911  65.561  1.00 51.36           H  
ATOM   3848  HB3 ASP B 104      25.053  15.118  66.435  1.00 51.36           H  
ATOM   3849  N   LEU B 105      23.506  12.731  67.189  1.00 50.91           N  
ATOM   3850  CA  LEU B 105      22.279  11.945  67.302  1.00 50.66           C  
ATOM   3851  C   LEU B 105      21.710  11.573  65.909  1.00 50.74           C  
ATOM   3852  O   LEU B 105      21.069  10.526  65.774  1.00 50.70           O  
ATOM   3853  CB  LEU B 105      21.226  12.665  68.147  1.00 50.44           C  
ATOM   3854  CG  LEU B 105      20.211  11.733  68.832  1.00 50.06           C  
ATOM   3855  CD1 LEU B 105      20.869  10.876  69.912  1.00 49.92           C  
ATOM   3856  CD2 LEU B 105      19.087  12.564  69.458  1.00 49.39           C  
ATOM   3857  H   LEU B 105      23.547  13.655  67.595  1.00 50.91           H  
ATOM   3858  HA  LEU B 105      22.581  11.003  67.772  1.00 50.66           H  
ATOM   3859  HB2 LEU B 105      21.717  13.263  68.924  1.00 50.44           H  
ATOM   3860  HB3 LEU B 105      20.680  13.362  67.505  1.00 50.44           H  
ATOM   3861  HG  LEU B 105      19.765  11.069  68.084  1.00 50.06           H  
ATOM   3862 HD11 LEU B 105      21.609  10.194  69.488  1.00 49.92           H  
ATOM   3863 HD12 LEU B 105      21.366  11.495  70.666  1.00 49.92           H  
ATOM   3864 HD13 LEU B 105      20.127  10.261  70.422  1.00 49.92           H  
ATOM   3865 HD21 LEU B 105      19.473  13.235  70.232  1.00 49.39           H  
ATOM   3866 HD22 LEU B 105      18.585  13.173  68.702  1.00 49.39           H  
ATOM   3867 HD23 LEU B 105      18.332  11.917  69.915  1.00 49.39           H  
ATOM   3868  N   THR B 106      21.958  12.425  64.901  1.00 50.73           N  
ATOM   3869  CA  THR B 106      21.480  12.148  63.547  1.00 50.76           C  
ATOM   3870  C   THR B 106      22.268  10.932  62.992  1.00 50.66           C  
ATOM   3871  O   THR B 106      21.703  10.091  62.291  1.00 50.46           O  
ATOM   3872  CB  THR B 106      21.666  13.316  62.550  1.00 50.89           C  
ATOM   3873  OG1 THR B 106      21.500  14.598  63.166  1.00 50.88           O  
ATOM   3874  CG2 THR B 106      20.658  13.234  61.407  1.00 50.13           C  
ATOM   3875  H   THR B 106      22.505  13.253  65.093  1.00 50.73           H  
ATOM   3876  HA  THR B 106      20.423  11.867  63.631  1.00 50.76           H  
ATOM   3877  HB  THR B 106      22.672  13.304  62.112  1.00 50.89           H  
ATOM   3878 HG21 THR B 106      20.757  12.300  60.845  1.00 50.13           H  
ATOM   3879 HG22 THR B 106      19.632  13.312  61.784  1.00 50.13           H  
ATOM   3880 HG23 THR B 106      20.800  14.071  60.713  1.00 50.13           H  
ATOM   3881  HG1 THR B 106      22.333  14.717  63.705  1.00 50.88           H  
ATOM   3882  N   THR B 107      23.578  10.930  63.264  1.00 50.72           N  
ATOM   3883  CA  THR B 107      24.511   9.924  62.748  1.00 50.82           C  
ATOM   3884  C   THR B 107      24.363   8.578  63.470  1.00 50.93           C  
ATOM   3885  O   THR B 107      24.726   7.542  62.922  1.00 50.64           O  
ATOM   3886  CB  THR B 107      25.968  10.392  62.855  1.00 50.77           C  
ATOM   3887  OG1 THR B 107      26.132  11.593  62.101  1.00 50.52           O  
ATOM   3888  CG2 THR B 107      26.992   9.393  62.327  1.00 50.41           C  
ATOM   3889  H   THR B 107      23.936  11.662  63.860  1.00 50.72           H  
ATOM   3890  HA  THR B 107      24.245   9.772  61.697  1.00 50.82           H  
ATOM   3891  HB  THR B 107      26.215  10.628  63.889  1.00 50.77           H  
ATOM   3892 HG21 THR B 107      27.076   8.517  62.973  1.00 50.41           H  
ATOM   3893 HG22 THR B 107      26.727   9.050  61.321  1.00 50.41           H  
ATOM   3894 HG23 THR B 107      27.982   9.856  62.258  1.00 50.41           H  
ATOM   3895  HG1 THR B 107      25.796  12.322  62.696  1.00 50.52           H  
ATOM   3896  N   TYR B 108      23.854   8.614  64.696  1.00 51.27           N  
ATOM   3897  CA  TYR B 108      23.661   7.400  65.521  1.00 51.84           C  
ATOM   3898  C   TYR B 108      22.740   6.404  64.774  1.00 52.07           C  
ATOM   3899  O   TYR B 108      22.727   5.191  65.027  1.00 52.06           O  
ATOM   3900  CB  TYR B 108      23.032   7.806  66.865  1.00 52.01           C  
ATOM   3901  CG  TYR B 108      22.848   6.777  67.958  1.00 52.67           C  
ATOM   3902  CD1 TYR B 108      23.692   5.678  68.126  1.00 53.21           C  
ATOM   3903  CD2 TYR B 108      21.851   6.994  68.901  1.00 53.59           C  
ATOM   3904  CE1 TYR B 108      23.545   4.822  69.204  1.00 53.54           C  
ATOM   3905  CE2 TYR B 108      21.698   6.145  69.988  1.00 53.87           C  
ATOM   3906  CZ  TYR B 108      22.549   5.064  70.134  1.00 53.25           C  
ATOM   3907  OH  TYR B 108      22.459   4.235  71.214  1.00 53.31           O  
ATOM   3908  H   TYR B 108      23.603   9.507  65.097  1.00 51.27           H  
ATOM   3909  HA  TYR B 108      24.640   6.932  65.636  1.00 51.84           H  
ATOM   3910  HB2 TYR B 108      23.640   8.610  67.302  1.00 52.01           H  
ATOM   3911  HB3 TYR B 108      22.050   8.248  66.653  1.00 52.01           H  
ATOM   3912  HD1 TYR B 108      24.473   5.493  67.404  1.00 53.21           H  
ATOM   3913  HD2 TYR B 108      21.185   7.837  68.786  1.00 53.59           H  
ATOM   3914  HE1 TYR B 108      24.201   3.971  69.317  1.00 53.54           H  
ATOM   3915  HE2 TYR B 108      20.921   6.328  70.715  1.00 53.87           H  
ATOM   3916  HH  TYR B 108      21.872   4.665  71.859  1.00 53.31           H  
ATOM   3917  N   LEU B 109      21.886   6.987  63.930  1.00 52.29           N  
ATOM   3918  CA  LEU B 109      20.878   6.292  63.153  1.00 52.46           C  
ATOM   3919  C   LEU B 109      21.256   6.230  61.648  1.00 52.71           C  
ATOM   3920  O   LEU B 109      20.406   5.914  60.812  1.00 52.95           O  
ATOM   3921  CB  LEU B 109      19.543   7.039  63.309  1.00 52.48           C  
ATOM   3922  CG  LEU B 109      19.208   7.477  64.748  1.00 52.95           C  
ATOM   3923  CD1 LEU B 109      17.963   8.359  64.742  1.00 52.79           C  
ATOM   3924  CD2 LEU B 109      19.047   6.284  65.685  1.00 52.57           C  
ATOM   3925  H   LEU B 109      21.910   7.991  63.828  1.00 52.29           H  
ATOM   3926  HA  LEU B 109      20.784   5.258  63.504  1.00 52.46           H  
ATOM   3927  HB2 LEU B 109      19.576   7.941  62.683  1.00 52.48           H  
ATOM   3928  HB3 LEU B 109      18.732   6.417  62.912  1.00 52.48           H  
ATOM   3929  HG  LEU B 109      20.017   8.101  65.143  1.00 52.95           H  
ATOM   3930 HD11 LEU B 109      18.151   9.287  64.191  1.00 52.79           H  
ATOM   3931 HD12 LEU B 109      17.118   7.854  64.270  1.00 52.79           H  
ATOM   3932 HD13 LEU B 109      17.682   8.638  65.758  1.00 52.79           H  
ATOM   3933 HD21 LEU B 109      18.252   5.617  65.345  1.00 52.57           H  
ATOM   3934 HD22 LEU B 109      19.967   5.696  65.752  1.00 52.57           H  
ATOM   3935 HD23 LEU B 109      18.815   6.623  66.699  1.00 52.57           H  
ATOM   3936  N   ASP B 110      22.506   6.566  61.333  1.00 52.80           N  
ATOM   3937  CA  ASP B 110      23.008   6.676  59.951  1.00 52.80           C  
ATOM   3938  C   ASP B 110      24.410   6.017  59.850  1.00 52.74           C  
ATOM   3939  O   ASP B 110      25.191   6.267  58.923  1.00 52.66           O  
ATOM   3940  CB  ASP B 110      23.069   8.151  59.561  1.00 52.73           C  
ATOM   3941  CG  ASP B 110      22.661   8.461  58.160  1.00 53.68           C  
ATOM   3942  OD1 ASP B 110      22.918   9.578  57.673  1.00 54.93           O  
ATOM   3943  OD2 ASP B 110      21.968   7.672  57.474  1.00 54.75           O1-
ATOM   3944  H   ASP B 110      23.138   6.826  62.076  1.00 52.80           H  
ATOM   3945  HA  ASP B 110      22.344   6.095  59.302  1.00 52.80           H  
ATOM   3946  HB2 ASP B 110      24.074   8.556  59.724  1.00 52.73           H  
ATOM   3947  HB3 ASP B 110      22.386   8.737  60.188  1.00 52.73           H  
ATOM   3948  N   LYS B 111      24.612   5.017  60.707  1.00 52.65           N  
ATOM   3949  CA  LYS B 111      25.951   4.424  60.874  1.00 52.46           C  
ATOM   3950  C   LYS B 111      25.853   3.064  61.621  1.00 52.42           C  
ATOM   3951  O   LYS B 111      26.744   2.695  62.391  1.00 52.58           O  
ATOM   3952  CB  LYS B 111      26.877   5.380  61.652  1.00  0.00           C  
ATOM   3953  CG  LYS B 111      28.370   5.109  61.410  1.00  0.00           C  
ATOM   3954  CD  LYS B 111      29.246   5.817  62.449  1.00  0.00           C  
ATOM   3955  CE  LYS B 111      29.364   5.036  63.761  1.00  0.00           C  
ATOM   3956  NZ  LYS B 111      29.286   5.963  64.882  1.00  0.00           N1+
ATOM   3957  H   LYS B 111      23.886   4.560  61.259  1.00 52.65           H  
ATOM   3958  HA  LYS B 111      26.357   4.224  59.875  1.00 52.46           H  
ATOM   3959  HB2 LYS B 111      26.646   5.323  62.724  1.00  0.00           H  
ATOM   3960  HB3 LYS B 111      26.682   6.418  61.357  1.00  0.00           H  
ATOM   3961  HG2 LYS B 111      28.627   5.489  60.413  1.00  0.00           H  
ATOM   3962  HG3 LYS B 111      28.599   4.039  61.401  1.00  0.00           H  
ATOM   3963  HD2 LYS B 111      28.867   6.833  62.610  1.00  0.00           H  
ATOM   3964  HD3 LYS B 111      30.255   5.931  62.032  1.00  0.00           H  
ATOM   3965  HE2 LYS B 111      30.335   4.535  63.825  1.00  0.00           H  
ATOM   3966  HE3 LYS B 111      28.571   4.297  63.904  1.00  0.00           H  
ATOM   3967  HZ1 LYS B 111      29.779   5.678  65.772  1.00  0.00           H  
ATOM   3968  HZ2 LYS B 111      29.708   6.897  64.734  1.00  0.00           H  
ATOM   3969  HZ3 LYS B 111      28.315   6.123  65.200  1.00  0.00           H  
ATOM   3970  N   VAL B 112      24.793   2.314  61.319  1.00 52.25           N  
ATOM   3971  CA  VAL B 112      24.489   1.047  61.997  1.00 52.06           C  
ATOM   3972  C   VAL B 112      23.472   0.276  61.118  1.00 52.05           C  
ATOM   3973  O   VAL B 112      22.634   0.924  60.486  1.00 52.11           O  
ATOM   3974  CB  VAL B 112      23.950   1.323  63.429  1.00 52.06           C  
ATOM   3975  CG1 VAL B 112      22.571   1.994  63.448  1.00 51.56           C  
ATOM   3976  CG2 VAL B 112      23.930   0.068  64.299  1.00 51.82           C  
ATOM   3977  H   VAL B 112      24.152   2.636  60.608  1.00 52.25           H  
ATOM   3978  HA  VAL B 112      25.433   0.499  62.064  1.00 52.06           H  
ATOM   3979  HB  VAL B 112      24.642   2.022  63.919  1.00 52.06           H  
ATOM   3980 HG11 VAL B 112      22.565   2.910  62.849  1.00 51.56           H  
ATOM   3981 HG12 VAL B 112      21.790   1.328  63.069  1.00 51.56           H  
ATOM   3982 HG13 VAL B 112      22.295   2.269  64.472  1.00 51.56           H  
ATOM   3983 HG21 VAL B 112      23.180  -0.649  63.954  1.00 51.82           H  
ATOM   3984 HG22 VAL B 112      24.908  -0.422  64.303  1.00 51.82           H  
ATOM   3985 HG23 VAL B 112      23.687   0.325  65.336  1.00 51.82           H  
ATOM   3986  N   PRO B 113      23.497  -1.059  61.116  1.00 51.99           N  
ATOM   3987  CA  PRO B 113      22.373  -1.829  60.564  1.00 51.91           C  
ATOM   3988  C   PRO B 113      21.163  -1.665  61.516  1.00 51.87           C  
ATOM   3989  O   PRO B 113      21.128  -2.219  62.619  1.00 51.86           O  
ATOM   3990  CB  PRO B 113      22.864  -3.283  60.534  1.00 51.78           C  
ATOM   3991  CG  PRO B 113      24.376  -3.176  60.687  1.00 51.93           C  
ATOM   3992  CD  PRO B 113      24.553  -1.951  61.567  1.00 52.03           C  
ATOM   3993  HA  PRO B 113      22.141  -1.462  59.558  1.00 51.91           H  
ATOM   3994  HB2 PRO B 113      22.450  -3.882  61.353  1.00 51.78           H  
ATOM   3995  HB3 PRO B 113      22.586  -3.782  59.600  1.00 51.78           H  
ATOM   3996  HG2 PRO B 113      24.833  -3.003  59.705  1.00 51.93           H  
ATOM   3997  HG3 PRO B 113      24.825  -4.075  61.119  1.00 51.93           H  
ATOM   3998  HD2 PRO B 113      25.545  -1.508  61.456  1.00 52.03           H  
ATOM   3999  HD3 PRO B 113      24.375  -2.198  62.617  1.00 52.03           H  
ATOM   4000  N   GLU B 114      20.244  -0.800  61.098  1.00 51.80           N  
ATOM   4001  CA  GLU B 114      19.074  -0.430  61.893  1.00 51.77           C  
ATOM   4002  C   GLU B 114      18.160  -1.662  62.156  1.00 51.70           C  
ATOM   4003  O   GLU B 114      18.003  -2.501  61.272  1.00 51.78           O  
ATOM   4004  CB  GLU B 114      18.299   0.719  61.226  1.00 51.80           C  
ATOM   4005  CG  GLU B 114      17.668   0.339  59.887  1.00 51.86           C  
ATOM   4006  CD  GLU B 114      17.260   1.505  59.027  1.00 51.94           C  
ATOM   4007  OE1 GLU B 114      16.995   1.260  57.827  1.00 51.29           O  
ATOM   4008  OE2 GLU B 114      17.181   2.661  59.523  1.00 51.85           O1-
ATOM   4009  H   GLU B 114      20.384  -0.337  60.211  1.00 51.80           H  
ATOM   4010  HA  GLU B 114      19.477  -0.062  62.839  1.00 51.77           H  
ATOM   4011  HB2 GLU B 114      17.507   1.072  61.897  1.00 51.80           H  
ATOM   4012  HB3 GLU B 114      18.986   1.564  61.084  1.00 51.80           H  
ATOM   4013  HG2 GLU B 114      16.774  -0.271  60.060  1.00 51.86           H  
ATOM   4014  HG3 GLU B 114      18.360  -0.267  59.292  1.00 51.86           H  
ATOM   4015  N   PRO B 115      17.551  -1.767  63.340  1.00 51.63           N  
ATOM   4016  CA  PRO B 115      17.527  -0.796  64.449  1.00 51.69           C  
ATOM   4017  C   PRO B 115      18.839  -0.675  65.257  1.00 51.76           C  
ATOM   4018  O   PRO B 115      19.043   0.306  65.972  1.00 51.79           O  
ATOM   4019  CB  PRO B 115      16.414  -1.317  65.363  1.00 51.71           C  
ATOM   4020  CG  PRO B 115      16.419  -2.821  65.125  1.00 51.47           C  
ATOM   4021  CD  PRO B 115      16.728  -2.929  63.644  1.00 51.46           C  
ATOM   4022  HA  PRO B 115      17.292   0.198  64.055  1.00 51.69           H  
ATOM   4023  HB2 PRO B 115      16.564  -1.082  66.420  1.00 51.71           H  
ATOM   4024  HB3 PRO B 115      15.449  -0.901  65.048  1.00 51.71           H  
ATOM   4025  HG2 PRO B 115      15.472  -3.297  65.393  1.00 51.47           H  
ATOM   4026  HG3 PRO B 115      17.214  -3.291  65.714  1.00 51.47           H  
ATOM   4027  HD2 PRO B 115      15.815  -2.860  63.041  1.00 51.46           H  
ATOM   4028  HD3 PRO B 115      17.249  -3.857  63.387  1.00 51.46           H  
ATOM   4029  N   GLY B 116      19.666  -1.717  65.191  1.00 51.81           N  
ATOM   4030  CA  GLY B 116      20.923  -1.789  65.914  1.00 51.97           C  
ATOM   4031  C   GLY B 116      20.798  -2.027  67.425  1.00 51.97           C  
ATOM   4032  O   GLY B 116      21.391  -2.966  67.966  1.00 51.87           O  
ATOM   4033  H   GLY B 116      19.456  -2.471  64.553  1.00 51.81           H  
ATOM   4034  HA2 GLY B 116      21.507  -2.604  65.476  1.00 51.97           H  
ATOM   4035  HA3 GLY B 116      21.464  -0.848  65.764  1.00 51.97           H  
ATOM   4036  N   VAL B 117      20.121  -1.093  68.095  1.00 52.17           N  
ATOM   4037  CA  VAL B 117      20.014  -1.046  69.548  1.00 52.42           C  
ATOM   4038  C   VAL B 117      18.574  -1.413  69.998  1.00 52.47           C  
ATOM   4039  O   VAL B 117      17.605  -1.093  69.296  1.00 52.60           O  
ATOM   4040  CB  VAL B 117      20.447   0.323  70.125  1.00 52.45           C  
ATOM   4041  CG1 VAL B 117      21.951   0.546  69.941  1.00 52.86           C  
ATOM   4042  CG2 VAL B 117      19.672   1.512  69.548  1.00 52.37           C  
ATOM   4043  H   VAL B 117      19.633  -0.382  67.569  1.00 52.17           H  
ATOM   4044  HA  VAL B 117      20.691  -1.809  69.944  1.00 52.42           H  
ATOM   4045  HB  VAL B 117      20.251   0.312  71.202  1.00 52.45           H  
ATOM   4046 HG11 VAL B 117      22.523  -0.276  70.385  1.00 52.86           H  
ATOM   4047 HG12 VAL B 117      22.222   0.618  68.883  1.00 52.86           H  
ATOM   4048 HG13 VAL B 117      22.267   1.472  70.433  1.00 52.86           H  
ATOM   4049 HG21 VAL B 117      19.879   1.658  68.483  1.00 52.37           H  
ATOM   4050 HG22 VAL B 117      18.594   1.383  69.674  1.00 52.37           H  
ATOM   4051 HG23 VAL B 117      19.954   2.437  70.065  1.00 52.37           H  
ATOM   4052  N   PRO B 118      18.428  -2.036  71.175  1.00 52.36           N  
ATOM   4053  CA  PRO B 118      17.106  -2.284  71.745  1.00 52.27           C  
ATOM   4054  C   PRO B 118      16.525  -1.028  72.455  1.00 52.46           C  
ATOM   4055  O   PRO B 118      17.212  -0.021  72.669  1.00 52.12           O  
ATOM   4056  CB  PRO B 118      17.354  -3.406  72.757  1.00 52.14           C  
ATOM   4057  CG  PRO B 118      18.756  -3.094  73.268  1.00 52.25           C  
ATOM   4058  CD  PRO B 118      19.476  -2.586  72.027  1.00 52.22           C  
ATOM   4059  HA  PRO B 118      16.403  -2.592  70.962  1.00 52.27           H  
ATOM   4060  HB2 PRO B 118      16.623  -3.451  73.569  1.00 52.14           H  
ATOM   4061  HB3 PRO B 118      17.359  -4.375  72.244  1.00 52.14           H  
ATOM   4062  HG2 PRO B 118      19.250  -3.961  73.715  1.00 52.25           H  
ATOM   4063  HG3 PRO B 118      18.702  -2.306  74.027  1.00 52.25           H  
ATOM   4064  HD2 PRO B 118      19.950  -3.410  71.483  1.00 52.22           H  
ATOM   4065  HD3 PRO B 118      20.233  -1.833  72.256  1.00 52.22           H  
ATOM   4066  N   THR B 119      15.262  -1.169  72.855  1.00 52.69           N  
ATOM   4067  CA  THR B 119      14.464  -0.122  73.499  1.00 52.87           C  
ATOM   4068  C   THR B 119      15.131   0.348  74.803  1.00 52.91           C  
ATOM   4069  O   THR B 119      15.167   1.546  75.094  1.00 53.13           O  
ATOM   4070  CB  THR B 119      13.036  -0.641  73.780  1.00 52.97           C  
ATOM   4071  OG1 THR B 119      13.069  -2.060  74.008  1.00 52.83           O  
ATOM   4072  CG2 THR B 119      12.139  -0.428  72.565  1.00 52.92           C  
ATOM   4073  H   THR B 119      14.796  -2.044  72.665  1.00 52.69           H  
ATOM   4074  HA  THR B 119      14.451   0.747  72.830  1.00 52.87           H  
ATOM   4075  HB  THR B 119      12.585  -0.149  74.650  1.00 52.97           H  
ATOM   4076 HG21 THR B 119      12.099   0.626  72.282  1.00 52.92           H  
ATOM   4077 HG22 THR B 119      12.493  -1.006  71.705  1.00 52.92           H  
ATOM   4078 HG23 THR B 119      11.122  -0.772  72.778  1.00 52.92           H  
ATOM   4079  HG1 THR B 119      13.226  -2.200  74.985  1.00 52.83           H  
ATOM   4080  N   GLU B 120      15.627  -0.610  75.580  1.00 52.84           N  
ATOM   4081  CA  GLU B 120      16.214  -0.348  76.891  1.00 52.80           C  
ATOM   4082  C   GLU B 120      17.539   0.438  76.813  1.00 52.39           C  
ATOM   4083  O   GLU B 120      17.983   1.009  77.824  1.00 52.20           O  
ATOM   4084  CB  GLU B 120      16.391  -1.658  77.675  1.00 53.06           C  
ATOM   4085  CG  GLU B 120      15.115  -2.079  78.411  1.00 54.77           C  
ATOM   4086  CD  GLU B 120      13.873  -1.912  77.575  1.00 56.79           C  
ATOM   4087  OE1 GLU B 120      12.973  -1.135  77.996  1.00 57.56           O  
ATOM   4088  OE2 GLU B 120      13.810  -2.458  76.446  1.00 57.39           O1-
ATOM   4089  H   GLU B 120      15.512  -1.575  75.304  1.00 52.84           H  
ATOM   4090  HA  GLU B 120      15.521   0.314  77.423  1.00 52.80           H  
ATOM   4091  HB2 GLU B 120      16.709  -2.463  76.999  1.00 53.06           H  
ATOM   4092  HB3 GLU B 120      17.189  -1.556  78.420  1.00 53.06           H  
ATOM   4093  HG2 GLU B 120      15.015  -1.473  79.319  1.00 54.77           H  
ATOM   4094  HG3 GLU B 120      15.196  -3.123  78.733  1.00 54.77           H  
ATOM   4095  N   THR B 121      18.189   0.424  75.648  1.00 51.77           N  
ATOM   4096  CA  THR B 121      19.359   1.278  75.423  1.00 51.03           C  
ATOM   4097  C   THR B 121      18.869   2.706  75.124  1.00 50.53           C  
ATOM   4098  O   THR B 121      19.491   3.673  75.550  1.00 50.27           O  
ATOM   4099  CB  THR B 121      20.246   0.745  74.286  1.00 51.15           C  
ATOM   4100  OG1 THR B 121      20.690  -0.585  74.599  1.00 50.46           O  
ATOM   4101  CG2 THR B 121      21.485   1.596  74.035  1.00 51.11           C  
ATOM   4102  H   THR B 121      17.872  -0.184  74.907  1.00 51.77           H  
ATOM   4103  HA  THR B 121      19.932   1.306  76.359  1.00 51.03           H  
ATOM   4104  HB  THR B 121      19.669   0.677  73.360  1.00 51.15           H  
ATOM   4105 HG21 THR B 121      21.227   2.595  73.670  1.00 51.11           H  
ATOM   4106 HG22 THR B 121      22.082   1.699  74.948  1.00 51.11           H  
ATOM   4107 HG23 THR B 121      22.131   1.118  73.290  1.00 51.11           H  
ATOM   4108  HG1 THR B 121      21.094  -0.558  75.487  1.00 50.46           H  
ATOM   4109  N   ILE B 122      17.790   2.810  74.341  1.00 50.07           N  
ATOM   4110  CA  ILE B 122      17.225   4.118  73.980  1.00 49.47           C  
ATOM   4111  C   ILE B 122      16.658   4.766  75.269  1.00 49.45           C  
ATOM   4112  O   ILE B 122      16.831   5.957  75.506  1.00 49.60           O  
ATOM   4113  CB  ILE B 122      16.202   3.988  72.832  1.00 49.34           C  
ATOM   4114  CG1 ILE B 122      16.978   3.733  71.520  1.00 48.99           C  
ATOM   4115  CG2 ILE B 122      15.317   5.233  72.721  1.00 48.68           C  
ATOM   4116  CD1 ILE B 122      16.101   3.324  70.351  1.00 49.14           C  
ATOM   4117  H   ILE B 122      17.353   1.965  74.002  1.00 50.07           H  
ATOM   4118  HA  ILE B 122      18.060   4.755  73.661  1.00 49.47           H  
ATOM   4119  HB  ILE B 122      15.545   3.130  73.020  1.00 49.34           H  
ATOM   4120 HG12 ILE B 122      17.550   4.627  71.244  1.00 48.99           H  
ATOM   4121 HG13 ILE B 122      17.710   2.931  71.675  1.00 48.99           H  
ATOM   4122 HG21 ILE B 122      15.926   6.139  72.671  1.00 48.68           H  
ATOM   4123 HG22 ILE B 122      14.675   5.208  71.838  1.00 48.68           H  
ATOM   4124 HG23 ILE B 122      14.653   5.318  73.587  1.00 48.68           H  
ATOM   4125 HD11 ILE B 122      15.529   2.422  70.588  1.00 49.14           H  
ATOM   4126 HD12 ILE B 122      15.407   4.115  70.059  1.00 49.14           H  
ATOM   4127 HD13 ILE B 122      16.734   3.110  69.485  1.00 49.14           H  
ATOM   4128  N   LYS B 123      16.036   3.941  76.101  1.00 49.30           N  
ATOM   4129  CA  LYS B 123      15.430   4.357  77.377  1.00 49.38           C  
ATOM   4130  C   LYS B 123      16.500   5.058  78.273  1.00 49.11           C  
ATOM   4131  O   LYS B 123      16.172   5.993  79.001  1.00 48.62           O  
ATOM   4132  CB  LYS B 123      14.814   3.110  78.043  1.00 49.39           C  
ATOM   4133  CG  LYS B 123      13.938   3.339  79.280  1.00 49.25           C  
ATOM   4134  CD  LYS B 123      13.209   2.043  79.710  1.00 48.86           C  
ATOM   4135  CE  LYS B 123      11.881   1.818  78.983  1.00 48.66           C  
ATOM   4136  NZ  LYS B 123      11.390   0.453  79.170  1.00 48.83           N1+
ATOM   4137  H   LYS B 123      15.956   2.964  75.859  1.00 49.30           H  
ATOM   4138  HA  LYS B 123      14.655   5.094  77.138  1.00 49.38           H  
ATOM   4139  HB2 LYS B 123      14.205   2.589  77.294  1.00 49.39           H  
ATOM   4140  HB3 LYS B 123      15.621   2.424  78.322  1.00 49.39           H  
ATOM   4141  HG2 LYS B 123      14.579   3.663  80.105  1.00 49.25           H  
ATOM   4142  HG3 LYS B 123      13.217   4.140  79.104  1.00 49.25           H  
ATOM   4143  HD2 LYS B 123      13.004   2.101  80.786  1.00 48.86           H  
ATOM   4144  HD3 LYS B 123      13.879   1.188  79.560  1.00 48.86           H  
ATOM   4145  HE2 LYS B 123      11.979   1.969  77.905  1.00 48.66           H  
ATOM   4146  HE3 LYS B 123      11.112   2.489  79.376  1.00 48.66           H  
ATOM   4147  HZ1 LYS B 123      11.983  -0.259  78.673  1.00 48.83           H  
ATOM   4148  HZ2 LYS B 123      11.281   0.090  80.148  1.00 48.83           H  
ATOM   4149  HZ3 LYS B 123      10.449   0.382  78.709  1.00 48.83           H  
ATOM   4150  N   ASP B 124      17.742   4.595  78.190  1.00 49.40           N  
ATOM   4151  CA  ASP B 124      18.866   5.073  79.021  1.00 49.72           C  
ATOM   4152  C   ASP B 124      19.346   6.476  78.553  1.00 50.15           C  
ATOM   4153  O   ASP B 124      19.871   7.270  79.353  1.00 50.20           O  
ATOM   4154  CB  ASP B 124      20.020   4.085  78.946  1.00 49.56           C  
ATOM   4155  CG  ASP B 124      21.080   4.586  79.869  1.00 49.23           C  
ATOM   4156  OD1 ASP B 124      20.889   4.656  81.096  1.00 48.70           O  
ATOM   4157  OD2 ASP B 124      22.185   4.966  79.413  1.00 49.35           O1-
ATOM   4158  H   ASP B 124      17.941   3.903  77.483  1.00 49.40           H  
ATOM   4159  HA  ASP B 124      18.492   5.193  80.039  1.00 49.72           H  
ATOM   4160  HB2 ASP B 124      20.422   4.009  77.930  1.00 49.56           H  
ATOM   4161  HB3 ASP B 124      19.708   3.082  79.252  1.00 49.56           H  
ATOM   4162  N   MET B 125      19.274   6.702  77.244  1.00 50.49           N  
ATOM   4163  CA  MET B 125      19.861   7.906  76.662  1.00 51.22           C  
ATOM   4164  C   MET B 125      19.219   9.177  77.269  1.00 51.02           C  
ATOM   4165  O   MET B 125      19.864  10.217  77.369  1.00 50.93           O  
ATOM   4166  CB  MET B 125      19.696   7.953  75.141  1.00 51.14           C  
ATOM   4167  CG  MET B 125      20.322   6.798  74.360  1.00 51.90           C  
ATOM   4168  SD  MET B 125      22.137   6.761  74.361  1.00 52.31           S  
ATOM   4169  CE  MET B 125      22.444   5.615  75.736  1.00 53.70           C  
ATOM   4170  H   MET B 125      18.885   5.992  76.640  1.00 50.49           H  
ATOM   4171  HA  MET B 125      20.918   7.931  76.948  1.00 51.22           H  
ATOM   4172  HB2 MET B 125      20.089   8.904  74.760  1.00 51.14           H  
ATOM   4173  HB3 MET B 125      18.623   7.965  74.907  1.00 51.14           H  
ATOM   4174  HG2 MET B 125      20.027   6.902  73.311  1.00 51.90           H  
ATOM   4175  HG3 MET B 125      19.932   5.837  74.687  1.00 51.90           H  
ATOM   4176  HE1 MET B 125      22.052   6.004  76.675  1.00 53.70           H  
ATOM   4177  HE2 MET B 125      22.002   4.640  75.522  1.00 53.70           H  
ATOM   4178  HE3 MET B 125      23.524   5.483  75.847  1.00 53.70           H  
ATOM   4179  N   MET B 126      17.937   9.085  77.592  1.00 51.14           N  
ATOM   4180  CA  MET B 126      17.203  10.196  78.214  1.00 51.20           C  
ATOM   4181  C   MET B 126      17.712  10.385  79.669  1.00 51.22           C  
ATOM   4182  O   MET B 126      17.718  11.503  80.197  1.00 51.02           O  
ATOM   4183  CB  MET B 126      15.702   9.889  78.255  1.00 51.34           C  
ATOM   4184  CG  MET B 126      14.808  10.991  77.692  1.00 52.16           C  
ATOM   4185  SD  MET B 126      14.743  12.476  78.728  1.00 54.12           S  
ATOM   4186  CE  MET B 126      13.060  13.019  78.330  1.00 55.01           C  
ATOM   4187  H   MET B 126      17.449   8.221  77.407  1.00 51.14           H  
ATOM   4188  HA  MET B 126      17.432  11.105  77.647  1.00 51.20           H  
ATOM   4189  HB2 MET B 126      15.386   9.666  79.278  1.00 51.34           H  
ATOM   4190  HB3 MET B 126      15.490   8.983  77.675  1.00 51.34           H  
ATOM   4191  HG2 MET B 126      13.794  10.592  77.642  1.00 52.16           H  
ATOM   4192  HG3 MET B 126      15.127  11.275  76.686  1.00 52.16           H  
ATOM   4193  HE1 MET B 126      12.950  13.166  77.252  1.00 55.01           H  
ATOM   4194  HE2 MET B 126      12.332  12.281  78.677  1.00 55.01           H  
ATOM   4195  HE3 MET B 126      12.859  13.966  78.837  1.00 55.01           H  
ATOM   4196  N   PHE B 127      18.016   9.253  80.305  1.00 51.29           N  
ATOM   4197  CA  PHE B 127      18.381   9.204  81.727  1.00 51.27           C  
ATOM   4198  C   PHE B 127      19.766   9.861  81.895  1.00 51.54           C  
ATOM   4199  O   PHE B 127      19.970  10.669  82.812  1.00 51.40           O  
ATOM   4200  CB  PHE B 127      18.391   7.750  82.213  1.00 50.74           C  
ATOM   4201  CG  PHE B 127      18.001   7.511  83.655  1.00 50.76           C  
ATOM   4202  CD1 PHE B 127      16.816   8.014  84.185  1.00 50.37           C  
ATOM   4203  CD2 PHE B 127      18.772   6.660  84.441  1.00 51.22           C  
ATOM   4204  CE1 PHE B 127      16.398   7.654  85.471  1.00 50.31           C  
ATOM   4205  CE2 PHE B 127      18.359   6.291  85.728  1.00 50.68           C  
ATOM   4206  CZ  PHE B 127      17.173   6.788  86.242  1.00 50.49           C  
ATOM   4207  H   PHE B 127      17.986   8.379  79.799  1.00 51.29           H  
ATOM   4208  HA  PHE B 127      17.654   9.825  82.261  1.00 51.27           H  
ATOM   4209  HB2 PHE B 127      17.675   7.170  81.616  1.00 50.74           H  
ATOM   4210  HB3 PHE B 127      19.372   7.299  82.021  1.00 50.74           H  
ATOM   4211  HD1 PHE B 127      16.213   8.690  83.597  1.00 50.37           H  
ATOM   4212  HD2 PHE B 127      19.704   6.278  84.053  1.00 51.22           H  
ATOM   4213  HE1 PHE B 127      15.473   8.048  85.867  1.00 50.31           H  
ATOM   4214  HE2 PHE B 127      18.965   5.619  86.318  1.00 50.68           H  
ATOM   4215  HZ  PHE B 127      16.850   6.506  87.233  1.00 50.49           H  
ATOM   4216  N   GLN B 128      20.677   9.540  80.974  1.00 51.79           N  
ATOM   4217  CA  GLN B 128      22.000  10.148  80.966  1.00 52.07           C  
ATOM   4218  C   GLN B 128      21.868  11.656  80.634  1.00 52.15           C  
ATOM   4219  O   GLN B 128      22.629  12.473  81.151  1.00 52.06           O  
ATOM   4220  CB  GLN B 128      22.927   9.515  79.935  1.00 52.11           C  
ATOM   4221  CG  GLN B 128      23.449   8.148  80.359  1.00 52.41           C  
ATOM   4222  CD  GLN B 128      24.535   7.706  79.399  1.00 53.11           C  
ATOM   4223  OE1 GLN B 128      25.484   8.442  79.113  1.00 52.58           O  
ATOM   4224  NE2 GLN B 128      24.388   6.478  78.896  1.00 53.51           N  
ATOM   4225  H   GLN B 128      20.422   8.877  80.256  1.00 51.79           H  
ATOM   4226  HA  GLN B 128      22.418  10.071  81.977  1.00 52.07           H  
ATOM   4227  HB2 GLN B 128      22.419   9.425  78.966  1.00 52.11           H  
ATOM   4228  HB3 GLN B 128      23.778  10.187  79.772  1.00 52.11           H  
ATOM   4229  HG2 GLN B 128      22.630   7.425  80.397  1.00 52.41           H  
ATOM   4230  HG3 GLN B 128      23.897   8.194  81.359  1.00 52.41           H  
ATOM   4231 HE21 GLN B 128      23.593   5.915  79.162  1.00 53.51           H  
ATOM   4232 HE22 GLN B 128      25.071   6.112  78.248  1.00 53.51           H  
ATOM   4233  N   LEU B 129      20.946  11.973  79.738  1.00 52.43           N  
ATOM   4234  CA  LEU B 129      20.719  13.351  79.304  1.00 52.81           C  
ATOM   4235  C   LEU B 129      20.201  14.125  80.530  1.00 53.06           C  
ATOM   4236  O   LEU B 129      20.714  15.192  80.839  1.00 53.28           O  
ATOM   4237  CB  LEU B 129      19.743  13.400  78.122  1.00 52.83           C  
ATOM   4238  CG  LEU B 129      19.787  14.671  77.255  1.00 53.11           C  
ATOM   4239  CD1 LEU B 129      18.868  14.473  76.046  1.00 53.91           C  
ATOM   4240  CD2 LEU B 129      19.377  15.935  78.002  1.00 53.48           C  
ATOM   4241  H   LEU B 129      20.390  11.232  79.336  1.00 52.43           H  
ATOM   4242  HA  LEU B 129      21.692  13.768  79.019  1.00 52.81           H  
ATOM   4243  HB2 LEU B 129      19.983  12.569  77.452  1.00 52.83           H  
ATOM   4244  HB3 LEU B 129      18.716  13.232  78.466  1.00 52.83           H  
ATOM   4245  HG  LEU B 129      20.808  14.810  76.879  1.00 53.11           H  
ATOM   4246 HD11 LEU B 129      19.227  13.653  75.415  1.00 53.91           H  
ATOM   4247 HD12 LEU B 129      17.848  14.233  76.361  1.00 53.91           H  
ATOM   4248 HD13 LEU B 129      18.828  15.377  75.431  1.00 53.91           H  
ATOM   4249 HD21 LEU B 129      18.456  15.786  78.576  1.00 53.48           H  
ATOM   4250 HD22 LEU B 129      20.171  16.254  78.680  1.00 53.48           H  
ATOM   4251 HD23 LEU B 129      19.211  16.767  77.310  1.00 53.48           H  
ATOM   4252  N   LEU B 130      19.179  13.596  81.202  1.00 53.51           N  
ATOM   4253  CA  LEU B 130      18.595  14.252  82.371  1.00 53.82           C  
ATOM   4254  C   LEU B 130      19.645  14.425  83.492  1.00 54.23           C  
ATOM   4255  O   LEU B 130      19.654  15.456  84.175  1.00 54.60           O  
ATOM   4256  CB  LEU B 130      17.400  13.474  82.929  1.00 53.62           C  
ATOM   4257  CG  LEU B 130      16.122  13.591  82.082  1.00 53.48           C  
ATOM   4258  CD1 LEU B 130      15.113  12.532  82.532  1.00 53.29           C  
ATOM   4259  CD2 LEU B 130      15.498  14.982  82.174  1.00 53.17           C  
ATOM   4260  H   LEU B 130      18.755  12.743  80.866  1.00 53.51           H  
ATOM   4261  HA  LEU B 130      18.304  15.260  82.060  1.00 53.82           H  
ATOM   4262  HB2 LEU B 130      17.680  12.417  83.017  1.00 53.62           H  
ATOM   4263  HB3 LEU B 130      17.178  13.822  83.946  1.00 53.62           H  
ATOM   4264  HG  LEU B 130      16.367  13.410  81.034  1.00 53.48           H  
ATOM   4265 HD11 LEU B 130      15.511  11.524  82.372  1.00 53.29           H  
ATOM   4266 HD12 LEU B 130      14.880  12.635  83.597  1.00 53.29           H  
ATOM   4267 HD13 LEU B 130      14.177  12.613  81.971  1.00 53.29           H  
ATOM   4268 HD21 LEU B 130      15.298  15.243  83.215  1.00 53.17           H  
ATOM   4269 HD22 LEU B 130      16.155  15.748  81.751  1.00 53.17           H  
ATOM   4270 HD23 LEU B 130      14.552  15.024  81.624  1.00 53.17           H  
ATOM   4271  N   ARG B 131      20.508  13.429  83.666  1.00 54.55           N  
ATOM   4272  CA  ARG B 131      21.556  13.475  84.687  1.00 54.94           C  
ATOM   4273  C   ARG B 131      22.705  14.453  84.316  1.00 54.90           C  
ATOM   4274  O   ARG B 131      23.536  14.802  85.163  1.00 54.94           O  
ATOM   4275  CB  ARG B 131      22.098  12.075  85.013  1.00 55.14           C  
ATOM   4276  CG  ARG B 131      21.079  11.290  85.841  1.00 55.93           C  
ATOM   4277  CD  ARG B 131      21.490   9.850  86.137  1.00 57.42           C  
ATOM   4278  NE  ARG B 131      20.488   9.236  87.031  1.00 59.61           N  
ATOM   4279  CZ  ARG B 131      20.571   8.027  87.580  1.00 62.20           C  
ATOM   4280  NH1 ARG B 131      21.605   7.225  87.320  1.00 61.95           N  
ATOM   4281  NH2 ARG B 131      19.602   7.609  88.396  1.00 64.08           N1+
ATOM   4282  H   ARG B 131      20.456  12.628  83.052  1.00 54.55           H  
ATOM   4283  HA  ARG B 131      21.103  13.908  85.590  1.00 54.94           H  
ATOM   4284  HB2 ARG B 131      22.337  11.535  84.089  1.00 55.14           H  
ATOM   4285  HB3 ARG B 131      23.032  12.153  85.582  1.00 55.14           H  
ATOM   4286  HG2 ARG B 131      20.117  11.267  85.322  1.00 55.93           H  
ATOM   4287  HG3 ARG B 131      20.904  11.814  86.789  1.00 55.93           H  
ATOM   4288  HD2 ARG B 131      22.460   9.837  86.643  1.00 57.42           H  
ATOM   4289  HD3 ARG B 131      21.532   9.269  85.211  1.00 57.42           H  
ATOM   4290  HE  ARG B 131      19.681   9.800  87.259  1.00 59.61           H  
ATOM   4291 HH11 ARG B 131      21.650   6.308  87.740  1.00 61.95           H  
ATOM   4292 HH12 ARG B 131      22.342   7.535  86.703  1.00 61.95           H  
ATOM   4293 HH21 ARG B 131      18.814   8.209  88.593  1.00 64.08           H  
ATOM   4294 HH22 ARG B 131      19.657   6.692  88.817  1.00 64.08           H  
ATOM   4295  N   GLY B 132      22.687  14.929  83.071  1.00 54.69           N  
ATOM   4296  CA  GLY B 132      23.510  16.030  82.608  1.00 54.40           C  
ATOM   4297  C   GLY B 132      22.715  17.344  82.698  1.00 54.64           C  
ATOM   4298  O   GLY B 132      23.248  18.388  83.125  1.00 55.28           O  
ATOM   4299  H   GLY B 132      22.016  14.556  82.415  1.00 54.69           H  
ATOM   4300  HA2 GLY B 132      24.410  16.124  83.217  1.00 54.40           H  
ATOM   4301  HA3 GLY B 132      23.779  15.845  81.564  1.00 54.40           H  
ATOM   4302  N   LEU B 133      21.471  17.311  82.226  1.00 54.13           N  
ATOM   4303  CA  LEU B 133      20.632  18.500  82.069  1.00 53.58           C  
ATOM   4304  C   LEU B 133      20.344  19.151  83.437  1.00 53.25           C  
ATOM   4305  O   LEU B 133      20.339  20.386  83.527  1.00 52.50           O  
ATOM   4306  CB  LEU B 133      19.308  18.133  81.382  1.00 53.37           C  
ATOM   4307  CG  LEU B 133      18.518  19.329  80.825  1.00 53.08           C  
ATOM   4308  CD1 LEU B 133      19.241  20.000  79.656  1.00 51.89           C  
ATOM   4309  CD2 LEU B 133      17.130  18.864  80.375  1.00 54.09           C  
ATOM   4310  H   LEU B 133      21.084  16.433  81.911  1.00 54.13           H  
ATOM   4311  HA  LEU B 133      21.217  19.208  81.474  1.00 53.58           H  
ATOM   4312  HB2 LEU B 133      19.504  17.442  80.556  1.00 53.37           H  
ATOM   4313  HB3 LEU B 133      18.674  17.587  82.092  1.00 53.37           H  
ATOM   4314  HG  LEU B 133      18.379  20.065  81.622  1.00 53.08           H  
ATOM   4315 HD11 LEU B 133      20.179  20.461  79.978  1.00 51.89           H  
ATOM   4316 HD12 LEU B 133      19.469  19.280  78.862  1.00 51.89           H  
ATOM   4317 HD13 LEU B 133      18.627  20.793  79.221  1.00 51.89           H  
ATOM   4318 HD21 LEU B 133      17.202  18.075  79.620  1.00 54.09           H  
ATOM   4319 HD22 LEU B 133      16.562  18.466  81.222  1.00 54.09           H  
ATOM   4320 HD23 LEU B 133      16.557  19.693  79.949  1.00 54.09           H  
ATOM   4321  N   ASP B 134      20.095  18.312  84.453  1.00 52.95           N  
ATOM   4322  CA  ASP B 134      19.797  18.839  85.785  1.00 52.69           C  
ATOM   4323  C   ASP B 134      21.075  19.551  86.325  1.00 52.53           C  
ATOM   4324  O   ASP B 134      20.959  20.515  87.100  1.00 52.15           O  
ATOM   4325  CB  ASP B 134      19.340  17.742  86.724  1.00 52.90           C  
ATOM   4326  CG  ASP B 134      18.628  18.479  87.810  1.00 53.41           C  
ATOM   4327  OD1 ASP B 134      17.440  18.857  87.655  1.00 55.60           O  
ATOM   4328  OD2 ASP B 134      19.204  18.707  88.907  1.00 51.16           O1-
ATOM   4329  H   ASP B 134      20.109  17.321  84.260  1.00 52.95           H  
ATOM   4330  HA  ASP B 134      19.034  19.615  85.648  1.00 52.69           H  
ATOM   4331  HB2 ASP B 134      20.175  17.158  87.124  1.00 52.90           H  
ATOM   4332  HB3 ASP B 134      18.642  17.049  86.242  1.00 52.90           H  
ATOM   4333  N   PHE B 135      22.233  19.028  85.929  1.00 52.46           N  
ATOM   4334  CA  PHE B 135      23.528  19.589  86.332  1.00 52.46           C  
ATOM   4335  C   PHE B 135      23.770  20.971  85.663  1.00 51.90           C  
ATOM   4336  O   PHE B 135      24.527  21.782  86.187  1.00 51.42           O  
ATOM   4337  CB  PHE B 135      24.683  18.640  85.988  1.00 52.86           C  
ATOM   4338  CG  PHE B 135      25.873  18.770  86.915  1.00 54.21           C  
ATOM   4339  CD1 PHE B 135      25.841  18.175  88.197  1.00 55.51           C  
ATOM   4340  CD2 PHE B 135      27.046  19.406  86.491  1.00 54.49           C  
ATOM   4341  CE1 PHE B 135      26.969  18.218  89.055  1.00 55.46           C  
ATOM   4342  CE2 PHE B 135      28.178  19.464  87.332  1.00 55.29           C  
ATOM   4343  CZ  PHE B 135      28.142  18.869  88.620  1.00 55.05           C  
ATOM   4344  H   PHE B 135      22.204  18.205  85.344  1.00 52.46           H  
ATOM   4345  HA  PHE B 135      23.466  19.766  87.413  1.00 52.46           H  
ATOM   4346  HB2 PHE B 135      24.345  17.596  86.037  1.00 52.86           H  
ATOM   4347  HB3 PHE B 135      25.015  18.791  84.954  1.00 52.86           H  
ATOM   4348  HD1 PHE B 135      24.941  17.679  88.529  1.00 55.51           H  
ATOM   4349  HD2 PHE B 135      27.085  19.857  85.511  1.00 54.49           H  
ATOM   4350  HE1 PHE B 135      26.930  17.756  90.030  1.00 55.46           H  
ATOM   4351  HE2 PHE B 135      29.074  19.962  86.994  1.00 55.29           H  
ATOM   4352  HZ  PHE B 135      29.008  18.915  89.264  1.00 55.05           H  
ATOM   4353  N   LEU B 136      23.080  21.203  84.553  1.00 51.69           N  
ATOM   4354  CA  LEU B 136      23.102  22.485  83.864  1.00 51.58           C  
ATOM   4355  C   LEU B 136      22.085  23.389  84.608  1.00 51.36           C  
ATOM   4356  O   LEU B 136      22.379  24.521  84.966  1.00 51.33           O  
ATOM   4357  CB  LEU B 136      22.689  22.382  82.388  1.00 52.05           C  
ATOM   4358  CG  LEU B 136      23.845  22.246  81.384  1.00 52.12           C  
ATOM   4359  CD1 LEU B 136      24.688  20.994  81.597  1.00 53.06           C  
ATOM   4360  CD2 LEU B 136      23.251  22.236  79.972  1.00 51.47           C  
ATOM   4361  H   LEU B 136      22.431  20.492  84.247  1.00 51.69           H  
ATOM   4362  HA  LEU B 136      24.091  22.946  83.974  1.00 51.58           H  
ATOM   4363  HB2 LEU B 136      21.999  21.547  82.239  1.00 52.05           H  
ATOM   4364  HB3 LEU B 136      22.127  23.284  82.112  1.00 52.05           H  
ATOM   4365  HG  LEU B 136      24.502  23.119  81.478  1.00 52.12           H  
ATOM   4366 HD11 LEU B 136      25.127  20.966  82.599  1.00 53.06           H  
ATOM   4367 HD12 LEU B 136      24.091  20.089  81.450  1.00 53.06           H  
ATOM   4368 HD13 LEU B 136      25.513  20.965  80.878  1.00 53.06           H  
ATOM   4369 HD21 LEU B 136      22.504  21.444  79.862  1.00 51.47           H  
ATOM   4370 HD22 LEU B 136      22.765  23.193  79.754  1.00 51.47           H  
ATOM   4371 HD23 LEU B 136      24.018  22.068  79.214  1.00 51.47           H  
ATOM   4372  N   HIS B 137      20.854  22.892  84.725  1.00 51.21           N  
ATOM   4373  CA  HIS B 137      19.705  23.670  85.208  1.00 50.97           C  
ATOM   4374  C   HIS B 137      19.882  24.077  86.678  1.00 51.06           C  
ATOM   4375  O   HIS B 137      19.633  25.203  87.054  1.00 50.99           O  
ATOM   4376  CB  HIS B 137      18.382  22.917  85.024  1.00 50.74           C  
ATOM   4377  CG  HIS B 137      17.946  22.818  83.603  1.00 50.85           C  
ATOM   4378  ND1 HIS B 137      16.695  22.344  83.254  1.00 50.95           N  
ATOM   4379  CD2 HIS B 137      18.561  23.145  82.440  1.00 50.40           C  
ATOM   4380  CE1 HIS B 137      16.555  22.405  81.941  1.00 50.74           C  
ATOM   4381  NE2 HIS B 137      17.675  22.880  81.422  1.00 49.84           N  
ATOM   4382  H   HIS B 137      20.666  21.962  84.379  1.00 51.21           H  
ATOM   4383  HA  HIS B 137      19.695  24.608  84.638  1.00 50.97           H  
ATOM   4384  HB2 HIS B 137      17.589  23.427  85.586  1.00 50.74           H  
ATOM   4385  HB3 HIS B 137      18.458  21.907  85.443  1.00 50.74           H  
ATOM   4386  HD2 HIS B 137      19.561  23.540  82.333  1.00 50.40           H  
ATOM   4387  HE2 HIS B 137      17.850  23.025  80.438  1.00 49.84           H  
ATOM   4388  HE1 HIS B 137      15.675  22.115  81.386  1.00 50.74           H  
ATOM   4389  N   SER B 138      20.361  23.163  87.506  1.00 51.57           N  
ATOM   4390  CA  SER B 138      20.610  23.428  88.928  1.00 51.76           C  
ATOM   4391  C   SER B 138      21.906  24.251  89.136  1.00 51.97           C  
ATOM   4392  O   SER B 138      22.311  24.530  90.274  1.00 52.51           O  
ATOM   4393  CB  SER B 138      20.689  22.156  89.785  1.00 51.42           C  
ATOM   4394  OG  SER B 138      21.824  21.357  89.434  1.00 52.08           O  
ATOM   4395  H   SER B 138      20.604  22.246  87.160  1.00 51.57           H  
ATOM   4396  HA  SER B 138      19.784  24.049  89.296  1.00 51.76           H  
ATOM   4397  HB2 SER B 138      19.783  21.549  89.674  1.00 51.42           H  
ATOM   4398  HB3 SER B 138      20.792  22.412  90.844  1.00 51.42           H  
ATOM   4399  HG  SER B 138      21.471  20.731  88.757  1.00 52.08           H  
ATOM   4400  N   HIS B 139      22.550  24.626  88.028  1.00 51.78           N  
ATOM   4401  CA  HIS B 139      23.683  25.547  88.031  1.00 51.28           C  
ATOM   4402  C   HIS B 139      23.411  26.745  87.094  1.00 51.50           C  
ATOM   4403  O   HIS B 139      24.333  27.494  86.744  1.00 51.98           O  
ATOM   4404  CB  HIS B 139      25.009  24.867  87.687  1.00 50.97           C  
ATOM   4405  CG  HIS B 139      25.355  23.697  88.546  1.00 51.32           C  
ATOM   4406  CD2 HIS B 139      26.262  22.688  88.296  1.00 50.61           C  
ATOM   4407  ND1 HIS B 139      24.735  23.364  89.702  1.00 50.85           N1+
ATOM   4408  NE2 HIS B 139      26.206  21.798  89.270  1.00 50.29           N  
ATOM   4409  CE1 HIS B 139      25.280  22.181  90.131  1.00 49.78           C  
ATOM   4410  H   HIS B 139      22.246  24.264  87.135  1.00 51.78           H  
ATOM   4411  HA  HIS B 139      23.764  25.989  89.033  1.00 51.28           H  
ATOM   4412  HB2 HIS B 139      25.834  25.585  87.765  1.00 50.97           H  
ATOM   4413  HB3 HIS B 139      24.986  24.524  86.645  1.00 50.97           H  
ATOM   4414  HD1 HIS B 139      23.955  23.925  90.194  1.00 50.85           H  
ATOM   4415  HD2 HIS B 139      26.914  22.634  87.437  1.00 50.61           H  
ATOM   4416  HE2 HIS B 139      26.814  20.909  89.349  1.00 50.29           H  
ATOM   4417  HE1 HIS B 139      24.998  21.648  91.027  1.00 49.78           H  
ATOM   4418  N   ARG B 140      22.125  26.972  86.806  1.00 51.18           N  
ATOM   4419  CA  ARG B 140      21.605  28.182  86.174  1.00 50.26           C  
ATOM   4420  C   ARG B 140      21.987  28.340  84.680  1.00 50.36           C  
ATOM   4421  O   ARG B 140      21.983  29.454  84.156  1.00 50.84           O  
ATOM   4422  CB  ARG B 140      21.948  29.454  86.980  1.00 50.31           C  
ATOM   4423  CG  ARG B 140      21.256  29.505  88.348  1.00 49.56           C  
ATOM   4424  CD  ARG B 140      22.019  30.355  89.363  1.00 49.31           C  
ATOM   4425  NE  ARG B 140      22.461  31.661  88.845  1.00 48.65           N  
ATOM   4426  CZ  ARG B 140      21.702  32.730  88.592  1.00 47.67           C  
ATOM   4427  NH1 ARG B 140      20.399  32.691  88.796  1.00 49.05           N  
ATOM   4428  NH2 ARG B 140      22.242  33.841  88.130  1.00 46.24           N1+
ATOM   4429  H   ARG B 140      21.450  26.254  87.027  1.00 51.18           H  
ATOM   4430  HA  ARG B 140      20.513  28.061  86.171  1.00 50.26           H  
ATOM   4431  HB2 ARG B 140      23.033  29.536  87.104  1.00 50.31           H  
ATOM   4432  HB3 ARG B 140      21.646  30.349  86.421  1.00 50.31           H  
ATOM   4433  HG2 ARG B 140      21.145  28.500  88.771  1.00 49.56           H  
ATOM   4434  HG3 ARG B 140      20.242  29.895  88.210  1.00 49.56           H  
ATOM   4435  HD2 ARG B 140      22.926  29.821  89.668  1.00 49.31           H  
ATOM   4436  HD3 ARG B 140      21.435  30.514  90.276  1.00 49.31           H  
ATOM   4437  HE  ARG B 140      23.451  31.735  88.659  1.00 48.65           H  
ATOM   4438 HH11 ARG B 140      19.833  33.504  88.600  1.00 49.05           H  
ATOM   4439 HH12 ARG B 140      19.968  31.848  89.149  1.00 49.05           H  
ATOM   4440 HH21 ARG B 140      23.238  33.889  87.965  1.00 46.24           H  
ATOM   4441 HH22 ARG B 140      21.661  34.645  87.942  1.00 46.24           H  
ATOM   4442  N   VAL B 141      22.253  27.223  84.009  1.00 50.01           N  
ATOM   4443  CA  VAL B 141      22.499  27.176  82.564  1.00 50.35           C  
ATOM   4444  C   VAL B 141      21.211  26.672  81.864  1.00 50.82           C  
ATOM   4445  O   VAL B 141      20.440  25.896  82.418  1.00 51.22           O  
ATOM   4446  CB  VAL B 141      23.720  26.281  82.240  1.00 50.23           C  
ATOM   4447  CG1 VAL B 141      24.041  26.237  80.743  1.00 49.45           C  
ATOM   4448  CG2 VAL B 141      24.969  26.747  83.000  1.00 50.18           C  
ATOM   4449  H   VAL B 141      22.325  26.350  84.512  1.00 50.01           H  
ATOM   4450  HA  VAL B 141      22.697  28.195  82.218  1.00 50.35           H  
ATOM   4451  HB  VAL B 141      23.504  25.257  82.561  1.00 50.23           H  
ATOM   4452 HG11 VAL B 141      23.245  25.744  80.178  1.00 49.45           H  
ATOM   4453 HG12 VAL B 141      24.184  27.244  80.336  1.00 49.45           H  
ATOM   4454 HG13 VAL B 141      24.956  25.665  80.559  1.00 49.45           H  
ATOM   4455 HG21 VAL B 141      25.218  27.785  82.754  1.00 50.18           H  
ATOM   4456 HG22 VAL B 141      24.829  26.677  84.083  1.00 50.18           H  
ATOM   4457 HG23 VAL B 141      25.832  26.121  82.750  1.00 50.18           H  
ATOM   4458  N   VAL B 142      21.000  27.140  80.642  1.00 51.46           N  
ATOM   4459  CA  VAL B 142      19.942  26.655  79.729  1.00 52.34           C  
ATOM   4460  C   VAL B 142      20.689  26.323  78.406  1.00 53.00           C  
ATOM   4461  O   VAL B 142      21.554  27.101  77.977  1.00 53.33           O  
ATOM   4462  CB  VAL B 142      18.871  27.751  79.517  1.00 52.19           C  
ATOM   4463  CG1 VAL B 142      17.739  27.278  78.608  1.00 51.83           C  
ATOM   4464  CG2 VAL B 142      18.248  28.201  80.840  1.00 52.05           C  
ATOM   4465  H   VAL B 142      21.576  27.891  80.288  1.00 51.46           H  
ATOM   4466  HA  VAL B 142      19.494  25.746  80.145  1.00 52.34           H  
ATOM   4467  HB  VAL B 142      19.343  28.625  79.050  1.00 52.19           H  
ATOM   4468 HG11 VAL B 142      18.117  26.935  77.642  1.00 51.83           H  
ATOM   4469 HG12 VAL B 142      17.179  26.461  79.074  1.00 51.83           H  
ATOM   4470 HG13 VAL B 142      17.032  28.092  78.413  1.00 51.83           H  
ATOM   4471 HG21 VAL B 142      17.743  27.368  81.333  1.00 52.05           H  
ATOM   4472 HG22 VAL B 142      18.999  28.591  81.529  1.00 52.05           H  
ATOM   4473 HG23 VAL B 142      17.506  28.990  80.674  1.00 52.05           H  
ATOM   4474  N   HIS B 143      20.398  25.148  77.842  1.00 53.41           N  
ATOM   4475  CA  HIS B 143      21.052  24.650  76.624  1.00 54.01           C  
ATOM   4476  C   HIS B 143      20.246  25.120  75.390  1.00 54.69           C  
ATOM   4477  O   HIS B 143      19.604  24.352  74.669  1.00 55.99           O  
ATOM   4478  CB  HIS B 143      21.289  23.137  76.629  1.00 53.75           C  
ATOM   4479  CG  HIS B 143      22.245  22.700  75.564  1.00 53.40           C  
ATOM   4480  ND1 HIS B 143      22.079  21.515  74.872  1.00 51.71           N  
ATOM   4481  CD2 HIS B 143      23.341  23.294  75.031  1.00 52.40           C  
ATOM   4482  CE1 HIS B 143      23.021  21.409  73.953  1.00 51.13           C  
ATOM   4483  NE2 HIS B 143      23.800  22.474  74.030  1.00 51.38           N  
ATOM   4484  H   HIS B 143      19.692  24.563  78.265  1.00 53.41           H  
ATOM   4485  HA  HIS B 143      22.028  25.151  76.576  1.00 54.01           H  
ATOM   4486  HB2 HIS B 143      20.340  22.601  76.519  1.00 53.75           H  
ATOM   4487  HB3 HIS B 143      21.702  22.832  77.596  1.00 53.75           H  
ATOM   4488  HD2 HIS B 143      23.772  24.236  75.336  1.00 52.40           H  
ATOM   4489  HE2 HIS B 143      24.603  22.655  73.446  1.00 51.38           H  
ATOM   4490  HE1 HIS B 143      23.135  20.592  73.256  1.00 51.13           H  
ATOM   4491  N   ARG B 144      20.379  26.408  75.142  1.00 54.69           N  
ATOM   4492  CA  ARG B 144      19.481  27.159  74.264  1.00 55.27           C  
ATOM   4493  C   ARG B 144      19.527  26.898  72.718  1.00 55.75           C  
ATOM   4494  O   ARG B 144      19.093  27.737  71.919  1.00 56.39           O  
ATOM   4495  CB  ARG B 144      19.737  28.656  74.470  1.00 55.50           C  
ATOM   4496  CG  ARG B 144      19.535  29.173  75.896  1.00 55.88           C  
ATOM   4497  CD  ARG B 144      19.346  30.689  75.927  1.00 55.43           C  
ATOM   4498  NE  ARG B 144      20.334  31.367  75.076  1.00 56.81           N  
ATOM   4499  CZ  ARG B 144      20.111  32.445  74.332  1.00 56.96           C  
ATOM   4500  NH1 ARG B 144      18.974  33.132  74.444  1.00 55.98           N  
ATOM   4501  NH2 ARG B 144      21.028  32.837  73.464  1.00 57.28           N1+
ATOM   4502  H   ARG B 144      21.104  26.932  75.611  1.00 54.69           H  
ATOM   4503  HA  ARG B 144      18.456  26.910  74.572  1.00 55.27           H  
ATOM   4504  HB2 ARG B 144      20.762  28.873  74.150  1.00 55.50           H  
ATOM   4505  HB3 ARG B 144      19.094  29.225  73.806  1.00 55.50           H  
ATOM   4506  HG2 ARG B 144      20.403  28.911  76.507  1.00 55.88           H  
ATOM   4507  HG3 ARG B 144      18.654  28.709  76.346  1.00 55.88           H  
ATOM   4508  HD2 ARG B 144      19.452  31.065  76.949  1.00 55.43           H  
ATOM   4509  HD3 ARG B 144      18.337  30.910  75.574  1.00 55.43           H  
ATOM   4510  HE  ARG B 144      21.214  30.885  74.957  1.00 56.81           H  
ATOM   4511 HH11 ARG B 144      18.817  33.947  73.868  1.00 55.98           H  
ATOM   4512 HH12 ARG B 144      18.269  32.838  75.105  1.00 55.98           H  
ATOM   4513 HH21 ARG B 144      21.890  32.318  73.371  1.00 57.28           H  
ATOM   4514 HH22 ARG B 144      20.868  33.655  72.893  1.00 57.28           H  
ATOM   4515  N   ASP B 145      19.919  25.688  72.327  1.00 55.91           N  
ATOM   4516  CA  ASP B 145      19.922  25.247  70.929  1.00 55.88           C  
ATOM   4517  C   ASP B 145      19.955  23.708  70.938  1.00 55.89           C  
ATOM   4518  O   ASP B 145      20.733  23.049  70.244  1.00 55.90           O  
ATOM   4519  CB  ASP B 145      21.051  25.856  70.120  1.00 55.78           C  
ATOM   4520  CG  ASP B 145      20.814  25.573  68.666  1.00 56.60           C  
ATOM   4521  OD1 ASP B 145      19.661  25.644  68.159  1.00 57.67           O  
ATOM   4522  OD2 ASP B 145      21.784  25.296  67.925  1.00 57.09           O1-
ATOM   4523  H   ASP B 145      20.200  25.014  73.025  1.00 55.91           H  
ATOM   4524  HA  ASP B 145      18.949  25.530  70.520  1.00 55.88           H  
ATOM   4525  HB2 ASP B 145      22.022  25.460  70.436  1.00 55.78           H  
ATOM   4526  HB3 ASP B 145      21.090  26.942  70.247  1.00 55.78           H  
ATOM   4527  N   LEU B 146      18.993  23.165  71.675  1.00 55.88           N  
ATOM   4528  CA  LEU B 146      18.779  21.735  71.720  1.00 55.90           C  
ATOM   4529  C   LEU B 146      18.127  21.322  70.383  1.00 55.79           C  
ATOM   4530  O   LEU B 146      17.079  21.825  69.976  1.00 55.75           O  
ATOM   4531  CB  LEU B 146      17.884  21.351  72.897  1.00 56.17           C  
ATOM   4532  CG  LEU B 146      18.708  21.084  74.166  1.00 56.31           C  
ATOM   4533  CD1 LEU B 146      17.861  21.354  75.400  1.00 56.91           C  
ATOM   4534  CD2 LEU B 146      19.243  19.652  74.189  1.00 55.38           C  
ATOM   4535  H   LEU B 146      18.392  23.776  72.209  1.00 55.88           H  
ATOM   4536  HA  LEU B 146      19.759  21.251  71.803  1.00 55.90           H  
ATOM   4537  HB2 LEU B 146      17.156  22.153  73.079  1.00 56.17           H  
ATOM   4538  HB3 LEU B 146      17.295  20.460  72.663  1.00 56.17           H  
ATOM   4539  HG  LEU B 146      19.559  21.769  74.197  1.00 56.31           H  
ATOM   4540 HD11 LEU B 146      17.634  22.422  75.462  1.00 56.91           H  
ATOM   4541 HD12 LEU B 146      16.911  20.819  75.353  1.00 56.91           H  
ATOM   4542 HD13 LEU B 146      18.382  21.064  76.317  1.00 56.91           H  
ATOM   4543 HD21 LEU B 146      18.428  18.923  74.141  1.00 55.38           H  
ATOM   4544 HD22 LEU B 146      19.913  19.466  73.344  1.00 55.38           H  
ATOM   4545 HD23 LEU B 146      19.806  19.464  75.109  1.00 55.38           H  
ATOM   4546  N   LYS B 147      18.809  20.389  69.715  1.00 55.76           N  
ATOM   4547  CA  LYS B 147      18.422  19.799  68.435  1.00 55.59           C  
ATOM   4548  C   LYS B 147      19.263  18.506  68.338  1.00 55.66           C  
ATOM   4549  O   LYS B 147      20.270  18.407  69.043  1.00 55.61           O  
ATOM   4550  CB  LYS B 147      18.643  20.773  67.272  1.00 55.46           C  
ATOM   4551  CG  LYS B 147      20.112  21.129  67.007  1.00 55.43           C  
ATOM   4552  CD  LYS B 147      20.219  22.451  66.250  1.00 55.87           C  
ATOM   4553  CE  LYS B 147      21.639  22.764  65.800  1.00 56.61           C  
ATOM   4554  NZ  LYS B 147      21.820  24.217  65.716  1.00 57.63           N1+
ATOM   4555  H   LYS B 147      19.674  20.051  70.111  1.00 55.76           H  
ATOM   4556  HA  LYS B 147      17.360  19.546  68.503  1.00 55.59           H  
ATOM   4557  HB2 LYS B 147      18.220  20.359  66.349  1.00 55.46           H  
ATOM   4558  HB3 LYS B 147      18.078  21.692  67.475  1.00 55.46           H  
ATOM   4559  HG2 LYS B 147      20.657  21.230  67.949  1.00 55.43           H  
ATOM   4560  HG3 LYS B 147      20.591  20.326  66.439  1.00 55.43           H  
ATOM   4561  HD2 LYS B 147      19.843  23.238  66.911  1.00 55.87           H  
ATOM   4562  HD3 LYS B 147      19.567  22.427  65.369  1.00 55.87           H  
ATOM   4563  HE2 LYS B 147      21.834  22.354  64.805  1.00 56.61           H  
ATOM   4564  HE3 LYS B 147      22.394  22.392  66.490  1.00 56.61           H  
ATOM   4565  HZ1 LYS B 147      21.014  24.751  65.344  1.00 57.63           H  
ATOM   4566  HZ2 LYS B 147      21.891  24.615  66.694  1.00 57.63           H  
ATOM   4567  HZ3 LYS B 147      22.684  24.521  65.265  1.00 57.63           H  
ATOM   4568  N   PRO B 148      18.905  17.549  67.464  1.00 55.73           N  
ATOM   4569  CA  PRO B 148      19.607  16.254  67.450  1.00 55.75           C  
ATOM   4570  C   PRO B 148      21.106  16.390  67.142  1.00 55.93           C  
ATOM   4571  O   PRO B 148      21.923  15.549  67.520  1.00 56.24           O  
ATOM   4572  CB  PRO B 148      18.921  15.456  66.344  1.00 55.44           C  
ATOM   4573  CG  PRO B 148      17.567  16.122  66.176  1.00 55.23           C  
ATOM   4574  CD  PRO B 148      17.823  17.578  66.499  1.00 55.68           C  
ATOM   4575  HA  PRO B 148      19.486  15.793  68.436  1.00 55.75           H  
ATOM   4576  HB2 PRO B 148      19.481  15.498  65.405  1.00 55.44           H  
ATOM   4577  HB3 PRO B 148      18.822  14.399  66.605  1.00 55.44           H  
ATOM   4578  HG2 PRO B 148      16.852  15.700  66.890  1.00 55.23           H  
ATOM   4579  HG3 PRO B 148      17.171  15.992  65.167  1.00 55.23           H  
ATOM   4580  HD2 PRO B 148      16.947  18.075  66.912  1.00 55.68           H  
ATOM   4581  HD3 PRO B 148      18.170  18.124  65.617  1.00 55.68           H  
ATOM   4582  N   GLN B 149      21.444  17.424  66.374  1.00 55.82           N  
ATOM   4583  CA  GLN B 149      22.823  17.645  65.959  1.00 55.78           C  
ATOM   4584  C   GLN B 149      23.675  18.191  67.122  1.00 55.46           C  
ATOM   4585  O   GLN B 149      24.905  18.205  67.030  1.00 55.54           O  
ATOM   4586  CB  GLN B 149      22.927  18.597  64.761  1.00 55.72           C  
ATOM   4587  CG  GLN B 149      22.264  18.042  63.500  1.00 57.57           C  
ATOM   4588  CD  GLN B 149      20.752  18.095  63.590  1.00 59.84           C  
ATOM   4589  OE1 GLN B 149      20.172  19.114  63.992  1.00 60.52           O  
ATOM   4590  NE2 GLN B 149      20.108  16.992  63.206  1.00 60.88           N  
ATOM   4591  H   GLN B 149      20.729  18.065  66.059  1.00 55.82           H  
ATOM   4592  HA  GLN B 149      23.253  16.675  65.698  1.00 55.78           H  
ATOM   4593  HB2 GLN B 149      22.507  19.577  65.021  1.00 55.72           H  
ATOM   4594  HB3 GLN B 149      23.987  18.769  64.535  1.00 55.72           H  
ATOM   4595  HG2 GLN B 149      22.618  17.028  63.297  1.00 57.57           H  
ATOM   4596  HG3 GLN B 149      22.548  18.659  62.639  1.00 57.57           H  
ATOM   4597 HE21 GLN B 149      20.629  16.188  62.886  1.00 60.88           H  
ATOM   4598 HE22 GLN B 149      19.099  16.961  63.234  1.00 60.88           H  
ATOM   4599  N   ASN B 150      23.021  18.715  68.154  1.00 55.03           N  
ATOM   4600  CA  ASN B 150      23.701  19.284  69.324  1.00 54.55           C  
ATOM   4601  C   ASN B 150      23.644  18.290  70.507  1.00 54.11           C  
ATOM   4602  O   ASN B 150      23.876  18.632  71.668  1.00 54.48           O  
ATOM   4603  CB  ASN B 150      23.117  20.636  69.716  1.00 54.42           C  
ATOM   4604  CG  ASN B 150      23.647  21.762  68.853  1.00 55.06           C  
ATOM   4605  OD1 ASN B 150      24.388  21.586  67.877  1.00 55.11           O  
ATOM   4606  ND2 ASN B 150      23.211  22.967  69.203  1.00 55.40           N  
ATOM   4607  H   ASN B 150      22.011  18.705  68.151  1.00 55.03           H  
ATOM   4608  HA  ASN B 150      24.769  19.391  69.097  1.00 54.55           H  
ATOM   4609  HB2 ASN B 150      23.354  20.885  70.754  1.00 54.42           H  
ATOM   4610  HB3 ASN B 150      22.024  20.619  69.646  1.00 54.42           H  
ATOM   4611 HD21 ASN B 150      23.483  23.779  68.666  1.00 55.40           H  
ATOM   4612 HD22 ASN B 150      22.607  23.073  70.006  1.00 55.40           H  
ATOM   4613  N   ILE B 151      23.427  17.021  70.176  1.00 53.14           N  
ATOM   4614  CA  ILE B 151      23.479  15.900  71.108  1.00 52.37           C  
ATOM   4615  C   ILE B 151      24.344  14.834  70.400  1.00 52.13           C  
ATOM   4616  O   ILE B 151      24.180  14.559  69.219  1.00 52.24           O  
ATOM   4617  CB  ILE B 151      22.063  15.370  71.436  1.00 52.41           C  
ATOM   4618  CG1 ILE B 151      21.210  16.478  72.096  1.00 51.78           C  
ATOM   4619  CG2 ILE B 151      22.127  14.121  72.324  1.00 51.95           C  
ATOM   4620  CD1 ILE B 151      19.829  16.012  72.524  1.00 51.70           C  
ATOM   4621  H   ILE B 151      23.208  16.784  69.218  1.00 53.14           H  
ATOM   4622  HA  ILE B 151      23.978  16.232  72.022  1.00 52.37           H  
ATOM   4623  HB  ILE B 151      21.570  15.082  70.499  1.00 52.41           H  
ATOM   4624 HG12 ILE B 151      21.733  16.890  72.967  1.00 51.78           H  
ATOM   4625 HG13 ILE B 151      21.077  17.304  71.389  1.00 51.78           H  
ATOM   4626 HG21 ILE B 151      22.741  13.336  71.875  1.00 51.95           H  
ATOM   4627 HG22 ILE B 151      22.536  14.360  73.310  1.00 51.95           H  
ATOM   4628 HG23 ILE B 151      21.134  13.682  72.466  1.00 51.95           H  
ATOM   4629 HD11 ILE B 151      19.345  15.449  71.725  1.00 51.70           H  
ATOM   4630 HD12 ILE B 151      19.891  15.369  73.405  1.00 51.70           H  
ATOM   4631 HD13 ILE B 151      19.196  16.867  72.780  1.00 51.70           H  
ATOM   4632  N   LEU B 152      25.251  14.243  71.165  1.00 51.85           N  
ATOM   4633  CA  LEU B 152      26.190  13.248  70.661  1.00 51.53           C  
ATOM   4634  C   LEU B 152      26.021  11.994  71.538  1.00 51.49           C  
ATOM   4635  O   LEU B 152      25.587  12.097  72.687  1.00 51.40           O  
ATOM   4636  CB  LEU B 152      27.655  13.701  70.713  1.00 51.47           C  
ATOM   4637  CG  LEU B 152      27.927  15.190  70.442  1.00 50.44           C  
ATOM   4638  CD1 LEU B 152      29.366  15.523  70.836  1.00 48.82           C  
ATOM   4639  CD2 LEU B 152      27.688  15.568  68.982  1.00 49.71           C  
ATOM   4640  H   LEU B 152      25.267  14.451  72.153  1.00 51.85           H  
ATOM   4641  HA  LEU B 152      25.917  12.977  69.640  1.00 51.53           H  
ATOM   4642  HB2 LEU B 152      28.065  13.444  71.695  1.00 51.47           H  
ATOM   4643  HB3 LEU B 152      28.236  13.093  70.009  1.00 51.47           H  
ATOM   4644  HG  LEU B 152      27.273  15.802  71.073  1.00 50.44           H  
ATOM   4645 HD11 LEU B 152      29.544  15.318  71.895  1.00 48.82           H  
ATOM   4646 HD12 LEU B 152      30.078  14.935  70.253  1.00 48.82           H  
ATOM   4647 HD13 LEU B 152      29.580  16.581  70.671  1.00 48.82           H  
ATOM   4648 HD21 LEU B 152      28.303  14.963  68.307  1.00 49.71           H  
ATOM   4649 HD22 LEU B 152      26.642  15.432  68.701  1.00 49.71           H  
ATOM   4650 HD23 LEU B 152      27.933  16.621  68.809  1.00 49.71           H  
ATOM   4651  N   VAL B 153      26.422  10.849  70.989  1.00 51.48           N  
ATOM   4652  CA  VAL B 153      26.377   9.578  71.704  1.00 51.29           C  
ATOM   4653  C   VAL B 153      27.644   8.822  71.296  1.00 51.18           C  
ATOM   4654  O   VAL B 153      27.738   8.392  70.143  1.00 51.11           O  
ATOM   4655  CB  VAL B 153      25.138   8.733  71.313  1.00 51.38           C  
ATOM   4656  CG1 VAL B 153      25.099   7.439  72.133  1.00 51.16           C  
ATOM   4657  CG2 VAL B 153      23.829   9.497  71.500  1.00 51.28           C  
ATOM   4658  H   VAL B 153      26.770  10.875  70.041  1.00 51.48           H  
ATOM   4659  HA  VAL B 153      26.378   9.767  72.780  1.00 51.29           H  
ATOM   4660  HB  VAL B 153      25.197   8.456  70.252  1.00 51.38           H  
ATOM   4661 HG11 VAL B 153      25.961   6.801  71.914  1.00 51.16           H  
ATOM   4662 HG12 VAL B 153      25.100   7.652  73.208  1.00 51.16           H  
ATOM   4663 HG13 VAL B 153      24.204   6.858  71.900  1.00 51.16           H  
ATOM   4664 HG21 VAL B 153      23.746   9.884  72.516  1.00 51.28           H  
ATOM   4665 HG22 VAL B 153      23.763  10.342  70.807  1.00 51.28           H  
ATOM   4666 HG23 VAL B 153      22.965   8.852  71.312  1.00 51.28           H  
ATOM   4667  N   THR B 154      28.594   8.672  72.208  1.00 51.12           N  
ATOM   4668  CA  THR B 154      29.800   7.913  71.890  1.00 51.20           C  
ATOM   4669  C   THR B 154      29.363   6.437  71.813  1.00 50.88           C  
ATOM   4670  O   THR B 154      28.568   5.966  72.631  1.00 50.76           O  
ATOM   4671  CB  THR B 154      30.907   8.074  72.953  1.00 51.43           C  
ATOM   4672  OG1 THR B 154      30.977   9.436  73.405  1.00 52.21           O  
ATOM   4673  CG2 THR B 154      32.280   7.693  72.406  1.00 51.02           C  
ATOM   4674  H   THR B 154      28.460   9.072  73.126  1.00 51.12           H  
ATOM   4675  HA  THR B 154      30.151   8.238  70.905  1.00 51.20           H  
ATOM   4676  HB  THR B 154      30.679   7.460  73.831  1.00 51.43           H  
ATOM   4677 HG21 THR B 154      32.315   6.654  72.071  1.00 51.02           H  
ATOM   4678 HG22 THR B 154      32.560   8.340  71.568  1.00 51.02           H  
ATOM   4679 HG23 THR B 154      33.048   7.830  73.175  1.00 51.02           H  
ATOM   4680  HG1 THR B 154      31.707   9.499  74.046  1.00 52.21           H  
ATOM   4681  N   SER B 155      29.956   5.696  70.870  1.00 50.59           N  
ATOM   4682  CA  SER B 155      29.668   4.269  70.664  1.00 50.16           C  
ATOM   4683  C   SER B 155      29.923   3.377  71.903  1.00 50.03           C  
ATOM   4684  O   SER B 155      29.477   2.237  71.963  1.00 49.94           O  
ATOM   4685  CB  SER B 155      30.457   3.686  69.485  1.00 50.12           C  
ATOM   4686  OG  SER B 155      31.838   4.054  69.549  1.00 49.79           O  
ATOM   4687  H   SER B 155      30.580   6.147  70.216  1.00 50.59           H  
ATOM   4688  HA  SER B 155      28.593   4.191  70.459  1.00 50.16           H  
ATOM   4689  HB2 SER B 155      30.052   4.050  68.536  1.00 50.12           H  
ATOM   4690  HB3 SER B 155      30.403   2.593  69.464  1.00 50.12           H  
ATOM   4691  HG  SER B 155      31.871   4.992  69.250  1.00 49.79           H  
ATOM   4692  N   SER B 156      30.652   3.923  72.869  1.00 50.15           N  
ATOM   4693  CA  SER B 156      30.846   3.333  74.191  1.00 50.17           C  
ATOM   4694  C   SER B 156      29.696   3.633  75.188  1.00 50.25           C  
ATOM   4695  O   SER B 156      29.743   3.221  76.345  1.00 50.31           O  
ATOM   4696  CB  SER B 156      32.180   3.798  74.785  1.00 50.13           C  
ATOM   4697  OG  SER B 156      32.316   5.223  74.668  1.00 50.07           O  
ATOM   4698  H   SER B 156      31.102   4.809  72.692  1.00 50.15           H  
ATOM   4699  HA  SER B 156      30.862   2.241  74.083  1.00 50.17           H  
ATOM   4700  HB2 SER B 156      33.008   3.350  74.225  1.00 50.13           H  
ATOM   4701  HB3 SER B 156      32.284   3.525  75.840  1.00 50.13           H  
ATOM   4702  HG  SER B 156      33.218   5.432  74.974  1.00 50.07           H  
ATOM   4703  N   GLY B 157      28.639   4.285  74.711  1.00 50.31           N  
ATOM   4704  CA  GLY B 157      27.400   4.487  75.441  1.00 50.08           C  
ATOM   4705  C   GLY B 157      27.307   5.769  76.273  1.00 50.09           C  
ATOM   4706  O   GLY B 157      26.411   5.886  77.115  1.00 50.18           O  
ATOM   4707  H   GLY B 157      28.668   4.641  73.767  1.00 50.31           H  
ATOM   4708  HA2 GLY B 157      26.592   4.511  74.703  1.00 50.08           H  
ATOM   4709  HA3 GLY B 157      27.238   3.636  76.112  1.00 50.08           H  
ATOM   4710  N   GLN B 158      28.217   6.715  76.026  1.00 49.97           N  
ATOM   4711  CA  GLN B 158      28.222   8.003  76.726  1.00 49.58           C  
ATOM   4712  C   GLN B 158      27.447   9.059  75.900  1.00 49.21           C  
ATOM   4713  O   GLN B 158      27.874   9.433  74.804  1.00 48.89           O  
ATOM   4714  CB  GLN B 158      29.680   8.450  76.945  1.00 49.70           C  
ATOM   4715  CG  GLN B 158      29.819   9.694  77.825  1.00 50.25           C  
ATOM   4716  CD  GLN B 158      31.285  10.038  78.042  1.00 50.68           C  
ATOM   4717  NE2 GLN B 158      31.931   9.410  78.872  1.00 50.59           N  
ATOM   4718  OE1 GLN B 158      31.811  11.008  77.302  1.00 51.49           O  
ATOM   4719  H   GLN B 158      28.950   6.517  75.360  1.00 49.97           H  
ATOM   4720  HA  GLN B 158      27.743   7.871  77.702  1.00 49.58           H  
ATOM   4721  HB2 GLN B 158      30.240   7.623  77.401  1.00 49.70           H  
ATOM   4722  HB3 GLN B 158      30.167   8.639  75.980  1.00 49.70           H  
ATOM   4723  HG2 GLN B 158      29.349   9.524  78.800  1.00 50.25           H  
ATOM   4724  HG3 GLN B 158      29.322  10.558  77.374  1.00 50.25           H  
ATOM   4725 HE21 GLN B 158      31.487   8.680  79.411  1.00 50.59           H  
ATOM   4726 HE22 GLN B 158      32.908   9.621  79.017  1.00 50.59           H  
ATOM   4727  N   ILE B 159      26.362   9.577  76.483  1.00 49.05           N  
ATOM   4728  CA  ILE B 159      25.530  10.634  75.871  1.00 49.00           C  
ATOM   4729  C   ILE B 159      26.264  11.972  76.136  1.00 48.84           C  
ATOM   4730  O   ILE B 159      26.884  12.143  77.188  1.00 49.25           O  
ATOM   4731  CB  ILE B 159      24.087  10.604  76.451  1.00 49.02           C  
ATOM   4732  CG1 ILE B 159      23.030  10.306  75.370  1.00 49.33           C  
ATOM   4733  CG2 ILE B 159      23.686  11.829  77.279  1.00 48.60           C  
ATOM   4734  CD1 ILE B 159      22.601  11.494  74.526  1.00 48.98           C  
ATOM   4735  H   ILE B 159      26.134   9.272  77.418  1.00 49.05           H  
ATOM   4736  HA  ILE B 159      25.520  10.451  74.793  1.00 49.00           H  
ATOM   4737  HB  ILE B 159      24.026   9.744  77.130  1.00 49.02           H  
ATOM   4738 HG12 ILE B 159      23.401   9.508  74.721  1.00 49.33           H  
ATOM   4739 HG13 ILE B 159      22.135   9.908  75.862  1.00 49.33           H  
ATOM   4740 HG21 ILE B 159      24.312  11.930  78.168  1.00 48.60           H  
ATOM   4741 HG22 ILE B 159      23.751  12.762  76.709  1.00 48.60           H  
ATOM   4742 HG23 ILE B 159      22.652  11.727  77.618  1.00 48.60           H  
ATOM   4743 HD11 ILE B 159      22.046  12.228  75.118  1.00 48.98           H  
ATOM   4744 HD12 ILE B 159      23.461  11.993  74.076  1.00 48.98           H  
ATOM   4745 HD13 ILE B 159      21.938  11.161  73.720  1.00 48.98           H  
ATOM   4746  N   LYS B 160      26.190  12.901  75.195  1.00 48.40           N  
ATOM   4747  CA  LYS B 160      26.772  14.231  75.348  1.00 48.10           C  
ATOM   4748  C   LYS B 160      25.772  15.313  74.883  1.00 48.79           C  
ATOM   4749  O   LYS B 160      25.028  15.123  73.930  1.00 49.04           O  
ATOM   4750  CB  LYS B 160      28.038  14.414  74.492  1.00 47.64           C  
ATOM   4751  CG  LYS B 160      28.990  13.219  74.431  1.00 45.56           C  
ATOM   4752  CD  LYS B 160      29.835  13.008  75.683  1.00 42.57           C  
ATOM   4753  CE  LYS B 160      30.982  14.000  75.757  1.00 41.14           C  
ATOM   4754  NZ  LYS B 160      31.854  13.696  76.890  1.00 40.75           N1+
ATOM   4755  H   LYS B 160      25.758  12.683  74.309  1.00 48.40           H  
ATOM   4756  HA  LYS B 160      27.022  14.388  76.397  1.00 48.10           H  
ATOM   4757  HB2 LYS B 160      27.723  14.633  73.466  1.00 47.64           H  
ATOM   4758  HB3 LYS B 160      28.571  15.316  74.818  1.00 47.64           H  
ATOM   4759  HG2 LYS B 160      28.437  12.301  74.204  1.00 45.56           H  
ATOM   4760  HG3 LYS B 160      29.661  13.364  73.580  1.00 45.56           H  
ATOM   4761  HD2 LYS B 160      30.244  11.994  75.625  1.00 42.57           H  
ATOM   4762  HD3 LYS B 160      29.224  13.062  76.587  1.00 42.57           H  
ATOM   4763  HE2 LYS B 160      30.630  15.027  75.890  1.00 41.14           H  
ATOM   4764  HE3 LYS B 160      31.600  13.946  74.855  1.00 41.14           H  
ATOM   4765  HZ1 LYS B 160      32.714  14.299  76.793  1.00 40.75           H  
ATOM   4766  HZ2 LYS B 160      31.426  13.891  77.810  1.00 40.75           H  
ATOM   4767  HZ3 LYS B 160      32.148  12.706  76.935  1.00 40.75           H  
ATOM   4768  N   LEU B 161      25.844  16.472  75.538  1.00 49.52           N  
ATOM   4769  CA  LEU B 161      25.274  17.730  75.037  1.00 50.05           C  
ATOM   4770  C   LEU B 161      26.429  18.507  74.361  1.00 50.31           C  
ATOM   4771  O   LEU B 161      27.544  18.567  74.899  1.00 50.39           O  
ATOM   4772  CB  LEU B 161      24.710  18.584  76.180  1.00 50.13           C  
ATOM   4773  CG  LEU B 161      23.511  17.958  76.918  1.00 51.11           C  
ATOM   4774  CD1 LEU B 161      23.047  18.893  78.038  1.00 51.74           C  
ATOM   4775  CD2 LEU B 161      22.347  17.656  75.976  1.00 52.59           C  
ATOM   4776  H   LEU B 161      26.316  16.504  76.431  1.00 49.52           H  
ATOM   4777  HA  LEU B 161      24.510  17.514  74.285  1.00 50.05           H  
ATOM   4778  HB2 LEU B 161      25.506  18.783  76.911  1.00 50.13           H  
ATOM   4779  HB3 LEU B 161      24.419  19.565  75.783  1.00 50.13           H  
ATOM   4780  HG  LEU B 161      23.829  17.016  77.384  1.00 51.11           H  
ATOM   4781 HD11 LEU B 161      23.864  19.101  78.737  1.00 51.74           H  
ATOM   4782 HD12 LEU B 161      22.692  19.849  77.636  1.00 51.74           H  
ATOM   4783 HD13 LEU B 161      22.228  18.442  78.609  1.00 51.74           H  
ATOM   4784 HD21 LEU B 161      22.093  18.529  75.366  1.00 52.59           H  
ATOM   4785 HD22 LEU B 161      22.588  16.827  75.304  1.00 52.59           H  
ATOM   4786 HD23 LEU B 161      21.455  17.367  76.537  1.00 52.59           H  
ATOM   4787  N   ALA B 162      26.173  19.057  73.175  1.00 50.51           N  
ATOM   4788  CA  ALA B 162      27.167  19.755  72.355  1.00 51.31           C  
ATOM   4789  C   ALA B 162      26.729  21.178  71.947  1.00 52.09           C  
ATOM   4790  O   ALA B 162      25.548  21.473  71.796  1.00 52.61           O  
ATOM   4791  CB  ALA B 162      27.444  18.938  71.099  1.00 51.31           C  
ATOM   4792  H   ALA B 162      25.252  18.973  72.770  1.00 50.51           H  
ATOM   4793  HA  ALA B 162      28.096  19.844  72.929  1.00 51.31           H  
ATOM   4794  HB1 ALA B 162      27.999  18.037  71.364  1.00 51.31           H  
ATOM   4795  HB2 ALA B 162      26.518  18.622  70.611  1.00 51.31           H  
ATOM   4796  HB3 ALA B 162      28.020  19.497  70.359  1.00 51.31           H  
ATOM   4797  N   ASP B 163      27.739  22.025  71.730  1.00 52.78           N  
ATOM   4798  CA  ASP B 163      27.642  23.458  71.404  1.00 53.09           C  
ATOM   4799  C   ASP B 163      26.956  24.238  72.557  1.00 52.76           C  
ATOM   4800  O   ASP B 163      25.772  24.073  72.849  1.00 52.44           O  
ATOM   4801  CB  ASP B 163      26.982  23.757  70.066  1.00 53.28           C  
ATOM   4802  CG  ASP B 163      27.452  25.134  69.702  1.00 55.17           C  
ATOM   4803  OD1 ASP B 163      27.213  26.129  70.447  1.00 55.42           O  
ATOM   4804  OD2 ASP B 163      28.141  25.317  68.671  1.00 56.89           O1-
ATOM   4805  H   ASP B 163      28.679  21.656  71.757  1.00 52.78           H  
ATOM   4806  HA  ASP B 163      28.693  23.769  71.348  1.00 53.09           H  
ATOM   4807  HB2 ASP B 163      25.890  23.745  70.126  1.00 53.28           H  
ATOM   4808  HB3 ASP B 163      27.293  23.036  69.301  1.00 53.28           H  
ATOM   4809  N   PHE B 164      27.771  25.049  73.224  1.00 52.73           N  
ATOM   4810  CA  PHE B 164      27.369  25.882  74.342  1.00 52.72           C  
ATOM   4811  C   PHE B 164      27.524  27.380  73.994  1.00 52.88           C  
ATOM   4812  O   PHE B 164      27.404  28.241  74.877  1.00 53.31           O  
ATOM   4813  CB  PHE B 164      28.173  25.539  75.607  1.00 52.25           C  
ATOM   4814  CG  PHE B 164      27.632  24.324  76.329  1.00 52.31           C  
ATOM   4815  CD1 PHE B 164      26.912  24.479  77.510  1.00 52.54           C  
ATOM   4816  CD2 PHE B 164      27.810  23.046  75.821  1.00 51.63           C  
ATOM   4817  CE1 PHE B 164      26.407  23.380  78.193  1.00 51.22           C  
ATOM   4818  CE2 PHE B 164      27.306  21.947  76.496  1.00 51.34           C  
ATOM   4819  CZ  PHE B 164      26.605  22.118  77.683  1.00 51.51           C  
ATOM   4820  H   PHE B 164      28.733  25.125  72.927  1.00 52.73           H  
ATOM   4821  HA  PHE B 164      26.296  25.742  74.529  1.00 52.72           H  
ATOM   4822  HB2 PHE B 164      29.228  25.364  75.360  1.00 52.25           H  
ATOM   4823  HB3 PHE B 164      28.180  26.383  76.308  1.00 52.25           H  
ATOM   4824  HD1 PHE B 164      26.744  25.471  77.903  1.00 52.54           H  
ATOM   4825  HD2 PHE B 164      28.345  22.907  74.893  1.00 51.63           H  
ATOM   4826  HE1 PHE B 164      25.863  23.515  79.116  1.00 51.22           H  
ATOM   4827  HE2 PHE B 164      27.459  20.955  76.099  1.00 51.34           H  
ATOM   4828  HZ  PHE B 164      26.215  21.257  78.206  1.00 51.51           H  
ATOM   4829  N   GLY B 165      27.663  27.683  72.705  1.00 52.83           N  
ATOM   4830  CA  GLY B 165      27.943  29.033  72.250  1.00 52.32           C  
ATOM   4831  C   GLY B 165      26.718  29.951  72.314  1.00 51.89           C  
ATOM   4832  O   GLY B 165      26.823  31.164  72.411  1.00 51.99           O  
ATOM   4833  H   GLY B 165      27.599  26.949  72.015  1.00 52.83           H  
ATOM   4834  HA2 GLY B 165      28.724  29.464  72.880  1.00 52.32           H  
ATOM   4835  HA3 GLY B 165      28.286  28.958  71.218  1.00 52.32           H  
ATOM   4836  N   LEU B 166      25.550  29.328  72.200  1.00 51.59           N  
ATOM   4837  CA  LEU B 166      24.278  30.038  72.268  1.00 51.39           C  
ATOM   4838  C   LEU B 166      23.678  30.001  73.703  1.00 51.65           C  
ATOM   4839  O   LEU B 166      22.585  30.545  73.936  1.00 51.61           O  
ATOM   4840  CB  LEU B 166      23.276  29.469  71.246  1.00 51.23           C  
ATOM   4841  CG  LEU B 166      22.390  30.552  70.590  1.00 50.72           C  
ATOM   4842  CD1 LEU B 166      23.185  31.442  69.630  1.00 50.30           C  
ATOM   4843  CD2 LEU B 166      21.230  29.905  69.831  1.00 51.19           C  
ATOM   4844  H   LEU B 166      25.544  28.323  72.099  1.00 51.59           H  
ATOM   4845  HA  LEU B 166      24.471  31.097  72.070  1.00 51.39           H  
ATOM   4846  HB2 LEU B 166      23.808  28.930  70.452  1.00 51.23           H  
ATOM   4847  HB3 LEU B 166      22.636  28.725  71.740  1.00 51.23           H  
ATOM   4848  HG  LEU B 166      21.960  31.187  71.371  1.00 50.72           H  
ATOM   4849 HD11 LEU B 166      23.990  31.978  70.140  1.00 50.30           H  
ATOM   4850 HD12 LEU B 166      23.630  30.854  68.821  1.00 50.30           H  
ATOM   4851 HD13 LEU B 166      22.532  32.196  69.175  1.00 50.30           H  
ATOM   4852 HD21 LEU B 166      21.591  29.230  69.048  1.00 51.19           H  
ATOM   4853 HD22 LEU B 166      20.597  29.332  70.513  1.00 51.19           H  
ATOM   4854 HD23 LEU B 166      20.598  30.666  69.359  1.00 51.19           H  
ATOM   4855  N   ALA B 167      24.383  29.336  74.623  1.00 51.79           N  
ATOM   4856  CA  ALA B 167      23.961  29.176  76.011  1.00 52.12           C  
ATOM   4857  C   ALA B 167      24.292  30.467  76.803  1.00 52.63           C  
ATOM   4858  O   ALA B 167      24.691  31.489  76.226  1.00 53.47           O  
ATOM   4859  CB  ALA B 167      24.614  27.941  76.625  1.00 51.94           C  
ATOM   4860  H   ALA B 167      25.268  28.931  74.353  1.00 51.79           H  
ATOM   4861  HA  ALA B 167      22.871  29.056  76.024  1.00 52.12           H  
ATOM   4862  HB1 ALA B 167      24.478  27.064  75.983  1.00 51.94           H  
ATOM   4863  HB2 ALA B 167      25.688  28.092  76.774  1.00 51.94           H  
ATOM   4864  HB3 ALA B 167      24.187  27.704  77.604  1.00 51.94           H  
ATOM   4865  N   ARG B 168      24.034  30.416  78.107  1.00 52.48           N  
ATOM   4866  CA  ARG B 168      24.358  31.494  79.028  1.00 52.24           C  
ATOM   4867  C   ARG B 168      24.023  31.032  80.458  1.00 51.64           C  
ATOM   4868  O   ARG B 168      23.270  30.075  80.641  1.00 51.66           O  
ATOM   4869  CB  ARG B 168      23.607  32.806  78.727  1.00 52.33           C  
ATOM   4870  CG  ARG B 168      22.081  32.636  78.639  1.00 52.62           C  
ATOM   4871  CD  ARG B 168      21.360  33.979  78.726  1.00 53.23           C  
ATOM   4872  NE  ARG B 168      21.533  34.566  80.059  1.00 55.56           N
[truncated: 180,092 more chars]
