# Supplementary material for: DegraderTCM: A Computationally Sparing Approach for Predicting Ternary Degradation Complexes
Source: ACS Med Chem Lett. 2023 Dec 13;15(1):45–53. doi: 10.1021/acsmedchemlett.3c00362 (PMC10788944; doi:10.1021/acsmedchemlett.3c00362)
Supplement: Supplementary file 2 — ml3c00362_si_002.zip [file ml3c00362_si_002.zip › TC models/Application_domain/crbn-1016-inactive.pdb]

HEADER    DNA BINDING PROTEIN/LIGASE                                  
REMARK  99                                                                      
REMARK  99 MOE v2022.02 (Chemical Computing Group ULC) Fri Nov 24 15:32:45 2023 
SEQRES   1 C  381  ASN PHE ASP THR SER LEU PRO THR SER HIS THR TYR LEU
SEQRES   2 C  381  GLY ALA ASP MET GLU GLU PHE HIS GLY ARG THR LEU HIS
SEQRES   3 C  381  ASP ASP ASP SER CYS GLN VAL ILE PRO VAL LEU PRO GLN
SEQRES   4 C  381  VAL MET MET ILE LEU ILE PRO GLY GLN THR LEU PRO LEU
SEQRES   5 C  381  GLN LEU PHE HIS PRO GLN GLU VAL SER MET VAL ARG ASN
SEQRES   6 C  381  LEU ILE GLN LYS ASP ARG THR PHE ALA VAL LEU ALA TYR
SEQRES   7 C  381  SER ASN VAL GLN GLU ARG GLU ALA GLN PHE GLY THR THR
SEQRES   8 C  381  ALA GLU ILE TYR ALA TYR ARG GLU GLU GLN ASP PHE GLY
SEQRES   9 C  381  ILE GLU ILE VAL LYS VAL LYS ALA ILE GLY ARG GLN ARG
SEQRES  10 C  381  PHE LYS VAL LEU GLU LEU ARG THR GLN SER ASP GLY ILE
SEQRES  11 C  381  GLN GLN ALA LYS VAL GLN ILE LEU PRO GLU CYS VAL LEU
SEQRES  12 C  381  PRO SER THR MET SER ALA VAL GLN LEU GLU SER LEU ASN
SEQRES  13 C  381  LYS CYS GLN ILE PHE PRO SER LYS PRO VAL SER ARG GLU
SEQRES  14 C  381  ASP GLN CYS SER TYR LYS TRP TRP GLN LYS TYR GLN LYS
SEQRES  15 C  381  ARG LYS PHE HIS CYS ALA ASN LEU THR SER TRP PRO ARG
SEQRES  16 C  381  TRP LEU TYR SER LEU TYR ASP ALA GLU THR LEU MET ASP
SEQRES  17 C  381  ARG ILE LYS LYS GLN LEU ARG GLU TRP ASP GLU ASN LEU
SEQRES  18 C  381  LYS ASP ASP SER LEU PRO SER ASN PRO ILE ASP PHE SER
SEQRES  19 C  381  TYR ARG VAL ALA ALA CYS LEU PRO ILE ASP ASP VAL LEU
SEQRES  20 C  381  ARG ILE GLN LEU LEU LYS ILE GLY SER ALA ILE GLN ARG
SEQRES  21 C  381  LEU ARG CYS GLU LEU ASP ILE MET ASN LYS CYS THR SER
SEQRES  22 C  381  LEU CYS CYS LYS GLN CYS GLN GLU THR GLU ILE THR THR
SEQRES  23 C  381  LYS ASN GLU ILE PHE SER LEU SER LEU CYS GLY PRO MET
SEQRES  24 C  381  ALA ALA TYR VAL ASN PRO HIS GLY TYR VAL HIS GLU THR
SEQRES  25 C  381  LEU THR VAL TYR LYS ALA CYS ASN LEU ASN LEU ILE GLY
SEQRES  26 C  381  ARG PRO SER THR GLU HIS SER TRP PHE PRO GLY TYR ALA
SEQRES  27 C  381  TRP THR VAL ALA GLN CYS LYS ILE CYS ALA SER HIS ILE
SEQRES  28 C  381  GLY TRP LYS PHE THR ALA THR LYS LYS ASP MET SER PRO
SEQRES  29 C  381  GLN LYS PHE TRP GLY LEU THR ARG SER ALA LEU LEU PRO
SEQRES  30 C  381  THR ILE PRO ASP
HELIX    1   1 LEU C   53  SER C   56  5               Generated by MOE    4
HELIX    2   2 THR C   58  LEU C   60  5               Generated by MOE    3
HELIX    3   3 PRO C  104  VAL C  110  1               Generated by MOE    7
HELIX    4   4 ASP C  149  GLY C  151  5               Generated by MOE    3
HELIX    5   5 TYR C  221  LYS C  229  1               Generated by MOE    9
HELIX    6   6 CYS C  234  LEU C  237  5               Generated by MOE    4
HELIX    7   7 ARG C  242  TYR C  248  5               Generated by MOE    7
HELIX    8   8 ALA C  250  LEU C  261  1               Generated by MOE   12
HELIX    9   9 ARG C  262  TRP C  264  5               Generated by MOE    3
HELIX   10  10 PRO C  277  ALA C  286  1               Generated by MOE   10
HELIX   11  11 LEU C  294  GLN C  297  1               Generated by MOE    4
HELIX   12  12 LEU C  308  LYS C  317  1               Generated by MOE   10
HELIX   13  13 ARG C  419  ALA C  421  5               Generated by MOE    3
HELIX   14  14 LEU C  158  LEU C  169  1               Generated by MOE   12
HELIX   15  15 ARG C  182  GLU C  189  1               Generated by MOE    8
SHEET    1       CYS C  78  PRO C  82                  Generated by MOE
SHEET    2       THR C  96  LEU C 101                  Generated by MOE
SHEET    3       THR C 119  PHE C 120                  Generated by MOE
SHEET    4       ALA C 121  ALA C 121                  Generated by MOE
SHEET    5       VAL C 122  TYR C 125                  Generated by MOE
SHEET    6       ALA C 133  GLU C 147                  Generated by MOE
SHEET    7       ILE C 154  SER C 174                  Generated by MOE
SHEET    8       ILE C 177  LEU C 185                  Generated by MOE
SHEET    9       SER C 320  CYS C 323                  Generated by MOE
SHEET   10       GLU C 330  THR C 333                  Generated by MOE
SHEET   11       MET C 346  VAL C 350                  Generated by MOE
SHEET   12       VAL C 356  VAL C 362                  Generated by MOE
SHEET   13       GLY C 399  TRP C 400                  Generated by MOE
SHEET   14       TRP C 415  THR C 418                  Generated by MOE
SHEET   15       LEU C 422  THR C 425                  Generated by MOE
SHEET   16       PRO C  71  SER C  72                  Generated by MOE
SHEET   17       PHE C  76  ASN C  78                  Generated by MOE
SHEET   18       VAL C  84  LEU C  89                  Generated by MOE
SHEET   19       PRO C  95  PRO C  97                  Generated by MOE
SHEET   20       GLY C 106  ARG C 107                  Generated by MOE
SHEET   21       SER C 111  TYR C 112                  Generated by MOE
SHEET   22       LEU C 116  ASP C 121                  Generated by MOE
SHEET   23       LEU C 129  VAL C 130                  Generated by MOE
SHEET   24       LEU C 135  PHE C 136                  Generated by MOE
SHEET   25       ALA C 149  ILE C 151                  Generated by MOE
SHEET   26       THR C 152  THR C 152                  Generated by MOE
ATOM      1  N   ASN C  48      -8.464  51.746  74.170  1.00 66.25           N1+
ATOM      2  CA  ASN C  48      -7.252  51.197  74.879  1.00 66.53           C  
ATOM      3  C   ASN C  48      -7.743  50.169  75.934  1.00 69.76           C  
ATOM      4  O   ASN C  48      -8.813  49.596  75.679  1.00 71.36           O  
ATOM      5  CB  ASN C  48      -6.427  52.375  75.370  1.00 63.15           C  
ATOM      6  CG  ASN C  48      -5.487  52.730  74.253  1.00 61.48           C  
ATOM      7  ND2 ASN C  48      -5.623  53.808  73.672  1.00 57.53           N  
ATOM      8  OD1 ASN C  48      -4.620  51.812  73.855  1.00 63.01           O  
ATOM      9  H1  ASN C  48      -8.273  52.404  73.385  1.00 66.25           H  
ATOM     10  H2  ASN C  48      -9.043  52.300  74.838  1.00 66.25           H  
ATOM     11  H3  ASN C  48      -9.075  50.986  73.855  1.00 66.25           H  
ATOM     12  HA  ASN C  48      -6.733  50.601  74.120  1.00 66.53           H  
ATOM     13  HB2 ASN C  48      -5.820  52.163  76.248  1.00 63.15           H  
ATOM     14  HB3 ASN C  48      -7.053  53.233  75.640  1.00 63.15           H  
ATOM     15 HD21 ASN C  48      -5.061  54.019  72.859  1.00 57.53           H  
ATOM     16 HD22 ASN C  48      -6.296  54.482  74.008  1.00 57.53           H  
ATOM     17  N   PHE C  49      -7.046  49.972  77.058  1.00 71.75           N  
ATOM     18  CA  PHE C  49      -7.487  49.042  78.108  1.00 69.83           C  
ATOM     19  C   PHE C  49      -8.780  49.573  78.792  1.00 70.72           C  
ATOM     20  O   PHE C  49      -9.173  50.735  78.588  1.00 70.72           O  
ATOM     21  CB  PHE C  49      -6.372  48.738  79.132  1.00 67.60           C  
ATOM     22  CG  PHE C  49      -6.123  49.823  80.157  1.00 65.45           C  
ATOM     23  CD1 PHE C  49      -5.307  50.912  79.872  1.00 64.22           C  
ATOM     24  CD2 PHE C  49      -6.711  49.750  81.423  1.00 65.00           C  
ATOM     25  CE1 PHE C  49      -5.124  51.924  80.808  1.00 62.80           C  
ATOM     26  CE2 PHE C  49      -6.519  50.753  82.366  1.00 62.14           C  
ATOM     27  CZ  PHE C  49      -5.723  51.843  82.055  1.00 61.71           C  
ATOM     28  H   PHE C  49      -6.212  50.524  77.203  1.00 71.75           H  
ATOM     29  HA  PHE C  49      -7.754  48.107  77.598  1.00 69.83           H  
ATOM     30  HB2 PHE C  49      -6.622  47.812  79.666  1.00 67.60           H  
ATOM     31  HB3 PHE C  49      -5.432  48.523  78.607  1.00 67.60           H  
ATOM     32  HD1 PHE C  49      -4.810  50.972  78.915  1.00 64.22           H  
ATOM     33  HD2 PHE C  49      -7.327  48.899  81.673  1.00 65.00           H  
ATOM     34  HE1 PHE C  49      -4.512  52.779  80.561  1.00 62.80           H  
ATOM     35  HE2 PHE C  49      -6.987  50.682  83.337  1.00 62.14           H  
ATOM     36  HZ  PHE C  49      -5.569  52.626  82.782  1.00 61.71           H  
ATOM     37  N   ASP C  50      -9.398  48.734  79.626  1.00 70.09           N  
ATOM     38  CA  ASP C  50     -10.670  49.072  80.277  1.00 69.01           C  
ATOM     39  C   ASP C  50     -10.375  50.223  81.262  1.00 66.19           C  
ATOM     40  O   ASP C  50      -9.699  50.103  82.285  1.00 66.24           O  
ATOM     41  CB  ASP C  50     -11.290  47.898  81.009  1.00 68.94           C  
ATOM     42  CG  ASP C  50     -12.664  48.342  81.461  1.00 70.40           C  
ATOM     43  OD1 ASP C  50     -13.611  47.543  81.292  1.00 73.45           O  
ATOM     44  OD2 ASP C  50     -12.812  49.464  81.979  1.00 69.70           O1-
ATOM     45  H   ASP C  50      -8.966  47.846  79.836  1.00 70.09           H  
ATOM     46  HA  ASP C  50     -11.345  49.418  79.484  1.00 69.01           H  
ATOM     47  HB2 ASP C  50     -10.701  47.598  81.882  1.00 68.94           H  
ATOM     48  HB3 ASP C  50     -11.370  47.029  80.345  1.00 68.94           H  
ATOM     49  N   THR C  51     -10.870  51.393  80.855  1.00 64.32           N  
ATOM     50  CA  THR C  51     -10.559  52.659  81.472  1.00 63.43           C  
ATOM     51  C   THR C  51     -11.699  53.104  82.407  1.00 62.61           C  
ATOM     52  O   THR C  51     -11.739  54.261  82.849  1.00 61.06           O  
ATOM     53  CB  THR C  51     -10.197  53.701  80.401  1.00 62.83           C  
ATOM     54  OG1 THR C  51     -10.555  53.242  79.084  1.00 64.88           O  
ATOM     55  CG2 THR C  51      -8.705  54.003  80.393  1.00 62.34           C  
ATOM     56  H   THR C  51     -11.524  51.406  80.086  1.00 64.32           H  
ATOM     57  HA  THR C  51      -9.706  52.523  82.150  1.00 63.43           H  
ATOM     58  HB  THR C  51     -10.743  54.632  80.558  1.00 62.83           H  
ATOM     59 HG21 THR C  51      -8.371  54.401  81.355  1.00 62.34           H  
ATOM     60 HG22 THR C  51      -8.122  53.107  80.158  1.00 62.34           H  
ATOM     61 HG23 THR C  51      -8.482  54.736  79.614  1.00 62.34           H  
ATOM     62  HG1 THR C  51     -10.050  52.405  78.936  1.00 64.88           H  
ATOM     63  N   SER C  52     -12.465  52.125  82.887  1.00 63.19           N  
ATOM     64  CA  SER C  52     -13.344  52.270  84.045  1.00 62.44           C  
ATOM     65  C   SER C  52     -12.457  52.150  85.299  1.00 62.96           C  
ATOM     66  O   SER C  52     -12.607  52.928  86.253  1.00 64.82           O  
ATOM     67  CB  SER C  52     -14.472  51.236  84.106  1.00 60.90           C  
ATOM     68  OG  SER C  52     -13.995  49.907  84.267  1.00 59.34           O  
ATOM     69  H   SER C  52     -12.413  51.208  82.466  1.00 63.19           H  
ATOM     70  HA  SER C  52     -13.771  53.279  84.025  1.00 62.44           H  
ATOM     71  HB2 SER C  52     -15.092  51.269  83.205  1.00 60.90           H  
ATOM     72  HB3 SER C  52     -15.119  51.449  84.964  1.00 60.90           H  
ATOM     73  HG  SER C  52     -13.647  49.618  83.381  1.00 59.34           H  
ATOM     74  N   LEU C  53     -11.429  51.304  85.201  1.00 60.35           N  
ATOM     75  CA  LEU C  53     -10.808  50.701  86.360  1.00 57.88           C  
ATOM     76  C   LEU C  53     -10.093  51.768  87.237  1.00 55.55           C  
ATOM     77  O   LEU C  53     -10.224  51.680  88.456  1.00 56.18           O  
ATOM     78  CB  LEU C  53      -9.846  49.561  86.002  1.00  0.00           C  
ATOM     79  CG  LEU C  53     -10.498  48.379  85.257  1.00  0.00           C  
ATOM     80  CD1 LEU C  53      -9.417  47.387  84.818  1.00  0.00           C  
ATOM     81  CD2 LEU C  53     -11.545  47.659  86.107  1.00  0.00           C  
ATOM     82  H   LEU C  53     -11.015  51.197  84.275  1.00 60.35           H  
ATOM     83  HA  LEU C  53     -11.626  50.317  86.983  1.00 57.88           H  
ATOM     84  HB2 LEU C  53      -9.025  49.947  85.388  1.00  0.00           H  
ATOM     85  HB3 LEU C  53      -9.374  49.191  86.923  1.00  0.00           H  
ATOM     86  HG  LEU C  53     -10.992  48.750  84.352  1.00  0.00           H  
ATOM     87 HD11 LEU C  53      -8.684  47.873  84.166  1.00  0.00           H  
ATOM     88 HD12 LEU C  53      -8.883  46.973  85.680  1.00  0.00           H  
ATOM     89 HD13 LEU C  53      -9.857  46.553  84.260  1.00  0.00           H  
ATOM     90 HD21 LEU C  53     -11.119  47.316  87.056  1.00  0.00           H  
ATOM     91 HD22 LEU C  53     -12.395  48.311  86.330  1.00  0.00           H  
ATOM     92 HD23 LEU C  53     -11.940  46.785  85.578  1.00  0.00           H  
ATOM     93  N   PRO C  54      -9.337  52.734  86.658  1.00 54.02           N  
ATOM     94  CA  PRO C  54      -8.713  53.772  87.497  1.00 52.73           C  
ATOM     95  C   PRO C  54      -9.755  54.633  88.243  1.00 53.51           C  
ATOM     96  O   PRO C  54      -9.497  55.121  89.337  1.00 55.86           O  
ATOM     97  CB  PRO C  54      -7.927  54.639  86.509  1.00 52.12           C  
ATOM     98  CG  PRO C  54      -7.707  53.732  85.308  1.00 54.27           C  
ATOM     99  CD  PRO C  54      -8.988  52.922  85.259  1.00 55.54           C  
ATOM    100  HA  PRO C  54      -8.063  53.279  88.228  1.00 52.73           H  
ATOM    101  HB2 PRO C  54      -8.513  55.511  86.198  1.00 52.12           H  
ATOM    102  HB3 PRO C  54      -6.989  55.006  86.936  1.00 52.12           H  
ATOM    103  HG2 PRO C  54      -6.849  53.075  85.489  1.00 54.27           H  
ATOM    104  HG3 PRO C  54      -7.529  54.286  84.382  1.00 54.27           H  
ATOM    105  HD2 PRO C  54      -8.857  51.981  84.726  1.00 55.54           H  
ATOM    106  HD3 PRO C  54      -9.788  53.500  84.787  1.00 55.54           H  
ATOM    107  N   THR C  55     -10.892  54.871  87.596  1.00 54.60           N  
ATOM    108  CA  THR C  55     -11.949  55.749  88.119  1.00 53.79           C  
ATOM    109  C   THR C  55     -13.018  54.946  88.914  1.00 52.29           C  
ATOM    110  O   THR C  55     -14.088  55.465  89.262  1.00 53.25           O  
ATOM    111  CB  THR C  55     -12.519  56.717  87.057  1.00 54.49           C  
ATOM    112  OG1 THR C  55     -13.086  57.884  87.683  1.00 51.83           O  
ATOM    113  CG2 THR C  55     -13.527  56.092  86.100  1.00 53.56           C  
ATOM    114  H   THR C  55     -11.065  54.404  86.717  1.00 54.60           H  
ATOM    115  HA  THR C  55     -11.475  56.375  88.885  1.00 53.79           H  
ATOM    116  HB  THR C  55     -11.680  57.094  86.457  1.00 54.49           H  
ATOM    117 HG21 THR C  55     -13.081  55.273  85.535  1.00 53.56           H  
ATOM    118 HG22 THR C  55     -14.415  55.727  86.625  1.00 53.56           H  
ATOM    119 HG23 THR C  55     -13.882  56.835  85.378  1.00 53.56           H  
ATOM    120  HG1 THR C  55     -13.628  58.334  87.006  1.00 51.83           H  
ATOM    121  N   SER C  56     -12.588  53.772  89.378  1.00 50.76           N  
ATOM    122  CA  SER C  56     -13.276  53.052  90.446  1.00 49.85           C  
ATOM    123  C   SER C  56     -12.805  53.610  91.813  1.00 47.79           C  
ATOM    124  O   SER C  56     -13.440  53.403  92.844  1.00 48.76           O  
ATOM    125  CB  SER C  56     -12.995  51.544  90.403  1.00 50.16           C  
ATOM    126  OG  SER C  56     -11.610  51.242  90.623  1.00 49.57           O  
ATOM    127  H   SER C  56     -11.727  53.391  89.014  1.00 50.76           H  
ATOM    128  HA  SER C  56     -14.353  53.236  90.362  1.00 49.85           H  
ATOM    129  HB2 SER C  56     -13.289  51.116  89.439  1.00 50.16           H  
ATOM    130  HB3 SER C  56     -13.562  51.033  91.188  1.00 50.16           H  
ATOM    131  HG  SER C  56     -11.152  51.361  89.757  1.00 49.57           H  
ATOM    132  N   HIS C  57     -11.581  54.141  91.807  1.00 45.59           N  
ATOM    133  CA  HIS C  57     -10.889  54.759  92.942  1.00 43.78           C  
ATOM    134  C   HIS C  57     -10.489  53.701  93.999  1.00 43.41           C  
ATOM    135  O   HIS C  57     -10.288  54.001  95.177  1.00 42.92           O  
ATOM    136  CB  HIS C  57     -11.563  56.004  93.527  1.00 42.77           C  
ATOM    137  CG  HIS C  57     -11.759  57.058  92.490  1.00 41.48           C  
ATOM    138  ND1 HIS C  57     -10.828  57.968  92.179  1.00 40.42           N  
ATOM    139  CD2 HIS C  57     -12.800  57.235  91.585  1.00 41.75           C  
ATOM    140  CE1 HIS C  57     -11.243  58.687  91.125  1.00 40.70           C  
ATOM    141  NE2 HIS C  57     -12.450  58.238  90.763  1.00 41.38           N  
ATOM    142  H   HIS C  57     -11.053  54.108  90.947  1.00 45.59           H  
ATOM    143  HA  HIS C  57      -9.935  55.075  92.508  1.00 43.78           H  
ATOM    144  HB2 HIS C  57     -10.948  56.417  94.335  1.00 42.77           H  
ATOM    145  HB3 HIS C  57     -12.522  55.741  93.981  1.00 42.77           H  
ATOM    146  HD2 HIS C  57     -13.720  56.670  91.551  1.00 41.75           H  
ATOM    147  HE2 HIS C  57     -13.006  58.593  89.998  1.00 41.38           H  
ATOM    148  HE1 HIS C  57     -10.697  59.489  90.651  1.00 40.70           H  
ATOM    149  N   THR C  58     -10.169  52.524  93.480  1.00 43.25           N  
ATOM    150  CA  THR C  58      -9.733  51.365  94.265  1.00 44.94           C  
ATOM    151  C   THR C  58      -8.246  51.450  94.702  1.00 45.50           C  
ATOM    152  O   THR C  58      -7.763  50.592  95.460  1.00 46.28           O  
ATOM    153  CB  THR C  58      -9.987  50.045  93.511  1.00 46.26           C  
ATOM    154  OG1 THR C  58      -9.629  50.195  92.130  1.00 47.17           O  
ATOM    155  CG2 THR C  58     -11.446  49.609  93.615  1.00 46.45           C  
ATOM    156  H   THR C  58     -10.227  52.403  92.479  1.00 43.25           H  
ATOM    157  HA  THR C  58     -10.298  51.372  95.207  1.00 44.94           H  
ATOM    158  HB  THR C  58      -9.361  49.242  93.915  1.00 46.26           H  
ATOM    159 HG21 THR C  58     -11.725  49.404  94.652  1.00 46.45           H  
ATOM    160 HG22 THR C  58     -12.121  50.378  93.226  1.00 46.45           H  
ATOM    161 HG23 THR C  58     -11.618  48.704  93.022  1.00 46.45           H  
ATOM    162  HG1 THR C  58     -10.443  50.420  91.625  1.00 47.17           H  
ATOM    163  N   TYR C  59      -7.598  52.560  94.330  1.00 43.87           N  
ATOM    164  CA  TYR C  59      -6.255  52.899  94.801  1.00 43.68           C  
ATOM    165  C   TYR C  59      -6.278  53.353  96.287  1.00 45.69           C  
ATOM    166  O   TYR C  59      -5.230  53.476  96.934  1.00 46.25           O  
ATOM    167  CB  TYR C  59      -5.537  53.935  93.922  1.00 42.43           C  
ATOM    168  CG  TYR C  59      -6.258  55.252  93.749  1.00 42.08           C  
ATOM    169  CD1 TYR C  59      -6.199  56.253  94.722  1.00 41.00           C  
ATOM    170  CD2 TYR C  59      -7.043  55.475  92.617  1.00 42.28           C  
ATOM    171  CE1 TYR C  59      -6.898  57.439  94.567  1.00 41.80           C  
ATOM    172  CE2 TYR C  59      -7.744  56.658  92.448  1.00 42.28           C  
ATOM    173  CZ  TYR C  59      -7.669  57.639  93.419  1.00 42.50           C  
ATOM    174  OH  TYR C  59      -8.402  58.788  93.321  1.00 42.63           O  
ATOM    175  H   TYR C  59      -8.072  53.202  93.712  1.00 43.87           H  
ATOM    176  HA  TYR C  59      -5.670  51.970  94.789  1.00 43.68           H  
ATOM    177  HB2 TYR C  59      -4.546  54.143  94.338  1.00 42.43           H  
ATOM    178  HB3 TYR C  59      -5.359  53.496  92.931  1.00 42.43           H  
ATOM    179  HD1 TYR C  59      -5.600  56.101  95.607  1.00 41.00           H  
ATOM    180  HD2 TYR C  59      -7.105  54.710  91.856  1.00 42.28           H  
ATOM    181  HE1 TYR C  59      -6.847  58.203  95.328  1.00 41.80           H  
ATOM    182  HE2 TYR C  59      -8.346  56.812  91.565  1.00 42.28           H  
ATOM    183  HH  TYR C  59      -9.223  58.547  92.824  1.00 42.63           H  
ATOM    184  N   LEU C  60      -7.478  53.517  96.814  1.00 47.94           N  
ATOM    185  CA  LEU C  60      -7.753  53.828  98.214  1.00 49.52           C  
ATOM    186  C   LEU C  60      -7.977  52.521  99.039  1.00 54.04           C  
ATOM    187  O   LEU C  60      -8.289  52.555 100.208  1.00 56.18           O  
ATOM    188  CB  LEU C  60      -8.997  54.724  98.325  1.00 48.21           C  
ATOM    189  CG  LEU C  60      -8.894  56.065  97.567  1.00 46.96           C  
ATOM    190  CD1 LEU C  60     -10.238  56.798  97.591  1.00 46.38           C  
ATOM    191  CD2 LEU C  60      -7.794  56.963  98.133  1.00 47.46           C  
ATOM    192  H   LEU C  60      -8.289  53.359  96.234  1.00 47.94           H  
ATOM    193  HA  LEU C  60      -6.875  54.318  98.650  1.00 49.52           H  
ATOM    194  HB2 LEU C  60      -9.867  54.169  97.950  1.00 48.21           H  
ATOM    195  HB3 LEU C  60      -9.203  54.919  99.381  1.00 48.21           H  
ATOM    196  HG  LEU C  60      -8.664  55.864  96.515  1.00 46.96           H  
ATOM    197 HD11 LEU C  60     -11.030  56.175  97.162  1.00 46.38           H  
ATOM    198 HD12 LEU C  60     -10.533  57.065  98.609  1.00 46.38           H  
ATOM    199 HD13 LEU C  60     -10.186  57.721  97.003  1.00 46.38           H  
ATOM    200 HD21 LEU C  60      -7.914  57.109  99.210  1.00 47.46           H  
ATOM    201 HD22 LEU C  60      -6.803  56.531  97.963  1.00 47.46           H  
ATOM    202 HD23 LEU C  60      -7.808  57.949  97.657  1.00 47.46           H  
ATOM    203  N   GLY C  61      -7.793  51.393  98.391  1.00 56.30           N  
ATOM    204  CA  GLY C  61      -8.027  50.071  98.944  1.00 58.95           C  
ATOM    205  C   GLY C  61      -9.479  49.690  98.644  1.00 62.48           C  
ATOM    206  O   GLY C  61     -10.386  50.446  98.895  1.00 60.72           O  
ATOM    207  H   GLY C  61      -7.492  51.411  97.427  1.00 56.30           H  
ATOM    208  HA2 GLY C  61      -7.327  49.378  98.468  1.00 58.95           H  
ATOM    209  HA3 GLY C  61      -7.875  50.066 100.027  1.00 58.95           H  
ATOM    210  N   ALA C  62      -9.668  48.510  98.104  1.00 66.56           N  
ATOM    211  CA  ALA C  62     -10.943  48.076  97.528  1.00 70.05           C  
ATOM    212  C   ALA C  62     -11.934  47.623  98.617  1.00 71.12           C  
ATOM    213  O   ALA C  62     -12.094  46.461  98.945  1.00 71.48           O  
ATOM    214  CB  ALA C  62     -10.711  46.964  96.511  1.00 70.70           C  
ATOM    215  H   ALA C  62      -8.910  47.842  98.090  1.00 66.56           H  
ATOM    216  HA  ALA C  62     -11.386  48.937  97.011  1.00 70.05           H  
ATOM    217  HB1 ALA C  62     -10.049  47.304  95.707  1.00 70.70           H  
ATOM    218  HB2 ALA C  62     -10.244  46.088  96.975  1.00 70.70           H  
ATOM    219  HB3 ALA C  62     -11.657  46.640  96.063  1.00 70.70           H  
ATOM    220  N   ASP C  63     -12.511  48.626  99.256  1.00 74.01           N  
ATOM    221  CA  ASP C  63     -13.725  48.457 100.083  1.00 78.30           C  
ATOM    222  C   ASP C  63     -14.420  49.836  99.993  1.00 78.02           C  
ATOM    223  O   ASP C  63     -13.783  50.847 100.168  1.00 77.76           O  
ATOM    224  CB  ASP C  63     -13.355  48.134 101.520  1.00  0.00           C  
ATOM    225  CG  ASP C  63     -14.645  48.200 102.282  1.00  0.00           C  
ATOM    226  OD1 ASP C  63     -14.802  48.993 103.208  1.00  0.00           O  
ATOM    227  OD2 ASP C  63     -15.642  47.379 101.837  1.00  0.00           O1-
ATOM    228  H   ASP C  63     -12.180  49.592  99.292  1.00 74.01           H  
ATOM    229  HA  ASP C  63     -14.346  47.678  99.626  1.00 78.30           H  
ATOM    230  HB2 ASP C  63     -12.638  48.856 101.926  1.00  0.00           H  
ATOM    231  HB3 ASP C  63     -12.914  47.136 101.608  1.00  0.00           H  
ATOM    232  N   MET C  64     -15.698  49.831  99.657  1.00 75.05           N  
ATOM    233  CA  MET C  64     -16.500  51.037  99.398  1.00 74.24           C  
ATOM    234  C   MET C  64     -17.965  50.593  99.074  1.00 76.07           C  
ATOM    235  O   MET C  64     -18.259  49.431  98.984  1.00 77.36           O  
ATOM    236  CB  MET C  64     -15.866  51.928  98.302  1.00 71.46           C  
ATOM    237  CG  MET C  64     -15.957  53.413  98.676  1.00 70.62           C  
ATOM    238  SD  MET C  64     -14.856  54.439  97.643  1.00 67.60           S  
ATOM    239  CE  MET C  64     -15.158  56.040  98.429  1.00 65.57           C  
ATOM    240  H   MET C  64     -16.203  48.957  99.629  1.00 75.05           H  
ATOM    241  HA  MET C  64     -16.540  51.571 100.355  1.00 74.24           H  
ATOM    242  HB2 MET C  64     -16.343  51.742  97.335  1.00 71.46           H  
ATOM    243  HB3 MET C  64     -14.812  51.669  98.150  1.00 71.46           H  
ATOM    244  HG2 MET C  64     -15.637  53.556  99.709  1.00 70.62           H  
ATOM    245  HG3 MET C  64     -16.981  53.782  98.575  1.00 70.62           H  
ATOM    246  HE1 MET C  64     -16.198  56.342  98.291  1.00 65.57           H  
ATOM    247  HE2 MET C  64     -14.927  56.000  99.494  1.00 65.57           H  
ATOM    248  HE3 MET C  64     -14.514  56.793  97.968  1.00 65.57           H  
ATOM    249  N   GLU C  65     -18.821  51.566  98.800  1.00 76.92           N  
ATOM    250  CA  GLU C  65     -20.251  51.747  99.049  1.00 76.70           C  
ATOM    251  C   GLU C  65     -20.569  52.930  98.122  1.00 77.37           C  
ATOM    252  O   GLU C  65     -19.961  53.994  98.226  1.00 77.16           O  
ATOM    253  CB  GLU C  65     -20.531  52.053 100.523  1.00  0.00           C  
ATOM    254  CG  GLU C  65     -21.919  52.621 100.821  1.00  0.00           C  
ATOM    255  CD  GLU C  65     -23.005  51.868 100.102  1.00  0.00           C  
ATOM    256  OE1 GLU C  65     -23.487  50.824 100.537  1.00  0.00           O  
ATOM    257  OE2 GLU C  65     -23.381  52.415  98.910  1.00  0.00           O1-
ATOM    258  H   GLU C  65     -18.291  52.150  98.146  1.00 76.92           H  
ATOM    259  HA  GLU C  65     -20.763  50.833  98.730  1.00 76.70           H  
ATOM    260  HB2 GLU C  65     -19.788  52.763 100.907  1.00  0.00           H  
ATOM    261  HB3 GLU C  65     -20.386  51.131 101.101  1.00  0.00           H  
ATOM    262  HG2 GLU C  65     -21.960  53.677 100.529  1.00  0.00           H  
ATOM    263  HG3 GLU C  65     -22.107  52.589 101.900  1.00  0.00           H  
ATOM    264  N   GLU C  66     -21.346  52.645  97.077  1.00 79.30           N  
ATOM    265  CA  GLU C  66     -21.447  53.451  95.866  1.00 76.55           C  
ATOM    266  C   GLU C  66     -22.888  53.957  95.570  1.00 76.94           C  
ATOM    267  O   GLU C  66     -23.141  54.445  94.471  1.00 79.92           O  
ATOM    268  CB  GLU C  66     -20.986  52.613  94.649  1.00 76.24           C  
ATOM    269  CG  GLU C  66     -19.624  51.934  94.789  1.00 77.82           C  
ATOM    270  CD  GLU C  66     -18.466  52.884  94.633  1.00 79.26           C  
ATOM    271  OE1 GLU C  66     -18.307  53.451  93.530  1.00 80.84           O  
ATOM    272  OE2 GLU C  66     -17.659  52.989  95.585  1.00 80.13           O1-
ATOM    273  H   GLU C  66     -21.905  51.804  97.093  1.00 79.30           H  
ATOM    274  HA  GLU C  66     -20.812  54.336  95.963  1.00 76.55           H  
ATOM    275  HB2 GLU C  66     -21.731  51.824  94.471  1.00 76.24           H  
ATOM    276  HB3 GLU C  66     -20.994  53.242  93.750  1.00 76.24           H  
ATOM    277  HG2 GLU C  66     -19.525  51.189  93.989  1.00 77.82           H  
ATOM    278  HG3 GLU C  66     -19.543  51.377  95.727  1.00 77.82           H  
ATOM    279  N   PHE C  67     -23.790  53.847  96.543  1.00 76.01           N  
ATOM    280  CA  PHE C  67     -25.199  54.182  96.327  1.00 78.64           C  
ATOM    281  C   PHE C  67     -25.448  55.687  95.983  1.00 81.03           C  
ATOM    282  O   PHE C  67     -25.568  56.567  96.845  1.00 81.08           O  
ATOM    283  CB  PHE C  67     -26.115  53.780  97.501  1.00 78.72           C  
ATOM    284  CG  PHE C  67     -26.843  52.476  97.239  1.00 81.23           C  
ATOM    285  CD1 PHE C  67     -26.350  51.270  97.745  1.00 83.44           C  
ATOM    286  CD2 PHE C  67     -28.004  52.455  96.471  1.00 80.03           C  
ATOM    287  CE1 PHE C  67     -27.003  50.075  97.490  1.00 84.13           C  
ATOM    288  CE2 PHE C  67     -28.658  51.259  96.209  1.00 80.52           C  
ATOM    289  CZ  PHE C  67     -28.158  50.070  96.719  1.00 83.00           C  
ATOM    290  H   PHE C  67     -23.510  53.458  97.432  1.00 76.01           H  
ATOM    291  HA  PHE C  67     -25.496  53.618  95.430  1.00 78.64           H  
ATOM    292  HB2 PHE C  67     -25.561  53.721  98.444  1.00 78.72           H  
ATOM    293  HB3 PHE C  67     -26.889  54.540  97.676  1.00 78.72           H  
ATOM    294  HD1 PHE C  67     -25.451  51.270  98.342  1.00 83.44           H  
ATOM    295  HD2 PHE C  67     -28.399  53.378  96.074  1.00 80.03           H  
ATOM    296  HE1 PHE C  67     -26.615  49.150  97.889  1.00 84.13           H  
ATOM    297  HE2 PHE C  67     -29.556  51.254  95.610  1.00 80.52           H  
ATOM    298  HZ  PHE C  67     -28.666  49.139  96.516  1.00 83.00           H  
ATOM    299  N   HIS C  68     -25.381  55.934  94.669  1.00 83.18           N  
ATOM    300  CA  HIS C  68     -26.342  56.534  93.759  1.00 81.59           C  
ATOM    301  C   HIS C  68     -26.385  58.083  93.834  1.00 80.53           C  
ATOM    302  O   HIS C  68     -26.114  58.688  94.876  1.00 78.58           O  
ATOM    303  CB  HIS C  68     -27.746  55.944  93.975  1.00  0.00           C  
ATOM    304  CG  HIS C  68     -28.703  56.262  92.887  1.00  0.00           C  
ATOM    305  ND1 HIS C  68     -28.298  56.389  91.578  1.00  0.00           N  
ATOM    306  CE1 HIS C  68     -29.376  56.730  90.850  1.00  0.00           C  
ATOM    307  NE2 HIS C  68     -30.470  56.828  91.625  1.00  0.00           N  
ATOM    308  CD2 HIS C  68     -30.045  56.533  92.923  1.00  0.00           C  
ATOM    309  H   HIS C  68     -24.398  55.652  94.459  1.00 83.18           H  
ATOM    310  HA  HIS C  68     -25.972  56.268  92.760  1.00 81.59           H  
ATOM    311  HB2 HIS C  68     -28.153  56.296  94.932  1.00  0.00           H  
ATOM    312  HB3 HIS C  68     -27.676  54.851  94.047  1.00  0.00           H  
ATOM    313  HD2 HIS C  68     -30.668  56.520  93.805  1.00  0.00           H  
ATOM    314  HE2 HIS C  68     -31.406  57.066  91.330  1.00  0.00           H  
ATOM    315  HE1 HIS C  68     -29.364  56.901  89.785  1.00  0.00           H  
ATOM    316  N   GLY C  69     -26.844  58.687  92.741  1.00 80.19           N  
ATOM    317  CA  GLY C  69     -26.999  60.128  92.581  1.00 78.74           C  
ATOM    318  C   GLY C  69     -28.504  60.433  92.574  1.00 78.89           C  
ATOM    319  O   GLY C  69     -29.257  59.827  91.795  1.00 76.89           O  
ATOM    320  H   GLY C  69     -27.206  58.119  91.988  1.00 80.19           H  
ATOM    321  HA2 GLY C  69     -26.474  60.656  93.378  1.00 78.74           H  
ATOM    322  HA3 GLY C  69     -26.579  60.412  91.612  1.00 78.74           H  
ATOM    323  N   ARG C  70     -28.943  61.255  93.521  1.00 78.05           N  
ATOM    324  CA  ARG C  70     -30.359  61.505  93.750  1.00 78.54           C  
ATOM    325  C   ARG C  70     -30.812  62.969  93.902  1.00 77.91           C  
ATOM    326  O   ARG C  70     -31.998  63.187  94.152  1.00 84.55           O  
ATOM    327  CB  ARG C  70     -30.883  60.677  94.958  1.00 82.35           C  
ATOM    328  CG  ARG C  70     -30.071  60.736  96.263  1.00 84.49           C  
ATOM    329  CD  ARG C  70     -29.910  62.095  96.941  1.00 87.14           C  
ATOM    330  NE  ARG C  70     -30.897  62.359  98.006  1.00 91.57           N  
ATOM    331  CZ  ARG C  70     -31.969  63.153  97.942  1.00 93.32           C  
ATOM    332  NH1 ARG C  70     -32.461  63.545  96.771  1.00 92.51           N  
ATOM    333  NH2 ARG C  70     -32.555  63.560  99.061  1.00 93.24           N1+
ATOM    334  H   ARG C  70     -28.278  61.684  94.149  1.00 78.05           H  
ATOM    335  HA  ARG C  70     -30.911  61.156  92.866  1.00 78.54           H  
ATOM    336  HB2 ARG C  70     -31.926  60.935  95.180  1.00 82.35           H  
ATOM    337  HB3 ARG C  70     -30.899  59.623  94.647  1.00 82.35           H  
ATOM    338  HG2 ARG C  70     -29.073  60.340  96.045  1.00 84.49           H  
ATOM    339  HG3 ARG C  70     -30.518  60.033  96.978  1.00 84.49           H  
ATOM    340  HD2 ARG C  70     -29.864  62.941  96.269  1.00 87.14           H  
ATOM    341  HD3 ARG C  70     -28.943  62.093  97.456  1.00 87.14           H  
ATOM    342  HE  ARG C  70     -30.567  62.093  98.922  1.00 91.57           H  
ATOM    343 HH11 ARG C  70     -33.271  64.148  96.740  1.00 92.51           H  
ATOM    344 HH12 ARG C  70     -32.024  63.242  95.913  1.00 92.51           H  
ATOM    345 HH21 ARG C  70     -32.190  63.271  99.957  1.00 93.24           H  
ATOM    346 HH22 ARG C  70     -33.367  64.161  99.016  1.00 93.24           H  
ATOM    347  N   THR C  71     -29.871  63.896  94.038  1.00 73.14           N  
ATOM    348  CA  THR C  71     -30.201  65.287  94.370  1.00 74.03           C  
ATOM    349  C   THR C  71     -30.315  66.232  93.161  1.00 73.14           C  
ATOM    350  O   THR C  71     -29.456  66.271  92.276  1.00 73.84           O  
ATOM    351  CB  THR C  71     -29.258  65.849  95.468  1.00 73.41           C  
ATOM    352  OG1 THR C  71     -29.836  65.507  96.745  1.00 68.61           O  
ATOM    353  CG2 THR C  71     -29.038  67.355  95.409  1.00 72.69           C  
ATOM    354  H   THR C  71     -28.897  63.629  94.031  1.00 73.14           H  
ATOM    355  HA  THR C  71     -31.201  65.258  94.822  1.00 74.03           H  
ATOM    356  HB  THR C  71     -28.280  65.358  95.425  1.00 73.41           H  
ATOM    357 HG21 THR C  71     -28.528  67.664  94.493  1.00 72.69           H  
ATOM    358 HG22 THR C  71     -29.989  67.887  95.495  1.00 72.69           H  
ATOM    359 HG23 THR C  71     -28.426  67.682  96.250  1.00 72.69           H  
ATOM    360  HG1 THR C  71     -29.578  66.213  97.396  1.00 68.61           H  
ATOM    361  N   LEU C  72     -31.328  67.097  93.259  1.00 71.99           N  
ATOM    362  CA  LEU C  72     -31.495  68.333  92.504  1.00 70.44           C  
ATOM    363  C   LEU C  72     -32.162  69.280  93.530  1.00 71.18           C  
ATOM    364  O   LEU C  72     -33.013  68.861  94.316  1.00 74.27           O  
ATOM    365  CB  LEU C  72     -32.402  68.184  91.280  1.00 69.65           C  
ATOM    366  CG  LEU C  72     -31.781  67.411  90.100  1.00 68.28           C  
ATOM    367  CD1 LEU C  72     -32.835  67.200  89.010  1.00 65.30           C  
ATOM    368  CD2 LEU C  72     -30.570  68.134  89.505  1.00 65.20           C  
ATOM    369  H   LEU C  72     -32.026  66.937  93.971  1.00 71.99           H  
ATOM    370  HA  LEU C  72     -30.506  68.718  92.241  1.00 70.44           H  
ATOM    371  HB2 LEU C  72     -33.331  67.683  91.585  1.00 69.65           H  
ATOM    372  HB3 LEU C  72     -32.699  69.183  90.931  1.00 69.65           H  
ATOM    373  HG  LEU C  72     -31.462  66.421  90.444  1.00 68.28           H  
ATOM    374 HD11 LEU C  72     -33.695  66.647  89.402  1.00 65.30           H  
ATOM    375 HD12 LEU C  72     -33.197  68.156  88.616  1.00 65.30           H  
ATOM    376 HD13 LEU C  72     -32.422  66.624  88.175  1.00 65.30           H  
ATOM    377 HD21 LEU C  72     -30.831  69.149  89.186  1.00 65.20           H  
ATOM    378 HD22 LEU C  72     -29.748  68.206  90.224  1.00 65.20           H  
ATOM    379 HD23 LEU C  72     -30.187  67.595  88.632  1.00 65.20           H  
ATOM    380  N   HIS C  73     -31.717  70.532  93.542  1.00 69.48           N  
ATOM    381  CA  HIS C  73     -32.193  71.577  94.454  1.00 70.72           C  
ATOM    382  C   HIS C  73     -33.079  72.555  93.658  1.00 69.44           C  
ATOM    383  O   HIS C  73     -33.162  72.518  92.435  1.00 67.03           O  
ATOM    384  CB  HIS C  73     -31.032  72.320  95.129  1.00 71.12           C  
ATOM    385  CG  HIS C  73     -30.260  71.507  96.110  1.00 71.33           C  
ATOM    386  ND1 HIS C  73     -29.030  71.870  96.521  1.00 72.97           N  
ATOM    387  CD2 HIS C  73     -30.565  70.327  96.784  1.00 69.56           C  
ATOM    388  CE1 HIS C  73     -28.568  70.969  97.408  1.00 71.91           C  
ATOM    389  NE2 HIS C  73     -29.508  70.029  97.571  1.00 70.20           N  
ATOM    390  H   HIS C  73     -31.013  70.804  92.871  1.00 69.48           H  
ATOM    391  HA  HIS C  73     -32.842  71.120  95.212  1.00 70.72           H  
ATOM    392  HB2 HIS C  73     -31.401  73.203  95.663  1.00 71.12           H  
ATOM    393  HB3 HIS C  73     -30.341  72.692  94.362  1.00 71.12           H  
ATOM    394  HD2 HIS C  73     -31.478  69.757  96.694  1.00 69.56           H  
ATOM    395  HE2 HIS C  73     -29.438  69.228  98.183  1.00 70.20           H  
ATOM    396  HE1 HIS C  73     -27.608  71.000  97.902  1.00 71.91           H  
ATOM    397  N   ASP C  74     -33.739  73.444  94.401  1.00 72.21           N  
ATOM    398  CA  ASP C  74     -34.672  74.430  93.894  1.00 72.62           C  
ATOM    399  C   ASP C  74     -33.879  75.670  93.401  1.00 72.43           C  
ATOM    400  O   ASP C  74     -33.086  76.272  94.132  1.00 70.85           O  
ATOM    401  CB  ASP C  74     -35.745  74.786  94.918  1.00 74.18           C  
ATOM    402  CG  ASP C  74     -35.273  75.033  96.330  1.00 77.69           C  
ATOM    403  OD1 ASP C  74     -34.228  74.479  96.743  1.00 79.92           O  
ATOM    404  OD2 ASP C  74     -35.970  75.782  97.059  1.00 77.22           O1-
ATOM    405  H   ASP C  74     -33.564  73.490  95.395  1.00 72.21           H  
ATOM    406  HA  ASP C  74     -35.174  73.983  93.026  1.00 72.62           H  
ATOM    407  HB2 ASP C  74     -36.457  73.953  94.985  1.00 74.18           H  
ATOM    408  HB3 ASP C  74     -36.308  75.661  94.571  1.00 74.18           H  
ATOM    409  N   ASP C  75     -34.142  76.023  92.146  1.00 73.59           N  
ATOM    410  CA  ASP C  75     -33.337  76.988  91.393  1.00 74.24           C  
ATOM    411  C   ASP C  75     -33.810  78.414  91.781  1.00 75.35           C  
ATOM    412  O   ASP C  75     -35.002  78.679  91.933  1.00 75.04           O  
ATOM    413  CB  ASP C  75     -33.480  76.800  89.894  1.00 74.30           C  
ATOM    414  CG  ASP C  75     -32.519  75.798  89.309  1.00 73.53           C  
ATOM    415  OD1 ASP C  75     -31.412  75.597  89.865  1.00 72.46           O  
ATOM    416  OD2 ASP C  75     -32.853  75.236  88.246  1.00 75.34           O1-
ATOM    417  H   ASP C  75     -34.967  75.645  91.702  1.00 73.59           H  
ATOM    418  HA  ASP C  75     -32.300  76.869  91.722  1.00 74.24           H  
ATOM    419  HB2 ASP C  75     -33.276  77.749  89.386  1.00 74.30           H  
ATOM    420  HB3 ASP C  75     -34.507  76.519  89.630  1.00 74.30           H  
ATOM    421  N   ASP C  76     -32.810  79.268  92.023  1.00 76.91           N  
ATOM    422  CA  ASP C  76     -32.897  80.659  92.487  1.00 77.90           C  
ATOM    423  C   ASP C  76     -33.476  80.734  93.926  1.00 77.41           C  
ATOM    424  O   ASP C  76     -33.869  81.791  94.423  1.00 78.37           O  
ATOM    425  CB  ASP C  76     -33.521  81.608  91.476  1.00 80.70           C  
ATOM    426  CG  ASP C  76     -32.382  82.309  90.772  1.00 82.19           C  
ATOM    427  OD1 ASP C  76     -32.275  82.167  89.535  1.00 83.01           O  
ATOM    428  OD2 ASP C  76     -31.603  83.017  91.442  1.00 83.03           O1-
ATOM    429  H   ASP C  76     -31.868  78.927  91.895  1.00 76.91           H  
ATOM    430  HA  ASP C  76     -31.849  80.934  92.663  1.00 77.90           H  
ATOM    431  HB2 ASP C  76     -34.136  82.378  91.955  1.00 80.70           H  
ATOM    432  HB3 ASP C  76     -34.153  81.086  90.751  1.00 80.70           H  
ATOM    433  N   SER C  77     -33.334  79.609  94.625  1.00 76.70           N  
ATOM    434  CA  SER C  77     -33.691  79.481  96.026  1.00 77.76           C  
ATOM    435  C   SER C  77     -32.420  79.724  96.860  1.00 77.07           C  
ATOM    436  O   SER C  77     -31.292  79.454  96.446  1.00 77.45           O  
ATOM    437  CB  SER C  77     -34.264  78.116  96.364  1.00 78.02           C  
ATOM    438  OG  SER C  77     -35.016  78.174  97.579  1.00 83.17           O  
ATOM    439  H   SER C  77     -32.923  78.805  94.170  1.00 76.70           H  
ATOM    440  HA  SER C  77     -34.425  80.259  96.270  1.00 77.76           H  
ATOM    441  HB2 SER C  77     -33.477  77.366  96.483  1.00 78.02           H  
ATOM    442  HB3 SER C  77     -34.947  77.802  95.567  1.00 78.02           H  
ATOM    443  HG  SER C  77     -35.472  77.286  97.610  1.00 83.17           H  
ATOM    444  N   CYS C  78     -32.641  80.360  98.011  1.00 76.42           N  
ATOM    445  CA  CYS C  78     -31.578  80.729  98.942  1.00 75.05           C  
ATOM    446  C   CYS C  78     -31.292  79.584  99.946  1.00 72.13           C  
ATOM    447  O   CYS C  78     -31.646  79.666 101.124  1.00 72.52           O  
ATOM    448  CB  CYS C  78     -31.953  82.005  99.708  1.00 80.11           C  
ATOM    449  SG  CYS C  78     -32.075  83.470  98.631  1.00 88.10           S  
ATOM    450  H   CYS C  78     -33.576  80.678  98.225  1.00 76.42           H  
ATOM    451  HA  CYS C  78     -30.659  80.913  98.375  1.00 75.05           H  
ATOM    452  HB2 CYS C  78     -31.207  82.230 100.477  1.00 80.11           H  
ATOM    453  HB3 CYS C  78     -32.917  81.884 100.214  1.00 80.11           H  
ATOM    454  HG  CYS C  78     -32.775  82.891  97.638  1.00 88.10           H  
ATOM    455  N   GLN C  79     -30.630  78.549  99.440  1.00 68.43           N  
ATOM    456  CA  GLN C  79     -30.285  77.348 100.204  1.00 66.12           C  
ATOM    457  C   GLN C  79     -29.057  77.580 101.139  1.00 65.79           C  
ATOM    458  O   GLN C  79     -28.462  78.659 101.158  1.00 66.03           O  
ATOM    459  CB  GLN C  79     -30.052  76.153  99.261  1.00 62.77           C  
ATOM    460  CG  GLN C  79     -31.358  75.586  98.693  1.00 62.50           C  
ATOM    461  CD  GLN C  79     -32.219  74.947  99.768  1.00 63.23           C  
ATOM    462  OE1 GLN C  79     -31.862  74.884 100.946  1.00 63.00           O  
ATOM    463  NE2 GLN C  79     -33.385  74.482  99.348  1.00 63.94           N  
ATOM    464  H   GLN C  79     -30.341  78.586  98.473  1.00 68.43           H  
ATOM    465  HA  GLN C  79     -31.125  77.162 100.883  1.00 66.12           H  
ATOM    466  HB2 GLN C  79     -29.408  76.464  98.430  1.00 62.77           H  
ATOM    467  HB3 GLN C  79     -29.514  75.347  99.774  1.00 62.77           H  
ATOM    468  HG2 GLN C  79     -31.123  74.817  97.948  1.00 62.50           H  
ATOM    469  HG3 GLN C  79     -31.935  76.371  98.192  1.00 62.50           H  
ATOM    470 HE21 GLN C  79     -34.024  74.055 100.004  1.00 63.94           H  
ATOM    471 HE22 GLN C  79     -33.637  74.555  98.373  1.00 63.94           H  
ATOM    472  N   VAL C  80     -28.801  76.588 101.983  1.00 65.99           N  
ATOM    473  CA  VAL C  80     -27.665  76.536 102.919  1.00 64.84           C  
ATOM    474  C   VAL C  80     -26.918  75.219 102.623  1.00 63.01           C  
ATOM    475  O   VAL C  80     -27.528  74.146 102.663  1.00 63.53           O  
ATOM    476  CB  VAL C  80     -28.131  76.533 104.396  1.00 66.11           C  
ATOM    477  CG1 VAL C  80     -26.934  76.469 105.356  1.00 66.60           C  
ATOM    478  CG2 VAL C  80     -28.971  77.762 104.744  1.00 66.02           C  
ATOM    479  H   VAL C  80     -29.423  75.792 102.003  1.00 65.99           H  
ATOM    480  HA  VAL C  80     -27.028  77.399 102.732  1.00 64.84           H  
ATOM    481  HB  VAL C  80     -28.754  75.646 104.575  1.00 66.11           H  
ATOM    482 HG11 VAL C  80     -26.367  75.541 105.231  1.00 66.60           H  
ATOM    483 HG12 VAL C  80     -26.251  77.310 105.191  1.00 66.60           H  
ATOM    484 HG13 VAL C  80     -27.269  76.506 106.398  1.00 66.60           H  
ATOM    485 HG21 VAL C  80     -28.380  78.678 104.653  1.00 66.02           H  
ATOM    486 HG22 VAL C  80     -29.850  77.845 104.098  1.00 66.02           H  
ATOM    487 HG23 VAL C  80     -29.332  77.703 105.777  1.00 66.02           H  
ATOM    488  N   ILE C  81     -25.632  75.307 102.298  1.00 61.18           N  
ATOM    489  CA  ILE C  81     -24.821  74.138 101.906  1.00 60.33           C  
ATOM    490  C   ILE C  81     -23.399  74.298 102.540  1.00 60.44           C  
ATOM    491  O   ILE C  81     -22.847  75.403 102.496  1.00 60.82           O  
ATOM    492  CB  ILE C  81     -24.756  74.033 100.353  1.00 57.86           C  
ATOM    493  CG1 ILE C  81     -26.177  73.958  99.744  1.00 58.22           C  
ATOM    494  CG2 ILE C  81     -23.918  72.834  99.905  1.00 56.44           C  
ATOM    495  CD1 ILE C  81     -26.212  73.742  98.243  1.00 57.07           C  
ATOM    496  H   ILE C  81     -25.188  76.214 102.295  1.00 61.18           H  
ATOM    497  HA  ILE C  81     -25.306  73.244 102.309  1.00 60.33           H  
ATOM    498  HB  ILE C  81     -24.269  74.939  99.966  1.00 57.86           H  
ATOM    499 HG12 ILE C  81     -26.744  73.151 100.222  1.00 58.22           H  
ATOM    500 HG13 ILE C  81     -26.711  74.893  99.944  1.00 58.22           H  
ATOM    501 HG21 ILE C  81     -22.935  72.844 100.376  1.00 56.44           H  
ATOM    502 HG22 ILE C  81     -24.411  71.888 100.150  1.00 56.44           H  
ATOM    503 HG23 ILE C  81     -23.742  72.853  98.824  1.00 56.44           H  
ATOM    504 HD11 ILE C  81     -25.612  74.492  97.723  1.00 57.07           H  
ATOM    505 HD12 ILE C  81     -25.847  72.747  97.976  1.00 57.07           H  
ATOM    506 HD13 ILE C  81     -27.242  73.816  97.884  1.00 57.07           H  
ATOM    507  N   PRO C  82     -22.825  73.222 103.117  1.00 60.40           N  
ATOM    508  CA  PRO C  82     -21.480  73.299 103.711  1.00 60.21           C  
ATOM    509  C   PRO C  82     -20.334  73.301 102.666  1.00 57.71           C  
ATOM    510  O   PRO C  82     -20.430  72.679 101.610  1.00 56.83           O  
ATOM    511  CB  PRO C  82     -21.387  72.052 104.590  1.00 60.13           C  
ATOM    512  CG  PRO C  82     -22.262  71.041 103.855  1.00 59.39           C  
ATOM    513  CD  PRO C  82     -23.396  71.891 103.299  1.00 60.08           C  
ATOM    514  HA  PRO C  82     -21.409  74.203 104.316  1.00 60.21           H  
ATOM    515  HB2 PRO C  82     -20.366  71.687 104.736  1.00 60.13           H  
ATOM    516  HB3 PRO C  82     -21.822  72.261 105.575  1.00 60.13           H  
ATOM    517  HG2 PRO C  82     -22.622  70.239 104.505  1.00 59.39           H  
ATOM    518  HG3 PRO C  82     -21.695  70.584 103.037  1.00 59.39           H  
ATOM    519  HD2 PRO C  82     -24.215  71.977 104.021  1.00 60.08           H  
ATOM    520  HD3 PRO C  82     -23.792  71.492 102.364  1.00 60.08           H  
ATOM    521  N   VAL C  83     -19.261  74.012 102.997  1.00 57.31           N  
ATOM    522  CA  VAL C  83     -17.994  74.042 102.253  1.00 56.91           C  
ATOM    523  C   VAL C  83     -16.981  73.165 103.028  1.00 58.80           C  
ATOM    524  O   VAL C  83     -16.899  73.224 104.263  1.00 61.52           O  
ATOM    525  CB  VAL C  83     -17.446  75.487 102.149  1.00 57.05           C  
ATOM    526  CG1 VAL C  83     -16.118  75.552 101.388  1.00 54.93           C  
ATOM    527  CG2 VAL C  83     -18.448  76.433 101.481  1.00 57.74           C  
ATOM    528  H   VAL C  83     -19.306  74.610 103.810  1.00 57.31           H  
ATOM    529  HA  VAL C  83     -18.157  73.619 101.257  1.00 56.91           H  
ATOM    530  HB  VAL C  83     -17.261  75.865 103.163  1.00 57.05           H  
ATOM    531 HG11 VAL C  83     -15.328  75.009 101.915  1.00 54.93           H  
ATOM    532 HG12 VAL C  83     -16.214  75.132 100.382  1.00 54.93           H  
ATOM    533 HG13 VAL C  83     -15.776  76.587 101.295  1.00 54.93           H  
ATOM    534 HG21 VAL C  83     -18.609  76.160 100.434  1.00 57.74           H  
ATOM    535 HG22 VAL C  83     -19.414  76.428 101.993  1.00 57.74           H  
ATOM    536 HG23 VAL C  83     -18.078  77.463 101.504  1.00 57.74           H  
ATOM    537  N   LEU C  84     -16.193  72.394 102.288  1.00 59.24           N  
ATOM    538  CA  LEU C  84     -15.126  71.554 102.843  1.00 62.42           C  
ATOM    539  C   LEU C  84     -13.740  72.109 102.401  1.00 64.68           C  
ATOM    540  O   LEU C  84     -13.655  72.756 101.352  1.00 63.85           O  
ATOM    541  CB  LEU C  84     -15.249  70.097 102.372  1.00 62.13           C  
ATOM    542  CG  LEU C  84     -16.561  69.389 102.763  1.00 62.04           C  
ATOM    543  CD1 LEU C  84     -16.537  67.955 102.231  1.00 61.01           C  
ATOM    544  CD2 LEU C  84     -16.799  69.366 104.273  1.00 63.40           C  
ATOM    545  H   LEU C  84     -16.287  72.400 101.283  1.00 59.24           H  
ATOM    546  HA  LEU C  84     -15.195  71.606 103.929  1.00 62.42           H  
ATOM    547  HB2 LEU C  84     -15.150  70.070 101.278  1.00 62.13           H  
ATOM    548  HB3 LEU C  84     -14.402  69.518 102.762  1.00 62.13           H  
ATOM    549  HG  LEU C  84     -17.401  69.911 102.291  1.00 62.04           H  
ATOM    550 HD11 LEU C  84     -16.328  67.934 101.158  1.00 61.01           H  
ATOM    551 HD12 LEU C  84     -15.763  67.366 102.731  1.00 61.01           H  
ATOM    552 HD13 LEU C  84     -17.502  67.463 102.395  1.00 61.01           H  
ATOM    553 HD21 LEU C  84     -15.950  68.924 104.805  1.00 63.40           H  
ATOM    554 HD22 LEU C  84     -16.963  70.372 104.667  1.00 63.40           H  
ATOM    555 HD23 LEU C  84     -17.693  68.779 104.515  1.00 63.40           H  
ATOM    556  N   PRO C  85     -12.666  71.805 103.169  1.00 68.49           N  
ATOM    557  CA  PRO C  85     -11.300  72.153 102.756  1.00 70.47           C  
ATOM    558  C   PRO C  85     -10.749  71.249 101.609  1.00 70.91           C  
ATOM    559  O   PRO C  85     -11.484  70.475 100.982  1.00 71.48           O  
ATOM    560  CB  PRO C  85     -10.460  71.989 104.035  1.00 71.25           C  
ATOM    561  CG  PRO C  85     -11.477  71.851 105.159  1.00 72.52           C  
ATOM    562  CD  PRO C  85     -12.640  71.165 104.471  1.00 70.52           C  
ATOM    563  HA  PRO C  85     -11.293  73.192 102.403  1.00 70.47           H  
ATOM    564  HB2 PRO C  85      -9.847  71.086 104.000  1.00 71.25           H  
ATOM    565  HB3 PRO C  85      -9.787  72.838 104.195  1.00 71.25           H  
ATOM    566  HG2 PRO C  85     -11.779  72.847 105.507  1.00 72.52           H  
ATOM    567  HG3 PRO C  85     -11.095  71.293 106.017  1.00 72.52           H  
ATOM    568  HD2 PRO C  85     -13.564  71.282 105.035  1.00 70.52           H  
ATOM    569  HD3 PRO C  85     -12.445  70.100 104.308  1.00 70.52           H  
ATOM    570  N   GLN C  86      -9.469  71.463 101.298  1.00 70.77           N  
ATOM    571  CA  GLN C  86      -8.690  70.762 100.265  1.00 69.95           C  
ATOM    572  C   GLN C  86      -9.086  71.104  98.806  1.00 66.36           C  
ATOM    573  O   GLN C  86      -8.228  71.125  97.925  1.00 64.27           O  
ATOM    574  CB  GLN C  86      -8.627  69.231 100.438  1.00 71.63           C  
ATOM    575  CG  GLN C  86      -7.583  68.782 101.463  1.00 75.22           C  
ATOM    576  CD  GLN C  86      -7.961  69.178 102.868  1.00 79.18           C  
ATOM    577  OE1 GLN C  86      -7.482  70.175 103.417  1.00 82.72           O  
ATOM    578  NE2 GLN C  86      -8.892  68.413 103.445  1.00 76.69           N  
ATOM    579  H   GLN C  86      -8.956  72.157 101.822  1.00 70.77           H  
ATOM    580  HA  GLN C  86      -7.675  71.170 100.373  1.00 69.95           H  
ATOM    581  HB2 GLN C  86      -9.610  68.822 100.698  1.00 71.63           H  
ATOM    582  HB3 GLN C  86      -8.353  68.771  99.479  1.00 71.63           H  
ATOM    583  HG2 GLN C  86      -6.597  69.198 101.229  1.00 75.22           H  
ATOM    584  HG3 GLN C  86      -7.482  67.691 101.429  1.00 75.22           H  
ATOM    585 HE21 GLN C  86      -9.256  67.606 102.958  1.00 76.69           H  
ATOM    586 HE22 GLN C  86      -9.232  68.641 104.368  1.00 76.69           H  
ATOM    587  N   VAL C  87     -10.367  71.175  98.535  1.00 66.69           N  
ATOM    588  CA  VAL C  87     -10.882  71.363  97.173  1.00 67.34           C  
ATOM    589  C   VAL C  87     -10.756  72.860  96.760  1.00 67.73           C  
ATOM    590  O   VAL C  87     -11.710  73.592  96.676  1.00 68.39           O  
ATOM    591  CB  VAL C  87     -12.334  70.841  97.036  1.00 68.12           C  
ATOM    592  CG1 VAL C  87     -12.782  70.830  95.570  1.00 67.60           C  
ATOM    593  CG2 VAL C  87     -12.488  69.418  97.582  1.00 68.87           C  
ATOM    594  H   VAL C  87     -11.061  71.036  99.256  1.00 66.69           H  
ATOM    595  HA  VAL C  87     -10.241  70.784  96.493  1.00 67.34           H  
ATOM    596  HB  VAL C  87     -13.011  71.494  97.601  1.00 68.12           H  
ATOM    597 HG11 VAL C  87     -12.698  71.816  95.107  1.00 67.60           H  
ATOM    598 HG12 VAL C  87     -12.183  70.127  94.982  1.00 67.60           H  
ATOM    599 HG13 VAL C  87     -13.829  70.519  95.490  1.00 67.60           H  
ATOM    600 HG21 VAL C  87     -11.815  68.719  97.074  1.00 68.87           H  
ATOM    601 HG22 VAL C  87     -12.284  69.368  98.654  1.00 68.87           H  
ATOM    602 HG23 VAL C  87     -13.514  69.065  97.440  1.00 68.87           H  
ATOM    603  N   MET C  88      -9.531  73.251  96.501  1.00 68.12           N  
ATOM    604  CA  MET C  88      -9.212  74.538  95.867  1.00 69.37           C  
ATOM    605  C   MET C  88      -9.006  74.165  94.373  1.00 67.52           C  
ATOM    606  O   MET C  88      -7.957  73.733  93.948  1.00 68.26           O  
ATOM    607  CB  MET C  88      -7.988  75.184  96.520  1.00 72.07           C  
ATOM    608  CG  MET C  88      -8.034  76.715  96.554  1.00 77.78           C  
ATOM    609  SD  MET C  88      -8.089  77.470  94.900  1.00 84.84           S  
ATOM    610  CE  MET C  88      -7.780  79.191  95.384  1.00 85.04           C  
ATOM    611  H   MET C  88      -8.755  72.644  96.721  1.00 68.12           H  
ATOM    612  HA  MET C  88     -10.081  75.200  95.956  1.00 69.37           H  
ATOM    613  HB2 MET C  88      -7.062  74.869  96.033  1.00 72.07           H  
ATOM    614  HB3 MET C  88      -7.913  74.847  97.563  1.00 72.07           H  
ATOM    615  HG2 MET C  88      -7.139  77.077  97.071  1.00 77.78           H  
ATOM    616  HG3 MET C  88      -8.906  77.050  97.124  1.00 77.78           H  
ATOM    617  HE1 MET C  88      -8.490  79.510  96.149  1.00 85.04           H  
ATOM    618  HE2 MET C  88      -6.761  79.293  95.766  1.00 85.04           H  
ATOM    619  HE3 MET C  88      -7.892  79.836  94.509  1.00 85.04           H  
ATOM    620  N   MET C  89     -10.120  74.141  93.679  1.00 64.20           N  
ATOM    621  CA  MET C  89     -10.227  73.897  92.241  1.00 63.91           C  
ATOM    622  C   MET C  89     -11.671  74.255  91.818  1.00 62.34           C  
ATOM    623  O   MET C  89     -12.558  74.284  92.623  1.00 63.69           O  
ATOM    624  CB  MET C  89      -9.921  72.441  91.839  1.00 64.31           C  
ATOM    625  CG  MET C  89     -10.744  71.426  92.634  1.00 64.01           C  
ATOM    626  SD  MET C  89     -10.571  69.730  91.989  1.00 65.54           S  
ATOM    627  CE  MET C  89     -11.703  69.842  90.579  1.00 63.89           C  
ATOM    628  H   MET C  89     -11.004  74.242  94.157  1.00 64.20           H  
ATOM    629  HA  MET C  89      -9.530  74.574  91.734  1.00 63.91           H  
ATOM    630  HB2 MET C  89      -8.854  72.236  91.996  1.00 64.31           H  
ATOM    631  HB3 MET C  89     -10.103  72.328  90.764  1.00 64.31           H  
ATOM    632  HG2 MET C  89     -11.809  71.677  92.648  1.00 64.01           H  
ATOM    633  HG3 MET C  89     -10.399  71.408  93.673  1.00 64.01           H  
ATOM    634  HE1 MET C  89     -12.704  70.110  90.921  1.00 63.89           H  
ATOM    635  HE2 MET C  89     -11.352  70.583  89.860  1.00 63.89           H  
ATOM    636  HE3 MET C  89     -11.756  68.870  90.083  1.00 63.89           H  
ATOM    637  N   ILE C  90     -11.864  74.479  90.534  1.00 59.34           N  
ATOM    638  CA  ILE C  90     -13.199  74.690  89.976  1.00 58.13           C  
ATOM    639  C   ILE C  90     -13.691  73.280  89.559  1.00 55.27           C  
ATOM    640  O   ILE C  90     -13.035  72.573  88.853  1.00 57.27           O  
ATOM    641  CB  ILE C  90     -13.197  75.646  88.761  1.00 59.28           C  
ATOM    642  CG1 ILE C  90     -12.782  77.092  89.107  1.00 61.59           C  
ATOM    643  CG2 ILE C  90     -14.600  75.705  88.129  1.00 58.33           C  
ATOM    644  CD1 ILE C  90     -11.320  77.286  89.480  1.00 63.30           C  
ATOM    645  H   ILE C  90     -11.076  74.489  89.903  1.00 59.34           H  
ATOM    646  HA  ILE C  90     -13.856  75.093  90.757  1.00 58.13           H  
ATOM    647  HB  ILE C  90     -12.503  75.263  88.001  1.00 59.28           H  
ATOM    648 HG12 ILE C  90     -12.967  77.712  88.222  1.00 61.59           H  
ATOM    649 HG13 ILE C  90     -13.418  77.490  89.907  1.00 61.59           H  
ATOM    650 HG21 ILE C  90     -14.887  74.743  87.695  1.00 58.33           H  
ATOM    651 HG22 ILE C  90     -15.355  75.988  88.871  1.00 58.33           H  
ATOM    652 HG23 ILE C  90     -14.637  76.441  87.320  1.00 58.33           H  
ATOM    653 HD11 ILE C  90     -11.108  76.929  90.490  1.00 63.30           H  
ATOM    654 HD12 ILE C  90     -10.660  76.776  88.773  1.00 63.30           H  
ATOM    655 HD13 ILE C  90     -11.071  78.352  89.463  1.00 63.30           H  
ATOM    656  N   LEU C  91     -14.878  72.949  89.992  1.00 51.70           N  
ATOM    657  CA  LEU C  91     -15.537  71.646  89.782  1.00 49.55           C  
ATOM    658  C   LEU C  91     -16.825  71.976  89.009  1.00 50.10           C  
ATOM    659  O   LEU C  91     -17.606  72.832  89.437  1.00 54.56           O  
ATOM    660  CB  LEU C  91     -15.815  71.042  91.168  1.00 49.19           C  
ATOM    661  CG  LEU C  91     -16.417  69.630  91.267  1.00 47.90           C  
ATOM    662  CD1 LEU C  91     -17.927  69.613  91.058  1.00 47.66           C  
ATOM    663  CD2 LEU C  91     -15.726  68.623  90.360  1.00 46.59           C  
ATOM    664  H   LEU C  91     -15.425  73.638  90.487  1.00 51.70           H  
ATOM    665  HA  LEU C  91     -14.880  71.002  89.191  1.00 49.55           H  
ATOM    666  HB2 LEU C  91     -14.855  71.013  91.703  1.00 49.19           H  
ATOM    667  HB3 LEU C  91     -16.452  71.729  91.741  1.00 49.19           H  
ATOM    668  HG  LEU C  91     -16.257  69.297  92.300  1.00 47.90           H  
ATOM    669 HD11 LEU C  91     -18.422  70.326  91.725  1.00 47.66           H  
ATOM    670 HD12 LEU C  91     -18.202  69.853  90.031  1.00 47.66           H  
ATOM    671 HD13 LEU C  91     -18.326  68.619  91.286  1.00 47.66           H  
ATOM    672 HD21 LEU C  91     -15.840  68.902  89.315  1.00 46.59           H  
ATOM    673 HD22 LEU C  91     -14.656  68.561  90.584  1.00 46.59           H  
ATOM    674 HD23 LEU C  91     -16.155  67.624  90.483  1.00 46.59           H  
ATOM    675  N   ILE C  92     -17.025  71.333  87.865  1.00 46.57           N  
ATOM    676  CA  ILE C  92     -18.166  71.574  86.963  1.00 43.55           C  
ATOM    677  C   ILE C  92     -19.255  70.472  87.189  1.00 42.53           C  
ATOM    678  O   ILE C  92     -18.919  69.357  87.575  1.00 41.08           O  
ATOM    679  CB  ILE C  92     -17.642  71.715  85.499  1.00 42.85           C  
ATOM    680  CG1 ILE C  92     -17.653  73.204  85.085  1.00 43.21           C  
ATOM    681  CG2 ILE C  92     -18.365  70.842  84.478  1.00 42.96           C  
ATOM    682  CD1 ILE C  92     -17.114  73.481  83.689  1.00 43.37           C  
ATOM    683  H   ILE C  92     -16.380  70.605  87.593  1.00 46.57           H  
ATOM    684  HA  ILE C  92     -18.605  72.526  87.278  1.00 43.55           H  
ATOM    685  HB  ILE C  92     -16.590  71.397  85.472  1.00 42.85           H  
ATOM    686 HG12 ILE C  92     -18.672  73.602  85.149  1.00 43.21           H  
ATOM    687 HG13 ILE C  92     -17.040  73.764  85.801  1.00 43.21           H  
ATOM    688 HG21 ILE C  92     -18.307  69.786  84.757  1.00 42.96           H  
ATOM    689 HG22 ILE C  92     -19.412  71.125  84.370  1.00 42.96           H  
ATOM    690 HG23 ILE C  92     -17.906  70.932  83.490  1.00 42.96           H  
ATOM    691 HD11 ILE C  92     -16.142  73.003  83.538  1.00 43.37           H  
ATOM    692 HD12 ILE C  92     -17.802  73.123  82.917  1.00 43.37           H  
ATOM    693 HD13 ILE C  92     -16.992  74.559  83.541  1.00 43.37           H  
ATOM    694  N   PRO C  93     -20.531  70.781  86.893  1.00 42.93           N  
ATOM    695  CA  PRO C  93     -21.572  69.742  86.898  1.00 43.24           C  
ATOM    696  C   PRO C  93     -21.242  68.526  86.000  1.00 42.78           C  
ATOM    697  O   PRO C  93     -20.663  68.669  84.915  1.00 42.60           O  
ATOM    698  CB  PRO C  93     -22.826  70.451  86.387  1.00 43.59           C  
ATOM    699  CG  PRO C  93     -22.599  71.901  86.789  1.00 43.86           C  
ATOM    700  CD  PRO C  93     -21.101  72.087  86.600  1.00 43.61           C  
ATOM    701  HA  PRO C  93     -21.700  69.434  87.937  1.00 43.24           H  
ATOM    702  HB2 PRO C  93     -22.910  70.375  85.297  1.00 43.59           H  
ATOM    703  HB3 PRO C  93     -23.741  70.035  86.819  1.00 43.59           H  
ATOM    704  HG2 PRO C  93     -22.865  72.036  87.844  1.00 43.86           H  
ATOM    705  HG3 PRO C  93     -23.189  72.604  86.195  1.00 43.86           H  
ATOM    706  HD2 PRO C  93     -20.703  72.857  87.266  1.00 43.61           H  
ATOM    707  HD3 PRO C  93     -20.859  72.349  85.568  1.00 43.61           H  
ATOM    708  N   GLY C  94     -21.550  67.337  86.517  1.00 42.59           N  
ATOM    709  CA  GLY C  94     -21.248  66.075  85.850  1.00 41.99           C  
ATOM    710  C   GLY C  94     -19.868  65.485  86.211  1.00 41.21           C  
ATOM    711  O   GLY C  94     -19.630  64.300  86.046  1.00 41.21           O  
ATOM    712  H   GLY C  94     -21.988  67.299  87.426  1.00 42.59           H  
ATOM    713  HA2 GLY C  94     -22.017  65.360  86.157  1.00 41.99           H  
ATOM    714  HA3 GLY C  94     -21.289  66.210  84.764  1.00 41.99           H  
ATOM    715  N   GLN C  95     -18.952  66.358  86.624  1.00 41.15           N  
ATOM    716  CA  GLN C  95     -17.562  65.998  86.876  1.00 40.83           C  
ATOM    717  C   GLN C  95     -17.488  65.264  88.237  1.00 42.38           C  
ATOM    718  O   GLN C  95     -18.057  65.694  89.235  1.00 44.79           O  
ATOM    719  CB  GLN C  95     -16.702  67.264  86.886  1.00 40.74           C  
ATOM    720  CG  GLN C  95     -15.200  67.012  86.955  1.00 40.50           C  
ATOM    721  CD  GLN C  95     -14.401  68.308  86.962  1.00 40.66           C  
ATOM    722  NE2 GLN C  95     -13.177  68.238  87.066  1.00 41.65           N  
ATOM    723  OE1 GLN C  95     -15.038  69.463  86.849  1.00 40.52           O  
ATOM    724  H   GLN C  95     -19.226  67.321  86.760  1.00 41.15           H  
ATOM    725  HA  GLN C  95     -17.237  65.325  86.074  1.00 40.83           H  
ATOM    726  HB2 GLN C  95     -16.923  67.854  85.987  1.00 40.74           H  
ATOM    727  HB3 GLN C  95     -16.991  67.884  87.739  1.00 40.74           H  
ATOM    728  HG2 GLN C  95     -14.877  66.415  86.094  1.00 40.50           H  
ATOM    729  HG3 GLN C  95     -14.944  66.458  87.865  1.00 40.50           H  
ATOM    730 HE21 GLN C  95     -12.621  69.081  87.067  1.00 41.65           H  
ATOM    731 HE22 GLN C  95     -12.728  67.337  87.150  1.00 41.65           H  
ATOM    732  N   THR C  96     -16.751  64.175  88.259  1.00 42.69           N  
ATOM    733  CA  THR C  96     -16.533  63.365  89.473  1.00 42.89           C  
ATOM    734  C   THR C  96     -15.335  63.948  90.243  1.00 42.81           C  
ATOM    735  O   THR C  96     -14.303  64.319  89.678  1.00 44.95           O  
ATOM    736  CB  THR C  96     -16.299  61.879  89.123  1.00 43.55           C  
ATOM    737  OG1 THR C  96     -17.551  61.272  88.760  1.00 45.51           O  
ATOM    738  CG2 THR C  96     -15.729  61.041  90.263  1.00 45.55           C  
ATOM    739  H   THR C  96     -16.258  63.874  87.430  1.00 42.69           H  
ATOM    740  HA  THR C  96     -17.439  63.449  90.081  1.00 42.89           H  
ATOM    741  HB  THR C  96     -15.633  61.789  88.258  1.00 43.55           H  
ATOM    742 HG21 THR C  96     -14.715  61.350  90.531  1.00 45.55           H  
ATOM    743 HG22 THR C  96     -16.365  61.102  91.153  1.00 45.55           H  
ATOM    744 HG23 THR C  96     -15.691  59.985  89.976  1.00 45.55           H  
ATOM    745  HG1 THR C  96     -17.984  61.859  88.109  1.00 45.51           H  
ATOM    746  N   LEU C  97     -15.484  64.002  91.567  1.00 41.51           N  
ATOM    747  CA  LEU C  97     -14.519  64.541  92.526  1.00 40.31           C  
ATOM    748  C   LEU C  97     -14.328  63.471  93.631  1.00 40.97           C  
ATOM    749  O   LEU C  97     -15.241  63.243  94.420  1.00 42.93           O  
ATOM    750  CB  LEU C  97     -15.115  65.833  93.117  1.00 40.60           C  
ATOM    751  CG  LEU C  97     -14.363  66.447  94.311  1.00 40.82           C  
ATOM    752  CD1 LEU C  97     -12.913  66.774  93.977  1.00 40.48           C  
ATOM    753  CD2 LEU C  97     -15.084  67.713  94.774  1.00 40.74           C  
ATOM    754  H   LEU C  97     -16.344  63.667  91.979  1.00 41.51           H  
ATOM    755  HA  LEU C  97     -13.585  64.773  92.012  1.00 40.31           H  
ATOM    756  HB2 LEU C  97     -15.181  66.577  92.314  1.00 40.60           H  
ATOM    757  HB3 LEU C  97     -16.152  65.643  93.427  1.00 40.60           H  
ATOM    758  HG  LEU C  97     -14.374  65.739  95.148  1.00 40.82           H  
ATOM    759 HD11 LEU C  97     -12.347  65.861  93.778  1.00 40.48           H  
ATOM    760 HD12 LEU C  97     -12.843  67.419  93.095  1.00 40.48           H  
ATOM    761 HD13 LEU C  97     -12.426  67.288  94.812  1.00 40.48           H  
ATOM    762 HD21 LEU C  97     -14.990  68.515  94.036  1.00 40.74           H  
ATOM    763 HD22 LEU C  97     -16.149  67.524  94.941  1.00 40.74           H  
ATOM    764 HD23 LEU C  97     -14.658  68.072  95.714  1.00 40.74           H  
ATOM    765  N   PRO C  98     -13.173  62.780  93.643  1.00 40.30           N  
ATOM    766  CA  PRO C  98     -12.817  61.927  94.779  1.00 40.12           C  
ATOM    767  C   PRO C  98     -12.170  62.778  95.902  1.00 40.63           C  
ATOM    768  O   PRO C  98     -11.545  63.802  95.634  1.00 41.00           O  
ATOM    769  CB  PRO C  98     -11.819  60.946  94.183  1.00 39.07           C  
ATOM    770  CG  PRO C  98     -11.076  61.796  93.157  1.00 38.83           C  
ATOM    771  CD  PRO C  98     -12.141  62.739  92.614  1.00 39.28           C  
ATOM    772  HA  PRO C  98     -13.698  61.421  95.174  1.00 40.12           H  
ATOM    773  HB2 PRO C  98     -11.156  60.488  94.919  1.00 39.07           H  
ATOM    774  HB3 PRO C  98     -12.360  60.143  93.667  1.00 39.07           H  
ATOM    775  HG2 PRO C  98     -10.610  61.197  92.375  1.00 38.83           H  
ATOM    776  HG3 PRO C  98     -10.283  62.377  93.637  1.00 38.83           H  
ATOM    777  HD2 PRO C  98     -12.591  62.359  91.692  1.00 39.28           H  
ATOM    778  HD3 PRO C  98     -11.736  63.737  92.430  1.00 39.28           H  
ATOM    779  N   LEU C  99     -12.277  62.299  97.137  1.00 41.21           N  
ATOM    780  CA  LEU C  99     -11.729  63.004  98.293  1.00 41.54           C  
ATOM    781  C   LEU C  99     -11.305  62.029  99.417  1.00 42.30           C  
ATOM    782  O   LEU C  99     -11.889  60.966  99.616  1.00 42.69           O  
ATOM    783  CB  LEU C  99     -12.776  63.970  98.881  1.00 41.39           C  
ATOM    784  CG  LEU C  99     -12.497  65.469  98.670  1.00 40.79           C  
ATOM    785  CD1 LEU C  99     -13.696  66.257  99.208  1.00 40.75           C  
ATOM    786  CD2 LEU C  99     -11.220  65.939  99.366  1.00 40.56           C  
ATOM    787  H   LEU C  99     -12.769  61.430  97.286  1.00 41.21           H  
ATOM    788  HA  LEU C  99     -10.833  63.540  97.961  1.00 41.54           H  
ATOM    789  HB2 LEU C  99     -13.752  63.749  98.433  1.00 41.39           H  
ATOM    790  HB3 LEU C  99     -12.896  63.796  99.959  1.00 41.39           H  
ATOM    791  HG  LEU C  99     -12.406  65.673  97.596  1.00 40.79           H  
ATOM    792 HD11 LEU C  99     -14.606  65.985  98.665  1.00 40.75           H  
ATOM    793 HD12 LEU C  99     -13.866  66.050 100.270  1.00 40.75           H  
ATOM    794 HD13 LEU C  99     -13.550  67.333  99.099  1.00 40.75           H  
ATOM    795 HD21 LEU C  99     -11.245  65.710 100.436  1.00 40.56           H  
ATOM    796 HD22 LEU C  99     -10.330  65.469  98.938  1.00 40.56           H  
ATOM    797 HD23 LEU C  99     -11.095  67.021  99.258  1.00 40.56           H  
ATOM    798  N   GLN C 100     -10.340  62.489 100.210  1.00 42.42           N  
ATOM    799  CA  GLN C 100      -9.954  61.936 101.506  1.00 42.45           C  
ATOM    800  C   GLN C 100     -10.026  63.116 102.492  1.00 42.78           C  
ATOM    801  O   GLN C 100      -9.593  64.226 102.169  1.00 41.88           O  
ATOM    802  CB  GLN C 100      -8.525  61.393 101.542  1.00 42.65           C  
ATOM    803  CG  GLN C 100      -8.327  60.134 100.705  1.00 43.74           C  
ATOM    804  CD  GLN C 100      -7.095  59.391 101.183  1.00 44.34           C  
ATOM    805  NE2 GLN C 100      -5.978  59.848 100.954  1.00 45.68           N  
ATOM    806  OE1 GLN C 100      -7.288  58.274 101.873  1.00 44.64           O  
ATOM    807  H   GLN C 100      -9.856  63.334  99.942  1.00 42.42           H  
ATOM    808  HA  GLN C 100     -10.667  61.162 101.799  1.00 42.45           H  
ATOM    809  HB2 GLN C 100      -7.817  62.163 101.210  1.00 42.65           H  
ATOM    810  HB3 GLN C 100      -8.261  61.177 102.586  1.00 42.65           H  
ATOM    811  HG2 GLN C 100      -8.213  60.383  99.644  1.00 43.74           H  
ATOM    812  HG3 GLN C 100      -9.189  59.467 100.792  1.00 43.74           H  
ATOM    813 HE21 GLN C 100      -5.157  59.369 101.297  1.00 45.68           H  
ATOM    814 HE22 GLN C 100      -5.880  60.702 100.424  1.00 45.68           H  
ATOM    815  N   LEU C 101     -10.524  62.850 103.693  1.00 43.88           N  
ATOM    816  CA  LEU C 101     -10.780  63.859 104.722  1.00 46.15           C  
ATOM    817  C   LEU C 101     -10.239  63.293 106.052  1.00 47.06           C  
ATOM    818  O   LEU C 101     -10.338  62.103 106.340  1.00 46.37           O  
ATOM    819  CB  LEU C 101     -12.276  64.140 104.826  1.00 46.84           C  
ATOM    820  CG  LEU C 101     -12.885  64.775 103.560  1.00 45.54           C  
ATOM    821  CD1 LEU C 101     -14.405  64.759 103.670  1.00 46.30           C  
ATOM    822  CD2 LEU C 101     -12.402  66.207 103.330  1.00 44.11           C  
ATOM    823  H   LEU C 101     -10.724  61.894 103.947  1.00 43.88           H  
ATOM    824  HA  LEU C 101     -10.227  64.771 104.476  1.00 46.15           H  
ATOM    825  HB2 LEU C 101     -12.795  63.195 105.025  1.00 46.84           H  
ATOM    826  HB3 LEU C 101     -12.469  64.776 105.695  1.00 46.84           H  
ATOM    827  HG  LEU C 101     -12.621  64.176 102.681  1.00 45.54           H  
ATOM    828 HD11 LEU C 101     -14.778  63.740 103.810  1.00 46.30           H  
ATOM    829 HD12 LEU C 101     -14.735  65.364 104.520  1.00 46.30           H  
ATOM    830 HD13 LEU C 101     -14.864  65.155 102.759  1.00 46.30           H  
ATOM    831 HD21 LEU C 101     -12.658  66.854 104.174  1.00 44.11           H  
ATOM    832 HD22 LEU C 101     -11.319  66.250 103.183  1.00 44.11           H  
ATOM    833 HD23 LEU C 101     -12.867  66.635 102.436  1.00 44.11           H  
ATOM    834  N   PHE C 102      -9.536  64.156 106.781  1.00 49.21           N  
ATOM    835  CA  PHE C 102      -8.696  63.767 107.918  1.00 53.71           C  
ATOM    836  C   PHE C 102      -9.030  64.506 109.229  1.00 57.31           C  
ATOM    837  O   PHE C 102      -8.668  64.036 110.309  1.00 57.70           O  
ATOM    838  CB  PHE C 102      -7.216  64.104 107.627  1.00 52.17           C  
ATOM    839  CG  PHE C 102      -6.586  63.323 106.499  1.00 51.15           C  
ATOM    840  CD1 PHE C 102      -5.891  62.139 106.758  1.00 51.00           C  
ATOM    841  CD2 PHE C 102      -6.657  63.782 105.185  1.00 49.44           C  
ATOM    842  CE1 PHE C 102      -5.270  61.434 105.733  1.00 48.70           C  
ATOM    843  CE2 PHE C 102      -6.040  63.082 104.161  1.00 47.92           C  
ATOM    844  CZ  PHE C 102      -5.343  61.908 104.438  1.00 48.06           C  
ATOM    845  H   PHE C 102      -9.511  65.130 106.517  1.00 49.21           H  
ATOM    846  HA  PHE C 102      -8.812  62.694 108.108  1.00 53.71           H  
ATOM    847  HB2 PHE C 102      -7.113  65.177 107.407  1.00 52.17           H  
ATOM    848  HB3 PHE C 102      -6.612  63.947 108.531  1.00 52.17           H  
ATOM    849  HD1 PHE C 102      -5.835  61.766 107.769  1.00 51.00           H  
ATOM    850  HD2 PHE C 102      -7.199  64.690 104.963  1.00 49.44           H  
ATOM    851  HE1 PHE C 102      -4.734  60.521 105.948  1.00 48.70           H  
ATOM    852  HE2 PHE C 102      -6.099  63.448 103.147  1.00 47.92           H  
ATOM    853  HZ  PHE C 102      -4.859  61.368 103.638  1.00 48.06           H  
ATOM    854  N   HIS C 103      -9.511  65.738 109.104  1.00 60.19           N  
ATOM    855  CA  HIS C 103      -9.590  66.630 110.254  1.00 65.74           C  
ATOM    856  C   HIS C 103     -10.895  66.335 111.029  1.00 65.71           C  
ATOM    857  O   HIS C 103     -11.917  66.059 110.412  1.00 64.97           O  
ATOM    858  CB  HIS C 103      -9.600  68.109 109.858  1.00 70.65           C  
ATOM    859  CG  HIS C 103      -8.287  68.592 109.381  1.00 74.96           C  
ATOM    860  CD2 HIS C 103      -7.758  68.673 108.144  1.00 74.95           C  
ATOM    861  ND1 HIS C 103      -7.324  69.094 110.257  1.00 77.66           N  
ATOM    862  NE2 HIS C 103      -6.529  69.218 108.218  1.00 76.40           N  
ATOM    863  CE1 HIS C 103      -6.265  69.473 109.513  1.00 80.01           C  
ATOM    864  H   HIS C 103      -9.827  66.063 108.202  1.00 60.19           H  
ATOM    865  HA  HIS C 103      -8.728  66.419 110.896  1.00 65.74           H  
ATOM    866  HB2 HIS C 103      -9.894  68.728 110.715  1.00 70.65           H  
ATOM    867  HB3 HIS C 103     -10.362  68.295 109.097  1.00 70.65           H  
ATOM    868  HD2 HIS C 103      -8.244  68.351 107.235  1.00 74.95           H  
ATOM    869  HE2 HIS C 103      -5.871  69.417 107.385  1.00 76.40           H  
ATOM    870  HE1 HIS C 103      -5.412  69.880 109.870  1.00 80.01           H  
ATOM    871  N   PRO C 104     -10.871  66.529 112.363  1.00 67.81           N  
ATOM    872  CA  PRO C 104     -12.073  66.257 113.164  1.00 68.43           C  
ATOM    873  C   PRO C 104     -13.239  67.228 112.848  1.00 68.66           C  
ATOM    874  O   PRO C 104     -14.383  66.999 113.244  1.00 66.80           O  
ATOM    875  CB  PRO C 104     -11.605  66.389 114.612  1.00 69.83           C  
ATOM    876  CG  PRO C 104     -10.403  67.325 114.522  1.00 70.21           C  
ATOM    877  CD  PRO C 104      -9.752  66.930 113.206  1.00 67.58           C  
ATOM    878  HA  PRO C 104     -12.428  65.244 112.943  1.00 68.43           H  
ATOM    879  HB2 PRO C 104     -12.373  66.768 115.293  1.00 69.83           H  
ATOM    880  HB3 PRO C 104     -11.274  65.411 114.983  1.00 69.83           H  
ATOM    881  HG2 PRO C 104      -9.724  67.229 115.373  1.00 70.21           H  
ATOM    882  HG3 PRO C 104     -10.748  68.365 114.474  1.00 70.21           H  
ATOM    883  HD2 PRO C 104      -9.098  66.060 113.327  1.00 67.58           H  
ATOM    884  HD3 PRO C 104      -9.181  67.748 112.760  1.00 67.58           H  
ATOM    885  N   GLN C 105     -12.889  68.321 112.163  1.00 70.65           N  
ATOM    886  CA  GLN C 105     -13.851  69.296 111.652  1.00 71.72           C  
ATOM    887  C   GLN C 105     -14.619  68.651 110.460  1.00 71.18           C  
ATOM    888  O   GLN C 105     -15.828  68.865 110.295  1.00 72.50           O  
ATOM    889  CB  GLN C 105     -13.101  70.542 111.153  1.00 72.82           C  
ATOM    890  CG  GLN C 105     -12.305  71.269 112.240  1.00 75.74           C  
ATOM    891  CD  GLN C 105     -13.114  72.377 112.863  1.00 79.27           C  
ATOM    892  OE1 GLN C 105     -13.244  73.469 112.293  1.00 79.55           O  
ATOM    893  NE2 GLN C 105     -13.679  72.104 114.042  1.00 79.22           N  
ATOM    894  H   GLN C 105     -11.906  68.478 111.993  1.00 70.65           H  
ATOM    895  HA  GLN C 105     -14.569  69.535 112.443  1.00 71.72           H  
ATOM    896  HB2 GLN C 105     -12.394  70.243 110.368  1.00 72.82           H  
ATOM    897  HB3 GLN C 105     -13.809  71.228 110.677  1.00 72.82           H  
ATOM    898  HG2 GLN C 105     -11.426  71.744 111.785  1.00 75.74           H  
ATOM    899  HG3 GLN C 105     -11.924  70.591 113.011  1.00 75.74           H  
ATOM    900 HE21 GLN C 105     -13.545  71.199 114.468  1.00 79.22           H  
ATOM    901 HE22 GLN C 105     -14.240  72.804 114.506  1.00 79.22           H  
ATOM    902  N   GLU C 106     -13.850  68.006 109.576  1.00 68.33           N  
ATOM    903  CA  GLU C 106     -14.333  67.454 108.310  1.00 64.56           C  
ATOM    904  C   GLU C 106     -15.140  66.182 108.597  1.00 64.66           C  
ATOM    905  O   GLU C 106     -16.215  65.960 108.035  1.00 65.97           O  
ATOM    906  CB  GLU C 106     -13.173  67.058 107.391  1.00 62.82           C  
ATOM    907  CG  GLU C 106     -12.324  68.234 106.935  1.00 62.97           C  
ATOM    908  CD  GLU C 106     -10.972  67.823 106.392  1.00 62.60           C  
ATOM    909  OE1 GLU C 106     -10.454  66.739 106.740  1.00 64.33           O  
ATOM    910  OE2 GLU C 106     -10.393  68.634 105.636  1.00 61.88           O1-
ATOM    911  H   GLU C 106     -12.864  67.919 109.780  1.00 68.33           H  
ATOM    912  HA  GLU C 106     -14.993  68.188 107.835  1.00 64.56           H  
ATOM    913  HB2 GLU C 106     -12.551  66.306 107.890  1.00 62.82           H  
ATOM    914  HB3 GLU C 106     -13.583  66.563 106.503  1.00 62.82           H  
ATOM    915  HG2 GLU C 106     -12.136  68.931 107.758  1.00 62.97           H  
ATOM    916  HG3 GLU C 106     -12.874  68.789 106.170  1.00 62.97           H  
ATOM    917  N   VAL C 107     -14.568  65.338 109.457  1.00 63.33           N  
ATOM    918  CA  VAL C 107     -15.108  64.007 109.713  1.00 62.30           C  
ATOM    919  C   VAL C 107     -16.490  64.189 110.387  1.00 63.65           C  
ATOM    920  O   VAL C 107     -17.432  63.445 110.111  1.00 64.25           O  
ATOM    921  CB  VAL C 107     -14.121  63.198 110.581  1.00 62.10           C  
ATOM    922  CG1 VAL C 107     -14.743  61.917 111.134  1.00 62.68           C  
ATOM    923  CG2 VAL C 107     -12.858  62.839 109.784  1.00 59.54           C  
ATOM    924  H   VAL C 107     -13.740  65.642 109.949  1.00 63.33           H  
ATOM    925  HA  VAL C 107     -15.277  63.521 108.744  1.00 62.30           H  
ATOM    926  HB  VAL C 107     -13.812  63.807 111.440  1.00 62.10           H  
ATOM    927 HG11 VAL C 107     -15.547  62.137 111.842  1.00 62.68           H  
ATOM    928 HG12 VAL C 107     -15.155  61.299 110.331  1.00 62.68           H  
ATOM    929 HG13 VAL C 107     -13.992  61.329 111.671  1.00 62.68           H  
ATOM    930 HG21 VAL C 107     -13.096  62.197 108.931  1.00 59.54           H  
ATOM    931 HG22 VAL C 107     -12.358  63.729 109.393  1.00 59.54           H  
ATOM    932 HG23 VAL C 107     -12.138  62.308 110.415  1.00 59.54           H  
ATOM    933  N   SER C 108     -16.553  65.094 111.364  1.00 63.90           N  
ATOM    934  CA  SER C 108     -17.772  65.307 112.142  1.00 65.08           C  
ATOM    935  C   SER C 108     -18.936  65.934 111.338  1.00 64.17           C  
ATOM    936  O   SER C 108     -20.058  65.946 111.865  1.00 64.59           O  
ATOM    937  CB  SER C 108     -17.505  66.190 113.367  1.00 67.43           C  
ATOM    938  OG  SER C 108     -16.483  65.611 114.180  1.00 69.06           O  
ATOM    939  H   SER C 108     -15.716  65.589 111.635  1.00 63.90           H  
ATOM    940  HA  SER C 108     -18.103  64.314 112.475  1.00 65.08           H  
ATOM    941  HB2 SER C 108     -18.405  66.286 113.983  1.00 67.43           H  
ATOM    942  HB3 SER C 108     -17.197  67.201 113.074  1.00 67.43           H  
ATOM    943  HG  SER C 108     -15.678  66.157 114.039  1.00 69.06           H  
ATOM    944  N   MET C 109     -18.606  66.696 110.288  1.00 61.59           N  
ATOM    945  CA  MET C 109     -19.478  67.067 109.195  1.00 60.31           C  
ATOM    946  C   MET C 109     -19.820  65.851 108.307  1.00 59.10           C  
ATOM    947  O   MET C 109     -20.993  65.540 108.141  1.00 60.35           O  
ATOM    948  CB  MET C 109     -18.893  68.216 108.365  1.00  0.00           C  
ATOM    949  CG  MET C 109     -19.828  68.738 107.268  1.00  0.00           C  
ATOM    950  SD  MET C 109     -21.198  69.747 107.929  1.00  0.00           S  
ATOM    951  CE  MET C 109     -22.580  68.607 107.680  1.00  0.00           C  
ATOM    952  H   MET C 109     -17.760  67.167 110.613  1.00 61.59           H  
ATOM    953  HA  MET C 109     -20.416  67.391 109.661  1.00 60.31           H  
ATOM    954  HB2 MET C 109     -18.598  69.040 109.028  1.00  0.00           H  
ATOM    955  HB3 MET C 109     -17.965  67.887 107.883  1.00  0.00           H  
ATOM    956  HG2 MET C 109     -19.251  69.399 106.612  1.00  0.00           H  
ATOM    957  HG3 MET C 109     -20.208  67.933 106.632  1.00  0.00           H  
ATOM    958  HE1 MET C 109     -22.654  68.327 106.627  1.00  0.00           H  
ATOM    959  HE2 MET C 109     -22.465  67.715 108.298  1.00  0.00           H  
ATOM    960  HE3 MET C 109     -23.509  69.105 107.968  1.00  0.00           H  
ATOM    961  N   VAL C 110     -18.814  65.274 107.656  1.00 57.34           N  
ATOM    962  CA  VAL C 110     -19.076  64.351 106.552  1.00 55.56           C  
ATOM    963  C   VAL C 110     -19.675  63.007 107.015  1.00 57.09           C  
ATOM    964  O   VAL C 110     -20.450  62.402 106.264  1.00 56.05           O  
ATOM    965  CB  VAL C 110     -17.888  64.238 105.582  1.00 52.64           C  
ATOM    966  CG1 VAL C 110     -18.126  63.197 104.483  1.00 51.59           C  
ATOM    967  CG2 VAL C 110     -17.664  65.602 104.909  1.00 50.69           C  
ATOM    968  H   VAL C 110     -17.869  65.542 107.890  1.00 57.34           H  
ATOM    969  HA  VAL C 110     -19.894  64.819 105.992  1.00 55.56           H  
ATOM    970  HB  VAL C 110     -16.981  63.957 106.131  1.00 52.64           H  
ATOM    971 HG11 VAL C 110     -18.190  62.186 104.896  1.00 51.59           H  
ATOM    972 HG12 VAL C 110     -19.054  63.403 103.940  1.00 51.59           H  
ATOM    973 HG13 VAL C 110     -17.304  63.198 103.759  1.00 51.59           H  
ATOM    974 HG21 VAL C 110     -18.591  65.988 104.471  1.00 50.69           H  
ATOM    975 HG22 VAL C 110     -17.296  66.345 105.622  1.00 50.69           H  
ATOM    976 HG23 VAL C 110     -16.938  65.529 104.099  1.00 50.69           H  
ATOM    977  N   ARG C 111     -19.367  62.581 108.238  1.00 59.32           N  
ATOM    978  CA  ARG C 111     -19.942  61.349 108.800  1.00 61.93           C  
ATOM    979  C   ARG C 111     -21.455  61.568 109.114  1.00 64.16           C  
ATOM    980  O   ARG C 111     -22.213  60.603 109.246  1.00 64.78           O  
ATOM    981  CB  ARG C 111     -19.157  60.937 110.052  1.00 63.70           C  
ATOM    982  CG  ARG C 111     -19.535  59.562 110.612  1.00 65.05           C  
ATOM    983  CD  ARG C 111     -18.619  59.160 111.771  1.00 65.42           C  
ATOM    984  NE  ARG C 111     -17.250  58.873 111.322  1.00 64.15           N  
ATOM    985  CZ  ARG C 111     -16.133  58.978 112.040  1.00 64.94           C  
ATOM    986  NH1 ARG C 111     -16.178  59.378 113.305  1.00 66.32           N  
ATOM    987  NH2 ARG C 111     -14.960  58.691 111.490  1.00 63.27           N1+
ATOM    988  H   ARG C 111     -18.734  63.135 108.798  1.00 59.32           H  
ATOM    989  HA  ARG C 111     -19.875  60.571 108.030  1.00 61.93           H  
ATOM    990  HB2 ARG C 111     -18.088  60.930 109.804  1.00 63.70           H  
ATOM    991  HB3 ARG C 111     -19.296  61.689 110.839  1.00 63.70           H  
ATOM    992  HG2 ARG C 111     -19.491  58.810 109.819  1.00 65.05           H  
ATOM    993  HG3 ARG C 111     -20.565  59.587 110.983  1.00 65.05           H  
ATOM    994  HD2 ARG C 111     -19.005  58.251 112.243  1.00 65.42           H  
ATOM    995  HD3 ARG C 111     -18.609  59.971 112.506  1.00 65.42           H  
ATOM    996  HE  ARG C 111     -17.166  58.585 110.358  1.00 64.15           H  
ATOM    997 HH11 ARG C 111     -15.324  59.461 113.839  1.00 66.32           H  
ATOM    998 HH12 ARG C 111     -17.065  59.599 113.733  1.00 66.32           H  
ATOM    999 HH21 ARG C 111     -14.914  58.392 110.526  1.00 63.27           H  
ATOM   1000 HH22 ARG C 111     -14.114  58.772 112.035  1.00 63.27           H  
ATOM   1001  N   ASN C 112     -21.837  62.834 109.279  1.00 65.57           N  
ATOM   1002  CA  ASN C 112     -23.239  63.222 109.499  1.00 68.92           C  
ATOM   1003  C   ASN C 112     -23.948  63.436 108.133  1.00 67.69           C  
ATOM   1004  O   ASN C 112     -25.167  63.288 108.009  1.00 69.49           O  
ATOM   1005  CB  ASN C 112     -23.342  64.505 110.325  1.00 71.63           C  
ATOM   1006  CG  ASN C 112     -23.454  64.176 111.795  1.00 74.71           C  
ATOM   1007  OD1 ASN C 112     -24.390  63.490 112.228  1.00 74.52           O  
ATOM   1008  ND2 ASN C 112     -22.506  64.682 112.584  1.00 76.75           N  
ATOM   1009  H   ASN C 112     -21.146  63.567 109.197  1.00 65.57           H  
ATOM   1010  HA  ASN C 112     -23.755  62.383 109.982  1.00 68.92           H  
ATOM   1011  HB2 ASN C 112     -24.247  65.070 110.069  1.00 71.63           H  
ATOM   1012  HB3 ASN C 112     -22.496  65.175 110.146  1.00 71.63           H  
ATOM   1013 HD21 ASN C 112     -21.761  65.237 112.187  1.00 76.75           H  
ATOM   1014 HD22 ASN C 112     -22.532  64.511 113.579  1.00 76.75           H  
ATOM   1015  N   LEU C 113     -23.176  63.900 107.156  1.00 65.28           N  
ATOM   1016  CA  LEU C 113     -23.650  64.287 105.812  1.00 64.06           C  
ATOM   1017  C   LEU C 113     -23.932  63.086 104.865  1.00 65.20           C  
ATOM   1018  O   LEU C 113     -24.213  63.280 103.684  1.00 64.27           O  
ATOM   1019  CB  LEU C 113     -22.616  65.240 105.183  1.00 61.06           C  
ATOM   1020  CG  LEU C 113     -23.012  66.037 103.927  1.00 59.58           C  
ATOM   1021  CD1 LEU C 113     -24.307  66.825 104.100  1.00 60.69           C  
ATOM   1022  CD2 LEU C 113     -21.862  66.978 103.551  1.00 58.91           C  
ATOM   1023  H   LEU C 113     -22.193  64.048 107.336  1.00 65.28           H  
ATOM   1024  HA  LEU C 113     -24.608  64.797 105.962  1.00 64.06           H  
ATOM   1025  HB2 LEU C 113     -22.300  65.960 105.948  1.00 61.06           H  
ATOM   1026  HB3 LEU C 113     -21.728  64.649 104.927  1.00 61.06           H  
ATOM   1027  HG  LEU C 113     -23.135  65.348 103.087  1.00 59.58           H  
ATOM   1028 HD11 LEU C 113     -25.164  66.156 104.231  1.00 60.69           H  
ATOM   1029 HD12 LEU C 113     -24.257  67.491 104.967  1.00 60.69           H  
ATOM   1030 HD13 LEU C 113     -24.511  67.437 103.216  1.00 60.69           H  
ATOM   1031 HD21 LEU C 113     -21.695  67.736 104.323  1.00 58.91           H  
ATOM   1032 HD22 LEU C 113     -20.929  66.420 103.417  1.00 58.91           H  
ATOM   1033 HD23 LEU C 113     -22.072  67.492 102.610  1.00 58.91           H  
ATOM   1034  N   ILE C 114     -23.984  61.887 105.453  1.00 67.34           N  
ATOM   1035  CA  ILE C 114     -24.404  60.681 104.738  1.00 69.20           C  
ATOM   1036  C   ILE C 114     -25.965  60.663 104.664  1.00 73.50           C  
ATOM   1037  O   ILE C 114     -26.548  59.890 103.901  1.00 77.10           O  
ATOM   1038  CB  ILE C 114     -23.830  59.413 105.413  1.00 69.45           C  
ATOM   1039  CG1 ILE C 114     -22.304  59.504 105.655  1.00 68.00           C  
ATOM   1040  CG2 ILE C 114     -24.151  58.141 104.616  1.00 70.77           C  
ATOM   1041  CD1 ILE C 114     -21.470  59.801 104.415  1.00 67.12           C  
ATOM   1042  H   ILE C 114     -23.738  61.821 106.430  1.00 67.34           H  
ATOM   1043  HA  ILE C 114     -24.050  60.756 103.703  1.00 69.20           H  
ATOM   1044  HB  ILE C 114     -24.301  59.301 106.400  1.00 69.45           H  
ATOM   1045 HG12 ILE C 114     -22.099  60.275 106.405  1.00 68.00           H  
ATOM   1046 HG13 ILE C 114     -21.955  58.565 106.101  1.00 68.00           H  
ATOM   1047 HG21 ILE C 114     -25.219  57.907 104.658  1.00 70.77           H  
ATOM   1048 HG22 ILE C 114     -23.865  58.240 103.564  1.00 70.77           H  
ATOM   1049 HG23 ILE C 114     -23.623  57.275 105.031  1.00 70.77           H  
ATOM   1050 HD11 ILE C 114     -21.602  59.032 103.649  1.00 67.12           H  
ATOM   1051 HD12 ILE C 114     -21.723  60.771 103.977  1.00 67.12           H  
ATOM   1052 HD13 ILE C 114     -20.410  59.837 104.681  1.00 67.12           H  
ATOM   1053  N   GLN C 115     -26.588  61.436 105.521  1.00 75.86           N  
ATOM   1054  CA  GLN C 115     -28.030  61.615 105.528  1.00 77.95           C  
ATOM   1055  C   GLN C 115     -28.413  62.948 104.838  1.00 79.43           C  
ATOM   1056  O   GLN C 115     -27.765  63.958 105.015  1.00 78.81           O  
ATOM   1057  CB  GLN C 115     -28.585  61.630 106.961  1.00 80.59           C  
ATOM   1058  CG  GLN C 115     -28.457  60.279 107.663  1.00 83.06           C  
ATOM   1059  CD  GLN C 115     -29.276  59.216 106.959  1.00 84.06           C  
ATOM   1060  NE2 GLN C 115     -28.722  58.226 106.509  1.00 81.82           N  
ATOM   1061  OE1 GLN C 115     -30.569  59.415 106.841  1.00 85.51           O  
ATOM   1062  H   GLN C 115     -26.062  61.964 106.202  1.00 75.86           H  
ATOM   1063  HA  GLN C 115     -28.488  60.794 104.974  1.00 77.95           H  
ATOM   1064  HB2 GLN C 115     -28.060  62.388 107.556  1.00 80.59           H  
ATOM   1065  HB3 GLN C 115     -29.640  61.933 106.942  1.00 80.59           H  
ATOM   1066  HG2 GLN C 115     -28.834  60.357 108.689  1.00 83.06           H  
ATOM   1067  HG3 GLN C 115     -27.406  59.976 107.730  1.00 83.06           H  
ATOM   1068 HE21 GLN C 115     -27.725  58.110 106.621  1.00 81.82           H  
ATOM   1069 HE22 GLN C 115     -29.261  57.522 106.025  1.00 81.82           H  
ATOM   1070  N   LYS C 116     -29.497  62.934 104.075  1.00 79.16           N  
ATOM   1071  CA  LYS C 116     -29.711  62.013 102.947  1.00 78.13           C  
ATOM   1072  C   LYS C 116     -30.026  62.862 101.677  1.00 74.17           C  
ATOM   1073  O   LYS C 116     -30.741  62.495 100.775  1.00 74.15           O  
ATOM   1074  CB  LYS C 116     -30.726  60.890 103.213  1.00  0.00           C  
ATOM   1075  CG  LYS C 116     -31.868  61.243 104.170  1.00  0.00           C  
ATOM   1076  CD  LYS C 116     -32.905  60.111 104.237  1.00  0.00           C  
ATOM   1077  CE  LYS C 116     -33.778  60.184 105.486  1.00  0.00           C  
ATOM   1078  NZ  LYS C 116     -33.107  59.498 106.610  1.00  0.00           N1+
ATOM   1079  H   LYS C 116     -30.238  63.623 104.214  1.00 79.16           H  
ATOM   1080  HA  LYS C 116     -28.746  61.540 102.720  1.00 78.13           H  
ATOM   1081  HB2 LYS C 116     -30.187  60.039 103.649  1.00  0.00           H  
ATOM   1082  HB3 LYS C 116     -31.138  60.521 102.265  1.00  0.00           H  
ATOM   1083  HG2 LYS C 116     -32.364  62.165 103.844  1.00  0.00           H  
ATOM   1084  HG3 LYS C 116     -31.457  61.433 105.168  1.00  0.00           H  
ATOM   1085  HD2 LYS C 116     -32.414  59.131 104.180  1.00  0.00           H  
ATOM   1086  HD3 LYS C 116     -33.548  60.191 103.351  1.00  0.00           H  
ATOM   1087  HE2 LYS C 116     -34.729  59.664 105.337  1.00  0.00           H  
ATOM   1088  HE3 LYS C 116     -33.972  61.214 105.798  1.00  0.00           H  
ATOM   1089  HZ1 LYS C 116     -33.119  58.478 106.502  1.00  0.00           H  
ATOM   1090  HZ2 LYS C 116     -32.090  59.725 106.690  1.00  0.00           H  
ATOM   1091  HZ3 LYS C 116     -33.524  59.718 107.521  1.00  0.00           H  
ATOM   1092  N   ASP C 117     -29.351  63.998 101.634  1.00 70.49           N  
ATOM   1093  CA  ASP C 117     -29.126  64.847 100.443  1.00 67.29           C  
ATOM   1094  C   ASP C 117     -27.676  64.492 100.008  1.00 63.13           C  
ATOM   1095  O   ASP C 117     -27.460  63.714  99.113  1.00 60.56           O  
ATOM   1096  CB  ASP C 117     -29.382  66.298 100.807  1.00 67.28           C  
ATOM   1097  CG  ASP C 117     -28.782  67.113  99.705  1.00 65.79           C  
ATOM   1098  OD1 ASP C 117     -29.399  67.253  98.660  1.00 65.26           O  
ATOM   1099  OD2 ASP C 117     -27.665  67.595  99.897  1.00 64.47           O1-
ATOM   1100  H   ASP C 117     -28.904  64.341 102.472  1.00 70.49           H  
ATOM   1101  HA  ASP C 117     -29.796  64.533  99.636  1.00 67.29           H  
ATOM   1102  HB2 ASP C 117     -28.932  66.576 101.768  1.00 67.28           H  
ATOM   1103  HB3 ASP C 117     -30.457  66.493 100.893  1.00 67.28           H  
ATOM   1104  N   ARG C 118     -26.743  64.927 100.825  1.00 61.37           N  
ATOM   1105  CA  ARG C 118     -25.323  64.594 100.796  1.00 58.98           C  
ATOM   1106  C   ARG C 118     -24.504  65.551  99.892  1.00 55.45           C  
ATOM   1107  O   ARG C 118     -23.401  65.201  99.458  1.00 52.94           O  
ATOM   1108  CB  ARG C 118     -24.980  63.138 100.441  1.00 60.11           C  
ATOM   1109  CG  ARG C 118     -25.856  62.045 101.059  1.00 64.19           C  
ATOM   1110  CD  ARG C 118     -25.824  60.772 100.217  1.00 66.75           C  
ATOM   1111  NE  ARG C 118     -26.314  61.016  98.848  1.00 68.99           N  
ATOM   1112  CZ  ARG C 118     -26.181  60.149  97.850  1.00 72.19           C  
ATOM   1113  NH1 ARG C 118     -25.760  58.911  98.081  1.00 75.43           N  
ATOM   1114  NH2 ARG C 118     -26.454  60.532  96.609  1.00 73.13           N1+
ATOM   1115  H   ARG C 118     -26.997  65.572 101.560  1.00 61.37           H  
ATOM   1116  HA  ARG C 118     -24.980  64.791 101.815  1.00 58.98           H  
ATOM   1117  HB2 ARG C 118     -24.959  63.048  99.349  1.00 60.11           H  
ATOM   1118  HB3 ARG C 118     -23.951  62.945 100.763  1.00 60.11           H  
ATOM   1119  HG2 ARG C 118     -26.897  62.351 101.173  1.00 64.19           H  
ATOM   1120  HG3 ARG C 118     -25.497  61.817 102.064  1.00 64.19           H  
ATOM   1121  HD2 ARG C 118     -26.469  60.019 100.680  1.00 66.75           H  
ATOM   1122  HD3 ARG C 118     -24.795  60.399 100.163  1.00 66.75           H  
ATOM   1123  HE  ARG C 118     -26.620  61.951  98.619  1.00 68.99           H  
ATOM   1124 HH11 ARG C 118     -25.648  58.263  97.314  1.00 75.43           H  
ATOM   1125 HH12 ARG C 118     -25.551  58.617  99.025  1.00 75.43           H  
ATOM   1126 HH21 ARG C 118     -26.762  61.477  96.429  1.00 73.13           H  
ATOM   1127 HH22 ARG C 118     -26.355  59.878  95.846  1.00 73.13           H  
ATOM   1128  N   THR C 119     -24.978  66.787  99.744  1.00 54.49           N  
ATOM   1129  CA  THR C 119     -24.242  67.814  99.025  1.00 51.75           C  
ATOM   1130  C   THR C 119     -23.277  68.615  99.922  1.00 50.38           C  
ATOM   1131  O   THR C 119     -23.557  68.914 101.083  1.00 50.37           O  
ATOM   1132  CB  THR C 119     -25.116  68.823  98.251  1.00 51.69           C  
ATOM   1133  OG1 THR C 119     -26.081  69.465  99.085  1.00 54.27           O  
ATOM   1134  CG2 THR C 119     -25.812  68.178  97.062  1.00 52.62           C  
ATOM   1135  H   THR C 119     -25.871  67.026 100.151  1.00 54.49           H  
ATOM   1136  HA  THR C 119     -23.629  67.286  98.296  1.00 51.75           H  
ATOM   1137  HB  THR C 119     -24.483  69.628  97.858  1.00 51.69           H  
ATOM   1138 HG21 THR C 119     -25.086  67.800  96.338  1.00 52.62           H  
ATOM   1139 HG22 THR C 119     -26.451  67.348  97.377  1.00 52.62           H  
ATOM   1140 HG23 THR C 119     -26.449  68.908  96.553  1.00 52.62           H  
ATOM   1141  HG1 THR C 119     -26.712  68.765  99.401  1.00 54.27           H  
ATOM   1142  N   PHE C 120     -22.203  69.057  99.276  1.00 48.55           N  
ATOM   1143  CA  PHE C 120     -21.321  70.099  99.768  1.00 47.28           C  
ATOM   1144  C   PHE C 120     -21.046  71.085  98.610  1.00 45.66           C  
ATOM   1145  O   PHE C 120     -21.235  70.798  97.428  1.00 44.44           O  
ATOM   1146  CB  PHE C 120     -20.053  69.588 100.457  1.00 46.88           C  
ATOM   1147  CG  PHE C 120     -19.061  68.876  99.573  1.00 45.66           C  
ATOM   1148  CD1 PHE C 120     -19.193  67.505  99.331  1.00 45.14           C  
ATOM   1149  CD2 PHE C 120     -17.963  69.553  99.031  1.00 43.72           C  
ATOM   1150  CE1 PHE C 120     -18.258  66.829  98.560  1.00 43.83           C  
ATOM   1151  CE2 PHE C 120     -17.027  68.878  98.266  1.00 42.57           C  
ATOM   1152  CZ  PHE C 120     -17.170  67.517  98.031  1.00 42.74           C  
ATOM   1153  H   PHE C 120     -22.013  68.673  98.361  1.00 48.55           H  
ATOM   1154  HA  PHE C 120     -21.890  70.659 100.521  1.00 47.28           H  
ATOM   1155  HB2 PHE C 120     -19.531  70.422 100.940  1.00 46.88           H  
ATOM   1156  HB3 PHE C 120     -20.332  68.914 101.279  1.00 46.88           H  
ATOM   1157  HD1 PHE C 120     -20.030  66.967  99.749  1.00 45.14           H  
ATOM   1158  HD2 PHE C 120     -17.844  70.612  99.210  1.00 43.72           H  
ATOM   1159  HE1 PHE C 120     -18.374  65.772  98.371  1.00 43.83           H  
ATOM   1160  HE2 PHE C 120     -16.184  69.411  97.851  1.00 42.57           H  
ATOM   1161  HZ  PHE C 120     -16.437  66.992  97.437  1.00 42.74           H  
ATOM   1162  N   ALA C 121     -20.618  72.283  99.003  1.00 45.60           N  
ATOM   1163  CA  ALA C 121     -20.383  73.400  98.112  1.00 44.52           C  
ATOM   1164  C   ALA C 121     -18.897  73.424  97.733  1.00 43.59           C  
ATOM   1165  O   ALA C 121     -18.020  73.469  98.589  1.00 43.62           O  
ATOM   1166  CB  ALA C 121     -20.757  74.702  98.812  1.00 45.69           C  
ATOM   1167  H   ALA C 121     -20.429  72.434  99.984  1.00 45.60           H  
ATOM   1168  HA  ALA C 121     -20.994  73.278  97.213  1.00 44.52           H  
ATOM   1169  HB1 ALA C 121     -21.845  74.806  98.878  1.00 45.69           H  
ATOM   1170  HB2 ALA C 121     -20.368  74.735  99.834  1.00 45.69           H  
ATOM   1171  HB3 ALA C 121     -20.356  75.574  98.294  1.00 45.69           H  
ATOM   1172  N   VAL C 122     -18.630  73.416  96.431  1.00 43.24           N  
ATOM   1173  CA  VAL C 122     -17.294  73.637  95.891  1.00 43.77           C  
ATOM   1174  C   VAL C 122     -17.345  75.060  95.314  1.00 45.62           C  
ATOM   1175  O   VAL C 122     -18.127  75.371  94.410  1.00 45.65           O  
ATOM   1176  CB  VAL C 122     -16.892  72.625  94.807  1.00 42.07           C  
ATOM   1177  CG1 VAL C 122     -15.490  72.959  94.279  1.00 42.08           C  
ATOM   1178  CG2 VAL C 122     -16.900  71.202  95.362  1.00 41.86           C  
ATOM   1179  H   VAL C 122     -19.387  73.289  95.774  1.00 43.24           H  
ATOM   1180  HA  VAL C 122     -16.565  73.599  96.710  1.00 43.77           H  
ATOM   1181  HB  VAL C 122     -17.599  72.667  93.969  1.00 42.07           H  
ATOM   1182 HG11 VAL C 122     -15.508  73.858  93.654  1.00 42.08           H  
ATOM   1183 HG12 VAL C 122     -14.789  73.136  95.102  1.00 42.08           H  
ATOM   1184 HG13 VAL C 122     -15.086  72.144  93.676  1.00 42.08           H  
ATOM   1185 HG21 VAL C 122     -16.186  71.101  96.185  1.00 41.86           H  
ATOM   1186 HG22 VAL C 122     -17.892  70.927  95.735  1.00 41.86           H  
ATOM   1187 HG23 VAL C 122     -16.628  70.480  94.586  1.00 41.86           H  
ATOM   1188  N   LEU C 123     -16.515  75.926  95.890  1.00 47.55           N  
ATOM   1189  CA  LEU C 123     -16.525  77.350  95.607  1.00 49.48           C  
ATOM   1190  C   LEU C 123     -15.709  77.625  94.320  1.00 51.60           C  
ATOM   1191  O   LEU C 123     -14.668  77.014  94.069  1.00 52.24           O  
ATOM   1192  CB  LEU C 123     -15.906  78.145  96.766  1.00 49.30           C  
ATOM   1193  CG  LEU C 123     -16.665  78.044  98.105  1.00 49.77           C  
ATOM   1194  CD1 LEU C 123     -15.864  78.734  99.212  1.00 51.17           C  
ATOM   1195  CD2 LEU C 123     -18.066  78.649  98.028  1.00 49.37           C  
ATOM   1196  H   LEU C 123     -15.810  75.580  96.526  1.00 47.55           H  
ATOM   1197  HA  LEU C 123     -17.562  77.661  95.437  1.00 49.48           H  
ATOM   1198  HB2 LEU C 123     -14.878  77.793  96.922  1.00 49.30           H  
ATOM   1199  HB3 LEU C 123     -15.820  79.195  96.470  1.00 49.30           H  
ATOM   1200  HG  LEU C 123     -16.766  76.987  98.383  1.00 49.77           H  
ATOM   1201 HD11 LEU C 123     -14.883  78.264  99.332  1.00 51.17           H  
ATOM   1202 HD12 LEU C 123     -15.707  79.794  98.995  1.00 51.17           H  
ATOM   1203 HD13 LEU C 123     -16.385  78.669 100.172  1.00 51.17           H  
ATOM   1204 HD21 LEU C 123     -18.032  79.691  97.693  1.00 49.37           H  
ATOM   1205 HD22 LEU C 123     -18.699  78.088  97.337  1.00 49.37           H  
ATOM   1206 HD23 LEU C 123     -18.556  78.625  99.007  1.00 49.37           H  
ATOM   1207  N   ALA C 124     -16.213  78.574  93.536  1.00 54.48           N  
ATOM   1208  CA  ALA C 124     -15.471  79.186  92.451  1.00 56.96           C  
ATOM   1209  C   ALA C 124     -14.845  80.426  93.100  1.00 59.61           C  
ATOM   1210  O   ALA C 124     -15.478  81.431  93.410  1.00 64.11           O  
ATOM   1211  CB  ALA C 124     -16.336  79.564  91.264  1.00 56.29           C  
ATOM   1212  H   ALA C 124     -17.157  78.893  93.702  1.00 54.48           H  
ATOM   1213  HA  ALA C 124     -14.691  78.496  92.110  1.00 56.96           H  
ATOM   1214  HB1 ALA C 124     -16.881  78.696  90.880  1.00 56.29           H  
ATOM   1215  HB2 ALA C 124     -17.060  80.336  91.523  1.00 56.29           H  
ATOM   1216  HB3 ALA C 124     -15.717  79.965  90.453  1.00 56.29           H  
ATOM   1217  N   TYR C 125     -13.556  80.267  93.394  1.00 60.86           N  
ATOM   1218  CA  TYR C 125     -12.754  81.264  94.084  1.00 63.39           C  
ATOM   1219  C   TYR C 125     -12.472  82.425  93.106  1.00 66.40           C  
ATOM   1220  O   TYR C 125     -12.514  82.273  91.876  1.00 65.69           O  
ATOM   1221  CB  TYR C 125     -11.414  80.692  94.575  1.00 62.03           C  
ATOM   1222  CG  TYR C 125     -11.546  79.846  95.819  1.00 61.54           C  
ATOM   1223  CD1 TYR C 125     -11.351  80.419  97.081  1.00 61.86           C  
ATOM   1224  CD2 TYR C 125     -11.830  78.473  95.751  1.00 59.94           C  
ATOM   1225  CE1 TYR C 125     -11.447  79.656  98.239  1.00 60.86           C  
ATOM   1226  CE2 TYR C 125     -11.926  77.703  96.904  1.00 59.10           C  
ATOM   1227  CZ  TYR C 125     -11.734  78.299  98.144  1.00 59.29           C  
ATOM   1228  OH  TYR C 125     -11.825  77.517  99.257  1.00 57.93           O  
ATOM   1229  H   TYR C 125     -13.084  79.419  93.117  1.00 60.86           H  
ATOM   1230  HA  TYR C 125     -13.353  81.637  94.918  1.00 63.39           H  
ATOM   1231  HB2 TYR C 125     -10.936  80.097  93.784  1.00 62.03           H  
ATOM   1232  HB3 TYR C 125     -10.703  81.503  94.786  1.00 62.03           H  
ATOM   1233  HD1 TYR C 125     -11.123  81.472  97.156  1.00 61.86           H  
ATOM   1234  HD2 TYR C 125     -11.977  78.008  94.787  1.00 59.94           H  
ATOM   1235  HE1 TYR C 125     -11.299  80.114  99.206  1.00 60.86           H  
ATOM   1236  HE2 TYR C 125     -12.148  76.648  96.837  1.00 59.10           H  
ATOM   1237  HH  TYR C 125     -11.661  78.082 100.032  1.00 57.93           H  
ATOM   1238  N   SER C 126     -12.136  83.575  93.699  1.00 68.79           N  
ATOM   1239  CA  SER C 126     -11.714  84.743  92.944  1.00 67.93           C  
ATOM   1240  C   SER C 126     -10.338  84.459  92.438  1.00 68.97           C  
ATOM   1241  O   SER C 126      -9.163  84.221  92.756  1.00 69.27           O  
ATOM   1242  CB  SER C 126     -11.722  85.978  93.849  1.00  0.00           C  
ATOM   1243  OG  SER C 126     -11.119  87.153  93.298  1.00  0.00           O  
ATOM   1244  H   SER C 126     -12.192  83.629  94.696  1.00 68.79           H  
ATOM   1245  HA  SER C 126     -12.362  84.897  92.075  1.00 67.93           H  
ATOM   1246  HB2 SER C 126     -12.765  86.228  94.062  1.00  0.00           H  
ATOM   1247  HB3 SER C 126     -11.233  85.765  94.807  1.00  0.00           H  
ATOM   1248  HG  SER C 126     -10.208  87.153  93.675  1.00  0.00           H  
ATOM   1249  N   ASN C 127      -9.567  85.413  91.308  1.00  0.00           N  
ATOM   1250  CA  ASN C 127      -8.205  85.184  90.739  1.00  0.00           C  
ATOM   1251  C   ASN C 127      -7.201  86.116  91.463  1.00  0.00           C  
ATOM   1252  O   ASN C 127      -6.193  86.598  90.948  1.00  0.00           O  
ATOM   1253  CB  ASN C 127      -8.184  85.435  89.235  1.00  0.00           C  
ATOM   1254  CG  ASN C 127      -9.104  84.484  88.503  1.00  0.00           C  
ATOM   1255  OD1 ASN C 127     -10.184  84.859  88.050  1.00  0.00           O  
ATOM   1256  ND2 ASN C 127      -8.670  83.227  88.373  1.00  0.00           N  
ATOM   1257  H   ASN C 127     -10.076  86.217  90.969  1.00  0.00           H  
ATOM   1258  HA  ASN C 127      -7.895  84.150  90.936  1.00  0.00           H  
ATOM   1259  HB2 ASN C 127      -8.495  86.462  89.006  1.00  0.00           H  
ATOM   1260  HB3 ASN C 127      -7.171  85.315  88.834  1.00  0.00           H  
ATOM   1261 HD21 ASN C 127      -9.234  82.541  87.892  1.00  0.00           H  
ATOM   1262 HD22 ASN C 127      -7.777  82.961  88.765  1.00  0.00           H  
ATOM   1263  N   VAL C 128      -7.519  86.315  92.776  1.00  0.00           N  
ATOM   1264  CA  VAL C 128      -6.785  87.066  93.782  1.00  0.00           C  
ATOM   1265  C   VAL C 128      -7.587  86.813  95.081  1.00  0.00           C  
ATOM   1266  O   VAL C 128      -8.815  86.870  95.124  1.00  0.00           O  
ATOM   1267  CB  VAL C 128      -6.638  88.568  93.457  1.00  0.00           C  
ATOM   1268  CG1 VAL C 128      -7.974  89.304  93.311  1.00  0.00           C  
ATOM   1269  CG2 VAL C 128      -5.762  89.278  94.492  1.00  0.00           C  
ATOM   1270  H   VAL C 128      -8.375  85.876  93.084  1.00  0.00           H  
ATOM   1271  HA  VAL C 128      -5.794  86.603  93.859  1.00  0.00           H  
ATOM   1272  HB  VAL C 128      -6.122  88.656  92.493  1.00  0.00           H  
ATOM   1273 HG11 VAL C 128      -8.616  88.823  92.568  1.00  0.00           H  
ATOM   1274 HG12 VAL C 128      -8.518  89.351  94.260  1.00  0.00           H  
ATOM   1275 HG13 VAL C 128      -7.807  90.335  92.981  1.00  0.00           H  
ATOM   1276 HG21 VAL C 128      -6.241  89.311  95.475  1.00  0.00           H  
ATOM   1277 HG22 VAL C 128      -4.796  88.772  94.599  1.00  0.00           H  
ATOM   1278 HG23 VAL C 128      -5.564  90.311  94.185  1.00  0.00           H  
ATOM   1279  N   GLN C 129      -6.821  86.482  96.185  1.00  0.00           N  
ATOM   1280  CA  GLN C 129      -7.410  86.059  97.462  1.00  0.00           C  
ATOM   1281  C   GLN C 129      -7.869  87.317  98.250  1.00  0.00           C  
ATOM   1282  O   GLN C 129      -7.536  88.448  97.902  1.00  0.00           O  
ATOM   1283  CB  GLN C 129      -6.384  85.260  98.281  1.00  0.00           C  
ATOM   1284  CG  GLN C 129      -5.898  83.976  97.608  1.00  0.00           C  
ATOM   1285  CD  GLN C 129      -6.952  82.946  97.250  1.00  0.00           C  
ATOM   1286  NE2 GLN C 129      -7.934  82.740  97.963  1.00  0.00           N  
ATOM   1287  OE1 GLN C 129      -6.704  82.217  96.158  1.00  0.00           O  
ATOM   1288  H   GLN C 129      -5.815  86.554  96.132  1.00  0.00           H  
ATOM   1289  HA  GLN C 129      -8.305  85.463  97.247  1.00  0.00           H  
ATOM   1290  HB2 GLN C 129      -5.507  85.894  98.471  1.00  0.00           H  
ATOM   1291  HB3 GLN C 129      -6.777  85.015  99.272  1.00  0.00           H  
ATOM   1292  HG2 GLN C 129      -5.353  84.229  96.690  1.00  0.00           H  
ATOM   1293  HG3 GLN C 129      -5.181  83.479  98.273  1.00  0.00           H  
ATOM   1294 HE21 GLN C 129      -8.092  83.309  98.782  1.00  0.00           H  
ATOM   1295 HE22 GLN C 129      -8.581  82.001  97.728  1.00  0.00           H  
ATOM   1296  N   GLU C 130      -8.592  87.038  99.384  1.00  0.00           N  
ATOM   1297  CA  GLU C 130      -9.281  87.980 100.281  1.00  0.00           C  
ATOM   1298  C   GLU C 130     -10.717  88.183  99.754  1.00  0.00           C  
ATOM   1299  O   GLU C 130     -11.698  88.232 100.497  1.00  0.00           O  
ATOM   1300  CB  GLU C 130      -8.553  89.318 100.469  1.00  0.00           C  
ATOM   1301  CG  GLU C 130      -9.025  90.099 101.695  1.00  0.00           C  
ATOM   1302  CD  GLU C 130      -8.616  89.492 103.016  1.00  0.00           C  
ATOM   1303  OE1 GLU C 130      -7.885  88.506 103.097  1.00  0.00           O  
ATOM   1304  OE2 GLU C 130      -9.111  90.135 104.114  1.00  0.00           O1-
ATOM   1305  H   GLU C 130      -8.613  86.068  99.666  1.00  0.00           H  
ATOM   1306  HA  GLU C 130      -9.369  87.443 101.232  1.00  0.00           H  
ATOM   1307  HB2 GLU C 130      -8.705  89.955  99.589  1.00  0.00           H  
ATOM   1308  HB3 GLU C 130      -7.472  89.144 100.551  1.00  0.00           H  
ATOM   1309  HG2 GLU C 130     -10.114  90.220 101.679  1.00  0.00           H  
ATOM   1310  HG3 GLU C 130      -8.589  91.104 101.657  1.00  0.00           H  
ATOM   1311  N   ARG C 131     -10.828  88.362  98.394  1.00  0.00           N  
ATOM   1312  CA  ARG C 131     -12.124  88.390  97.734  1.00  0.00           C  
ATOM   1313  C   ARG C 131     -12.646  86.937  97.492  1.00  0.00           C  
ATOM   1314  O   ARG C 131     -13.135  86.619  96.413  1.00  0.00           O  
ATOM   1315  CB  ARG C 131     -12.039  89.034  96.344  1.00  0.00           C  
ATOM   1316  CG  ARG C 131     -11.518  90.460  96.240  1.00  0.00           C  
ATOM   1317  CD  ARG C 131     -11.535  90.920  94.774  1.00  0.00           C  
ATOM   1318  NE  ARG C 131     -12.915  91.093  94.272  1.00  0.00           N  
ATOM   1319  CZ  ARG C 131     -13.692  90.165  93.682  1.00  0.00           C  
ATOM   1320  NH1 ARG C 131     -14.967  90.470  93.404  1.00  0.00           N  
ATOM   1321  NH2 ARG C 131     -13.229  88.946  93.365  1.00  0.00           N1+
ATOM   1322  H   ARG C 131      -9.981  88.482  97.856  1.00  0.00           H  
ATOM   1323  HA  ARG C 131     -12.851  88.914  98.363  1.00  0.00           H  
ATOM   1324  HB2 ARG C 131     -11.411  88.404  95.702  1.00  0.00           H  
ATOM   1325  HB3 ARG C 131     -13.052  89.012  95.930  1.00  0.00           H  
ATOM   1326  HG2 ARG C 131     -12.135  91.129  96.850  1.00  0.00           H  
ATOM   1327  HG3 ARG C 131     -10.491  90.514  96.617  1.00  0.00           H  
ATOM   1328  HD2 ARG C 131     -11.054  91.902  94.700  1.00  0.00           H  
ATOM   1329  HD3 ARG C 131     -10.978  90.251  94.112  1.00  0.00           H  
ATOM   1330  HE  ARG C 131     -13.336  91.988  94.480  1.00  0.00           H  
ATOM   1331 HH11 ARG C 131     -15.564  89.788  92.962  1.00  0.00           H  
ATOM   1332 HH12 ARG C 131     -15.328  91.385  93.637  1.00  0.00           H  
ATOM   1333 HH21 ARG C 131     -13.841  88.274  92.925  1.00  0.00           H  
ATOM   1334 HH22 ARG C 131     -12.271  88.701  93.570  1.00  0.00           H  
ATOM   1335  N   GLU C 132     -12.495  86.055  98.560  1.00 70.26           N  
ATOM   1336  CA  GLU C 132     -12.389  84.612  98.434  1.00 71.10           C  
ATOM   1337  C   GLU C 132     -13.262  83.971  97.332  1.00 71.93           C  
ATOM   1338  O   GLU C 132     -12.696  83.493  96.337  1.00 71.62           O  
ATOM   1339  CB  GLU C 132     -12.573  83.918  99.790  1.00  0.00           C  
ATOM   1340  CG  GLU C 132     -11.412  84.181 100.757  1.00  0.00           C  
ATOM   1341  CD  GLU C 132     -10.121  83.671 100.169  1.00  0.00           C  
ATOM   1342  OE1 GLU C 132      -9.215  84.428  99.829  1.00  0.00           O  
ATOM   1343  OE2 GLU C 132     -10.072  82.322  99.967  1.00  0.00           O1-
ATOM   1344  H   GLU C 132     -12.286  86.542  99.408  1.00 70.26           H  
ATOM   1345  HA  GLU C 132     -11.362  84.448  98.081  1.00 71.10           H  
ATOM   1346  HB2 GLU C 132     -12.681  82.836  99.638  1.00  0.00           H  
ATOM   1347  HB3 GLU C 132     -13.505  84.257 100.260  1.00  0.00           H  
ATOM   1348  HG2 GLU C 132     -11.595  83.660 101.704  1.00  0.00           H  
ATOM   1349  HG3 GLU C 132     -11.324  85.247 100.989  1.00  0.00           H  
ATOM   1350  N   ALA C 133     -14.589  83.977  97.489  1.00 70.45           N  
ATOM   1351  CA  ALA C 133     -15.468  83.291  96.545  1.00 66.61           C  
ATOM   1352  C   ALA C 133     -16.714  84.113  96.177  1.00 66.84           C  
ATOM   1353  O   ALA C 133     -17.144  85.002  96.915  1.00 68.86           O  
ATOM   1354  CB  ALA C 133     -15.893  81.944  97.101  1.00 66.23           C  
ATOM   1355  H   ALA C 133     -14.996  84.475  98.268  1.00 70.45           H  
ATOM   1356  HA  ALA C 133     -14.917  83.128  95.613  1.00 66.61           H  
ATOM   1357  HB1 ALA C 133     -15.016  81.319  97.299  1.00 66.23           H  
ATOM   1358  HB2 ALA C 133     -16.444  82.060  98.041  1.00 66.23           H  
ATOM   1359  HB3 ALA C 133     -16.545  81.415  96.399  1.00 66.23           H  
ATOM   1360  N   GLN C 134     -17.279  83.796  95.013  1.00 65.14           N  
ATOM   1361  CA  GLN C 134     -18.489  84.463  94.514  1.00 64.70           C  
ATOM   1362  C   GLN C 134     -19.551  83.477  93.927  1.00 62.52           C  
ATOM   1363  O   GLN C 134     -20.751  83.752  93.995  1.00 62.54           O  
ATOM   1364  CB  GLN C 134     -18.138  85.532  93.456  1.00 65.26           C  
ATOM   1365  CG  GLN C 134     -17.764  86.906  94.032  1.00 67.70           C  
ATOM   1366  CD  GLN C 134     -16.269  87.149  94.127  1.00 69.35           C  
ATOM   1367  OE1 GLN C 134     -15.607  87.585  93.173  1.00 67.56           O  
ATOM   1368  NE2 GLN C 134     -15.717  86.855  95.304  1.00 71.31           N  
ATOM   1369  H   GLN C 134     -16.853  83.076  94.446  1.00 65.14           H  
ATOM   1370  HA  GLN C 134     -18.993  84.940  95.364  1.00 64.70           H  
ATOM   1371  HB2 GLN C 134     -17.350  85.163  92.788  1.00 65.26           H  
ATOM   1372  HB3 GLN C 134     -19.025  85.694  92.831  1.00 65.26           H  
ATOM   1373  HG2 GLN C 134     -18.238  87.076  95.005  1.00 67.70           H  
ATOM   1374  HG3 GLN C 134     -18.153  87.687  93.365  1.00 67.70           H  
ATOM   1375 HE21 GLN C 134     -16.292  86.502  96.057  1.00 71.31           H  
ATOM   1376 HE22 GLN C 134     -14.726  86.986  95.445  1.00 71.31           H  
ATOM   1377  N   PHE C 135     -19.083  82.413  93.275  1.00 59.52           N  
ATOM   1378  CA  PHE C 135     -19.907  81.441  92.532  1.00 56.90           C  
ATOM   1379  C   PHE C 135     -19.442  80.030  92.973  1.00 54.52           C  
ATOM   1380  O   PHE C 135     -18.484  79.914  93.747  1.00 53.00           O  
ATOM   1381  CB  PHE C 135     -19.738  81.606  91.008  1.00 56.84           C  
ATOM   1382  CG  PHE C 135     -20.472  82.782  90.405  1.00 58.38           C  
ATOM   1383  CD1 PHE C 135     -21.722  82.606  89.810  1.00 60.22           C  
ATOM   1384  CD2 PHE C 135     -19.898  84.051  90.390  1.00 59.25           C  
ATOM   1385  CE1 PHE C 135     -22.394  83.679  89.237  1.00 61.46           C  
ATOM   1386  CE2 PHE C 135     -20.564  85.128  89.822  1.00 60.58           C  
ATOM   1387  CZ  PHE C 135     -21.813  84.943  89.243  1.00 62.07           C  
ATOM   1388  H   PHE C 135     -18.096  82.207  93.330  1.00 59.52           H  
ATOM   1389  HA  PHE C 135     -20.948  81.553  92.835  1.00 56.90           H  
ATOM   1390  HB2 PHE C 135     -18.675  81.704  90.756  1.00 56.84           H  
ATOM   1391  HB3 PHE C 135     -20.066  80.701  90.480  1.00 56.84           H  
ATOM   1392  HD1 PHE C 135     -22.173  81.625  89.795  1.00 60.22           H  
ATOM   1393  HD2 PHE C 135     -18.921  84.199  90.827  1.00 59.25           H  
ATOM   1394  HE1 PHE C 135     -23.365  83.532  88.788  1.00 61.46           H  
ATOM   1395  HE2 PHE C 135     -20.111  86.109  89.830  1.00 60.58           H  
ATOM   1396  HZ  PHE C 135     -22.332  85.779  88.798  1.00 62.07           H  
ATOM   1397  N   GLY C 136     -20.078  78.987  92.434  1.00 52.15           N  
ATOM   1398  CA  GLY C 136     -19.616  77.619  92.606  1.00 50.28           C  
ATOM   1399  C   GLY C 136     -20.617  76.547  92.186  1.00 49.46           C  
ATOM   1400  O   GLY C 136     -21.569  76.789  91.442  1.00 49.99           O  
ATOM   1401  H   GLY C 136     -20.908  79.155  91.884  1.00 52.15           H  
ATOM   1402  HA2 GLY C 136     -18.721  77.498  91.986  1.00 50.28           H  
ATOM   1403  HA3 GLY C 136     -19.318  77.476  93.646  1.00 50.28           H  
ATOM   1404  N   THR C 137     -20.332  75.317  92.612  1.00 48.25           N  
ATOM   1405  CA  THR C 137     -21.040  74.098  92.189  1.00 46.67           C  
ATOM   1406  C   THR C 137     -21.362  73.246  93.434  1.00 45.55           C  
ATOM   1407  O   THR C 137     -20.566  73.143  94.370  1.00 44.17           O  
ATOM   1408  CB  THR C 137     -20.160  73.283  91.216  1.00 46.02           C  
ATOM   1409  OG1 THR C 137     -19.833  74.084  90.071  1.00 45.31           O  
ATOM   1410  CG2 THR C 137     -20.820  72.016  90.687  1.00 45.93           C  
ATOM   1411  H   THR C 137     -19.568  75.187  93.259  1.00 48.25           H  
ATOM   1412  HA  THR C 137     -21.962  74.404  91.693  1.00 46.67           H  
ATOM   1413  HB  THR C 137     -19.217  73.020  91.714  1.00 46.02           H  
ATOM   1414 HG21 THR C 137     -20.994  71.286  91.480  1.00 45.93           H  
ATOM   1415 HG22 THR C 137     -21.769  72.243  90.192  1.00 45.93           H  
ATOM   1416 HG23 THR C 137     -20.186  71.542  89.931  1.00 45.93           H  
ATOM   1417  HG1 THR C 137     -19.015  73.685  89.698  1.00 45.31           H  
ATOM   1418  N   THR C 138     -22.547  72.631  93.424  1.00 44.75           N  
ATOM   1419  CA  THR C 138     -22.958  71.676  94.453  1.00 44.33           C  
ATOM   1420  C   THR C 138     -22.393  70.304  94.046  1.00 43.27           C  
ATOM   1421  O   THR C 138     -22.613  69.826  92.942  1.00 42.77           O  
ATOM   1422  CB  THR C 138     -24.486  71.569  94.642  1.00 44.20           C  
ATOM   1423  OG1 THR C 138     -25.154  71.178  93.437  1.00 42.78           O  
ATOM   1424  CG2 THR C 138     -25.095  72.890  95.083  1.00 45.20           C  
ATOM   1425  H   THR C 138     -23.201  72.821  92.679  1.00 44.75           H  
ATOM   1426  HA  THR C 138     -22.511  71.992  95.403  1.00 44.33           H  
ATOM   1427  HB  THR C 138     -24.695  70.798  95.394  1.00 44.20           H  
ATOM   1428 HG21 THR C 138     -24.545  73.320  95.924  1.00 45.20           H  
ATOM   1429 HG22 THR C 138     -25.114  73.607  94.257  1.00 45.20           H  
ATOM   1430 HG23 THR C 138     -26.139  72.743  95.381  1.00 45.20           H  
ATOM   1431  HG1 THR C 138     -26.100  71.083  93.666  1.00 42.78           H  
ATOM   1432  N   ALA C 139     -21.592  69.738  94.927  1.00 43.51           N  
ATOM   1433  CA  ALA C 139     -21.017  68.414  94.760  1.00 43.59           C  
ATOM   1434  C   ALA C 139     -21.792  67.454  95.674  1.00 45.53           C  
ATOM   1435  O   ALA C 139     -21.838  67.644  96.894  1.00 47.23           O  
ATOM   1436  CB  ALA C 139     -19.539  68.419  95.108  1.00 42.27           C  
ATOM   1437  H   ALA C 139     -21.348  70.239  95.769  1.00 43.51           H  
ATOM   1438  HA  ALA C 139     -21.125  68.106  93.720  1.00 43.59           H  
ATOM   1439  HB1 ALA C 139     -18.988  69.083  94.434  1.00 42.27           H  
ATOM   1440  HB2 ALA C 139     -19.372  68.769  96.131  1.00 42.27           H  
ATOM   1441  HB3 ALA C 139     -19.110  67.416  95.020  1.00 42.27           H  
ATOM   1442  N   GLU C 140     -22.404  66.446  95.063  1.00 45.91           N  
ATOM   1443  CA  GLU C 140     -23.219  65.432  95.733  1.00 47.57           C  
ATOM   1444  C   GLU C 140     -22.289  64.245  96.014  1.00 47.54           C  
ATOM   1445  O   GLU C 140     -21.670  63.709  95.095  1.00 47.27           O  
ATOM   1446  CB  GLU C 140     -24.360  64.988  94.807  1.00 49.71           C  
ATOM   1447  CG  GLU C 140     -25.282  63.944  95.427  1.00 53.31           C  
ATOM   1448  CD  GLU C 140     -26.321  63.372  94.490  1.00 55.83           C  
ATOM   1449  OE1 GLU C 140     -27.221  62.669  95.010  1.00 57.83           O  
ATOM   1450  OE2 GLU C 140     -26.254  63.591  93.257  1.00 55.74           O1-
ATOM   1451  H   GLU C 140     -22.259  66.334  94.070  1.00 45.91           H  
ATOM   1452  HA  GLU C 140     -23.617  65.833  96.666  1.00 47.57           H  
ATOM   1453  HB2 GLU C 140     -24.954  65.870  94.543  1.00 49.71           H  
ATOM   1454  HB3 GLU C 140     -23.946  64.603  93.866  1.00 49.71           H  
ATOM   1455  HG2 GLU C 140     -25.794  64.380  96.295  1.00 53.31           H  
ATOM   1456  HG3 GLU C 140     -24.699  63.091  95.791  1.00 53.31           H  
ATOM   1457  N   ILE C 141     -22.230  63.808  97.267  1.00 48.34           N  
ATOM   1458  CA  ILE C 141     -21.463  62.627  97.669  1.00 49.29           C  
ATOM   1459  C   ILE C 141     -22.301  61.406  97.232  1.00 50.00           C  
ATOM   1460  O   ILE C 141     -23.476  61.285  97.579  1.00 51.49           O  
ATOM   1461  CB  ILE C 141     -21.211  62.591  99.196  1.00 50.95           C  
ATOM   1462  CG1 ILE C 141     -20.273  63.740  99.617  1.00 50.46           C  
ATOM   1463  CG2 ILE C 141     -20.648  61.236  99.644  1.00 50.99           C  
ATOM   1464  CD1 ILE C 141     -20.292  64.013 101.115  1.00 50.78           C  
ATOM   1465  H   ILE C 141     -22.763  64.275  97.987  1.00 48.34           H  
ATOM   1466  HA  ILE C 141     -20.509  62.639  97.139  1.00 49.29           H  
ATOM   1467  HB  ILE C 141     -22.167  62.726  99.706  1.00 50.95           H  
ATOM   1468 HG12 ILE C 141     -19.246  63.520  99.299  1.00 50.46           H  
ATOM   1469 HG13 ILE C 141     -20.570  64.664  99.111  1.00 50.46           H  
ATOM   1470 HG21 ILE C 141     -21.374  60.432  99.488  1.00 50.99           H  
ATOM   1471 HG22 ILE C 141     -19.747  60.989  99.080  1.00 50.99           H  
ATOM   1472 HG23 ILE C 141     -20.402  61.227 100.709  1.00 50.99           H  
ATOM   1473 HD11 ILE C 141     -21.302  64.266 101.453  1.00 50.78           H  
ATOM   1474 HD12 ILE C 141     -19.945  63.152 101.690  1.00 50.78           H  
ATOM   1475 HD13 ILE C 141     -19.636  64.857 101.353  1.00 50.78           H  
ATOM   1476  N   TYR C 142     -21.673  60.513  96.465  1.00 49.36           N  
ATOM   1477  CA  TYR C 142     -22.314  59.284  95.992  1.00 50.34           C  
ATOM   1478  C   TYR C 142     -21.633  57.991  96.475  1.00 52.08           C  
ATOM   1479  O   TYR C 142     -22.110  56.897  96.175  1.00 53.45           O  
ATOM   1480  CB  TYR C 142     -22.539  59.266  94.471  1.00 48.22           C  
ATOM   1481  CG  TYR C 142     -21.308  59.080  93.613  1.00 46.16           C  
ATOM   1482  CD1 TYR C 142     -20.904  57.807  93.208  1.00 45.88           C  
ATOM   1483  CD2 TYR C 142     -20.599  60.181  93.122  1.00 45.61           C  
ATOM   1484  CE1 TYR C 142     -19.802  57.631  92.373  1.00 45.11           C  
ATOM   1485  CE2 TYR C 142     -19.501  60.020  92.273  1.00 44.82           C  
ATOM   1486  CZ  TYR C 142     -19.107  58.742  91.901  1.00 44.10           C  
ATOM   1487  OH  TYR C 142     -18.056  58.548  91.055  1.00 41.59           O  
ATOM   1488  H   TYR C 142     -20.715  60.685  96.193  1.00 49.36           H  
ATOM   1489  HA  TYR C 142     -23.311  59.243  96.449  1.00 50.34           H  
ATOM   1490  HB2 TYR C 142     -23.244  58.461  94.224  1.00 48.22           H  
ATOM   1491  HB3 TYR C 142     -23.046  60.192  94.167  1.00 48.22           H  
ATOM   1492  HD1 TYR C 142     -21.455  56.943  93.548  1.00 45.88           H  
ATOM   1493  HD2 TYR C 142     -20.906  61.177  93.405  1.00 45.61           H  
ATOM   1494  HE1 TYR C 142     -19.488  56.637  92.093  1.00 45.11           H  
ATOM   1495  HE2 TYR C 142     -18.964  60.883  91.909  1.00 44.82           H  
ATOM   1496  HH  TYR C 142     -17.990  59.330  90.474  1.00 41.59           H  
ATOM   1497  N   ALA C 143     -20.543  58.127  97.224  1.00 53.64           N  
ATOM   1498  CA  ALA C 143     -19.840  56.976  97.779  1.00 54.87           C  
ATOM   1499  C   ALA C 143     -19.057  57.394  99.031  1.00 54.87           C  
ATOM   1500  O   ALA C 143     -18.635  58.548  99.153  1.00 52.72           O  
ATOM   1501  CB  ALA C 143     -18.860  56.398  96.776  1.00 53.98           C  
ATOM   1502  H   ALA C 143     -20.199  59.058  97.408  1.00 53.64           H  
ATOM   1503  HA  ALA C 143     -20.598  56.242  98.064  1.00 54.87           H  
ATOM   1504  HB1 ALA C 143     -19.337  56.196  95.812  1.00 53.98           H  
ATOM   1505  HB2 ALA C 143     -18.041  57.100  96.617  1.00 53.98           H  
ATOM   1506  HB3 ALA C 143     -18.397  55.476  97.135  1.00 53.98           H  
ATOM   1507  N   TYR C 144     -18.814  56.428  99.912  1.00 57.32           N  
ATOM   1508  CA  TYR C 144     -18.336  56.655 101.287  1.00 59.48           C  
ATOM   1509  C   TYR C 144     -17.345  55.537 101.680  1.00 59.50           C  
ATOM   1510  O   TYR C 144     -17.531  54.374 101.342  1.00 59.40           O  
ATOM   1511  CB  TYR C 144     -19.569  56.643 102.211  1.00 63.53           C  
ATOM   1512  CG  TYR C 144     -19.398  56.702 103.711  1.00 68.15           C  
ATOM   1513  CD1 TYR C 144     -20.269  55.945 104.502  1.00 70.72           C  
ATOM   1514  CD2 TYR C 144     -18.484  57.540 104.353  1.00 70.05           C  
ATOM   1515  CE1 TYR C 144     -20.212  55.998 105.886  1.00 74.66           C  
ATOM   1516  CE2 TYR C 144     -18.418  57.606 105.740  1.00 72.88           C  
ATOM   1517  CZ  TYR C 144     -19.279  56.832 106.506  1.00 75.92           C  
ATOM   1518  OH  TYR C 144     -19.275  56.855 107.867  1.00 78.58           O  
ATOM   1519  H   TYR C 144     -18.981  55.470  99.638  1.00 57.32           H  
ATOM   1520  HA  TYR C 144     -17.838  57.626 101.335  1.00 59.48           H  
ATOM   1521  HB2 TYR C 144     -20.224  57.481 101.930  1.00 63.53           H  
ATOM   1522  HB3 TYR C 144     -20.144  55.735 101.973  1.00 63.53           H  
ATOM   1523  HD1 TYR C 144     -21.000  55.307 104.025  1.00 70.72           H  
ATOM   1524  HD2 TYR C 144     -17.815  58.147 103.761  1.00 70.05           H  
ATOM   1525  HE1 TYR C 144     -20.885  55.398 106.482  1.00 74.66           H  
ATOM   1526  HE2 TYR C 144     -17.701  58.256 106.220  1.00 72.88           H  
ATOM   1527  HH  TYR C 144     -18.431  57.260 108.206  1.00 78.58           H  
ATOM   1528  N   ARG C 145     -16.300  55.919 102.410  1.00 60.67           N  
ATOM   1529  CA  ARG C 145     -15.427  55.003 103.144  1.00 62.97           C  
ATOM   1530  C   ARG C 145     -15.099  55.650 104.494  1.00 62.88           C  
ATOM   1531  O   ARG C 145     -15.005  56.874 104.644  1.00 61.77           O  
ATOM   1532  CB  ARG C 145     -14.125  54.688 102.403  1.00 64.42           C  
ATOM   1533  CG  ARG C 145     -14.003  53.208 102.034  1.00 69.42           C  
ATOM   1534  CD  ARG C 145     -13.356  52.318 103.101  1.00 73.30           C  
ATOM   1535  NE  ARG C 145     -11.894  52.476 103.189  1.00 73.29           N  
ATOM   1536  CZ  ARG C 145     -11.011  52.157 102.243  1.00 72.02           C  
ATOM   1537  NH1 ARG C 145      -9.717  52.362 102.456  1.00 71.81           N  
ATOM   1538  NH2 ARG C 145     -11.413  51.653 101.081  1.00 72.81           N1+
ATOM   1539  H   ARG C 145     -16.088  56.904 102.481  1.00 60.67           H  
ATOM   1540  HA  ARG C 145     -16.002  54.088 103.337  1.00 62.97           H  
ATOM   1541  HB2 ARG C 145     -14.104  55.256 101.467  1.00 64.42           H  
ATOM   1542  HB3 ARG C 145     -13.240  55.000 102.971  1.00 64.42           H  
ATOM   1543  HG2 ARG C 145     -13.428  53.177 101.106  1.00 69.42           H  
ATOM   1544  HG3 ARG C 145     -14.994  52.804 101.801  1.00 69.42           H  
ATOM   1545  HD2 ARG C 145     -13.555  51.263 102.901  1.00 73.30           H  
ATOM   1546  HD3 ARG C 145     -13.772  52.534 104.089  1.00 73.30           H  
ATOM   1547  HE  ARG C 145     -11.534  52.868 104.047  1.00 73.29           H  
ATOM   1548 HH11 ARG C 145      -9.046  52.136 101.736  1.00 71.81           H  
ATOM   1549 HH12 ARG C 145      -9.405  52.745 103.336  1.00 71.81           H  
ATOM   1550 HH21 ARG C 145     -12.397  51.508 100.907  1.00 72.81           H  
ATOM   1551 HH22 ARG C 145     -10.734  51.414 100.373  1.00 72.81           H  
ATOM   1552  N   GLU C 146     -15.055  54.785 105.504  1.00 64.23           N  
ATOM   1553  CA  GLU C 146     -14.729  55.183 106.886  1.00 66.36           C  
ATOM   1554  C   GLU C 146     -13.652  54.195 107.361  1.00 68.35           C  
ATOM   1555  O   GLU C 146     -13.779  52.987 107.118  1.00 72.09           O  
ATOM   1556  CB  GLU C 146     -16.024  54.973 107.695  1.00  0.00           C  
ATOM   1557  CG  GLU C 146     -15.986  55.468 109.125  1.00  0.00           C  
ATOM   1558  CD  GLU C 146     -15.965  56.964 109.103  1.00  0.00           C  
ATOM   1559  OE1 GLU C 146     -14.913  57.578 109.274  1.00  0.00           O  
ATOM   1560  OE2 GLU C 146     -17.178  57.585 109.047  1.00  0.00           O1-
ATOM   1561  H   GLU C 146     -15.335  53.802 105.518  1.00 64.23           H  
ATOM   1562  HA  GLU C 146     -14.371  56.215 106.915  1.00 66.36           H  
ATOM   1563  HB2 GLU C 146     -16.271  53.903 107.718  1.00  0.00           H  
ATOM   1564  HB3 GLU C 146     -16.853  55.453 107.166  1.00  0.00           H  
ATOM   1565  HG2 GLU C 146     -15.119  55.077 109.667  1.00  0.00           H  
ATOM   1566  HG3 GLU C 146     -16.881  55.134 109.661  1.00  0.00           H  
ATOM   1567  N   GLU C 147     -12.624  54.695 108.042  1.00 67.32           N  
ATOM   1568  CA  GLU C 147     -11.590  53.863 108.664  1.00 66.98           C  
ATOM   1569  C   GLU C 147     -10.905  54.666 109.799  1.00 65.40           C  
ATOM   1570  O   GLU C 147     -10.903  55.897 109.778  1.00 61.78           O  
ATOM   1571  CB  GLU C 147     -10.583  53.315 107.638  1.00 66.87           C  
ATOM   1572  CG  GLU C 147      -9.717  54.392 106.986  1.00 64.59           C  
ATOM   1573  CD  GLU C 147      -9.314  54.185 105.544  1.00 64.68           C  
ATOM   1574  OE1 GLU C 147     -10.025  53.465 104.803  1.00 65.49           O  
ATOM   1575  OE2 GLU C 147      -8.347  54.864 105.123  1.00 61.63           O1-
ATOM   1576  H   GLU C 147     -12.533  55.695 108.149  1.00 67.32           H  
ATOM   1577  HA  GLU C 147     -12.107  53.011 109.125  1.00 66.98           H  
ATOM   1578  HB2 GLU C 147      -9.919  52.600 108.138  1.00 66.87           H  
ATOM   1579  HB3 GLU C 147     -11.126  52.740 106.880  1.00 66.87           H  
ATOM   1580  HG2 GLU C 147      -8.813  54.539 107.590  1.00 64.59           H  
ATOM   1581  HG3 GLU C 147     -10.255  55.344 106.991  1.00 64.59           H  
ATOM   1582  N   GLN C 148     -10.396  53.943 110.791  1.00 66.46           N  
ATOM   1583  CA  GLN C 148      -9.670  54.545 111.907  1.00 66.22           C  
ATOM   1584  C   GLN C 148      -8.523  53.657 112.432  1.00 65.79           C  
ATOM   1585  O   GLN C 148      -8.283  53.506 113.629  1.00 66.52           O  
ATOM   1586  CB  GLN C 148     -10.581  55.062 113.026  1.00 68.46           C  
ATOM   1587  CG  GLN C 148     -11.546  54.030 113.604  1.00 72.06           C  
ATOM   1588  CD  GLN C 148     -12.829  53.948 112.806  1.00 73.30           C  
ATOM   1589  NE2 GLN C 148     -13.609  54.902 112.791  1.00 74.71           N  
ATOM   1590  OE1 GLN C 148     -13.063  52.818 112.144  1.00 72.91           O  
ATOM   1591  H   GLN C 148     -10.583  52.951 110.809  1.00 66.46           H  
ATOM   1592  HA  GLN C 148      -9.162  55.420 111.496  1.00 66.22           H  
ATOM   1593  HB2 GLN C 148      -9.959  55.452 113.841  1.00 68.46           H  
ATOM   1594  HB3 GLN C 148     -11.146  55.914 112.637  1.00 68.46           H  
ATOM   1595  HG2 GLN C 148     -11.820  54.325 114.624  1.00 72.06           H  
ATOM   1596  HG3 GLN C 148     -11.091  53.037 113.670  1.00 72.06           H  
ATOM   1597 HE21 GLN C 148     -13.391  55.742 113.308  1.00 74.71           H  
ATOM   1598 HE22 GLN C 148     -14.467  54.845 112.261  1.00 74.71           H  
ATOM   1599  N   ASP C 149      -7.740  53.180 111.469  1.00 65.07           N  
ATOM   1600  CA  ASP C 149      -6.540  52.394 111.713  1.00 65.90           C  
ATOM   1601  C   ASP C 149      -5.530  53.231 112.535  1.00 63.61           C  
ATOM   1602  O   ASP C 149      -5.235  54.397 112.236  1.00 61.97           O  
ATOM   1603  CB  ASP C 149      -5.873  51.964 110.419  1.00 67.85           C  
ATOM   1604  CG  ASP C 149      -6.809  50.922 109.900  1.00 73.56           C  
ATOM   1605  OD1 ASP C 149      -6.583  49.718 110.184  1.00 76.34           O  
ATOM   1606  OD2 ASP C 149      -7.816  51.281 109.251  1.00 75.48           O1-
ATOM   1607  H   ASP C 149      -8.026  53.299 110.508  1.00 65.07           H  
ATOM   1608  HA  ASP C 149      -6.852  51.530 112.316  1.00 65.90           H  
ATOM   1609  HB2 ASP C 149      -4.881  51.533 110.593  1.00 67.85           H  
ATOM   1610  HB3 ASP C 149      -5.768  52.789 109.706  1.00 67.85           H  
ATOM   1611  N   PHE C 150      -5.019  52.579 113.580  1.00 62.52           N  
ATOM   1612  CA  PHE C 150      -4.165  53.195 114.600  1.00 61.68           C  
ATOM   1613  C   PHE C 150      -4.836  54.340 115.405  1.00 63.11           C  
ATOM   1614  O   PHE C 150      -4.163  55.030 116.179  1.00 63.23           O  
ATOM   1615  CB  PHE C 150      -2.796  53.658 114.062  1.00 58.23           C  
ATOM   1616  CG  PHE C 150      -1.974  52.521 113.497  1.00 57.19           C  
ATOM   1617  CD1 PHE C 150      -1.181  51.734 114.327  1.00 58.23           C  
ATOM   1618  CD2 PHE C 150      -2.018  52.223 112.138  1.00 55.69           C  
ATOM   1619  CE1 PHE C 150      -0.457  50.667 113.812  1.00 57.67           C  
ATOM   1620  CE2 PHE C 150      -1.292  51.160 111.617  1.00 54.51           C  
ATOM   1621  CZ  PHE C 150      -0.514  50.381 112.452  1.00 55.71           C  
ATOM   1622  H   PHE C 150      -5.149  51.579 113.625  1.00 62.52           H  
ATOM   1623  HA  PHE C 150      -4.002  52.397 115.338  1.00 61.68           H  
ATOM   1624  HB2 PHE C 150      -2.917  54.437 113.300  1.00 58.23           H  
ATOM   1625  HB3 PHE C 150      -2.212  54.134 114.860  1.00 58.23           H  
ATOM   1626  HD1 PHE C 150      -1.128  51.956 115.383  1.00 58.23           H  
ATOM   1627  HD2 PHE C 150      -2.624  52.828 111.480  1.00 55.69           H  
ATOM   1628  HE1 PHE C 150       0.150  50.060 114.467  1.00 57.67           H  
ATOM   1629  HE2 PHE C 150      -1.336  50.941 110.560  1.00 54.51           H  
ATOM   1630  HZ  PHE C 150       0.049  49.552 112.050  1.00 55.71           H  
ATOM   1631  N   GLY C 151      -6.153  54.486 115.256  1.00 63.99           N  
ATOM   1632  CA  GLY C 151      -6.918  55.534 115.903  1.00 63.38           C  
ATOM   1633  C   GLY C 151      -6.871  56.881 115.164  1.00 61.07           C  
ATOM   1634  O   GLY C 151      -7.263  57.908 115.725  1.00 61.68           O  
ATOM   1635  H   GLY C 151      -6.646  53.843 114.653  1.00 63.99           H  
ATOM   1636  HA2 GLY C 151      -7.961  55.206 115.952  1.00 63.38           H  
ATOM   1637  HA3 GLY C 151      -6.537  55.685 116.918  1.00 63.38           H  
ATOM   1638  N   ILE C 152      -6.395  56.860 113.919  1.00 57.66           N  
ATOM   1639  CA  ILE C 152      -6.349  58.038 113.058  1.00 56.43           C  
ATOM   1640  C   ILE C 152      -7.564  57.916 112.114  1.00 57.74           C  
ATOM   1641  O   ILE C 152      -7.572  57.092 111.191  1.00 59.17           O  
ATOM   1642  CB  ILE C 152      -5.021  58.123 112.262  1.00 54.06           C  
ATOM   1643  CG1 ILE C 152      -3.792  57.946 113.185  1.00 53.92           C  
ATOM   1644  CG2 ILE C 152      -4.952  59.466 111.519  1.00 52.82           C  
ATOM   1645  CD1 ILE C 152      -2.462  57.952 112.443  1.00 51.72           C  
ATOM   1646  H   ILE C 152      -6.017  55.996 113.557  1.00 57.66           H  
ATOM   1647  HA  ILE C 152      -6.455  58.937 113.677  1.00 56.43           H  
ATOM   1648  HB  ILE C 152      -5.000  57.320 111.514  1.00 54.06           H  
ATOM   1649 HG12 ILE C 152      -3.782  58.732 113.950  1.00 53.92           H  
ATOM   1650 HG13 ILE C 152      -3.861  56.990 113.715  1.00 53.92           H  
ATOM   1651 HG21 ILE C 152      -5.863  59.656 110.945  1.00 52.82           H  
ATOM   1652 HG22 ILE C 152      -4.823  60.298 112.220  1.00 52.82           H  
ATOM   1653 HG23 ILE C 152      -4.118  59.484 110.811  1.00 52.82           H  
ATOM   1654 HD11 ILE C 152      -2.459  57.212 111.637  1.00 51.72           H  
ATOM   1655 HD12 ILE C 152      -2.241  58.935 112.018  1.00 51.72           H  
ATOM   1656 HD13 ILE C 152      -1.648  57.703 113.133  1.00 51.72           H  
ATOM   1657  N   GLU C 153      -8.603  58.703 112.408  1.00 59.14           N  
ATOM   1658  CA  GLU C 153      -9.879  58.646 111.691  1.00 58.69           C  
ATOM   1659  C   GLU C 153      -9.683  59.260 110.284  1.00 56.13           C  
ATOM   1660  O   GLU C 153      -9.224  60.395 110.159  1.00 55.71           O  
ATOM   1661  CB  GLU C 153     -10.966  59.439 112.439  1.00 61.37           C  
ATOM   1662  CG  GLU C 153     -11.282  58.884 113.835  1.00 66.56           C  
ATOM   1663  CD  GLU C 153     -12.711  58.402 113.913  1.00 71.00           C  
ATOM   1664  OE1 GLU C 153     -13.630  59.246 113.745  1.00 71.83           O  
ATOM   1665  OE2 GLU C 153     -12.917  57.178 114.077  1.00 73.56           O1-
ATOM   1666  H   GLU C 153      -8.507  59.379 113.152  1.00 59.14           H  
ATOM   1667  HA  GLU C 153     -10.171  57.600 111.598  1.00 58.69           H  
ATOM   1668  HB2 GLU C 153     -10.631  60.479 112.553  1.00 61.37           H  
ATOM   1669  HB3 GLU C 153     -11.863  59.481 111.810  1.00 61.37           H  
ATOM   1670  HG2 GLU C 153     -11.162  59.679 114.582  1.00 66.56           H  
ATOM   1671  HG3 GLU C 153     -10.602  58.075 114.121  1.00 66.56           H  
ATOM   1672  N   ILE C 154      -9.976  58.472 109.258  1.00 54.15           N  
ATOM   1673  CA  ILE C 154      -9.932  58.908 107.871  1.00 52.24           C  
ATOM   1674  C   ILE C 154     -11.327  58.615 107.268  1.00 51.93           C  
ATOM   1675  O   ILE C 154     -11.840  57.499 107.335  1.00 52.67           O  
ATOM   1676  CB  ILE C 154      -8.875  58.182 106.989  1.00 52.26           C  
ATOM   1677  CG1 ILE C 154      -7.655  57.605 107.731  1.00 52.73           C  
ATOM   1678  CG2 ILE C 154      -8.448  59.091 105.827  1.00 50.19           C  
ATOM   1679  CD1 ILE C 154      -6.667  58.630 108.257  1.00 52.49           C  
ATOM   1680  H   ILE C 154     -10.233  57.513 109.438  1.00 54.15           H  
ATOM   1681  HA  ILE C 154      -9.745  59.987 107.855  1.00 52.24           H  
ATOM   1682  HB  ILE C 154      -9.358  57.316 106.521  1.00 52.26           H  
ATOM   1683 HG12 ILE C 154      -7.990  56.961 108.550  1.00 52.73           H  
ATOM   1684 HG13 ILE C 154      -7.112  56.942 107.044  1.00 52.73           H  
ATOM   1685 HG21 ILE C 154      -9.296  59.302 105.167  1.00 50.19           H  
ATOM   1686 HG22 ILE C 154      -8.063  60.049 106.188  1.00 50.19           H  
ATOM   1687 HG23 ILE C 154      -7.669  58.617 105.221  1.00 50.19           H  
ATOM   1688 HD11 ILE C 154      -6.141  59.120 107.434  1.00 52.49           H  
ATOM   1689 HD12 ILE C 154      -7.153  59.398 108.860  1.00 52.49           H  
ATOM   1690 HD13 ILE C 154      -5.911  58.135 108.874  1.00 52.49           H  
ATOM   1691  N   VAL C 155     -11.908  59.643 106.674  1.00 51.34           N  
ATOM   1692  CA  VAL C 155     -13.110  59.523 105.851  1.00 50.91           C  
ATOM   1693  C   VAL C 155     -12.609  59.632 104.391  1.00 48.75           C  
ATOM   1694  O   VAL C 155     -11.667  60.375 104.097  1.00 47.78           O  
ATOM   1695  CB  VAL C 155     -14.138  60.620 106.203  1.00 52.34           C  
ATOM   1696  CG1 VAL C 155     -15.204  60.831 105.126  1.00 51.95           C  
ATOM   1697  CG2 VAL C 155     -14.844  60.287 107.519  1.00 53.78           C  
ATOM   1698  H   VAL C 155     -11.505  60.565 106.774  1.00 51.34           H  
ATOM   1699  HA  VAL C 155     -13.552  58.532 105.995  1.00 50.91           H  
ATOM   1700  HB  VAL C 155     -13.613  61.572 106.343  1.00 52.34           H  
ATOM   1701 HG11 VAL C 155     -14.769  61.220 104.201  1.00 51.95           H  
ATOM   1702 HG12 VAL C 155     -15.735  59.901 104.898  1.00 51.95           H  
ATOM   1703 HG13 VAL C 155     -15.941  61.565 105.464  1.00 51.95           H  
ATOM   1704 HG21 VAL C 155     -15.471  59.398 107.406  1.00 53.78           H  
ATOM   1705 HG22 VAL C 155     -14.125  60.104 108.323  1.00 53.78           H  
ATOM   1706 HG23 VAL C 155     -15.493  61.112 107.831  1.00 53.78           H  
ATOM   1707  N   LYS C 156     -13.292  58.919 103.501  1.00 47.65           N  
ATOM   1708  CA  LYS C 156     -13.089  59.075 102.070  1.00 46.44           C  
ATOM   1709  C   LYS C 156     -14.467  59.099 101.408  1.00 46.53           C  
ATOM   1710  O   LYS C 156     -15.419  58.483 101.892  1.00 47.56           O  
ATOM   1711  CB  LYS C 156     -12.249  57.969 101.430  1.00 47.11           C  
ATOM   1712  CG  LYS C 156     -11.076  57.498 102.284  1.00 48.50           C  
ATOM   1713  CD  LYS C 156     -10.178  56.550 101.492  1.00 49.37           C  
ATOM   1714  CE  LYS C 156      -9.306  55.673 102.370  1.00 49.72           C  
ATOM   1715  NZ  LYS C 156      -8.512  56.458 103.312  1.00 49.31           N1+
ATOM   1716  H   LYS C 156     -13.988  58.266 103.832  1.00 47.65           H  
ATOM   1717  HA  LYS C 156     -12.610  60.043 101.899  1.00 46.44           H  
ATOM   1718  HB2 LYS C 156     -12.883  57.105 101.203  1.00 47.11           H  
ATOM   1719  HB3 LYS C 156     -11.884  58.324 100.458  1.00 47.11           H  
ATOM   1720  HG2 LYS C 156     -10.487  58.358 102.623  1.00 48.50           H  
ATOM   1721  HG3 LYS C 156     -11.460  56.986 103.174  1.00 48.50           H  
ATOM   1722  HD2 LYS C 156      -9.555  57.132 100.808  1.00 49.37           H  
ATOM   1723  HD3 LYS C 156     -10.797  55.889 100.874  1.00 49.37           H  
ATOM   1724  HE2 LYS C 156      -8.612  55.068 101.780  1.00 49.72           H  
ATOM   1725  HE3 LYS C 156      -9.952  55.019 102.952  1.00 49.72           H  
ATOM   1726  HZ1 LYS C 156      -7.770  57.034 102.879  1.00 49.31           H  
ATOM   1727  HZ2 LYS C 156      -9.071  57.051 103.924  1.00 49.31           H  
ATOM   1728  HZ3 LYS C 156      -8.093  55.790 104.018  1.00 49.31           H  
ATOM   1729  N   VAL C 157     -14.556  59.820 100.290  1.00 45.00           N  
ATOM   1730  CA  VAL C 157     -15.787  59.935  99.525  1.00 44.96           C  
ATOM   1731  C   VAL C 157     -15.478  60.032  98.011  1.00 43.80           C  
ATOM   1732  O   VAL C 157     -14.375  60.380  97.587  1.00 43.09           O  
ATOM   1733  CB  VAL C 157     -16.675  61.128  99.971  1.00 45.65           C  
ATOM   1734  CG1 VAL C 157     -17.234  60.959 101.385  1.00 47.10           C  
ATOM   1735  CG2 VAL C 157     -15.966  62.479  99.862  1.00 44.97           C  
ATOM   1736  H   VAL C 157     -13.748  60.332  99.967  1.00 45.00           H  
ATOM   1737  HA  VAL C 157     -16.337  59.000  99.672  1.00 44.96           H  
ATOM   1738  HB  VAL C 157     -17.536  61.176  99.295  1.00 45.65           H  
ATOM   1739 HG11 VAL C 157     -17.759  60.006 101.491  1.00 47.10           H  
ATOM   1740 HG12 VAL C 157     -16.446  61.010 102.143  1.00 47.10           H  
ATOM   1741 HG13 VAL C 157     -17.952  61.754 101.609  1.00 47.10           H  
ATOM   1742 HG21 VAL C 157     -15.071  62.519 100.491  1.00 44.97           H  
ATOM   1743 HG22 VAL C 157     -15.677  62.678  98.827  1.00 44.97           H  
ATOM   1744 HG23 VAL C 157     -16.629  63.293 100.174  1.00 44.97           H  
ATOM   1745  N   LYS C 158     -16.517  59.762  97.224  1.00 43.86           N  
ATOM   1746  CA  LYS C 158     -16.601  60.134  95.817  1.00 41.91           C  
ATOM   1747  C   LYS C 158     -17.813  61.078  95.769  1.00 41.43           C  
ATOM   1748  O   LYS C 158     -18.873  60.777  96.306  1.00 41.96           O  
ATOM   1749  CB  LYS C 158     -16.890  58.978  94.857  1.00 41.97           C  
ATOM   1750  CG  LYS C 158     -15.852  57.858  94.864  1.00 41.82           C  
ATOM   1751  CD  LYS C 158     -16.387  56.616  94.136  1.00 41.99           C  
ATOM   1752  CE  LYS C 158     -15.342  55.519  94.067  1.00 42.04           C  
ATOM   1753  NZ  LYS C 158     -15.957  54.202  94.023  1.00 42.15           N1+
ATOM   1754  H   LYS C 158     -17.333  59.325  97.627  1.00 43.86           H  
ATOM   1755  HA  LYS C 158     -15.694  60.661  95.516  1.00 41.91           H  
ATOM   1756  HB2 LYS C 158     -17.885  58.569  95.065  1.00 41.97           H  
ATOM   1757  HB3 LYS C 158     -16.948  59.382  93.839  1.00 41.97           H  
ATOM   1758  HG2 LYS C 158     -14.929  58.209  94.388  1.00 41.82           H  
ATOM   1759  HG3 LYS C 158     -15.600  57.582  95.893  1.00 41.82           H  
ATOM   1760  HD2 LYS C 158     -16.693  56.884  93.118  1.00 41.99           H  
ATOM   1761  HD3 LYS C 158     -17.282  56.250  94.643  1.00 41.99           H  
ATOM   1762  HE2 LYS C 158     -14.661  55.527  94.918  1.00 42.04           H  
ATOM   1763  HE3 LYS C 158     -14.763  55.622  93.151  1.00 42.04           H  
ATOM   1764  HZ1 LYS C 158     -16.374  53.888  94.933  1.00 42.15           H  
ATOM   1765  HZ2 LYS C 158     -16.817  54.107  93.427  1.00 42.15           H  
ATOM   1766  HZ3 LYS C 158     -15.298  53.466  93.747  1.00 42.15           H  
ATOM   1767  N   ALA C 159     -17.636  62.209  95.100  1.00 41.21           N  
ATOM   1768  CA  ALA C 159     -18.687  63.175  94.850  1.00 41.25           C  
ATOM   1769  C   ALA C 159     -18.757  63.499  93.352  1.00 39.85           C  
ATOM   1770  O   ALA C 159     -17.825  63.240  92.592  1.00 38.52           O  
ATOM   1771  CB  ALA C 159     -18.469  64.426  95.681  1.00 40.72           C  
ATOM   1772  H   ALA C 159     -16.719  62.424  94.735  1.00 41.21           H  
ATOM   1773  HA  ALA C 159     -19.629  62.702  95.121  1.00 41.25           H  
ATOM   1774  HB1 ALA C 159     -18.394  64.168  96.742  1.00 40.72           H  
ATOM   1775  HB2 ALA C 159     -17.544  64.939  95.397  1.00 40.72           H  
ATOM   1776  HB3 ALA C 159     -19.293  65.133  95.558  1.00 40.72           H  
ATOM   1777  N   ILE C 160     -19.887  64.055  92.941  1.00 39.98           N  
ATOM   1778  CA  ILE C 160     -20.134  64.458  91.559  1.00 39.76           C  
ATOM   1779  C   ILE C 160     -20.861  65.810  91.578  1.00 39.61           C  
ATOM   1780  O   ILE C 160     -21.697  66.071  92.436  1.00 41.57           O  
ATOM   1781  CB  ILE C 160     -20.903  63.357  90.792  1.00 40.87           C  
ATOM   1782  CG1 ILE C 160     -20.998  63.656  89.284  1.00 40.81           C  
ATOM   1783  CG2 ILE C 160     -22.288  63.099  91.392  1.00 41.71           C  
ATOM   1784  CD1 ILE C 160     -21.398  62.439  88.459  1.00 41.49           C  
ATOM   1785  H   ILE C 160     -20.636  64.194  93.606  1.00 39.98           H  
ATOM   1786  HA  ILE C 160     -19.159  64.603  91.090  1.00 39.76           H  
ATOM   1787  HB  ILE C 160     -20.326  62.432  90.899  1.00 40.87           H  
ATOM   1788 HG12 ILE C 160     -21.711  64.467  89.096  1.00 40.81           H  
ATOM   1789 HG13 ILE C 160     -20.023  63.992  88.920  1.00 40.81           H  
ATOM   1790 HG21 ILE C 160     -22.239  62.911  92.468  1.00 41.71           H  
ATOM   1791 HG22 ILE C 160     -22.945  63.958  91.235  1.00 41.71           H  
ATOM   1792 HG23 ILE C 160     -22.754  62.219  90.941  1.00 41.71           H  
ATOM   1793 HD11 ILE C 160     -20.675  61.627  88.588  1.00 41.49           H  
ATOM   1794 HD12 ILE C 160     -22.386  62.064  88.735  1.00 41.49           H  
ATOM   1795 HD13 ILE C 160     -21.428  62.697  87.396  1.00 41.49           H  
ATOM   1796  N   GLY C 161     -20.529  66.662  90.616  1.00 38.20           N  
ATOM   1797  CA  GLY C 161     -21.150  67.967  90.505  1.00 38.64           C  
ATOM   1798  C   GLY C 161     -22.602  67.867  90.010  1.00 39.34           C  
ATOM   1799  O   GLY C 161     -22.884  67.253  88.990  1.00 39.53           O  
ATOM   1800  H   GLY C 161     -19.788  66.419  89.974  1.00 38.20           H  
ATOM   1801  HA2 GLY C 161     -21.088  68.471  91.470  1.00 38.64           H  
ATOM   1802  HA3 GLY C 161     -20.577  68.550  89.778  1.00 38.64           H  
ATOM   1803  N   ARG C 162     -23.509  68.507  90.736  1.00 40.75           N  
ATOM   1804  CA  ARG C 162     -24.944  68.483  90.462  1.00 42.34           C  
ATOM   1805  C   ARG C 162     -25.455  69.798  89.838  1.00 41.84           C  
ATOM   1806  O   ARG C 162     -25.972  69.795  88.725  1.00 40.96           O  
ATOM   1807  CB  ARG C 162     -25.764  68.150  91.719  1.00 44.86           C  
ATOM   1808  CG  ARG C 162     -25.965  66.652  91.977  1.00 45.79           C  
ATOM   1809  CD  ARG C 162     -26.870  65.965  90.959  1.00 48.11           C  
ATOM   1810  NE  ARG C 162     -26.120  65.451  89.804  1.00 48.16           N  
ATOM   1811  CZ  ARG C 162     -25.490  64.278  89.744  1.00 48.92           C  
ATOM   1812  NH1 ARG C 162     -25.463  63.467  90.799  1.00 49.48           N  
ATOM   1813  NH2 ARG C 162     -24.891  63.910  88.624  1.00 48.43           N1+
ATOM   1814  H   ARG C 162     -23.206  69.068  91.519  1.00 40.75           H  
ATOM   1815  HA  ARG C 162     -25.123  67.730  89.693  1.00 42.34           H  
ATOM   1816  HB2 ARG C 162     -25.278  68.584  92.603  1.00 44.86           H  
ATOM   1817  HB3 ARG C 162     -26.757  68.616  91.660  1.00 44.86           H  
ATOM   1818  HG2 ARG C 162     -26.449  66.563  92.957  1.00 45.79           H  
ATOM   1819  HG3 ARG C 162     -24.994  66.149  92.042  1.00 45.79           H  
ATOM   1820  HD2 ARG C 162     -27.617  66.661  90.565  1.00 48.11           H  
ATOM   1821  HD3 ARG C 162     -27.424  65.132  91.401  1.00 48.11           H  
ATOM   1822  HE  ARG C 162     -26.123  66.032  88.978  1.00 48.16           H  
ATOM   1823 HH11 ARG C 162     -25.918  63.741  91.658  1.00 49.48           H  
ATOM   1824 HH12 ARG C 162     -24.988  62.578  90.741  1.00 49.48           H  
ATOM   1825 HH21 ARG C 162     -24.912  64.517  87.817  1.00 48.43           H  
ATOM   1826 HH22 ARG C 162     -24.412  63.022  88.576  1.00 48.43           H  
ATOM   1827  N   GLN C 163     -25.384  70.895  90.584  1.00 42.27           N  
ATOM   1828  CA  GLN C 163     -26.053  72.161  90.249  1.00 43.55           C  
ATOM   1829  C   GLN C 163     -25.048  73.311  90.500  1.00 44.19           C  
ATOM   1830  O   GLN C 163     -24.032  73.136  91.182  1.00 44.70           O  
ATOM   1831  CB  GLN C 163     -27.333  72.309  91.092  1.00 44.19           C  
ATOM   1832  CG  GLN C 163     -28.568  72.737  90.279  1.00 44.68           C  
ATOM   1833  CD  GLN C 163     -29.865  72.293  90.950  1.00 45.95           C  
ATOM   1834  OE1 GLN C 163     -29.917  71.255  91.601  1.00 48.21           O  
ATOM   1835  NE2 GLN C 163     -30.916  73.074  90.759  1.00 46.09           N  
ATOM   1836  H   GLN C 163     -24.842  70.883  91.435  1.00 42.27           H  
ATOM   1837  HA  GLN C 163     -26.288  72.155  89.179  1.00 43.55           H  
ATOM   1838  HB2 GLN C 163     -27.540  71.352  91.586  1.00 44.19           H  
ATOM   1839  HB3 GLN C 163     -27.182  73.030  91.906  1.00 44.19           H  
ATOM   1840  HG2 GLN C 163     -28.561  72.265  89.290  1.00 44.68           H  
ATOM   1841  HG3 GLN C 163     -28.560  73.822  90.130  1.00 44.68           H  
ATOM   1842 HE21 GLN C 163     -30.824  73.921  90.216  1.00 46.09           H  
ATOM   1843 HE22 GLN C 163     -31.810  72.824  91.157  1.00 46.09           H  
ATOM   1844  N   ARG C 164     -25.319  74.461  89.891  1.00 43.94           N  
ATOM   1845  CA  ARG C 164     -24.466  75.649  89.992  1.00 44.63           C  
ATOM   1846  C   ARG C 164     -25.067  76.627  91.020  1.00 46.68           C  
ATOM   1847  O   ARG C 164     -26.282  76.642  91.239  1.00 47.78           O  
ATOM   1848  CB  ARG C 164     -24.398  76.372  88.642  1.00 43.52           C  
ATOM   1849  CG  ARG C 164     -23.630  75.591  87.574  1.00 41.79           C  
ATOM   1850  CD  ARG C 164     -23.566  76.345  86.246  1.00 42.21           C  
ATOM   1851  NE  ARG C 164     -24.784  76.155  85.444  1.00 42.99           N  
ATOM   1852  CZ  ARG C 164     -25.898  76.886  85.473  1.00 43.90           C  
ATOM   1853  NH1 ARG C 164     -25.990  77.949  86.263  1.00 43.36           N  
ATOM   1854  NH2 ARG C 164     -26.928  76.550  84.707  1.00 44.87           N1+
ATOM   1855  H   ARG C 164     -26.149  74.542  89.322  1.00 43.94           H  
ATOM   1856  HA  ARG C 164     -23.465  75.357  90.318  1.00 44.63           H  
ATOM   1857  HB2 ARG C 164     -25.422  76.556  88.301  1.00 43.52           H  
ATOM   1858  HB3 ARG C 164     -23.925  77.355  88.770  1.00 43.52           H  
ATOM   1859  HG2 ARG C 164     -24.091  74.610  87.418  1.00 41.79           H  
ATOM   1860  HG3 ARG C 164     -22.610  75.417  87.934  1.00 41.79           H  
ATOM   1861  HD2 ARG C 164     -22.739  75.951  85.645  1.00 42.21           H  
ATOM   1862  HD3 ARG C 164     -23.382  77.410  86.379  1.00 42.21           H  
ATOM   1863  HE  ARG C 164     -24.763  75.356  84.827  1.00 42.99           H  
ATOM   1864 HH11 ARG C 164     -26.839  78.495  86.278  1.00 43.36           H  
ATOM   1865 HH12 ARG C 164     -25.210  78.212  86.848  1.00 43.36           H  
ATOM   1866 HH21 ARG C 164     -26.866  75.741  84.105  1.00 44.87           H  
ATOM   1867 HH22 ARG C 164     -27.773  77.102  84.726  1.00 44.87           H  
ATOM   1868  N   PHE C 165     -24.237  77.516  91.548  1.00 48.02           N  
ATOM   1869  CA  PHE C 165     -24.701  78.565  92.447  1.00 50.03           C  
ATOM   1870  C   PHE C 165     -23.930  79.900  92.343  1.00 51.15           C  
ATOM   1871  O   PHE C 165     -22.788  79.963  91.880  1.00 50.66           O  
ATOM   1872  CB  PHE C 165     -24.775  78.088  93.912  1.00 50.70           C  
ATOM   1873  CG  PHE C 165     -23.482  77.629  94.543  1.00 50.47           C  
ATOM   1874  CD1 PHE C 165     -22.472  78.526  94.876  1.00 50.75           C  
ATOM   1875  CD2 PHE C 165     -23.312  76.293  94.869  1.00 50.07           C  
ATOM   1876  CE1 PHE C 165     -21.314  78.096  95.499  1.00 50.30           C  
ATOM   1877  CE2 PHE C 165     -22.153  75.859  95.494  1.00 49.63           C  
ATOM   1878  CZ  PHE C 165     -21.152  76.760  95.808  1.00 49.18           C  
ATOM   1879  H   PHE C 165     -23.249  77.462  91.344  1.00 48.02           H  
ATOM   1880  HA  PHE C 165     -25.722  78.800  92.128  1.00 50.03           H  
ATOM   1881  HB2 PHE C 165     -25.172  78.879  94.557  1.00 50.70           H  
ATOM   1882  HB3 PHE C 165     -25.504  77.271  93.972  1.00 50.70           H  
ATOM   1883  HD1 PHE C 165     -22.594  79.574  94.646  1.00 50.75           H  
ATOM   1884  HD2 PHE C 165     -24.091  75.583  94.634  1.00 50.07           H  
ATOM   1885  HE1 PHE C 165     -20.537  78.805  95.743  1.00 50.30           H  
ATOM   1886  HE2 PHE C 165     -22.031  74.814  95.737  1.00 49.63           H  
ATOM   1887  HZ  PHE C 165     -20.248  76.421  96.292  1.00 49.18           H  
ATOM   1888  N   LYS C 166     -24.565  80.923  92.910  1.00 53.55           N  
ATOM   1889  CA  LYS C 166     -23.953  82.190  93.293  1.00 55.28           C  
ATOM   1890  C   LYS C 166     -23.951  82.157  94.841  1.00 57.17           C  
ATOM   1891  O   LYS C 166     -24.885  81.639  95.468  1.00 57.99           O  
ATOM   1892  CB  LYS C 166     -24.768  83.391  92.811  1.00 56.63           C  
ATOM   1893  CG  LYS C 166     -23.961  84.695  92.832  1.00 59.00           C  
ATOM   1894  CD  LYS C 166     -24.839  85.921  92.562  1.00 61.48           C  
ATOM   1895  CE  LYS C 166     -25.177  86.734  93.808  1.00 62.52           C  
ATOM   1896  NZ  LYS C 166     -25.850  85.921  94.828  1.00 64.64           N1+
ATOM   1897  H   LYS C 166     -25.528  80.787  93.182  1.00 53.55           H  
ATOM   1898  HA  LYS C 166     -22.934  82.233  92.909  1.00 55.28           H  
ATOM   1899  HB2 LYS C 166     -25.116  83.219  91.788  1.00 56.63           H  
ATOM   1900  HB3 LYS C 166     -25.667  83.501  93.423  1.00 56.63           H  
ATOM   1901  HG2 LYS C 166     -23.421  84.820  93.775  1.00 59.00           H  
ATOM   1902  HG3 LYS C 166     -23.196  84.630  92.050  1.00 59.00           H  
ATOM   1903  HD2 LYS C 166     -25.759  85.633  92.040  1.00 61.48           H  
ATOM   1904  HD3 LYS C 166     -24.298  86.587  91.878  1.00 61.48           H  
ATOM   1905  HE2 LYS C 166     -25.858  87.553  93.555  1.00 62.52           H  
ATOM   1906  HE3 LYS C 166     -24.280  87.152  94.274  1.00 62.52           H  
ATOM   1907  HZ1 LYS C 166     -26.659  85.385  94.444  1.00 64.64           H  
ATOM   1908  HZ2 LYS C 166     -25.199  85.277  95.316  1.00 64.64           H  
ATOM   1909  HZ3 LYS C 166     -26.241  86.510  95.566  1.00 64.64           H  
ATOM   1910  N   VAL C 167     -22.917  82.740  95.440  1.00 57.94           N  
ATOM   1911  CA  VAL C 167     -22.817  82.859  96.898  1.00 59.19           C  
ATOM   1912  C   VAL C 167     -23.699  84.069  97.332  1.00 60.27           C  
ATOM   1913  O   VAL C 167     -23.964  84.986  96.569  1.00 59.91           O  
ATOM   1914  CB  VAL C 167     -21.333  82.984  97.328  1.00 59.59           C  
ATOM   1915  CG1 VAL C 167     -21.138  83.228  98.827  1.00 59.99           C  
ATOM   1916  CG2 VAL C 167     -20.552  81.717  96.947  1.00 57.23           C  
ATOM   1917  H   VAL C 167     -22.166  83.107  94.874  1.00 57.94           H  
ATOM   1918  HA  VAL C 167     -23.253  81.958  97.345  1.00 59.19           H  
ATOM   1919  HB  VAL C 167     -20.882  83.833  96.798  1.00 59.59           H  
ATOM   1920 HG11 VAL C 167     -21.493  84.220  99.116  1.00 59.99           H  
ATOM   1921 HG12 VAL C 167     -21.659  82.474  99.427  1.00 59.99           H  
ATOM   1922 HG13 VAL C 167     -20.075  83.189  99.090  1.00 59.99           H  
ATOM   1923 HG21 VAL C 167     -20.928  80.845  97.493  1.00 57.23           H  
ATOM   1924 HG22 VAL C 167     -20.623  81.499  95.878  1.00 57.23           H  
ATOM   1925 HG23 VAL C 167     -19.489  81.831  97.186  1.00 57.23           H  
ATOM   1926  N   LEU C 168     -24.094  84.048  98.597  1.00 62.89           N  
ATOM   1927  CA  LEU C 168     -24.668  85.196  99.307  1.00 66.63           C  
ATOM   1928  C   LEU C 168     -23.852  85.506 100.588  1.00 70.00           C  
ATOM   1929  O   LEU C 168     -23.634  86.674 100.904  1.00 72.14           O  
ATOM   1930  CB  LEU C 168     -26.137  84.960  99.684  1.00 67.02           C  
ATOM   1931  CG  LEU C 168     -27.098  84.960  98.483  1.00 65.34           C  
ATOM   1932  CD1 LEU C 168     -28.396  84.240  98.847  1.00 65.80           C  
ATOM   1933  CD2 LEU C 168     -27.414  86.387  98.031  1.00 65.89           C  
ATOM   1934  H   LEU C 168     -23.972  83.205  99.140  1.00 62.89           H  
ATOM   1935  HA  LEU C 168     -24.577  86.082  98.668  1.00 66.63           H  
ATOM   1936  HB2 LEU C 168     -26.221  84.008 100.213  1.00 67.02           H  
ATOM   1937  HB3 LEU C 168     -26.460  85.723 100.406  1.00 67.02           H  
ATOM   1938  HG  LEU C 168     -26.647  84.418  97.644  1.00 65.34           H  
ATOM   1939 HD11 LEU C 168     -28.203  83.193  99.105  1.00 65.80           H  
ATOM   1940 HD12 LEU C 168     -28.892  84.715  99.700  1.00 65.80           H  
ATOM   1941 HD13 LEU C 168     -29.088  84.250  97.999  1.00 65.80           H  
ATOM   1942 HD21 LEU C 168     -27.917  86.952  98.824  1.00 65.89           H  
ATOM   1943 HD22 LEU C 168     -26.505  86.931  97.759  1.00 65.89           H  
ATOM   1944 HD23 LEU C 168     -28.075  86.378  97.157  1.00 65.89           H  
ATOM   1945  N   GLU C 169     -23.527  84.474 101.371  1.00 71.73           N  
ATOM   1946  CA  GLU C 169     -22.835  84.630 102.658  1.00 74.85           C  
ATOM   1947  C   GLU C 169     -22.061  83.318 102.940  1.00 74.52           C  
ATOM   1948  O   GLU C 169     -22.473  82.243 102.502  1.00 73.13           O  
ATOM   1949  CB  GLU C 169     -23.853  84.860 103.781  1.00 79.52           C  
ATOM   1950  CG  GLU C 169     -23.329  85.689 104.948  1.00 83.52           C  
ATOM   1951  CD  GLU C 169     -24.270  85.626 106.132  1.00 88.27           C  
ATOM   1952  OE1 GLU C 169     -25.119  84.706 106.189  1.00 92.12           O  
ATOM   1953  OE2 GLU C 169     -24.103  86.454 107.058  1.00 87.80           O1-
ATOM   1954  H   GLU C 169     -23.780  83.538 101.088  1.00 71.73           H  
ATOM   1955  HA  GLU C 169     -22.133  85.467 102.575  1.00 74.85           H  
ATOM   1956  HB2 GLU C 169     -24.752  85.355 103.390  1.00 79.52           H  
ATOM   1957  HB3 GLU C 169     -24.177  83.885 104.159  1.00 79.52           H  
ATOM   1958  HG2 GLU C 169     -23.196  86.732 104.638  1.00 83.52           H  
ATOM   1959  HG3 GLU C 169     -22.358  85.314 105.288  1.00 83.52           H  
ATOM   1960  N   LEU C 170     -20.976  83.429 103.703  1.00 76.32           N  
ATOM   1961  CA  LEU C 170     -20.130  82.305 104.117  1.00 76.62           C  
ATOM   1962  C   LEU C 170     -20.090  82.335 105.663  1.00 79.30           C  
ATOM   1963  O   LEU C 170     -19.469  83.215 106.264  1.00 79.75           O  
ATOM   1964  CB  LEU C 170     -18.712  82.452 103.547  1.00 74.25           C  
ATOM   1965  CG  LEU C 170     -18.617  82.369 102.009  1.00 71.69           C  
ATOM   1966  CD1 LEU C 170     -17.188  82.679 101.556  1.00 70.99           C  
ATOM   1967  CD2 LEU C 170     -19.040  81.003 101.468  1.00 71.32           C  
ATOM   1968  H   LEU C 170     -20.716  84.345 104.040  1.00 76.32           H  
ATOM   1969  HA  LEU C 170     -20.575  81.361 103.792  1.00 76.62           H  
ATOM   1970  HB2 LEU C 170     -18.292  83.415 103.870  1.00 74.25           H  
ATOM   1971  HB3 LEU C 170     -18.074  81.680 103.992  1.00 74.25           H  
ATOM   1972  HG  LEU C 170     -19.272  83.131 101.569  1.00 71.69           H  
ATOM   1973 HD11 LEU C 170     -16.874  83.669 101.904  1.00 70.99           H  
ATOM   1974 HD12 LEU C 170     -16.477  81.941 101.943  1.00 70.99           H  
ATOM   1975 HD13 LEU C 170     -17.117  82.675 100.463  1.00 70.99           H  
ATOM   1976 HD21 LEU C 170     -18.464  80.195 101.933  1.00 71.32           H  
ATOM   1977 HD22 LEU C 170     -20.101  80.815 101.650  1.00 71.32           H  
ATOM   1978 HD23 LEU C 170     -18.884  80.948 100.385  1.00 71.32           H  
ATOM   1979  N   ARG C 171     -20.884  81.456 106.276  1.00 82.29           N  
ATOM   1980  CA  ARG C 171     -21.174  81.479 107.703  1.00 85.78           C  
ATOM   1981  C   ARG C 171     -20.334  80.388 108.412  1.00 84.79           C  
ATOM   1982  O   ARG C 171     -20.478  79.190 108.126  1.00 82.13           O  
ATOM   1983  CB  ARG C 171     -22.667  81.200 107.957  1.00 89.49           C  
ATOM   1984  CG  ARG C 171     -23.594  82.133 107.167  1.00 90.29           C  
ATOM   1985  CD  ARG C 171     -25.068  81.800 107.382  1.00 89.23           C  
ATOM   1986  NE  ARG C 171     -25.494  82.029 108.768  1.00 90.49           N  
ATOM   1987  CZ  ARG C 171     -25.641  83.216 109.356  1.00 93.25           C  
ATOM   1988  NH1 ARG C 171     -25.881  83.288 110.659  1.00 94.55           N  
ATOM   1989  NH2 ARG C 171     -25.554  84.334 108.643  1.00 94.21           N1+
ATOM   1990  H   ARG C 171     -21.331  80.740 105.722  1.00 82.29           H  
ATOM   1991  HA  ARG C 171     -20.920  82.465 108.108  1.00 85.78           H  
ATOM   1992  HB2 ARG C 171     -22.908  80.161 107.703  1.00 89.49           H  
ATOM   1993  HB3 ARG C 171     -22.865  81.302 109.031  1.00 89.49           H  
ATOM   1994  HG2 ARG C 171     -23.389  82.051 106.093  1.00 90.29           H  
ATOM   1995  HG3 ARG C 171     -23.378  83.164 107.463  1.00 90.29           H  
ATOM   1996  HD2 ARG C 171     -25.240  80.738 107.168  1.00 89.23           H  
ATOM   1997  HD3 ARG C 171     -25.734  82.346 106.709  1.00 89.23           H  
ATOM   1998  HE  ARG C 171     -25.572  81.204 109.344  1.00 90.49           H  
ATOM   1999 HH11 ARG C 171     -25.996  84.189 111.102  1.00 94.55           H  
ATOM   2000 HH12 ARG C 171     -25.949  82.443 111.208  1.00 94.55           H  
ATOM   2001 HH21 ARG C 171     -25.375  84.287 107.650  1.00 94.21           H  
ATOM   2002 HH22 ARG C 171     -25.666  85.230 109.094  1.00 94.21           H  
ATOM   2003  N   THR C 172     -19.461  80.825 109.325  1.00 85.89           N  
ATOM   2004  CA  THR C 172     -18.636  79.961 110.188  1.00 83.41           C  
ATOM   2005  C   THR C 172     -19.489  79.345 111.289  1.00 82.40           C  
ATOM   2006  O   THR C 172     -19.305  79.052 112.480  1.00 79.60           O  
ATOM   2007  CB  THR C 172     -17.463  80.741 110.806  1.00 82.37           C  
ATOM   2008  OG1 THR C 172     -17.925  82.039 111.211  1.00 85.67           O  
ATOM   2009  CG2 THR C 172     -16.334  80.946 109.801  1.00 79.63           C  
ATOM   2010  H   THR C 172     -19.314  81.810 109.413  1.00 85.89           H  
ATOM   2011  HA  THR C 172     -18.269  79.121 109.586  1.00 83.41           H  
ATOM   2012  HB  THR C 172     -17.072  80.228 111.691  1.00 82.37           H  
ATOM   2013 HG21 THR C 172     -15.940  79.991 109.442  1.00 79.63           H  
ATOM   2014 HG22 THR C 172     -16.672  81.532 108.939  1.00 79.63           H  
ATOM   2015 HG23 THR C 172     -15.514  81.509 110.259  1.00 79.63           H  
ATOM   2016  HG1 THR C 172     -17.212  82.440 111.742  1.00 85.67           H  
ATOM   2017  N   GLN C 173     -20.721  78.599 110.917  1.00  0.00           N  
ATOM   2018  CA  GLN C 173     -21.603  77.930 111.896  1.00  0.00           C  
ATOM   2019  C   GLN C 173     -21.172  76.486 112.238  1.00  0.00           C  
ATOM   2020  O   GLN C 173     -21.850  75.725 112.931  1.00  0.00           O  
ATOM   2021  CB  GLN C 173     -23.039  77.911 111.363  1.00  0.00           C  
ATOM   2022  CG  GLN C 173     -23.755  79.239 111.562  1.00  0.00           C  
ATOM   2023  CD  GLN C 173     -25.112  79.355 110.891  1.00  0.00           C  
ATOM   2024  NE2 GLN C 173     -25.661  78.420 110.308  1.00  0.00           N  
ATOM   2025  OE1 GLN C 173     -25.672  80.565 110.974  1.00  0.00           O  
ATOM   2026  H   GLN C 173     -20.989  78.554 109.944  1.00  0.00           H  
ATOM   2027  HA  GLN C 173     -21.564  78.488 112.839  1.00  0.00           H  
ATOM   2028  HB2 GLN C 173     -23.012  77.677 110.294  1.00  0.00           H  
ATOM   2029  HB3 GLN C 173     -23.629  77.124 111.849  1.00  0.00           H  
ATOM   2030  HG2 GLN C 173     -23.902  79.421 112.633  1.00  0.00           H  
ATOM   2031  HG3 GLN C 173     -23.137  80.055 111.168  1.00  0.00           H  
ATOM   2032 HE21 GLN C 173     -25.210  77.518 110.264  1.00  0.00           H  
ATOM   2033 HE22 GLN C 173     -26.563  78.556 109.873  1.00  0.00           H  
ATOM   2034  N   SER C 174     -19.926  76.124 111.772  1.00  0.00           N  
ATOM   2035  CA  SER C 174     -19.319  74.834 112.083  1.00  0.00           C  
ATOM   2036  C   SER C 174     -17.797  75.012 111.970  1.00  0.00           C  
ATOM   2037  O   SER C 174     -17.052  74.281 111.322  1.00  0.00           O  
ATOM   2038  CB  SER C 174     -19.883  73.683 111.241  1.00  0.00           C  
ATOM   2039  OG  SER C 174     -20.293  74.083 109.926  1.00  0.00           O  
ATOM   2040  H   SER C 174     -19.393  76.770 111.208  1.00  0.00           H  
ATOM   2041  HA  SER C 174     -19.509  74.606 113.141  1.00  0.00           H  
ATOM   2042  HB2 SER C 174     -19.182  72.848 111.153  1.00  0.00           H  
ATOM   2043  HB3 SER C 174     -20.784  73.293 111.727  1.00  0.00           H  
ATOM   2044  HG  SER C 174     -19.543  74.586 109.533  1.00  0.00           H  
ATOM   2045  N   ASP C 175     -17.336  76.090 112.693  1.00  0.00           N  
ATOM   2046  CA  ASP C 175     -15.932  76.351 112.991  1.00  0.00           C  
ATOM   2047  C   ASP C 175     -15.237  76.822 111.674  1.00  0.00           C  
ATOM   2048  O   ASP C 175     -15.505  77.932 111.210  1.00  0.00           O  
ATOM   2049  CB  ASP C 175     -15.251  75.222 113.728  1.00  0.00           C  
ATOM   2050  CG  ASP C 175     -15.705  74.956 115.124  1.00  0.00           C  
ATOM   2051  OD1 ASP C 175     -16.386  75.738 115.785  1.00  0.00           O  
ATOM   2052  OD2 ASP C 175     -15.270  73.759 115.615  1.00  0.00           O1-
ATOM   2053  H   ASP C 175     -18.009  76.760 113.038  1.00  0.00           H  
ATOM   2054  HA  ASP C 175     -15.932  77.237 113.640  1.00  0.00           H  
ATOM   2055  HB2 ASP C 175     -14.177  75.429 113.809  1.00  0.00           H  
ATOM   2056  HB3 ASP C 175     -15.383  74.286 113.179  1.00  0.00           H  
ATOM   2057  N   GLY C 176     -14.339  75.927 111.064  1.00 81.37           N  
ATOM   2058  CA  GLY C 176     -13.718  76.063 109.776  1.00 81.86           C  
ATOM   2059  C   GLY C 176     -14.569  75.551 108.612  1.00 79.69           C  
ATOM   2060  O   GLY C 176     -14.253  75.825 107.445  1.00 76.97           O  
ATOM   2061  H   GLY C 176     -14.164  75.226 111.756  1.00 81.37           H  
ATOM   2062  HA2 GLY C 176     -13.502  77.121 109.601  1.00 81.86           H  
ATOM   2063  HA3 GLY C 176     -12.783  75.495 109.796  1.00 81.86           H  
ATOM   2064  N   ILE C 177     -15.594  74.764 108.929  1.00 79.35           N  
ATOM   2065  CA  ILE C 177     -16.509  74.225 107.931  1.00 77.96           C  
ATOM   2066  C   ILE C 177     -17.554  75.347 107.767  1.00 77.58           C  
ATOM   2067  O   ILE C 177     -18.454  75.539 108.591  1.00 78.92           O  
ATOM   2068  CB  ILE C 177     -17.156  72.898 108.365  1.00 78.33           C  
ATOM   2069  CG1 ILE C 177     -16.126  71.814 108.734  1.00 78.61           C  
ATOM   2070  CG2 ILE C 177     -18.133  72.377 107.308  1.00 75.97           C  
ATOM   2071  CD1 ILE C 177     -15.106  71.479 107.655  1.00 75.79           C  
ATOM   2072  H   ILE C 177     -15.781  74.569 109.902  1.00 79.35           H  
ATOM   2073  HA  ILE C 177     -15.973  74.087 106.985  1.00 77.96           H  
ATOM   2074  HB  ILE C 177     -17.751  73.072 109.265  1.00 78.33           H  
ATOM   2075 HG12 ILE C 177     -15.591  72.128 109.637  1.00 78.61           H  
ATOM   2076 HG13 ILE C 177     -16.664  70.899 109.002  1.00 78.61           H  
ATOM   2077 HG21 ILE C 177     -18.923  73.103 107.093  1.00 75.97           H  
ATOM   2078 HG22 ILE C 177     -17.629  72.137 106.370  1.00 75.97           H  
ATOM   2079 HG23 ILE C 177     -18.618  71.467 107.667  1.00 75.97           H  
ATOM   2080 HD11 ILE C 177     -15.589  71.109 106.746  1.00 75.79           H  
ATOM   2081 HD12 ILE C 177     -14.491  72.345 107.395  1.00 75.79           H  
ATOM   2082 HD13 ILE C 177     -14.429  70.697 108.011  1.00 75.79           H  
ATOM   2083  N   GLN C 178     -17.346  76.129 106.712  1.00 75.03           N  
ATOM   2084  CA  GLN C 178     -18.176  77.284 106.427  1.00 74.21           C  
ATOM   2085  C   GLN C 178     -19.474  76.752 105.790  1.00 73.63           C  
ATOM   2086  O   GLN C 178     -19.461  75.870 104.930  1.00 73.50           O  
ATOM   2087  CB  GLN C 178     -17.492  78.278 105.491  1.00 72.70           C  
ATOM   2088  CG  GLN C 178     -16.289  78.945 106.159  1.00 72.79           C  
ATOM   2089  CD  GLN C 178     -15.587  79.919 105.237  1.00 71.35           C  
ATOM   2090  OE1 GLN C 178     -15.979  80.149 104.090  1.00 68.71           O  
ATOM   2091  NE2 GLN C 178     -14.521  80.512 105.761  1.00 72.21           N  
ATOM   2092  H   GLN C 178     -16.607  75.890 106.066  1.00 75.03           H  
ATOM   2093  HA  GLN C 178     -18.407  77.773 107.379  1.00 74.21           H  
ATOM   2094  HB2 GLN C 178     -17.172  77.776 104.570  1.00 72.70           H  
ATOM   2095  HB3 GLN C 178     -18.212  79.048 105.185  1.00 72.70           H  
ATOM   2096  HG2 GLN C 178     -15.557  78.193 106.475  1.00 72.79           H  
ATOM   2097  HG3 GLN C 178     -16.616  79.493 107.050  1.00 72.79           H  
ATOM   2098 HE21 GLN C 178     -13.996  81.181 105.217  1.00 72.21           H  
ATOM   2099 HE22 GLN C 178     -14.235  80.294 106.705  1.00 72.21           H  
ATOM   2100  N   GLN C 179     -20.589  77.240 106.314  1.00 73.48           N  
ATOM   2101  CA  GLN C 179     -21.911  76.973 105.773  1.00 72.38           C  
ATOM   2102  C   GLN C 179     -22.224  78.159 104.854  1.00 72.24           C  
ATOM   2103  O   GLN C 179     -22.294  79.311 105.297  1.00 73.48           O  
ATOM   2104  CB  GLN C 179     -22.947  76.821 106.887  1.00 74.04           C  
ATOM   2105  CG  GLN C 179     -22.693  75.546 107.696  1.00 75.61           C  
ATOM   2106  CD  GLN C 179     -23.559  75.466 108.935  1.00 77.25           C  
ATOM   2107  OE1 GLN C 179     -24.633  76.065 109.041  1.00 76.73           O  
ATOM   2108  NE2 GLN C 179     -23.070  74.702 109.905  1.00 78.93           N  
ATOM   2109  H   GLN C 179     -20.536  77.799 107.153  1.00 73.48           H  
ATOM   2110  HA  GLN C 179     -21.886  76.056 105.182  1.00 72.38           H  
ATOM   2111  HB2 GLN C 179     -22.927  77.693 107.552  1.00 74.04           H  
ATOM   2112  HB3 GLN C 179     -23.955  76.787 106.455  1.00 74.04           H  
ATOM   2113  HG2 GLN C 179     -21.643  75.501 108.005  1.00 75.61           H  
ATOM   2114  HG3 GLN C 179     -22.896  74.660 107.082  1.00 75.61           H  
ATOM   2115 HE21 GLN C 179     -22.187  74.229 109.778  1.00 78.93           H  
ATOM   2116 HE22 GLN C 179     -23.581  74.594 110.769  1.00 78.93           H  
ATOM   2117  N   ALA C 180     -22.329  77.860 103.557  1.00 69.71           N  
ATOM   2118  CA  ALA C 180     -22.565  78.860 102.541  1.00 67.60           C  
ATOM   2119  C   ALA C 180     -24.085  79.079 102.485  1.00 67.17           C  
ATOM   2120  O   ALA C 180     -24.876  78.123 102.426  1.00 62.89           O  
ATOM   2121  CB  ALA C 180     -22.046  78.428 101.181  1.00 64.59           C  
ATOM   2122  H   ALA C 180     -22.284  76.891 103.275  1.00 69.71           H  
ATOM   2123  HA  ALA C 180     -22.058  79.778 102.845  1.00 67.60           H  
ATOM   2124  HB1 ALA C 180     -20.982  78.176 101.230  1.00 64.59           H  
ATOM   2125  HB2 ALA C 180     -22.582  77.553 100.798  1.00 64.59           H  
ATOM   2126  HB3 ALA C 180     -22.167  79.236 100.454  1.00 64.59           H  
ATOM   2127  N   LYS C 181     -24.468  80.359 102.551  1.00 68.79           N  
ATOM   2128  CA  LYS C 181     -25.815  80.822 102.237  1.00 69.23           C  
ATOM   2129  C   LYS C 181     -25.709  81.107 100.730  1.00 67.80           C  
ATOM   2130  O   LYS C 181     -24.945  81.971 100.289  1.00 67.87           O  
ATOM   2131  CB  LYS C 181     -26.144  82.083 103.038  1.00 70.75           C  
ATOM   2132  CG  LYS C 181     -27.464  82.800 102.737  1.00 71.21           C  
ATOM   2133  CD  LYS C 181     -28.710  82.253 103.438  1.00 74.39           C  
ATOM   2134  CE  LYS C 181     -29.249  81.011 102.759  1.00 74.63           C  
ATOM   2135  NZ  LYS C 181     -30.611  80.709 103.239  1.00 77.04           N1+
ATOM   2136  H   LYS C 181     -23.783  81.054 102.812  1.00 68.79           H  
ATOM   2137  HA  LYS C 181     -26.525  80.019 102.440  1.00 69.23           H  
ATOM   2138  HB2 LYS C 181     -26.070  81.872 104.112  1.00 70.75           H  
ATOM   2139  HB3 LYS C 181     -25.359  82.809 102.816  1.00 70.75           H  
ATOM   2140  HG2 LYS C 181     -27.344  83.837 103.079  1.00 71.21           H  
ATOM   2141  HG3 LYS C 181     -27.638  82.861 101.658  1.00 71.21           H  
ATOM   2142  HD2 LYS C 181     -29.477  83.038 103.412  1.00 74.39           H  
ATOM   2143  HD3 LYS C 181     -28.501  82.054 104.496  1.00 74.39           H  
ATOM   2144  HE2 LYS C 181     -28.638  80.143 102.993  1.00 74.63           H  
ATOM   2145  HE3 LYS C 181     -29.319  81.148 101.677  1.00 74.63           H  
ATOM   2146  HZ1 LYS C 181     -30.624  80.281 104.170  1.00 77.04           H  
ATOM   2147  HZ2 LYS C 181     -31.238  81.519 103.229  1.00 77.04           H  
ATOM   2148  HZ3 LYS C 181     -31.050  80.026 102.580  1.00 77.04           H  
ATOM   2149  N   VAL C 182     -26.448  80.324  99.952  1.00 66.05           N  
ATOM   2150  CA  VAL C 182     -26.140  80.101  98.548  1.00 62.63           C  
ATOM   2151  C   VAL C 182     -27.419  80.185  97.695  1.00 62.43           C  
ATOM   2152  O   VAL C 182     -28.496  79.722  98.070  1.00 64.30           O  
ATOM   2153  CB  VAL C 182     -25.351  78.773  98.431  1.00 60.90           C  
ATOM   2154  CG1 VAL C 182     -26.010  77.698  97.572  1.00 59.24           C  
ATOM   2155  CG2 VAL C 182     -23.936  79.058  97.933  1.00 59.85           C  
ATOM   2156  H   VAL C 182     -27.254  79.861 100.346  1.00 66.05           H  
ATOM   2157  HA  VAL C 182     -25.502  80.933  98.221  1.00 62.63           H  
ATOM   2158  HB  VAL C 182     -25.233  78.333  99.431  1.00 60.90           H  
ATOM   2159 HG11 VAL C 182     -26.976  77.400  97.992  1.00 59.24           H  
ATOM   2160 HG12 VAL C 182     -26.166  78.039  96.546  1.00 59.24           H  
ATOM   2161 HG13 VAL C 182     -25.381  76.804  97.529  1.00 59.24           H  
ATOM   2162 HG21 VAL C 182     -23.964  79.501  96.936  1.00 59.85           H  
ATOM   2163 HG22 VAL C 182     -23.425  79.764  98.594  1.00 59.85           H  
ATOM   2164 HG23 VAL C 182     -23.340  78.142  97.901  1.00 59.85           H  
ATOM   2165  N   GLN C 183     -27.227  80.694  96.477  1.00 61.80           N  
ATOM   2166  CA  GLN C 183     -28.332  80.960  95.541  1.00 61.97           C  
ATOM   2167  C   GLN C 183     -28.090  79.980  94.384  1.00 59.54           C  
ATOM   2168  O   GLN C 183     -27.109  80.113  93.642  1.00 57.96           O  
ATOM   2169  CB  GLN C 183     -28.235  82.409  95.063  1.00  0.00           C  
ATOM   2170  CG  GLN C 183     -29.249  82.788  93.986  1.00  0.00           C  
ATOM   2171  CD  GLN C 183     -28.947  84.172  93.435  1.00  0.00           C  
ATOM   2172  OE1 GLN C 183     -28.055  84.890  93.884  1.00  0.00           O  
ATOM   2173  NE2 GLN C 183     -29.734  84.552  92.425  1.00  0.00           N  
ATOM   2174  H   GLN C 183     -26.323  80.869  96.028  1.00 61.80           H  
ATOM   2175  HA  GLN C 183     -29.295  80.783  96.020  1.00 61.97           H  
ATOM   2176  HB2 GLN C 183     -28.350  83.080  95.924  1.00  0.00           H  
ATOM   2177  HB3 GLN C 183     -27.226  82.596  94.681  1.00  0.00           H  
ATOM   2178  HG2 GLN C 183     -29.218  82.081  93.150  1.00  0.00           H  
ATOM   2179  HG3 GLN C 183     -30.264  82.784  94.400  1.00  0.00           H  
ATOM   2180 HE21 GLN C 183     -29.605  85.458  91.999  1.00  0.00           H  
ATOM   2181 HE22 GLN C 183     -30.464  83.936  92.092  1.00  0.00           H  
ATOM   2182  N   ILE C 184     -28.922  78.944  94.301  1.00 58.01           N  
ATOM   2183  CA  ILE C 184     -28.778  77.885  93.283  1.00 56.48           C  
ATOM   2184  C   ILE C 184     -29.215  78.535  91.944  1.00 56.73           C  
ATOM   2185  O   ILE C 184     -30.188  79.304  91.944  1.00 58.02           O  
ATOM   2186  CB  ILE C 184     -29.650  76.655  93.603  1.00 56.08           C  
ATOM   2187  CG1 ILE C 184     -29.537  76.150  95.058  1.00 55.84           C  
ATOM   2188  CG2 ILE C 184     -29.348  75.517  92.628  1.00 54.28           C  
ATOM   2189  CD1 ILE C 184     -28.160  75.644  95.453  1.00 54.38           C  
ATOM   2190  H   ILE C 184     -29.699  78.881  94.942  1.00 58.01           H  
ATOM   2191  HA  ILE C 184     -27.720  77.616  93.230  1.00 56.48           H  
ATOM   2192  HB  ILE C 184     -30.698  76.943  93.457  1.00 56.08           H  
ATOM   2193 HG12 ILE C 184     -29.838  76.938  95.757  1.00 55.84           H  
ATOM   2194 HG13 ILE C 184     -30.260  75.340  95.208  1.00 55.84           H  
ATOM   2195 HG21 ILE C 184     -29.549  75.815  91.597  1.00 54.28           H  
ATOM   2196 HG22 ILE C 184     -28.300  75.206  92.677  1.00 54.28           H  
ATOM   2197 HG23 ILE C 184     -29.973  74.648  92.853  1.00 54.28           H  
ATOM   2198 HD11 ILE C 184     -27.898  74.729  94.913  1.00 54.38           H  
ATOM   2199 HD12 ILE C 184     -27.386  76.390  95.267  1.00 54.38           H  
ATOM   2200 HD13 ILE C 184     -28.150  75.410  96.520  1.00 54.38           H  
ATOM   2201  N   LEU C 185     -28.426  78.374  90.884  1.00 54.51           N  
ATOM   2202  CA  LEU C 185     -28.700  79.040  89.609  1.00 52.85           C  
ATOM   2203  C   LEU C 185     -29.173  78.066  88.505  1.00 53.02           C  
ATOM   2204  O   LEU C 185     -28.498  77.069  88.246  1.00 52.75           O  
ATOM   2205  CB  LEU C 185     -27.435  79.727  89.061  1.00 50.05           C  
ATOM   2206  CG  LEU C 185     -26.913  80.917  89.883  1.00 49.66           C  
ATOM   2207  CD1 LEU C 185     -25.601  81.401  89.262  1.00 48.66           C  
ATOM   2208  CD2 LEU C 185     -27.913  82.071  89.956  1.00 50.23           C  
ATOM   2209  H   LEU C 185     -27.575  77.836  90.971  1.00 54.51           H  
ATOM   2210  HA  LEU C 185     -29.465  79.795  89.785  1.00 52.85           H  
ATOM   2211  HB2 LEU C 185     -26.634  78.979  88.984  1.00 50.05           H  
ATOM   2212  HB3 LEU C 185     -27.629  80.069  88.035  1.00 50.05           H  
ATOM   2213  HG  LEU C 185     -26.703  80.585  90.904  1.00 49.66           H  
ATOM   2214 HD11 LEU C 185     -24.849  80.604  89.266  1.00 48.66           H  
ATOM   2215 HD12 LEU C 185     -25.746  81.725  88.225  1.00 48.66           H  
ATOM   2216 HD13 LEU C 185     -25.192  82.246  89.820  1.00 48.66           H  
ATOM   2217 HD21 LEU C 185     -28.218  82.397  88.957  1.00 50.23           H  
ATOM   2218 HD22 LEU C 185     -28.811  81.786  90.512  1.00 50.23           H  
ATOM   2219 HD23 LEU C 185     -27.474  82.931  90.474  1.00 50.23           H  
ATOM   2220  N   PRO C 186     -30.256  78.421  87.792  1.00 54.12           N  
ATOM   2221  CA  PRO C 186     -30.844  77.538  86.784  1.00 54.06           C  
ATOM   2222  C   PRO C 186     -30.021  77.409  85.484  1.00 52.37           C  
ATOM   2223  O   PRO C 186     -28.981  78.048  85.277  1.00 52.85           O  
ATOM   2224  CB  PRO C 186     -32.206  78.169  86.468  1.00 55.97           C  
ATOM   2225  CG  PRO C 186     -31.974  79.650  86.733  1.00 55.70           C  
ATOM   2226  CD  PRO C 186     -31.044  79.646  87.934  1.00 55.32           C  
ATOM   2227  HA  PRO C 186     -30.932  76.530  87.197  1.00 54.06           H  
ATOM   2228  HB2 PRO C 186     -32.563  77.993  85.449  1.00 55.97           H  
ATOM   2229  HB3 PRO C 186     -32.971  77.794  87.153  1.00 55.97           H  
ATOM   2230  HG2 PRO C 186     -32.900  80.201  86.920  1.00 55.70           H  
ATOM   2231  HG3 PRO C 186     -31.472  80.107  85.871  1.00 55.70           H  
ATOM   2232  HD2 PRO C 186     -31.604  79.573  88.872  1.00 55.32           H  
ATOM   2233  HD3 PRO C 186     -30.399  80.528  87.956  1.00 55.32           H  
ATOM   2234  N   GLU C 187     -30.491  76.493  84.635  1.00 56.26           N  
ATOM   2235  CA  GLU C 187     -29.979  76.288  83.279  1.00 53.63           C  
ATOM   2236  C   GLU C 187     -30.926  77.008  82.296  1.00 52.58           C  
ATOM   2237  O   GLU C 187     -32.135  76.731  82.247  1.00 53.47           O  
ATOM   2238  CB  GLU C 187     -29.875  74.789  82.967  1.00 54.46           C  
ATOM   2239  CG  GLU C 187     -29.083  74.488  81.696  1.00 52.99           C  
ATOM   2240  CD  GLU C 187     -27.595  74.740  81.756  1.00 52.62           C  
ATOM   2241  OE1 GLU C 187     -27.017  74.824  82.865  1.00 52.91           O  
ATOM   2242  OE2 GLU C 187     -26.995  74.857  80.663  1.00 51.88           O1-
ATOM   2243  H   GLU C 187     -31.241  75.881  84.923  1.00 56.26           H  
ATOM   2244  HA  GLU C 187     -28.995  76.749  83.199  1.00 53.63           H  
ATOM   2245  HB2 GLU C 187     -29.412  74.270  83.815  1.00 54.46           H  
ATOM   2246  HB3 GLU C 187     -30.882  74.364  82.860  1.00 54.46           H  
ATOM   2247  HG2 GLU C 187     -29.499  75.052  80.853  1.00 52.99           H  
ATOM   2248  HG3 GLU C 187     -29.207  73.425  81.456  1.00 52.99           H  
ATOM   2249  N   CYS C 188     -30.339  77.901  81.508  1.00 49.90           N  
ATOM   2250  CA  CYS C 188     -31.067  78.738  80.561  1.00 47.99           C  
ATOM   2251  C   CYS C 188     -31.080  77.937  79.244  1.00 45.61           C  
ATOM   2252  O   CYS C 188     -30.271  78.130  78.344  1.00 43.75           O  
ATOM   2253  CB  CYS C 188     -30.398  80.105  80.396  1.00 48.73           C  
ATOM   2254  SG  CYS C 188     -31.430  81.288  79.464  1.00 52.47           S  
ATOM   2255  H   CYS C 188     -29.331  77.971  81.517  1.00 49.90           H  
ATOM   2256  HA  CYS C 188     -32.096  78.863  80.923  1.00 47.99           H  
ATOM   2257  HB2 CYS C 188     -29.433  80.021  79.887  1.00 48.73           H  
ATOM   2258  HB3 CYS C 188     -30.204  80.548  81.379  1.00 48.73           H  
ATOM   2259  HG  CYS C 188     -31.559  80.551  78.348  1.00 52.47           H  
ATOM   2260  N   VAL C 189     -32.031  77.007  79.181  1.00 45.60           N  
ATOM   2261  CA  VAL C 189     -32.246  76.158  78.013  1.00 44.46           C  
ATOM   2262  C   VAL C 189     -33.095  76.943  76.977  1.00 43.90           C  
ATOM   2263  O   VAL C 189     -33.664  78.008  77.281  1.00 45.02           O  
ATOM   2264  CB  VAL C 189     -32.879  74.790  78.360  1.00 45.39           C  
ATOM   2265  CG1 VAL C 189     -31.953  73.965  79.257  1.00 45.03           C  
ATOM   2266  CG2 VAL C 189     -34.265  74.904  79.002  1.00 47.69           C  
ATOM   2267  H   VAL C 189     -32.686  76.927  79.945  1.00 45.60           H  
ATOM   2268  HA  VAL C 189     -31.268  75.984  77.543  1.00 44.46           H  
ATOM   2269  HB  VAL C 189     -33.005  74.226  77.426  1.00 45.39           H  
ATOM   2270 HG11 VAL C 189     -30.958  73.870  78.811  1.00 45.03           H  
ATOM   2271 HG12 VAL C 189     -31.845  74.421  80.246  1.00 45.03           H  
ATOM   2272 HG13 VAL C 189     -32.353  72.955  79.398  1.00 45.03           H  
ATOM   2273 HG21 VAL C 189     -34.225  75.397  79.979  1.00 47.69           H  
ATOM   2274 HG22 VAL C 189     -34.955  75.464  78.364  1.00 47.69           H  
ATOM   2275 HG23 VAL C 189     -34.696  73.908  79.155  1.00 47.69           H  
ATOM   2276  N   LEU C 190     -33.156  76.403  75.761  1.00 41.75           N  
ATOM   2277  CA  LEU C 190     -33.870  76.990  74.628  1.00 41.03           C  
ATOM   2278  C   LEU C 190     -34.452  75.828  73.788  1.00 40.60           C  
ATOM   2279  O   LEU C 190     -33.906  74.729  73.805  1.00 40.48           O  
ATOM   2280  CB  LEU C 190     -32.916  77.801  73.731  1.00 39.70           C  
ATOM   2281  CG  LEU C 190     -32.429  79.140  74.318  1.00 39.65           C  
ATOM   2282  CD1 LEU C 190     -31.389  79.755  73.378  1.00 38.58           C  
ATOM   2283  CD2 LEU C 190     -33.570  80.135  74.529  1.00 41.10           C  
ATOM   2284  H   LEU C 190     -32.688  75.526  75.583  1.00 41.75           H  
ATOM   2285  HA  LEU C 190     -34.687  77.602  75.017  1.00 41.03           H  
ATOM   2286  HB2 LEU C 190     -32.040  77.177  73.501  1.00 39.70           H  
ATOM   2287  HB3 LEU C 190     -33.395  77.999  72.763  1.00 39.70           H  
ATOM   2288  HG  LEU C 190     -31.938  78.959  75.281  1.00 39.65           H  
ATOM   2289 HD11 LEU C 190     -30.543  79.074  73.239  1.00 38.58           H  
ATOM   2290 HD12 LEU C 190     -31.818  79.967  72.392  1.00 38.58           H  
ATOM   2291 HD13 LEU C 190     -31.002  80.694  73.787  1.00 38.58           H  
ATOM   2292 HD21 LEU C 190     -34.111  80.322  73.594  1.00 41.10           H  
ATOM   2293 HD22 LEU C 190     -34.290  79.776  75.270  1.00 41.10           H  
ATOM   2294 HD23 LEU C 190     -33.185  81.094  74.892  1.00 41.10           H  
ATOM   2295  N   PRO C 191     -35.525  76.105  73.016  1.00 40.56           N  
ATOM   2296  CA  PRO C 191     -36.013  75.159  72.010  1.00 40.54           C  
ATOM   2297  C   PRO C 191     -35.150  75.240  70.718  1.00 39.79           C  
ATOM   2298  O   PRO C 191     -34.107  75.898  70.673  1.00 39.75           O  
ATOM   2299  CB  PRO C 191     -37.449  75.628  71.762  1.00 40.89           C  
ATOM   2300  CG  PRO C 191     -37.339  77.143  71.908  1.00 40.75           C  
ATOM   2301  CD  PRO C 191     -36.346  77.310  73.047  1.00 41.01           C  
ATOM   2302  HA  PRO C 191     -35.970  74.131  72.386  1.00 40.54           H  
ATOM   2303  HB2 PRO C 191     -37.865  75.340  70.794  1.00 40.89           H  
ATOM   2304  HB3 PRO C 191     -38.108  75.235  72.546  1.00 40.89           H  
ATOM   2305  HG2 PRO C 191     -38.299  77.624  72.113  1.00 40.75           H  
ATOM   2306  HG3 PRO C 191     -36.927  77.579  70.990  1.00 40.75           H  
ATOM   2307  HD2 PRO C 191     -36.853  77.345  74.017  1.00 41.01           H  
ATOM   2308  HD3 PRO C 191     -35.736  78.210  72.934  1.00 41.01           H  
ATOM   2309  N   SER C 192     -35.596  74.531  69.683  1.00 39.93           N  
ATOM   2310  CA  SER C 192     -34.967  74.603  68.371  1.00 39.92           C  
ATOM   2311  C   SER C 192     -35.360  75.932  67.680  1.00 39.79           C  
ATOM   2312  O   SER C 192     -36.407  76.534  67.954  1.00 40.48           O  
ATOM   2313  CB  SER C 192     -35.355  73.413  67.490  1.00 41.05           C  
ATOM   2314  OG  SER C 192     -36.773  73.261  67.452  1.00 42.31           O  
ATOM   2315  H   SER C 192     -36.400  73.929  69.791  1.00 39.93           H  
ATOM   2316  HA  SER C 192     -33.878  74.605  68.511  1.00 39.92           H  
ATOM   2317  HB2 SER C 192     -34.935  72.490  67.903  1.00 41.05           H  
ATOM   2318  HB3 SER C 192     -34.992  73.538  66.464  1.00 41.05           H  
ATOM   2319  HG  SER C 192     -36.951  72.460  66.904  1.00 42.31           H  
ATOM   2320  N   THR C 193     -34.490  76.376  66.781  1.00 39.22           N  
ATOM   2321  CA  THR C 193     -34.595  77.657  66.080  1.00 39.46           C  
ATOM   2322  C   THR C 193     -35.813  77.829  65.156  1.00 39.60           C  
ATOM   2323  O   THR C 193     -36.109  78.946  64.730  1.00 40.67           O  
ATOM   2324  CB  THR C 193     -33.317  77.916  65.240  1.00 39.48           C  
ATOM   2325  OG1 THR C 193     -32.516  76.719  65.189  1.00 39.94           O  
ATOM   2326  CG2 THR C 193     -32.500  79.055  65.833  1.00 39.91           C  
ATOM   2327  H   THR C 193     -33.619  75.884  66.641  1.00 39.22           H  
ATOM   2328  HA  THR C 193     -34.720  78.426  66.855  1.00 39.46           H  
ATOM   2329  HB  THR C 193     -33.570  78.168  64.206  1.00 39.48           H  
ATOM   2330 HG21 THR C 193     -33.071  79.989  65.839  1.00 39.91           H  
ATOM   2331 HG22 THR C 193     -32.200  78.826  66.860  1.00 39.91           H  
ATOM   2332 HG23 THR C 193     -31.584  79.217  65.257  1.00 39.91           H  
ATOM   2333  HG1 THR C 193     -31.686  76.931  64.704  1.00 39.94           H  
ATOM   2334  N   MET C 194     -36.506  76.733  64.861  1.00 38.38           N  
ATOM   2335  CA  MET C 194     -37.658  76.742  63.956  1.00 37.90           C  
ATOM   2336  C   MET C 194     -38.990  76.793  64.743  1.00 38.38           C  
ATOM   2337  O   MET C 194     -40.065  76.821  64.159  1.00 38.88           O  
ATOM   2338  CB  MET C 194     -37.632  75.532  63.019  1.00 37.93           C  
ATOM   2339  CG  MET C 194     -36.521  75.583  61.966  1.00 37.18           C  
ATOM   2340  SD  MET C 194     -36.845  76.773  60.616  1.00 37.61           S  
ATOM   2341  CE  MET C 194     -35.815  78.159  61.159  1.00 36.58           C  
ATOM   2342  H   MET C 194     -36.294  75.872  65.345  1.00 38.38           H  
ATOM   2343  HA  MET C 194     -37.655  77.669  63.378  1.00 37.90           H  
ATOM   2344  HB2 MET C 194     -38.600  75.407  62.521  1.00 37.93           H  
ATOM   2345  HB3 MET C 194     -37.492  74.624  63.620  1.00 37.93           H  
ATOM   2346  HG2 MET C 194     -36.454  74.597  61.493  1.00 37.18           H  
ATOM   2347  HG3 MET C 194     -35.547  75.780  62.422  1.00 37.18           H  
ATOM   2348  HE1 MET C 194     -36.118  78.529  62.136  1.00 36.58           H  
ATOM   2349  HE2 MET C 194     -34.769  77.856  61.199  1.00 36.58           H  
ATOM   2350  HE3 MET C 194     -35.912  78.978  60.442  1.00 36.58           H  
ATOM   2351  N   SER C 195     -38.894  76.801  66.064  1.00 38.76           N  
ATOM   2352  CA  SER C 195     -40.061  76.715  66.947  1.00 39.82           C  
ATOM   2353  C   SER C 195     -41.029  77.912  66.866  1.00 40.18           C  
ATOM   2354  O   SER C 195     -42.171  77.816  67.278  1.00 41.31           O  
ATOM   2355  CB  SER C 195     -39.651  76.506  68.409  1.00 40.06           C  
ATOM   2356  OG  SER C 195     -38.722  77.501  68.843  1.00 40.02           O  
ATOM   2357  H   SER C 195     -37.976  76.787  66.485  1.00 38.76           H  
ATOM   2358  HA  SER C 195     -40.639  75.842  66.617  1.00 39.82           H  
ATOM   2359  HB2 SER C 195     -39.178  75.526  68.539  1.00 40.06           H  
ATOM   2360  HB3 SER C 195     -40.518  76.549  69.076  1.00 40.06           H  
ATOM   2361  HG  SER C 195     -37.822  77.187  68.599  1.00 40.02           H  
ATOM   2362  N   ALA C 196     -40.554  79.035  66.339  1.00 40.10           N  
ATOM   2363  CA  ALA C 196     -41.334  80.268  66.251  1.00 41.26           C  
ATOM   2364  C   ALA C 196     -41.249  80.933  64.856  1.00 42.11           C  
ATOM   2365  O   ALA C 196     -41.633  82.096  64.701  1.00 43.47           O  
ATOM   2366  CB  ALA C 196     -40.891  81.238  67.341  1.00 40.75           C  
ATOM   2367  H   ALA C 196     -39.617  79.032  65.961  1.00 40.10           H  
ATOM   2368  HA  ALA C 196     -42.394  80.030  66.402  1.00 41.26           H  
ATOM   2369  HB1 ALA C 196     -40.974  80.779  68.331  1.00 40.75           H  
ATOM   2370  HB2 ALA C 196     -39.847  81.538  67.198  1.00 40.75           H  
ATOM   2371  HB3 ALA C 196     -41.502  82.147  67.336  1.00 40.75           H  
ATOM   2372  N   VAL C 197     -40.860  80.157  63.855  1.00 41.23           N  
ATOM   2373  CA  VAL C 197     -40.697  80.669  62.481  1.00 40.66           C  
ATOM   2374  C   VAL C 197     -40.839  79.523  61.436  1.00 41.03           C  
ATOM   2375  O   VAL C 197     -40.299  79.567  60.321  1.00 41.15           O  
ATOM   2376  CB  VAL C 197     -39.415  81.526  62.355  1.00 39.57           C  
ATOM   2377  CG1 VAL C 197     -38.136  80.695  62.405  1.00 39.11           C  
ATOM   2378  CG2 VAL C 197     -39.431  82.423  61.116  1.00 40.22           C  
ATOM   2379  H   VAL C 197     -40.686  79.179  64.038  1.00 41.23           H  
ATOM   2380  HA  VAL C 197     -41.561  81.324  62.300  1.00 40.66           H  
ATOM   2381  HB  VAL C 197     -39.378  82.207  63.217  1.00 39.57           H  
ATOM   2382 HG11 VAL C 197     -38.110  80.076  63.305  1.00 39.11           H  
ATOM   2383 HG12 VAL C 197     -38.045  80.042  61.533  1.00 39.11           H  
ATOM   2384 HG13 VAL C 197     -37.254  81.345  62.423  1.00 39.11           H  
ATOM   2385 HG21 VAL C 197     -39.344  81.852  60.188  1.00 40.22           H  
ATOM   2386 HG22 VAL C 197     -40.353  83.012  61.071  1.00 40.22           H  
ATOM   2387 HG23 VAL C 197     -38.592  83.127  61.148  1.00 40.22           H  
ATOM   2388  N   GLN C 198     -41.742  78.597  61.783  1.00 41.12           N  
ATOM   2389  CA  GLN C 198     -42.131  77.453  60.960  1.00 41.81           C  
ATOM   2390  C   GLN C 198     -43.502  77.030  61.527  1.00 42.57           C  
ATOM   2391  O   GLN C 198     -43.745  77.160  62.723  1.00 43.33           O  
ATOM   2392  CB  GLN C 198     -41.071  76.352  61.007  1.00 43.10           C  
ATOM   2393  CG  GLN C 198     -41.363  75.158  60.103  1.00 44.12           C  
ATOM   2394  CD  GLN C 198     -40.071  74.542  59.603  1.00 44.55           C  
ATOM   2395  NE2 GLN C 198     -39.508  73.654  60.263  1.00 45.04           N  
ATOM   2396  OE1 GLN C 198     -39.570  75.015  58.460  1.00 43.98           O  
ATOM   2397  H   GLN C 198     -42.225  78.707  62.664  1.00 41.12           H  
ATOM   2398  HA  GLN C 198     -42.254  77.817  59.934  1.00 41.81           H  
ATOM   2399  HB2 GLN C 198     -40.101  76.789  60.742  1.00 43.10           H  
ATOM   2400  HB3 GLN C 198     -40.958  75.981  62.027  1.00 43.10           H  
ATOM   2401  HG2 GLN C 198     -41.956  75.443  59.230  1.00 44.12           H  
ATOM   2402  HG3 GLN C 198     -41.940  74.406  60.652  1.00 44.12           H  
ATOM   2403 HE21 GLN C 198     -39.923  73.325  61.124  1.00 45.04           H  
ATOM   2404 HE22 GLN C 198     -38.636  73.261  59.940  1.00 45.04           H  
ATOM   2405  N   LEU C 199     -44.405  76.649  60.636  1.00 42.83           N  
ATOM   2406  CA  LEU C 199     -45.793  76.370  61.020  1.00 44.47           C  
ATOM   2407  C   LEU C 199     -45.882  75.146  61.970  1.00 45.41           C  
ATOM   2408  O   LEU C 199     -44.999  74.298  62.034  1.00 45.15           O  
ATOM   2409  CB  LEU C 199     -46.684  76.123  59.789  1.00 44.28           C  
ATOM   2410  CG  LEU C 199     -47.192  77.400  59.089  1.00 44.23           C  
ATOM   2411  CD1 LEU C 199     -46.075  78.271  58.515  1.00 43.23           C  
ATOM   2412  CD2 LEU C 199     -48.164  77.013  57.969  1.00 43.77           C  
ATOM   2413  H   LEU C 199     -44.165  76.656  59.655  1.00 42.83           H  
ATOM   2414  HA  LEU C 199     -46.156  77.243  61.579  1.00 44.47           H  
ATOM   2415  HB2 LEU C 199     -46.153  75.489  59.068  1.00 44.28           H  
ATOM   2416  HB3 LEU C 199     -47.568  75.549  60.092  1.00 44.28           H  
ATOM   2417  HG  LEU C 199     -47.749  77.999  59.821  1.00 44.23           H  
ATOM   2418 HD11 LEU C 199     -45.461  78.705  59.310  1.00 43.23           H  
ATOM   2419 HD12 LEU C 199     -45.425  77.696  57.847  1.00 43.23           H  
ATOM   2420 HD13 LEU C 199     -46.490  79.107  57.942  1.00 43.23           H  
ATOM   2421 HD21 LEU C 199     -47.664  76.413  57.201  1.00 43.77           H  
ATOM   2422 HD22 LEU C 199     -49.002  76.430  58.364  1.00 43.77           H  
ATOM   2423 HD23 LEU C 199     -48.578  77.905  57.486  1.00 43.77           H  
ATOM   2424  N   GLU C 200     -47.012  75.079  62.667  1.00 47.30           N  
ATOM   2425  CA  GLU C 200     -47.338  74.058  63.662  1.00 48.89           C  
ATOM   2426  C   GLU C 200     -47.381  72.678  62.966  1.00 48.44           C  
ATOM   2427  O   GLU C 200     -47.051  71.641  63.529  1.00 48.59           O  
ATOM   2428  CB  GLU C 200     -48.711  74.289  64.327  1.00 52.33           C  
ATOM   2429  CG  GLU C 200     -48.952  75.692  64.892  1.00 55.70           C  
ATOM   2430  CD  GLU C 200     -49.497  76.651  63.850  1.00 58.09           C  
ATOM   2431  OE1 GLU C 200     -48.972  76.638  62.712  1.00 57.94           O  
ATOM   2432  OE2 GLU C 200     -50.443  77.412  64.167  1.00 60.49           O1-
ATOM   2433  H   GLU C 200     -47.687  75.825  62.577  1.00 47.30           H  
ATOM   2434  HA  GLU C 200     -46.533  74.048  64.405  1.00 48.89           H  
ATOM   2435  HB2 GLU C 200     -49.516  74.044  63.621  1.00 52.33           H  
ATOM   2436  HB3 GLU C 200     -48.807  73.565  65.147  1.00 52.33           H  
ATOM   2437  HG2 GLU C 200     -48.035  76.106  65.324  1.00 55.70           H  
ATOM   2438  HG3 GLU C 200     -49.689  75.620  65.702  1.00 55.70           H  
ATOM   2439  N   SER C 201     -47.858  72.708  61.725  1.00 48.05           N  
ATOM   2440  CA  SER C 201     -48.011  71.517  60.907  1.00 48.32           C  
ATOM   2441  C   SER C 201     -46.620  70.986  60.492  1.00 47.61           C  
ATOM   2442  O   SER C 201     -46.421  69.768  60.335  1.00 48.35           O  
ATOM   2443  CB  SER C 201     -48.852  71.823  59.663  1.00 48.18           C  
ATOM   2444  OG  SER C 201     -48.376  73.009  59.024  1.00 47.75           O  
ATOM   2445  H   SER C 201     -48.106  73.597  61.315  1.00 48.05           H  
ATOM   2446  HA  SER C 201     -48.492  70.739  61.510  1.00 48.32           H  
ATOM   2447  HB2 SER C 201     -49.893  72.000  59.955  1.00 48.18           H  
ATOM   2448  HB3 SER C 201     -48.819  71.000  58.942  1.00 48.18           H  
ATOM   2449  HG  SER C 201     -49.044  73.268  58.361  1.00 47.75           H  
ATOM   2450  N   LEU C 202     -45.700  71.920  60.230  1.00 45.59           N  
ATOM   2451  CA  LEU C 202     -44.367  71.658  59.689  1.00 44.22           C  
ATOM   2452  C   LEU C 202     -43.316  71.456  60.809  1.00 43.98           C  
ATOM   2453  O   LEU C 202     -42.262  70.884  60.573  1.00 43.95           O  
ATOM   2454  CB  LEU C 202     -43.917  72.808  58.776  1.00 42.75           C  
ATOM   2455  CG  LEU C 202     -44.778  72.990  57.510  1.00 42.40           C  
ATOM   2456  CD1 LEU C 202     -44.349  74.261  56.774  1.00 41.06           C  
ATOM   2457  CD2 LEU C 202     -44.681  71.790  56.567  1.00 42.98           C  
ATOM   2458  H   LEU C 202     -45.917  72.885  60.433  1.00 45.59           H  
ATOM   2459  HA  LEU C 202     -44.402  70.713  59.138  1.00 44.22           H  
ATOM   2460  HB2 LEU C 202     -43.939  73.742  59.352  1.00 42.75           H  
ATOM   2461  HB3 LEU C 202     -42.870  72.656  58.483  1.00 42.75           H  
ATOM   2462  HG  LEU C 202     -45.827  73.117  57.799  1.00 42.40           H  
ATOM   2463 HD11 LEU C 202     -44.456  75.140  57.417  1.00 41.06           H  
ATOM   2464 HD12 LEU C 202     -43.303  74.200  56.460  1.00 41.06           H  
ATOM   2465 HD13 LEU C 202     -44.964  74.423  55.882  1.00 41.06           H  
ATOM   2466 HD21 LEU C 202     -43.641  71.578  56.299  1.00 42.98           H  
ATOM   2467 HD22 LEU C 202     -45.107  70.890  57.021  1.00 42.98           H  
ATOM   2468 HD23 LEU C 202     -45.237  71.978  55.642  1.00 42.98           H  
ATOM   2469  N   ASN C 203     -43.598  71.973  61.996  1.00 44.70           N  
ATOM   2470  CA  ASN C 203     -42.703  71.831  63.160  1.00 46.04           C  
ATOM   2471  C   ASN C 203     -42.647  70.377  63.698  1.00 48.56           C  
ATOM   2472  O   ASN C 203     -41.778  70.036  64.513  1.00 48.54           O  
ATOM   2473  CB  ASN C 203     -43.060  72.788  64.300  1.00 45.93           C  
ATOM   2474  CG  ASN C 203     -42.015  73.875  64.382  1.00 44.46           C  
ATOM   2475  ND2 ASN C 203     -42.318  75.048  64.189  1.00 44.63           N  
ATOM   2476  OD1 ASN C 203     -40.776  73.492  64.657  1.00 43.51           O  
ATOM   2477  H   ASN C 203     -44.421  72.549  62.100  1.00 44.70           H  
ATOM   2478  HA  ASN C 203     -41.691  72.026  62.777  1.00 46.04           H  
ATOM   2479  HB2 ASN C 203     -43.059  72.285  65.275  1.00 45.93           H  
ATOM   2480  HB3 ASN C 203     -44.056  73.223  64.179  1.00 45.93           H  
ATOM   2481 HD21 ASN C 203     -41.610  75.767  64.238  1.00 44.63           H  
ATOM   2482 HD22 ASN C 203     -43.275  75.295  63.983  1.00 44.63           H  
ATOM   2483  N   LYS C 204     -43.493  69.520  63.123  1.00 51.46           N  
ATOM   2484  CA  LYS C 204     -43.468  68.089  63.400  1.00 53.44           C  
ATOM   2485  C   LYS C 204     -42.264  67.441  62.670  1.00 53.11           C  
ATOM   2486  O   LYS C 204     -41.821  66.349  63.011  1.00 54.68           O  
ATOM   2487  CB  LYS C 204     -44.732  67.393  62.878  1.00 55.05           C  
ATOM   2488  CG  LYS C 204     -46.015  67.851  63.576  1.00 57.29           C  
ATOM   2489  CD  LYS C 204     -47.222  66.963  63.242  1.00 59.28           C  
ATOM   2490  CE  LYS C 204     -48.028  67.359  62.010  1.00 59.00           C  
ATOM   2491  NZ  LYS C 204     -47.222  67.338  60.778  1.00 59.51           N1+
ATOM   2492  H   LYS C 204     -44.121  69.871  62.414  1.00 51.46           H  
ATOM   2493  HA  LYS C 204     -43.335  67.935  64.477  1.00 53.44           H  
ATOM   2494  HB2 LYS C 204     -44.813  67.560  61.799  1.00 55.05           H  
ATOM   2495  HB3 LYS C 204     -44.618  66.309  63.013  1.00 55.05           H  
ATOM   2496  HG2 LYS C 204     -45.850  67.798  64.659  1.00 57.29           H  
ATOM   2497  HG3 LYS C 204     -46.236  68.897  63.340  1.00 57.29           H  
ATOM   2498  HD2 LYS C 204     -47.910  67.005  64.096  1.00 59.28           H  
ATOM   2499  HD3 LYS C 204     -46.910  65.914  63.160  1.00 59.28           H  
ATOM   2500  HE2 LYS C 204     -48.448  68.365  62.104  1.00 59.00           H  
ATOM   2501  HE3 LYS C 204     -48.848  66.650  61.857  1.00 59.00           H  
ATOM   2502  HZ1 LYS C 204     -46.673  68.219  60.670  1.00 59.51           H  
ATOM   2503  HZ2 LYS C 204     -46.564  66.551  60.723  1.00 59.51           H  
ATOM   2504  HZ3 LYS C 204     -47.811  67.303  59.938  1.00 59.51           H  
ATOM   2505  N   CYS C 205     -41.809  68.094  61.608  1.00 51.92           N  
ATOM   2506  CA  CYS C 205     -40.836  67.552  60.657  1.00 52.37           C  
ATOM   2507  C   CYS C 205     -39.382  67.736  61.165  1.00 52.35           C  
ATOM   2508  O   CYS C 205     -38.442  67.830  60.365  1.00 52.41           O  
ATOM   2509  CB  CYS C 205     -40.993  68.146  59.250  1.00 51.67           C  
ATOM   2510  SG  CYS C 205     -42.678  67.893  58.576  1.00 53.26           S  
ATOM   2511  H   CYS C 205     -42.131  69.035  61.429  1.00 51.92           H  
ATOM   2512  HA  CYS C 205     -40.992  66.465  60.607  1.00 52.37           H  
ATOM   2513  HB2 CYS C 205     -40.288  67.679  58.554  1.00 51.67           H  
ATOM   2514  HB3 CYS C 205     -40.780  69.220  59.252  1.00 51.67           H  
ATOM   2515  HG  CYS C 205     -42.466  68.533  57.415  1.00 53.26           H  
ATOM   2516  N   GLN C 206     -39.223  67.558  62.477  1.00 52.52           N  
ATOM   2517  CA  GLN C 206     -37.926  67.556  63.144  1.00 51.95           C  
ATOM   2518  C   GLN C 206     -37.457  66.109  63.439  1.00 52.76           C  
ATOM   2519  O   GLN C 206     -36.338  65.893  63.903  1.00 53.41           O  
ATOM   2520  CB  GLN C 206     -37.996  68.382  64.431  1.00 51.71           C  
ATOM   2521  CG  GLN C 206     -38.276  69.859  64.142  1.00 52.27           C  
ATOM   2522  CD  GLN C 206     -38.264  70.659  65.422  1.00 52.60           C  
ATOM   2523  OE1 GLN C 206     -37.209  71.078  65.911  1.00 53.24           O  
ATOM   2524  NE2 GLN C 206     -39.454  70.858  66.003  1.00 51.12           N  
ATOM   2525  H   GLN C 206     -40.032  67.374  63.053  1.00 52.52           H  
ATOM   2526  HA  GLN C 206     -37.177  67.982  62.467  1.00 51.95           H  
ATOM   2527  HB2 GLN C 206     -38.772  67.982  65.096  1.00 51.71           H  
ATOM   2528  HB3 GLN C 206     -37.051  68.292  64.983  1.00 51.71           H  
ATOM   2529  HG2 GLN C 206     -39.237  69.989  63.635  1.00 52.27           H  
ATOM   2530  HG3 GLN C 206     -37.508  70.276  63.481  1.00 52.27           H  
ATOM   2531 HE21 GLN C 206     -40.294  70.499  65.571  1.00 51.12           H  
ATOM   2532 HE22 GLN C 206     -39.512  71.367  66.873  1.00 51.12           H  
ATOM   2533  N   ILE C 207     -38.372  65.156  63.282  1.00 54.22           N  
ATOM   2534  CA  ILE C 207     -38.108  63.726  63.480  1.00 55.20           C  
ATOM   2535  C   ILE C 207     -37.503  63.164  62.161  1.00 55.90           C  
ATOM   2536  O   ILE C 207     -37.929  63.503  61.060  1.00 55.39           O  
ATOM   2537  CB  ILE C 207     -39.409  62.972  63.873  1.00 55.84           C  
ATOM   2538  CG1 ILE C 207     -39.993  63.553  65.184  1.00 55.83           C  
ATOM   2539  CG2 ILE C 207     -39.165  61.463  64.013  1.00 56.36           C  
ATOM   2540  CD1 ILE C 207     -41.362  62.995  65.551  1.00 57.55           C  
ATOM   2541  H   ILE C 207     -39.322  65.413  63.056  1.00 54.22           H  
ATOM   2542  HA  ILE C 207     -37.366  63.627  64.282  1.00 55.20           H  
ATOM   2543  HB  ILE C 207     -40.149  63.118  63.074  1.00 55.84           H  
ATOM   2544 HG12 ILE C 207     -39.297  63.375  66.014  1.00 55.83           H  
ATOM   2545 HG13 ILE C 207     -40.102  64.640  65.096  1.00 55.83           H  
ATOM   2546 HG21 ILE C 207     -38.826  61.023  63.070  1.00 56.36           H  
ATOM   2547 HG22 ILE C 207     -38.411  61.254  64.779  1.00 56.36           H  
ATOM   2548 HG23 ILE C 207     -40.081  60.931  64.283  1.00 56.36           H  
ATOM   2549 HD11 ILE C 207     -42.065  63.099  64.719  1.00 57.55           H  
ATOM   2550 HD12 ILE C 207     -41.308  61.941  65.835  1.00 57.55           H  
ATOM   2551 HD13 ILE C 207     -41.770  63.542  66.408  1.00 57.55           H  
ATOM   2552  N   PHE C 208     -36.513  62.289  62.335  1.00 57.75           N  
ATOM   2553  CA  PHE C 208     -35.791  61.600  61.264  1.00 60.35           C  
ATOM   2554  C   PHE C 208     -35.440  60.178  61.742  1.00 62.51           C  
ATOM   2555  O   PHE C 208     -35.340  59.939  62.947  1.00 60.94           O  
ATOM   2556  CB  PHE C 208     -34.450  62.286  60.946  1.00 61.17           C  
ATOM   2557  CG  PHE C 208     -34.581  63.601  60.225  1.00 62.23           C  
ATOM   2558  CD1 PHE C 208     -34.750  63.646  58.835  1.00 63.33           C  
ATOM   2559  CD2 PHE C 208     -34.498  64.799  60.930  1.00 62.56           C  
ATOM   2560  CE1 PHE C 208     -34.852  64.865  58.167  1.00 63.14           C  
ATOM   2561  CE2 PHE C 208     -34.593  66.020  60.267  1.00 63.00           C  
ATOM   2562  CZ  PHE C 208     -34.773  66.054  58.885  1.00 62.13           C  
ATOM   2563  H   PHE C 208     -36.215  62.083  63.277  1.00 57.75           H  
ATOM   2564  HA  PHE C 208     -36.438  61.561  60.383  1.00 60.35           H  
ATOM   2565  HB2 PHE C 208     -33.874  62.431  61.870  1.00 61.17           H  
ATOM   2566  HB3 PHE C 208     -33.821  61.640  60.321  1.00 61.17           H  
ATOM   2567  HD1 PHE C 208     -34.802  62.725  58.274  1.00 63.33           H  
ATOM   2568  HD2 PHE C 208     -34.359  64.781  62.000  1.00 62.56           H  
ATOM   2569  HE1 PHE C 208     -34.993  64.887  57.097  1.00 63.14           H  
ATOM   2570  HE2 PHE C 208     -34.526  66.943  60.824  1.00 63.00           H  
ATOM   2571  HZ  PHE C 208     -34.851  67.001  58.373  1.00 62.13           H  
ATOM   2572  N   PRO C 209     -35.117  59.272  60.792  1.00 64.70           N  
ATOM   2573  CA  PRO C 209     -34.327  58.088  61.132  1.00 67.15           C  
ATOM   2574  C   PRO C 209     -32.902  58.504  61.566  1.00 68.25           C  
ATOM   2575  O   PRO C 209     -32.434  59.622  61.313  1.00 68.02           O  
ATOM   2576  CB  PRO C 209     -34.255  57.275  59.834  1.00 67.69           C  
ATOM   2577  CG  PRO C 209     -35.404  57.816  58.992  1.00 66.69           C  
ATOM   2578  CD  PRO C 209     -35.464  59.282  59.384  1.00 64.60           C  
ATOM   2579  HA  PRO C 209     -34.827  57.543  61.940  1.00 67.15           H  
ATOM   2580  HB2 PRO C 209     -33.305  57.438  59.310  1.00 67.69           H  
ATOM   2581  HB3 PRO C 209     -34.350  56.201  60.018  1.00 67.69           H  
ATOM   2582  HG2 PRO C 209     -36.336  57.313  59.277  1.00 66.69           H  
ATOM   2583  HG3 PRO C 209     -35.252  57.671  57.919  1.00 66.69           H  
ATOM   2584  HD2 PRO C 209     -36.451  59.719  59.214  1.00 64.60           H  
ATOM   2585  HD3 PRO C 209     -34.709  59.870  58.850  1.00 64.60           H  
ATOM   2586  N   SER C 210     -32.214  57.553  62.197  1.00 69.42           N  
ATOM   2587  CA  SER C 210     -30.917  57.750  62.834  1.00 70.48           C  
ATOM   2588  C   SER C 210     -29.746  57.836  61.819  1.00 72.55           C  
ATOM   2589  O   SER C 210     -29.900  57.632  60.619  1.00 74.05           O  
ATOM   2590  CB  SER C 210     -30.684  56.626  63.861  1.00 71.61           C  
ATOM   2591  OG  SER C 210     -31.114  55.370  63.325  1.00 75.31           O  
ATOM   2592  H   SER C 210     -32.590  56.617  62.246  1.00 69.42           H  
ATOM   2593  HA  SER C 210     -30.938  58.716  63.356  1.00 70.48           H  
ATOM   2594  HB2 SER C 210     -31.290  56.813  64.754  1.00 71.61           H  
ATOM   2595  HB3 SER C 210     -29.638  56.536  64.168  1.00 71.61           H  
ATOM   2596  HG  SER C 210     -30.772  54.676  63.918  1.00 75.31           H  
ATOM   2597  N   LYS C 211     -28.572  58.147  62.365  1.00 75.39           N  
ATOM   2598  CA  LYS C 211     -27.290  58.232  61.660  1.00 78.98           C  
ATOM   2599  C   LYS C 211     -26.494  56.961  62.041  1.00 83.73           C  
ATOM   2600  O   LYS C 211     -26.781  56.351  63.078  1.00 86.73           O  
ATOM   2601  CB  LYS C 211     -26.501  59.509  62.022  1.00 77.52           C  
ATOM   2602  CG  LYS C 211     -26.276  59.720  63.525  1.00 77.28           C  
ATOM   2603  CD  LYS C 211     -25.377  60.918  63.860  1.00 76.79           C  
ATOM   2604  CE  LYS C 211     -25.947  62.253  63.395  1.00 74.71           C  
ATOM   2605  NZ  LYS C 211     -25.336  63.329  64.157  1.00 68.57           N1+
ATOM   2606  H   LYS C 211     -28.522  58.233  63.370  1.00 75.39           H  
ATOM   2607  HA  LYS C 211     -27.488  58.215  60.586  1.00 78.98           H  
ATOM   2608  HB2 LYS C 211     -25.528  59.497  61.520  1.00 77.52           H  
ATOM   2609  HB3 LYS C 211     -27.039  60.375  61.629  1.00 77.52           H  
ATOM   2610  HG2 LYS C 211     -27.238  59.860  64.030  1.00 77.28           H  
ATOM   2611  HG3 LYS C 211     -25.818  58.825  63.961  1.00 77.28           H  
ATOM   2612  HD2 LYS C 211     -24.382  60.770  63.424  1.00 76.79           H  
ATOM   2613  HD3 LYS C 211     -25.240  60.929  64.949  1.00 76.79           H  
ATOM   2614  HE2 LYS C 211     -27.024  62.315  63.576  1.00 74.71           H  
ATOM   2615  HE3 LYS C 211     -25.744  62.438  62.336  1.00 74.71           H  
ATOM   2616  HZ1 LYS C 211     -25.541  63.252  65.177  1.00 68.57           H  
ATOM   2617  HZ2 LYS C 211     -24.303  63.460  64.053  1.00 68.57           H  
ATOM   2618  HZ3 LYS C 211     -25.798  64.252  63.998  1.00 68.57           H  
ATOM   2619  N   PRO C 212     -25.444  56.627  61.257  1.00 86.42           N  
ATOM   2620  CA  PRO C 212     -24.486  55.632  61.720  1.00 89.97           C  
ATOM   2621  C   PRO C 212     -23.729  56.142  62.964  1.00 90.33           C  
ATOM   2622  O   PRO C 212     -23.606  57.346  63.207  1.00 88.18           O  
ATOM   2623  CB  PRO C 212     -23.499  55.455  60.563  1.00 90.84           C  
ATOM   2624  CG  PRO C 212     -24.246  55.998  59.353  1.00 88.20           C  
ATOM   2625  CD  PRO C 212     -25.091  57.119  59.934  1.00 85.65           C  
ATOM   2626  HA  PRO C 212     -25.020  54.704  61.953  1.00 89.97           H  
ATOM   2627  HB2 PRO C 212     -22.583  56.037  60.723  1.00 90.84           H  
ATOM   2628  HB3 PRO C 212     -23.206  54.409  60.432  1.00 90.84           H  
ATOM   2629  HG2 PRO C 212     -24.893  55.216  58.937  1.00 88.20           H  
ATOM   2630  HG3 PRO C 212     -23.571  56.342  58.568  1.00 88.20           H  
ATOM   2631  HD2 PRO C 212     -25.974  57.332  59.328  1.00 85.65           H  
ATOM   2632  HD3 PRO C 212     -24.504  58.034  60.055  1.00 85.65           H  
ATOM   2633  N   VAL C 213     -23.153  55.190  63.694  1.00 93.61           N  
ATOM   2634  CA  VAL C 213     -22.363  55.514  64.876  1.00 94.39           C  
ATOM   2635  C   VAL C 213     -20.937  55.700  64.395  1.00 96.36           C  
ATOM   2636  O   VAL C 213     -20.358  56.539  63.688  1.00 98.09           O  
ATOM   2637  CB  VAL C 213     -22.583  54.545  66.057  1.00 94.96           C  
ATOM   2638  CG1 VAL C 213     -24.029  54.677  66.562  1.00 91.77           C  
ATOM   2639  CG2 VAL C 213     -22.290  53.069  65.780  1.00 96.25           C  
ATOM   2640  H   VAL C 213     -23.229  54.238  63.396  1.00 93.61           H  
ATOM   2641  HA  VAL C 213     -22.654  56.511  65.233  1.00 94.39           H  
ATOM   2642  HB  VAL C 213     -21.920  54.856  66.875  1.00 94.96           H  
ATOM   2643 HG11 VAL C 213     -24.244  55.708  66.862  1.00 91.77           H  
ATOM   2644 HG12 VAL C 213     -24.752  54.387  65.792  1.00 91.77           H  
ATOM   2645 HG13 VAL C 213     -24.201  54.035  67.432  1.00 91.77           H  
ATOM   2646 HG21 VAL C 213     -22.802  52.704  64.886  1.00 96.25           H  
ATOM   2647 HG22 VAL C 213     -21.218  52.889  65.670  1.00 96.25           H  
ATOM   2648 HG23 VAL C 213     -22.616  52.448  66.622  1.00 96.25           H  
ATOM   2649  N   SER C 214     -20.035  54.582  64.035  1.00  0.00           N  
ATOM   2650  CA  SER C 214     -18.597  54.733  63.743  1.00  0.00           C  
ATOM   2651  C   SER C 214     -18.355  54.685  62.226  1.00  0.00           C  
ATOM   2652  O   SER C 214     -17.386  54.114  61.734  1.00  0.00           O  
ATOM   2653  CB  SER C 214     -17.783  53.622  64.420  1.00  0.00           C  
ATOM   2654  OG  SER C 214     -16.371  53.890  64.379  1.00  0.00           O  
ATOM   2655  H   SER C 214     -20.436  53.660  63.933  1.00  0.00           H  
ATOM   2656  HA  SER C 214     -18.239  55.707  64.094  1.00  0.00           H  
ATOM   2657  HB2 SER C 214     -18.064  53.540  65.475  1.00  0.00           H  
ATOM   2658  HB3 SER C 214     -17.961  52.643  63.959  1.00  0.00           H  
ATOM   2659  HG  SER C 214     -16.140  53.840  63.420  1.00  0.00           H  
ATOM   2660  N   ARG C 215     -19.235  55.415  61.464  1.00  0.00           N  
ATOM   2661  CA  ARG C 215     -19.171  55.430  59.997  1.00  0.00           C  
ATOM   2662  C   ARG C 215     -19.790  56.740  59.465  1.00  0.00           C  
ATOM   2663  O   ARG C 215     -20.287  56.827  58.340  1.00  0.00           O  
ATOM   2664  CB  ARG C 215     -19.846  54.173  59.428  1.00  0.00           C  
ATOM   2665  CG  ARG C 215     -19.218  53.635  58.132  1.00  0.00           C  
ATOM   2666  CD  ARG C 215     -19.785  54.238  56.845  1.00  0.00           C  
ATOM   2667  NE  ARG C 215     -18.857  55.165  56.191  1.00  0.00           N  
ATOM   2668  CZ  ARG C 215     -19.009  55.574  54.918  1.00  0.00           C  
ATOM   2669  NH1 ARG C 215     -20.121  55.303  54.214  1.00  0.00           N  
ATOM   2670  NH2 ARG C 215     -18.023  56.268  54.334  1.00  0.00           N1+
ATOM   2671  H   ARG C 215     -19.952  55.955  61.927  1.00  0.00           H  
ATOM   2672  HA  ARG C 215     -18.109  55.444  59.729  1.00  0.00           H  
ATOM   2673  HB2 ARG C 215     -19.760  53.364  60.166  1.00  0.00           H  
ATOM   2674  HB3 ARG C 215     -20.922  54.333  59.294  1.00  0.00           H  
ATOM   2675  HG2 ARG C 215     -18.125  53.708  58.165  1.00  0.00           H  
ATOM   2676  HG3 ARG C 215     -19.449  52.562  58.105  1.00  0.00           H  
ATOM   2677  HD2 ARG C 215     -19.956  53.411  56.145  1.00  0.00           H  
ATOM   2678  HD3 ARG C 215     -20.735  54.737  57.032  1.00  0.00           H  
ATOM   2679  HE  ARG C 215     -17.997  55.402  56.665  1.00  0.00           H  
ATOM   2680 HH11 ARG C 215     -20.204  55.619  53.259  1.00  0.00           H  
ATOM   2681 HH12 ARG C 215     -20.870  54.777  54.641  1.00  0.00           H  
ATOM   2682 HH21 ARG C 215     -18.121  56.579  53.378  1.00  0.00           H  
ATOM   2683 HH22 ARG C 215     -17.179  56.476  54.849  1.00  0.00           H  
ATOM   2684  N   GLU C 216     -19.472  57.851  60.222  1.00  0.00           N  
ATOM   2685  CA  GLU C 216     -19.869  59.211  59.838  1.00  0.00           C  
ATOM   2686  C   GLU C 216     -18.607  59.921  59.270  1.00  0.00           C  
ATOM   2687  O   GLU C 216     -18.371  61.122  59.396  1.00  0.00           O  
ATOM   2688  CB  GLU C 216     -20.529  59.955  61.010  1.00  0.00           C  
ATOM   2689  CG  GLU C 216     -22.019  60.223  60.779  1.00  0.00           C  
ATOM   2690  CD  GLU C 216     -22.239  61.235  59.682  1.00  0.00           C  
ATOM   2691  OE1 GLU C 216     -22.598  60.898  58.554  1.00  0.00           O  
ATOM   2692  OE2 GLU C 216     -22.006  62.535  60.024  1.00  0.00           O1-
ATOM   2693  H   GLU C 216     -18.839  57.723  60.998  1.00  0.00           H  
ATOM   2694  HA  GLU C 216     -20.562  59.137  58.992  1.00  0.00           H  
ATOM   2695  HB2 GLU C 216     -20.025  60.904  61.207  1.00  0.00           H  
ATOM   2696  HB3 GLU C 216     -20.434  59.365  61.930  1.00  0.00           H  
ATOM   2697  HG2 GLU C 216     -22.467  60.613  61.700  1.00  0.00           H  
ATOM   2698  HG3 GLU C 216     -22.539  59.290  60.539  1.00  0.00           H  
ATOM   2699  N   ASP C 217     -17.825  59.105  58.489  1.00  0.00           N  
ATOM   2700  CA  ASP C 217     -16.704  59.566  57.680  1.00  0.00           C  
ATOM   2701  C   ASP C 217     -17.239  60.116  56.338  1.00  0.00           C  
ATOM   2702  O   ASP C 217     -16.810  61.151  55.832  1.00  0.00           O  
ATOM   2703  CB  ASP C 217     -15.652  58.477  57.482  1.00  0.00           C  
ATOM   2704  CG  ASP C 217     -16.282  57.245  56.898  1.00  0.00           C  
ATOM   2705  OD1 ASP C 217     -17.086  56.571  57.536  1.00  0.00           O  
ATOM   2706  OD2 ASP C 217     -15.989  56.993  55.586  1.00  0.00           O1-
ATOM   2707  H   ASP C 217     -18.033  58.117  58.447  1.00  0.00           H  
ATOM   2708  HA  ASP C 217     -16.243  60.413  58.202  1.00  0.00           H  
ATOM   2709  HB2 ASP C 217     -15.202  58.205  58.444  1.00  0.00           H  
ATOM   2710  HB3 ASP C 217     -14.849  58.834  56.827  1.00  0.00           H  
ATOM   2711  N   GLN C 218     -18.192  59.325  55.712  1.00  0.00           N  
ATOM   2712  CA  GLN C 218     -18.796  59.694  54.439  1.00  0.00           C  
ATOM   2713  C   GLN C 218     -19.922  58.701  54.078  1.00  0.00           C  
ATOM   2714  O   GLN C 218     -20.035  58.155  52.974  1.00  0.00           O  
ATOM   2715  CB  GLN C 218     -17.815  59.862  53.265  1.00  0.00           C  
ATOM   2716  CG  GLN C 218     -18.451  60.522  52.027  1.00  0.00           C  
ATOM   2717  CD  GLN C 218     -19.280  61.752  52.354  1.00  0.00           C  
ATOM   2718  OE1 GLN C 218     -20.508  61.765  52.279  1.00  0.00           O  
ATOM   2719  NE2 GLN C 218     -18.576  62.816  52.750  1.00  0.00           N  
ATOM   2720  H   GLN C 218     -18.530  58.492  56.172  1.00  0.00           H  
ATOM   2721  HA  GLN C 218     -19.268  60.659  54.636  1.00  0.00           H  
ATOM   2722  HB2 GLN C 218     -16.958  60.474  53.563  1.00  0.00           H  
ATOM   2723  HB3 GLN C 218     -17.396  58.890  52.976  1.00  0.00           H  
ATOM   2724  HG2 GLN C 218     -17.658  60.812  51.327  1.00  0.00           H  
ATOM   2725  HG3 GLN C 218     -19.089  59.818  51.483  1.00  0.00           H  
ATOM   2726 HE21 GLN C 218     -17.570  62.763  52.804  1.00  0.00           H  
ATOM   2727 HE22 GLN C 218     -19.052  63.673  52.994  1.00  0.00           H  
ATOM   2728  N   CYS C 219     -20.958  58.651  54.987  1.00  0.00           N  
ATOM   2729  CA  CYS C 219     -22.209  57.950  54.716  1.00  0.00           C  
ATOM   2730  C   CYS C 219     -23.344  59.009  54.662  1.00  0.00           C  
ATOM   2731  O   CYS C 219     -24.526  58.680  54.500  1.00  0.00           O  
ATOM   2732  CB  CYS C 219     -22.533  56.849  55.740  1.00  0.00           C  
ATOM   2733  SG  CYS C 219     -23.250  55.326  54.920  1.00  0.00           S1-
ATOM   2734  H   CYS C 219     -20.926  59.239  55.808  1.00  0.00           H  
ATOM   2735  HA  CYS C 219     -22.150  57.545  53.699  1.00  0.00           H  
ATOM   2736  HB2 CYS C 219     -23.213  57.247  56.503  1.00  0.00           H  
ATOM   2737  HB3 CYS C 219     -21.617  56.590  56.272  1.00  0.00           H  
ATOM   2738  N   SER C 220     -22.950  60.274  54.267  1.00100.77           N  
ATOM   2739  CA  SER C 220     -23.041  61.473  55.085  1.00 99.64           C  
ATOM   2740  C   SER C 220     -23.682  62.554  54.201  1.00 97.05           C  
ATOM   2741  O   SER C 220     -24.628  63.231  54.629  1.00 92.15           O  
ATOM   2742  CB  SER C 220     -21.699  61.920  55.655  1.00103.59           C  
ATOM   2743  OG  SER C 220     -21.142  60.896  56.479  1.00105.60           O  
ATOM   2744  H   SER C 220     -22.755  60.181  53.291  1.00100.77           H  
ATOM   2745  HA  SER C 220     -23.730  61.245  55.906  1.00 99.64           H  
ATOM   2746  HB2 SER C 220     -21.798  62.831  56.253  1.00103.59           H  
ATOM   2747  HB3 SER C 220     -20.982  62.137  54.860  1.00103.59           H  
ATOM   2748  HG  SER C 220     -21.712  60.874  57.298  1.00105.60           H  
ATOM   2749  N   TYR C 221     -23.165  62.705  52.980  1.00 96.42           N  
ATOM   2750  CA  TYR C 221     -23.758  63.607  51.980  1.00 93.42           C  
ATOM   2751  C   TYR C 221     -25.257  63.248  51.726  1.00 89.48           C  
ATOM   2752  O   TYR C 221     -26.079  64.127  51.417  1.00 88.26           O  
ATOM   2753  CB  TYR C 221     -22.932  63.546  50.682  1.00 98.05           C  
ATOM   2754  CG  TYR C 221     -23.375  64.500  49.606  1.00101.60           C  
ATOM   2755  CD1 TYR C 221     -23.389  65.886  49.819  1.00102.14           C  
ATOM   2756  CD2 TYR C 221     -23.828  64.021  48.367  1.00104.33           C  
ATOM   2757  CE1 TYR C 221     -23.851  66.759  48.838  1.00103.59           C  
ATOM   2758  CE2 TYR C 221     -24.292  64.885  47.383  1.00105.18           C  
ATOM   2759  CZ  TYR C 221     -24.300  66.250  47.618  1.00105.43           C  
ATOM   2760  OH  TYR C 221     -24.886  67.072  46.703  1.00104.35           O  
ATOM   2761  H   TYR C 221     -22.282  62.254  52.787  1.00 96.42           H  
ATOM   2762  HA  TYR C 221     -23.739  64.612  52.419  1.00 93.42           H  
ATOM   2763  HB2 TYR C 221     -21.880  63.766  50.906  1.00 98.05           H  
ATOM   2764  HB3 TYR C 221     -22.943  62.519  50.294  1.00 98.05           H  
ATOM   2765  HD1 TYR C 221     -23.035  66.282  50.759  1.00102.14           H  
ATOM   2766  HD2 TYR C 221     -23.815  62.959  48.175  1.00104.33           H  
ATOM   2767  HE1 TYR C 221     -23.863  67.824  49.020  1.00103.59           H  
ATOM   2768  HE2 TYR C 221     -24.645  64.494  46.440  1.00105.18           H  
ATOM   2769  HH  TYR C 221     -25.543  67.608  47.201  1.00104.35           H  
ATOM   2770  N   LYS C 222     -25.557  61.942  51.767  1.00 84.23           N  
ATOM   2771  CA  LYS C 222     -26.939  61.461  51.648  1.00 77.06           C  
ATOM   2772  C   LYS C 222     -27.795  61.651  52.935  1.00 71.76           C  
ATOM   2773  O   LYS C 222     -29.008  61.418  52.914  1.00 70.46           O  
ATOM   2774  CB  LYS C 222     -27.010  59.995  51.168  1.00 77.60           C  
ATOM   2775  CG  LYS C 222     -26.287  58.986  52.073  1.00 79.87           C  
ATOM   2776  CD  LYS C 222     -26.551  57.532  51.655  1.00 83.46           C  
ATOM   2777  CE  LYS C 222     -25.570  56.522  52.254  1.00 84.22           C  
ATOM   2778  NZ  LYS C 222     -25.637  56.495  53.716  1.00 81.96           N1+
ATOM   2779  H   LYS C 222     -24.804  61.273  51.838  1.00 84.23           H  
ATOM   2780  HA  LYS C 222     -27.427  62.084  50.886  1.00 77.06           H  
ATOM   2781  HB2 LYS C 222     -28.063  59.698  51.075  1.00 77.60           H  
ATOM   2782  HB3 LYS C 222     -26.575  59.933  50.162  1.00 77.60           H  
ATOM   2783  HG2 LYS C 222     -25.210  59.179  52.030  1.00 79.87           H  
ATOM   2784  HG3 LYS C 222     -26.615  59.124  53.108  1.00 79.87           H  
ATOM   2785  HD2 LYS C 222     -26.481  57.454  50.563  1.00 83.46           H  
ATOM   2786  HD3 LYS C 222     -27.579  57.259  51.925  1.00 83.46           H  
ATOM   2787  HE2 LYS C 222     -24.540  56.769  51.981  1.00 84.22           H  
ATOM   2788  HE3 LYS C 222     -25.796  55.509  51.907  1.00 84.22           H  
ATOM   2789  HZ1 LYS C 222     -25.384  57.403  54.152  1.00 81.96           H  
ATOM   2790  HZ2 LYS C 222     -26.496  56.144  54.136  1.00 81.96           H  
ATOM   2791  HZ3 LYS C 222     -24.857  55.888  54.100  1.00 81.96           H  
ATOM   2792  N   TRP C 223     -27.117  61.949  54.048  1.00 67.30           N  
ATOM   2793  CA  TRP C 223     -27.764  62.101  55.348  1.00 61.43           C  
ATOM   2794  C   TRP C 223     -28.030  63.590  55.676  1.00 57.98           C  
ATOM   2795  O   TRP C 223     -29.081  63.938  56.207  1.00 56.11           O  
ATOM   2796  CB  TRP C 223     -26.962  61.425  56.477  1.00 60.81           C  
ATOM   2797  CG  TRP C 223     -27.834  61.038  57.637  1.00 59.86           C  
ATOM   2798  CD1 TRP C 223     -28.545  59.849  57.811  1.00 60.74           C  
ATOM   2799  CD2 TRP C 223     -28.146  61.845  58.828  1.00 57.90           C  
ATOM   2800  NE1 TRP C 223     -29.243  59.861  58.999  1.00 59.11           N  
ATOM   2801  CE2 TRP C 223     -29.044  61.027  59.656  1.00 57.44           C  
ATOM   2802  CE3 TRP C 223     -27.785  63.115  59.273  1.00 55.83           C  
ATOM   2803  CZ2 TRP C 223     -29.535  61.475  60.868  1.00 55.95           C  
ATOM   2804  CZ3 TRP C 223     -28.292  63.558  60.495  1.00 54.43           C  
ATOM   2805  CH2 TRP C 223     -29.144  62.756  61.274  1.00 54.80           C  
ATOM   2806  H   TRP C 223     -26.115  62.062  53.990  1.00 67.30           H  
ATOM   2807  HA  TRP C 223     -28.742  61.620  55.275  1.00 61.43           H  
ATOM   2808  HB2 TRP C 223     -26.484  60.514  56.093  1.00 60.81           H  
ATOM   2809  HB3 TRP C 223     -26.149  62.072  56.826  1.00 60.81           H  
ATOM   2810  HD1 TRP C 223     -28.548  59.029  57.108  1.00 60.74           H  
ATOM   2811  HE1 TRP C 223     -29.823  59.104  59.333  1.00 59.11           H  
ATOM   2812  HE3 TRP C 223     -27.130  63.741  58.686  1.00 55.83           H  
ATOM   2813  HZ2 TRP C 223     -30.190  60.866  61.473  1.00 55.95           H  
ATOM   2814  HZ3 TRP C 223     -28.023  64.542  60.851  1.00 54.43           H  
ATOM   2815  HH2 TRP C 223     -29.508  63.140  62.215  1.00 54.80           H  
ATOM   2816  N   TRP C 224     -27.000  64.418  55.512  1.00 56.21           N  
ATOM   2817  CA  TRP C 224     -26.987  65.804  55.999  1.00 52.71           C  
ATOM   2818  C   TRP C 224     -27.743  66.801  55.102  1.00 51.84           C  
ATOM   2819  O   TRP C 224     -28.178  67.846  55.583  1.00 49.76           O  
ATOM   2820  CB  TRP C 224     -25.559  66.323  56.245  1.00 51.59           C  
ATOM   2821  CG  TRP C 224     -24.969  65.729  57.484  1.00 51.02           C  
ATOM   2822  CD1 TRP C 224     -24.103  64.646  57.588  1.00 52.46           C  
ATOM   2823  CD2 TRP C 224     -25.274  66.111  58.867  1.00 49.01           C  
ATOM   2824  NE1 TRP C 224     -23.830  64.365  58.907  1.00 52.12           N  
ATOM   2825  CE2 TRP C 224     -24.506  65.201  59.724  1.00 50.06           C  
ATOM   2826  CE3 TRP C 224     -26.071  67.079  59.458  1.00 46.71           C  
ATOM   2827  CZ2 TRP C 224     -24.541  65.283  61.108  1.00 48.75           C  
ATOM   2828  CZ3 TRP C 224     -26.102  67.153  60.856  1.00 46.00           C  
ATOM   2829  CH2 TRP C 224     -25.349  66.276  61.660  1.00 46.68           C  
ATOM   2830  H   TRP C 224     -26.149  64.072  55.093  1.00 56.21           H  
ATOM   2831  HA  TRP C 224     -27.542  65.797  56.946  1.00 52.71           H  
ATOM   2832  HB2 TRP C 224     -24.920  66.100  55.381  1.00 51.59           H  
ATOM   2833  HB3 TRP C 224     -25.560  67.415  56.352  1.00 51.59           H  
ATOM   2834  HD1 TRP C 224     -23.700  64.099  56.748  1.00 52.46           H  
ATOM   2835  HE1 TRP C 224     -23.209  63.633  59.221  1.00 52.12           H  
ATOM   2836  HE3 TRP C 224     -26.655  67.758  58.855  1.00 46.71           H  
ATOM   2837  HZ2 TRP C 224     -23.970  64.610  61.729  1.00 48.75           H  
ATOM   2838  HZ3 TRP C 224     -26.719  67.902  61.330  1.00 46.00           H  
ATOM   2839  HH2 TRP C 224     -25.399  66.375  62.734  1.00 46.68           H  
ATOM   2840  N   GLN C 225     -27.837  66.508  53.808  1.00 53.35           N  
ATOM   2841  CA  GLN C 225     -28.594  67.372  52.897  1.00 53.76           C  
ATOM   2842  C   GLN C 225     -30.128  67.335  53.341  1.00 51.71           C  
ATOM   2843  O   GLN C 225     -30.771  68.379  53.503  1.00 50.14           O  
ATOM   2844  CB  GLN C 225     -28.502  66.910  51.448  1.00 58.83           C  
ATOM   2845  CG  GLN C 225     -27.156  67.257  50.819  1.00 63.60           C  
ATOM   2846  CD  GLN C 225     -27.121  66.798  49.382  1.00 69.13           C  
ATOM   2847  NE2 GLN C 225     -27.145  65.583  49.123  1.00 70.18           N  
ATOM   2848  OE1 GLN C 225     -27.066  67.740  48.431  1.00 71.90           O  
ATOM   2849  H   GLN C 225     -27.373  65.689  53.443  1.00 53.35           H  
ATOM   2850  HA  GLN C 225     -28.246  68.405  53.016  1.00 53.76           H  
ATOM   2851  HB2 GLN C 225     -28.689  65.830  51.386  1.00 58.83           H  
ATOM   2852  HB3 GLN C 225     -29.297  67.386  50.858  1.00 58.83           H  
ATOM   2853  HG2 GLN C 225     -26.331  66.783  51.362  1.00 63.60           H  
ATOM   2854  HG3 GLN C 225     -26.987  68.339  50.846  1.00 63.60           H  
ATOM   2855 HE21 GLN C 225     -27.186  64.907  49.872  1.00 70.18           H  
ATOM   2856 HE22 GLN C 225     -27.122  65.271  48.162  1.00 70.18           H  
ATOM   2857  N   LYS C 226     -30.558  66.127  53.711  1.00 51.00           N  
ATOM   2858  CA  LYS C 226     -31.892  65.725  54.139  1.00 49.51           C  
ATOM   2859  C   LYS C 226     -32.141  66.412  55.503  1.00 47.03           C  
ATOM   2860  O   LYS C 226     -33.272  66.823  55.800  1.00 45.47           O  
ATOM   2861  CB  LYS C 226     -31.933  64.191  54.244  1.00  0.00           C  
ATOM   2862  CG  LYS C 226     -33.020  63.652  55.174  1.00  0.00           C  
ATOM   2863  CD  LYS C 226     -32.945  62.147  55.439  1.00  0.00           C  
ATOM   2864  CE  LYS C 226     -31.646  61.622  56.048  1.00  0.00           C  
ATOM   2865  NZ  LYS C 226     -31.156  62.464  57.160  1.00  0.00           N1+
ATOM   2866  H   LYS C 226     -30.524  67.093  53.382  1.00 51.00           H  
ATOM   2867  HA  LYS C 226     -32.626  66.111  53.423  1.00 49.51           H  
ATOM   2868  HB2 LYS C 226     -30.957  63.829  54.580  1.00  0.00           H  
ATOM   2869  HB3 LYS C 226     -32.065  63.769  53.240  1.00  0.00           H  
ATOM   2870  HG2 LYS C 226     -34.004  63.891  54.753  1.00  0.00           H  
ATOM   2871  HG3 LYS C 226     -32.965  64.150  56.143  1.00  0.00           H  
ATOM   2872  HD2 LYS C 226     -33.135  61.604  54.505  1.00  0.00           H  
ATOM   2873  HD3 LYS C 226     -33.771  61.885  56.113  1.00  0.00           H  
ATOM   2874  HE2 LYS C 226     -30.854  61.573  55.301  1.00  0.00           H  
ATOM   2875  HE3 LYS C 226     -31.800  60.618  56.456  1.00  0.00           H  
ATOM   2876  HZ1 LYS C 226     -30.531  63.226  56.823  1.00  0.00           H  
ATOM   2877  HZ2 LYS C 226     -31.884  62.888  57.746  1.00  0.00           H  
ATOM   2878  HZ3 LYS C 226     -30.549  61.925  57.795  1.00  0.00           H  
ATOM   2879  N   TYR C 227     -31.115  66.393  56.360  1.00 46.01           N  
ATOM   2880  CA  TYR C 227     -31.222  66.937  57.718  1.00 44.04           C  
ATOM   2881  C   TYR C 227     -31.403  68.463  57.665  1.00 42.56           C  
ATOM   2882  O   TYR C 227     -32.119  69.029  58.500  1.00 42.27           O  
ATOM   2883  CB  TYR C 227     -29.999  66.580  58.569  1.00 44.30           C  
ATOM   2884  CG  TYR C 227     -30.143  66.976  60.017  1.00 43.24           C  
ATOM   2885  CD1 TYR C 227     -29.601  68.179  60.476  1.00 42.18           C  
ATOM   2886  CD2 TYR C 227     -30.798  66.159  60.935  1.00 43.54           C  
ATOM   2887  CE1 TYR C 227     -29.737  68.565  61.798  1.00 41.15           C  
ATOM   2888  CE2 TYR C 227     -30.933  66.532  62.258  1.00 42.40           C  
ATOM   2889  CZ  TYR C 227     -30.402  67.731  62.684  1.00 41.41           C  
ATOM   2890  OH  TYR C 227     -30.566  68.094  63.991  1.00 41.34           O  
ATOM   2891  H   TYR C 227     -30.253  65.962  56.056  1.00 46.01           H  
ATOM   2892  HA  TYR C 227     -32.128  66.512  58.160  1.00 44.04           H  
ATOM   2893  HB2 TYR C 227     -29.814  65.500  58.515  1.00 44.30           H  
ATOM   2894  HB3 TYR C 227     -29.100  67.052  58.155  1.00 44.30           H  
ATOM   2895  HD1 TYR C 227     -29.068  68.818  59.788  1.00 42.18           H  
ATOM   2896  HD2 TYR C 227     -31.210  65.216  60.606  1.00 43.54           H  
ATOM   2897  HE1 TYR C 227     -29.329  69.506  62.137  1.00 41.15           H  
ATOM   2898  HE2 TYR C 227     -31.450  65.888  62.954  1.00 42.40           H  
ATOM   2899  HH  TYR C 227     -29.825  68.717  64.220  1.00 41.34           H  
ATOM   2900  N   GLN C 228     -30.714  69.116  56.729  1.00 41.38           N  
ATOM   2901  CA  GLN C 228     -30.765  70.566  56.631  1.00 39.78           C  
ATOM   2902  C   GLN C 228     -32.183  70.960  56.136  1.00 39.90           C  
ATOM   2903  O   GLN C 228     -33.039  71.327  56.944  1.00 39.20           O  
ATOM   2904  CB  GLN C 228     -29.656  71.109  55.729  1.00 39.47           C  
ATOM   2905  CG  GLN C 228     -29.552  72.630  55.827  1.00 38.35           C  
ATOM   2906  CD  GLN C 228     -28.806  73.175  54.636  1.00 38.76           C  
ATOM   2907  NE2 GLN C 228     -27.566  73.210  54.634  1.00 38.24           N  
ATOM   2908  OE1 GLN C 228     -29.542  73.590  53.600  1.00 39.42           O  
ATOM   2909  H   GLN C 228     -30.154  68.588  56.075  1.00 41.38           H  
ATOM   2910  HA  GLN C 228     -30.638  70.976  57.641  1.00 39.78           H  
ATOM   2911  HB2 GLN C 228     -28.692  70.671  56.022  1.00 39.47           H  
ATOM   2912  HB3 GLN C 228     -29.816  70.802  54.688  1.00 39.47           H  
ATOM   2913  HG2 GLN C 228     -29.039  72.919  56.752  1.00 38.35           H  
ATOM   2914  HG3 GLN C 228     -30.538  73.106  55.843  1.00 38.35           H  
ATOM   2915 HE21 GLN C 228     -27.050  72.886  55.440  1.00 38.24           H  
ATOM   2916 HE22 GLN C 228     -27.072  73.563  53.827  1.00 38.24           H  
ATOM   2917  N   LYS C 229     -32.458  70.638  54.868  1.00 40.47           N  
ATOM   2918  CA  LYS C 229     -33.522  71.316  54.141  1.00 40.33           C  
ATOM   2919  C   LYS C 229     -34.916  70.828  54.607  1.00 39.69           C  
ATOM   2920  O   LYS C 229     -35.872  71.616  54.574  1.00 39.42           O  
ATOM   2921  CB  LYS C 229     -33.344  71.202  52.622  1.00  0.00           C  
ATOM   2922  CG  LYS C 229     -34.526  71.714  51.782  1.00  0.00           C  
ATOM   2923  CD  LYS C 229     -34.924  73.179  52.026  1.00  0.00           C  
ATOM   2924  CE  LYS C 229     -36.425  73.364  51.825  1.00  0.00           C  
ATOM   2925  NZ  LYS C 229     -36.820  74.749  52.144  1.00  0.00           N1+
ATOM   2926  H   LYS C 229     -31.995  69.800  54.515  1.00 40.47           H  
ATOM   2927  HA  LYS C 229     -33.459  72.371  54.438  1.00 40.33           H  
ATOM   2928  HB2 LYS C 229     -33.175  70.150  52.356  1.00  0.00           H  
ATOM   2929  HB3 LYS C 229     -32.433  71.739  52.329  1.00  0.00           H  
ATOM   2930  HG2 LYS C 229     -35.384  71.051  51.954  1.00  0.00           H  
ATOM   2931  HG3 LYS C 229     -34.277  71.594  50.720  1.00  0.00           H  
ATOM   2932  HD2 LYS C 229     -34.365  73.827  51.340  1.00  0.00           H  
ATOM   2933  HD3 LYS C 229     -34.661  73.504  53.037  1.00  0.00           H  
ATOM   2934  HE2 LYS C 229     -36.996  72.713  52.493  1.00  0.00           H  
ATOM   2935  HE3 LYS C 229     -36.731  73.171  50.793  1.00  0.00           H  
ATOM   2936  HZ1 LYS C 229     -37.822  74.733  52.442  1.00  0.00           H  
ATOM   2937  HZ2 LYS C 229     -36.349  75.151  52.967  1.00  0.00           H  
ATOM   2938  HZ3 LYS C 229     -36.753  75.402  51.362  1.00  0.00           H  
ATOM   2939  N   ARG C 230     -34.982  69.603  55.142  1.00 39.28           N  
ATOM   2940  CA  ARG C 230     -36.283  68.999  55.466  1.00 39.14           C  
ATOM   2941  C   ARG C 230     -36.561  69.154  56.989  1.00 38.13           C  
ATOM   2942  O   ARG C 230     -37.511  68.595  57.529  1.00 38.39           O  
ATOM   2943  CB  ARG C 230     -36.369  67.525  55.048  1.00  0.00           C  
ATOM   2944  CG  ARG C 230     -37.824  67.037  54.888  1.00  0.00           C  
ATOM   2945  CD  ARG C 230     -38.141  65.789  55.716  1.00  0.00           C  
ATOM   2946  NE  ARG C 230     -38.099  66.069  57.156  1.00  0.00           N  
ATOM   2947  CZ  ARG C 230     -38.112  65.133  58.122  1.00  0.00           C  
ATOM   2948  NH1 ARG C 230     -37.966  65.510  59.399  1.00  0.00           N  
ATOM   2949  NH2 ARG C 230     -38.272  63.830  57.841  1.00  0.00           N1+
ATOM   2950  H   ARG C 230     -34.190  69.097  55.539  1.00 39.28           H  
ATOM   2951  HA  ARG C 230     -37.062  69.572  54.948  1.00 39.14           H  
ATOM   2952  HB2 ARG C 230     -35.859  67.393  54.085  1.00  0.00           H  
ATOM   2953  HB3 ARG C 230     -35.833  66.902  55.770  1.00  0.00           H  
ATOM   2954  HG2 ARG C 230     -38.540  67.826  55.145  1.00  0.00           H  
ATOM   2955  HG3 ARG C 230     -37.994  66.798  53.830  1.00  0.00           H  
ATOM   2956  HD2 ARG C 230     -39.151  65.442  55.472  1.00  0.00           H  
ATOM   2957  HD3 ARG C 230     -37.415  65.002  55.484  1.00  0.00           H  
ATOM   2958  HE  ARG C 230     -37.975  67.034  57.428  1.00  0.00           H  
ATOM   2959 HH11 ARG C 230     -37.842  66.487  59.626  1.00  0.00           H  
ATOM   2960 HH12 ARG C 230     -37.978  64.818  60.135  1.00  0.00           H  
ATOM   2961 HH21 ARG C 230     -38.279  63.150  58.590  1.00  0.00           H  
ATOM   2962 HH22 ARG C 230     -38.384  63.530  56.884  1.00  0.00           H  
ATOM   2963  N   LYS C 231     -35.776  70.013  57.633  1.00 37.23           N  
ATOM   2964  CA  LYS C 231     -35.942  70.455  59.023  1.00 36.27           C  
ATOM   2965  C   LYS C 231     -36.037  71.994  58.947  1.00 35.33           C  
ATOM   2966  O   LYS C 231     -37.032  72.602  59.337  1.00 35.22           O  
ATOM   2967  CB  LYS C 231     -34.754  70.009  59.885  1.00 35.70           C  
ATOM   2968  CG  LYS C 231     -34.948  70.270  61.381  1.00 34.35           C  
ATOM   2969  CD  LYS C 231     -33.730  69.801  62.189  1.00 34.84           C  
ATOM   2970  CE  LYS C 231     -33.947  69.994  63.682  1.00 34.67           C  
ATOM   2971  NZ  LYS C 231     -32.738  69.632  64.425  1.00 35.17           N1+
ATOM   2972  H   LYS C 231     -35.021  70.464  57.136  1.00 37.23           H  
ATOM   2973  HA  LYS C 231     -36.883  70.063  59.424  1.00 36.27           H  
ATOM   2974  HB2 LYS C 231     -34.589  68.941  59.730  1.00 35.70           H  
ATOM   2975  HB3 LYS C 231     -33.836  70.510  59.563  1.00 35.70           H  
ATOM   2976  HG2 LYS C 231     -35.110  71.340  61.557  1.00 34.35           H  
ATOM   2977  HG3 LYS C 231     -35.844  69.745  61.726  1.00 34.35           H  
ATOM   2978  HD2 LYS C 231     -32.841  70.351  61.865  1.00 34.84           H  
ATOM   2979  HD3 LYS C 231     -33.536  68.743  61.984  1.00 34.84           H  
ATOM   2980  HE2 LYS C 231     -34.749  69.344  64.046  1.00 34.67           H  
ATOM   2981  HE3 LYS C 231     -34.181  71.031  63.937  1.00 34.67           H  
ATOM   2982  HZ1 LYS C 231     -32.877  69.507  65.427  1.00 35.17           H  
ATOM   2983  HZ2 LYS C 231     -32.230  68.796  64.086  1.00 35.17           H  
ATOM   2984  HZ3 LYS C 231     -31.982  70.368  64.375  1.00 35.17           H  
ATOM   2985  N   PHE C 232     -34.989  72.602  58.405  1.00 34.94           N  
ATOM   2986  CA  PHE C 232     -34.843  74.048  58.237  1.00 34.31           C  
ATOM   2987  C   PHE C 232     -35.482  74.421  56.879  1.00 34.67           C  
ATOM   2988  O   PHE C 232     -34.837  74.906  55.953  1.00 34.81           O  
ATOM   2989  CB  PHE C 232     -33.366  74.474  58.305  1.00 34.13           C  
ATOM   2990  CG  PHE C 232     -32.765  74.229  59.673  1.00 34.11           C  
ATOM   2991  CD1 PHE C 232     -32.987  75.135  60.700  1.00 33.60           C  
ATOM   2992  CD2 PHE C 232     -32.050  73.070  59.940  1.00 34.69           C  
ATOM   2993  CE1 PHE C 232     -32.502  74.900  61.970  1.00 33.66           C  
ATOM   2994  CE2 PHE C 232     -31.557  72.820  61.212  1.00 34.72           C  
ATOM   2995  CZ  PHE C 232     -31.790  73.737  62.229  1.00 34.34           C  
ATOM   2996  H   PHE C 232     -34.230  72.043  58.043  1.00 34.94           H  
ATOM   2997  HA  PHE C 232     -35.419  74.549  59.021  1.00 34.31           H  
ATOM   2998  HB2 PHE C 232     -32.773  73.952  57.543  1.00 34.13           H  
ATOM   2999  HB3 PHE C 232     -33.268  75.540  58.066  1.00 34.13           H  
ATOM   3000  HD1 PHE C 232     -33.548  76.037  60.503  1.00 33.60           H  
ATOM   3001  HD2 PHE C 232     -31.876  72.355  59.150  1.00 34.69           H  
ATOM   3002  HE1 PHE C 232     -32.675  75.617  62.759  1.00 33.66           H  
ATOM   3003  HE2 PHE C 232     -30.996  71.919  61.411  1.00 34.72           H  
ATOM   3004  HZ  PHE C 232     -31.417  73.544  63.224  1.00 34.34           H  
ATOM   3005  N   HIS C 233     -36.783  74.183  56.805  1.00 34.78           N  
ATOM   3006  CA  HIS C 233     -37.546  74.370  55.574  1.00 35.22           C  
ATOM   3007  C   HIS C 233     -37.860  75.870  55.405  1.00 35.61           C  
ATOM   3008  O   HIS C 233     -37.436  76.495  54.426  1.00 36.17           O  
ATOM   3009  CB  HIS C 233     -38.793  73.488  55.511  1.00 35.34           C  
ATOM   3010  CG  HIS C 233     -39.685  73.747  54.345  1.00 35.51           C  
ATOM   3011  CD2 HIS C 233     -41.006  73.631  54.256  1.00 35.99           C  
ATOM   3012  ND1 HIS C 233     -39.245  74.212  53.111  1.00 36.10           N  
ATOM   3013  NE2 HIS C 233     -41.405  73.986  53.019  1.00 36.72           N  
ATOM   3014  CE1 HIS C 233     -40.323  74.343  52.324  1.00 36.70           C  
ATOM   3015  H   HIS C 233     -37.267  73.830  57.618  1.00 34.78           H  
ATOM   3016  HA  HIS C 233     -36.885  74.091  54.749  1.00 35.22           H  
ATOM   3017  HB2 HIS C 233     -39.379  73.598  56.430  1.00 35.34           H  
ATOM   3018  HB3 HIS C 233     -38.484  72.435  55.485  1.00 35.34           H  
ATOM   3019  HD2 HIS C 233     -41.658  73.303  55.052  1.00 35.99           H  
ATOM   3020  HE2 HIS C 233     -42.422  73.982  52.654  1.00 36.72           H  
ATOM   3021  HE1 HIS C 233     -40.318  74.660  51.365  1.00 36.70           H  
ATOM   3022  N   CYS C 234     -38.583  76.433  56.371  1.00 36.03           N  
ATOM   3023  CA  CYS C 234     -39.078  77.817  56.332  1.00 36.17           C  
ATOM   3024  C   CYS C 234     -37.976  78.834  56.672  1.00 35.66           C  
ATOM   3025  O   CYS C 234     -38.161  80.048  56.523  1.00 36.23           O  
ATOM   3026  CB  CYS C 234     -40.264  78.063  57.271  1.00 36.99           C  
ATOM   3027  SG  CYS C 234     -41.745  77.139  56.734  1.00 39.00           S  
ATOM   3028  H   CYS C 234     -38.816  75.887  57.188  1.00 36.03           H  
ATOM   3029  HA  CYS C 234     -39.367  78.028  55.296  1.00 36.17           H  
ATOM   3030  HB2 CYS C 234     -40.532  79.124  57.302  1.00 36.99           H  
ATOM   3031  HB3 CYS C 234     -40.017  77.754  58.292  1.00 36.99           H  
ATOM   3032  HG  CYS C 234     -41.173  75.926  56.790  1.00 39.00           H  
ATOM   3033  N   ALA C 235     -36.812  78.325  57.087  1.00 34.34           N  
ATOM   3034  CA  ALA C 235     -35.635  79.165  57.306  1.00 33.61           C  
ATOM   3035  C   ALA C 235     -35.297  80.003  56.053  1.00 34.33           C  
ATOM   3036  O   ALA C 235     -34.737  81.090  56.147  1.00 34.50           O  
ATOM   3037  CB  ALA C 235     -34.432  78.289  57.627  1.00 33.27           C  
ATOM   3038  H   ALA C 235     -36.759  77.348  57.336  1.00 34.34           H  
ATOM   3039  HA  ALA C 235     -35.860  79.854  58.127  1.00 33.61           H  
ATOM   3040  HB1 ALA C 235     -34.575  77.743  58.561  1.00 33.27           H  
ATOM   3041  HB2 ALA C 235     -34.264  77.548  56.838  1.00 33.27           H  
ATOM   3042  HB3 ALA C 235     -33.520  78.884  57.711  1.00 33.27           H  
ATOM   3043  N   ASN C 236     -35.588  79.439  54.886  1.00 34.71           N  
ATOM   3044  CA  ASN C 236     -35.273  80.071  53.604  1.00 35.41           C  
ATOM   3045  C   ASN C 236     -36.389  81.030  53.120  1.00 35.16           C  
ATOM   3046  O   ASN C 236     -36.279  81.571  52.018  1.00 35.42           O  
ATOM   3047  CB  ASN C 236     -35.043  79.022  52.516  1.00 37.12           C  
ATOM   3048  CG  ASN C 236     -33.881  79.402  51.623  1.00 38.50           C  
ATOM   3049  OD1 ASN C 236     -32.870  78.691  51.575  1.00 38.29           O  
ATOM   3050  ND2 ASN C 236     -34.024  80.512  50.882  1.00 39.63           N  
ATOM   3051  H   ASN C 236     -36.085  78.560  54.878  1.00 34.71           H  
ATOM   3052  HA  ASN C 236     -34.378  80.689  53.749  1.00 35.41           H  
ATOM   3053  HB2 ASN C 236     -35.929  78.864  51.890  1.00 37.12           H  
ATOM   3054  HB3 ASN C 236     -34.794  78.050  52.962  1.00 37.12           H  
ATOM   3055 HD21 ASN C 236     -34.868  81.063  50.954  1.00 39.63           H  
ATOM   3056 HD22 ASN C 236     -33.287  80.797  50.252  1.00 39.63           H  
ATOM   3057  N   LEU C 237     -37.414  81.223  53.959  1.00 34.34           N  
ATOM   3058  CA  LEU C 237     -38.525  82.146  53.729  1.00 34.36           C  
ATOM   3059  C   LEU C 237     -38.402  83.306  54.760  1.00 34.00           C  
ATOM   3060  O   LEU C 237     -39.394  83.923  55.161  1.00 34.33           O  
ATOM   3061  CB  LEU C 237     -39.888  81.441  53.819  1.00 34.38           C  
ATOM   3062  CG  LEU C 237     -40.332  80.611  52.594  1.00 35.28           C  
ATOM   3063  CD1 LEU C 237     -40.547  81.482  51.355  1.00 36.55           C  
ATOM   3064  CD2 LEU C 237     -39.407  79.442  52.264  1.00 35.49           C  
ATOM   3065  H   LEU C 237     -37.402  80.723  54.836  1.00 34.34           H  
ATOM   3066  HA  LEU C 237     -38.403  82.618  52.748  1.00 34.36           H  
ATOM   3067  HB2 LEU C 237     -39.906  80.791  54.703  1.00 34.38           H  
ATOM   3068  HB3 LEU C 237     -40.673  82.188  53.993  1.00 34.38           H  
ATOM   3069  HG  LEU C 237     -41.308  80.180  52.856  1.00 35.28           H  
ATOM   3070 HD11 LEU C 237     -41.214  82.321  51.577  1.00 36.55           H  
ATOM   3071 HD12 LEU C 237     -39.605  81.886  50.971  1.00 36.55           H  
ATOM   3072 HD13 LEU C 237     -41.007  80.896  50.551  1.00 36.55           H  
ATOM   3073 HD21 LEU C 237     -38.480  79.776  51.793  1.00 35.49           H  
ATOM   3074 HD22 LEU C 237     -39.156  78.868  53.160  1.00 35.49           H  
ATOM   3075 HD23 LEU C 237     -39.896  78.759  51.561  1.00 35.49           H  
ATOM   3076  N   THR C 238     -37.155  83.655  55.059  1.00 33.15           N  
ATOM   3077  CA  THR C 238     -36.806  84.745  55.960  1.00 32.51           C  
ATOM   3078  C   THR C 238     -35.602  85.495  55.358  1.00 32.79           C  
ATOM   3079  O   THR C 238     -34.896  84.989  54.507  1.00 33.05           O  
ATOM   3080  CB  THR C 238     -36.474  84.266  57.390  1.00 31.36           C  
ATOM   3081  OG1 THR C 238     -35.218  83.575  57.463  1.00 30.45           O  
ATOM   3082  CG2 THR C 238     -37.546  83.381  58.009  1.00 31.04           C  
ATOM   3083  H   THR C 238     -36.396  83.151  54.623  1.00 33.15           H  
ATOM   3084  HA  THR C 238     -37.652  85.442  56.004  1.00 32.51           H  
ATOM   3085  HB  THR C 238     -36.362  85.149  58.028  1.00 31.36           H  
ATOM   3086 HG21 THR C 238     -38.524  83.871  58.003  1.00 31.04           H  
ATOM   3087 HG22 THR C 238     -37.621  82.422  57.490  1.00 31.04           H  
ATOM   3088 HG23 THR C 238     -37.282  83.144  59.045  1.00 31.04           H  
ATOM   3089  HG1 THR C 238     -35.247  82.811  56.841  1.00 30.45           H  
ATOM   3090  N   SER C 239     -35.351  86.685  55.859  1.00 33.37           N  
ATOM   3091  CA  SER C 239     -34.283  87.584  55.406  1.00 34.52           C  
ATOM   3092  C   SER C 239     -32.972  87.380  56.195  1.00 34.15           C  
ATOM   3093  O   SER C 239     -32.274  88.334  56.525  1.00 35.12           O  
ATOM   3094  CB  SER C 239     -34.756  89.039  55.537  1.00 35.26           C  
ATOM   3095  OG  SER C 239     -35.258  89.289  56.857  1.00 34.96           O  
ATOM   3096  H   SER C 239     -35.911  87.032  56.625  1.00 33.37           H  
ATOM   3097  HA  SER C 239     -34.054  87.368  54.355  1.00 34.52           H  
ATOM   3098  HB2 SER C 239     -35.586  89.221  54.846  1.00 35.26           H  
ATOM   3099  HB3 SER C 239     -33.968  89.765  55.313  1.00 35.26           H  
ATOM   3100  HG  SER C 239     -34.478  89.318  57.450  1.00 34.96           H  
ATOM   3101  N   TRP C 240     -32.632  86.118  56.453  1.00 33.44           N  
ATOM   3102  CA  TRP C 240     -31.389  85.721  57.121  1.00 33.55           C  
ATOM   3103  C   TRP C 240     -30.880  84.418  56.469  1.00 33.70           C  
ATOM   3104  O   TRP C 240     -31.674  83.665  55.894  1.00 33.97           O  
ATOM   3105  CB  TRP C 240     -31.596  85.490  58.629  1.00 33.06           C  
ATOM   3106  CG  TRP C 240     -31.740  86.763  59.401  1.00 34.35           C  
ATOM   3107  CD1 TRP C 240     -30.717  87.643  59.802  1.00 35.25           C  
ATOM   3108  CD2 TRP C 240     -32.965  87.398  59.849  1.00 34.74           C  
ATOM   3109  NE1 TRP C 240     -31.227  88.735  60.469  1.00 35.44           N  
ATOM   3110  CE2 TRP C 240     -32.555  88.660  60.533  1.00 35.17           C  
ATOM   3111  CE3 TRP C 240     -34.304  87.075  59.772  1.00 34.62           C  
ATOM   3112  CZ2 TRP C 240     -33.460  89.509  61.099  1.00 35.63           C  
ATOM   3113  CZ3 TRP C 240     -35.216  87.959  60.342  1.00 35.39           C  
ATOM   3114  CH2 TRP C 240     -34.800  89.145  60.997  1.00 36.03           C  
ATOM   3115  H   TRP C 240     -33.277  85.375  56.225  1.00 33.44           H  
ATOM   3116  HA  TRP C 240     -30.659  86.516  56.944  1.00 33.55           H  
ATOM   3117  HB2 TRP C 240     -32.479  84.859  58.789  1.00 33.06           H  
ATOM   3118  HB3 TRP C 240     -30.754  84.930  59.053  1.00 33.06           H  
ATOM   3119  HD1 TRP C 240     -29.667  87.482  59.610  1.00 35.25           H  
ATOM   3120  HE1 TRP C 240     -30.672  89.485  60.855  1.00 35.44           H  
ATOM   3121  HE3 TRP C 240     -34.633  86.169  59.286  1.00 34.62           H  
ATOM   3122  HZ2 TRP C 240     -33.153  90.416  61.600  1.00 35.63           H  
ATOM   3123  HZ3 TRP C 240     -36.271  87.734  60.284  1.00 35.39           H  
ATOM   3124  HH2 TRP C 240     -35.549  89.790  61.432  1.00 36.03           H  
ATOM   3125  N   PRO C 241     -29.571  84.124  56.573  1.00 33.69           N  
ATOM   3126  CA  PRO C 241     -29.040  82.919  55.942  1.00 34.37           C  
ATOM   3127  C   PRO C 241     -29.596  81.633  56.593  1.00 34.18           C  
ATOM   3128  O   PRO C 241     -29.662  81.503  57.821  1.00 33.80           O  
ATOM   3129  CB  PRO C 241     -27.525  82.986  56.165  1.00 35.13           C  
ATOM   3130  CG  PRO C 241     -27.256  84.448  56.490  1.00 34.91           C  
ATOM   3131  CD  PRO C 241     -28.513  84.879  57.226  1.00 33.82           C  
ATOM   3132  HA  PRO C 241     -29.287  82.956  54.875  1.00 34.37           H  
ATOM   3133  HB2 PRO C 241     -27.209  82.355  57.003  1.00 35.13           H  
ATOM   3134  HB3 PRO C 241     -26.975  82.658  55.278  1.00 35.13           H  
ATOM   3135  HG2 PRO C 241     -27.153  85.018  55.559  1.00 34.91           H  
ATOM   3136  HG3 PRO C 241     -26.349  84.593  57.082  1.00 34.91           H  
ATOM   3137  HD2 PRO C 241     -28.668  85.958  57.177  1.00 33.82           H  
ATOM   3138  HD3 PRO C 241     -28.482  84.568  58.274  1.00 33.82           H  
ATOM   3139  N   ARG C 242     -29.962  80.682  55.724  1.00 34.85           N  
ATOM   3140  CA  ARG C 242     -30.533  79.395  56.145  1.00 34.32           C  
ATOM   3141  C   ARG C 242     -29.661  78.701  57.222  1.00 33.57           C  
ATOM   3142  O   ARG C 242     -30.165  78.052  58.130  1.00 32.75           O  
ATOM   3143  CB  ARG C 242     -30.643  78.479  54.916  1.00 35.85           C  
ATOM   3144  CG  ARG C 242     -31.541  77.254  55.132  1.00 37.46           C  
ATOM   3145  CD  ARG C 242     -31.283  76.182  54.070  1.00 39.18           C  
ATOM   3146  NE  ARG C 242     -31.567  76.679  52.716  1.00 40.10           N  
ATOM   3147  CZ  ARG C 242     -31.119  76.143  51.583  1.00 41.38           C  
ATOM   3148  NH1 ARG C 242     -30.434  74.993  51.606  1.00 41.20           N  
ATOM   3149  NH2 ARG C 242     -31.362  76.760  50.421  1.00 42.34           N1+
ATOM   3150  H   ARG C 242     -29.976  80.914  54.741  1.00 34.85           H  
ATOM   3151  HA  ARG C 242     -31.517  79.611  56.572  1.00 34.32           H  
ATOM   3152  HB2 ARG C 242     -31.043  79.051  54.068  1.00 35.85           H  
ATOM   3153  HB3 ARG C 242     -29.638  78.154  54.614  1.00 35.85           H  
ATOM   3154  HG2 ARG C 242     -32.590  77.568  55.096  1.00 37.46           H  
ATOM   3155  HG3 ARG C 242     -31.364  76.808  56.116  1.00 37.46           H  
ATOM   3156  HD2 ARG C 242     -31.920  75.313  54.256  1.00 39.18           H  
ATOM   3157  HD3 ARG C 242     -30.228  75.900  54.129  1.00 39.18           H  
ATOM   3158  HE  ARG C 242     -32.098  77.537  52.655  1.00 40.10           H  
ATOM   3159 HH11 ARG C 242     -30.252  74.531  52.485  1.00 41.20           H  
ATOM   3160 HH12 ARG C 242     -30.098  74.588  50.744  1.00 41.20           H  
ATOM   3161 HH21 ARG C 242     -31.882  77.625  50.408  1.00 42.34           H  
ATOM   3162 HH22 ARG C 242     -31.025  76.360  49.557  1.00 42.34           H  
ATOM   3163  N   TRP C 243     -28.343  78.803  57.038  1.00 33.89           N  
ATOM   3164  CA  TRP C 243     -27.361  78.104  57.865  1.00 33.29           C  
ATOM   3165  C   TRP C 243     -27.125  78.781  59.231  1.00 32.33           C  
ATOM   3166  O   TRP C 243     -26.477  78.202  60.104  1.00 32.10           O  
ATOM   3167  CB  TRP C 243     -26.024  77.869  57.141  1.00 34.06           C  
ATOM   3168  CG  TRP C 243     -25.451  79.076  56.459  1.00 34.28           C  
ATOM   3169  CD1 TRP C 243     -25.515  79.383  55.102  1.00 35.06           C  
ATOM   3170  CD2 TRP C 243     -24.678  80.175  57.060  1.00 34.09           C  
ATOM   3171  NE1 TRP C 243     -24.867  80.566  54.829  1.00 35.34           N  
ATOM   3172  CE2 TRP C 243     -24.344  81.097  55.956  1.00 34.98           C  
ATOM   3173  CE3 TRP C 243     -24.263  80.491  58.349  1.00 33.36           C  
ATOM   3174  CZ2 TRP C 243     -23.614  82.269  56.159  1.00 35.04           C  
ATOM   3175  CZ3 TRP C 243     -23.533  81.680  58.541  1.00 33.80           C  
ATOM   3176  CH2 TRP C 243     -23.211  82.543  57.465  1.00 34.49           C  
ATOM   3177  H   TRP C 243     -28.002  79.427  56.321  1.00 33.89           H  
ATOM   3178  HA  TRP C 243     -27.789  77.122  58.107  1.00 33.29           H  
ATOM   3179  HB2 TRP C 243     -25.278  77.463  57.835  1.00 34.06           H  
ATOM   3180  HB3 TRP C 243     -26.182  77.094  56.378  1.00 34.06           H  
ATOM   3181  HD1 TRP C 243     -26.008  78.772  54.360  1.00 35.06           H  
ATOM   3182  HE1 TRP C 243     -24.793  80.981  53.911  1.00 35.34           H  
ATOM   3183  HE3 TRP C 243     -24.494  79.842  59.180  1.00 33.36           H  
ATOM   3184  HZ2 TRP C 243     -23.373  82.933  55.342  1.00 35.04           H  
ATOM   3185  HZ3 TRP C 243     -23.210  81.941  59.538  1.00 33.80           H  
ATOM   3186  HH2 TRP C 243     -22.638  83.437  57.661  1.00 34.49           H  
ATOM   3187  N   LEU C 244     -27.599  80.015  59.389  1.00 31.86           N  
ATOM   3188  CA  LEU C 244     -27.442  80.760  60.648  1.00 31.13           C  
ATOM   3189  C   LEU C 244     -28.334  80.093  61.714  1.00 30.39           C  
ATOM   3190  O   LEU C 244     -28.010  80.074  62.907  1.00 29.66           O  
ATOM   3191  CB  LEU C 244     -27.829  82.233  60.451  1.00 30.77           C  
ATOM   3192  CG  LEU C 244     -27.634  83.141  61.682  1.00 30.21           C  
ATOM   3193  CD1 LEU C 244     -26.182  83.183  62.155  1.00 30.56           C  
ATOM   3194  CD2 LEU C 244     -28.112  84.560  61.361  1.00 30.98           C  
ATOM   3195  H   LEU C 244     -28.052  80.481  58.616  1.00 31.86           H  
ATOM   3196  HA  LEU C 244     -26.398  80.655  60.960  1.00 31.13           H  
ATOM   3197  HB2 LEU C 244     -27.251  82.639  59.610  1.00 30.77           H  
ATOM   3198  HB3 LEU C 244     -28.884  82.290  60.152  1.00 30.77           H  
ATOM   3199  HG  LEU C 244     -28.254  82.768  62.506  1.00 30.21           H  
ATOM   3200 HD11 LEU C 244     -25.870  82.213  62.552  1.00 30.56           H  
ATOM   3201 HD12 LEU C 244     -25.504  83.455  61.340  1.00 30.56           H  
ATOM   3202 HD13 LEU C 244     -26.054  83.915  62.961  1.00 30.56           H  
ATOM   3203 HD21 LEU C 244     -27.516  85.009  60.559  1.00 30.98           H  
ATOM   3204 HD22 LEU C 244     -29.161  84.556  61.046  1.00 30.98           H  
ATOM   3205 HD23 LEU C 244     -28.033  85.206  62.242  1.00 30.98           H  
ATOM   3206  N   TYR C 245     -29.477  79.601  61.262  1.00 30.33           N  
ATOM   3207  CA  TYR C 245     -30.439  78.950  62.145  1.00 30.20           C  
ATOM   3208  C   TYR C 245     -29.877  77.583  62.608  1.00 30.78           C  
ATOM   3209  O   TYR C 245     -30.267  77.059  63.670  1.00 31.21           O  
ATOM   3210  CB  TYR C 245     -31.785  78.714  61.456  1.00 30.09           C  
ATOM   3211  CG  TYR C 245     -32.509  79.986  61.090  1.00 29.98           C  
ATOM   3212  CD1 TYR C 245     -33.313  80.659  62.012  1.00 29.91           C  
ATOM   3213  CD2 TYR C 245     -32.417  80.505  59.795  1.00 30.31           C  
ATOM   3214  CE1 TYR C 245     -34.003  81.811  61.668  1.00 30.04           C  
ATOM   3215  CE2 TYR C 245     -33.109  81.657  59.435  1.00 30.54           C  
ATOM   3216  CZ  TYR C 245     -33.907  82.305  60.377  1.00 30.41           C  
ATOM   3217  OH  TYR C 245     -34.621  83.418  60.054  1.00 30.39           O  
ATOM   3218  H   TYR C 245     -29.700  79.687  60.281  1.00 30.33           H  
ATOM   3219  HA  TYR C 245     -30.555  79.577  63.037  1.00 30.20           H  
ATOM   3220  HB2 TYR C 245     -31.649  78.102  60.554  1.00 30.09           H  
ATOM   3221  HB3 TYR C 245     -32.438  78.119  62.107  1.00 30.09           H  
ATOM   3222  HD1 TYR C 245     -33.398  80.273  63.017  1.00 29.91           H  
ATOM   3223  HD2 TYR C 245     -31.801  80.004  59.064  1.00 30.31           H  
ATOM   3224  HE1 TYR C 245     -34.612  82.319  62.401  1.00 30.04           H  
ATOM   3225  HE2 TYR C 245     -33.027  82.048  58.431  1.00 30.54           H  
ATOM   3226  HH  TYR C 245     -34.659  83.479  59.073  1.00 30.39           H  
ATOM   3227  N   SER C 246     -29.011  77.002  61.784  1.00 31.31           N  
ATOM   3228  CA  SER C 246     -28.414  75.684  61.999  1.00 31.54           C  
ATOM   3229  C   SER C 246     -27.209  75.727  62.967  1.00 31.47           C  
ATOM   3230  O   SER C 246     -26.713  74.685  63.386  1.00 32.30           O  
ATOM   3231  CB  SER C 246     -27.965  75.038  60.682  1.00 32.16           C  
ATOM   3232  OG  SER C 246     -28.966  75.135  59.665  1.00 32.76           O  
ATOM   3233  H   SER C 246     -28.713  77.507  60.961  1.00 31.31           H  
ATOM   3234  HA  SER C 246     -29.182  75.062  62.471  1.00 31.54           H  
ATOM   3235  HB2 SER C 246     -27.728  73.979  60.831  1.00 32.16           H  
ATOM   3236  HB3 SER C 246     -27.063  75.522  60.295  1.00 32.16           H  
ATOM   3237  HG  SER C 246     -29.820  74.879  60.065  1.00 32.76           H  
ATOM   3238  N   LEU C 247     -26.806  76.937  63.355  1.00 31.16           N  
ATOM   3239  CA  LEU C 247     -25.750  77.147  64.346  1.00 30.72           C  
ATOM   3240  C   LEU C 247     -26.332  77.173  65.787  1.00 30.46           C  
ATOM   3241  O   LEU C 247     -25.646  77.444  66.761  1.00 30.04           O  
ATOM   3242  CB  LEU C 247     -24.945  78.427  64.079  1.00 30.25           C  
ATOM   3243  CG  LEU C 247     -24.125  78.408  62.773  1.00 30.84           C  
ATOM   3244  CD1 LEU C 247     -23.464  79.770  62.553  1.00 30.76           C  
ATOM   3245  CD2 LEU C 247     -23.054  77.318  62.769  1.00 31.41           C  
ATOM   3246  H   LEU C 247     -27.276  77.749  62.981  1.00 31.16           H  
ATOM   3247  HA  LEU C 247     -25.086  76.275  64.333  1.00 30.72           H  
ATOM   3248  HB2 LEU C 247     -25.633  79.282  64.060  1.00 30.25           H  
ATOM   3249  HB3 LEU C 247     -24.261  78.611  64.918  1.00 30.25           H  
ATOM   3250  HG  LEU C 247     -24.799  78.226  61.931  1.00 30.84           H  
ATOM   3251 HD11 LEU C 247     -24.216  80.564  62.506  1.00 30.76           H  
ATOM   3252 HD12 LEU C 247     -22.768  80.011  63.364  1.00 30.76           H  
ATOM   3253 HD13 LEU C 247     -22.906  79.786  61.611  1.00 30.76           H  
ATOM   3254 HD21 LEU C 247     -22.387  77.419  63.632  1.00 31.41           H  
ATOM   3255 HD22 LEU C 247     -23.498  76.318  62.792  1.00 31.41           H  
ATOM   3256 HD23 LEU C 247     -22.443  77.377  61.862  1.00 31.41           H  
ATOM   3257  N   TYR C 248     -27.620  76.831  65.889  1.00 31.18           N  
ATOM   3258  CA  TYR C 248     -28.357  76.583  67.135  1.00 31.71           C  
ATOM   3259  C   TYR C 248     -28.888  75.126  67.201  1.00 32.54           C  
ATOM   3260  O   TYR C 248     -29.669  74.793  68.093  1.00 32.81           O  
ATOM   3261  CB  TYR C 248     -29.546  77.557  67.245  1.00 31.47           C  
ATOM   3262  CG  TYR C 248     -29.202  78.810  68.009  1.00 31.56           C  
ATOM   3263  CD1 TYR C 248     -28.672  79.943  67.378  1.00 31.86           C  
ATOM   3264  CD2 TYR C 248     -29.358  78.836  69.401  1.00 31.34           C  
ATOM   3265  CE1 TYR C 248     -28.315  81.068  68.104  1.00 32.03           C  
ATOM   3266  CE2 TYR C 248     -28.999  79.952  70.139  1.00 31.54           C  
ATOM   3267  CZ  TYR C 248     -28.485  81.069  69.482  1.00 32.12           C  
ATOM   3268  OH  TYR C 248     -27.989  82.125  70.195  1.00 33.02           O  
ATOM   3269  H   TYR C 248     -28.167  76.740  65.045  1.00 31.18           H  
ATOM   3270  HA  TYR C 248     -27.670  76.690  67.983  1.00 31.71           H  
ATOM   3271  HB2 TYR C 248     -29.899  77.836  66.245  1.00 31.47           H  
ATOM   3272  HB3 TYR C 248     -30.415  77.096  67.733  1.00 31.47           H  
ATOM   3273  HD1 TYR C 248     -28.539  79.939  66.306  1.00 31.86           H  
ATOM   3274  HD2 TYR C 248     -29.765  77.972  69.906  1.00 31.34           H  
ATOM   3275  HE1 TYR C 248     -27.910  81.935  67.604  1.00 32.03           H  
ATOM   3276  HE2 TYR C 248     -29.116  79.957  71.212  1.00 31.54           H  
ATOM   3277  HH  TYR C 248     -28.216  82.008  71.148  1.00 33.02           H  
ATOM   3278  N   ASP C 249     -28.432  74.286  66.273  1.00 33.64           N  
ATOM   3279  CA  ASP C 249     -28.928  72.917  66.166  1.00 34.63           C  
ATOM   3280  C   ASP C 249     -28.099  72.033  67.127  1.00 35.48           C  
ATOM   3281  O   ASP C 249     -26.903  71.778  66.901  1.00 36.19           O  
ATOM   3282  CB  ASP C 249     -28.822  72.414  64.740  1.00 35.55           C  
ATOM   3283  CG  ASP C 249     -29.544  71.103  64.762  1.00 36.88           C  
ATOM   3284  OD1 ASP C 249     -30.795  71.107  64.661  1.00 37.04           O  
ATOM   3285  OD2 ASP C 249     -28.891  70.041  64.873  1.00 38.05           O1-
ATOM   3286  H   ASP C 249     -27.710  74.612  65.647  1.00 33.64           H  
ATOM   3287  HA  ASP C 249     -29.978  72.918  66.488  1.00 34.63           H  
ATOM   3288  HB2 ASP C 249     -27.786  72.293  64.419  1.00 35.55           H  
ATOM   3289  HB3 ASP C 249     -29.302  73.101  64.038  1.00 35.55           H  
ATOM   3290  N   ALA C 250     -28.757  71.597  68.204  1.00 35.93           N  
ATOM   3291  CA  ALA C 250     -28.081  70.904  69.294  1.00 35.90           C  
ATOM   3292  C   ALA C 250     -27.418  69.579  68.862  1.00 36.87           C  
ATOM   3293  O   ALA C 250     -26.436  69.161  69.450  1.00 37.47           O  
ATOM   3294  CB  ALA C 250     -29.051  70.624  70.435  1.00 35.92           C  
ATOM   3295  H   ALA C 250     -29.741  71.807  68.288  1.00 35.93           H  
ATOM   3296  HA  ALA C 250     -27.280  71.565  69.646  1.00 35.90           H  
ATOM   3297  HB1 ALA C 250     -29.492  71.554  70.810  1.00 35.92           H  
ATOM   3298  HB2 ALA C 250     -29.871  69.975  70.107  1.00 35.92           H  
ATOM   3299  HB3 ALA C 250     -28.545  70.125  71.268  1.00 35.92           H  
ATOM   3300  N   GLU C 251     -27.995  68.916  67.869  1.00 37.89           N  
ATOM   3301  CA  GLU C 251     -27.485  67.618  67.410  1.00 39.43           C  
ATOM   3302  C   GLU C 251     -26.233  67.935  66.574  1.00 38.45           C  
ATOM   3303  O   GLU C 251     -25.168  67.351  66.784  1.00 39.00           O  
ATOM   3304  CB  GLU C 251     -28.540  66.828  66.632  1.00 41.86           C  
ATOM   3305  CG  GLU C 251     -28.329  65.314  66.733  1.00 44.57           C  
ATOM   3306  CD  GLU C 251     -27.199  64.741  65.915  1.00 48.48           C  
ATOM   3307  OE1 GLU C 251     -26.925  65.250  64.800  1.00 50.46           O  
ATOM   3308  OE2 GLU C 251     -26.597  63.725  66.352  1.00 49.89           O1-
ATOM   3309  H   GLU C 251     -28.754  69.348  67.361  1.00 37.89           H  
ATOM   3310  HA  GLU C 251     -27.164  67.061  68.299  1.00 39.43           H  
ATOM   3311  HB2 GLU C 251     -29.533  67.048  67.046  1.00 41.86           H  
ATOM   3312  HB3 GLU C 251     -28.562  67.138  65.582  1.00 41.86           H  
ATOM   3313  HG2 GLU C 251     -29.241  64.817  66.378  1.00 44.57           H  
ATOM   3314  HG3 GLU C 251     -28.206  65.023  67.784  1.00 44.57           H  
ATOM   3315  N   THR C 252     -26.353  68.894  65.659  1.00 36.87           N  
ATOM   3316  CA  THR C 252     -25.248  69.244  64.755  1.00 36.55           C  
ATOM   3317  C   THR C 252     -24.045  69.777  65.578  1.00 35.95           C  
ATOM   3318  O   THR C 252     -22.892  69.571  65.204  1.00 36.37           O  
ATOM   3319  CB  THR C 252     -25.668  70.302  63.716  1.00 35.37           C  
ATOM   3320  OG1 THR C 252     -26.860  69.910  63.026  1.00 35.61           O  
ATOM   3321  CG2 THR C 252     -24.607  70.528  62.645  1.00 35.77           C  
ATOM   3322  H   THR C 252     -27.234  69.377  65.557  1.00 36.87           H  
ATOM   3323  HA  THR C 252     -24.950  68.314  64.260  1.00 36.55           H  
ATOM   3324  HB  THR C 252     -25.870  71.258  64.209  1.00 35.37           H  
ATOM   3325 HG21 THR C 252     -23.699  70.965  63.063  1.00 35.77           H  
ATOM   3326 HG22 THR C 252     -24.347  69.589  62.145  1.00 35.77           H  
ATOM   3327 HG23 THR C 252     -24.985  71.204  61.870  1.00 35.77           H  
ATOM   3328  HG1 THR C 252     -27.563  69.787  63.702  1.00 35.61           H  
ATOM   3329  N   LEU C 253     -24.356  70.463  66.674  1.00 34.58           N  
ATOM   3330  CA  LEU C 253     -23.330  71.012  67.549  1.00 34.48           C  
ATOM   3331  C   LEU C 253     -22.606  69.861  68.295  1.00 36.03           C  
ATOM   3332  O   LEU C 253     -21.379  69.890  68.409  1.00 36.33           O  
ATOM   3333  CB  LEU C 253     -23.918  72.023  68.536  1.00 33.27           C  
ATOM   3334  CG  LEU C 253     -24.271  73.377  67.887  1.00 32.37           C  
ATOM   3335  CD1 LEU C 253     -25.209  74.172  68.798  1.00 31.63           C  
ATOM   3336  CD2 LEU C 253     -23.021  74.205  67.584  1.00 31.90           C  
ATOM   3337  H   LEU C 253     -25.330  70.554  66.925  1.00 34.58           H  
ATOM   3338  HA  LEU C 253     -22.572  71.483  66.913  1.00 34.48           H  
ATOM   3339  HB2 LEU C 253     -24.815  71.590  68.995  1.00 33.27           H  
ATOM   3340  HB3 LEU C 253     -23.207  72.191  69.352  1.00 33.27           H  
ATOM   3341  HG  LEU C 253     -24.795  73.205  66.940  1.00 32.37           H  
ATOM   3342 HD11 LEU C 253     -26.118  73.606  69.020  1.00 31.63           H  
ATOM   3343 HD12 LEU C 253     -24.728  74.422  69.748  1.00 31.63           H  
ATOM   3344 HD13 LEU C 253     -25.515  75.105  68.316  1.00 31.63           H  
ATOM   3345 HD21 LEU C 253     -22.448  74.407  68.495  1.00 31.90           H  
ATOM   3346 HD22 LEU C 253     -22.362  73.694  66.876  1.00 31.90           H  
ATOM   3347 HD23 LEU C 253     -23.296  75.165  67.135  1.00 31.90           H  
ATOM   3348  N   MET C 254     -23.371  68.886  68.794  1.00 37.44           N  
ATOM   3349  CA  MET C 254     -22.789  67.736  69.482  1.00 39.14           C  
ATOM   3350  C   MET C 254     -22.022  66.858  68.457  1.00 41.12           C  
ATOM   3351  O   MET C 254     -20.991  66.265  68.789  1.00 42.20           O  
ATOM   3352  CB  MET C 254     -23.837  66.873  70.193  1.00 39.50           C  
ATOM   3353  CG  MET C 254     -24.360  67.539  71.464  1.00 39.14           C  
ATOM   3354  SD  MET C 254     -25.368  66.398  72.480  1.00 40.58           S  
ATOM   3355  CE  MET C 254     -26.811  66.220  71.401  1.00 40.13           C  
ATOM   3356  H   MET C 254     -24.369  68.942  68.652  1.00 37.44           H  
ATOM   3357  HA  MET C 254     -22.046  68.112  70.196  1.00 39.14           H  
ATOM   3358  HB2 MET C 254     -23.379  65.909  70.454  1.00 39.50           H  
ATOM   3359  HB3 MET C 254     -24.663  66.655  69.507  1.00 39.50           H  
ATOM   3360  HG2 MET C 254     -24.942  68.437  71.249  1.00 39.14           H  
ATOM   3361  HG3 MET C 254     -23.522  67.858  72.089  1.00 39.14           H  
ATOM   3362  HE1 MET C 254     -27.243  67.197  71.175  1.00 40.13           H  
ATOM   3363  HE2 MET C 254     -26.546  65.703  70.476  1.00 40.13           H  
ATOM   3364  HE3 MET C 254     -27.569  65.625  71.918  1.00 40.13           H  
ATOM   3365  N   ASP C 255     -22.563  66.769  67.244  1.00 42.40           N  
ATOM   3366  CA  ASP C 255     -21.996  65.977  66.144  1.00 44.44           C  
ATOM   3367  C   ASP C 255     -20.601  66.544  65.785  1.00 44.85           C  
ATOM   3368  O   ASP C 255     -19.622  65.814  65.631  1.00 46.83           O  
ATOM   3369  CB  ASP C 255     -22.921  66.061  64.946  1.00 45.34           C  
ATOM   3370  CG  ASP C 255     -22.426  65.069  63.950  1.00 48.06           C  
ATOM   3371  OD1 ASP C 255     -22.859  63.898  64.037  1.00 49.64           O  
ATOM   3372  OD2 ASP C 255     -21.675  65.461  63.027  1.00 49.31           O1-
ATOM   3373  H   ASP C 255     -23.426  67.263  67.067  1.00 42.40           H  
ATOM   3374  HA  ASP C 255     -21.867  64.951  66.508  1.00 44.44           H  
ATOM   3375  HB2 ASP C 255     -22.938  67.056  64.494  1.00 45.34           H  
ATOM   3376  HB3 ASP C 255     -23.950  65.805  65.218  1.00 45.34           H  
ATOM   3377  N   ARG C 256     -20.539  67.864  65.642  1.00 43.68           N  
ATOM   3378  CA  ARG C 256     -19.304  68.543  65.279  1.00 43.91           C  
ATOM   3379  C   ARG C 256     -18.246  68.392  66.389  1.00 45.19           C  
ATOM   3380  O   ARG C 256     -17.043  68.398  66.101  1.00 46.35           O  
ATOM   3381  CB  ARG C 256     -19.552  70.031  65.019  1.00 41.41           C  
ATOM   3382  CG  ARG C 256     -20.229  70.268  63.664  1.00 40.28           C  
ATOM   3383  CD  ARG C 256     -20.856  71.657  63.587  1.00 38.68           C  
ATOM   3384  NE  ARG C 256     -19.829  72.711  63.640  1.00 38.95           N  
ATOM   3385  CZ  ARG C 256     -20.054  73.998  63.899  1.00 37.79           C  
ATOM   3386  NH1 ARG C 256     -21.288  74.439  64.124  1.00 36.80           N  
ATOM   3387  NH2 ARG C 256     -19.037  74.844  63.956  1.00 37.62           N1+
ATOM   3388  H   ARG C 256     -21.381  68.410  65.753  1.00 43.68           H  
ATOM   3389  HA  ARG C 256     -18.902  68.053  64.384  1.00 43.91           H  
ATOM   3390  HB2 ARG C 256     -20.163  70.450  65.829  1.00 41.41           H  
ATOM   3391  HB3 ARG C 256     -18.601  70.580  65.036  1.00 41.41           H  
ATOM   3392  HG2 ARG C 256     -21.011  69.522  63.486  1.00 40.28           H  
ATOM   3393  HG3 ARG C 256     -19.489  70.145  62.864  1.00 40.28           H  
ATOM   3394  HD2 ARG C 256     -21.551  71.791  64.421  1.00 38.68           H  
ATOM   3395  HD3 ARG C 256     -21.390  71.765  62.639  1.00 38.68           H  
ATOM   3396  HE  ARG C 256     -18.873  72.426  63.483  1.00 38.95           H  
ATOM   3397 HH11 ARG C 256     -22.069  73.799  64.082  1.00 36.80           H  
ATOM   3398 HH12 ARG C 256     -21.445  75.414  64.337  1.00 36.80           H  
ATOM   3399 HH21 ARG C 256     -18.095  74.512  63.804  1.00 37.62           H  
ATOM   3400 HH22 ARG C 256     -19.203  75.821  64.152  1.00 37.62           H  
ATOM   3401  N   ILE C 257     -18.702  68.319  67.642  1.00 43.53           N  
ATOM   3402  CA  ILE C 257     -17.802  68.128  68.777  1.00 43.83           C  
ATOM   3403  C   ILE C 257     -17.355  66.647  68.800  1.00 44.94           C  
ATOM   3404  O   ILE C 257     -16.197  66.376  69.092  1.00 45.33           O  
ATOM   3405  CB  ILE C 257     -18.425  68.568  70.114  1.00 42.72           C  
ATOM   3406  CG1 ILE C 257     -18.579  70.100  70.139  1.00 42.46           C  
ATOM   3407  CG2 ILE C 257     -17.566  68.117  71.301  1.00 41.50           C  
ATOM   3408  CD1 ILE C 257     -19.448  70.600  71.280  1.00 42.02           C  
ATOM   3409  H   ILE C 257     -19.697  68.371  67.804  1.00 43.53           H  
ATOM   3410  HA  ILE C 257     -16.898  68.721  68.584  1.00 43.83           H  
ATOM   3411  HB  ILE C 257     -19.417  68.111  70.204  1.00 42.72           H  
ATOM   3412 HG12 ILE C 257     -17.592  70.573  70.205  1.00 42.46           H  
ATOM   3413 HG13 ILE C 257     -19.032  70.441  69.204  1.00 42.46           H  
ATOM   3414 HG21 ILE C 257     -17.571  67.028  71.403  1.00 41.50           H  
ATOM   3415 HG22 ILE C 257     -16.529  68.441  71.181  1.00 41.50           H  
ATOM   3416 HG23 ILE C 257     -17.935  68.522  72.245  1.00 41.50           H  
ATOM   3417 HD11 ILE C 257     -20.399  70.064  71.294  1.00 42.02           H  
ATOM   3418 HD12 ILE C 257     -18.961  70.477  72.250  1.00 42.02           H  
ATOM   3419 HD13 ILE C 257     -19.658  71.666  71.155  1.00 42.02           H  
ATOM   3420  N   LYS C 258     -18.260  65.718  68.497  1.00 46.99           N  
ATOM   3421  CA  LYS C 258     -17.896  64.299  68.454  1.00 48.67           C  
ATOM   3422  C   LYS C 258     -16.801  64.076  67.378  1.00 49.71           C  
ATOM   3423  O   LYS C 258     -15.906  63.241  67.552  1.00 49.95           O  
ATOM   3424  CB  LYS C 258     -19.094  63.383  68.180  1.00 50.43           C  
ATOM   3425  CG  LYS C 258     -19.939  63.148  69.437  1.00 51.28           C  
ATOM   3426  CD  LYS C 258     -21.148  62.256  69.150  1.00 53.65           C  
ATOM   3427  CE  LYS C 258     -21.942  61.975  70.421  1.00 55.09           C  
ATOM   3428  NZ  LYS C 258     -23.039  61.040  70.128  1.00 56.52           N1+
ATOM   3429  H   LYS C 258     -19.206  66.003  68.288  1.00 46.99           H  
ATOM   3430  HA  LYS C 258     -17.439  64.052  69.419  1.00 48.67           H  
ATOM   3431  HB2 LYS C 258     -19.721  63.800  67.383  1.00 50.43           H  
ATOM   3432  HB3 LYS C 258     -18.737  62.411  67.817  1.00 50.43           H  
ATOM   3433  HG2 LYS C 258     -19.315  62.681  70.209  1.00 51.28           H  
ATOM   3434  HG3 LYS C 258     -20.286  64.103  69.841  1.00 51.28           H  
ATOM   3435  HD2 LYS C 258     -20.799  61.317  68.707  1.00 53.65           H  
ATOM   3436  HD3 LYS C 258     -21.795  62.739  68.407  1.00 53.65           H  
ATOM   3437  HE2 LYS C 258     -22.395  62.886  70.825  1.00 55.09           H  
ATOM   3438  HE3 LYS C 258     -21.323  61.504  71.190  1.00 55.09           H  
ATOM   3439  HZ1 LYS C 258     -23.705  61.392  69.434  1.00 56.52           H  
ATOM   3440  HZ2 LYS C 258     -22.664  60.139  69.762  1.00 56.52           H  
ATOM   3441  HZ3 LYS C 258     -23.575  60.806  70.989  1.00 56.52           H  
ATOM   3442  N   LYS C 259     -16.869  64.865  66.311  1.00 50.26           N  
ATOM   3443  CA  LYS C 259     -15.904  64.824  65.212  1.00 52.15           C  
ATOM   3444  C   LYS C 259     -14.628  65.667  65.501  1.00 52.37           C  
ATOM   3445  O   LYS C 259     -13.689  65.675  64.707  1.00 53.65           O  
ATOM   3446  CB  LYS C 259     -16.568  65.252  63.897  1.00 52.46           C  
ATOM   3447  CG  LYS C 259     -17.543  64.178  63.395  1.00 53.01           C  
ATOM   3448  CD  LYS C 259     -18.497  64.721  62.333  1.00 53.77           C  
ATOM   3449  CE  LYS C 259     -19.447  63.629  61.853  1.00 54.32           C  
ATOM   3450  NZ  LYS C 259     -20.587  64.228  61.172  1.00 56.15           N1+
ATOM   3451  H   LYS C 259     -17.586  65.575  66.270  1.00 50.26           H  
ATOM   3452  HA  LYS C 259     -15.547  63.789  65.121  1.00 52.15           H  
ATOM   3453  HB2 LYS C 259     -17.093  66.203  64.045  1.00 52.46           H  
ATOM   3454  HB3 LYS C 259     -15.813  65.431  63.122  1.00 52.46           H  
ATOM   3455  HG2 LYS C 259     -16.973  63.332  62.991  1.00 53.01           H  
ATOM   3456  HG3 LYS C 259     -18.138  63.788  64.229  1.00 53.01           H  
ATOM   3457  HD2 LYS C 259     -17.929  65.117  61.482  1.00 53.77           H  
ATOM   3458  HD3 LYS C 259     -19.056  65.563  62.757  1.00 53.77           H  
ATOM   3459  HE2 LYS C 259     -19.849  63.035  62.680  1.00 54.32           H  
ATOM   3460  HE3 LYS C 259     -18.947  62.970  61.140  1.00 54.32           H  
ATOM   3461  HZ1 LYS C 259     -21.164  64.756  61.875  1.00 56.15           H  
ATOM   3462  HZ2 LYS C 259     -20.381  64.866  60.411  1.00 56.15           H  
ATOM   3463  HZ3 LYS C 259     -21.240  63.499  60.783  1.00 56.15           H  
ATOM   3464  N   GLN C 260     -14.565  66.263  66.686  1.00 52.35           N  
ATOM   3465  CA  GLN C 260     -13.342  66.833  67.267  1.00 53.09           C  
ATOM   3466  C   GLN C 260     -12.821  65.793  68.283  1.00 52.00           C  
ATOM   3467  O   GLN C 260     -11.667  65.399  68.206  1.00 52.86           O  
ATOM   3468  CB  GLN C 260     -13.569  68.193  67.930  1.00 53.95           C  
ATOM   3469  CG  GLN C 260     -13.634  69.339  66.920  1.00 55.51           C  
ATOM   3470  CD  GLN C 260     -12.247  69.803  66.522  1.00 56.66           C  
ATOM   3471  OE1 GLN C 260     -11.646  70.664  67.172  1.00 56.33           O  
ATOM   3472  NE2 GLN C 260     -11.718  69.210  65.460  1.00 58.21           N  
ATOM   3473  H   GLN C 260     -15.378  66.263  67.286  1.00 52.35           H  
ATOM   3474  HA  GLN C 260     -12.577  66.902  66.489  1.00 53.09           H  
ATOM   3475  HB2 GLN C 260     -14.502  68.181  68.502  1.00 53.95           H  
ATOM   3476  HB3 GLN C 260     -12.768  68.390  68.653  1.00 53.95           H  
ATOM   3477  HG2 GLN C 260     -14.140  70.199  67.376  1.00 55.51           H  
ATOM   3478  HG3 GLN C 260     -14.213  69.063  66.032  1.00 55.51           H  
ATOM   3479 HE21 GLN C 260     -10.788  69.458  65.154  1.00 58.21           H  
ATOM   3480 HE22 GLN C 260     -12.246  68.510  64.958  1.00 58.21           H  
ATOM   3481  N   LEU C 261     -13.689  65.324  69.175  1.00 51.86           N  
ATOM   3482  CA  LEU C 261     -13.290  64.347  70.188  1.00 52.38           C  
ATOM   3483  C   LEU C 261     -12.611  63.103  69.556  1.00 55.18           C  
ATOM   3484  O   LEU C 261     -11.804  62.439  70.219  1.00 54.16           O  
ATOM   3485  CB  LEU C 261     -14.477  63.842  71.024  1.00 50.26           C  
ATOM   3486  CG  LEU C 261     -15.121  64.872  71.970  1.00 48.05           C  
ATOM   3487  CD1 LEU C 261     -16.329  64.239  72.667  1.00 47.30           C  
ATOM   3488  CD2 LEU C 261     -14.143  65.404  73.015  1.00 47.81           C  
ATOM   3489  H   LEU C 261     -14.630  65.690  69.172  1.00 51.86           H  
ATOM   3490  HA  LEU C 261     -12.529  64.825  70.815  1.00 52.38           H  
ATOM   3491  HB2 LEU C 261     -15.247  63.453  70.345  1.00 50.26           H  
ATOM   3492  HB3 LEU C 261     -14.151  62.980  71.624  1.00 50.26           H  
ATOM   3493  HG  LEU C 261     -15.481  65.724  71.388  1.00 48.05           H  
ATOM   3494 HD11 LEU C 261     -17.058  63.878  71.934  1.00 47.30           H  
ATOM   3495 HD12 LEU C 261     -16.029  63.391  73.292  1.00 47.30           H  
ATOM   3496 HD13 LEU C 261     -16.836  64.967  73.307  1.00 47.30           H  
ATOM   3497 HD21 LEU C 261     -13.670  64.588  73.571  1.00 47.81           H  
ATOM   3498 HD22 LEU C 261     -13.360  66.004  72.544  1.00 47.81           H  
ATOM   3499 HD23 LEU C 261     -14.654  66.052  73.735  1.00 47.81           H  
ATOM   3500  N   ARG C 262     -12.950  62.813  68.301  1.00 58.94           N  
ATOM   3501  CA  ARG C 262     -12.355  61.695  67.591  1.00 63.13           C  
ATOM   3502  C   ARG C 262     -10.858  61.913  67.226  1.00 64.57           C  
ATOM   3503  O   ARG C 262     -10.192  60.958  66.819  1.00 66.61           O  
ATOM   3504  CB  ARG C 262     -13.167  61.290  66.351  1.00 68.33           C  
ATOM   3505  CG  ARG C 262     -12.900  59.823  65.963  1.00 71.83           C  
ATOM   3506  CD  ARG C 262     -14.136  58.998  65.613  1.00 74.86           C  
ATOM   3507  NE  ARG C 262     -15.328  59.221  66.443  1.00 77.28           N  
ATOM   3508  CZ  ARG C 262     -15.433  59.300  67.773  1.00 77.39           C  
ATOM   3509  NH1 ARG C 262     -14.421  58.936  68.554  1.00 78.26           N  
ATOM   3510  NH2 ARG C 262     -16.556  59.747  68.325  1.00 75.88           N1+
ATOM   3511  H   ARG C 262     -13.624  63.408  67.840  1.00 58.94           H  
ATOM   3512  HA  ARG C 262     -12.376  60.873  68.311  1.00 63.13           H  
ATOM   3513  HB2 ARG C 262     -14.231  61.451  66.544  1.00 68.33           H  
ATOM   3514  HB3 ARG C 262     -12.915  61.941  65.505  1.00 68.33           H  
ATOM   3515  HG2 ARG C 262     -12.351  59.305  66.751  1.00 71.83           H  
ATOM   3516  HG3 ARG C 262     -12.221  59.805  65.100  1.00 71.83           H  
ATOM   3517  HD2 ARG C 262     -13.912  57.926  65.612  1.00 74.86           H  
ATOM   3518  HD3 ARG C 262     -14.432  59.252  64.588  1.00 74.86           H  
ATOM   3519  HE  ARG C 262     -16.128  59.503  65.895  1.00 77.28           H  
ATOM   3520 HH11 ARG C 262     -14.510  59.000  69.558  1.00 78.26           H  
ATOM   3521 HH12 ARG C 262     -13.563  58.595  68.144  1.00 78.26           H  
ATOM   3522 HH21 ARG C 262     -17.330  60.026  67.739  1.00 75.88           H  
ATOM   3523 HH22 ARG C 262     -16.636  59.808  69.330  1.00 75.88           H  
ATOM   3524  N   GLU C 263     -10.348  63.129  67.411  1.00 66.37           N  
ATOM   3525  CA  GLU C 263      -8.920  63.424  67.243  1.00 70.79           C  
ATOM   3526  C   GLU C 263      -8.120  62.999  68.507  1.00 69.50           C  
ATOM   3527  O   GLU C 263      -6.889  62.999  68.514  1.00 70.39           O  
ATOM   3528  CB  GLU C 263      -8.677  64.892  66.845  1.00 74.59           C  
ATOM   3529  CG  GLU C 263      -8.636  65.877  68.010  1.00 79.54           C  
ATOM   3530  CD  GLU C 263      -8.915  67.293  67.562  1.00 85.85           C  
ATOM   3531  OE1 GLU C 263      -9.953  67.855  67.991  1.00 90.86           O  
ATOM   3532  OE2 GLU C 263      -8.024  67.888  66.903  1.00 84.66           O1-
ATOM   3533  H   GLU C 263     -10.953  63.882  67.707  1.00 66.37           H  
ATOM   3534  HA  GLU C 263      -8.558  62.786  66.426  1.00 70.79           H  
ATOM   3535  HB2 GLU C 263      -7.709  64.952  66.329  1.00 74.59           H  
ATOM   3536  HB3 GLU C 263      -9.432  65.200  66.110  1.00 74.59           H  
ATOM   3537  HG2 GLU C 263      -7.642  65.860  68.471  1.00 79.54           H  
ATOM   3538  HG3 GLU C 263      -9.345  65.602  68.796  1.00 79.54           H  
ATOM   3539  N   TRP C 264      -8.856  62.729  69.589  1.00 69.47           N  
ATOM   3540  CA  TRP C 264      -8.335  62.300  70.892  1.00 67.44           C  
ATOM   3541  C   TRP C 264      -8.774  60.832  71.232  1.00 68.80           C  
ATOM   3542  O   TRP C 264      -8.844  60.459  72.407  1.00 66.57           O  
ATOM   3543  CB  TRP C 264      -8.892  63.203  72.014  1.00 65.02           C  
ATOM   3544  CG  TRP C 264      -8.525  64.651  71.992  1.00 65.03           C  
ATOM   3545  CD1 TRP C 264      -7.419  65.292  71.425  1.00 66.76           C  
ATOM   3546  CD2 TRP C 264      -9.251  65.727  72.697  1.00 63.78           C  
ATOM   3547  NE1 TRP C 264      -7.428  66.642  71.702  1.00 64.71           N  
ATOM   3548  CE2 TRP C 264      -8.487  66.965  72.463  1.00 63.02           C  
ATOM   3549  CE3 TRP C 264     -10.414  65.789  73.465  1.00 63.29           C  
ATOM   3550  CZ2 TRP C 264      -8.890  68.189  72.979  1.00 62.70           C  
ATOM   3551  CZ3 TRP C 264     -10.809  67.037  73.985  1.00 60.87           C  
ATOM   3552  CH2 TRP C 264     -10.066  68.205  73.744  1.00 61.09           C  
ATOM   3553  H   TRP C 264      -9.857  62.850  69.530  1.00 69.47           H  
ATOM   3554  HA  TRP C 264      -7.240  62.315  70.880  1.00 67.44           H  
ATOM   3555  HB2 TRP C 264      -9.987  63.128  72.014  1.00 65.02           H  
ATOM   3556  HB3 TRP C 264      -8.574  62.822  72.992  1.00 65.02           H  
ATOM   3557  HD1 TRP C 264      -6.656  64.794  70.846  1.00 66.76           H  
ATOM   3558  HE1 TRP C 264      -6.734  67.299  71.377  1.00 64.71           H  
ATOM   3559  HE3 TRP C 264     -10.997  64.901  73.657  1.00 63.29           H  
ATOM   3560  HZ2 TRP C 264      -8.322  69.090  72.800  1.00 62.70           H  
ATOM   3561  HZ3 TRP C 264     -11.707  67.098  74.583  1.00 60.87           H  
ATOM   3562  HH2 TRP C 264     -10.410  69.141  74.160  1.00 61.09           H  
ATOM   3563  N   ASP C 265      -9.270  60.126  70.200  1.00 71.90           N  
ATOM   3564  CA  ASP C 265      -9.759  58.741  70.279  1.00 71.56           C  
ATOM   3565  C   ASP C 265      -8.911  57.741  69.538  1.00 72.40           C  
ATOM   3566  O   ASP C 265      -8.496  57.491  68.397  1.00 71.58           O  
ATOM   3567  CB  ASP C 265     -11.130  58.758  69.625  1.00 70.96           C  
ATOM   3568  CG  ASP C 265     -11.792  57.433  69.507  1.00 72.88           C  
ATOM   3569  OD1 ASP C 265     -11.701  56.604  70.450  1.00 70.41           O  
ATOM   3570  OD2 ASP C 265     -12.499  57.209  68.490  1.00 70.87           O1-
ATOM   3571  H   ASP C 265      -9.487  60.621  69.359  1.00 71.90           H  
ATOM   3572  HA  ASP C 265      -9.840  58.431  71.326  1.00 71.56           H  
ATOM   3573  HB2 ASP C 265     -11.033  59.156  68.610  1.00 70.96           H  
ATOM   3574  HB3 ASP C 265     -11.804  59.426  70.175  1.00 70.96           H  
ATOM   3575  N   GLU C 266      -8.853  56.215  69.803  1.00  0.00           N  
ATOM   3576  CA  GLU C 266      -8.138  55.587  70.912  1.00  0.00           C  
ATOM   3577  C   GLU C 266      -9.009  54.782  71.917  1.00  0.00           C  
ATOM   3578  O   GLU C 266      -8.541  53.858  72.588  1.00  0.00           O  
ATOM   3579  CB  GLU C 266      -7.284  56.581  71.719  1.00  0.00           C  
ATOM   3580  CG  GLU C 266      -6.026  57.022  70.979  1.00  0.00           C  
ATOM   3581  CD  GLU C 266      -4.858  56.102  71.222  1.00  0.00           C  
ATOM   3582  OE1 GLU C 266      -3.725  56.557  71.363  1.00  0.00           O  
ATOM   3583  OE2 GLU C 266      -5.140  54.773  71.369  1.00  0.00           O1-
ATOM   3584  H   GLU C 266      -9.372  55.682  69.120  1.00  0.00           H  
ATOM   3585  HA  GLU C 266      -7.503  54.835  70.430  1.00  0.00           H  
ATOM   3586  HB2 GLU C 266      -7.003  56.147  72.686  1.00  0.00           H  
ATOM   3587  HB3 GLU C 266      -7.877  57.464  71.977  1.00  0.00           H  
ATOM   3588  HG2 GLU C 266      -5.748  58.020  71.336  1.00  0.00           H  
ATOM   3589  HG3 GLU C 266      -6.182  57.102  69.899  1.00  0.00           H  
ATOM   3590  N   ASN C 267     -10.250  55.296  72.204  1.00  0.00           N  
ATOM   3591  CA  ASN C 267     -10.958  54.918  73.430  1.00  0.00           C  
ATOM   3592  C   ASN C 267     -12.429  55.347  73.603  1.00  0.00           C  
ATOM   3593  O   ASN C 267     -13.097  54.949  74.565  1.00  0.00           O  
ATOM   3594  CB  ASN C 267     -10.233  55.514  74.653  1.00  0.00           C  
ATOM   3595  CG  ASN C 267     -10.218  54.525  75.794  1.00  0.00           C  
ATOM   3596  OD1 ASN C 267      -9.684  53.422  75.683  1.00  0.00           O  
ATOM   3597  ND2 ASN C 267     -10.791  54.920  76.934  1.00  0.00           N  
ATOM   3598  H   ASN C 267     -10.669  55.936  71.543  1.00  0.00           H  
ATOM   3599  HA  ASN C 267     -10.960  53.821  73.457  1.00  0.00           H  
ATOM   3600  HB2 ASN C 267      -9.181  55.731  74.433  1.00  0.00           H  
ATOM   3601  HB3 ASN C 267     -10.686  56.462  74.968  1.00  0.00           H  
ATOM   3602 HD21 ASN C 267     -11.213  55.837  76.998  1.00  0.00           H  
ATOM   3603 HD22 ASN C 267     -10.805  54.302  77.733  1.00  0.00           H  
ATOM   3604  N   LEU C 268     -12.934  56.315  72.754  1.00  0.00           N  
ATOM   3605  CA  LEU C 268     -14.116  57.109  73.099  1.00  0.00           C  
ATOM   3606  C   LEU C 268     -14.875  57.436  71.802  1.00  0.00           C  
ATOM   3607  O   LEU C 268     -14.601  58.384  71.071  1.00  0.00           O  
ATOM   3608  CB  LEU C 268     -13.660  58.391  73.817  1.00  0.00           C  
ATOM   3609  CG  LEU C 268     -14.806  59.275  74.346  1.00  0.00           C  
ATOM   3610  CD1 LEU C 268     -15.599  58.585  75.458  1.00  0.00           C  
ATOM   3611  CD2 LEU C 268     -14.239  60.601  74.862  1.00  0.00           C  
ATOM   3612  H   LEU C 268     -12.489  56.470  71.861  1.00  0.00           H  
ATOM   3613  HA  LEU C 268     -14.758  56.514  73.756  1.00  0.00           H  
ATOM   3614  HB2 LEU C 268     -13.003  58.120  74.655  1.00  0.00           H  
ATOM   3615  HB3 LEU C 268     -13.037  58.984  73.132  1.00  0.00           H  
ATOM   3616  HG  LEU C 268     -15.494  59.509  73.525  1.00  0.00           H  
ATOM   3617 HD11 LEU C 268     -16.134  57.709  75.080  1.00  0.00           H  
ATOM   3618 HD12 LEU C 268     -14.942  58.260  76.272  1.00  0.00           H  
ATOM   3619 HD13 LEU C 268     -16.347  59.263  75.881  1.00  0.00           H  
ATOM   3620 HD21 LEU C 268     -13.531  60.437  75.681  1.00  0.00           H  
ATOM   3621 HD22 LEU C 268     -13.715  61.137  74.063  1.00  0.00           H  
ATOM   3622 HD23 LEU C 268     -15.039  61.252  75.229  1.00  0.00           H  
ATOM   3623  N   LYS C 269     -15.877  56.517  71.482  1.00  0.00           N  
ATOM   3624  CA  LYS C 269     -16.511  56.485  70.179  1.00  0.00           C  
ATOM   3625  C   LYS C 269     -17.692  57.508  70.078  1.00  0.00           C  
ATOM   3626  O   LYS C 269     -17.601  58.655  70.533  1.00  0.00           O  
ATOM   3627  CB  LYS C 269     -16.809  55.054  69.716  1.00  0.00           C  
ATOM   3628  CG  LYS C 269     -15.610  54.117  69.548  1.00  0.00           C  
ATOM   3629  CD  LYS C 269     -14.420  54.571  68.692  1.00  0.00           C  
ATOM   3630  CE  LYS C 269     -14.635  55.428  67.446  1.00  0.00           C  
ATOM   3631  NZ  LYS C 269     -15.802  55.015  66.662  1.00  0.00           N1+
ATOM   3632  H   LYS C 269     -16.197  55.882  72.199  1.00  0.00           H  
ATOM   3633  HA  LYS C 269     -15.786  56.897  69.476  1.00  0.00           H  
ATOM   3634  HB2 LYS C 269     -17.335  55.070  68.759  1.00  0.00           H  
ATOM   3635  HB3 LYS C 269     -17.500  54.575  70.417  1.00  0.00           H  
ATOM   3636  HG2 LYS C 269     -15.990  53.178  69.124  1.00  0.00           H  
ATOM   3637  HG3 LYS C 269     -15.228  53.847  70.542  1.00  0.00           H  
ATOM   3638  HD2 LYS C 269     -13.876  53.666  68.390  1.00  0.00           H  
ATOM   3639  HD3 LYS C 269     -13.728  55.105  69.351  1.00  0.00           H  
ATOM   3640  HE2 LYS C 269     -13.766  55.373  66.783  1.00  0.00           H  
ATOM   3641  HE3 LYS C 269     -14.801  56.473  67.695  1.00  0.00           H  
ATOM   3642  HZ1 LYS C 269     -16.491  55.816  66.579  1.00  0.00           H  
ATOM   3643  HZ2 LYS C 269     -15.611  54.769  65.675  1.00  0.00           H  
ATOM   3644  HZ3 LYS C 269     -16.335  54.235  67.041  1.00  0.00           H  
ATOM   3645  N   ASP C 270     -18.749  57.097  69.265  1.00  0.00           N  
ATOM   3646  CA  ASP C 270     -19.611  58.042  68.543  1.00  0.00           C  
ATOM   3647  C   ASP C 270     -21.019  58.062  69.161  1.00  0.00           C  
ATOM   3648  O   ASP C 270     -21.828  58.989  69.059  1.00  0.00           O  
ATOM   3649  CB  ASP C 270     -19.690  57.637  67.077  1.00  0.00           C  
ATOM   3650  CG  ASP C 270     -18.298  57.783  66.538  1.00  0.00           C  
ATOM   3651  OD1 ASP C 270     -17.524  56.831  66.477  1.00  0.00           O  
ATOM   3652  OD2 ASP C 270     -17.921  59.059  66.222  1.00  0.00           O1-
ATOM   3653  H   ASP C 270     -18.931  56.108  69.168  1.00  0.00           H  
ATOM   3654  HA  ASP C 270     -19.207  59.054  68.659  1.00  0.00           H  
ATOM   3655  HB2 ASP C 270     -20.382  58.277  66.520  1.00  0.00           H  
ATOM   3656  HB3 ASP C 270     -20.029  56.601  66.968  1.00  0.00           H  
ATOM   3657  N   ASP C 271     -21.364  56.872  69.774  1.00  0.00           N  
ATOM   3658  CA  ASP C 271     -22.583  56.552  70.487  1.00  0.00           C  
ATOM   3659  C   ASP C 271     -22.348  57.112  71.909  1.00  0.00           C  
ATOM   3660  O   ASP C 271     -22.533  58.297  72.172  1.00  0.00           O  
ATOM   3661  CB  ASP C 271     -22.903  55.067  70.389  1.00  0.00           C  
ATOM   3662  CG  ASP C 271     -21.746  54.194  70.802  1.00  0.00           C  
ATOM   3663  OD1 ASP C 271     -21.907  53.238  71.558  1.00  0.00           O  
ATOM   3664  OD2 ASP C 271     -20.516  54.581  70.353  1.00  0.00           O1-
ATOM   3665  H   ASP C 271     -20.690  56.120  69.802  1.00  0.00           H  
ATOM   3666  HA  ASP C 271     -23.407  57.129  70.051  1.00  0.00           H  
ATOM   3667  HB2 ASP C 271     -23.140  54.808  69.353  1.00  0.00           H  
ATOM   3668  HB3 ASP C 271     -23.783  54.828  70.997  1.00  0.00           H  
ATOM   3669  N   SER C 272     -21.895  56.203  72.877  1.00 62.29           N  
ATOM   3670  CA  SER C 272     -20.711  56.152  73.727  1.00 61.79           C  
ATOM   3671  C   SER C 272     -20.818  57.070  74.964  1.00 60.74           C  
ATOM   3672  O   SER C 272     -20.223  56.790  76.015  1.00 61.14           O  
ATOM   3673  CB  SER C 272     -19.419  56.504  72.979  1.00 61.74           C  
ATOM   3674  OG  SER C 272     -18.849  55.381  72.310  1.00 60.56           O  
ATOM   3675  H   SER C 272     -22.752  55.688  72.899  1.00 62.29           H  
ATOM   3676  HA  SER C 272     -20.666  55.120  74.094  1.00 61.79           H  
ATOM   3677  HB2 SER C 272     -18.651  56.864  73.672  1.00 61.74           H  
ATOM   3678  HB3 SER C 272     -19.583  57.294  72.242  1.00 61.74           H  
ATOM   3679  HG  SER C 272     -19.541  54.984  71.719  1.00 60.56           H  
ATOM   3680  N   LEU C 273     -21.485  58.218  74.777  1.00 58.53           N  
ATOM   3681  CA  LEU C 273     -21.646  59.249  75.787  1.00 54.11           C  
ATOM   3682  C   LEU C 273     -23.166  59.501  75.900  1.00 52.03           C  
ATOM   3683  O   LEU C 273     -23.896  59.293  74.932  1.00 52.56           O  
ATOM   3684  CB  LEU C 273     -20.940  60.565  75.412  1.00 52.98           C  
ATOM   3685  CG  LEU C 273     -19.406  60.435  75.292  1.00 52.86           C  
ATOM   3686  CD1 LEU C 273     -18.976  60.260  73.834  1.00 52.98           C  
ATOM   3687  CD2 LEU C 273     -18.714  61.668  75.879  1.00 51.60           C  
ATOM   3688  H   LEU C 273     -21.963  58.346  73.896  1.00 58.53           H  
ATOM   3689  HA  LEU C 273     -21.260  58.872  76.736  1.00 54.11           H  
ATOM   3690  HB2 LEU C 273     -21.360  60.960  74.477  1.00 52.98           H  
ATOM   3691  HB3 LEU C 273     -21.182  61.310  76.179  1.00 52.98           H  
ATOM   3692  HG  LEU C 273     -19.063  59.565  75.864  1.00 52.86           H  
ATOM   3693 HD11 LEU C 273     -19.470  59.404  73.370  1.00 52.98           H  
ATOM   3694 HD12 LEU C 273     -19.219  61.145  73.236  1.00 52.98           H  
ATOM   3695 HD13 LEU C 273     -17.896  60.099  73.765  1.00 52.98           H  
ATOM   3696 HD21 LEU C 273     -19.022  62.584  75.365  1.00 51.60           H  
ATOM   3697 HD22 LEU C 273     -18.956  61.777  76.941  1.00 51.60           H  
ATOM   3698 HD23 LEU C 273     -17.625  61.582  75.794  1.00 51.60           H  
ATOM   3699  N   PRO C 274     -23.639  60.039  77.043  1.00 49.87           N  
ATOM   3700  CA  PRO C 274     -25.040  60.448  77.151  1.00 50.04           C  
ATOM   3701  C   PRO C 274     -25.188  61.674  76.225  1.00 51.05           C  
ATOM   3702  O   PRO C 274     -24.796  62.804  76.557  1.00 50.32           O  
ATOM   3703  CB  PRO C 274     -25.255  60.798  78.625  1.00 48.71           C  
ATOM   3704  CG  PRO C 274     -24.032  60.231  79.335  1.00 47.82           C  
ATOM   3705  CD  PRO C 274     -22.939  60.315  78.287  1.00 48.99           C  
ATOM   3706  HA  PRO C 274     -25.688  59.626  76.829  1.00 50.04           H  
ATOM   3707  HB2 PRO C 274     -25.329  61.875  78.793  1.00 48.71           H  
ATOM   3708  HB3 PRO C 274     -26.180  60.355  79.010  1.00 48.71           H  
ATOM   3709  HG2 PRO C 274     -24.217  59.182  79.597  1.00 47.82           H  
ATOM   3710  HG3 PRO C 274     -23.784  60.769  80.254  1.00 47.82           H  
ATOM   3711  HD2 PRO C 274     -22.132  59.605  78.479  1.00 48.99           H  
ATOM   3712  HD3 PRO C 274     -22.524  61.325  78.217  1.00 48.99           H  
ATOM   3713  N   SER C 275     -25.634  61.376  75.003  1.00 52.02           N  
ATOM   3714  CA  SER C 275     -25.684  62.356  73.916  1.00 51.71           C  
ATOM   3715  C   SER C 275     -26.903  63.267  74.136  1.00 50.31           C  
ATOM   3716  O   SER C 275     -27.936  63.173  73.466  1.00 51.00           O  
ATOM   3717  CB  SER C 275     -25.727  61.647  72.560  1.00 53.56           C  
ATOM   3718  OG  SER C 275     -24.512  60.902  72.328  1.00 55.12           O  
ATOM   3719  H   SER C 275     -25.910  60.424  74.811  1.00 52.02           H  
ATOM   3720  HA  SER C 275     -24.772  62.964  73.973  1.00 51.71           H  
ATOM   3721  HB2 SER C 275     -25.826  62.371  71.745  1.00 53.56           H  
ATOM   3722  HB3 SER C 275     -26.565  60.945  72.494  1.00 53.56           H  
ATOM   3723  HG  SER C 275     -24.393  60.309  73.111  1.00 55.12           H  
ATOM   3724  N   ASN C 276     -26.764  64.088  75.174  1.00 48.44           N  
ATOM   3725  CA  ASN C 276     -27.738  65.079  75.607  1.00 47.45           C  
ATOM   3726  C   ASN C 276     -26.875  66.237  76.145  1.00 46.12           C  
ATOM   3727  O   ASN C 276     -25.945  65.965  76.922  1.00 45.86           O  
ATOM   3728  CB  ASN C 276     -28.598  64.495  76.723  1.00 48.53           C  
ATOM   3729  CG  ASN C 276     -29.642  65.493  77.150  1.00 49.63           C  
ATOM   3730  OD1 ASN C 276     -29.330  66.558  77.679  1.00 50.08           O  
ATOM   3731  ND2 ASN C 276     -30.908  65.156  76.914  1.00 50.56           N  
ATOM   3732  H   ASN C 276     -25.933  64.009  75.744  1.00 48.44           H  
ATOM   3733  HA  ASN C 276     -28.354  65.364  74.753  1.00 47.45           H  
ATOM   3734  HB2 ASN C 276     -27.998  64.242  77.607  1.00 48.53           H  
ATOM   3735  HB3 ASN C 276     -29.071  63.563  76.390  1.00 48.53           H  
ATOM   3736 HD21 ASN C 276     -31.654  65.785  77.172  1.00 50.56           H  
ATOM   3737 HD22 ASN C 276     -31.121  64.270  76.477  1.00 50.56           H  
ATOM   3738  N   PRO C 277     -27.179  67.494  75.776  1.00 44.67           N  
ATOM   3739  CA  PRO C 277     -26.349  68.617  76.221  1.00 43.32           C  
ATOM   3740  C   PRO C 277     -26.163  68.773  77.747  1.00 41.29           C  
ATOM   3741  O   PRO C 277     -25.247  69.457  78.184  1.00 40.22           O  
ATOM   3742  CB  PRO C 277     -27.049  69.855  75.653  1.00 43.57           C  
ATOM   3743  CG  PRO C 277     -27.774  69.323  74.428  1.00 44.45           C  
ATOM   3744  CD  PRO C 277     -28.236  67.949  74.881  1.00 44.79           C  
ATOM   3745  HA  PRO C 277     -25.358  68.486  75.771  1.00 43.32           H  
ATOM   3746  HB2 PRO C 277     -27.774  70.265  76.367  1.00 43.57           H  
ATOM   3747  HB3 PRO C 277     -26.340  70.649  75.403  1.00 43.57           H  
ATOM   3748  HG2 PRO C 277     -27.069  69.230  73.593  1.00 44.45           H  
ATOM   3749  HG3 PRO C 277     -28.603  69.958  74.106  1.00 44.45           H  
ATOM   3750  HD2 PRO C 277     -28.378  67.277  74.033  1.00 44.79           H  
ATOM   3751  HD3 PRO C 277     -29.166  68.011  75.454  1.00 44.79           H  
ATOM   3752  N   ILE C 278     -27.075  68.197  78.531  1.00 40.81           N  
ATOM   3753  CA  ILE C 278     -27.037  68.282  79.997  1.00 40.60           C  
ATOM   3754  C   ILE C 278     -25.766  67.571  80.523  1.00 40.08           C  
ATOM   3755  O   ILE C 278     -25.138  68.070  81.456  1.00 38.99           O  
ATOM   3756  CB  ILE C 278     -28.334  67.722  80.636  1.00 40.78           C  
ATOM   3757  CG1 ILE C 278     -29.541  68.613  80.250  1.00 41.23           C  
ATOM   3758  CG2 ILE C 278     -28.217  67.624  82.164  1.00 40.69           C  
ATOM   3759  CD1 ILE C 278     -30.890  68.004  80.608  1.00 42.02           C  
ATOM   3760  H   ILE C 278     -27.840  67.695  78.104  1.00 40.81           H  
ATOM   3761  HA  ILE C 278     -26.927  69.346  80.249  1.00 40.60           H  
ATOM   3762  HB  ILE C 278     -28.505  66.708  80.251  1.00 40.78           H  
ATOM   3763 HG12 ILE C 278     -29.450  69.594  80.734  1.00 41.23           H  
ATOM   3764 HG13 ILE C 278     -29.542  68.803  79.171  1.00 41.23           H  
ATOM   3765 HG21 ILE C 278     -27.419  66.936  82.461  1.00 40.69           H  
ATOM   3766 HG22 ILE C 278     -28.007  68.603  82.608  1.00 40.69           H  
ATOM   3767 HG23 ILE C 278     -29.136  67.238  82.614  1.00 40.69           H  
ATOM   3768 HD11 ILE C 278     -30.994  67.000  80.184  1.00 42.02           H  
ATOM   3769 HD12 ILE C 278     -31.034  67.941  81.690  1.00 42.02           H  
ATOM   3770 HD13 ILE C 278     -31.698  68.625  80.207  1.00 42.02           H  
ATOM   3771  N   ASP C 279     -25.398  66.438  79.939  1.00 40.74           N  
ATOM   3772  CA  ASP C 279     -24.145  65.758  80.315  1.00 41.28           C  
ATOM   3773  C   ASP C 279     -23.100  66.359  79.356  1.00 40.48           C  
ATOM   3774  O   ASP C 279     -22.061  66.851  79.780  1.00 39.81           O  
ATOM   3775  CB  ASP C 279     -24.198  64.243  80.153  1.00 42.30           C  
ATOM   3776  CG  ASP C 279     -22.940  63.654  80.777  1.00 43.32           C  
ATOM   3777  OD1 ASP C 279     -22.009  63.269  80.025  1.00 43.00           O  
ATOM   3778  OD2 ASP C 279     -22.931  63.525  82.017  1.00 45.02           O1-
ATOM   3779  H   ASP C 279     -25.921  66.095  79.146  1.00 40.74           H  
ATOM   3780  HA  ASP C 279     -23.871  66.039  81.339  1.00 41.28           H  
ATOM   3781  HB2 ASP C 279     -24.271  63.939  79.105  1.00 42.30           H  
ATOM   3782  HB3 ASP C 279     -25.076  63.835  80.668  1.00 42.30           H  
ATOM   3783  N   PHE C 280     -23.356  66.201  78.070  1.00 41.71           N  
ATOM   3784  CA  PHE C 280     -22.341  66.336  77.031  1.00 41.37           C  
ATOM   3785  C   PHE C 280     -21.601  67.690  77.066  1.00 40.29           C  
ATOM   3786  O   PHE C 280     -20.401  67.723  76.841  1.00 39.90           O  
ATOM   3787  CB  PHE C 280     -22.974  66.104  75.651  1.00 42.62           C  
ATOM   3788  CG  PHE C 280     -21.969  65.850  74.558  1.00 43.49           C  
ATOM   3789  CD1 PHE C 280     -21.472  66.911  73.809  1.00 42.91           C  
ATOM   3790  CD2 PHE C 280     -21.518  64.562  74.287  1.00 44.46           C  
ATOM   3791  CE1 PHE C 280     -20.541  66.690  72.810  1.00 43.37           C  
ATOM   3792  CE2 PHE C 280     -20.581  64.338  73.286  1.00 44.81           C  
ATOM   3793  CZ  PHE C 280     -20.095  65.403  72.549  1.00 43.93           C  
ATOM   3794  H   PHE C 280     -24.253  65.829  77.793  1.00 41.71           H  
ATOM   3795  HA  PHE C 280     -21.598  65.555  77.239  1.00 41.37           H  
ATOM   3796  HB2 PHE C 280     -23.651  65.240  75.688  1.00 42.62           H  
ATOM   3797  HB3 PHE C 280     -23.607  66.955  75.372  1.00 42.62           H  
ATOM   3798  HD1 PHE C 280     -21.816  67.915  74.009  1.00 42.91           H  
ATOM   3799  HD2 PHE C 280     -21.899  63.729  74.860  1.00 44.46           H  
ATOM   3800  HE1 PHE C 280     -20.161  67.521  72.234  1.00 43.37           H  
ATOM   3801  HE2 PHE C 280     -20.234  63.335  73.084  1.00 44.81           H  
ATOM   3802  HZ  PHE C 280     -19.368  65.232  71.769  1.00 43.93           H  
ATOM   3803  N   SER C 281     -22.344  68.777  77.274  1.00 40.46           N  
ATOM   3804  CA  SER C 281     -21.734  70.107  77.137  1.00 39.67           C  
ATOM   3805  C   SER C 281     -20.813  70.348  78.363  1.00 38.31           C  
ATOM   3806  O   SER C 281     -19.700  70.836  78.237  1.00 37.84           O  
ATOM   3807  CB  SER C 281     -22.780  71.208  76.958  1.00 39.74           C  
ATOM   3808  OG  SER C 281     -23.511  71.482  78.167  1.00 39.50           O  
ATOM   3809  H   SER C 281     -23.306  68.655  77.555  1.00 40.46           H  
ATOM   3810  HA  SER C 281     -21.107  70.078  76.240  1.00 39.67           H  
ATOM   3811  HB2 SER C 281     -23.507  70.940  76.184  1.00 39.74           H  
ATOM   3812  HB3 SER C 281     -22.305  72.140  76.647  1.00 39.74           H  
ATOM   3813  HG  SER C 281     -24.144  70.734  78.277  1.00 39.50           H  
ATOM   3814  N   TYR C 282     -21.345  70.023  79.536  1.00 38.68           N  
ATOM   3815  CA  TYR C 282     -20.588  70.164  80.774  1.00 39.26           C  
ATOM   3816  C   TYR C 282     -19.436  69.134  80.810  1.00 40.01           C  
ATOM   3817  O   TYR C 282     -18.354  69.418  81.350  1.00 40.00           O  
ATOM   3818  CB  TYR C 282     -21.464  70.018  82.018  1.00 38.04           C  
ATOM   3819  CG  TYR C 282     -22.305  71.242  82.320  1.00 37.87           C  
ATOM   3820  CD1 TYR C 282     -21.708  72.442  82.713  1.00 37.83           C  
ATOM   3821  CD2 TYR C 282     -23.697  71.180  82.275  1.00 37.80           C  
ATOM   3822  CE1 TYR C 282     -22.472  73.542  83.047  1.00 37.71           C  
ATOM   3823  CE2 TYR C 282     -24.468  72.283  82.603  1.00 37.93           C  
ATOM   3824  CZ  TYR C 282     -23.849  73.459  82.991  1.00 37.88           C  
ATOM   3825  OH  TYR C 282     -24.573  74.571  83.306  1.00 38.98           O  
ATOM   3826  H   TYR C 282     -22.300  69.694  79.559  1.00 38.68           H  
ATOM   3827  HA  TYR C 282     -20.116  71.152  80.750  1.00 39.26           H  
ATOM   3828  HB2 TYR C 282     -22.101  69.128  81.935  1.00 38.04           H  
ATOM   3829  HB3 TYR C 282     -20.824  69.849  82.886  1.00 38.04           H  
ATOM   3830  HD1 TYR C 282     -20.631  72.510  82.756  1.00 37.83           H  
ATOM   3831  HD2 TYR C 282     -24.180  70.261  81.981  1.00 37.80           H  
ATOM   3832  HE1 TYR C 282     -21.995  74.462  83.351  1.00 37.71           H  
ATOM   3833  HE2 TYR C 282     -25.545  72.225  82.557  1.00 37.93           H  
ATOM   3834  HH  TYR C 282     -25.510  74.439  82.986  1.00 38.98           H  
ATOM   3835  N   ARG C 283     -19.683  67.949  80.246  1.00 40.83           N  
ATOM   3836  CA  ARG C 283     -18.695  66.882  80.143  1.00 42.38           C  
ATOM   3837  C   ARG C 283     -17.499  67.422  79.339  1.00 43.80           C  
ATOM   3838  O   ARG C 283     -16.345  67.239  79.745  1.00 44.99           O  
ATOM   3839  CB  ARG C 283     -19.310  65.664  79.445  1.00 44.16           C  
ATOM   3840  CG  ARG C 283     -18.437  64.423  79.337  1.00 46.92           C  
ATOM   3841  CD  ARG C 283     -18.260  63.715  80.669  1.00 51.17           C  
ATOM   3842  NE  ARG C 283     -17.837  62.326  80.454  1.00 55.13           N  
ATOM   3843  CZ  ARG C 283     -18.641  61.278  80.253  1.00 59.69           C  
ATOM   3844  NH1 ARG C 283     -18.122  60.058  80.119  1.00 63.40           N  
ATOM   3845  NH2 ARG C 283     -19.964  61.435  80.197  1.00 59.78           N1+
ATOM   3846  H   ARG C 283     -20.609  67.765  79.887  1.00 40.83           H  
ATOM   3847  HA  ARG C 283     -18.359  66.640  81.157  1.00 42.38           H  
ATOM   3848  HB2 ARG C 283     -20.227  65.377  79.967  1.00 44.16           H  
ATOM   3849  HB3 ARG C 283     -19.605  65.939  78.429  1.00 44.16           H  
ATOM   3850  HG2 ARG C 283     -17.460  64.656  78.899  1.00 46.92           H  
ATOM   3851  HG3 ARG C 283     -18.925  63.737  78.632  1.00 46.92           H  
ATOM   3852  HD2 ARG C 283     -19.162  63.725  81.290  1.00 51.17           H  
ATOM   3853  HD3 ARG C 283     -17.478  64.208  81.257  1.00 51.17           H  
ATOM   3854  HE  ARG C 283     -16.844  62.152  80.517  1.00 55.13           H  
ATOM   3855 HH11 ARG C 283     -17.121  59.928  80.160  1.00 63.40           H  
ATOM   3856 HH12 ARG C 283     -18.730  59.264  79.977  1.00 63.40           H  
ATOM   3857 HH21 ARG C 283     -20.369  62.354  80.307  1.00 59.78           H  
ATOM   3858 HH22 ARG C 283     -20.561  60.635  80.045  1.00 59.78           H  
ATOM   3859  N   VAL C 284     -17.757  68.036  78.182  1.00 43.58           N  
ATOM   3860  CA  VAL C 284     -16.665  68.536  77.364  1.00 42.86           C  
ATOM   3861  C   VAL C 284     -16.080  69.837  77.953  1.00 42.85           C  
ATOM   3862  O   VAL C 284     -14.872  70.050  77.833  1.00 43.87           O  
ATOM   3863  CB  VAL C 284     -16.953  68.647  75.859  1.00 43.30           C  
ATOM   3864  CG1 VAL C 284     -17.329  67.285  75.270  1.00 42.48           C  
ATOM   3865  CG2 VAL C 284     -17.981  69.707  75.490  1.00 43.08           C  
ATOM   3866  H   VAL C 284     -18.711  68.160  77.874  1.00 43.58           H  
ATOM   3867  HA  VAL C 284     -15.852  67.801  77.464  1.00 42.86           H  
ATOM   3868  HB  VAL C 284     -16.014  68.951  75.384  1.00 43.30           H  
ATOM   3869 HG11 VAL C 284     -16.565  66.536  75.504  1.00 42.48           H  
ATOM   3870 HG12 VAL C 284     -18.285  66.920  75.654  1.00 42.48           H  
ATOM   3871 HG13 VAL C 284     -17.408  67.343  74.181  1.00 42.48           H  
ATOM   3872 HG21 VAL C 284     -18.955  69.492  75.923  1.00 43.08           H  
ATOM   3873 HG22 VAL C 284     -17.666  70.696  75.831  1.00 43.08           H  
ATOM   3874 HG23 VAL C 284     -18.104  69.763  74.404  1.00 43.08           H  
ATOM   3875  N   ALA C 285     -16.914  70.679  78.557  1.00 42.18           N  
ATOM   3876  CA  ALA C 285     -16.464  71.927  79.178  1.00 42.90           C  
ATOM   3877  C   ALA C 285     -15.497  71.639  80.350  1.00 44.43           C  
ATOM   3878  O   ALA C 285     -14.537  72.387  80.586  1.00 45.70           O  
ATOM   3879  CB  ALA C 285     -17.621  72.768  79.695  1.00 42.80           C  
ATOM   3880  H   ALA C 285     -17.904  70.477  78.563  1.00 42.18           H  
ATOM   3881  HA  ALA C 285     -15.917  72.487  78.416  1.00 42.90           H  
ATOM   3882  HB1 ALA C 285     -18.317  73.018  78.890  1.00 42.80           H  
ATOM   3883  HB2 ALA C 285     -18.176  72.243  80.476  1.00 42.80           H  
ATOM   3884  HB3 ALA C 285     -17.257  73.705  80.130  1.00 42.80           H  
ATOM   3885  N   ALA C 286     -15.751  70.541  81.058  1.00 44.60           N  
ATOM   3886  CA  ALA C 286     -14.899  70.123  82.161  1.00 45.36           C  
ATOM   3887  C   ALA C 286     -13.519  69.706  81.605  1.00 47.33           C  
ATOM   3888  O   ALA C 286     -12.501  69.792  82.289  1.00 49.07           O  
ATOM   3889  CB  ALA C 286     -15.477  68.934  82.917  1.00 44.78           C  
ATOM   3890  H   ALA C 286     -16.533  69.958  80.796  1.00 44.60           H  
ATOM   3891  HA  ALA C 286     -14.757  70.978  82.829  1.00 45.36           H  
ATOM   3892  HB1 ALA C 286     -16.455  69.167  83.340  1.00 44.78           H  
ATOM   3893  HB2 ALA C 286     -15.602  68.063  82.264  1.00 44.78           H  
ATOM   3894  HB3 ALA C 286     -14.815  68.637  83.737  1.00 44.78           H  
ATOM   3895  N   CYS C 287     -13.538  69.088  80.425  1.00 48.94           N  
ATOM   3896  CA  CYS C 287     -12.378  68.473  79.785  1.00 50.51           C  
ATOM   3897  C   CYS C 287     -11.516  69.422  78.932  1.00 51.70           C  
ATOM   3898  O   CYS C 287     -10.518  68.987  78.354  1.00 53.52           O  
ATOM   3899  CB  CYS C 287     -12.765  67.291  78.882  1.00 52.18           C  
ATOM   3900  SG  CYS C 287     -13.498  65.891  79.789  1.00 58.28           S  
ATOM   3901  H   CYS C 287     -14.419  68.994  79.940  1.00 48.94           H  
ATOM   3902  HA  CYS C 287     -11.717  68.129  80.586  1.00 50.51           H  
ATOM   3903  HB2 CYS C 287     -11.888  66.898  78.361  1.00 52.18           H  
ATOM   3904  HB3 CYS C 287     -13.476  67.608  78.113  1.00 52.18           H  
ATOM   3905  HG  CYS C 287     -14.683  66.483  80.038  1.00 58.28           H  
ATOM   3906  N   LEU C 288     -11.849  70.708  78.925  1.00 50.31           N  
ATOM   3907  CA  LEU C 288     -11.109  71.661  78.112  1.00 50.67           C  
ATOM   3908  C   LEU C 288      -9.752  71.952  78.816  1.00 51.51           C  
ATOM   3909  O   LEU C 288      -9.725  72.220  80.020  1.00 53.28           O  
ATOM   3910  CB  LEU C 288     -11.870  72.976  77.911  1.00 50.56           C  
ATOM   3911  CG  LEU C 288     -13.188  72.829  77.132  1.00 51.12           C  
ATOM   3912  CD1 LEU C 288     -13.959  74.145  77.138  1.00 52.18           C  
ATOM   3913  CD2 LEU C 288     -12.997  72.338  75.699  1.00 51.73           C  
ATOM   3914  H   LEU C 288     -12.597  71.032  79.521  1.00 50.31           H  
ATOM   3915  HA  LEU C 288     -10.939  71.185  77.145  1.00 50.67           H  
ATOM   3916  HB2 LEU C 288     -12.093  73.408  78.895  1.00 50.56           H  
ATOM   3917  HB3 LEU C 288     -11.221  73.694  77.398  1.00 50.56           H  
ATOM   3918  HG  LEU C 288     -13.806  72.103  77.657  1.00 51.12           H  
ATOM   3919 HD11 LEU C 288     -14.134  74.476  78.164  1.00 52.18           H  
ATOM   3920 HD12 LEU C 288     -13.414  74.929  76.615  1.00 52.18           H  
ATOM   3921 HD13 LEU C 288     -14.934  74.031  76.654  1.00 52.18           H  
ATOM   3922 HD21 LEU C 288     -12.307  72.980  75.145  1.00 51.73           H  
ATOM   3923 HD22 LEU C 288     -12.606  71.317  75.674  1.00 51.73           H  
ATOM   3924 HD23 LEU C 288     -13.952  72.330  75.164  1.00 51.73           H  
ATOM   3925  N   PRO C 289      -8.642  71.901  78.046  1.00 52.13           N  
ATOM   3926  CA  PRO C 289      -7.318  72.201  78.594  1.00 50.73           C  
ATOM   3927  C   PRO C 289      -7.121  73.742  78.602  1.00 51.75           C  
ATOM   3928  O   PRO C 289      -6.621  74.342  77.654  1.00 53.40           O  
ATOM   3929  CB  PRO C 289      -6.382  71.476  77.635  1.00 50.83           C  
ATOM   3930  CG  PRO C 289      -7.076  71.620  76.285  1.00 51.50           C  
ATOM   3931  CD  PRO C 289      -8.552  71.519  76.642  1.00 52.18           C  
ATOM   3932  HA  PRO C 289      -7.222  71.820  79.616  1.00 50.73           H  
ATOM   3933  HB2 PRO C 289      -5.366  71.868  77.641  1.00 50.83           H  
ATOM   3934  HB3 PRO C 289      -6.335  70.412  77.899  1.00 50.83           H  
ATOM   3935  HG2 PRO C 289      -6.773  70.859  75.563  1.00 51.50           H  
ATOM   3936  HG3 PRO C 289      -6.860  72.597  75.839  1.00 51.50           H  
ATOM   3937  HD2 PRO C 289      -8.905  70.487  76.542  1.00 52.18           H  
ATOM   3938  HD3 PRO C 289      -9.175  72.174  76.026  1.00 52.18           H  
ATOM   3939  N   ILE C 290      -7.687  74.358  79.628  1.00 51.74           N  
ATOM   3940  CA  ILE C 290      -7.703  75.810  79.794  1.00 51.74           C  
ATOM   3941  C   ILE C 290      -7.357  76.227  81.237  1.00 52.56           C  
ATOM   3942  O   ILE C 290      -7.305  75.427  82.174  1.00 51.27           O  
ATOM   3943  CB  ILE C 290      -9.074  76.418  79.379  1.00 51.23           C  
ATOM   3944  CG1 ILE C 290     -10.240  75.726  80.113  1.00 50.92           C  
ATOM   3945  CG2 ILE C 290      -9.234  76.387  77.860  1.00 51.43           C  
ATOM   3946  CD1 ILE C 290     -11.605  76.320  79.833  1.00 49.71           C  
ATOM   3947  H   ILE C 290      -8.196  73.812  80.309  1.00 51.74           H  
ATOM   3948  HA  ILE C 290      -6.915  76.239  79.161  1.00 51.74           H  
ATOM   3949  HB  ILE C 290      -9.097  77.477  79.662  1.00 51.23           H  
ATOM   3950 HG12 ILE C 290     -10.279  74.669  79.844  1.00 50.92           H  
ATOM   3951 HG13 ILE C 290     -10.066  75.768  81.195  1.00 50.92           H  
ATOM   3952 HG21 ILE C 290      -8.352  76.807  77.363  1.00 51.43           H  
ATOM   3953 HG22 ILE C 290      -9.381  75.368  77.491  1.00 51.43           H  
ATOM   3954 HG23 ILE C 290     -10.089  76.996  77.552  1.00 51.43           H  
ATOM   3955 HD11 ILE C 290     -11.635  77.382  80.077  1.00 49.71           H  
ATOM   3956 HD12 ILE C 290     -11.895  76.191  78.787  1.00 49.71           H  
ATOM   3957 HD13 ILE C 290     -12.351  75.809  80.447  1.00 49.71           H  
ATOM   3958  N   ASP C 291      -7.193  77.533  81.403  1.00 54.27           N  
ATOM   3959  CA  ASP C 291      -6.887  78.204  82.659  1.00 56.85           C  
ATOM   3960  C   ASP C 291      -8.138  78.310  83.582  1.00 55.93           C  
ATOM   3961  O   ASP C 291      -9.228  77.832  83.271  1.00 54.75           O  
ATOM   3962  CB  ASP C 291      -6.291  79.593  82.448  1.00 60.64           C  
ATOM   3963  CG  ASP C 291      -7.370  80.278  81.664  1.00 65.61           C  
ATOM   3964  OD1 ASP C 291      -7.321  80.187  80.419  1.00 67.77           O  
ATOM   3965  OD2 ASP C 291      -8.343  80.776  82.288  1.00 67.95           O1-
ATOM   3966  H   ASP C 291      -7.337  78.155  80.620  1.00 54.27           H  
ATOM   3967  HA  ASP C 291      -6.150  77.577  83.178  1.00 56.85           H  
ATOM   3968  HB2 ASP C 291      -5.358  79.550  81.882  1.00 60.64           H  
ATOM   3969  HB3 ASP C 291      -6.099  80.123  83.386  1.00 60.64           H  
ATOM   3970  N   ASP C 292      -7.821  78.656  84.825  1.00 56.72           N  
ATOM   3971  CA  ASP C 292      -8.668  79.053  85.936  1.00 57.54           C  
ATOM   3972  C   ASP C 292      -9.217  80.503  85.943  1.00 58.35           C  
ATOM   3973  O   ASP C 292      -9.711  80.947  86.982  1.00 58.49           O  
ATOM   3974  CB  ASP C 292      -7.978  78.725  87.269  1.00  0.00           C  
ATOM   3975  CG  ASP C 292      -7.442  77.326  87.146  1.00  0.00           C  
ATOM   3976  OD1 ASP C 292      -8.035  76.340  87.577  1.00  0.00           O  
ATOM   3977  OD2 ASP C 292      -6.318  77.233  86.377  1.00  0.00           O1-
ATOM   3978  H   ASP C 292      -6.905  78.264  85.052  1.00 56.72           H  
ATOM   3979  HA  ASP C 292      -9.566  78.425  85.853  1.00 57.54           H  
ATOM   3980  HB2 ASP C 292      -8.676  78.797  88.109  1.00  0.00           H  
ATOM   3981  HB3 ASP C 292      -7.151  79.418  87.463  1.00  0.00           H  
ATOM   3982  N   VAL C 293      -9.393  81.098  84.764  1.00 58.52           N  
ATOM   3983  CA  VAL C 293     -10.254  82.269  84.562  1.00 59.88           C  
ATOM   3984  C   VAL C 293     -11.327  81.918  83.487  1.00 59.08           C  
ATOM   3985  O   VAL C 293     -12.499  82.255  83.659  1.00 59.20           O  
ATOM   3986  CB  VAL C 293      -9.506  83.602  84.372  1.00 61.23           C  
ATOM   3987  CG1 VAL C 293      -8.598  83.675  83.149  1.00 61.28           C  
ATOM   3988  CG2 VAL C 293     -10.490  84.778  84.350  1.00 59.62           C  
ATOM   3989  H   VAL C 293      -8.999  80.688  83.929  1.00 58.52           H  
ATOM   3990  HA  VAL C 293     -10.838  82.380  85.486  1.00 59.88           H  
ATOM   3991  HB  VAL C 293      -8.861  83.741  85.250  1.00 61.23           H  
ATOM   3992 HG11 VAL C 293      -7.761  82.979  83.246  1.00 61.28           H  
ATOM   3993 HG12 VAL C 293      -9.139  83.463  82.222  1.00 61.28           H  
ATOM   3994 HG13 VAL C 293      -8.161  84.676  83.051  1.00 61.28           H  
ATOM   3995 HG21 VAL C 293     -11.119  84.761  83.454  1.00 59.62           H  
ATOM   3996 HG22 VAL C 293     -11.144  84.759  85.228  1.00 59.62           H  
ATOM   3997 HG23 VAL C 293      -9.951  85.732  84.361  1.00 59.62           H  
ATOM   3998  N   LEU C 294     -10.917  81.238  82.415  1.00 57.43           N  
ATOM   3999  CA  LEU C 294     -11.851  80.749  81.408  1.00 55.85           C  
ATOM   4000  C   LEU C 294     -12.732  79.629  82.022  1.00 55.02           C  
ATOM   4001  O   LEU C 294     -13.938  79.567  81.759  1.00 54.12           O  
ATOM   4002  CB  LEU C 294     -11.154  80.221  80.150  1.00 55.61           C  
ATOM   4003  CG  LEU C 294     -10.453  81.289  79.288  1.00 56.60           C  
ATOM   4004  CD1 LEU C 294      -9.805  80.615  78.072  1.00 56.08           C  
ATOM   4005  CD2 LEU C 294     -11.407  82.386  78.813  1.00 56.40           C  
ATOM   4006  H   LEU C 294      -9.929  81.077  82.285  1.00 57.43           H  
ATOM   4007  HA  LEU C 294     -12.535  81.568  81.163  1.00 55.85           H  
ATOM   4008  HB2 LEU C 294     -10.415  79.462  80.441  1.00 55.61           H  
ATOM   4009  HB3 LEU C 294     -11.896  79.703  79.528  1.00 55.61           H  
ATOM   4010  HG  LEU C 294      -9.659  81.761  79.877  1.00 56.60           H  
ATOM   4011 HD11 LEU C 294      -9.115  79.824  78.380  1.00 56.08           H  
ATOM   4012 HD12 LEU C 294     -10.560  80.165  77.419  1.00 56.08           H  
ATOM   4013 HD13 LEU C 294      -9.237  81.342  77.482  1.00 56.08           H  
ATOM   4014 HD21 LEU C 294     -12.277  81.962  78.300  1.00 56.40           H  
ATOM   4015 HD22 LEU C 294     -11.764  82.994  79.649  1.00 56.40           H  
ATOM   4016 HD23 LEU C 294     -10.902  83.065  78.117  1.00 56.40           H  
ATOM   4017  N   ARG C 295     -12.121  78.748  82.820  1.00 52.88           N  
ATOM   4018  CA  ARG C 295     -12.861  77.661  83.478  1.00 52.17           C  
ATOM   4019  C   ARG C 295     -13.861  78.242  84.518  1.00 52.44           C  
ATOM   4020  O   ARG C 295     -14.841  77.593  84.864  1.00 54.75           O  
ATOM   4021  CB  ARG C 295     -11.880  76.658  84.096  1.00 52.56           C  
ATOM   4022  CG  ARG C 295     -12.442  75.380  84.729  1.00 50.78           C  
ATOM   4023  CD  ARG C 295     -13.242  74.473  83.791  1.00 53.03           C  
ATOM   4024  NE  ARG C 295     -12.872  73.031  83.825  1.00 51.81           N  
ATOM   4025  CZ  ARG C 295     -12.563  72.254  84.864  1.00 50.80           C  
ATOM   4026  NH1 ARG C 295     -12.698  72.684  86.109  1.00 50.21           N  
ATOM   4027  NH2 ARG C 295     -12.124  71.022  84.645  1.00 49.51           N1+
ATOM   4028  H   ARG C 295     -11.123  78.817  82.962  1.00 52.88           H  
ATOM   4029  HA  ARG C 295     -13.463  77.173  82.703  1.00 52.17           H  
ATOM   4030  HB2 ARG C 295     -11.174  76.343  83.319  1.00 52.56           H  
ATOM   4031  HB3 ARG C 295     -11.292  77.171  84.866  1.00 52.56           H  
ATOM   4032  HG2 ARG C 295     -13.066  75.652  85.585  1.00 50.78           H  
ATOM   4033  HG3 ARG C 295     -11.580  74.833  85.129  1.00 50.78           H  
ATOM   4034  HD2 ARG C 295     -13.096  74.786  82.751  1.00 53.03           H  
ATOM   4035  HD3 ARG C 295     -14.313  74.544  84.000  1.00 53.03           H  
ATOM   4036  HE  ARG C 295     -12.752  72.632  82.905  1.00 51.81           H  
ATOM   4037 HH11 ARG C 295     -13.031  73.620  86.287  1.00 50.21           H  
ATOM   4038 HH12 ARG C 295     -12.468  72.075  86.882  1.00 50.21           H  
ATOM   4039 HH21 ARG C 295     -12.027  70.682  83.699  1.00 49.51           H  
ATOM   4040 HH22 ARG C 295     -11.887  70.425  85.423  1.00 49.51           H  
ATOM   4041  N   ILE C 296     -13.590  79.449  85.010  1.00 51.85           N  
ATOM   4042  CA  ILE C 296     -14.495  80.162  85.930  1.00 53.24           C  
ATOM   4043  C   ILE C 296     -15.665  80.774  85.113  1.00 55.33           C  
ATOM   4044  O   ILE C 296     -16.788  80.881  85.625  1.00 56.06           O  
ATOM   4045  CB  ILE C 296     -13.751  81.246  86.757  1.00 53.06           C  
ATOM   4046  CG1 ILE C 296     -12.914  80.570  87.861  1.00 52.68           C  
ATOM   4047  CG2 ILE C 296     -14.701  82.292  87.359  1.00 53.40           C  
ATOM   4048  CD1 ILE C 296     -12.142  81.547  88.735  1.00 54.12           C  
ATOM   4049  H   ILE C 296     -12.753  79.931  84.715  1.00 51.85           H  
ATOM   4050  HA  ILE C 296     -14.945  79.418  86.601  1.00 53.24           H  
ATOM   4051  HB  ILE C 296     -13.066  81.789  86.098  1.00 53.06           H  
ATOM   4052 HG12 ILE C 296     -13.567  79.973  88.507  1.00 52.68           H  
ATOM   4053 HG13 ILE C 296     -12.201  79.880  87.397  1.00 52.68           H  
ATOM   4054 HG21 ILE C 296     -15.213  82.850  86.570  1.00 53.40           H  
ATOM   4055 HG22 ILE C 296     -15.450  81.824  88.007  1.00 53.40           H  
ATOM   4056 HG23 ILE C 296     -14.165  83.044  87.944  1.00 53.40           H  
ATOM   4057 HD11 ILE C 296     -11.601  82.279  88.130  1.00 54.12           H  
ATOM   4058 HD12 ILE C 296     -12.817  82.092  89.399  1.00 54.12           H  
ATOM   4059 HD13 ILE C 296     -11.424  81.011  89.362  1.00 54.12           H  
ATOM   4060  N   GLN C 297     -15.369  81.243  83.901  1.00 56.55           N  
ATOM   4061  CA  GLN C 297     -16.382  81.882  83.070  1.00 57.90           C  
ATOM   4062  C   GLN C 297     -17.403  80.828  82.594  1.00 57.09           C  
ATOM   4063  O   GLN C 297     -18.592  81.106  82.490  1.00 58.56           O  
ATOM   4064  CB  GLN C 297     -15.781  82.625  81.874  1.00 60.80           C  
ATOM   4065  CG  GLN C 297     -15.093  83.930  82.279  1.00 63.30           C  
ATOM   4066  CD  GLN C 297     -16.095  84.991  82.680  1.00 64.97           C  
ATOM   4067  NE2 GLN C 297     -16.674  85.643  81.815  1.00 66.61           N  
ATOM   4068  OE1 GLN C 297     -16.326  85.155  83.982  1.00 65.51           O  
ATOM   4069  H   GLN C 297     -14.425  81.136  83.557  1.00 56.55           H  
ATOM   4070  HA  GLN C 297     -16.944  82.572  83.710  1.00 57.90           H  
ATOM   4071  HB2 GLN C 297     -15.053  81.984  81.363  1.00 60.80           H  
ATOM   4072  HB3 GLN C 297     -16.570  82.841  81.141  1.00 60.80           H  
ATOM   4073  HG2 GLN C 297     -14.508  84.309  81.433  1.00 63.30           H  
ATOM   4074  HG3 GLN C 297     -14.397  83.782  83.109  1.00 63.30           H  
ATOM   4075 HE21 GLN C 297     -17.358  86.337  82.080  1.00 66.61           H  
ATOM   4076 HE22 GLN C 297     -16.467  85.485  80.840  1.00 66.61           H  
ATOM   4077  N   LEU C 298     -16.924  79.615  82.299  1.00 54.94           N  
ATOM   4078  CA  LEU C 298     -17.801  78.530  81.835  1.00 53.63           C  
ATOM   4079  C   LEU C 298     -18.763  78.019  82.949  1.00 52.10           C  
ATOM   4080  O   LEU C 298     -19.708  77.281  82.679  1.00 52.05           O  
ATOM   4081  CB  LEU C 298     -16.985  77.346  81.303  1.00 53.99           C  
ATOM   4082  CG  LEU C 298     -16.236  77.647  79.991  1.00 54.41           C  
ATOM   4083  CD1 LEU C 298     -15.182  76.571  79.753  1.00 55.00           C  
ATOM   4084  CD2 LEU C 298     -17.172  77.711  78.784  1.00 53.57           C  
ATOM   4085  H   LEU C 298     -15.936  79.428  82.391  1.00 54.94           H  
ATOM   4086  HA  LEU C 298     -18.448  78.943  81.053  1.00 53.63           H  
ATOM   4087  HB2 LEU C 298     -16.263  77.047  82.077  1.00 53.99           H  
ATOM   4088  HB3 LEU C 298     -17.637  76.476  81.150  1.00 53.99           H  
ATOM   4089  HG  LEU C 298     -15.720  78.610  80.073  1.00 54.41           H  
ATOM   4090 HD11 LEU C 298     -14.496  76.514  80.601  1.00 55.00           H  
ATOM   4091 HD12 LEU C 298     -15.643  75.586  79.627  1.00 55.00           H  
ATOM   4092 HD13 LEU C 298     -14.595  76.795  78.857  1.00 55.00           H  
ATOM   4093 HD21 LEU C 298     -17.686  76.757  78.633  1.00 53.57           H  
ATOM   4094 HD22 LEU C 298     -17.926  78.493  78.899  1.00 53.57           H  
ATOM   4095 HD23 LEU C 298     -16.607  77.929  77.872  1.00 53.57           H  
ATOM   4096  N   LEU C 299     -18.466  78.414  84.183  1.00 50.08           N  
ATOM   4097  CA  LEU C 299     -19.302  78.131  85.357  1.00 47.94           C  
ATOM   4098  C   LEU C 299     -20.559  79.050  85.362  1.00 46.79           C  
ATOM   4099  O   LEU C 299     -21.515  78.802  86.093  1.00 46.28           O  
ATOM   4100  CB  LEU C 299     -18.475  78.372  86.639  1.00 47.66           C  
ATOM   4101  CG  LEU C 299     -18.648  77.357  87.783  1.00 47.24           C  
ATOM   4102  CD1 LEU C 299     -20.050  77.348  88.375  1.00 47.08           C  
ATOM   4103  CD2 LEU C 299     -18.235  75.949  87.362  1.00 47.56           C  
ATOM   4104  H   LEU C 299     -17.613  78.930  84.343  1.00 50.08           H  
ATOM   4105  HA  LEU C 299     -19.653  77.098  85.270  1.00 47.94           H  
ATOM   4106  HB2 LEU C 299     -17.405  78.366  86.392  1.00 47.66           H  
ATOM   4107  HB3 LEU C 299     -18.681  79.377  87.034  1.00 47.66           H  
ATOM   4108  HG  LEU C 299     -17.961  77.669  88.582  1.00 47.24           H  
ATOM   4109 HD11 LEU C 299     -20.360  78.354  88.676  1.00 47.08           H  
ATOM   4110 HD12 LEU C 299     -20.782  76.952  87.667  1.00 47.08           H  
ATOM   4111 HD13 LEU C 299     -20.079  76.711  89.262  1.00 47.08           H  
ATOM   4112 HD21 LEU C 299     -18.979  75.486  86.707  1.00 47.56           H  
ATOM   4113 HD22 LEU C 299     -17.276  75.964  86.835  1.00 47.56           H  
ATOM   4114 HD23 LEU C 299     -18.121  75.307  88.239  1.00 47.56           H  
ATOM   4115  N   LYS C 300     -20.450  80.179  84.662  1.00 46.09           N  
ATOM   4116  CA  LYS C 300     -21.503  81.195  84.620  1.00 46.11           C  
ATOM   4117  C   LYS C 300     -22.413  81.018  83.387  1.00 44.12           C  
ATOM   4118  O   LYS C 300     -23.564  81.449  83.383  1.00 44.30           O  
ATOM   4119  CB  LYS C 300     -20.886  82.599  84.602  1.00 48.61           C  
ATOM   4120  CG  LYS C 300     -20.001  82.849  85.828  1.00 51.14           C  
ATOM   4121  CD  LYS C 300     -19.157  84.110  85.664  1.00 54.07           C  
ATOM   4122  CE  LYS C 300     -18.074  84.162  86.729  1.00 56.29           C  
ATOM   4123  NZ  LYS C 300     -17.139  85.260  86.419  1.00 57.09           N1+
ATOM   4124  H   LYS C 300     -19.598  80.359  84.151  1.00 46.09           H  
ATOM   4125  HA  LYS C 300     -22.139  81.084  85.506  1.00 46.11           H  
ATOM   4126  HB2 LYS C 300     -20.296  82.727  83.686  1.00 48.61           H  
ATOM   4127  HB3 LYS C 300     -21.678  83.357  84.564  1.00 48.61           H  
ATOM   4128  HG2 LYS C 300     -20.623  82.927  86.726  1.00 51.14           H  
ATOM   4129  HG3 LYS C 300     -19.328  82.000  85.984  1.00 51.14           H  
ATOM   4130  HD2 LYS C 300     -19.795  85.000  85.720  1.00 54.07           H  
ATOM   4131  HD3 LYS C 300     -18.697  84.108  84.669  1.00 54.07           H  
ATOM   4132  HE2 LYS C 300     -17.484  83.245  86.754  1.00 56.29           H  
ATOM   4133  HE3 LYS C 300     -18.482  84.357  87.723  1.00 56.29           H  
ATOM   4134  HZ1 LYS C 300     -16.758  85.158  85.449  1.00 57.09           H  
ATOM   4135  HZ2 LYS C 300     -17.581  86.183  86.452  1.00 57.09           H  
ATOM   4136  HZ3 LYS C 300     -16.320  85.262  87.036  1.00 57.09           H  
ATOM   4137  N   ILE C 301     -21.841  80.476  82.308  1.00 42.05           N  
ATOM   4138  CA  ILE C 301     -22.527  80.362  81.018  1.00 41.53           C  
ATOM   4139  C   ILE C 301     -23.414  79.086  81.110  1.00 40.86           C  
ATOM   4140  O   ILE C 301     -23.185  78.044  80.473  1.00 40.34           O  
ATOM   4141  CB  ILE C 301     -21.547  80.367  79.818  1.00 41.25           C  
ATOM   4142  CG1 ILE C 301     -20.687  81.655  79.822  1.00 41.85           C  
ATOM   4143  CG2 ILE C 301     -22.322  80.283  78.491  1.00 41.34           C  
ATOM   4144  CD1 ILE C 301     -19.495  81.592  78.876  1.00 41.53           C  
ATOM   4145  H   ILE C 301     -20.906  80.102  82.389  1.00 42.05           H  
ATOM   4146  HA  ILE C 301     -23.202  81.224  80.916  1.00 41.53           H  
ATOM   4147  HB  ILE C 301     -20.885  79.496  79.896  1.00 41.25           H  
ATOM   4148 HG12 ILE C 301     -21.308  82.521  79.562  1.00 41.85           H  
ATOM   4149 HG13 ILE C 301     -20.298  81.852  80.824  1.00 41.85           H  
ATOM   4150 HG21 ILE C 301     -22.920  79.372  78.419  1.00 41.34           H  
ATOM   4151 HG22 ILE C 301     -23.002  81.135  78.378  1.00 41.34           H  
ATOM   4152 HG23 ILE C 301     -21.645  80.281  77.632  1.00 41.34           H  
ATOM   4153 HD11 ILE C 301     -18.858  80.733  79.105  1.00 41.53           H  
ATOM   4154 HD12 ILE C 301     -19.806  81.525  77.830  1.00 41.53           H  
ATOM   4155 HD13 ILE C 301     -18.887  82.497  78.981  1.00 41.53           H  
ATOM   4156  N   GLY C 302     -24.486  79.241  81.885  1.00 40.88           N  
ATOM   4157  CA  GLY C 302     -25.443  78.190  82.167  1.00 40.51           C  
ATOM   4158  C   GLY C 302     -26.487  78.084  81.056  1.00 39.18           C  
ATOM   4159  O   GLY C 302     -27.682  78.243  81.286  1.00 39.00           O  
ATOM   4160  H   GLY C 302     -24.670  80.145  82.297  1.00 40.88           H  
ATOM   4161  HA2 GLY C 302     -24.927  77.232  82.278  1.00 40.51           H  
ATOM   4162  HA3 GLY C 302     -25.944  78.455  83.100  1.00 40.51           H  
ATOM   4163  N   SER C 303     -26.019  77.746  79.867  1.00 38.52           N  
ATOM   4164  CA  SER C 303     -26.879  77.599  78.696  1.00 38.55           C  
ATOM   4165  C   SER C 303     -26.246  76.544  77.762  1.00 38.48           C  
ATOM   4166  O   SER C 303     -25.627  76.861  76.739  1.00 38.58           O  
ATOM   4167  CB  SER C 303     -27.061  78.950  77.988  1.00 38.69           C  
ATOM   4168  OG  SER C 303     -28.095  78.925  76.999  1.00 38.64           O  
ATOM   4169  H   SER C 303     -25.034  77.550  79.756  1.00 38.52           H  
ATOM   4170  HA  SER C 303     -27.857  77.218  79.012  1.00 38.55           H  
ATOM   4171  HB2 SER C 303     -26.136  79.271  77.499  1.00 38.69           H  
ATOM   4172  HB3 SER C 303     -27.324  79.732  78.708  1.00 38.69           H  
ATOM   4173  HG  SER C 303     -28.927  78.663  77.465  1.00 38.64           H  
ATOM   4174  N   ALA C 304     -26.421  75.282  78.150  1.00 38.42           N  
ATOM   4175  CA  ALA C 304     -25.886  74.103  77.462  1.00 37.11           C  
ATOM   4176  C   ALA C 304     -26.154  74.009  75.943  1.00 37.14           C  
ATOM   4177  O   ALA C 304     -25.405  73.369  75.223  1.00 37.43           O  
ATOM   4178  CB  ALA C 304     -26.445  72.837  78.104  1.00 37.41           C  
ATOM   4179  H   ALA C 304     -26.859  75.103  79.043  1.00 38.42           H  
ATOM   4180  HA  ALA C 304     -24.798  74.141  77.584  1.00 37.11           H  
ATOM   4181  HB1 ALA C 304     -26.120  72.745  79.145  1.00 37.41           H  
ATOM   4182  HB2 ALA C 304     -27.541  72.839  78.094  1.00 37.41           H  
ATOM   4183  HB3 ALA C 304     -26.115  71.945  77.567  1.00 37.41           H  
ATOM   4184  N   ILE C 305     -27.242  74.650  75.495  1.00 37.22           N  
ATOM   4185  CA  ILE C 305     -27.626  74.618  74.077  1.00 37.13           C  
ATOM   4186  C   ILE C 305     -26.712  75.613  73.297  1.00 36.75           C  
ATOM   4187  O   ILE C 305     -26.555  75.517  72.087  1.00 36.46           O  
ATOM   4188  CB  ILE C 305     -29.121  74.990  73.903  1.00 37.97           C  
ATOM   4189  CG1 ILE C 305     -30.067  74.140  74.782  1.00 38.16           C  
ATOM   4190  CG2 ILE C 305     -29.562  74.915  72.433  1.00 38.34           C  
ATOM   4191  CD1 ILE C 305     -29.952  72.636  74.586  1.00 38.45           C  
ATOM   4192  H   ILE C 305     -27.770  75.219  76.140  1.00 37.22           H  
ATOM   4193  HA  ILE C 305     -27.417  73.615  73.682  1.00 37.13           H  
ATOM   4194  HB  ILE C 305     -29.257  76.034  74.221  1.00 37.97           H  
ATOM   4195 HG12 ILE C 305     -29.897  74.370  75.840  1.00 38.16           H  
ATOM   4196 HG13 ILE C 305     -31.102  74.434  74.574  1.00 38.16           H  
ATOM   4197 HG21 ILE C 305     -29.094  75.705  71.838  1.00 38.34           H  
ATOM   4198 HG22 ILE C 305     -29.301  73.952  71.983  1.00 38.34           H  
ATOM   4199 HG23 ILE C 305     -30.645  75.052  72.341  1.00 38.34           H  
ATOM   4200 HD11 ILE C 305     -30.130  72.348  73.546  1.00 38.45           H  
ATOM   4201 HD12 ILE C 305     -28.966  72.271  74.885  1.00 38.45           H  
ATOM   4202 HD13 ILE C 305     -30.694  72.122  75.206  1.00 38.45           H  
ATOM   4203  N   GLN C 306     -26.279  76.649  74.011  1.00 36.83           N  
ATOM   4204  CA  GLN C 306     -25.557  77.767  73.433  1.00 37.54           C  
ATOM   4205  C   GLN C 306     -24.036  77.686  73.652  1.00 37.53           C  
ATOM   4206  O   GLN C 306     -23.268  78.267  72.892  1.00 37.88           O  
ATOM   4207  CB  GLN C 306     -26.066  79.089  74.007  1.00 37.97           C  
ATOM   4208  CG  GLN C 306     -27.543  79.293  73.691  1.00 38.81           C  
ATOM   4209  CD  GLN C 306     -27.904  80.749  73.832  1.00 38.79           C  
ATOM   4210  OE1 GLN C 306     -27.871  81.519  72.866  1.00 38.54           O  
ATOM   4211  NE2 GLN C 306     -28.221  81.150  75.058  1.00 39.62           N  
ATOM   4212  H   GLN C 306     -26.466  76.669  75.003  1.00 36.83           H  
ATOM   4213  HA  GLN C 306     -25.711  77.759  72.348  1.00 37.54           H  
ATOM   4214  HB2 GLN C 306     -25.913  79.125  75.092  1.00 37.97           H  
ATOM   4215  HB3 GLN C 306     -25.474  79.918  73.599  1.00 37.97           H  
ATOM   4216  HG2 GLN C 306     -28.177  78.683  74.343  1.00 38.81           H  
ATOM   4217  HG3 GLN C 306     -27.759  78.988  72.663  1.00 38.81           H  
ATOM   4218 HE21 GLN C 306     -28.448  82.120  75.229  1.00 39.62           H  
ATOM   4219 HE22 GLN C 306     -28.235  80.486  75.819  1.00 39.62           H  
ATOM   4220  N   ARG C 307     -23.635  77.103  74.781  1.00 37.43           N  
ATOM   4221  CA  ARG C 307     -22.233  77.045  75.217  1.00 36.89           C  
ATOM   4222  C   ARG C 307     -21.383  76.159  74.283  1.00 37.18           C  
ATOM   4223  O   ARG C 307     -20.170  76.325  74.194  1.00 38.38           O  
ATOM   4224  CB  ARG C 307     -22.139  76.523  76.654  1.00 36.69           C  
ATOM   4225  CG  ARG C 307     -20.827  76.913  77.349  1.00 36.46           C  
ATOM   4226  CD  ARG C 307     -20.627  76.308  78.740  1.00 36.14           C  
ATOM   4227  NE  ARG C 307     -21.880  75.988  79.422  1.00 36.52           N  
ATOM   4228  CZ  ARG C 307     -22.508  74.811  79.398  1.00 37.00           C  
ATOM   4229  NH1 ARG C 307     -22.030  73.806  78.666  1.00 36.28           N  
ATOM   4230  NH2 ARG C 307     -23.608  74.630  80.131  1.00 37.31           N1+
ATOM   4231  H   ARG C 307     -24.327  76.726  75.412  1.00 37.43           H  
ATOM   4232  HA  ARG C 307     -21.842  78.068  75.147  1.00 36.89           H  
ATOM   4233  HB2 ARG C 307     -22.967  76.937  77.243  1.00 36.69           H  
ATOM   4234  HB3 ARG C 307     -22.268  75.437  76.644  1.00 36.69           H  
ATOM   4235  HG2 ARG C 307     -20.806  78.005  77.443  1.00 36.46           H  
ATOM   4236  HG3 ARG C 307     -19.958  76.657  76.735  1.00 36.46           H  
ATOM   4237  HD2 ARG C 307     -20.109  77.041  79.370  1.00 36.14           H  
ATOM   4238  HD3 ARG C 307     -19.965  75.439  78.741  1.00 36.14           H  
ATOM   4239  HE  ARG C 307     -22.271  76.717  80.001  1.00 36.52           H  
ATOM   4240 HH11 ARG C 307     -21.198  73.938  78.110  1.00 36.28           H  
ATOM   4241 HH12 ARG C 307     -22.500  72.912  78.668  1.00 36.28           H  
ATOM   4242 HH21 ARG C 307     -23.964  75.382  80.703  1.00 37.31           H  
ATOM   4243 HH22 ARG C 307     -24.085  73.739  80.114  1.00 37.31           H  
ATOM   4244  N   LEU C 308     -22.040  75.240  73.582  1.00 37.44           N  
ATOM   4245  CA  LEU C 308     -21.387  74.276  72.684  1.00 37.81           C  
ATOM   4246  C   LEU C 308     -20.519  74.999  71.614  1.00 38.31           C  
ATOM   4247  O   LEU C 308     -19.593  74.425  71.054  1.00 39.09           O  
ATOM   4248  CB  LEU C 308     -22.444  73.417  71.964  1.00 38.34           C  
ATOM   4249  CG  LEU C 308     -23.201  72.442  72.893  1.00 38.11           C  
ATOM   4250  CD1 LEU C 308     -24.603  72.151  72.351  1.00 38.55           C  
ATOM   4251  CD2 LEU C 308     -22.458  71.119  73.061  1.00 38.56           C  
ATOM   4252  H   LEU C 308     -23.037  75.148  73.718  1.00 37.44           H  
ATOM   4253  HA  LEU C 308     -20.715  73.662  73.280  1.00 37.81           H  
ATOM   4254  HB2 LEU C 308     -23.160  74.096  71.484  1.00 38.34           H  
ATOM   4255  HB3 LEU C 308     -21.968  72.853  71.153  1.00 38.34           H  
ATOM   4256  HG  LEU C 308     -23.309  72.895  73.883  1.00 38.11           H  
ATOM   4257 HD11 LEU C 308     -25.174  73.076  72.225  1.00 38.55           H  
ATOM   4258 HD12 LEU C 308     -24.561  71.643  71.384  1.00 38.55           H  
ATOM   4259 HD13 LEU C 308     -25.160  71.507  73.040  1.00 38.55           H  
ATOM   4260 HD21 LEU C 308     -22.433  70.563  72.118  1.00 38.56           H  
ATOM   4261 HD22 LEU C 308     -21.431  71.276  73.394  1.00 38.56           H  
ATOM   4262 HD23 LEU C 308     -22.958  70.485  73.800  1.00 38.56           H  
ATOM   4263  N   ARG C 309     -20.903  76.238  71.308  1.00 38.53           N  
ATOM   4264  CA  ARG C 309     -20.168  77.036  70.334  1.00 39.48           C  
ATOM   4265  C   ARG C 309     -18.846  77.569  70.947  1.00 40.42           C  
ATOM   4266  O   ARG C 309     -17.911  77.898  70.228  1.00 41.21           O  
ATOM   4267  CB  ARG C 309     -20.990  78.212  69.790  1.00 38.77           C  
ATOM   4268  CG  ARG C 309     -22.142  77.791  68.861  1.00 38.04           C  
ATOM   4269  CD  ARG C 309     -23.436  77.436  69.586  1.00 38.08           C  
ATOM   4270  NE  ARG C 309     -23.975  78.605  70.295  1.00 38.40           N  
ATOM   4271  CZ  ARG C 309     -24.894  79.460  69.846  1.00 39.83           C  
ATOM   4272  NH1 ARG C 309     -25.276  80.476  70.602  1.00 41.10           N  
ATOM   4273  NH2 ARG C 309     -25.433  79.316  68.640  1.00 40.21           N1+
ATOM   4274  H   ARG C 309     -21.705  76.628  71.782  1.00 38.53           H  
ATOM   4275  HA  ARG C 309     -19.878  76.377  69.506  1.00 39.48           H  
ATOM   4276  HB2 ARG C 309     -21.355  78.840  70.611  1.00 38.77           H  
ATOM   4277  HB3 ARG C 309     -20.319  78.852  69.201  1.00 38.77           H  
ATOM   4278  HG2 ARG C 309     -21.825  76.952  68.232  1.00 38.04           H  
ATOM   4279  HG3 ARG C 309     -22.353  78.628  68.183  1.00 38.04           H  
ATOM   4280  HD2 ARG C 309     -23.288  76.644  70.323  1.00 38.08           H  
ATOM   4281  HD3 ARG C 309     -24.182  77.045  68.892  1.00 38.08           H  
ATOM   4282  HE  ARG C 309     -23.598  78.765  71.218  1.00 38.40           H  
ATOM   4283 HH11 ARG C 309     -24.877  80.601  71.521  1.00 41.10           H  
ATOM   4284 HH12 ARG C 309     -25.968  81.128  70.259  1.00 41.10           H  
ATOM   4285 HH21 ARG C 309     -25.148  78.550  68.047  1.00 40.21           H  
ATOM   4286 HH22 ARG C 309     -26.128  79.974  68.316  1.00 40.21           H  
ATOM   4287  N   CYS C 310     -18.825  77.732  72.260  1.00 41.74           N  
ATOM   4288  CA  CYS C 310     -17.648  78.224  73.002  1.00 43.84           C  
ATOM   4289  C   CYS C 310     -16.725  77.004  73.212  1.00 43.62           C  
ATOM   4290  O   CYS C 310     -15.501  77.099  73.140  1.00 44.97           O  
ATOM   4291  CB  CYS C 310     -18.066  78.829  74.347  1.00 44.64           C  
ATOM   4292  SG  CYS C 310     -16.771  79.850  75.116  1.00 49.00           S  
ATOM   4293  H   CYS C 310     -19.632  77.457  72.802  1.00 41.74           H  
ATOM   4294  HA  CYS C 310     -17.133  78.955  72.370  1.00 43.84           H  
ATOM   4295  HB2 CYS C 310     -18.343  78.052  75.067  1.00 44.64           H  
ATOM   4296  HB3 CYS C 310     -18.944  79.472  74.212  1.00 44.64           H  
ATOM   4297  HG  CYS C 310     -17.462  80.175  76.218  1.00 49.00           H  
ATOM   4298  N   GLU C 311     -17.345  75.868  73.512  1.00 43.32           N  
ATOM   4299  CA  GLU C 311     -16.638  74.604  73.705  1.00 43.26           C  
ATOM   4300  C   GLU C 311     -15.939  74.227  72.368  1.00 42.53           C  
ATOM   4301  O   GLU C 311     -14.815  73.758  72.362  1.00 42.58           O  
ATOM   4302  CB  GLU C 311     -17.603  73.519  74.203  1.00 44.14           C  
ATOM   4303  CG  GLU C 311     -18.121  73.807  75.624  1.00 44.99           C  
ATOM   4304  CD  GLU C 311     -19.521  73.313  75.948  1.00 46.52           C  
ATOM   4305  OE1 GLU C 311     -20.129  73.870  76.892  1.00 45.80           O  
ATOM   4306  OE2 GLU C 311     -20.016  72.394  75.243  1.00 48.25           O1-
ATOM   4307  H   GLU C 311     -18.348  75.880  73.635  1.00 43.32           H  
ATOM   4308  HA  GLU C 311     -15.845  74.780  74.443  1.00 43.26           H  
ATOM   4309  HB2 GLU C 311     -18.434  73.425  73.497  1.00 44.14           H  
ATOM   4310  HB3 GLU C 311     -17.092  72.549  74.199  1.00 44.14           H  
ATOM   4311  HG2 GLU C 311     -18.116  74.886  75.822  1.00 44.99           H  
ATOM   4312  HG3 GLU C 311     -17.433  73.359  76.350  1.00 44.99           H  
ATOM   4313  N   LEU C 312     -16.625  74.438  71.252  1.00 42.18           N  
ATOM   4314  CA  LEU C 312     -16.034  74.252  69.922  1.00 42.67           C  
ATOM   4315  C   LEU C 312     -14.876  75.243  69.650  1.00 43.19           C  
ATOM   4316  O   LEU C 312     -13.900  74.882  69.011  1.00 44.34           O  
ATOM   4317  CB  LEU C 312     -17.066  74.460  68.795  1.00 42.25           C  
ATOM   4318  CG  LEU C 312     -17.867  73.195  68.446  1.00 41.80           C  
ATOM   4319  CD1 LEU C 312     -19.090  73.556  67.601  1.00 42.51           C  
ATOM   4320  CD2 LEU C 312     -17.007  72.179  67.689  1.00 41.80           C  
ATOM   4321  H   LEU C 312     -17.597  74.707  71.305  1.00 42.18           H  
ATOM   4322  HA  LEU C 312     -15.599  73.247  69.898  1.00 42.67           H  
ATOM   4323  HB2 LEU C 312     -17.753  75.265  69.082  1.00 42.25           H  
ATOM   4324  HB3 LEU C 312     -16.567  74.810  67.882  1.00 42.25           H  
ATOM   4325  HG  LEU C 312     -18.225  72.742  69.374  1.00 41.80           H  
ATOM   4326 HD11 LEU C 312     -19.749  74.244  68.140  1.00 42.51           H  
ATOM   4327 HD12 LEU C 312     -18.792  74.038  66.665  1.00 42.51           H  
ATOM   4328 HD13 LEU C 312     -19.673  72.663  67.355  1.00 42.51           H  
ATOM   4329 HD21 LEU C 312     -16.586  72.615  66.777  1.00 41.80           H  
ATOM   4330 HD22 LEU C 312     -16.177  71.816  68.303  1.00 41.80           H  
ATOM   4331 HD23 LEU C 312     -17.601  71.308  67.396  1.00 41.80           H  
ATOM   4332  N   ASP C 313     -15.057  76.489  70.062  1.00 43.54           N  
ATOM   4333  CA  ASP C 313     -14.080  77.558  69.809  1.00 45.44           C  
ATOM   4334  C   ASP C 313     -12.787  77.204  70.579  1.00 46.02           C  
ATOM   4335  O   ASP C 313     -11.682  77.272  70.032  1.00 47.19           O  
ATOM   4336  CB  ASP C 313     -14.620  78.910  70.246  1.00 45.30           C  
ATOM   4337  CG  ASP C 313     -13.559  79.962  70.065  1.00 46.34           C  
ATOM   4338  OD1 ASP C 313     -13.438  80.818  70.957  1.00 47.28           O  
ATOM   4339  OD2 ASP C 313     -12.843  79.924  69.054  1.00 47.23           O1-
ATOM   4340  H   ASP C 313     -15.897  76.717  70.575  1.00 43.54           H  
ATOM   4341  HA  ASP C 313     -13.850  77.542  68.737  1.00 45.44           H  
ATOM   4342  HB2 ASP C 313     -14.932  78.892  71.295  1.00 45.30           H  
ATOM   4343  HB3 ASP C 313     -15.497  79.185  69.650  1.00 45.30           H  
ATOM   4344  N   ILE C 314     -12.949  76.823  71.844  1.00 44.91           N  
ATOM   4345  CA  ILE C 314     -11.797  76.522  72.689  1.00 45.64           C  
ATOM   4346  C   ILE C 314     -11.055  75.276  72.128  1.00 47.32           C  
ATOM   4347  O   ILE C 314      -9.828  75.216  72.191  1.00 49.39           O  
ATOM   4348  CB  ILE C 314     -12.217  76.398  74.168  1.00 44.24           C  
ATOM   4349  CG1 ILE C 314     -12.599  77.801  74.707  1.00 43.58           C  
ATOM   4350  CG2 ILE C 314     -11.098  75.790  75.015  1.00 43.76           C  
ATOM   4351  CD1 ILE C 314     -13.310  77.781  76.052  1.00 42.32           C  
ATOM   4352  H   ILE C 314     -13.885  76.764  72.219  1.00 44.91           H  
ATOM   4353  HA  ILE C 314     -11.095  77.361  72.577  1.00 45.64           H  
ATOM   4354  HB  ILE C 314     -13.092  75.739  74.236  1.00 44.24           H  
ATOM   4355 HG12 ILE C 314     -11.699  78.424  74.790  1.00 43.58           H  
ATOM   4356 HG13 ILE C 314     -13.258  78.312  73.996  1.00 43.58           H  
ATOM   4357 HG21 ILE C 314     -10.853  74.773  74.694  1.00 43.76           H  
ATOM   4358 HG22 ILE C 314     -10.186  76.390  74.958  1.00 43.76           H  
ATOM   4359 HG23 ILE C 314     -11.391  75.722  76.063  1.00 43.76           H  
ATOM   4360 HD11 ILE C 314     -14.218  77.173  76.007  1.00 42.32           H  
ATOM   4361 HD12 ILE C 314     -12.666  77.394  76.845  1.00 42.32           H  
ATOM   4362 HD13 ILE C 314     -13.600  78.798  76.337  1.00 42.32           H  
ATOM   4363  N   MET C 315     -11.802  74.322  71.573  1.00 47.77           N  
ATOM   4364  CA  MET C 315     -11.207  73.119  70.982  1.00 48.76           C  
ATOM   4365  C   MET C 315     -10.472  73.421  69.648  1.00 50.48           C  
ATOM   4366  O   MET C 315      -9.697  72.605  69.162  1.00 51.76           O  
ATOM   4367  CB  MET C 315     -12.247  72.027  70.713  1.00 49.45           C  
ATOM   4368  CG  MET C 315     -12.643  71.304  71.994  1.00 48.84           C  
ATOM   4369  SD  MET C 315     -13.837  69.992  71.597  1.00 49.40           S  
ATOM   4370  CE  MET C 315     -14.286  69.519  73.277  1.00 49.07           C  
ATOM   4371  H   MET C 315     -12.801  74.458  71.512  1.00 47.77           H  
ATOM   4372  HA  MET C 315     -10.436  72.755  71.674  1.00 48.76           H  
ATOM   4373  HB2 MET C 315     -11.833  71.293  70.008  1.00 49.45           H  
ATOM   4374  HB3 MET C 315     -13.129  72.463  70.227  1.00 49.45           H  
ATOM   4375  HG2 MET C 315     -13.087  71.998  72.710  1.00 48.84           H  
ATOM   4376  HG3 MET C 315     -11.765  70.845  72.459  1.00 48.84           H  
ATOM   4377  HE1 MET C 315     -13.399  69.240  73.852  1.00 49.07           H  
ATOM   4378  HE2 MET C 315     -14.804  70.343  73.774  1.00 49.07           H  
ATOM   4379  HE3 MET C 315     -14.957  68.658  73.237  1.00 49.07           H  
ATOM   4380  N   ASN C 316     -10.821  74.544  69.029  1.00 51.50           N  
ATOM   4381  CA  ASN C 316     -10.166  75.015  67.807  1.00 53.56           C  
ATOM   4382  C   ASN C 316      -8.951  75.871  68.223  1.00 55.36           C  
ATOM   4383  O   ASN C 316      -7.810  75.418  68.163  1.00 57.38           O  
ATOM   4384  CB  ASN C 316     -11.120  75.784  66.897  1.00 53.70           C  
ATOM   4385  CG  ASN C 316     -11.814  74.817  65.967  1.00 52.49           C  
ATOM   4386  OD1 ASN C 316     -11.448  74.665  64.801  1.00 51.53           O  
ATOM   4387  ND2 ASN C 316     -12.812  74.119  66.501  1.00 52.72           N  
ATOM   4388  H   ASN C 316     -11.557  75.116  69.417  1.00 51.50           H  
ATOM   4389  HA  ASN C 316      -9.760  74.149  67.267  1.00 53.56           H  
ATOM   4390  HB2 ASN C 316     -10.576  76.504  66.273  1.00 53.70           H  
ATOM   4391  HB3 ASN C 316     -11.870  76.350  67.460  1.00 53.70           H  
ATOM   4392 HD21 ASN C 316     -13.080  74.275  67.462  1.00 52.72           H  
ATOM   4393 HD22 ASN C 316     -13.302  73.432  65.945  1.00 52.72           H  
ATOM   4394  N   LYS C 317      -9.255  76.997  68.875  1.00 55.76           N  
ATOM   4395  CA  LYS C 317      -8.358  78.144  68.905  1.00 57.20           C  
ATOM   4396  C   LYS C 317      -7.207  77.981  69.924  1.00 58.77           C  
ATOM   4397  O   LYS C 317      -6.168  78.608  69.779  1.00 61.51           O  
ATOM   4398  CB  LYS C 317      -9.169  79.422  69.191  1.00  0.00           C  
ATOM   4399  CG  LYS C 317      -8.318  80.695  69.232  1.00  0.00           C  
ATOM   4400  CD  LYS C 317      -9.118  82.002  69.250  1.00  0.00           C  
ATOM   4401  CE  LYS C 317     -10.119  82.112  70.395  1.00  0.00           C  
ATOM   4402  NZ  LYS C 317     -11.465  81.878  69.891  1.00  0.00           N1+
ATOM   4403  H   LYS C 317     -10.072  77.009  69.487  1.00 55.76           H  
ATOM   4404  HA  LYS C 317      -7.890  78.214  67.914  1.00 57.20           H  
ATOM   4405  HB2 LYS C 317      -9.698  79.309  70.146  1.00  0.00           H  
ATOM   4406  HB3 LYS C 317      -9.939  79.526  68.415  1.00  0.00           H  
ATOM   4407  HG2 LYS C 317      -7.649  80.716  68.362  1.00  0.00           H  
ATOM   4408  HG3 LYS C 317      -7.679  80.679  70.123  1.00  0.00           H  
ATOM   4409  HD2 LYS C 317      -9.605  82.148  68.278  1.00  0.00           H  
ATOM   4410  HD3 LYS C 317      -8.392  82.819  69.352  1.00  0.00           H  
ATOM   4411  HE2 LYS C 317     -10.126  83.124  70.810  1.00  0.00           H  
ATOM   4412  HE3 LYS C 317      -9.930  81.401  71.204  1.00  0.00           H  
ATOM   4413  HZ1 LYS C 317     -11.624  80.971  69.383  1.00  0.00           H  
ATOM   4414  HZ2 LYS C 317     -12.186  81.723  70.646  1.00  0.00           H  
ATOM   4415  HZ3 LYS C 317     -11.875  82.585  69.282  1.00  0.00           H  
ATOM   4416  N   CYS C 318      -7.429  77.244  71.008  1.00 59.27           N  
ATOM   4417  CA  CYS C 318      -6.463  77.186  72.118  1.00 60.17           C  
ATOM   4418  C   CYS C 318      -5.551  75.973  71.844  1.00 60.54           C  
ATOM   4419  O   CYS C 318      -5.788  74.861  72.329  1.00 60.28           O  
ATOM   4420  CB  CYS C 318      -7.143  77.051  73.482  1.00 59.56           C  
ATOM   4421  SG  CYS C 318      -8.099  78.552  73.914  1.00 62.13           S  
ATOM   4422  H   CYS C 318      -8.240  76.644  71.054  1.00 59.27           H  
ATOM   4423  HA  CYS C 318      -5.836  78.087  72.111  1.00 60.17           H  
ATOM   4424  HB2 CYS C 318      -6.394  76.894  74.265  1.00 59.56           H  
ATOM   4425  HB3 CYS C 318      -7.824  76.195  73.510  1.00 59.56           H  
ATOM   4426  HG  CYS C 318      -8.462  78.144  75.139  1.00 62.13           H  
ATOM   4427  N   THR C 319      -4.575  76.184  70.965  1.00 61.49           N  
ATOM   4428  CA  THR C 319      -3.812  75.110  70.348  1.00 61.97           C  
ATOM   4429  C   THR C 319      -2.651  74.573  71.202  1.00 61.63           C  
ATOM   4430  O   THR C 319      -2.219  73.437  70.987  1.00 61.44           O  
ATOM   4431  CB  THR C 319      -3.265  75.504  68.960  1.00 64.82           C  
ATOM   4432  OG1 THR C 319      -2.562  76.746  69.048  1.00 66.53           O  
ATOM   4433  CG2 THR C 319      -4.378  75.639  67.927  1.00 67.06           C  
ATOM   4434  H   THR C 319      -4.358  77.132  70.691  1.00 61.49           H  
ATOM   4435  HA  THR C 319      -4.496  74.261  70.223  1.00 61.97           H  
ATOM   4436  HB  THR C 319      -2.550  74.750  68.609  1.00 64.82           H  
ATOM   4437 HG21 THR C 319      -4.943  74.707  67.829  1.00 67.06           H  
ATOM   4438 HG22 THR C 319      -5.069  76.446  68.189  1.00 67.06           H  
ATOM   4439 HG23 THR C 319      -3.961  75.895  66.947  1.00 67.06           H  
ATOM   4440  HG1 THR C 319      -2.303  77.001  68.144  1.00 66.53           H  
ATOM   4441  N   SER C 320      -2.090  75.393  72.095  1.00 60.43           N  
ATOM   4442  CA  SER C 320      -0.928  75.017  72.901  1.00 57.75           C  
ATOM   4443  C   SER C 320      -1.111  75.328  74.397  1.00 56.16           C  
ATOM   4444  O   SER C 320      -2.009  76.080  74.792  1.00 56.28           O  
ATOM   4445  CB  SER C 320       0.376  75.583  72.355  1.00 58.34           C  
ATOM   4446  OG  SER C 320       0.442  76.998  72.505  1.00 58.83           O  
ATOM   4447  H   SER C 320      -2.484  76.312  72.239  1.00 60.43           H  
ATOM   4448  HA  SER C 320      -0.852  73.931  72.850  1.00 57.75           H  
ATOM   4449  HB2 SER C 320       0.490  75.351  71.290  1.00 58.34           H  
ATOM   4450  HB3 SER C 320       1.214  75.134  72.894  1.00 58.34           H  
ATOM   4451  HG  SER C 320       1.424  77.191  72.483  1.00 58.83           H  
ATOM   4452  N   LEU C 321      -0.293  74.673  75.224  1.00 54.16           N  
ATOM   4453  CA  LEU C 321      -0.402  74.708  76.679  1.00 50.97           C  
ATOM   4454  C   LEU C 321       0.964  75.062  77.314  1.00 50.34           C  
ATOM   4455  O   LEU C 321       1.977  74.419  77.057  1.00 49.42           O  
ATOM   4456  CB  LEU C 321      -0.851  73.331  77.212  1.00 49.67           C  
ATOM   4457  CG  LEU C 321      -2.147  72.786  76.577  1.00 48.72           C  
ATOM   4458  CD1 LEU C 321      -2.407  71.350  77.037  1.00 48.39           C  
ATOM   4459  CD2 LEU C 321      -3.358  73.661  76.894  1.00 47.41           C  
ATOM   4460  H   LEU C 321       0.434  74.096  74.823  1.00 54.16           H  
ATOM   4461  HA  LEU C 321      -1.132  75.468  76.967  1.00 50.97           H  
ATOM   4462  HB2 LEU C 321      -0.047  72.603  77.034  1.00 49.67           H  
ATOM   4463  HB3 LEU C 321      -0.967  73.391  78.302  1.00 49.67           H  
ATOM   4464  HG  LEU C 321      -2.025  72.751  75.487  1.00 48.72           H  
ATOM   4465 HD11 LEU C 321      -1.551  70.706  76.813  1.00 48.39           H  
ATOM   4466 HD12 LEU C 321      -2.598  71.300  78.112  1.00 48.39           H  
ATOM   4467 HD13 LEU C 321      -3.278  70.934  76.523  1.00 48.39           H  
ATOM   4468 HD21 LEU C 321      -3.580  73.661  77.967  1.00 47.41           H  
ATOM   4469 HD22 LEU C 321      -3.213  74.696  76.584  1.00 47.41           H  
ATOM   4470 HD23 LEU C 321      -4.238  73.296  76.356  1.00 47.41           H  
ATOM   4471  N   CYS C 322       0.938  76.065  78.185  1.00 50.58           N  
ATOM   4472  CA  CYS C 322       2.100  76.687  78.829  1.00 51.38           C  
ATOM   4473  C   CYS C 322       2.036  76.528  80.370  1.00 50.00           C  
ATOM   4474  O   CYS C 322       0.996  76.228  80.953  1.00 49.19           O  
ATOM   4475  CB  CYS C 322       2.207  78.184  78.493  1.00 53.39           C  
ATOM   4476  SG  CYS C 322       2.634  78.453  76.745  1.00 56.21           S  
ATOM   4477  H   CYS C 322       0.045  76.440  78.472  1.00 50.58           H  
ATOM   4478  HA  CYS C 322       2.990  76.151  78.498  1.00 51.38           H  
ATOM   4479  HB2 CYS C 322       2.971  78.676  79.101  1.00 53.39           H  
ATOM   4480  HB3 CYS C 322       1.257  78.691  78.694  1.00 53.39           H  
ATOM   4481  HG  CYS C 322       2.136  79.699  76.640  1.00 56.21           H  
ATOM   4482  N   CYS C 323       3.201  76.721  80.988  1.00 50.15           N  
ATOM   4483  CA  CYS C 323       3.396  76.694  82.451  1.00 49.64           C  
ATOM   4484  C   CYS C 323       2.760  77.986  83.032  1.00 50.34           C  
ATOM   4485  O   CYS C 323       2.868  79.061  82.478  1.00 52.39           O  
ATOM   4486  CB  CYS C 323       4.918  76.658  82.757  1.00 49.93           C  
ATOM   4487  SG  CYS C 323       5.391  76.228  84.495  1.00 48.38           S1-
ATOM   4488  H   CYS C 323       4.030  76.847  80.426  1.00 50.15           H  
ATOM   4489  HA  CYS C 323       2.877  75.810  82.840  1.00 49.64           H  
ATOM   4490  HB2 CYS C 323       5.339  77.630  82.468  1.00 49.93           H  
ATOM   4491  HB3 CYS C 323       5.382  75.939  82.069  1.00 49.93           H  
ATOM   4492  N   LYS C 324       2.124  77.846  84.189  1.00 50.51           N  
ATOM   4493  CA  LYS C 324       1.497  78.989  84.845  1.00 52.33           C  
ATOM   4494  C   LYS C 324       2.533  79.946  85.479  1.00 53.67           C  
ATOM   4495  O   LYS C 324       2.216  81.115  85.692  1.00 54.42           O  
ATOM   4496  CB  LYS C 324       0.524  78.580  85.975  1.00 53.34           C  
ATOM   4497  CG  LYS C 324      -0.947  78.548  85.535  1.00 55.61           C  
ATOM   4498  CD  LYS C 324      -1.884  78.542  86.750  1.00 56.59           C  
ATOM   4499  CE  LYS C 324      -3.369  78.587  86.403  1.00 58.66           C  
ATOM   4500  NZ  LYS C 324      -3.863  77.280  85.982  1.00 58.60           N1+
ATOM   4501  H   LYS C 324       2.066  76.936  84.623  1.00 50.51           H  
ATOM   4502  HA  LYS C 324       0.975  79.573  84.076  1.00 52.33           H  
ATOM   4503  HB2 LYS C 324       0.804  77.609  86.399  1.00 53.34           H  
ATOM   4504  HB3 LYS C 324       0.603  79.298  86.803  1.00 53.34           H  
ATOM   4505  HG2 LYS C 324      -1.173  79.430  84.926  1.00 55.61           H  
ATOM   4506  HG3 LYS C 324      -1.115  77.668  84.914  1.00 55.61           H  
ATOM   4507  HD2 LYS C 324      -1.664  79.434  87.351  1.00 56.59           H  
ATOM   4508  HD3 LYS C 324      -1.667  77.679  87.389  1.00 56.59           H  
ATOM   4509  HE2 LYS C 324      -3.593  79.301  85.604  1.00 58.66           H  
ATOM   4510  HE3 LYS C 324      -3.948  78.860  87.292  1.00 58.66           H  
ATOM   4511  HZ1 LYS C 324      -3.605  76.993  85.021  1.00 58.60           H  
ATOM   4512  HZ2 LYS C 324      -3.648  76.530  86.657  1.00 58.60           H  
ATOM   4513  HZ3 LYS C 324      -4.917  77.257  86.025  1.00 58.60           H  
ATOM   4514  N   GLN C 325       3.639  79.381  85.957  1.00 54.43           N  
ATOM   4515  CA  GLN C 325       4.516  80.098  86.882  1.00 56.85           C  
ATOM   4516  C   GLN C 325       5.539  80.983  86.148  1.00 60.39           C  
ATOM   4517  O   GLN C 325       5.792  82.118  86.559  1.00 62.68           O  
ATOM   4518  CB  GLN C 325       5.199  79.119  87.840  1.00 56.55           C  
ATOM   4519  CG  GLN C 325       6.162  79.760  88.841  1.00 59.15           C  
ATOM   4520  CD  GLN C 325       5.475  80.724  89.785  1.00 60.42           C  
ATOM   4521  OE1 GLN C 325       5.007  80.346  90.860  1.00 60.75           O  
ATOM   4522  NE2 GLN C 325       5.405  81.985  89.377  1.00 61.89           N  
ATOM   4523  H   GLN C 325       3.854  78.438  85.666  1.00 54.43           H  
ATOM   4524  HA  GLN C 325       3.876  80.774  87.463  1.00 56.85           H  
ATOM   4525  HB2 GLN C 325       4.427  78.565  88.390  1.00 56.55           H  
ATOM   4526  HB3 GLN C 325       5.750  78.375  87.257  1.00 56.55           H  
ATOM   4527  HG2 GLN C 325       6.990  80.265  88.330  1.00 59.15           H  
ATOM   4528  HG3 GLN C 325       6.615  78.975  89.457  1.00 59.15           H  
ATOM   4529 HE21 GLN C 325       5.803  82.252  88.487  1.00 61.89           H  
ATOM   4530 HE22 GLN C 325       4.953  82.679  89.956  1.00 61.89           H  
ATOM   4531  N   CYS C 326       6.214  80.428  85.140  1.00 62.65           N  
ATOM   4532  CA  CYS C 326       7.293  81.106  84.413  1.00 66.02           C  
ATOM   4533  C   CYS C 326       6.822  81.695  83.054  1.00 66.62           C  
ATOM   4534  O   CYS C 326       7.563  82.430  82.400  1.00 69.37           O  
ATOM   4535  CB  CYS C 326       8.556  80.226  84.295  1.00 68.31           C  
ATOM   4536  SG  CYS C 326       8.234  78.507  83.713  1.00 67.84           S1-
ATOM   4537  H   CYS C 326       5.958  79.505  84.817  1.00 62.65           H  
ATOM   4538  HA  CYS C 326       7.581  81.992  84.994  1.00 66.02           H  
ATOM   4539  HB2 CYS C 326       9.020  80.196  85.290  1.00 68.31           H  
ATOM   4540  HB3 CYS C 326       9.284  80.737  83.653  1.00 68.31           H  
ATOM   4541  N   GLN C 327       5.625  81.287  82.644  1.00 65.95           N  
ATOM   4542  CA  GLN C 327       4.866  81.818  81.511  1.00 66.32           C  
ATOM   4543  C   GLN C 327       5.450  81.343  80.165  1.00 67.58           C  
ATOM   4544  O   GLN C 327       4.788  80.658  79.391  1.00 66.99           O  
ATOM   4545  CB  GLN C 327       4.688  83.340  81.574  1.00 67.21           C  
ATOM   4546  CG  GLN C 327       3.616  83.830  80.601  1.00 68.13           C  
ATOM   4547  CD  GLN C 327       3.322  85.294  80.844  1.00 70.62           C  
ATOM   4548  OE1 GLN C 327       2.440  85.651  81.621  1.00 73.21           O  
ATOM   4549  NE2 GLN C 327       4.095  86.154  80.192  1.00 71.21           N  
ATOM   4550  H   GLN C 327       5.202  80.513  83.135  1.00 65.95           H  
ATOM   4551  HA  GLN C 327       3.876  81.354  81.600  1.00 66.32           H  
ATOM   4552  HB2 GLN C 327       4.404  83.627  82.596  1.00 67.21           H  
ATOM   4553  HB3 GLN C 327       5.630  83.861  81.366  1.00 67.21           H  
ATOM   4554  HG2 GLN C 327       2.681  83.274  80.738  1.00 68.13           H  
ATOM   4555  HG3 GLN C 327       3.930  83.682  79.562  1.00 68.13           H  
ATOM   4556 HE21 GLN C 327       3.970  87.148  80.327  1.00 71.21           H  
ATOM   4557 HE22 GLN C 327       4.809  85.816  79.563  1.00 71.21           H  
ATOM   4558  N   GLU C 328       6.690  81.738  79.892  1.00 70.43           N  
ATOM   4559  CA  GLU C 328       7.330  81.612  78.576  1.00 72.39           C  
ATOM   4560  C   GLU C 328       7.922  80.188  78.361  1.00 70.38           C  
ATOM   4561  O   GLU C 328       9.006  80.002  77.812  1.00 72.19           O  
ATOM   4562  CB  GLU C 328       8.432  82.674  78.399  1.00 77.62           C  
ATOM   4563  CG  GLU C 328       8.014  84.104  78.744  1.00 80.91           C  
ATOM   4564  CD  GLU C 328       6.796  84.588  78.003  1.00 82.64           C  
ATOM   4565  OE1 GLU C 328       6.017  85.365  78.598  1.00 82.31           O  
ATOM   4566  OE2 GLU C 328       6.606  84.209  76.823  1.00 84.41           O1-
ATOM   4567  H   GLU C 328       7.243  82.166  80.621  1.00 70.43           H  
ATOM   4568  HA  GLU C 328       6.554  81.738  77.811  1.00 72.39           H  
ATOM   4569  HB2 GLU C 328       9.292  82.416  79.033  1.00 77.62           H  
ATOM   4570  HB3 GLU C 328       8.798  82.641  77.365  1.00 77.62           H  
ATOM   4571  HG2 GLU C 328       8.840  84.784  78.502  1.00 80.91           H  
ATOM   4572  HG3 GLU C 328       7.844  84.197  79.823  1.00 80.91           H  
ATOM   4573  N   THR C 329       7.121  79.183  78.713  1.00 66.89           N  
ATOM   4574  CA  THR C 329       7.527  77.778  78.678  1.00 65.28           C  
ATOM   4575  C   THR C 329       6.287  76.984  78.239  1.00 62.16           C  
ATOM   4576  O   THR C 329       5.310  76.863  78.981  1.00 60.61           O  
ATOM   4577  CB  THR C 329       7.977  77.301  80.078  1.00 65.07           C  
ATOM   4578  OG1 THR C 329       9.110  78.058  80.522  1.00 67.52           O  
ATOM   4579  CG2 THR C 329       8.389  75.832  80.089  1.00 63.04           C  
ATOM   4580  H   THR C 329       6.190  79.385  79.048  1.00 66.89           H  
ATOM   4581  HA  THR C 329       8.347  77.659  77.960  1.00 65.28           H  
ATOM   4582  HB  THR C 329       7.166  77.456  80.798  1.00 65.07           H  
ATOM   4583 HG21 THR C 329       7.554  75.170  79.842  1.00 63.04           H  
ATOM   4584 HG22 THR C 329       9.204  75.650  79.380  1.00 63.04           H  
ATOM   4585 HG23 THR C 329       8.766  75.550  81.078  1.00 63.04           H  
ATOM   4586  HG1 THR C 329       8.955  78.266  81.473  1.00 67.52           H  
ATOM   4587  N   GLU C 330       6.356  76.437  77.024  1.00 60.69           N  
ATOM   4588  CA  GLU C 330       5.269  75.705  76.371  1.00 57.81           C  
ATOM   4589  C   GLU C 330       5.571  74.209  76.608  1.00 55.08           C  
ATOM   4590  O   GLU C 330       6.705  73.768  76.466  1.00 56.08           O  
ATOM   4591  CB  GLU C 330       5.205  76.043  74.880  1.00 59.61           C  
ATOM   4592  CG  GLU C 330       3.920  75.539  74.230  1.00 59.29           C  
ATOM   4593  CD  GLU C 330       3.832  76.090  72.828  1.00 60.83           C  
ATOM   4594  OE1 GLU C 330       3.004  76.990  72.593  1.00 61.00           O  
ATOM   4595  OE2 GLU C 330       4.556  75.570  71.943  1.00 62.24           O1-
ATOM   4596  H   GLU C 330       7.246  76.447  76.546  1.00 60.69           H  
ATOM   4597  HA  GLU C 330       4.332  75.968  76.859  1.00 57.81           H  
ATOM   4598  HB2 GLU C 330       5.271  77.132  74.754  1.00 59.61           H  
ATOM   4599  HB3 GLU C 330       6.075  75.623  74.357  1.00 59.61           H  
ATOM   4600  HG2 GLU C 330       3.042  75.858  74.801  1.00 59.29           H  
ATOM   4601  HG3 GLU C 330       3.904  74.444  74.190  1.00 59.29           H  
ATOM   4602  N   ILE C 331       4.549  73.461  77.014  1.00 52.05           N  
ATOM   4603  CA  ILE C 331       4.714  72.047  77.331  1.00 50.61           C  
ATOM   4604  C   ILE C 331       4.359  71.205  76.086  1.00 49.82           C  
ATOM   4605  O   ILE C 331       5.091  70.276  75.742  1.00 49.94           O  
ATOM   4606  CB  ILE C 331       3.901  71.593  78.574  1.00 48.71           C  
ATOM   4607  CG1 ILE C 331       4.390  72.236  79.892  1.00 49.09           C  
ATOM   4608  CG2 ILE C 331       4.002  70.071  78.765  1.00 47.75           C  
ATOM   4609  CD1 ILE C 331       3.947  73.668  80.093  1.00 50.15           C  
ATOM   4610  H   ILE C 331       3.636  73.883  77.102  1.00 52.05           H  
ATOM   4611  HA  ILE C 331       5.774  71.859  77.520  1.00 50.61           H  
ATOM   4612  HB  ILE C 331       2.840  71.839  78.430  1.00 48.71           H  
ATOM   4613 HG12 ILE C 331       3.996  71.663  80.742  1.00 49.09           H  
ATOM   4614 HG13 ILE C 331       5.481  72.181  79.962  1.00 49.09           H  
ATOM   4615 HG21 ILE C 331       3.539  69.523  77.942  1.00 47.75           H  
ATOM   4616 HG22 ILE C 331       5.045  69.751  78.853  1.00 47.75           H  
ATOM   4617 HG23 ILE C 331       3.482  69.765  79.676  1.00 47.75           H  
ATOM   4618 HD11 ILE C 331       4.487  74.353  79.439  1.00 50.15           H  
ATOM   4619 HD12 ILE C 331       2.874  73.775  79.917  1.00 50.15           H  
ATOM   4620 HD13 ILE C 331       4.153  73.971  81.124  1.00 50.15           H  
ATOM   4621  N   THR C 332       3.159  71.414  75.553  1.00 49.51           N  
ATOM   4622  CA  THR C 332       2.583  70.519  74.544  1.00 49.75           C  
ATOM   4623  C   THR C 332       1.388  71.196  73.835  1.00 49.89           C  
ATOM   4624  O   THR C 332       1.106  72.375  74.047  1.00 49.00           O  
ATOM   4625  CB  THR C 332       2.218  69.142  75.148  1.00 48.14           C  
ATOM   4626  OG1 THR C 332       2.130  68.150  74.118  1.00 49.14           O  
ATOM   4627  CG2 THR C 332       0.930  69.127  75.959  1.00 47.25           C  
ATOM   4628  H   THR C 332       2.628  72.221  75.849  1.00 49.51           H  
ATOM   4629  HA  THR C 332       3.350  70.371  73.771  1.00 49.75           H  
ATOM   4630  HB  THR C 332       3.031  68.820  75.806  1.00 48.14           H  
ATOM   4631 HG21 THR C 332       0.941  69.890  76.742  1.00 47.25           H  
ATOM   4632 HG22 THR C 332       0.049  69.277  75.327  1.00 47.25           H  
ATOM   4633 HG23 THR C 332       0.797  68.146  76.429  1.00 47.25           H  
ATOM   4634  HG1 THR C 332       2.439  67.320  74.547  1.00 49.14           H  
ATOM   4635  N   THR C 333       0.775  70.473  72.901  1.00 51.26           N  
ATOM   4636  CA  THR C 333      -0.299  70.999  72.057  1.00 53.56           C  
ATOM   4637  C   THR C 333      -1.649  70.267  72.262  1.00 54.32           C  
ATOM   4638  O   THR C 333      -1.727  69.190  72.871  1.00 52.82           O  
ATOM   4639  CB  THR C 333       0.073  71.033  70.555  1.00 54.12           C  
ATOM   4640  OG1 THR C 333       0.150  69.711  70.014  1.00 53.96           O  
ATOM   4641  CG2 THR C 333       1.370  71.787  70.276  1.00 55.16           C  
ATOM   4642  H   THR C 333       1.072  69.520  72.742  1.00 51.26           H  
ATOM   4643  HA  THR C 333      -0.476  72.028  72.367  1.00 53.56           H  
ATOM   4644  HB  THR C 333      -0.725  71.528  69.993  1.00 54.12           H  
ATOM   4645 HG21 THR C 333       1.323  72.811  70.661  1.00 55.16           H  
ATOM   4646 HG22 THR C 333       2.234  71.282  70.721  1.00 55.16           H  
ATOM   4647 HG23 THR C 333       1.557  71.829  69.198  1.00 55.16           H  
ATOM   4648  HG1 THR C 333       1.062  69.390  70.143  1.00 53.96           H  
ATOM   4649  N   LYS C 334      -2.694  70.883  71.704  1.00 55.76           N  
ATOM   4650  CA  LYS C 334      -4.068  70.374  71.726  1.00 55.66           C  
ATOM   4651  C   LYS C 334      -4.211  69.015  71.000  1.00 56.78           C  
ATOM   4652  O   LYS C 334      -5.178  68.288  71.241  1.00 56.39           O  
ATOM   4653  CB  LYS C 334      -5.006  71.430  71.110  1.00 57.48           C  
ATOM   4654  CG  LYS C 334      -6.493  71.052  71.088  1.00 57.27           C  
ATOM   4655  CD  LYS C 334      -6.992  70.724  69.675  1.00 57.67           C  
ATOM   4656  CE  LYS C 334      -8.352  70.039  69.700  1.00 56.92           C  
ATOM   4657  NZ  LYS C 334      -8.969  70.092  68.376  1.00 56.50           N1+
ATOM   4658  H   LYS C 334      -2.552  71.799  71.301  1.00 55.76           H  
ATOM   4659  HA  LYS C 334      -4.324  70.210  72.778  1.00 55.66           H  
ATOM   4660  HB2 LYS C 334      -4.904  72.343  71.711  1.00 57.48           H  
ATOM   4661  HB3 LYS C 334      -4.665  71.693  70.101  1.00 57.48           H  
ATOM   4662  HG2 LYS C 334      -6.690  70.228  71.779  1.00 57.27           H  
ATOM   4663  HG3 LYS C 334      -7.079  71.904  71.459  1.00 57.27           H  
ATOM   4664  HD2 LYS C 334      -6.280  70.066  69.166  1.00 57.67           H  
ATOM   4665  HD3 LYS C 334      -7.036  71.654  69.093  1.00 57.67           H  
ATOM   4666  HE2 LYS C 334      -9.048  70.502  70.405  1.00 56.92           H  
ATOM   4667  HE3 LYS C 334      -8.240  68.984  69.964  1.00 56.92           H  
ATOM   4668  HZ1 LYS C 334      -9.391  71.000  68.129  1.00 56.50           H  
ATOM   4669  HZ2 LYS C 334      -8.365  69.720  67.622  1.00 56.50           H  
ATOM   4670  HZ3 LYS C 334      -9.746  69.385  68.314  1.00 56.50           H  
ATOM   4671  N   ASN C 335      -3.294  68.748  70.071  1.00 58.17           N  
ATOM   4672  CA  ASN C 335      -3.333  67.541  69.243  1.00 59.67           C  
ATOM   4673  C   ASN C 335      -2.358  66.452  69.727  1.00 58.51           C  
ATOM   4674  O   ASN C 335      -2.184  65.427  69.068  1.00 59.15           O  
ATOM   4675  CB  ASN C 335      -3.132  67.863  67.766  1.00 62.55           C  
ATOM   4676  CG  ASN C 335      -4.431  68.402  67.226  1.00 64.43           C  
ATOM   4677  ND2 ASN C 335      -5.357  67.631  66.971  1.00 66.95           N  
ATOM   4678  OD1 ASN C 335      -4.544  69.725  67.127  1.00 63.09           O  
ATOM   4679  H   ASN C 335      -2.526  69.392  69.947  1.00 58.17           H  
ATOM   4680  HA  ASN C 335      -4.320  67.079  69.384  1.00 59.67           H  
ATOM   4681  HB2 ASN C 335      -2.864  66.973  67.185  1.00 62.55           H  
ATOM   4682  HB3 ASN C 335      -2.337  68.601  67.613  1.00 62.55           H  
ATOM   4683 HD21 ASN C 335      -6.250  67.996  66.672  1.00 66.95           H  
ATOM   4684 HD22 ASN C 335      -5.224  66.634  67.060  1.00 66.95           H  
ATOM   4685  N   GLU C 336      -1.902  66.609  70.968  1.00 57.30           N  
ATOM   4686  CA  GLU C 336      -1.033  65.652  71.655  1.00 56.56           C  
ATOM   4687  C   GLU C 336      -1.741  65.175  72.959  1.00 52.77           C  
ATOM   4688  O   GLU C 336      -1.112  64.657  73.878  1.00 51.21           O  
ATOM   4689  CB  GLU C 336       0.323  66.286  71.987  1.00 58.38           C  
ATOM   4690  CG  GLU C 336       1.166  66.646  70.765  1.00 64.15           C  
ATOM   4691  CD  GLU C 336       2.044  65.530  70.261  1.00 67.69           C  
ATOM   4692  OE1 GLU C 336       3.203  65.830  69.889  1.00 71.42           O  
ATOM   4693  OE2 GLU C 336       1.630  64.342  70.291  1.00 68.04           O1-
ATOM   4694  H   GLU C 336      -2.212  67.405  71.507  1.00 57.30           H  
ATOM   4695  HA  GLU C 336      -0.900  64.768  71.028  1.00 56.56           H  
ATOM   4696  HB2 GLU C 336       0.140  67.202  72.562  1.00 58.38           H  
ATOM   4697  HB3 GLU C 336       0.900  65.625  72.646  1.00 58.38           H  
ATOM   4698  HG2 GLU C 336       1.829  67.473  71.051  1.00 64.15           H  
ATOM   4699  HG3 GLU C 336       0.550  67.002  69.933  1.00 64.15           H  
ATOM   4700  N   ILE C 337      -3.058  65.340  72.984  1.00 50.95           N  
ATOM   4701  CA  ILE C 337      -3.960  64.933  74.071  1.00 49.56           C  
ATOM   4702  C   ILE C 337      -4.663  63.654  73.570  1.00 50.69           C  
ATOM   4703  O   ILE C 337      -4.860  63.486  72.356  1.00 52.12           O  
ATOM   4704  CB  ILE C 337      -4.980  66.060  74.381  1.00 48.18           C  
ATOM   4705  CG1 ILE C 337      -4.262  67.353  74.823  1.00 47.48           C  
ATOM   4706  CG2 ILE C 337      -6.027  65.632  75.416  1.00 46.28           C  
ATOM   4707  CD1 ILE C 337      -5.193  68.545  74.982  1.00 47.40           C  
ATOM   4708  H   ILE C 337      -3.514  65.764  72.189  1.00 50.95           H  
ATOM   4709  HA  ILE C 337      -3.370  64.697  74.959  1.00 49.56           H  
ATOM   4710  HB  ILE C 337      -5.513  66.289  73.454  1.00 48.18           H  
ATOM   4711 HG12 ILE C 337      -3.732  67.189  75.766  1.00 47.48           H  
ATOM   4712 HG13 ILE C 337      -3.505  67.626  74.081  1.00 47.48           H  
ATOM   4713 HG21 ILE C 337      -6.614  64.780  75.066  1.00 46.28           H  
ATOM   4714 HG22 ILE C 337      -5.555  65.363  76.366  1.00 46.28           H  
ATOM   4715 HG23 ILE C 337      -6.752  66.428  75.608  1.00 46.28           H  
ATOM   4716 HD11 ILE C 337      -5.805  68.692  74.087  1.00 47.40           H  
ATOM   4717 HD12 ILE C 337      -5.860  68.429  75.840  1.00 47.40           H  
ATOM   4718 HD13 ILE C 337      -4.608  69.455  75.146  1.00 47.40           H  
ATOM   4719  N   PHE C 338      -5.044  62.783  74.503  1.00 49.54           N  
ATOM   4720  CA  PHE C 338      -5.835  61.606  74.160  1.00 49.68           C  
ATOM   4721  C   PHE C 338      -6.730  61.148  75.330  1.00 49.10           C  
ATOM   4722  O   PHE C 338      -6.461  61.441  76.506  1.00 46.93           O  
ATOM   4723  CB  PHE C 338      -5.012  60.454  73.561  1.00 49.64           C  
ATOM   4724  CG  PHE C 338      -4.199  59.622  74.526  1.00 48.70           C  
ATOM   4725  CD1 PHE C 338      -3.258  60.199  75.372  1.00 48.69           C  
ATOM   4726  CD2 PHE C 338      -4.343  58.245  74.529  1.00 48.94           C  
ATOM   4727  CE1 PHE C 338      -2.485  59.412  76.212  1.00 48.31           C  
ATOM   4728  CE2 PHE C 338      -3.567  57.451  75.357  1.00 49.13           C  
ATOM   4729  CZ  PHE C 338      -2.637  58.038  76.202  1.00 48.62           C  
ATOM   4730  H   PHE C 338      -4.754  62.930  75.460  1.00 49.54           H  
ATOM   4731  HA  PHE C 338      -6.518  61.938  73.370  1.00 49.68           H  
ATOM   4732  HB2 PHE C 338      -5.711  59.792  73.033  1.00 49.64           H  
ATOM   4733  HB3 PHE C 338      -4.331  60.839  72.792  1.00 49.64           H  
ATOM   4734  HD1 PHE C 338      -3.127  61.271  75.374  1.00 48.69           H  
ATOM   4735  HD2 PHE C 338      -5.070  57.783  73.877  1.00 48.94           H  
ATOM   4736  HE1 PHE C 338      -1.766  59.872  76.874  1.00 48.31           H  
ATOM   4737  HE2 PHE C 338      -3.685  56.378  75.345  1.00 49.13           H  
ATOM   4738  HZ  PHE C 338      -2.032  57.422  76.851  1.00 48.62           H  
ATOM   4739  N   SER C 339      -7.811  60.448  74.977  1.00 49.56           N  
ATOM   4740  CA  SER C 339      -8.822  59.968  75.920  1.00 48.39           C  
ATOM   4741  C   SER C 339      -8.344  58.672  76.588  1.00 48.69           C  
ATOM   4742  O   SER C 339      -8.434  57.595  76.020  1.00 49.23           O  
ATOM   4743  CB  SER C 339     -10.165  59.705  75.225  1.00 47.70           C  
ATOM   4744  OG  SER C 339     -10.655  60.891  74.593  1.00 49.54           O  
ATOM   4745  H   SER C 339      -7.962  60.249  73.998  1.00 49.56           H  
ATOM   4746  HA  SER C 339      -8.963  60.741  76.672  1.00 48.39           H  
ATOM   4747  HB2 SER C 339     -10.914  59.384  75.957  1.00 47.70           H  
ATOM   4748  HB3 SER C 339     -10.091  58.920  74.463  1.00 47.70           H  
ATOM   4749  HG  SER C 339     -10.180  60.939  73.736  1.00 49.54           H  
ATOM   4750  N   LEU C 340      -7.723  58.795  77.737  1.00 50.41           N  
ATOM   4751  CA  LEU C 340      -7.273  57.650  78.549  1.00 51.33           C  
ATOM   4752  C   LEU C 340      -7.979  57.644  79.931  1.00 52.27           C  
ATOM   4753  O   LEU C 340      -7.449  57.308  80.944  1.00 54.74           O  
ATOM   4754  CB  LEU C 340      -5.742  57.613  78.581  1.00 51.19           C  
ATOM   4755  CG  LEU C 340      -5.051  56.250  78.797  1.00 51.62           C  
ATOM   4756  CD1 LEU C 340      -4.960  55.841  80.263  1.00 50.61           C  
ATOM   4757  CD2 LEU C 340      -5.649  55.120  77.964  1.00 51.17           C  
ATOM   4758  H   LEU C 340      -7.469  59.715  78.069  1.00 50.41           H  
ATOM   4759  HA  LEU C 340      -7.646  56.752  78.049  1.00 51.33           H  
ATOM   4760  HB2 LEU C 340      -5.383  57.989  77.615  1.00 51.19           H  
ATOM   4761  HB3 LEU C 340      -5.370  58.324  79.321  1.00 51.19           H  
ATOM   4762  HG  LEU C 340      -4.013  56.384  78.465  1.00 51.62           H  
ATOM   4763 HD11 LEU C 340      -4.667  56.689  80.890  1.00 50.61           H  
ATOM   4764 HD12 LEU C 340      -5.902  55.430  80.635  1.00 50.61           H  
ATOM   4765 HD13 LEU C 340      -4.196  55.067  80.391  1.00 50.61           H  
ATOM   4766 HD21 LEU C 340      -6.678  54.892  78.247  1.00 51.17           H  
ATOM   4767 HD22 LEU C 340      -5.629  55.365  76.898  1.00 51.17           H  
ATOM   4768 HD23 LEU C 340      -5.087  54.199  78.118  1.00 51.17           H  
ATOM   4769  N   SER C 341      -9.274  57.860  79.838  1.00 52.57           N  
ATOM   4770  CA  SER C 341     -10.245  57.574  80.888  1.00 52.33           C  
ATOM   4771  C   SER C 341     -11.615  57.460  80.189  1.00 53.58           C  
ATOM   4772  O   SER C 341     -11.809  57.998  79.147  1.00 53.63           O  
ATOM   4773  CB  SER C 341     -10.275  58.661  81.969  1.00 51.59           C  
ATOM   4774  OG  SER C 341     -11.254  58.369  82.974  1.00 50.65           O  
ATOM   4775  H   SER C 341      -9.647  58.259  78.988  1.00 52.57           H  
ATOM   4776  HA  SER C 341     -10.000  56.611  81.349  1.00 52.33           H  
ATOM   4777  HB2 SER C 341     -10.515  59.642  81.553  1.00 51.59           H  
ATOM   4778  HB3 SER C 341      -9.296  58.732  82.456  1.00 51.59           H  
ATOM   4779  HG  SER C 341     -10.964  58.839  83.780  1.00 50.65           H  
ATOM   4780  N   LEU C 342     -12.559  56.857  80.856  1.00 55.11           N  
ATOM   4781  CA  LEU C 342     -13.949  56.837  80.380  1.00 58.30           C  
ATOM   4782  C   LEU C 342     -14.688  58.128  80.828  1.00 59.59           C  
ATOM   4783  O   LEU C 342     -15.752  58.446  80.362  1.00 59.73           O  
ATOM   4784  CB  LEU C 342     -14.722  55.591  80.813  1.00 58.50           C  
ATOM   4785  CG  LEU C 342     -14.280  54.293  80.107  1.00 59.16           C  
ATOM   4786  CD1 LEU C 342     -15.117  53.122  80.625  1.00 58.55           C  
ATOM   4787  CD2 LEU C 342     -14.396  54.360  78.582  1.00 58.68           C  
ATOM   4788  H   LEU C 342     -12.346  56.455  81.757  1.00 55.11           H  
ATOM   4789  HA  LEU C 342     -13.937  56.906  79.286  1.00 58.30           H  
ATOM   4790  HB2 LEU C 342     -14.620  55.465  81.900  1.00 58.50           H  
ATOM   4791  HB3 LEU C 342     -15.793  55.745  80.626  1.00 58.50           H  
ATOM   4792  HG  LEU C 342     -13.233  54.098  80.353  1.00 59.16           H  
ATOM   4793 HD11 LEU C 342     -15.093  53.083  81.717  1.00 58.55           H  
ATOM   4794 HD12 LEU C 342     -16.164  53.214  80.317  1.00 58.55           H  
ATOM   4795 HD13 LEU C 342     -14.733  52.170  80.244  1.00 58.55           H  
ATOM   4796 HD21 LEU C 342     -15.401  54.664  78.273  1.00 58.68           H  
ATOM   4797 HD22 LEU C 342     -13.677  55.066  78.157  1.00 58.68           H  
ATOM   4798 HD23 LEU C 342     -14.184  53.383  78.134  1.00 58.68           H  
ATOM   4799  N   CYS C 343     -14.007  58.923  81.615  1.00 60.02           N  
ATOM   4800  CA  CYS C 343     -14.498  60.245  81.988  1.00 60.89           C  
ATOM   4801  C   CYS C 343     -14.345  61.141  80.732  1.00 59.49           C  
ATOM   4802  O   CYS C 343     -15.157  61.987  80.473  1.00 58.06           O  
ATOM   4803  CB  CYS C 343     -13.721  60.887  83.140  1.00 62.63           C  
ATOM   4804  SG  CYS C 343     -14.033  60.061  84.737  1.00 72.82           S  
ATOM   4805  H   CYS C 343     -13.065  58.673  81.878  1.00 60.02           H  
ATOM   4806  HA  CYS C 343     -15.570  60.178  82.215  1.00 60.89           H  
ATOM   4807  HB2 CYS C 343     -14.000  61.940  83.249  1.00 62.63           H  
ATOM   4808  HB3 CYS C 343     -12.644  60.846  82.954  1.00 62.63           H  
ATOM   4809  HG  CYS C 343     -13.366  60.952  85.486  1.00 72.82           H  
ATOM   4810  N   GLY C 344     -13.232  60.994  80.054  1.00 58.23           N  
ATOM   4811  CA  GLY C 344     -12.812  61.741  78.874  1.00 54.41           C  
ATOM   4812  C   GLY C 344     -11.267  61.722  78.834  1.00 50.66           C  
ATOM   4813  O   GLY C 344     -10.687  60.829  79.363  1.00 51.76           O  
ATOM   4814  H   GLY C 344     -12.549  60.312  80.354  1.00 58.23           H  
ATOM   4815  HA2 GLY C 344     -13.204  61.236  77.988  1.00 54.41           H  
ATOM   4816  HA3 GLY C 344     -13.212  62.753  78.941  1.00 54.41           H  
ATOM   4817  N   PRO C 345     -10.660  62.704  78.239  1.00 48.55           N  
ATOM   4818  CA  PRO C 345      -9.203  62.910  78.384  1.00 47.93           C  
ATOM   4819  C   PRO C 345      -8.795  63.524  79.740  1.00 46.43           C  
ATOM   4820  O   PRO C 345      -7.620  63.616  80.071  1.00 44.72           O  
ATOM   4821  CB  PRO C 345      -8.846  63.867  77.251  1.00 48.25           C  
ATOM   4822  CG  PRO C 345     -10.107  64.708  77.123  1.00 49.20           C  
ATOM   4823  CD  PRO C 345     -11.222  63.694  77.326  1.00 49.39           C  
ATOM   4824  HA  PRO C 345      -8.671  61.957  78.317  1.00 47.93           H  
ATOM   4825  HB2 PRO C 345      -7.960  64.477  77.448  1.00 48.25           H  
ATOM   4826  HB3 PRO C 345      -8.686  63.312  76.320  1.00 48.25           H  
ATOM   4827  HG2 PRO C 345     -10.177  65.224  76.167  1.00 49.20           H  
ATOM   4828  HG3 PRO C 345     -10.127  65.463  77.917  1.00 49.20           H  
ATOM   4829  HD2 PRO C 345     -11.468  63.177  76.392  1.00 49.39           H  
ATOM   4830  HD3 PRO C 345     -12.131  64.147  77.720  1.00 49.39           H  
ATOM   4831  N   MET C 346      -9.797  63.976  80.487  1.00 46.78           N  
ATOM   4832  CA  MET C 346      -9.636  64.571  81.806  1.00 46.87           C  
ATOM   4833  C   MET C 346     -10.219  63.547  82.802  1.00 47.16           C  
ATOM   4834  O   MET C 346     -11.315  63.002  82.606  1.00 48.90           O  
ATOM   4835  CB  MET C 346     -10.427  65.878  81.908  1.00 46.53           C  
ATOM   4836  CG  MET C 346     -10.064  66.757  83.106  1.00 47.16           C  
ATOM   4837  SD  MET C 346      -8.453  67.593  82.946  1.00 48.63           S  
ATOM   4838  CE  MET C 346      -8.852  68.760  81.618  1.00 49.11           C  
ATOM   4839  H   MET C 346     -10.748  63.846  80.173  1.00 46.78           H  
ATOM   4840  HA  MET C 346      -8.576  64.742  81.988  1.00 46.87           H  
ATOM   4841  HB2 MET C 346     -11.494  65.642  81.997  1.00 46.53           H  
ATOM   4842  HB3 MET C 346     -10.319  66.438  80.974  1.00 46.53           H  
ATOM   4843  HG2 MET C 346     -10.049  66.167  84.027  1.00 47.16           H  
ATOM   4844  HG3 MET C 346     -10.829  67.529  83.242  1.00 47.16           H  
ATOM   4845  HE1 MET C 346      -9.067  68.233  80.687  1.00 49.11           H  
ATOM   4846  HE2 MET C 346      -9.705  69.383  81.898  1.00 49.11           H  
ATOM   4847  HE3 MET C 346      -7.993  69.411  81.442  1.00 49.11           H  
ATOM   4848  N   ALA C 347      -9.476  63.352  83.894  1.00 45.29           N  
ATOM   4849  CA  ALA C 347      -9.918  62.600  85.057  1.00 41.94           C  
ATOM   4850  C   ALA C 347      -9.523  63.427  86.297  1.00 39.93           C  
ATOM   4851  O   ALA C 347      -9.098  64.569  86.180  1.00 39.20           O  
ATOM   4852  CB  ALA C 347      -9.331  61.198  85.039  1.00 41.77           C  
ATOM   4853  H   ALA C 347      -8.559  63.774  83.924  1.00 45.29           H  
ATOM   4854  HA  ALA C 347     -11.012  62.534  85.046  1.00 41.94           H  
ATOM   4855  HB1 ALA C 347      -9.562  60.695  84.095  1.00 41.77           H  
ATOM   4856  HB2 ALA C 347      -8.243  61.216  85.142  1.00 41.77           H  
ATOM   4857  HB3 ALA C 347      -9.732  60.585  85.852  1.00 41.77           H  
ATOM   4858  N   ALA C 348      -9.745  62.863  87.479  1.00 40.12           N  
ATOM   4859  CA  ALA C 348      -9.369  63.519  88.723  1.00 40.37           C  
ATOM   4860  C   ALA C 348      -9.083  62.430  89.748  1.00 40.32           C  
ATOM   4861  O   ALA C 348      -9.832  61.454  89.853  1.00 39.84           O  
ATOM   4862  CB  ALA C 348     -10.461  64.447  89.233  1.00 40.14           C  
ATOM   4863  H   ALA C 348     -10.176  61.951  87.524  1.00 40.12           H  
ATOM   4864  HA  ALA C 348      -8.459  64.081  88.520  1.00 40.37           H  
ATOM   4865  HB1 ALA C 348     -10.675  65.241  88.510  1.00 40.14           H  
ATOM   4866  HB2 ALA C 348     -11.394  63.901  89.411  1.00 40.14           H  
ATOM   4867  HB3 ALA C 348     -10.166  64.915  90.178  1.00 40.14           H  
ATOM   4868  N   TYR C 349      -7.971  62.571  90.463  1.00 39.97           N  
ATOM   4869  CA  TYR C 349      -7.481  61.581  91.428  1.00 39.96           C  
ATOM   4870  C   TYR C 349      -6.934  62.338  92.655  1.00 39.80           C  
ATOM   4871  O   TYR C 349      -6.557  63.508  92.565  1.00 39.48           O  
ATOM   4872  CB  TYR C 349      -6.367  60.696  90.842  1.00 40.80           C
[truncated: 303,019 more chars]
