# Supplementary material for: DegraderTCM: A Computationally Sparing Approach for Predicting Ternary Degradation Complexes
Source: ACS Med Chem Lett. 2023 Dec 13;15(1):45–53. doi: 10.1021/acsmedchemlett.3c00362 (PMC10788944; doi:10.1021/acsmedchemlett.3c00362)
Supplement: Supplementary file 2 — ml3c00362_si_002.zip [file ml3c00362_si_002.zip › TC models/Application_domain/crbn-176-active.pdb]

HEADER    DNA BINDING PROTEIN/LIGASE                                  
REMARK  99                                                                      
REMARK  99 MOE v2022.02 (Chemical Computing Group ULC) Fri Nov 24 15:32:14 2023 
SEQRES   1 C  381  ASN PHE ASP THR SER LEU PRO THR SER HIS THR TYR LEU
SEQRES   2 C  381  GLY ALA ASP MET GLU GLU PHE HIS GLY ARG THR LEU HIS
SEQRES   3 C  381  ASP ASP ASP SER CYS GLN VAL ILE PRO VAL LEU PRO GLN
SEQRES   4 C  381  VAL MET MET ILE LEU ILE PRO GLY GLN THR LEU PRO LEU
SEQRES   5 C  381  GLN LEU PHE HIS PRO GLN GLU VAL SER MET VAL ARG ASN
SEQRES   6 C  381  LEU ILE GLN LYS ASP ARG THR PHE ALA VAL LEU ALA TYR
SEQRES   7 C  381  SER ASN VAL GLN GLU ARG GLU ALA GLN PHE GLY THR THR
SEQRES   8 C  381  ALA GLU ILE TYR ALA TYR ARG GLU GLU GLN ASP PHE GLY
SEQRES   9 C  381  ILE GLU ILE VAL LYS VAL LYS ALA ILE GLY ARG GLN ARG
SEQRES  10 C  381  PHE LYS VAL LEU GLU LEU ARG THR GLN SER ASP GLY ILE
SEQRES  11 C  381  GLN GLN ALA LYS VAL GLN ILE LEU PRO GLU CYS VAL LEU
SEQRES  12 C  381  PRO SER THR MET SER ALA VAL GLN LEU GLU SER LEU ASN
SEQRES  13 C  381  LYS CYS GLN ILE PHE PRO SER LYS PRO VAL SER ARG GLU
SEQRES  14 C  381  ASP GLN CYS SER TYR LYS TRP TRP GLN LYS TYR GLN LYS
SEQRES  15 C  381  ARG LYS PHE HIS CYS ALA ASN LEU THR SER TRP PRO ARG
SEQRES  16 C  381  TRP LEU TYR SER LEU TYR ASP ALA GLU THR LEU MET ASP
SEQRES  17 C  381  ARG ILE LYS LYS GLN LEU ARG GLU TRP ASP GLU ASN LEU
SEQRES  18 C  381  LYS ASP ASP SER LEU PRO SER ASN PRO ILE ASP PHE SER
SEQRES  19 C  381  TYR ARG VAL ALA ALA CYS LEU PRO ILE ASP ASP VAL LEU
SEQRES  20 C  381  ARG ILE GLN LEU LEU LYS ILE GLY SER ALA ILE GLN ARG
SEQRES  21 C  381  LEU ARG CYS GLU LEU ASP ILE MET ASN LYS CYS THR SER
SEQRES  22 C  381  LEU CYS CYS LYS GLN CYS GLN GLU THR GLU ILE THR THR
SEQRES  23 C  381  LYS ASN GLU ILE PHE SER LEU SER LEU CYS GLY PRO MET
SEQRES  24 C  381  ALA ALA TYR VAL ASN PRO HIS GLY TYR VAL HIS GLU THR
SEQRES  25 C  381  LEU THR VAL TYR LYS ALA CYS ASN LEU ASN LEU ILE GLY
SEQRES  26 C  381  ARG PRO SER THR GLU HIS SER TRP PHE PRO GLY TYR ALA
SEQRES  27 C  381  TRP THR VAL ALA GLN CYS LYS ILE CYS ALA SER HIS ILE
SEQRES  28 C  381  GLY TRP LYS PHE THR ALA THR LYS LYS ASP MET SER PRO
SEQRES  29 C  381  GLN LYS PHE TRP GLY LEU THR ARG SER ALA LEU LEU PRO
SEQRES  30 C  381  THR ILE PRO ASP
HELIX    1   1 LEU C   53  SER C   56  5               Generated by MOE    4
HELIX    2   2 THR C   58  LEU C   60  5               Generated by MOE    3
HELIX    3   3 PRO C  104  VAL C  110  1               Generated by MOE    7
HELIX    4   4 ASP C  149  GLY C  151  5               Generated by MOE    3
HELIX    5   5 THR C  193  SER C  195  5               Generated by MOE    3
HELIX    6   6 LEU C  202  GLN C  206  5               Generated by MOE    5
HELIX    7   7 TYR C  221  LYS C  229  1               Generated by MOE    9
HELIX    8   8 CYS C  234  LEU C  237  5               Generated by MOE    4
HELIX    9   9 ARG C  242  LEU C  247  5               Generated by MOE    6
HELIX   10  10 ALA C  250  GLN C  260  1               Generated by MOE   11
HELIX   11  11 LEU C  261  GLU C  263  5               Generated by MOE    3
HELIX   12  12 PRO C  277  ALA C  286  1               Generated by MOE   10
HELIX   13  13 LEU C  294  GLN C  297  1               Generated by MOE    4
HELIX   14  14 ALA C  304  LYS C  317  1               Generated by MOE   14
HELIX   15  15 ARG C  419  ALA C  421  5               Generated by MOE    3
HELIX   16  16 LEU C  158  VAL C  166  1               Generated by MOE    9
HELIX   17  17 ARG C  182  TYR C  185  1               Generated by MOE    4
HELIX   18  18 GLU C  186  LEU C  188  5               Generated by MOE    3
HELIX   19  19 LYS C  196  GLU C  199  1               Generated by MOE    4
SHEET    1       CYS C  78  PRO C  82                  Generated by MOE
SHEET    2       THR C  96  LEU C 101                  Generated by MOE
SHEET    3       THR C 119  PHE C 120                  Generated by MOE
SHEET    4       ALA C 121  ALA C 121                  Generated by MOE
SHEET    5       VAL C 122  TYR C 125                  Generated by MOE
SHEET    6       ALA C 133  GLU C 147                  Generated by MOE
SHEET    7       ILE C 154  SER C 174                  Generated by MOE
SHEET    8       ILE C 177  LEU C 185                  Generated by MOE
SHEET    9       SER C 320  CYS C 323                  Generated by MOE
SHEET   10       GLU C 330  THR C 333                  Generated by MOE
SHEET   11       MET C 346  VAL C 350                  Generated by MOE
SHEET   12       VAL C 356  VAL C 362                  Generated by MOE
SHEET   13       LEU C 368  SER C 375                  Generated by MOE
SHEET   14       TYR C 384  CYS C 391                  Generated by MOE
SHEET   15       HIS C 397  ALA C 404                  Generated by MOE
SHEET   16       LYS C 413  THR C 418                  Generated by MOE
SHEET   17       LEU C 422  THR C 425                  Generated by MOE
SHEET   18       PRO C  71  GLN C  73                  Generated by MOE
SHEET   19       VAL C  74  ASN C  78                  Generated by MOE
SHEET   20       VAL C  84  LEU C  89                  Generated by MOE
SHEET   21       PRO C  95  PRO C  97                  Generated by MOE
SHEET   22       GLY C 106  TYR C 112                  Generated by MOE
SHEET   23       LEU C 116  ASP C 121                  Generated by MOE
SHEET   24       LEU C 129  VAL C 130                  Generated by MOE
SHEET   25       LEU C 135  PHE C 136                  Generated by MOE
SHEET   26       ILE C 147  ILE C 151                  Generated by MOE
SHEET   27       THR C 152  THR C 152                  Generated by MOE
ATOM      1  N   ASN C  48     -53.909  34.200 -94.674  1.00 66.25           N1+
ATOM      2  CA  ASN C  48     -52.442  34.505 -94.756  1.00 66.53           C  
ATOM      3  C   ASN C  48     -51.945  34.164 -96.172  1.00 69.76           C  
ATOM      4  O   ASN C  48     -52.698  33.562 -96.952  1.00 71.36           O  
ATOM      5  CB  ASN C  48     -51.688  33.730 -93.667  1.00 63.15           C  
ATOM      6  CG  ASN C  48     -52.263  34.045 -92.306  1.00 61.48           C  
ATOM      7  ND2 ASN C  48     -51.775  33.575 -91.276  1.00 57.53           N  
ATOM      8  OD1 ASN C  48     -53.349  34.803 -92.297  1.00 63.01           O  
ATOM      9  H1  ASN C  48     -54.235  34.342 -93.699  1.00 66.25           H  
ATOM     10  H2  ASN C  48     -54.137  33.260 -95.006  1.00 66.25           H  
ATOM     11  H3  ASN C  48     -54.466  34.869 -95.242  1.00 66.25           H  
ATOM     12  HA  ASN C  48     -52.353  35.587 -94.607  1.00 66.53           H  
ATOM     13  HB2 ASN C  48     -50.625  33.997 -93.669  1.00 63.15           H  
ATOM     14  HB3 ASN C  48     -51.758  32.649 -93.838  1.00 63.15           H  
ATOM     15 HD21 ASN C  48     -52.204  33.765 -90.382  1.00 57.53           H  
ATOM     16 HD22 ASN C  48     -50.946  33.001 -91.327  1.00 57.53           H  
ATOM     17  N   PHE C  49     -50.703  34.547 -96.487  1.00 71.75           N  
ATOM     18  CA  PHE C  49     -50.052  34.324 -97.788  1.00 69.83           C  
ATOM     19  C   PHE C  49     -48.578  33.971 -97.495  1.00 70.72           C  
ATOM     20  O   PHE C  49     -48.269  33.637 -96.337  1.00 70.72           O  
ATOM     21  CB  PHE C  49     -50.305  35.488 -98.758  1.00 67.60           C  
ATOM     22  CG  PHE C  49     -49.779  36.883 -98.466  1.00 65.45           C  
ATOM     23  CD1 PHE C  49     -48.844  37.197 -97.486  1.00 64.22           C  
ATOM     24  CD2 PHE C  49     -50.261  37.916 -99.276  1.00 65.00           C  
ATOM     25  CE1 PHE C  49     -48.367  38.496 -97.352  1.00 62.80           C  
ATOM     26  CE2 PHE C  49     -49.798  39.218 -99.134  1.00 62.14           C  
ATOM     27  CZ  PHE C  49     -48.847  39.507 -98.169  1.00 61.71           C  
ATOM     28  H   PHE C  49     -50.143  34.983 -95.769  1.00 71.75           H  
ATOM     29  HA  PHE C  49     -50.494  33.419 -98.226  1.00 69.83           H  
ATOM     30  HB2 PHE C  49     -49.920  35.206 -99.747  1.00 67.60           H  
ATOM     31  HB3 PHE C  49     -51.395  35.576 -98.870  1.00 67.60           H  
ATOM     32  HD1 PHE C  49     -48.485  36.424 -96.822  1.00 64.22           H  
ATOM     33  HD2 PHE C  49     -51.008  37.697-100.025  1.00 65.00           H  
ATOM     34  HE1 PHE C  49     -47.618  38.719 -96.607  1.00 62.80           H  
ATOM     35  HE2 PHE C  49     -50.177  40.001 -99.774  1.00 62.14           H  
ATOM     36  HZ  PHE C  49     -48.481  40.517 -98.054  1.00 61.71           H  
ATOM     37  N   ASP C  50     -47.688  34.059 -98.486  1.00 70.09           N  
ATOM     38  CA  ASP C  50     -46.280  33.702 -98.298  1.00 69.01           C  
ATOM     39  C   ASP C  50     -45.655  34.881 -97.509  1.00 66.19           C  
ATOM     40  O   ASP C  50     -45.659  36.039 -97.929  1.00 66.24           O  
ATOM     41  CB  ASP C  50     -45.588  33.497 -99.630  1.00 68.94           C  
ATOM     42  CG  ASP C  50     -44.224  32.976 -99.275  1.00 70.40           C  
ATOM     43  OD1 ASP C  50     -43.934  31.807 -99.613  1.00 73.45           O  
ATOM     44  OD2 ASP C  50     -43.439  33.713 -98.651  1.00 69.70           O1-
ATOM     45  H   ASP C  50     -47.980  34.446 -99.372  1.00 70.09           H  
ATOM     46  HA  ASP C  50     -46.246  32.786 -97.694  1.00 69.01           H  
ATOM     47  HB2 ASP C  50     -45.500  34.427-100.198  1.00 68.94           H  
ATOM     48  HB3 ASP C  50     -46.131  32.775-100.250  1.00 68.94           H  
ATOM     49  N   THR C  51     -45.153  34.543 -96.321  1.00 64.32           N  
ATOM     50  CA  THR C  51     -44.674  35.494 -95.338  1.00 63.43           C  
ATOM     51  C   THR C  51     -43.177  35.825 -95.515  1.00 62.61           C  
ATOM     52  O   THR C  51     -42.619  36.608 -94.734  1.00 61.06           O  
ATOM     53  CB  THR C  51     -44.971  35.003 -93.909  1.00 62.83           C  
ATOM     54  OG1 THR C  51     -44.510  33.657 -93.765  1.00 64.88           O  
ATOM     55  CG2 THR C  51     -46.461  35.089 -93.588  1.00 62.34           C  
ATOM     56  H   THR C  51     -45.058  33.564 -96.091  1.00 64.32           H  
ATOM     57  HA  THR C  51     -45.191  36.449 -95.505  1.00 63.43           H  
ATOM     58  HB  THR C  51     -44.431  35.608 -93.181  1.00 62.83           H  
ATOM     59 HG21 THR C  51     -46.864  36.079 -93.817  1.00 62.34           H  
ATOM     60 HG22 THR C  51     -47.031  34.333 -94.136  1.00 62.34           H  
ATOM     61 HG23 THR C  51     -46.633  34.898 -92.524  1.00 62.34           H  
ATOM     62  HG1 THR C  51     -45.015  33.230 -93.033  1.00 64.88           H  
ATOM     63  N   SER C  52     -42.569  35.329 -96.594  1.00 63.19           N  
ATOM     64  CA  SER C  52     -41.224  35.714 -96.999  1.00 62.44           C  
ATOM     65  C   SER C  52     -41.323  37.069 -97.716  1.00 62.96           C  
ATOM     66  O   SER C  52     -40.546  37.987 -97.412  1.00 64.82           O  
ATOM     67  CB  SER C  52     -40.509  34.683 -97.875  1.00 60.90           C  
ATOM     68  OG  SER C  52     -41.067  34.555 -99.175  1.00 59.34           O  
ATOM     69  H   SER C  52     -43.064  34.670 -97.177  1.00 63.19           H  
ATOM     70  HA  SER C  52     -40.634  35.865 -96.088  1.00 62.44           H  
ATOM     71  HB2 SER C  52     -40.516  33.695 -97.403  1.00 60.90           H  
ATOM     72  HB3 SER C  52     -39.464  34.981 -98.010  1.00 60.90           H  
ATOM     73  HG  SER C  52     -41.957  34.123 -99.057  1.00 59.34           H  
ATOM     74  N   LEU C  53     -42.376  37.238 -98.518  1.00 60.35           N  
ATOM     75  CA  LEU C  53     -42.357  38.187 -99.612  1.00 57.88           C  
ATOM     76  C   LEU C  53     -42.254  39.651 -99.100  1.00 55.55           C  
ATOM     77  O   LEU C  53     -41.466  40.398 -99.678  1.00 56.18           O  
ATOM     78  CB  LEU C  53     -43.534  38.032-100.582  1.00  0.00           C  
ATOM     79  CG  LEU C  53     -43.579  36.681-101.324  1.00  0.00           C  
ATOM     80  CD1 LEU C  53     -44.861  36.596-102.158  1.00  0.00           C  
ATOM     81  CD2 LEU C  53     -42.364  36.463-102.225  1.00  0.00           C  
ATOM     82  H   LEU C  53     -43.234  36.755 -98.251  1.00 60.35           H  
ATOM     83  HA  LEU C  53     -41.415  38.012-100.146  1.00 57.88           H  
ATOM     84  HB2 LEU C  53     -44.480  38.161-100.045  1.00  0.00           H  
ATOM     85  HB3 LEU C  53     -43.498  38.845-101.320  1.00  0.00           H  
ATOM     86  HG  LEU C  53     -43.606  35.872-100.586  1.00  0.00           H  
ATOM     87 HD11 LEU C  53     -45.747  36.710-101.524  1.00  0.00           H  
ATOM     88 HD12 LEU C  53     -44.889  37.377-102.925  1.00  0.00           H  
ATOM     89 HD13 LEU C  53     -44.935  35.625-102.660  1.00  0.00           H  
ATOM     90 HD21 LEU C  53     -42.243  37.287-102.936  1.00  0.00           H  
ATOM     91 HD22 LEU C  53     -41.443  36.376-101.642  1.00  0.00           H  
ATOM     92 HD23 LEU C  53     -42.469  35.535-102.799  1.00  0.00           H  
ATOM     93  N   PRO C  54     -43.021  40.071 -98.063  1.00 54.02           N  
ATOM     94  CA  PRO C  54     -42.863  41.440 -97.538  1.00 52.73           C  
ATOM     95  C   PRO C  54     -41.446  41.709 -96.980  1.00 53.51           C  
ATOM     96  O   PRO C  54     -40.977  42.841 -96.979  1.00 55.86           O  
ATOM     97  CB  PRO C  54     -43.889  41.527 -96.402  1.00 52.12           C  
ATOM     98  CG  PRO C  54     -44.924  40.472 -96.759  1.00 54.27           C  
ATOM     99  CD  PRO C  54     -44.075  39.361 -97.351  1.00 55.54           C  
ATOM    100  HA  PRO C  54     -43.074  42.142 -98.351  1.00 52.73           H  
ATOM    101  HB2 PRO C  54     -43.435  41.272 -95.436  1.00 52.12           H  
ATOM    102  HB3 PRO C  54     -44.323  42.526 -96.305  1.00 52.12           H  
ATOM    103  HG2 PRO C  54     -45.612  40.868 -97.516  1.00 54.27           H  
ATOM    104  HG3 PRO C  54     -45.509  40.140 -95.898  1.00 54.27           H  
ATOM    105  HD2 PRO C  54     -44.653  38.706 -98.001  1.00 55.54           H  
ATOM    106  HD3 PRO C  54     -43.607  38.769 -96.558  1.00 55.54           H  
ATOM    107  N   THR C  55     -40.828  40.671 -96.426  1.00 54.60           N  
ATOM    108  CA  THR C  55     -39.525  40.758 -95.749  1.00 53.79           C  
ATOM    109  C   THR C  55     -38.385  40.244 -96.667  1.00 52.29           C  
ATOM    110  O   THR C  55     -37.267  39.959 -96.218  1.00 53.25           O  
ATOM    111  CB  THR C  55     -39.547  40.138 -94.336  1.00 54.49           C  
ATOM    112  OG1 THR C  55     -38.504  40.690 -93.517  1.00 51.83           O  
ATOM    113  CG2 THR C  55     -39.489  38.615 -94.303  1.00 53.56           C  
ATOM    114  H   THR C  55     -41.246  39.754 -96.498  1.00 54.60           H  
ATOM    115  HA  THR C  55     -39.296  41.825 -95.626  1.00 53.79           H  
ATOM    116  HB  THR C  55     -40.483  40.447 -93.856  1.00 54.49           H  
ATOM    117 HG21 THR C  55     -40.317  38.174 -94.861  1.00 53.56           H  
ATOM    118 HG22 THR C  55     -38.544  38.234 -94.701  1.00 53.56           H  
ATOM    119 HG23 THR C  55     -39.554  38.253 -93.271  1.00 53.56           H  
ATOM    120  HG1 THR C  55     -38.430  40.126 -92.723  1.00 51.83           H  
ATOM    121  N   SER C  56     -38.646  40.347 -97.972  1.00 50.76           N  
ATOM    122  CA  SER C  56     -37.601  40.237 -98.989  1.00 49.85           C  
ATOM    123  C   SER C  56     -36.928  41.618 -99.177  1.00 47.79           C  
ATOM    124  O   SER C  56     -35.819  41.737 -99.695  1.00 48.76           O  
ATOM    125  CB  SER C  56     -38.166  39.775-100.337  1.00 50.16           C  
ATOM    126  OG  SER C  56     -39.144  40.689-100.856  1.00 49.57           O  
ATOM    127  H   SER C  56     -39.593  40.539 -98.265  1.00 50.76           H  
ATOM    128  HA  SER C  56     -36.835  39.536 -98.640  1.00 49.85           H  
ATOM    129  HB2 SER C  56     -38.636  38.789-100.249  1.00 50.16           H  
ATOM    130  HB3 SER C  56     -37.366  39.704-101.080  1.00 50.16           H  
ATOM    131  HG  SER C  56     -39.998  40.474-100.410  1.00 49.57           H  
ATOM    132  N   HIS C  57     -37.729  42.657 -98.931  1.00 45.59           N  
ATOM    133  CA  HIS C  57     -37.351  44.069 -99.019  1.00 43.78           C  
ATOM    134  C   HIS C  57     -37.264  44.504-100.502  1.00 43.41           C  
ATOM    135  O   HIS C  57     -36.553  45.441-100.870  1.00 42.92           O  
ATOM    136  CB  HIS C  57     -36.150  44.479 -98.163  1.00 42.77           C  
ATOM    137  CG  HIS C  57     -36.331  44.061 -96.746  1.00 41.48           C  
ATOM    138  ND1 HIS C  57     -37.083  44.728 -95.862  1.00 40.42           N  
ATOM    139  CD2 HIS C  57     -35.906  42.902 -96.105  1.00 41.75           C  
ATOM    140  CE1 HIS C  57     -37.147  44.032 -94.717  1.00 40.70           C  
ATOM    141  NE2 HIS C  57     -36.427  42.915 -94.866  1.00 41.38           N  
ATOM    142  H   HIS C  57     -38.689  42.468 -98.680  1.00 45.59           H  
ATOM    143  HA  HIS C  57     -38.230  44.593 -98.631  1.00 43.78           H  
ATOM    144  HB2 HIS C  57     -36.014  45.566 -98.204  1.00 42.77           H  
ATOM    145  HB3 HIS C  57     -35.229  44.042 -98.561  1.00 42.77           H  
ATOM    146  HD2 HIS C  57     -35.275  42.133 -96.525  1.00 41.75           H  
ATOM    147  HE2 HIS C  57     -36.295  42.201 -94.164  1.00 41.38           H  
ATOM    148  HE1 HIS C  57     -37.688  44.324 -93.828  1.00 40.70           H  
ATOM    149  N   THR C  58     -38.182  43.936-101.272  1.00 43.25           N  
ATOM    150  CA  THR C  58     -38.347  44.206-102.703  1.00 44.94           C  
ATOM    151  C   THR C  58     -39.096  45.536-102.958  1.00 45.50           C  
ATOM    152  O   THR C  58     -39.121  46.033-104.098  1.00 46.28           O  
ATOM    153  CB  THR C  58     -39.069  43.052-103.421  1.00 46.26           C  
ATOM    154  OG1 THR C  58     -40.111  42.531-102.585  1.00 47.17           O  
ATOM    155  CG2 THR C  58     -38.100  41.933-103.795  1.00 46.45           C  
ATOM    156  H   THR C  58     -38.824  43.277-100.856  1.00 43.25           H  
ATOM    157  HA  THR C  58     -37.347  44.358-103.133  1.00 44.94           H  
ATOM    158  HB  THR C  58     -39.552  43.409-104.337  1.00 46.26           H  
ATOM    159 HG21 THR C  58     -37.343  42.286-104.502  1.00 46.45           H  
ATOM    160 HG22 THR C  58     -37.583  41.542-102.913  1.00 46.45           H  
ATOM    161 HG23 THR C  58     -38.639  41.094-104.247  1.00 46.45           H  
ATOM    162  HG1 THR C  58     -39.755  41.749-102.107  1.00 47.17           H  
ATOM    163  N   TYR C  59     -39.580  46.147-101.872  1.00 43.87           N  
ATOM    164  CA  TYR C  59     -40.179  47.484-101.893  1.00 43.68           C  
ATOM    165  C   TYR C  59     -39.109  48.599-102.095  1.00 45.69           C  
ATOM    166  O   TYR C  59     -39.445  49.779-102.257  1.00 46.25           O  
ATOM    167  CB  TYR C  59     -41.034  47.771-100.645  1.00 42.43           C  
ATOM    168  CG  TYR C  59     -40.271  47.660 -99.342  1.00 42.08           C  
ATOM    169  CD1 TYR C  59     -39.332  48.627 -98.973  1.00 41.00           C  
ATOM    170  CD2 TYR C  59     -40.447  46.555 -98.506  1.00 42.28           C  
ATOM    171  CE1 TYR C  59     -38.596  48.496 -97.807  1.00 41.80           C  
ATOM    172  CE2 TYR C  59     -39.719  46.415 -97.336  1.00 42.28           C  
ATOM    173  CZ  TYR C  59     -38.798  47.384 -96.985  1.00 42.50           C  
ATOM    174  OH  TYR C  59     -38.020  47.268 -95.877  1.00 42.63           O  
ATOM    175  H   TYR C  59     -39.513  45.666-100.986  1.00 43.87           H  
ATOM    176  HA  TYR C  59     -40.824  47.530-102.780  1.00 43.68           H  
ATOM    177  HB2 TYR C  59     -41.474  48.774-100.704  1.00 42.43           H  
ATOM    178  HB3 TYR C  59     -41.882  47.074-100.626  1.00 42.43           H  
ATOM    179  HD1 TYR C  59     -39.179  49.488 -99.605  1.00 41.00           H  
ATOM    180  HD2 TYR C  59     -41.166  45.796 -98.777  1.00 42.28           H  
ATOM    181  HE1 TYR C  59     -37.871  49.248 -97.535  1.00 41.80           H  
ATOM    182  HE2 TYR C  59     -39.870  45.553 -96.703  1.00 42.28           H  
ATOM    183  HH  TYR C  59     -37.812  46.306 -95.776  1.00 42.63           H  
ATOM    184  N   LEU C  60     -37.856  48.186-102.171  1.00 47.94           N  
ATOM    185  CA  LEU C  60     -36.726  49.041-102.509  1.00 49.52           C  
ATOM    186  C   LEU C  60     -36.590  49.147-104.061  1.00 54.04           C  
ATOM    187  O   LEU C  60     -35.874  49.982-104.567  1.00 56.18           O  
ATOM    188  CB  LEU C  60     -35.416  48.501-101.915  1.00 48.21           C  
ATOM    189  CG  LEU C  60     -35.379  48.460-100.371  1.00 46.96           C  
ATOM    190  CD1 LEU C  60     -34.109  47.749 -99.892  1.00 46.38           C  
ATOM    191  CD2 LEU C  60     -35.438  49.856 -99.757  1.00 47.46           C  
ATOM    192  H   LEU C  60     -37.663  47.200-102.068  1.00 47.94           H  
ATOM    193  HA  LEU C  60     -36.933  50.057-102.153  1.00 49.52           H  
ATOM    194  HB2 LEU C  60     -35.243  47.489-102.304  1.00 48.21           H  
ATOM    195  HB3 LEU C  60     -34.576  49.108-102.277  1.00 48.21           H  
ATOM    196  HG  LEU C  60     -36.239  47.891-100.000  1.00 46.96           H  
ATOM    197 HD11 LEU C  60     -34.076  46.719-100.261  1.00 46.38           H  
ATOM    198 HD12 LEU C  60     -33.207  48.265-100.238  1.00 46.38           H  
ATOM    199 HD13 LEU C  60     -34.075  47.706 -98.797  1.00 46.38           H  
ATOM    200 HD21 LEU C  60     -34.616  50.471-100.132  1.00 47.46           H  
ATOM    201 HD22 LEU C  60     -36.381  50.360 -99.987  1.00 47.46           H  
ATOM    202 HD23 LEU C  60     -35.353  49.808 -98.666  1.00 47.46           H  
ATOM    203  N   GLY C  61     -37.246  48.257-104.770  1.00 56.30           N  
ATOM    204  CA  GLY C  61     -37.170  48.098-106.215  1.00 58.95           C  
ATOM    205  C   GLY C  61     -36.345  46.841-106.513  1.00 62.48           C  
ATOM    206  O   GLY C  61     -35.178  46.763-106.211  1.00 60.72           O  
ATOM    207  H   GLY C  61     -37.865  47.605-104.310  1.00 56.30           H  
ATOM    208  HA2 GLY C  61     -38.192  48.003-106.592  1.00 58.95           H  
ATOM    209  HA3 GLY C  61     -36.690  48.960-106.686  1.00 58.95           H  
ATOM    210  N   ALA C  62     -37.006  45.844-107.051  1.00 66.56           N  
ATOM    211  CA  ALA C  62     -36.532  44.456-107.112  1.00 70.05           C  
ATOM    212  C   ALA C  62     -35.509  44.216-108.238  1.00 71.12           C  
ATOM    213  O   ALA C  62     -35.802  43.777-109.336  1.00 71.48           O  
ATOM    214  CB  ALA C  62     -37.721  43.514-107.280  1.00 70.70           C  
ATOM    215  H   ALA C  62     -37.914  46.012-107.459  1.00 66.56           H  
ATOM    216  HA  ALA C  62     -36.040  44.235-106.156  1.00 70.05           H  
ATOM    217  HB1 ALA C  62     -38.443  43.650-106.469  1.00 70.70           H  
ATOM    218  HB2 ALA C  62     -38.249  43.699-108.222  1.00 70.70           H  
ATOM    219  HB3 ALA C  62     -37.395  42.468-107.279  1.00 70.70           H  
ATOM    220  N   ASP C  63     -34.291  44.638-107.945  1.00 74.01           N  
ATOM    221  CA  ASP C  63     -33.098  44.210-108.713  1.00 78.30           C  
ATOM    222  C   ASP C  63     -31.961  44.301-107.663  1.00 78.02           C  
ATOM    223  O   ASP C  63     -31.542  45.377-107.308  1.00 77.76           O  
ATOM    224  CB  ASP C  63     -32.863  45.155-109.878  1.00  0.00           C  
ATOM    225  CG  ASP C  63     -31.506  44.856-110.445  1.00  0.00           C  
ATOM    226  OD1 ASP C  63     -30.765  45.758-110.829  1.00  0.00           O  
ATOM    227  OD2 ASP C  63     -31.137  43.542-110.460  1.00  0.00           O1-
ATOM    228  H   ASP C  63     -34.043  45.316-107.222  1.00 74.01           H  
ATOM    229  HA  ASP C  63     -33.247  43.176-109.044  1.00 78.30           H  
ATOM    230  HB2 ASP C  63     -32.904  46.204-109.560  1.00  0.00           H  
ATOM    231  HB3 ASP C  63     -33.622  45.019-110.656  1.00  0.00           H  
ATOM    232  N   MET C  64     -31.651  43.166-107.062  1.00 75.05           N  
ATOM    233  CA  MET C  64     -30.816  43.081-105.866  1.00 74.24           C  
ATOM    234  C   MET C  64     -30.288  41.628-105.780  1.00 76.07           C  
ATOM    235  O   MET C  64     -30.925  40.710-106.223  1.00 77.36           O  
ATOM    236  CB  MET C  64     -31.578  43.456-104.569  1.00 71.46           C  
ATOM    237  CG  MET C  64     -31.947  44.937-104.489  1.00 70.62           C  
ATOM    238  SD  MET C  64     -32.409  45.454-102.800  1.00 67.60           S  
ATOM    239  CE  MET C  64     -30.775  45.957-102.204  1.00 65.57           C  
ATOM    240  H   MET C  64     -31.945  42.290-107.470  1.00 75.05           H  
ATOM    241  HA  MET C  64     -29.955  43.749-105.999  1.00 74.24           H  
ATOM    242  HB2 MET C  64     -30.965  43.200-103.698  1.00 71.46           H  
ATOM    243  HB3 MET C  64     -32.488  42.847-104.490  1.00 71.46           H  
ATOM    244  HG2 MET C  64     -32.820  45.135-105.116  1.00 70.62           H  
ATOM    245  HG3 MET C  64     -31.127  45.576-104.829  1.00 70.62           H  
ATOM    246  HE1 MET C  64     -30.070  45.128-102.282  1.00 65.57           H  
ATOM    247  HE2 MET C  64     -30.408  46.811-102.781  1.00 65.57           H  
ATOM    248  HE3 MET C  64     -30.848  46.257-101.155  1.00 65.57           H  
ATOM    249  N   GLU C  65     -29.245  41.449-104.984  1.00 76.92           N  
ATOM    250  CA  GLU C  65     -28.201  40.438-104.896  1.00 76.70           C  
ATOM    251  C   GLU C  65     -27.805  40.526-103.402  1.00 77.37           C  
ATOM    252  O   GLU C  65     -27.809  41.596-102.796  1.00 77.16           O  
ATOM    253  CB  GLU C  65     -27.049  40.713-105.858  1.00  0.00           C  
ATOM    254  CG  GLU C  65     -25.877  39.738-105.761  1.00  0.00           C  
ATOM    255  CD  GLU C  65     -26.299  38.294-105.860  1.00  0.00           C  
ATOM    256  OE1 GLU C  65     -26.115  37.616-106.869  1.00  0.00           O  
ATOM    257  OE2 GLU C  65     -26.857  37.787-104.722  1.00  0.00           O1-
ATOM    258  H   GLU C  65     -29.462  42.062-104.193  1.00 76.92           H  
ATOM    259  HA  GLU C  65     -28.685  39.481-105.115  1.00 76.70           H  
ATOM    260  HB2 GLU C  65     -26.665  41.728-105.695  1.00  0.00           H  
ATOM    261  HB3 GLU C  65     -27.439  40.698-106.885  1.00  0.00           H  
ATOM    262  HG2 GLU C  65     -25.346  39.884-104.813  1.00  0.00           H  
ATOM    263  HG3 GLU C  65     -25.155  39.957-106.557  1.00  0.00           H  
ATOM    264  N   GLU C  66     -27.660  39.352-102.789  1.00 79.30           N  
ATOM    265  CA  GLU C  66     -27.766  39.170-101.340  1.00 76.55           C  
ATOM    266  C   GLU C  66     -26.480  38.526-100.747  1.00 76.94           C  
ATOM    267  O   GLU C  66     -26.526  37.784 -99.769  1.00 79.92           O  
ATOM    268  CB  GLU C  66     -29.005  38.309-101.010  1.00 76.24           C  
ATOM    269  CG  GLU C  66     -30.313  38.747-101.680  1.00 77.82           C  
ATOM    270  CD  GLU C  66     -31.012  39.967-101.127  1.00 79.26           C  
ATOM    271  OE1 GLU C  66     -30.991  40.159 -99.892  1.00 80.84           O  
ATOM    272  OE2 GLU C  66     -31.679  40.668-101.922  1.00 80.13           O1-
ATOM    273  H   GLU C  66     -27.558  38.515-103.345  1.00 79.30           H  
ATOM    274  HA  GLU C  66     -27.877  40.148-100.862  1.00 76.55           H  
ATOM    275  HB2 GLU C  66     -28.803  37.277-101.328  1.00 76.24           H  
ATOM    276  HB3 GLU C  66     -29.137  38.270 -99.922  1.00 76.24           H  
ATOM    277  HG2 GLU C  66     -31.034  37.927-101.558  1.00 77.82           H  
ATOM    278  HG3 GLU C  66     -30.180  38.860-102.762  1.00 77.82           H  
ATOM    279  N   PHE C  67     -25.339  38.925-101.306  1.00 76.01           N  
ATOM    280  CA  PHE C  67     -24.028  38.405-100.891  1.00 78.64           C  
ATOM    281  C   PHE C  67     -23.641  38.799 -99.432  1.00 81.03           C  
ATOM    282  O   PHE C  67     -23.043  39.851 -99.169  1.00 81.08           O  
ATOM    283  CB  PHE C  67     -22.893  38.875-101.830  1.00 78.72           C  
ATOM    284  CG  PHE C  67     -22.564  37.948-102.984  1.00 81.23           C  
ATOM    285  CD1 PHE C  67     -23.565  37.361-103.762  1.00 83.44           C  
ATOM    286  CD2 PHE C  67     -21.233  37.711-103.316  1.00 80.03           C  
ATOM    287  CE1 PHE C  67     -23.242  36.560-104.846  1.00 84.13           C  
ATOM    288  CE2 PHE C  67     -20.905  36.906-104.398  1.00 80.52           C  
ATOM    289  CZ  PHE C  67     -21.910  36.330-105.163  1.00 83.00           C  
ATOM    290  H   PHE C  67     -25.370  39.555-102.094  1.00 76.01           H  
ATOM    291  HA  PHE C  67     -24.099  37.308-100.910  1.00 78.64           H  
ATOM    292  HB2 PHE C  67     -23.119  39.866-102.244  1.00 78.72           H  
ATOM    293  HB3 PHE C  67     -21.971  38.995-101.245  1.00 78.72           H  
ATOM    294  HD1 PHE C  67     -24.602  37.534-103.517  1.00 83.44           H  
ATOM    295  HD2 PHE C  67     -20.447  38.158-102.726  1.00 80.03           H  
ATOM    296  HE1 PHE C  67     -24.024  36.115-105.443  1.00 84.13           H  
ATOM    297  HE2 PHE C  67     -19.869  36.727-104.645  1.00 80.52           H  
ATOM    298  HZ  PHE C  67     -21.655  35.704-106.005  1.00 83.00           H  
ATOM    299  N   HIS C  68     -24.146  37.976 -98.505  1.00 83.18           N  
ATOM    300  CA  HIS C  68     -23.521  37.125 -97.508  1.00 81.59           C  
ATOM    301  C   HIS C  68     -22.665  37.870 -96.451  1.00 80.53           C  
ATOM    302  O   HIS C  68     -21.922  38.808 -96.755  1.00 78.58           O  
ATOM    303  CB  HIS C  68     -22.693  36.010 -98.162  1.00  0.00           C  
ATOM    304  CG  HIS C  68     -22.291  34.961 -97.193  1.00  0.00           C  
ATOM    305  ND1 HIS C  68     -23.145  34.510 -96.213  1.00  0.00           N  
ATOM    306  CE1 HIS C  68     -22.467  33.627 -95.458  1.00  0.00           C  
ATOM    307  NE2 HIS C  68     -21.208  33.477 -95.905  1.00  0.00           N  
ATOM    308  CD2 HIS C  68     -21.091  34.327 -97.008  1.00  0.00           C  
ATOM    309  H   HIS C  68     -25.170  38.080 -98.677  1.00 83.18           H  
ATOM    310  HA  HIS C  68     -24.375  36.679 -96.981  1.00 81.59           H  
ATOM    311  HB2 HIS C  68     -21.801  36.439 -98.637  1.00  0.00           H  
ATOM    312  HB3 HIS C  68     -23.276  35.535 -98.961  1.00  0.00           H  
ATOM    313  HD2 HIS C  68     -20.207  34.460 -97.613  1.00  0.00           H  
ATOM    314  HE2 HIS C  68     -20.493  32.875 -95.522  1.00  0.00           H  
ATOM    315  HE1 HIS C  68     -22.880  33.107 -94.608  1.00  0.00           H  
ATOM    316  N   GLY C  69     -22.744  37.374 -95.219  1.00 80.19           N  
ATOM    317  CA  GLY C  69     -22.070  37.959 -94.070  1.00 78.74           C  
ATOM    318  C   GLY C  69     -20.665  37.361 -93.914  1.00 78.89           C  
ATOM    319  O   GLY C  69     -20.426  36.185 -94.235  1.00 76.89           O  
ATOM    320  H   GLY C  69     -23.237  36.504 -95.077  1.00 80.19           H  
ATOM    321  HA2 GLY C  69     -22.019  39.043 -94.200  1.00 78.74           H  
ATOM    322  HA3 GLY C  69     -22.653  37.723 -93.175  1.00 78.74           H  
ATOM    323  N   ARG C  70     -19.738  38.193 -93.450  1.00 78.05           N  
ATOM    324  CA  ARG C  70     -18.347  37.811 -93.297  1.00 78.54           C  
ATOM    325  C   ARG C  70     -17.584  38.355 -92.072  1.00 77.91           C  
ATOM    326  O   ARG C  70     -16.429  37.960 -91.906  1.00 84.55           O  
ATOM    327  CB  ARG C  70     -17.537  38.120 -94.588  1.00 82.35           C  
ATOM    328  CG  ARG C  70     -17.709  39.512 -95.218  1.00 84.49           C  
ATOM    329  CD  ARG C  70     -17.231  40.719 -94.418  1.00 87.14           C  
ATOM    330  NE  ARG C  70     -15.821  41.094 -94.656  1.00 91.57           N  
ATOM    331  CZ  ARG C  70     -14.768  40.853 -93.871  1.00 93.32           C  
ATOM    332  NH1 ARG C  70     -14.818  39.917 -92.928  1.00 92.51           N  
ATOM    333  NH2 ARG C  70     -13.654  41.556 -94.027  1.00 93.24           N1+
ATOM    334  H   ARG C  70     -19.991  39.149 -93.247  1.00 78.05           H  
ATOM    335  HA  ARG C  70     -18.320  36.721 -93.157  1.00 78.54           H  
ATOM    336  HB2 ARG C  70     -16.469  37.930 -94.430  1.00 82.35           H  
ATOM    337  HB3 ARG C  70     -17.855  37.394 -95.350  1.00 82.35           H  
ATOM    338  HG2 ARG C  70     -18.774  39.652 -95.443  1.00 84.49           H  
ATOM    339  HG3 ARG C  70     -17.198  39.512 -96.189  1.00 84.49           H  
ATOM    340  HD2 ARG C  70     -17.413  40.670 -93.355  1.00 87.14           H  
ATOM    341  HD3 ARG C  70     -17.813  41.581 -94.765  1.00 87.14           H  
ATOM    342  HE  ARG C  70     -15.727  41.817 -95.354  1.00 91.57           H  
ATOM    343 HH11 ARG C  70     -14.014  39.748 -92.341  1.00 92.51           H  
ATOM    344 HH12 ARG C  70     -15.661  39.375 -92.799  1.00 92.51           H  
ATOM    345 HH21 ARG C  70     -13.604  42.271 -94.739  1.00 93.24           H  
ATOM    346 HH22 ARG C  70     -12.855  41.376 -93.435  1.00 93.24           H  
ATOM    347  N   THR C  71     -18.068  39.425 -91.455  1.00 73.14           N  
ATOM    348  CA  THR C  71     -17.315  40.129 -90.410  1.00 74.03           C  
ATOM    349  C   THR C  71     -17.702  39.716 -88.979  1.00 73.14           C  
ATOM    350  O   THR C  71     -18.877  39.598 -88.620  1.00 73.84           O  
ATOM    351  CB  THR C  71     -17.307  41.674 -90.618  1.00 73.41           C  
ATOM    352  OG1 THR C  71     -15.993  42.054 -91.085  1.00 68.61           O  
ATOM    353  CG2 THR C  71     -17.641  42.497 -89.381  1.00 72.69           C  
ATOM    354  H   THR C  71     -18.934  39.839 -91.771  1.00 73.14           H  
ATOM    355  HA  THR C  71     -16.273  39.805 -90.531  1.00 74.03           H  
ATOM    356  HB  THR C  71     -18.003  41.955 -91.415  1.00 73.41           H  
ATOM    357 HG21 THR C  71     -18.663  42.314 -89.037  1.00 72.69           H  
ATOM    358 HG22 THR C  71     -16.943  42.297 -88.565  1.00 72.69           H  
ATOM    359 HG23 THR C  71     -17.542  43.560 -89.602  1.00 72.69           H  
ATOM    360  HG1 THR C  71     -15.909  43.041 -90.983  1.00 68.61           H  
ATOM    361  N   LEU C  72     -16.656  39.640 -88.152  1.00 71.99           N  
ATOM    362  CA  LEU C  72     -16.701  39.607 -86.696  1.00 70.44           C  
ATOM    363  C   LEU C  72     -15.424  40.378 -86.300  1.00 71.18           C  
ATOM    364  O   LEU C  72     -14.372  40.223 -86.922  1.00 74.27           O  
ATOM    365  CB  LEU C  72     -16.647  38.193 -86.113  1.00 69.65           C  
ATOM    366  CG  LEU C  72     -17.950  37.382 -86.252  1.00 68.28           C  
ATOM    367  CD1 LEU C  72     -17.715  35.944 -85.781  1.00 65.30           C  
ATOM    368  CD2 LEU C  72     -19.104  37.996 -85.456  1.00 65.20           C  
ATOM    369  H   LEU C  72     -15.728  39.670 -88.551  1.00 71.99           H  
ATOM    370  HA  LEU C  72     -17.583  40.160 -86.362  1.00 70.44           H  
ATOM    371  HB2 LEU C  72     -15.829  37.640 -86.594  1.00 69.65           H  
ATOM    372  HB3 LEU C  72     -16.383  38.255 -85.048  1.00 69.65           H  
ATOM    373  HG  LEU C  72     -18.238  37.338 -87.308  1.00 68.28           H  
ATOM    374 HD11 LEU C  72     -16.920  35.468 -86.366  1.00 65.30           H  
ATOM    375 HD12 LEU C  72     -17.425  35.913 -84.726  1.00 65.30           H  
ATOM    376 HD13 LEU C  72     -18.622  35.342 -85.902  1.00 65.30           H  
ATOM    377 HD21 LEU C  72     -18.847  38.094 -84.396  1.00 65.20           H  
ATOM    378 HD22 LEU C  72     -19.372  38.988 -85.831  1.00 65.20           H  
ATOM    379 HD23 LEU C  72     -20.001  37.371 -85.529  1.00 65.20           H  
ATOM    380  N   HIS C  73     -15.560  41.256 -85.312  1.00 69.48           N  
ATOM    381  CA  HIS C  73     -14.484  42.118 -84.822  1.00 70.72           C  
ATOM    382  C   HIS C  73     -13.985  41.554 -83.478  1.00 69.44           C  
ATOM    383  O   HIS C  73     -14.575  40.658 -82.885  1.00 67.03           O  
ATOM    384  CB  HIS C  73     -14.944  43.574 -84.681  1.00 71.12           C  
ATOM    385  CG  HIS C  73     -15.269  44.250 -85.970  1.00 71.33           C  
ATOM    386  ND1 HIS C  73     -16.031  45.359 -86.018  1.00 72.97           N  
ATOM    387  CD2 HIS C  73     -14.915  43.961 -87.286  1.00 69.56           C  
ATOM    388  CE1 HIS C  73     -16.163  45.759 -87.296  1.00 71.91           C  
ATOM    389  NE2 HIS C  73     -15.478  44.907 -88.070  1.00 70.20           N  
ATOM    390  H   HIS C  73     -16.454  41.334 -84.850  1.00 69.48           H  
ATOM    391  HA  HIS C  73     -13.636  42.060 -85.516  1.00 70.72           H  
ATOM    392  HB2 HIS C  73     -14.170  44.171 -84.184  1.00 71.12           H  
ATOM    393  HB3 HIS C  73     -15.828  43.616 -84.032  1.00 71.12           H  
ATOM    394  HD2 HIS C  73     -14.304  43.135 -87.618  1.00 69.56           H  
ATOM    395  HE2 HIS C  73     -15.396  44.962 -89.075  1.00 70.20           H  
ATOM    396  HE1 HIS C  73     -16.723  46.617 -87.637  1.00 71.91           H  
ATOM    397  N   ASP C  74     -12.860  42.106 -83.022  1.00 72.21           N  
ATOM    398  CA  ASP C  74     -12.154  41.681 -81.829  1.00 72.62           C  
ATOM    399  C   ASP C  74     -12.827  42.314 -80.582  1.00 72.43           C  
ATOM    400  O   ASP C  74     -13.003  43.532 -80.481  1.00 70.85           O  
ATOM    401  CB  ASP C  74     -10.658  41.968 -81.908  1.00 74.18           C  
ATOM    402  CG  ASP C  74     -10.256  43.318 -82.448  1.00 77.69           C  
ATOM    403  OD1 ASP C  74     -11.009  43.913 -83.253  1.00 79.92           O  
ATOM    404  OD2 ASP C  74      -9.154  43.794 -82.079  1.00 77.22           O1-
ATOM    405  H   ASP C  74     -12.465  42.901 -83.502  1.00 72.21           H  
ATOM    406  HA  ASP C  74     -12.276  40.592 -81.758  1.00 72.62           H  
ATOM    407  HB2 ASP C  74     -10.195  41.233 -82.580  1.00 74.18           H  
ATOM    408  HB3 ASP C  74     -10.202  41.826 -80.920  1.00 74.18           H  
ATOM    409  N   ASP C  75     -13.176  41.435 -79.647  1.00 73.59           N  
ATOM    410  CA  ASP C  75     -14.056  41.755 -78.521  1.00 74.24           C  
ATOM    411  C   ASP C  75     -13.205  42.450 -77.426  1.00 75.35           C  
ATOM    412  O   ASP C  75     -12.080  42.047 -77.134  1.00 75.04           O  
ATOM    413  CB  ASP C  75     -14.704  40.510 -77.940  1.00 74.30           C  
ATOM    414  CG  ASP C  75     -15.985  40.127 -78.635  1.00 73.53           C  
ATOM    415  OD1 ASP C  75     -16.722  41.022 -79.116  1.00 72.46           O  
ATOM    416  OD2 ASP C  75     -16.287  38.917 -78.656  1.00 75.34           O1-
ATOM    417  H   ASP C  75     -12.784  40.505 -79.690  1.00 73.59           H  
ATOM    418  HA  ASP C  75     -14.799  42.471 -78.887  1.00 74.24           H  
ATOM    419  HB2 ASP C  75     -14.964  40.682 -76.890  1.00 74.30           H  
ATOM    420  HB3 ASP C  75     -14.008  39.662 -77.954  1.00 74.30           H  
ATOM    421  N   ASP C  76     -13.761  43.561 -76.932  1.00 76.91           N  
ATOM    422  CA  ASP C  76     -13.196  44.498 -75.954  1.00 77.90           C  
ATOM    423  C   ASP C  76     -11.946  45.220 -76.529  1.00 77.41           C  
ATOM    424  O   ASP C  76     -11.160  45.842 -75.813  1.00 78.37           O  
ATOM    425  CB  ASP C  76     -13.042  43.910 -74.560  1.00 80.70           C  
ATOM    426  CG  ASP C  76     -14.251  44.361 -73.776  1.00 82.19           C  
ATOM    427  OD1 ASP C  76     -15.074  43.499 -73.399  1.00 83.01           O  
ATOM    428  OD2 ASP C  76     -14.379  45.576 -73.517  1.00 83.03           O1-
ATOM    429  H   ASP C  76     -14.678  43.811 -77.273  1.00 76.91           H  
ATOM    430  HA  ASP C  76     -13.926  45.319 -75.934  1.00 77.90           H  
ATOM    431  HB2 ASP C  76     -12.150  44.287 -74.047  1.00 80.70           H  
ATOM    432  HB3 ASP C  76     -12.979  42.817 -74.572  1.00 80.70           H  
ATOM    433  N   SER C  77     -11.915  45.269 -77.860  1.00 76.70           N  
ATOM    434  CA  SER C  77     -10.917  46.003 -78.618  1.00 77.76           C  
ATOM    435  C   SER C  77     -11.512  47.374 -78.991  1.00 77.07           C  
ATOM    436  O   SER C  77     -12.725  47.570 -79.084  1.00 77.45           O  
ATOM    437  CB  SER C  77     -10.494  45.280 -79.885  1.00 78.02           C  
ATOM    438  OG  SER C  77      -9.228  45.766 -80.342  1.00 83.17           O  
ATOM    439  H   SER C  77     -12.647  44.803 -78.378  1.00 76.70           H  
ATOM    440  HA  SER C  77     -10.043  46.168 -77.977  1.00 77.76           H  
ATOM    441  HB2 SER C  77     -11.223  45.420 -80.689  1.00 78.02           H  
ATOM    442  HB3 SER C  77     -10.382  44.211 -79.677  1.00 78.02           H  
ATOM    443  HG  SER C  77      -8.994  45.135 -81.081  1.00 83.17           H  
ATOM    444  N   CYS C  78     -10.607  48.350 -79.082  1.00 76.42           N  
ATOM    445  CA  CYS C  78     -10.945  49.741 -79.374  1.00 75.05           C  
ATOM    446  C   CYS C  78     -10.955  50.025 -80.899  1.00 72.13           C  
ATOM    447  O   CYS C  78     -10.079  50.716 -81.422  1.00 72.52           O  
ATOM    448  CB  CYS C  78      -9.956  50.689 -78.681  1.00 80.11           C  
ATOM    449  SG  CYS C  78     -10.065  50.634 -76.864  1.00 88.10           S  
ATOM    450  H   CYS C  78      -9.643  48.148 -78.855  1.00 76.42           H  
ATOM    451  HA  CYS C  78     -11.952  49.946 -78.994  1.00 75.05           H  
ATOM    452  HB2 CYS C  78     -10.135  51.727 -78.980  1.00 80.11           H  
ATOM    453  HB3 CYS C  78      -8.925  50.443 -78.960  1.00 80.11           H  
ATOM    454  HG  CYS C  78     -10.130  49.296 -76.741  1.00 88.10           H  
ATOM    455  N   GLN C  79     -11.982  49.502 -81.561  1.00 68.43           N  
ATOM    456  CA  GLN C  79     -12.166  49.633 -83.010  1.00 66.12           C  
ATOM    457  C   GLN C  79     -12.703  51.041 -83.419  1.00 65.79           C  
ATOM    458  O   GLN C  79     -12.970  51.891 -82.568  1.00 66.03           O  
ATOM    459  CB  GLN C  79     -13.076  48.514 -83.546  1.00 62.77           C  
ATOM    460  CG  GLN C  79     -12.346  47.172 -83.652  1.00 62.50           C  
ATOM    461  CD  GLN C  79     -11.249  47.202 -84.701  1.00 63.23           C  
ATOM    462  OE1 GLN C  79     -11.045  48.185 -85.417  1.00 63.00           O  
ATOM    463  NE2 GLN C  79     -10.517  46.101 -84.774  1.00 63.94           N  
ATOM    464  H   GLN C  79     -12.678  48.984 -81.043  1.00 68.43           H  
ATOM    465  HA  GLN C  79     -11.164  49.577 -83.452  1.00 66.12           H  
ATOM    466  HB2 GLN C  79     -13.945  48.399 -82.886  1.00 62.77           H  
ATOM    467  HB3 GLN C  79     -13.481  48.772 -84.532  1.00 62.77           H  
ATOM    468  HG2 GLN C  79     -13.063  46.394 -83.939  1.00 62.50           H  
ATOM    469  HG3 GLN C  79     -11.914  46.889 -82.686  1.00 62.50           H  
ATOM    470 HE21 GLN C  79      -9.756  46.043 -85.436  1.00 63.94           H  
ATOM    471 HE22 GLN C  79     -10.719  45.319 -84.167  1.00 63.94           H  
ATOM    472  N   VAL C  80     -12.722  51.279 -84.724  1.00 65.99           N  
ATOM    473  CA  VAL C  80     -13.233  52.508 -85.357  1.00 64.84           C  
ATOM    474  C   VAL C  80     -14.269  52.074 -86.415  1.00 63.01           C  
ATOM    475  O   VAL C  80     -13.962  51.237 -87.269  1.00 63.53           O  
ATOM    476  CB  VAL C  80     -12.105  53.311 -86.053  1.00 66.11           C  
ATOM    477  CG1 VAL C  80     -12.649  54.579 -86.726  1.00 66.60           C  
ATOM    478  CG2 VAL C  80     -10.995  53.713 -85.081  1.00 66.02           C  
ATOM    479  H   VAL C  80     -12.353  50.580 -85.353  1.00 65.99           H  
ATOM    480  HA  VAL C  80     -13.705  53.112 -84.584  1.00 64.84           H  
ATOM    481  HB  VAL C  80     -11.650  52.686 -86.833  1.00 66.11           H  
ATOM    482 HG11 VAL C  80     -13.360  54.339 -87.522  1.00 66.60           H  
ATOM    483 HG12 VAL C  80     -13.155  55.227 -86.001  1.00 66.60           H  
ATOM    484 HG13 VAL C  80     -11.837  55.156 -87.183  1.00 66.60           H  
ATOM    485 HG21 VAL C  80     -11.376  54.391 -84.312  1.00 66.02           H  
ATOM    486 HG22 VAL C  80     -10.551  52.841 -84.593  1.00 66.02           H  
ATOM    487 HG23 VAL C  80     -10.189  54.234 -85.610  1.00 66.02           H  
ATOM    488  N   ILE C  81     -15.482  52.614 -86.336  1.00 61.18           N  
ATOM    489  CA  ILE C  81     -16.596  52.234 -87.228  1.00 60.33           C  
ATOM    490  C   ILE C  81     -17.445  53.520 -87.499  1.00 60.44           C  
ATOM    491  O   ILE C  81     -17.675  54.292 -86.562  1.00 60.82           O  
ATOM    492  CB  ILE C  81     -17.467  51.122 -86.569  1.00 57.86           C  
ATOM    493  CG1 ILE C  81     -16.608  49.924 -86.105  1.00 58.22           C  
ATOM    494  CG2 ILE C  81     -18.584  50.649 -87.502  1.00 56.44           C  
ATOM    495  CD1 ILE C  81     -17.399  48.782 -85.497  1.00 57.07           C  
ATOM    496  H   ILE C  81     -15.666  53.304 -85.621  1.00 61.18           H  
ATOM    497  HA  ILE C  81     -16.165  51.861 -88.162  1.00 60.33           H  
ATOM    498  HB  ILE C  81     -17.950  51.554 -85.684  1.00 57.86           H  
ATOM    499 HG12 ILE C  81     -16.026  49.533 -86.948  1.00 58.22           H  
ATOM    500 HG13 ILE C  81     -15.896  50.253 -85.340  1.00 58.22           H  
ATOM    501 HG21 ILE C  81     -19.181  51.490 -87.856  1.00 56.44           H  
ATOM    502 HG22 ILE C  81     -18.180  50.117 -88.369  1.00 56.44           H  
ATOM    503 HG23 ILE C  81     -19.279  49.978 -86.988  1.00 56.44           H  
ATOM    504 HD11 ILE C  81     -18.040  49.135 -84.686  1.00 57.07           H  
ATOM    505 HD12 ILE C  81     -18.015  48.282 -86.248  1.00 57.07           H  
ATOM    506 HD13 ILE C  81     -16.713  48.033 -85.093  1.00 57.07           H  
ATOM    507  N   PRO C  82     -17.902  53.740 -88.749  1.00 60.40           N  
ATOM    508  CA  PRO C  82     -18.747  54.904 -89.056  1.00 60.21           C  
ATOM    509  C   PRO C  82     -20.223  54.754 -88.597  1.00 57.71           C  
ATOM    510  O   PRO C  82     -20.795  53.667 -88.627  1.00 56.83           O  
ATOM    511  CB  PRO C  82     -18.688  55.016 -90.579  1.00 60.13           C  
ATOM    512  CG  PRO C  82     -18.521  53.568 -91.028  1.00 59.39           C  
ATOM    513  CD  PRO C  82     -17.623  52.968 -89.956  1.00 60.08           C  
ATOM    514  HA  PRO C  82     -18.316  55.789 -88.587  1.00 60.21           H  
ATOM    515  HB2 PRO C  82     -19.569  55.489 -91.024  1.00 60.13           H  
ATOM    516  HB3 PRO C  82     -17.802  55.592 -90.871  1.00 60.13           H  
ATOM    517  HG2 PRO C  82     -18.093  53.478 -92.030  1.00 59.39           H  
ATOM    518  HG3 PRO C  82     -19.494  53.064 -91.032  1.00 59.39           H  
ATOM    519  HD2 PRO C  82     -16.565  53.113 -90.203  1.00 60.08           H  
ATOM    520  HD3 PRO C  82     -17.806  51.903 -89.812  1.00 60.08           H  
ATOM    521  N   VAL C  83     -20.810  55.876 -88.193  1.00 57.31           N  
ATOM    522  CA  VAL C  83     -22.240  56.026 -87.885  1.00 56.91           C  
ATOM    523  C   VAL C  83     -22.900  56.742 -89.089  1.00 58.80           C  
ATOM    524  O   VAL C  83     -22.351  57.705 -89.641  1.00 61.52           O  
ATOM    525  CB  VAL C  83     -22.448  56.871 -86.605  1.00 57.05           C  
ATOM    526  CG1 VAL C  83     -23.930  57.090 -86.283  1.00 54.93           C  
ATOM    527  CG2 VAL C  83     -21.764  56.241 -85.390  1.00 57.74           C  
ATOM    528  H   VAL C  83     -20.243  56.700 -88.060  1.00 57.31           H  
ATOM    529  HA  VAL C  83     -22.681  55.032 -87.767  1.00 56.91           H  
ATOM    530  HB  VAL C  83     -22.000  57.859 -86.765  1.00 57.05           H  
ATOM    531 HG11 VAL C  83     -24.424  57.682 -87.058  1.00 54.93           H  
ATOM    532 HG12 VAL C  83     -24.462  56.138 -86.182  1.00 54.93           H  
ATOM    533 HG13 VAL C  83     -24.043  57.645 -85.346  1.00 54.93           H  
ATOM    534 HG21 VAL C  83     -22.222  55.281 -85.132  1.00 57.74           H  
ATOM    535 HG22 VAL C  83     -20.697  56.077 -85.568  1.00 57.74           H  
ATOM    536 HG23 VAL C  83     -21.850  56.897 -84.517  1.00 57.74           H  
ATOM    537  N   LEU C  84     -24.090  56.281 -89.455  1.00 59.24           N  
ATOM    538  CA  LEU C  84     -24.894  56.861 -90.536  1.00 62.42           C  
ATOM    539  C   LEU C  84     -26.162  57.546 -89.944  1.00 64.68           C  
ATOM    540  O   LEU C  84     -26.574  57.199 -88.832  1.00 63.85           O  
ATOM    541  CB  LEU C  84     -25.328  55.786 -91.545  1.00 62.13           C  
ATOM    542  CG  LEU C  84     -24.179  55.010 -92.216  1.00 62.04           C  
ATOM    543  CD1 LEU C  84     -24.763  53.994 -93.199  1.00 61.01           C  
ATOM    544  CD2 LEU C  84     -23.194  55.917 -92.953  1.00 63.40           C  
ATOM    545  H   LEU C  84     -24.503  55.506 -88.955  1.00 59.24           H  
ATOM    546  HA  LEU C  84     -24.288  57.623 -91.029  1.00 62.42           H  
ATOM    547  HB2 LEU C  84     -25.982  55.066 -91.033  1.00 62.13           H  
ATOM    548  HB3 LEU C  84     -25.949  56.246 -92.324  1.00 62.13           H  
ATOM    549  HG  LEU C  84     -23.627  54.456 -91.448  1.00 62.04           H  
ATOM    550 HD11 LEU C  84     -25.514  53.361 -92.717  1.00 61.01           H  
ATOM    551 HD12 LEU C  84     -25.246  54.502 -94.038  1.00 61.01           H  
ATOM    552 HD13 LEU C  84     -23.979  53.343 -93.598  1.00 61.01           H  
ATOM    553 HD21 LEU C  84     -23.708  56.559 -93.677  1.00 63.40           H  
ATOM    554 HD22 LEU C  84     -22.646  56.556 -92.257  1.00 63.40           H  
ATOM    555 HD23 LEU C  84     -22.451  55.323 -93.496  1.00 63.40           H  
ATOM    556  N   PRO C  85     -26.790  58.475 -90.704  1.00 68.49           N  
ATOM    557  CA  PRO C  85     -28.059  59.085 -90.286  1.00 70.47           C  
ATOM    558  C   PRO C  85     -29.292  58.146 -90.487  1.00 70.91           C  
ATOM    559  O   PRO C  85     -29.155  56.945 -90.751  1.00 71.48           O  
ATOM    560  CB  PRO C  85     -28.178  60.347 -91.162  1.00 71.25           C  
ATOM    561  CG  PRO C  85     -26.823  60.488 -91.843  1.00 72.52           C  
ATOM    562  CD  PRO C  85     -26.362  59.051 -91.965  1.00 70.52           C  
ATOM    563  HA  PRO C  85     -27.998  59.341 -89.222  1.00 70.47           H  
ATOM    564  HB2 PRO C  85     -28.945  60.233 -91.930  1.00 71.25           H  
ATOM    565  HB3 PRO C  85     -28.430  61.233 -90.571  1.00 71.25           H  
ATOM    566  HG2 PRO C  85     -26.141  61.050 -91.194  1.00 72.52           H  
ATOM    567  HG3 PRO C  85     -26.879  61.004 -92.805  1.00 72.52           H  
ATOM    568  HD2 PRO C  85     -25.289  58.980 -92.137  1.00 70.52           H  
ATOM    569  HD3 PRO C  85     -26.893  58.524 -92.764  1.00 70.52           H  
ATOM    570  N   GLN C  86     -30.474  58.720 -90.259  1.00 70.77           N  
ATOM    571  CA  GLN C  86     -31.796  58.088 -90.393  1.00 69.95           C  
ATOM    572  C   GLN C  86     -32.129  57.001 -89.337  1.00 66.36           C  
ATOM    573  O   GLN C  86     -33.286  56.856 -88.945  1.00 64.27           O  
ATOM    574  CB  GLN C  86     -32.095  57.536 -91.803  1.00 71.63           C  
ATOM    575  CG  GLN C  86     -32.563  58.611 -92.785  1.00 75.22           C  
ATOM    576  CD  GLN C  86     -31.454  59.561 -93.165  1.00 79.18           C  
ATOM    577  OE1 GLN C  86     -31.348  60.678 -92.650  1.00 82.72           O  
ATOM    578  NE2 GLN C  86     -30.577  59.088 -94.054  1.00 76.69           N  
ATOM    579  H   GLN C  86     -30.492  59.693 -89.988  1.00 70.77           H  
ATOM    580  HA  GLN C  86     -32.504  58.900 -90.176  1.00 69.95           H  
ATOM    581  HB2 GLN C  86     -31.229  57.002 -92.209  1.00 71.63           H  
ATOM    582  HB3 GLN C  86     -32.901  56.794 -91.733  1.00 71.63           H  
ATOM    583  HG2 GLN C  86     -33.399  59.186 -92.372  1.00 75.22           H  
ATOM    584  HG3 GLN C  86     -32.930  58.136 -93.702  1.00 75.22           H  
ATOM    585 HE21 GLN C  86     -30.704  58.167 -94.449  1.00 76.69           H  
ATOM    586 HE22 GLN C  86     -29.786  59.652 -94.332  1.00 76.69           H  
ATOM    587  N   VAL C  87     -31.182  56.140 -89.051  1.00 66.69           N  
ATOM    588  CA  VAL C  87     -31.401  54.977 -88.183  1.00 67.34           C  
ATOM    589  C   VAL C  87     -31.379  55.419 -86.693  1.00 67.73           C  
ATOM    590  O   VAL C  87     -30.444  55.204 -85.964  1.00 68.39           O  
ATOM    591  CB  VAL C  87     -30.377  53.853 -88.468  1.00 68.12           C  
ATOM    592  CG1 VAL C  87     -30.732  52.573 -87.703  1.00 67.60           C  
ATOM    593  CG2 VAL C  87     -30.309  53.510 -89.959  1.00 68.87           C  
ATOM    594  H   VAL C  87     -30.269  56.208 -89.479  1.00 66.69           H  
ATOM    595  HA  VAL C  87     -32.408  54.589 -88.394  1.00 67.34           H  
ATOM    596  HB  VAL C  87     -29.378  54.180 -88.151  1.00 68.12           H  
ATOM    597 HG11 VAL C  87     -30.792  52.742 -86.625  1.00 67.60           H  
ATOM    598 HG12 VAL C  87     -31.695  52.171 -88.035  1.00 67.60           H  
ATOM    599 HG13 VAL C  87     -29.973  51.802 -87.870  1.00 67.60           H  
ATOM    600 HG21 VAL C  87     -31.288  53.203 -90.343  1.00 68.87           H  
ATOM    601 HG22 VAL C  87     -29.961  54.356 -90.557  1.00 68.87           H  
ATOM    602 HG23 VAL C  87     -29.603  52.693 -90.129  1.00 68.87           H  
ATOM    603  N   MET C  88     -32.459  56.053 -86.300  1.00 68.12           N  
ATOM    604  CA  MET C  88     -32.737  56.380 -84.895  1.00 69.37           C  
ATOM    605  C   MET C  88     -33.656  55.230 -84.407  1.00 67.52           C  
ATOM    606  O   MET C  88     -34.856  55.258 -84.571  1.00 68.26           O  
ATOM    607  CB  MET C  88     -33.393  57.762 -84.792  1.00 72.07           C  
ATOM    608  CG  MET C  88     -33.051  58.527 -83.511  1.00 77.78           C  
ATOM    609  SD  MET C  88     -33.604  57.698 -81.990  1.00 84.84           S  
ATOM    610  CE  MET C  88     -33.317  59.059 -80.828  1.00 85.04           C  
ATOM    611  H   MET C  88     -33.151  56.331 -86.981  1.00 68.12           H  
ATOM    612  HA  MET C  88     -31.798  56.358 -84.331  1.00 69.37           H  
ATOM    613  HB2 MET C  88     -34.480  57.697 -84.896  1.00 72.07           H  
ATOM    614  HB3 MET C  88     -33.050  58.386 -85.629  1.00 72.07           H  
ATOM    615  HG2 MET C  88     -33.529  59.512 -83.560  1.00 77.78           H  
ATOM    616  HG3 MET C  88     -31.970  58.686 -83.452  1.00 77.78           H  
ATOM    617  HE1 MET C  88     -32.303  59.450 -80.934  1.00 85.04           H  
ATOM    618  HE2 MET C  88     -34.036  59.862 -81.008  1.00 85.04           H  
ATOM    619  HE3 MET C  88     -33.449  58.695 -79.806  1.00 85.04           H  
ATOM    620  N   MET C  89     -33.017  54.155 -84.005  1.00 64.20           N  
ATOM    621  CA  MET C  89     -33.647  52.974 -83.416  1.00 63.91           C  
ATOM    622  C   MET C  89     -32.545  52.082 -82.794  1.00 62.34           C  
ATOM    623  O   MET C  89     -31.403  52.164 -83.146  1.00 63.69           O  
ATOM    624  CB  MET C  89     -34.469  52.146 -84.423  1.00 64.31           C  
ATOM    625  CG  MET C  89     -33.660  51.743 -85.658  1.00 64.01           C  
ATOM    626  SD  MET C  89     -34.557  50.561 -86.719  1.00 65.54           S  
ATOM    627  CE  MET C  89     -34.294  49.050 -85.753  1.00 63.89           C  
ATOM    628  H   MET C  89     -32.020  54.088 -84.153  1.00 64.20           H  
ATOM    629  HA  MET C  89     -34.307  53.323 -82.613  1.00 63.91           H  
ATOM    630  HB2 MET C  89     -35.344  52.723 -84.744  1.00 64.31           H  
ATOM    631  HB3 MET C  89     -34.856  51.258 -83.910  1.00 64.31           H  
ATOM    632  HG2 MET C  89     -32.695  51.300 -85.394  1.00 64.01           H  
ATOM    633  HG3 MET C  89     -33.457  52.629 -86.267  1.00 64.01           H  
ATOM    634  HE1 MET C  89     -33.225  48.853 -85.642  1.00 63.89           H  
ATOM    635  HE2 MET C  89     -34.756  49.134 -84.768  1.00 63.89           H  
ATOM    636  HE3 MET C  89     -34.749  48.208 -86.280  1.00 63.89           H  
ATOM    637  N   ILE C  90     -32.953  51.213 -81.891  1.00 59.34           N  
ATOM    638  CA  ILE C  90     -32.061  50.216 -81.297  1.00 58.13           C  
ATOM    639  C   ILE C  90     -32.141  48.991 -82.243  1.00 55.27           C  
ATOM    640  O   ILE C  90     -33.184  48.461 -82.487  1.00 57.27           O  
ATOM    641  CB  ILE C  90     -32.488  49.821 -79.862  1.00 59.28           C  
ATOM    642  CG1 ILE C  90     -32.321  50.957 -78.829  1.00 61.59           C  
ATOM    643  CG2 ILE C  90     -31.665  48.618 -79.366  1.00 58.33           C  
ATOM    644  CD1 ILE C  90     -33.244  52.152 -79.007  1.00 63.30           C  
ATOM    645  H   ILE C  90     -33.919  51.215 -81.594  1.00 59.34           H  
ATOM    646  HA  ILE C  90     -31.038  50.611 -81.284  1.00 58.13           H  
ATOM    647  HB  ILE C  90     -33.543  49.518 -79.868  1.00 59.28           H  
ATOM    648 HG12 ILE C  90     -32.526  50.539 -77.836  1.00 61.59           H  
ATOM    649 HG13 ILE C  90     -31.281  51.303 -78.813  1.00 61.59           H  
ATOM    650 HG21 ILE C  90     -31.872  47.720 -79.956  1.00 58.33           H  
ATOM    651 HG22 ILE C  90     -30.590  48.825 -79.418  1.00 58.33           H  
ATOM    652 HG23 ILE C  90     -31.909  48.376 -78.328  1.00 58.33           H  
ATOM    653 HD11 ILE C  90     -32.938  52.778 -79.848  1.00 63.30           H  
ATOM    654 HD12 ILE C  90     -34.281  51.836 -79.155  1.00 63.30           H  
ATOM    655 HD13 ILE C  90     -33.211  52.785 -78.114  1.00 63.30           H  
ATOM    656  N   LEU C  91     -31.001  48.576 -82.728  1.00 51.70           N  
ATOM    657  CA  LEU C  91     -30.824  47.482 -83.703  1.00 49.55           C  
ATOM    658  C   LEU C  91     -30.056  46.381 -82.946  1.00 50.10           C  
ATOM    659  O   LEU C  91     -29.071  46.659 -82.253  1.00 54.56           O  
ATOM    660  CB  LEU C  91     -30.044  48.046 -84.899  1.00 49.19           C  
ATOM    661  CG  LEU C  91     -29.781  47.151 -86.122  1.00 47.90           C  
ATOM    662  CD1 LEU C  91     -28.599  46.209 -85.929  1.00 47.66           C  
ATOM    663  CD2 LEU C  91     -31.014  46.391 -86.589  1.00 46.59           C  
ATOM    664  H   LEU C  91     -30.147  48.996 -82.391  1.00 51.70           H  
ATOM    665  HA  LEU C  91     -31.808  47.122 -84.012  1.00 49.55           H  
ATOM    666  HB2 LEU C  91     -30.610  48.915 -85.263  1.00 49.19           H  
ATOM    667  HB3 LEU C  91     -29.083  48.445 -84.549  1.00 49.19           H  
ATOM    668  HG  LEU C  91     -29.493  47.825 -86.938  1.00 47.90           H  
ATOM    669 HD11 LEU C  91     -27.713  46.757 -85.595  1.00 47.66           H  
ATOM    670 HD12 LEU C  91     -28.813  45.420 -85.206  1.00 47.66           H  
ATOM    671 HD13 LEU C  91     -28.346  45.727 -86.879  1.00 47.66           H  
ATOM    672 HD21 LEU C  91     -31.350  45.690 -85.828  1.00 46.59           H  
ATOM    673 HD22 LEU C  91     -31.837  47.075 -86.817  1.00 46.59           H  
ATOM    674 HD23 LEU C  91     -30.797  45.808 -87.490  1.00 46.59           H  
ATOM    675  N   ILE C  92     -30.536  45.148 -83.044  1.00 46.57           N  
ATOM    676  CA  ILE C  92     -30.051  43.980 -82.282  1.00 43.55           C  
ATOM    677  C   ILE C  92     -29.353  42.975 -83.255  1.00 42.53           C  
ATOM    678  O   ILE C  92     -29.748  42.884 -84.413  1.00 41.08           O  
ATOM    679  CB  ILE C  92     -31.274  43.412 -81.509  1.00 42.85           C  
ATOM    680  CG1 ILE C  92     -31.591  44.359 -80.329  1.00 43.21           C  
ATOM    681  CG2 ILE C  92     -31.105  41.988 -80.990  1.00 42.96           C  
ATOM    682  CD1 ILE C  92     -32.982  44.180 -79.756  1.00 43.37           C  
ATOM    683  H   ILE C  92     -31.310  44.973 -83.668  1.00 46.57           H  
ATOM    684  HA  ILE C  92     -29.308  44.339 -81.565  1.00 43.55           H  
ATOM    685  HB  ILE C  92     -32.136  43.398 -82.189  1.00 42.85           H  
ATOM    686 HG12 ILE C  92     -30.856  44.211 -79.531  1.00 43.21           H  
ATOM    687 HG13 ILE C  92     -31.505  45.405 -80.642  1.00 43.21           H  
ATOM    688 HG21 ILE C  92     -30.856  41.292 -81.793  1.00 42.96           H  
ATOM    689 HG22 ILE C  92     -30.332  41.947 -80.223  1.00 42.96           H  
ATOM    690 HG23 ILE C  92     -32.030  41.619 -80.537  1.00 42.96           H  
ATOM    691 HD11 ILE C  92     -33.735  44.363 -80.525  1.00 43.37           H  
ATOM    692 HD12 ILE C  92     -33.133  43.181 -79.341  1.00 43.37           H  
ATOM    693 HD13 ILE C  92     -33.134  44.906 -78.953  1.00 43.37           H  
ATOM    694  N   PRO C  93     -28.353  42.216 -82.771  1.00 42.93           N  
ATOM    695  CA  PRO C  93     -27.747  41.171 -83.607  1.00 43.24           C  
ATOM    696  C   PRO C  93     -28.758  40.148 -84.172  1.00 42.78           C  
ATOM    697  O   PRO C  93     -29.688  39.709 -83.483  1.00 42.60           O  
ATOM    698  CB  PRO C  93     -26.738  40.474 -82.694  1.00 43.59           C  
ATOM    699  CG  PRO C  93     -26.357  41.562 -81.702  1.00 43.86           C  
ATOM    700  CD  PRO C  93     -27.670  42.302 -81.487  1.00 43.61           C  
ATOM    701  HA  PRO C  93     -27.233  41.691 -84.416  1.00 43.24           H  
ATOM    702  HB2 PRO C  93     -27.195  39.629 -82.166  1.00 43.59           H  
ATOM    703  HB3 PRO C  93     -25.875  40.092 -83.248  1.00 43.59           H  
ATOM    704  HG2 PRO C  93     -25.615  42.231 -82.153  1.00 43.86           H  
ATOM    705  HG3 PRO C  93     -25.941  41.164 -80.773  1.00 43.86           H  
ATOM    706  HD2 PRO C  93     -27.507  43.337 -81.179  1.00 43.61           H  
ATOM    707  HD3 PRO C  93     -28.275  41.790 -80.738  1.00 43.61           H  
ATOM    708  N   GLY C  94     -28.589  39.843 -85.458  1.00 42.59           N  
ATOM    709  CA  GLY C  94     -29.482  38.948 -86.178  1.00 41.99           C  
ATOM    710  C   GLY C  94     -30.648  39.660 -86.891  1.00 41.21           C  
ATOM    711  O   GLY C  94     -31.279  39.098 -87.772  1.00 41.21           O  
ATOM    712  H   GLY C  94     -27.828  40.271 -85.965  1.00 42.59           H  
ATOM    713  HA2 GLY C  94     -28.879  38.437 -86.935  1.00 41.99           H  
ATOM    714  HA3 GLY C  94     -29.903  38.206 -85.492  1.00 41.99           H  
ATOM    715  N   GLN C  95     -30.943  40.883 -86.457  1.00 41.15           N  
ATOM    716  CA  GLN C  95     -32.050  41.680 -86.974  1.00 40.83           C  
ATOM    717  C   GLN C  95     -31.579  42.313 -88.303  1.00 42.38           C  
ATOM    718  O   GLN C  95     -30.480  42.851 -88.405  1.00 44.79           O  
ATOM    719  CB  GLN C  95     -32.420  42.764 -85.958  1.00 40.74           C  
ATOM    720  CG  GLN C  95     -33.697  43.537 -86.275  1.00 40.50           C  
ATOM    721  CD  GLN C  95     -33.992  44.600 -85.225  1.00 40.66           C  
ATOM    722  NE2 GLN C  95     -35.030  45.254 -85.320  1.00 41.65           N  
ATOM    723  OE1 GLN C  95     -33.122  44.789 -84.244  1.00 40.52           O  
ATOM    724  H   GLN C  95     -30.364  41.296 -85.740  1.00 41.15           H  
ATOM    725  HA  GLN C  95     -32.901  41.013 -87.155  1.00 40.83           H  
ATOM    726  HB2 GLN C  95     -32.522  42.306 -84.965  1.00 40.74           H  
ATOM    727  HB3 GLN C  95     -31.593  43.476 -85.885  1.00 40.74           H  
ATOM    728  HG2 GLN C  95     -34.551  42.851 -86.325  1.00 40.50           H  
ATOM    729  HG3 GLN C  95     -33.611  44.043 -87.242  1.00 40.50           H  
ATOM    730 HE21 GLN C  95     -35.243  45.966 -84.636  1.00 41.65           H  
ATOM    731 HE22 GLN C  95     -35.668  45.080 -86.083  1.00 41.65           H  
ATOM    732  N   THR C  96     -32.443  42.280 -89.294  1.00 42.69           N  
ATOM    733  CA  THR C  96     -32.191  42.903 -90.605  1.00 42.89           C  
ATOM    734  C   THR C  96     -32.636  44.370 -90.500  1.00 42.81           C  
ATOM    735  O   THR C  96     -33.694  44.711 -89.963  1.00 44.95           O  
ATOM    736  CB  THR C  96     -32.921  42.180 -91.763  1.00 43.55           C  
ATOM    737  OG1 THR C  96     -32.148  41.046 -92.198  1.00 45.51           O  
ATOM    738  CG2 THR C  96     -33.146  43.031 -93.010  1.00 45.55           C  
ATOM    739  H   THR C  96     -33.357  41.870 -89.161  1.00 42.69           H  
ATOM    740  HA  THR C  96     -31.113  42.853 -90.781  1.00 42.89           H  
ATOM    741  HB  THR C  96     -33.892  41.798 -91.425  1.00 43.55           H  
ATOM    742 HG21 THR C  96     -33.841  43.852 -92.824  1.00 45.55           H  
ATOM    743 HG22 THR C  96     -32.202  43.438 -93.388  1.00 45.55           H  
ATOM    744 HG23 THR C  96     -33.566  42.419 -93.816  1.00 45.55           H  
ATOM    745  HG1 THR C  96     -31.993  40.490 -91.409  1.00 45.51           H  
ATOM    746  N   LEU C  97     -31.810  45.247 -91.072  1.00 41.51           N  
ATOM    747  CA  LEU C  97     -31.991  46.692 -91.152  1.00 40.31           C  
ATOM    748  C   LEU C  97     -31.949  47.031 -92.660  1.00 40.97           C  
ATOM    749  O   LEU C  97     -30.881  47.007 -93.267  1.00 42.93           O  
ATOM    750  CB  LEU C  97     -30.835  47.369 -90.401  1.00 40.60           C  
ATOM    751  CG  LEU C  97     -30.736  48.895 -90.561  1.00 40.82           C  
ATOM    752  CD1 LEU C  97     -32.015  49.610 -90.140  1.00 40.48           C  
ATOM    753  CD2 LEU C  97     -29.559  49.410 -89.736  1.00 40.74           C  
ATOM    754  H   LEU C  97     -30.966  44.911 -91.513  1.00 41.51           H  
ATOM    755  HA  LEU C  97     -32.941  46.969 -90.691  1.00 40.31           H  
ATOM    756  HB2 LEU C  97     -30.928  47.125 -89.338  1.00 40.60           H  
ATOM    757  HB3 LEU C  97     -29.882  46.926 -90.722  1.00 40.60           H  
ATOM    758  HG  LEU C  97     -30.534  49.137 -91.611  1.00 40.82           H  
ATOM    759 HD11 LEU C  97     -32.844  49.349 -90.803  1.00 40.48           H  
ATOM    760 HD12 LEU C  97     -32.300  49.348 -89.115  1.00 40.48           H  
ATOM    761 HD13 LEU C  97     -31.887  50.695 -90.189  1.00 40.48           H  
ATOM    762 HD21 LEU C  97     -29.761  49.322 -88.665  1.00 40.74           H  
ATOM    763 HD22 LEU C  97     -28.644  48.852 -89.959  1.00 40.74           H  
ATOM    764 HD23 LEU C  97     -29.368  50.463 -89.956  1.00 40.74           H  
ATOM    765  N   PRO C  98     -33.124  47.259 -93.276  1.00 40.30           N  
ATOM    766  CA  PRO C  98     -33.171  47.770 -94.645  1.00 40.12           C  
ATOM    767  C   PRO C  98     -32.974  49.308 -94.620  1.00 40.63           C  
ATOM    768  O   PRO C  98     -33.326  49.966 -93.643  1.00 41.00           O  
ATOM    769  CB  PRO C  98     -34.550  47.359 -95.130  1.00 39.07           C  
ATOM    770  CG  PRO C  98     -35.408  47.440 -93.870  1.00 38.83           C  
ATOM    771  CD  PRO C  98     -34.464  47.061 -92.741  1.00 39.28           C  
ATOM    772  HA  PRO C  98     -32.384  47.321 -95.253  1.00 40.12           H  
ATOM    773  HB2 PRO C  98     -34.930  47.971 -95.951  1.00 39.07           H  
ATOM    774  HB3 PRO C  98     -34.520  46.318 -95.474  1.00 39.07           H  
ATOM    775  HG2 PRO C  98     -36.278  46.786 -93.914  1.00 38.83           H  
ATOM    776  HG3 PRO C  98     -35.771  48.458 -93.708  1.00 38.83           H  
ATOM    777  HD2 PRO C  98     -34.577  46.013 -92.453  1.00 39.28           H  
ATOM    778  HD3 PRO C  98     -34.622  47.690 -91.860  1.00 39.28           H  
ATOM    779  N   LEU C  99     -32.440  49.856 -95.706  1.00 41.21           N  
ATOM    780  CA  LEU C  99     -32.132  51.280 -95.783  1.00 41.54           C  
ATOM    781  C   LEU C  99     -32.135  51.819 -97.237  1.00 42.30           C  
ATOM    782  O   LEU C  99     -31.885  51.111 -98.211  1.00 42.69           O  
ATOM    783  CB  LEU C  99     -30.739  51.559 -95.177  1.00 41.39           C  
ATOM    784  CG  LEU C  99     -30.724  52.327 -93.842  1.00 40.79           C  
ATOM    785  CD1 LEU C  99     -29.271  52.426 -93.366  1.00 40.75           C  
ATOM    786  CD2 LEU C  99     -31.324  53.729 -93.951  1.00 40.56           C  
ATOM    787  H   LEU C  99     -32.211  49.266 -96.493  1.00 41.21           H  
ATOM    788  HA  LEU C  99     -32.916  51.813 -95.234  1.00 41.54           H  
ATOM    789  HB2 LEU C  99     -30.225  50.603 -95.012  1.00 41.39           H  
ATOM    790  HB3 LEU C  99     -30.116  52.112 -95.893  1.00 41.39           H  
ATOM    791  HG  LEU C  99     -31.293  51.764 -93.093  1.00 40.79           H  
ATOM    792 HD11 LEU C  99     -28.862  51.428 -93.184  1.00 40.75           H  
ATOM    793 HD12 LEU C  99     -28.639  52.918 -94.113  1.00 40.75           H  
ATOM    794 HD13 LEU C  99     -29.191  52.996 -92.439  1.00 40.75           H  
ATOM    795 HD21 LEU C  99     -30.830  54.312 -94.735  1.00 40.56           H  
ATOM    796 HD22 LEU C  99     -32.394  53.692 -94.174  1.00 40.56           H  
ATOM    797 HD23 LEU C  99     -31.213  54.274 -93.008  1.00 40.56           H  
ATOM    798  N   GLN C 100     -32.330  53.133 -97.323  1.00 42.42           N  
ATOM    799  CA  GLN C 100     -32.107  53.939 -98.516  1.00 42.45           C  
ATOM    800  C   GLN C 100     -31.326  55.168 -98.035  1.00 42.78           C  
ATOM    801  O   GLN C 100     -31.687  55.790 -97.032  1.00 41.88           O  
ATOM    802  CB  GLN C 100     -33.399  54.428 -99.170  1.00 42.65           C  
ATOM    803  CG  GLN C 100     -34.296  53.290 -99.638  1.00 43.74           C  
ATOM    804  CD  GLN C 100     -35.356  53.761-100.612  1.00 44.34           C  
ATOM    805  NE2 GLN C 100     -36.096  54.698-100.322  1.00 45.68           N  
ATOM    806  OE1 GLN C 100     -35.441  53.108-101.764  1.00 44.64           O  
ATOM    807  H   GLN C 100     -32.604  53.636 -96.491  1.00 42.42           H  
ATOM    808  HA  GLN C 100     -31.511  53.364 -99.230  1.00 42.45           H  
ATOM    809  HB2 GLN C 100     -33.956  55.065 -98.472  1.00 42.65           H  
ATOM    810  HB3 GLN C 100     -33.142  55.070-100.023  1.00 42.65           H  
ATOM    811  HG2 GLN C 100     -34.795  52.812 -98.788  1.00 43.74           H  
ATOM    812  HG3 GLN C 100     -33.689  52.533-100.144  1.00 43.74           H  
ATOM    813 HE21 GLN C 100     -36.806  55.001-100.973  1.00 45.68           H  
ATOM    814 HE22 GLN C 100     -35.993  55.166 -99.432  1.00 45.68           H  
ATOM    815  N   LEU C 101     -30.292  55.529 -98.783  1.00 43.88           N  
ATOM    816  CA  LEU C 101     -29.360  56.603 -98.445  1.00 46.15           C  
ATOM    817  C   LEU C 101     -29.226  57.476 -99.709  1.00 47.06           C  
ATOM    818  O   LEU C 101     -29.271  57.000-100.840  1.00 46.37           O  
ATOM    819  CB  LEU C 101     -28.009  56.027 -98.029  1.00 46.84           C  
ATOM    820  CG  LEU C 101     -28.057  55.174 -96.745  1.00 45.54           C  
ATOM    821  CD1 LEU C 101     -26.737  54.429 -96.584  1.00 46.30           C  
ATOM    822  CD2 LEU C 101     -28.331  56.012 -95.496  1.00 44.11           C  
ATOM    823  H   LEU C 101     -30.135  55.070 -99.669  1.00 43.88           H  
ATOM    824  HA  LEU C 101     -29.788  57.211 -97.642  1.00 46.15           H  
ATOM    825  HB2 LEU C 101     -27.630  55.403 -98.845  1.00 46.84           H  
ATOM    826  HB3 LEU C 101     -27.286  56.840 -97.913  1.00 46.84           H  
ATOM    827  HG  LEU C 101     -28.845  54.417 -96.833  1.00 45.54           H  
ATOM    828 HD11 LEU C 101     -26.526  53.807 -97.460  1.00 46.30           H  
ATOM    829 HD12 LEU C 101     -25.911  55.136 -96.458  1.00 46.30           H  
ATOM    830 HD13 LEU C 101     -26.767  53.769 -95.712  1.00 46.30           H  
ATOM    831 HD21 LEU C 101     -27.563  56.777 -95.355  1.00 44.11           H  
ATOM    832 HD22 LEU C 101     -29.303  56.508 -95.550  1.00 44.11           H  
ATOM    833 HD23 LEU C 101     -28.337  55.382 -94.600  1.00 44.11           H  
ATOM    834  N   PHE C 102     -29.198  58.787 -99.479  1.00 49.21           N  
ATOM    835  CA  PHE C 102     -29.368  59.793-100.532  1.00 53.71           C  
ATOM    836  C   PHE C 102     -28.297  60.903-100.531  1.00 57.31           C  
ATOM    837  O   PHE C 102     -28.122  61.588-101.541  1.00 57.70           O  
ATOM    838  CB  PHE C 102     -30.712  60.536-100.351  1.00 52.17           C  
ATOM    839  CG  PHE C 102     -31.956  59.686-100.433  1.00 51.15           C  
ATOM    840  CD1 PHE C 102     -32.641  59.536-101.642  1.00 51.00           C  
ATOM    841  CD2 PHE C 102     -32.470  59.067 -99.294  1.00 49.44           C  
ATOM    842  CE1 PHE C 102     -33.817  58.799-101.714  1.00 48.70           C  
ATOM    843  CE2 PHE C 102     -33.642  58.332 -99.362  1.00 47.92           C  
ATOM    844  CZ  PHE C 102     -34.317  58.201-100.573  1.00 48.06           C  
ATOM    845  H   PHE C 102     -29.132  59.127 -98.530  1.00 49.21           H  
ATOM    846  HA  PHE C 102     -29.335  59.304-101.512  1.00 53.71           H  
ATOM    847  HB2 PHE C 102     -30.719  61.059 -99.384  1.00 52.17           H  
ATOM    848  HB3 PHE C 102     -30.794  61.338-101.099  1.00 52.17           H  
ATOM    849  HD1 PHE C 102     -32.250  60.001-102.535  1.00 51.00           H  
ATOM    850  HD2 PHE C 102     -31.951  59.162 -98.352  1.00 49.44           H  
ATOM    851  HE1 PHE C 102     -34.336  58.694-102.655  1.00 48.70           H  
ATOM    852  HE2 PHE C 102     -34.034  57.859 -98.473  1.00 47.92           H  
ATOM    853  HZ  PHE C 102     -35.233  57.630-100.621  1.00 48.06           H  
ATOM    854  N   HIS C 103     -27.769  61.210 -99.351  1.00 60.19           N  
ATOM    855  CA  HIS C 103     -26.991  62.428 -99.173  1.00 65.74           C  
ATOM    856  C   HIS C 103     -25.536  62.177 -99.635  1.00 65.71           C  
ATOM    857  O   HIS C 103     -25.012  61.091 -99.424  1.00 64.97           O  
ATOM    858  CB  HIS C 103     -26.948  62.894 -97.713  1.00 70.65           C  
ATOM    859  CG  HIS C 103     -28.224  63.482 -97.256  1.00 74.96           C  
ATOM    860  CD2 HIS C 103     -29.282  62.941 -96.617  1.00 74.95           C  
ATOM    861  ND1 HIS C 103     -28.521  64.832 -97.441  1.00 77.66           N  
ATOM    862  NE2 HIS C 103     -30.200  63.898 -96.384  1.00 76.40           N  
ATOM    863  CE1 HIS C 103     -29.733  65.055 -96.892  1.00 80.01           C  
ATOM    864  H   HIS C 103     -27.914  60.596 -98.563  1.00 60.19           H  
ATOM    865  HA  HIS C 103     -27.444  63.203 -99.802  1.00 65.74           H  
ATOM    866  HB2 HIS C 103     -26.166  63.652 -97.578  1.00 70.65           H  
ATOM    867  HB3 HIS C 103     -26.661  62.068 -97.056  1.00 70.65           H  
ATOM    868  HD2 HIS C 103     -29.377  61.903 -96.337  1.00 74.95           H  
ATOM    869  HE2 HIS C 103     -31.145  63.762 -95.879  1.00 76.40           H  
ATOM    870  HE1 HIS C 103     -30.212  65.943 -96.866  1.00 80.01           H  
ATOM    871  N   PRO C 104     -24.864  63.234-100.131  1.00 67.81           N  
ATOM    872  CA  PRO C 104     -23.475  63.080-100.590  1.00 68.43           C  
ATOM    873  C   PRO C 104     -22.476  62.793 -99.440  1.00 68.66           C  
ATOM    874  O   PRO C 104     -21.307  62.481 -99.678  1.00 66.80           O  
ATOM    875  CB  PRO C 104     -23.156  64.400-101.290  1.00 69.83           C  
ATOM    876  CG  PRO C 104     -24.085  65.400-100.609  1.00 70.21           C  
ATOM    877  CD  PRO C 104     -25.348  64.591-100.364  1.00 67.58           C  
ATOM    878  HA  PRO C 104     -23.420  62.231-101.281  1.00 68.43           H  
ATOM    879  HB2 PRO C 104     -22.106  64.698-101.219  1.00 69.83           H  
ATOM    880  HB3 PRO C 104     -23.420  64.328-102.353  1.00 69.83           H  
ATOM    881  HG2 PRO C 104     -24.268  66.292-101.214  1.00 70.21           H  
ATOM    882  HG3 PRO C 104     -23.650  65.717 -99.653  1.00 70.21           H  
ATOM    883  HD2 PRO C 104     -25.987  64.568-101.254  1.00 67.58           H  
ATOM    884  HD3 PRO C 104     -25.926  64.966 -99.517  1.00 67.58           H  
ATOM    885  N   GLN C 105     -22.980  62.924 -98.210  1.00 70.65           N  
ATOM    886  CA  GLN C 105     -22.261  62.537 -96.999  1.00 71.72           C  
ATOM    887  C   GLN C 105     -22.292  60.981 -96.892  1.00 71.18           C  
ATOM    888  O   GLN C 105     -21.308  60.356 -96.472  1.00 72.50           O  
ATOM    889  CB  GLN C 105     -22.962  63.140 -95.769  1.00 72.82           C  
ATOM    890  CG  GLN C 105     -23.013  64.669 -95.764  1.00 75.74           C  
ATOM    891  CD  GLN C 105     -21.844  65.258 -95.015  1.00 79.27           C  
ATOM    892  OE1 GLN C 105     -21.814  65.256 -93.776  1.00 79.55           O  
ATOM    893  NE2 GLN C 105     -20.865  65.773 -95.762  1.00 79.22           N  
ATOM    894  H   GLN C 105     -23.911  63.305 -98.118  1.00 70.65           H  
ATOM    895  HA  GLN C 105     -21.219  62.863 -97.079  1.00 71.72           H  
ATOM    896  HB2 GLN C 105     -23.998  62.775 -95.734  1.00 72.82           H  
ATOM    897  HB3 GLN C 105     -22.482  62.770 -94.857  1.00 72.82           H  
ATOM    898  HG2 GLN C 105     -23.916  64.997 -95.233  1.00 75.74           H  
ATOM    899  HG3 GLN C 105     -23.079  65.092 -96.772  1.00 75.74           H  
ATOM    900 HE21 GLN C 105     -20.933  65.751 -96.769  1.00 79.22           H  
ATOM    901 HE22 GLN C 105     -20.055  66.183 -95.320  1.00 79.22           H  
ATOM    902  N   GLU C 106     -23.490  60.426 -97.106  1.00 68.33           N  
ATOM    903  CA  GLU C 106     -23.802  59.015 -96.875  1.00 64.56           C  
ATOM    904  C   GLU C 106     -23.211  58.171 -98.008  1.00 64.66           C  
ATOM    905  O   GLU C 106     -22.615  57.114 -97.788  1.00 65.97           O  
ATOM    906  CB  GLU C 106     -25.315  58.775 -96.878  1.00 62.82           C  
ATOM    907  CG  GLU C 106     -26.043  59.485 -95.750  1.00 62.97           C  
ATOM    908  CD  GLU C 106     -27.525  59.651 -95.992  1.00 62.60           C  
ATOM    909  OE1 GLU C 106     -27.994  59.588 -97.150  1.00 64.33           O  
ATOM    910  OE2 GLU C 106     -28.234  59.908 -94.993  1.00 61.88           O1-
ATOM    911  H   GLU C 106     -24.243  61.028 -97.407  1.00 68.33           H  
ATOM    912  HA  GLU C 106     -23.344  58.703 -95.929  1.00 64.56           H  
ATOM    913  HB2 GLU C 106     -25.731  59.071 -97.848  1.00 62.82           H  
ATOM    914  HB3 GLU C 106     -25.503  57.698 -96.790  1.00 62.82           H  
ATOM    915  HG2 GLU C 106     -25.640  60.490 -95.585  1.00 62.97           H  
ATOM    916  HG3 GLU C 106     -25.885  58.925 -94.823  1.00 62.97           H  
ATOM    917  N   VAL C 107     -23.446  58.644 -99.234  1.00 63.33           N  
ATOM    918  CA  VAL C 107     -23.138  57.878-100.435  1.00 62.30           C  
ATOM    919  C   VAL C 107     -21.598  57.730-100.500  1.00 63.65           C  
ATOM    920  O   VAL C 107     -21.070  56.690-100.896  1.00 64.25           O  
ATOM    921  CB  VAL C 107     -23.726  58.590-101.670  1.00 62.10           C  
ATOM    922  CG1 VAL C 107     -23.215  57.998-102.979  1.00 62.68           C  
ATOM    923  CG2 VAL C 107     -25.261  58.531-101.658  1.00 59.54           C  
ATOM    924  H   VAL C 107     -23.849  59.566 -99.322  1.00 63.33           H  
ATOM    925  HA  VAL C 107     -23.560  56.872-100.314  1.00 62.30           H  
ATOM    926  HB  VAL C 107     -23.433  59.648-101.651  1.00 62.10           H  
ATOM    927 HG11 VAL C 107     -22.139  58.156-103.097  1.00 62.68           H  
ATOM    928 HG12 VAL C 107     -23.412  56.923-103.030  1.00 62.68           H  
ATOM    929 HG13 VAL C 107     -23.706  58.482-103.829  1.00 62.68           H  
ATOM    930 HG21 VAL C 107     -25.619  57.499-101.707  1.00 59.54           H  
ATOM    931 HG22 VAL C 107     -25.678  58.977-100.752  1.00 59.54           H  
ATOM    932 HG23 VAL C 107     -25.677  59.073-102.514  1.00 59.54           H  
ATOM    933  N   SER C 108     -20.898  58.832-100.229  1.00 63.90           N  
ATOM    934  CA  SER C 108     -19.441  58.879-100.322  1.00 65.08           C  
ATOM    935  C   SER C 108     -18.710  58.021 -99.264  1.00 64.17           C  
ATOM    936  O   SER C 108     -17.491  57.847 -99.410  1.00 64.59           O  
ATOM    937  CB  SER C 108     -18.935  60.322-100.198  1.00 67.43           C  
ATOM    938  OG  SER C 108     -19.559  61.141-101.187  1.00 69.06           O  
ATOM    939  H   SER C 108     -21.387  59.693-100.031  1.00 63.90           H  
ATOM    940  HA  SER C 108     -19.179  58.480-101.310  1.00 65.08           H  
ATOM    941  HB2 SER C 108     -17.852  60.376-100.348  1.00 67.43           H  
ATOM    942  HB3 SER C 108     -19.155  60.733 -99.205  1.00 67.43           H  
ATOM    943  HG  SER C 108     -20.030  61.852-100.698  1.00 69.06           H  
ATOM    944  N   MET C 109     -19.355  57.799 -98.112  1.00 61.59           N  
ATOM    945  CA  MET C 109     -19.057  56.755 -97.157  1.00 60.31           C  
ATOM    946  C   MET C 109     -19.439  55.361 -97.704  1.00 59.10           C  
ATOM    947  O   MET C 109     -18.582  54.490 -97.779  1.00 60.35           O  
ATOM    948  CB  MET C 109     -19.719  57.022 -95.800  1.00  0.00           C  
ATOM    949  CG  MET C 109     -19.316  56.033 -94.701  1.00  0.00           C  
ATOM    950  SD  MET C 109     -17.607  56.289 -94.114  1.00  0.00           S  
ATOM    951  CE  MET C 109     -16.810  54.824 -94.815  1.00  0.00           C  
ATOM    952  H   MET C 109     -19.843  58.682 -97.957  1.00 61.59           H  
ATOM    953  HA  MET C 109     -17.967  56.760 -97.043  1.00 60.31           H  
ATOM    954  HB2 MET C 109     -19.498  58.048 -95.475  1.00  0.00           H  
ATOM    955  HB3 MET C 109     -20.810  56.981 -95.904  1.00  0.00           H  
ATOM    956  HG2 MET C 109     -19.966  56.197 -93.835  1.00  0.00           H  
ATOM    957  HG3 MET C 109     -19.472  54.994 -95.009  1.00  0.00           H  
ATOM    958  HE1 MET C 109     -17.329  53.918 -94.494  1.00  0.00           H  
ATOM    959  HE2 MET C 109     -16.790  54.877 -95.904  1.00  0.00           H  
ATOM    960  HE3 MET C 109     -15.778  54.774 -94.456  1.00  0.00           H  
ATOM    961  N   VAL C 110     -20.726  55.141 -97.955  1.00 57.34           N  
ATOM    962  CA  VAL C 110     -21.225  53.780 -98.160  1.00 55.56           C  
ATOM    963  C   VAL C 110     -20.715  53.147 -99.472  1.00 57.09           C  
ATOM    964  O   VAL C 110     -20.521  51.926 -99.518  1.00 56.05           O  
ATOM    965  CB  VAL C 110     -22.747  53.674 -97.956  1.00 52.64           C  
ATOM    966  CG1 VAL C 110     -23.286  52.282 -98.305  1.00 51.59           C  
ATOM    967  CG2 VAL C 110     -23.077  53.959 -96.484  1.00 50.69           C  
ATOM    968  H   VAL C 110     -21.364  55.923 -97.930  1.00 57.34           H  
ATOM    969  HA  VAL C 110     -20.749  53.186 -97.370  1.00 55.56           H  
ATOM    970  HB  VAL C 110     -23.262  54.411 -98.585  1.00 52.64           H  
ATOM    971 HG11 VAL C 110     -23.211  52.085 -99.380  1.00 51.59           H  
ATOM    972 HG12 VAL C 110     -22.733  51.502 -97.774  1.00 51.59           H  
ATOM    973 HG13 VAL C 110     -24.343  52.189 -98.033  1.00 51.59           H  
ATOM    974 HG21 VAL C 110     -22.499  53.313 -95.814  1.00 50.69           H  
ATOM    975 HG22 VAL C 110     -22.863  54.997 -96.215  1.00 50.69           H  
ATOM    976 HG23 VAL C 110     -24.132  53.772 -96.277  1.00 50.69           H  
ATOM    977  N   ARG C 111     -20.482  53.960-100.500  1.00 59.32           N  
ATOM    978  CA  ARG C 111     -19.966  53.461-101.783  1.00 61.93           C  
ATOM    979  C   ARG C 111     -18.478  53.033-101.623  1.00 64.16           C  
ATOM    980  O   ARG C 111     -17.959  52.252-102.426  1.00 64.78           O  
ATOM    981  CB  ARG C 111     -20.121  54.543-102.857  1.00 63.70           C  
ATOM    982  CG  ARG C 111     -19.804  54.066-104.278  1.00 65.05           C  
ATOM    983  CD  ARG C 111     -20.103  55.159-105.307  1.00 65.42           C  
ATOM    984  NE  ARG C 111     -21.539  55.441-105.402  1.00 64.15           N  
ATOM    985  CZ  ARG C 111     -22.105  56.574-105.814  1.00 64.94           C  
ATOM    986  NH1 ARG C 111     -21.357  57.599-106.205  1.00 66.32           N  
ATOM    987  NH2 ARG C 111     -23.426  56.691-105.830  1.00 63.27           N1+
ATOM    988  H   ARG C 111     -20.654  54.949-100.383  1.00 59.32           H  
ATOM    989  HA  ARG C 111     -20.543  52.566-102.047  1.00 61.93           H  
ATOM    990  HB2 ARG C 111     -21.155  54.909-102.832  1.00 63.70           H  
ATOM    991  HB3 ARG C 111     -19.475  55.398-102.618  1.00 63.70           H  
ATOM    992  HG2 ARG C 111     -20.381  53.165-104.509  1.00 65.05           H  
ATOM    993  HG3 ARG C 111     -18.744  53.804-104.354  1.00 65.05           H  
ATOM    994  HD2 ARG C 111     -19.764  54.834-106.295  1.00 65.42           H  
ATOM    995  HD3 ARG C 111     -19.565  56.067-105.019  1.00 65.42           H  
ATOM    996  HE  ARG C 111     -22.147  54.695-105.096  1.00 64.15           H  
ATOM    997 HH11 ARG C 111     -21.795  58.457-106.509  1.00 66.32           H  
ATOM    998 HH12 ARG C 111     -20.350  57.522-106.196  1.00 66.32           H  
ATOM    999 HH21 ARG C 111     -24.005  55.920-105.530  1.00 63.27           H  
ATOM   1000 HH22 ARG C 111     -23.854  57.551-106.143  1.00 63.27           H  
ATOM   1001  N   ASN C 112     -17.811  53.616-100.626  1.00 65.57           N  
ATOM   1002  CA  ASN C 112     -16.415  53.281-100.305  1.00 68.92           C  
ATOM   1003  C   ASN C 112     -16.380  52.050 -99.359  1.00 67.69           C  
ATOM   1004  O   ASN C 112     -15.419  51.277 -99.342  1.00 69.49           O  
ATOM   1005  CB  ASN C 112     -15.700  54.454 -99.633  1.00 71.63           C  
ATOM   1006  CG  ASN C 112     -14.995  55.305-100.665  1.00 74.71           C  
ATOM   1007  OD1 ASN C 112     -14.142  54.822-101.422  1.00 74.52           O  
ATOM   1008  ND2 ASN C 112     -15.331  56.596-100.688  1.00 76.75           N  
ATOM   1009  H   ASN C 112     -18.296  54.278-100.037  1.00 65.57           H  
ATOM   1010  HA  ASN C 112     -15.915  52.972-101.231  1.00 68.92           H  
ATOM   1011  HB2 ASN C 112     -14.919  54.101 -98.947  1.00 71.63           H  
ATOM   1012  HB3 ASN C 112     -16.387  55.062 -99.036  1.00 71.63           H  
ATOM   1013 HD21 ASN C 112     -16.032  56.947-100.052  1.00 76.75           H  
ATOM   1014 HD22 ASN C 112     -14.884  57.222-101.343  1.00 76.75           H  
ATOM   1015  N   LEU C 113     -17.390  51.964 -98.499  1.00 65.28           N  
ATOM   1016  CA  LEU C 113     -17.500  50.959 -97.422  1.00 64.06           C  
ATOM   1017  C   LEU C 113     -17.775  49.513 -97.918  1.00 65.20           C  
ATOM   1018  O   LEU C 113     -17.778  48.570 -97.129  1.00 64.27           O  
ATOM   1019  CB  LEU C 113     -18.616  51.412 -96.463  1.00 61.06           C  
ATOM   1020  CG  LEU C 113     -18.824  50.630 -95.157  1.00 59.58           C  
ATOM   1021  CD1 LEU C 113     -17.547  50.505 -94.330  1.00 60.69           C  
ATOM   1022  CD2 LEU C 113     -19.930  51.312 -94.344  1.00 58.91           C  
ATOM   1023  H   LEU C 113     -18.121  52.659 -98.531  1.00 65.28           H  
ATOM   1024  HA  LEU C 113     -16.528  50.944 -96.917  1.00 64.06           H  
ATOM   1025  HB2 LEU C 113     -18.441  52.463 -96.203  1.00 61.06           H  
ATOM   1026  HB3 LEU C 113     -19.563  51.383 -97.014  1.00 61.06           H  
ATOM   1027  HG  LEU C 113     -19.186  49.627 -95.397  1.00 59.58           H  
ATOM   1028 HD11 LEU C 113     -16.776  49.943 -94.865  1.00 60.69           H  
ATOM   1029 HD12 LEU C 113     -17.138  51.488 -94.075  1.00 60.69           H  
ATOM   1030 HD13 LEU C 113     -17.740  49.968 -93.397  1.00 60.69           H  
ATOM   1031 HD21 LEU C 113     -19.620  52.303 -93.997  1.00 58.91           H  
ATOM   1032 HD22 LEU C 113     -20.839  51.430 -94.943  1.00 58.91           H  
ATOM   1033 HD23 LEU C 113     -20.195  50.712 -93.471  1.00 58.91           H  
ATOM   1034  N   ILE C 114     -17.951  49.379 -99.236  1.00 67.34           N  
ATOM   1035  CA  ILE C 114     -18.151  48.072 -99.860  1.00 69.20           C  
ATOM   1036  C   ILE C 114     -16.813  47.269 -99.783  1.00 73.50           C  
ATOM   1037  O   ILE C 114     -16.810  46.045 -99.930  1.00 77.10           O  
ATOM   1038  CB  ILE C 114     -18.646  48.215-101.321  1.00 69.45           C  
ATOM   1039  CG1 ILE C 114     -19.881  49.136-101.461  1.00 68.00           C  
ATOM   1040  CG2 ILE C 114     -18.946  46.851-101.960  1.00 70.77           C  
ATOM   1041  CD1 ILE C 114     -21.090  48.733-100.627  1.00 67.12           C  
ATOM   1042  H   ILE C 114     -17.930  50.210 -99.809  1.00 67.34           H  
ATOM   1043  HA  ILE C 114     -18.879  47.520 -99.253  1.00 69.20           H  
ATOM   1044  HB  ILE C 114     -17.843  48.676-101.913  1.00 69.45           H  
ATOM   1045 HG12 ILE C 114     -19.603  50.162-101.204  1.00 68.00           H  
ATOM   1046 HG13 ILE C 114     -20.177  49.174-102.516  1.00 68.00           H  
ATOM   1047 HG21 ILE C 114     -18.026  46.284-102.130  1.00 70.77           H  
ATOM   1048 HG22 ILE C 114     -19.606  46.247-101.330  1.00 70.77           H  
ATOM   1049 HG23 ILE C 114     -19.425  46.972-102.938  1.00 70.77           H  
ATOM   1050 HD11 ILE C 114     -21.435  47.726-100.876  1.00 67.12           H  
ATOM   1051 HD12 ILE C 114     -20.872  48.771 -99.555  1.00 67.12           H  
ATOM   1052 HD13 ILE C 114     -21.918  49.425-100.814  1.00 67.12           H  
ATOM   1053  N   GLN C 115     -15.719  47.983 -99.667  1.00 75.86           N  
ATOM   1054  CA  GLN C 115     -14.399  47.403 -99.481  1.00 77.95           C  
ATOM   1055  C   GLN C 115     -14.039  47.399 -97.973  1.00 79.43           C  
ATOM   1056  O   GLN C 115     -14.127  48.410 -97.311  1.00 78.81           O  
ATOM   1057  CB  GLN C 115     -13.319  48.181-100.246  1.00 80.59           C  
ATOM   1058  CG  GLN C 115     -13.477  48.080-101.763  1.00 83.06           C  
ATOM   1059  CD  GLN C 115     -13.344  46.653-102.266  1.00 84.06           C  
ATOM   1060  NE2 GLN C 115     -14.127  46.244-103.108  1.00 81.82           N  
ATOM   1061  OE1 GLN C 115     -12.380  45.906-101.776  1.00 85.51           O  
ATOM   1062  H   GLN C 115     -15.771  48.992 -99.665  1.00 75.86           H  
ATOM   1063  HA  GLN C 115     -14.417  46.376 -99.847  1.00 77.95           H  
ATOM   1064  HB2 GLN C 115     -13.346  49.240 -99.960  1.00 80.59           H  
ATOM   1065  HB3 GLN C 115     -12.328  47.810 -99.955  1.00 80.59           H  
ATOM   1066  HG2 GLN C 115     -12.694  48.670-102.253  1.00 83.06           H  
ATOM   1067  HG3 GLN C 115     -14.440  48.504-102.073  1.00 83.06           H  
ATOM   1068 HE21 GLN C 115     -14.854  46.850-103.459  1.00 81.82           H  
ATOM   1069 HE22 GLN C 115     -14.047  45.298-103.454  1.00 81.82           H  
ATOM   1070  N   LYS C 116     -13.689  46.237 -97.438  1.00 79.16           N  
ATOM   1071  CA  LYS C 116     -14.431  44.979 -97.590  1.00 78.13           C  
ATOM   1072  C   LYS C 116     -14.628  44.366 -96.177  1.00 74.17           C  
ATOM   1073  O   LYS C 116     -14.601  43.178 -95.956  1.00 74.15           O  
ATOM   1074  CB  LYS C 116     -13.827  43.995 -98.609  1.00  0.00           C  
ATOM   1075  CG  LYS C 116     -12.308  44.089 -98.786  1.00  0.00           C  
ATOM   1076  CD  LYS C 116     -11.787  43.001 -99.737  1.00  0.00           C  
ATOM   1077  CE  LYS C 116     -10.395  43.315-100.276  1.00  0.00           C  
ATOM   1078  NZ  LYS C 116     -10.497  44.206-101.451  1.00  0.00           N1+
ATOM   1079  H   LYS C 116     -12.856  46.165 -96.853  1.00 79.16           H  
ATOM   1080  HA  LYS C 116     -15.448  45.225 -97.919  1.00 78.13           H  
ATOM   1081  HB2 LYS C 116     -14.285  44.189 -99.588  1.00  0.00           H  
ATOM   1082  HB3 LYS C 116     -14.107  42.965 -98.360  1.00  0.00           H  
ATOM   1083  HG2 LYS C 116     -11.808  43.987 -97.815  1.00  0.00           H  
ATOM   1084  HG3 LYS C 116     -12.050  45.079 -99.179  1.00  0.00           H  
ATOM   1085  HD2 LYS C 116     -12.485  42.847-100.569  1.00  0.00           H  
ATOM   1086  HD3 LYS C 116     -11.747  42.057 -99.181  1.00  0.00           H  
ATOM   1087  HE2 LYS C 116      -9.889  42.409-100.623  1.00  0.00           H  
ATOM   1088  HE3 LYS C 116      -9.767  43.819 -99.535  1.00  0.00           H  
ATOM   1089  HZ1 LYS C 116     -10.833  43.706-102.282  1.00  0.00           H  
ATOM   1090  HZ2 LYS C 116     -11.187  44.981-101.332  1.00  0.00           H  
ATOM   1091  HZ3 LYS C 116      -9.605  44.649-101.695  1.00  0.00           H  
ATOM   1092  N   ASP C 117     -14.916  45.258 -95.245  1.00 70.49           N  
ATOM   1093  CA  ASP C 117     -15.481  44.948 -93.916  1.00 67.29           C  
ATOM   1094  C   ASP C 117     -17.020  44.999 -94.090  1.00 63.13           C  
ATOM   1095  O   ASP C 117     -17.691  44.004 -93.987  1.00 60.56           O  
ATOM   1096  CB  ASP C 117     -14.940  45.912 -92.878  1.00 67.28           C  
ATOM   1097  CG  ASP C 117     -15.749  45.632 -91.649  1.00 65.79           C  
ATOM   1098  OD1 ASP C 117     -15.461  44.678 -90.942  1.00 65.26           O  
ATOM   1099  OD2 ASP C 117     -16.702  46.377 -91.417  1.00 64.47           O1-
ATOM   1100  H   ASP C 117     -14.763  46.239 -95.433  1.00 70.49           H  
ATOM   1101  HA  ASP C 117     -15.218  43.917 -93.652  1.00 67.29           H  
ATOM   1102  HB2 ASP C 117     -15.052  46.960 -93.179  1.00 67.28           H  
ATOM   1103  HB3 ASP C 117     -13.874  45.736 -92.694  1.00 67.28           H  
ATOM   1104  N   ARG C 118     -17.511  46.166 -94.446  1.00 61.37           N  
ATOM   1105  CA  ARG C 118     -18.904  46.448 -94.750  1.00 58.98           C  
ATOM   1106  C   ARG C 118     -19.821  46.734 -93.532  1.00 55.45           C  
ATOM   1107  O   ARG C 118     -21.043  46.774 -93.701  1.00 52.94           O  
ATOM   1108  CB  ARG C 118     -19.616  45.437 -95.669  1.00 60.11           C  
ATOM   1109  CG  ARG C 118     -18.834  44.933 -96.885  1.00 64.19           C  
ATOM   1110  CD  ARG C 118     -19.760  44.264 -97.903  1.00 66.75           C  
ATOM   1111  NE  ARG C 118     -20.709  43.332 -97.261  1.00 68.99           N  
ATOM   1112  CZ  ARG C 118     -20.744  42.005 -97.303  1.00 72.19           C  
ATOM   1113  NH1 ARG C 118     -19.824  41.325 -97.977  1.00 75.43           N  
ATOM   1114  NH2 ARG C 118     -21.719  41.356 -96.680  1.00 73.13           N1+
ATOM   1115  H   ARG C 118     -16.887  46.957 -94.522  1.00 61.37           H  
ATOM   1116  HA  ARG C 118     -18.872  47.400 -95.286  1.00 58.98           H  
ATOM   1117  HB2 ARG C 118     -19.943  44.574 -95.072  1.00 60.11           H  
ATOM   1118  HB3 ARG C 118     -20.537  45.912 -96.029  1.00 60.11           H  
ATOM   1119  HG2 ARG C 118     -18.080  44.205 -96.569  1.00 64.19           H  
ATOM   1120  HG3 ARG C 118     -18.305  45.759 -97.370  1.00 64.19           H  
ATOM   1121  HD2 ARG C 118     -19.189  43.767 -98.691  1.00 66.75           H  
ATOM   1122  HD3 ARG C 118     -20.369  45.028 -98.399  1.00 66.75           H  
ATOM   1123  HE  ARG C 118     -21.441  43.805 -96.751  1.00 68.99           H  
ATOM   1124 HH11 ARG C 118     -19.867  40.317 -98.015  1.00 75.43           H  
ATOM   1125 HH12 ARG C 118     -19.081  41.816 -98.453  1.00 75.43           H  
ATOM   1126 HH21 ARG C 118     -22.428  41.871 -96.178  1.00 73.13           H  
ATOM   1127 HH22 ARG C 118     -21.753  40.347 -96.707  1.00 73.13           H  
ATOM   1128  N   THR C 119     -19.241  47.052 -92.374  1.00 54.49           N  
ATOM   1129  CA  THR C 119     -20.014  47.443 -91.204  1.00 51.75           C  
ATOM   1130  C   THR C 119     -20.165  48.968 -91.040  1.00 50.38           C  
ATOM   1131  O   THR C 119     -19.262  49.753 -91.334  1.00 50.37           O  
ATOM   1132  CB  THR C 119     -19.524  46.872 -89.855  1.00 51.69           C  
ATOM   1133  OG1 THR C 119     -18.187  47.254 -89.544  1.00 54.27           O  
ATOM   1134  CG2 THR C 119     -19.650  45.359 -89.790  1.00 52.62           C  
ATOM   1135  H   THR C 119     -18.234  47.035 -92.305  1.00 54.49           H  
ATOM   1136  HA  THR C 119     -21.015  47.048 -91.368  1.00 51.75           H  
ATOM   1137  HB  THR C 119     -20.141  47.281 -89.046  1.00 51.69           H  
ATOM   1138 HG21 THR C 119     -20.695  45.050 -89.862  1.00 52.62           H  
ATOM   1139 HG22 THR C 119     -19.091  44.879 -90.599  1.00 52.62           H  
ATOM   1140 HG23 THR C 119     -19.249  44.987 -88.842  1.00 52.62           H  
ATOM   1141  HG1 THR C 119     -17.601  46.902 -90.266  1.00 54.27           H  
ATOM   1142  N   PHE C 120     -21.295  49.323 -90.437  1.00 48.55           N  
ATOM   1143  CA  PHE C 120     -21.543  50.634 -89.866  1.00 47.28           C  
ATOM   1144  C   PHE C 120     -22.122  50.436 -88.446  1.00 45.66           C  
ATOM   1145  O   PHE C 120     -22.636  49.380 -88.077  1.00 44.44           O  
ATOM   1146  CB  PHE C 120     -22.380  51.563 -90.748  1.00 46.88           C  
ATOM   1147  CG  PHE C 120     -23.786  51.103 -91.040  1.00 45.66           C  
ATOM   1148  CD1 PHE C 120     -24.039  50.241 -92.111  1.00 45.14           C  
ATOM   1149  CD2 PHE C 120     -24.866  51.572 -90.283  1.00 43.72           C  
ATOM   1150  CE1 PHE C 120     -25.335  49.848 -92.413  1.00 43.83           C  
ATOM   1151  CE2 PHE C 120     -26.160  51.185 -90.587  1.00 42.57           C  
ATOM   1152  CZ  PHE C 120     -26.398  50.326 -91.652  1.00 42.74           C  
ATOM   1153  H   PHE C 120     -22.012  48.619 -90.330  1.00 48.55           H  
ATOM   1154  HA  PHE C 120     -20.566  51.114 -89.736  1.00 47.28           H  
ATOM   1155  HB2 PHE C 120     -22.435  52.558 -90.291  1.00 46.88           H  
ATOM   1156  HB3 PHE C 120     -21.863  51.717 -91.705  1.00 46.88           H  
ATOM   1157  HD1 PHE C 120     -23.217  49.877 -92.710  1.00 45.14           H  
ATOM   1158  HD2 PHE C 120     -24.689  52.241 -89.454  1.00 43.72           H  
ATOM   1159  HE1 PHE C 120     -25.519  49.174 -93.237  1.00 43.83           H  
ATOM   1160  HE2 PHE C 120     -26.986  51.551 -89.996  1.00 42.57           H  
ATOM   1161  HZ  PHE C 120     -27.408  50.028 -91.890  1.00 42.74           H  
ATOM   1162  N   ALA C 121     -21.986  51.491 -87.646  1.00 45.60           N  
ATOM   1163  CA  ALA C 121     -22.363  51.510 -86.247  1.00 44.52           C  
ATOM   1164  C   ALA C 121     -23.777  52.093 -86.124  1.00 43.59           C  
ATOM   1165  O   ALA C 121     -24.059  53.192 -86.589  1.00 43.62           O  
ATOM   1166  CB  ALA C 121     -21.377  52.367 -85.461  1.00 45.69           C  
ATOM   1167  H   ALA C 121     -21.607  52.346 -88.029  1.00 45.60           H  
ATOM   1168  HA  ALA C 121     -22.347  50.488 -85.855  1.00 44.52           H  
ATOM   1169  HB1 ALA C 121     -20.419  51.849 -85.352  1.00 45.69           H  
ATOM   1170  HB2 ALA C 121     -21.175  53.316 -85.967  1.00 45.69           H  
ATOM   1171  HB3 ALA C 121     -21.753  52.612 -84.468  1.00 45.69           H  
ATOM   1172  N   VAL C 122     -24.662  51.336 -85.483  1.00 43.24           N  
ATOM   1173  CA  VAL C 122     -26.000  51.795 -85.134  1.00 43.77           C  
ATOM   1174  C   VAL C 122     -25.961  52.022 -83.614  1.00 45.62           C  
ATOM   1175  O   VAL C 122     -25.676  51.115 -82.825  1.00 45.65           O  
ATOM   1176  CB  VAL C 122     -27.100  50.789 -85.506  1.00 42.07           C  
ATOM   1177  CG1 VAL C 122     -28.474  51.339 -85.104  1.00 42.08           C  
ATOM   1178  CG2 VAL C 122     -27.089  50.499 -87.007  1.00 41.86           C  
ATOM   1179  H   VAL C 122     -24.398  50.404 -85.198  1.00 43.24           H  
ATOM   1180  HA  VAL C 122     -26.196  52.748 -85.640  1.00 43.77           H  
ATOM   1181  HB  VAL C 122     -26.937  49.841 -84.977  1.00 42.07           H  
ATOM   1182 HG11 VAL C 122     -28.596  51.338 -84.016  1.00 42.08           H  
ATOM   1183 HG12 VAL C 122     -28.607  52.367 -85.458  1.00 42.08           H  
ATOM   1184 HG13 VAL C 122     -29.281  50.739 -85.528  1.00 42.08           H  
ATOM   1185 HG21 VAL C 122     -27.286  51.409 -87.583  1.00 41.86           H  
ATOM   1186 HG22 VAL C 122     -26.125  50.092 -87.328  1.00 41.86           H  
ATOM   1187 HG23 VAL C 122     -27.856  49.763 -87.261  1.00 41.86           H  
ATOM   1188  N   LEU C 123     -26.235  53.265 -83.227  1.00 47.55           N  
ATOM   1189  CA  LEU C 123     -26.111  53.723 -81.854  1.00 49.48           C  
ATOM   1190  C   LEU C 123     -27.396  53.355 -81.077  1.00 51.60           C  
ATOM   1191  O   LEU C 123     -28.515  53.465 -81.583  1.00 52.24           O  
ATOM   1192  CB  LEU C 123     -25.922  55.245 -81.790  1.00 49.30           C  
ATOM   1193  CG  LEU C 123     -24.628  55.768 -82.446  1.00 49.77           C  
ATOM   1194  CD1 LEU C 123     -24.620  57.300 -82.430  1.00 51.17           C  
ATOM   1195  CD2 LEU C 123     -23.372  55.240 -81.756  1.00 49.37           C  
ATOM   1196  H   LEU C 123     -26.592  53.922 -83.907  1.00 47.55           H  
ATOM   1197  HA  LEU C 123     -25.262  53.206 -81.394  1.00 49.48           H  
ATOM   1198  HB2 LEU C 123     -26.779  55.729 -82.276  1.00 49.30           H  
ATOM   1199  HB3 LEU C 123     -25.954  55.563 -80.742  1.00 49.30           H  
ATOM   1200  HG  LEU C 123     -24.602  55.448 -83.495  1.00 49.77           H  
ATOM   1201 HD11 LEU C 123     -25.482  57.699 -82.975  1.00 51.17           H  
ATOM   1202 HD12 LEU C 123     -24.657  57.690 -81.409  1.00 51.17           H  
ATOM   1203 HD13 LEU C 123     -23.714  57.691 -82.903  1.00 51.17           H  
ATOM   1204 HD21 LEU C 123     -23.372  55.487 -80.689  1.00 49.37           H  
ATOM   1205 HD22 LEU C 123     -23.292  54.156 -81.856  1.00 49.37           H  
ATOM   1206 HD23 LEU C 123     -22.471  55.671 -82.204  1.00 49.37           H  
ATOM   1207  N   ALA C 124     -27.189  52.929 -79.834  1.00 54.48           N  
ATOM   1208  CA  ALA C 124     -28.245  52.803 -78.852  1.00 56.96           C  
ATOM   1209  C   ALA C 124     -28.205  54.133 -78.093  1.00 59.61           C  
ATOM   1210  O   ALA C 124     -27.301  54.457 -77.327  1.00 64.11           O  
ATOM   1211  CB  ALA C 124     -28.057  51.627 -77.912  1.00 56.29           C  
ATOM   1212  H   ALA C 124     -26.251  52.682 -79.554  1.00 54.48           H  
ATOM   1213  HA  ALA C 124     -29.206  52.685 -79.367  1.00 56.96           H  
ATOM   1214  HB1 ALA C 124     -27.998  50.685 -78.467  1.00 56.29           H  
ATOM   1215  HB2 ALA C 124     -27.149  51.727 -77.315  1.00 56.29           H  
ATOM   1216  HB3 ALA C 124     -28.896  51.559 -77.211  1.00 56.29           H  
ATOM   1217  N   TYR C 125     -29.207  54.951 -78.411  1.00 60.86           N  
ATOM   1218  CA  TYR C 125     -29.363  56.292 -77.869  1.00 63.39           C  
ATOM   1219  C   TYR C 125     -29.796  56.154 -76.393  1.00 66.40           C  
ATOM   1220  O   TYR C 125     -30.371  55.137 -75.977  1.00 65.69           O  
ATOM   1221  CB  TYR C 125     -30.414  57.111 -78.634  1.00 62.03           C  
ATOM   1222  CG  TYR C 125     -29.897  57.661 -79.944  1.00 61.54           C  
ATOM   1223  CD1 TYR C 125     -29.484  58.997 -80.025  1.00 61.86           C  
ATOM   1224  CD2 TYR C 125     -29.833  56.876 -81.105  1.00 59.94           C  
ATOM   1225  CE1 TYR C 125     -29.013  59.531 -81.218  1.00 60.86           C  
ATOM   1226  CE2 TYR C 125     -29.365  57.404 -82.304  1.00 59.10           C  
ATOM   1227  CZ  TYR C 125     -28.956  58.730 -82.354  1.00 59.29           C  
ATOM   1228  OH  TYR C 125     -28.514  59.228 -83.544  1.00 57.93           O  
ATOM   1229  H   TYR C 125     -29.923  54.634 -79.048  1.00 60.86           H  
ATOM   1230  HA  TYR C 125     -28.383  56.771 -77.912  1.00 63.39           H  
ATOM   1231  HB2 TYR C 125     -31.309  56.506 -78.831  1.00 62.03           H  
ATOM   1232  HB3 TYR C 125     -30.766  57.949 -78.018  1.00 62.03           H  
ATOM   1233  HD1 TYR C 125     -29.533  59.622 -79.146  1.00 61.86           H  
ATOM   1234  HD2 TYR C 125     -30.153  55.845 -81.068  1.00 59.94           H  
ATOM   1235  HE1 TYR C 125     -28.693  60.562 -81.264  1.00 60.86           H  
ATOM   1236  HE2 TYR C 125     -29.319  56.788 -83.189  1.00 59.10           H  
ATOM   1237  HH  TYR C 125     -28.290  60.164 -83.404  1.00 57.93           H  
ATOM   1238  N   SER C 126     -29.497  57.204 -75.621  1.00 68.79           N  
ATOM   1239  CA  SER C 126     -29.897  57.283 -74.228  1.00 67.93           C  
ATOM   1240  C   SER C 126     -31.303  57.787 -74.226  1.00 68.97           C  
ATOM   1241  O   SER C 126     -32.000  58.770 -74.520  1.00 69.27           O  
ATOM   1242  CB  SER C 126     -29.015  58.264 -73.449  1.00  0.00           C  
ATOM   1243  OG  SER C 126     -29.298  58.285 -72.043  1.00  0.00           O  
ATOM   1244  H   SER C 126     -28.974  57.955 -76.024  1.00 68.79           H  
ATOM   1245  HA  SER C 126     -29.889  56.294 -73.757  1.00 67.93           H  
ATOM   1246  HB2 SER C 126     -27.967  57.975 -73.560  1.00  0.00           H  
ATOM   1247  HB3 SER C 126     -29.127  59.285 -73.830  1.00  0.00           H  
ATOM   1248  HG  SER C 126     -30.109  58.827 -71.962  1.00  0.00           H  
ATOM   1249  N   ASN C 127     -32.201  57.893 -72.825  1.00  0.00           N  
ATOM   1250  CA  ASN C 127     -33.591  58.413 -72.723  1.00  0.00           C  
ATOM   1251  C   ASN C 127     -33.582  59.886 -72.232  1.00  0.00           C  
ATOM   1252  O   ASN C 127     -34.427  60.334 -71.459  1.00  0.00           O  
ATOM   1253  CB  ASN C 127     -34.426  57.549 -71.780  1.00  0.00           C  
ATOM   1254  CG  ASN C 127     -34.410  56.095 -72.192  1.00  0.00           C  
ATOM   1255  OD1 ASN C 127     -33.700  55.276 -71.610  1.00  0.00           O  
ATOM   1256  ND2 ASN C 127     -35.208  55.757 -73.208  1.00  0.00           N  
ATOM   1257  H   ASN C 127     -31.774  57.537 -71.983  1.00  0.00           H  
ATOM   1258  HA  ASN C 127     -34.054  58.398 -73.717  1.00  0.00           H  
ATOM   1259  HB2 ASN C 127     -34.045  57.613 -70.753  1.00  0.00           H  
ATOM   1260  HB3 ASN C 127     -35.466  57.898 -71.753  1.00  0.00           H  
ATOM   1261 HD21 ASN C 127     -35.244  54.800 -73.531  1.00  0.00           H  
ATOM   1262 HD22 ASN C 127     -35.772  56.463 -73.661  1.00  0.00           H  
ATOM   1263  N   VAL C 128     -32.608  60.668 -72.786  1.00  0.00           N  
ATOM   1264  CA  VAL C 128     -32.447  62.104 -72.589  1.00  0.00           C  
ATOM   1265  C   VAL C 128     -31.371  62.574 -73.593  1.00  0.00           C  
ATOM   1266  O   VAL C 128     -30.338  61.937 -73.802  1.00  0.00           O  
ATOM   1267  CB  VAL C 128     -32.088  62.483 -71.131  1.00  0.00           C  
ATOM   1268  CG1 VAL C 128     -30.730  61.942 -70.674  1.00  0.00           C  
ATOM   1269  CG2 VAL C 128     -32.146  63.997 -70.910  1.00  0.00           C  
ATOM   1270  H   VAL C 128     -31.966  60.187 -73.400  1.00  0.00           H  
ATOM   1271  HA  VAL C 128     -33.409  62.560 -72.855  1.00  0.00           H  
ATOM   1272  HB  VAL C 128     -32.843  62.041 -70.469  1.00  0.00           H  
ATOM   1273 HG11 VAL C 128     -30.663  60.859 -70.818  1.00  0.00           H  
ATOM   1274 HG12 VAL C 128     -29.902  62.414 -71.213  1.00  0.00           H  
ATOM   1275 HG13 VAL C 128     -30.580  62.141 -69.607  1.00  0.00           H  
ATOM   1276 HG21 VAL C 128     -31.358  64.519 -71.462  1.00  0.00           H  
ATOM   1277 HG22 VAL C 128     -33.115  64.399 -71.227  1.00  0.00           H  
ATOM   1278 HG23 VAL C 128     -32.016  64.236 -69.849  1.00  0.00           H  
ATOM   1279  N   GLN C 129     -31.638  63.779 -74.219  1.00  0.00           N  
ATOM   1280  CA  GLN C 129     -30.766  64.317 -75.269  1.00  0.00           C  
ATOM   1281  C   GLN C 129     -29.516  64.984 -74.629  1.00  0.00           C  
ATOM   1282  O   GLN C 129     -29.484  65.283 -73.437  1.00  0.00           O  
ATOM   1283  CB  GLN C 129     -31.512  65.361 -76.119  1.00  0.00           C  
ATOM   1284  CG  GLN C 129     -32.784  64.857 -76.798  1.00  0.00           C  
ATOM   1285  CD  GLN C 129     -32.647  63.678 -77.741  1.00  0.00           C  
ATOM   1286  NE2 GLN C 129     -31.606  63.434 -78.352  1.00  0.00           N  
ATOM   1287  OE1 GLN C 129     -33.755  62.952 -77.915  1.00  0.00           O  
ATOM   1288  H   GLN C 129     -32.443  64.318 -73.937  1.00  0.00           H  
ATOM   1289  HA  GLN C 129     -30.418  63.476 -75.876  1.00  0.00           H  
ATOM   1290  HB2 GLN C 129     -31.790  66.207 -75.477  1.00  0.00           H  
ATOM   1291  HB3 GLN C 129     -30.847  65.785 -76.880  1.00  0.00           H  
ATOM   1292  HG2 GLN C 129     -33.524  64.586 -76.033  1.00  0.00           H  
ATOM   1293  HG3 GLN C 129     -33.218  65.682 -77.380  1.00  0.00           H  
ATOM   1294 HE21 GLN C 129     -30.785  64.002 -78.198  1.00  0.00           H  
ATOM   1295 HE22 GLN C 129     -31.574  62.666 -79.007  1.00  0.00           H  
ATOM   1296  N   GLU C 130     -28.536  65.310 -75.535  1.00  0.00           N  
ATOM   1297  CA  GLU C 130     -27.205  65.872 -75.263  1.00  0.00           C  
ATOM   1298  C   GLU C 130     -26.267  64.714 -74.868  1.00  0.00           C  
ATOM   1299  O   GLU C 130     -25.142  64.566 -75.348  1.00  0.00           O  
ATOM   1300  CB  GLU C 130     -27.210  66.989 -74.209  1.00  0.00           C  
ATOM   1301  CG  GLU C 130     -25.953  67.857 -74.249  1.00  0.00           C  
ATOM   1302  CD  GLU C 130     -25.865  68.761 -75.456  1.00  0.00           C  
ATOM   1303  OE1 GLU C 130     -26.790  68.892 -76.257  1.00  0.00           O  
ATOM   1304  OE2 GLU C 130     -24.681  69.428 -75.583  1.00  0.00           O1-
ATOM   1305  H   GLU C 130     -28.781  65.198 -76.508  1.00  0.00           H  
ATOM   1306  HA  GLU C 130     -26.857  66.248 -76.231  1.00  0.00           H  
ATOM   1307  HB2 GLU C 130     -27.287  66.561 -73.202  1.00  0.00           H  
ATOM   1308  HB3 GLU C 130     -28.094  67.625 -74.346  1.00  0.00           H  
ATOM   1309  HG2 GLU C 130     -25.054  67.235 -74.200  1.00  0.00           H  
ATOM   1310  HG3 GLU C 130     -25.946  68.506 -73.365  1.00  0.00           H  
ATOM   1311  N   ARG C 131     -26.757  63.873 -73.895  1.00  0.00           N  
ATOM   1312  CA  ARG C 131     -26.093  62.626 -73.558  1.00  0.00           C  
ATOM   1313  C   ARG C 131     -26.515  61.524 -74.579  1.00  0.00           C  
ATOM   1314  O   ARG C 131     -26.915  60.428 -74.201  1.00  0.00           O  
ATOM   1315  CB  ARG C 131     -26.505  62.127 -72.172  1.00  0.00           C  
ATOM   1316  CG  ARG C 131     -26.145  63.000 -70.975  1.00  0.00           C  
ATOM   1317  CD  ARG C 131     -26.643  62.371 -69.665  1.00  0.00           C  
ATOM   1318  NE  ARG C 131     -25.989  61.078 -69.377  1.00  0.00           N  
ATOM   1319  CZ  ARG C 131     -26.362  59.871 -69.845  1.00  0.00           C  
ATOM   1320  NH1 ARG C 131     -25.573  58.814 -69.611  1.00  0.00           N  
ATOM   1321  NH2 ARG C 131     -27.499  59.698 -70.537  1.00  0.00           N1+
ATOM   1322  H   ARG C 131     -27.607  64.137 -73.418  1.00  0.00           H  
ATOM   1323  HA  ARG C 131     -25.006  62.751 -73.621  1.00  0.00           H  
ATOM   1324  HB2 ARG C 131     -27.590  61.961 -72.168  1.00  0.00           H  
ATOM   1325  HB3 ARG C 131     -26.020  61.155 -72.036  1.00  0.00           H  
ATOM   1326  HG2 ARG C 131     -25.057  63.129 -70.931  1.00  0.00           H  
ATOM   1327  HG3 ARG C 131     -26.592  63.994 -71.084  1.00  0.00           H  
ATOM   1328  HD2 ARG C 131     -26.394  63.036 -68.831  1.00  0.00           H  
ATOM   1329  HD3 ARG C 131     -27.730  62.247 -69.645  1.00  0.00           H  
ATOM   1330  HE  ARG C 131     -25.118  61.128 -68.866  1.00  0.00           H  
ATOM   1331 HH11 ARG C 131     -25.837  57.903 -69.954  1.00  0.00           H  
ATOM   1332 HH12 ARG C 131     -24.715  58.931 -69.091  1.00  0.00           H  
ATOM   1333 HH21 ARG C 131     -27.746  58.778 -70.875  1.00  0.00           H  
ATOM   1334 HH22 ARG C 131     -28.102  60.485 -70.722  1.00  0.00           H  
ATOM   1335  N   GLU C 132     -26.362  61.870 -75.920  1.00 70.26           N  
ATOM   1336  CA  GLU C 132     -27.061  61.225 -77.020  1.00 71.10           C  
ATOM   1337  C   GLU C 132     -26.982  59.681 -76.984  1.00 71.93           C  
ATOM   1338  O   GLU C 132     -28.029  59.017 -76.991  1.00 71.62           O  
ATOM   1339  CB  GLU C 132     -26.549  61.748 -78.372  1.00  0.00           C  
ATOM   1340  CG  GLU C 132     -26.908  63.213 -78.635  1.00  0.00           C  
ATOM   1341  CD  GLU C 132     -28.399  63.417 -78.712  1.00  0.00           C  
ATOM   1342  OE1 GLU C 132     -28.982  64.216 -77.982  1.00  0.00           O  
ATOM   1343  OE2 GLU C 132     -29.050  62.631 -79.617  1.00  0.00           O1-
ATOM   1344  H   GLU C 132     -25.827  62.709 -76.021  1.00 70.26           H  
ATOM   1345  HA  GLU C 132     -28.121  61.473 -76.888  1.00 71.10           H  
ATOM   1346  HB2 GLU C 132     -26.945  61.122 -79.181  1.00  0.00           H  
ATOM   1347  HB3 GLU C 132     -25.457  61.648 -78.418  1.00  0.00           H  
ATOM   1348  HG2 GLU C 132     -26.477  63.526 -79.593  1.00  0.00           H  
ATOM   1349  HG3 GLU C 132     -26.481  63.865 -77.867  1.00  0.00           H  
ATOM   1350  N   ALA C 133     -25.763  59.134 -76.985  1.00 70.45           N  
ATOM   1351  CA  ALA C 133     -25.570  57.695 -77.130  1.00 66.61           C  
ATOM   1352  C   ALA C 133     -24.457  57.170 -76.211  1.00 66.84           C  
ATOM   1353  O   ALA C 133     -23.563  57.908 -75.792  1.00 68.86           O  
ATOM   1354  CB  ALA C 133     -25.253  57.339 -78.573  1.00 66.23           C  
ATOM   1355  H   ALA C 133     -24.951  59.724 -76.872  1.00 70.45           H  
ATOM   1356  HA  ALA C 133     -26.493  57.188 -76.830  1.00 66.61           H  
ATOM   1357  HB1 ALA C 133     -26.065  57.648 -79.239  1.00 66.23           H  
ATOM   1358  HB2 ALA C 133     -24.336  57.836 -78.908  1.00 66.23           H  
ATOM   1359  HB3 ALA C 133     -25.103  56.260 -78.687  1.00 66.23           H  
ATOM   1360  N   GLN C 134     -24.545  55.879 -75.895  1.00 65.14           N  
ATOM   1361  CA  GLN C 134     -23.562  55.214 -75.032  1.00 64.70           C  
ATOM   1362  C   GLN C 134     -23.164  53.779 -75.503  1.00 62.52           C  
ATOM   1363  O   GLN C 134     -22.057  53.323 -75.212  1.00 62.54           O  
ATOM   1364  CB  GLN C 134     -24.060  55.150 -73.570  1.00 65.26           C  
ATOM   1365  CG  GLN C 134     -23.776  56.413 -72.746  1.00 67.70           C  
ATOM   1366  CD  GLN C 134     -24.989  57.307 -72.563  1.00 69.35           C  
ATOM   1367  OE1 GLN C 134     -25.829  57.102 -71.675  1.00 67.56           O  
ATOM   1368  NE2 GLN C 134     -25.090  58.321 -73.423  1.00 71.31           N  
ATOM   1369  H   GLN C 134     -25.322  55.343 -76.252  1.00 65.14           H  
ATOM   1370  HA  GLN C 134     -22.627  55.787 -75.076  1.00 64.70           H  
ATOM   1371  HB2 GLN C 134     -25.127  54.897 -73.544  1.00 65.26           H  
ATOM   1372  HB3 GLN C 134     -23.535  54.328 -73.066  1.00 65.26           H  
ATOM   1373  HG2 GLN C 134     -22.939  56.988 -73.156  1.00 67.70           H  
ATOM   1374  HG3 GLN C 134     -23.470  56.115 -71.734  1.00 67.70           H  
ATOM   1375 HE21 GLN C 134     -24.384  58.453 -74.133  1.00 71.31           H  
ATOM   1376 HE22 GLN C 134     -25.872  58.957 -73.364  1.00 71.31           H  
ATOM   1377  N   PHE C 135     -24.108  53.066 -76.117  1.00 59.52           N  
ATOM   1378  CA  PHE C 135     -23.983  51.651 -76.507  1.00 56.90           C  
ATOM   1379  C   PHE C 135     -24.430  51.550 -77.985  1.00 54.52           C  
ATOM   1380  O   PHE C 135     -24.894  52.542 -78.560  1.00 53.00           O  
ATOM   1381  CB  PHE C 135     -24.858  50.745 -75.619  1.00 56.84           C  
ATOM   1382  CG  PHE C 135     -24.288  50.466 -74.246  1.00 58.38           C  
ATOM   1383  CD1 PHE C 135     -23.572  49.293 -74.004  1.00 60.22           C  
ATOM   1384  CD2 PHE C 135     -24.497  51.351 -73.191  1.00 59.25           C  
ATOM   1385  CE1 PHE C 135     -23.054  49.023 -72.743  1.00 61.46           C  
ATOM   1386  CE2 PHE C 135     -23.981  51.090 -71.930  1.00 60.58           C  
ATOM   1387  CZ  PHE C 135     -23.260  49.924 -71.703  1.00 62.07           C  
ATOM   1388  H   PHE C 135     -24.961  53.529 -76.396  1.00 59.52           H  
ATOM   1389  HA  PHE C 135     -22.934  51.361 -76.464  1.00 56.90           H  
ATOM   1390  HB2 PHE C 135     -25.854  51.189 -75.494  1.00 56.84           H  
ATOM   1391  HB3 PHE C 135     -25.043  49.780 -76.109  1.00 56.84           H  
ATOM   1392  HD1 PHE C 135     -23.419  48.586 -74.806  1.00 60.22           H  
ATOM   1393  HD2 PHE C 135     -25.068  52.253 -73.357  1.00 59.25           H  
ATOM   1394  HE1 PHE C 135     -22.494  48.117 -72.570  1.00 61.46           H  
ATOM   1395  HE2 PHE C 135     -24.140  51.793 -71.125  1.00 60.58           H  
ATOM   1396  HZ  PHE C 135     -22.859  49.718 -70.721  1.00 62.07           H  
ATOM   1397  N   GLY C 136     -24.342  50.347 -78.557  1.00 52.15           N  
ATOM   1398  CA  GLY C 136     -24.902  50.072 -79.866  1.00 50.28           C  
ATOM   1399  C   GLY C 136     -24.530  48.712 -80.448  1.00 49.46           C  
ATOM   1400  O   GLY C 136     -24.097  47.789 -79.756  1.00 49.99           O  
ATOM   1401  H   GLY C 136     -23.869  49.605 -78.061  1.00 52.15           H  
ATOM   1402  HA2 GLY C 136     -25.993  50.106 -79.773  1.00 50.28           H  
ATOM   1403  HA3 GLY C 136     -24.602  50.872 -80.545  1.00 50.28           H  
ATOM   1404  N   THR C 137     -24.770  48.583 -81.752  1.00 48.25           N  
ATOM   1405  CA  THR C 137     -24.628  47.328 -82.505  1.00 46.67           C  
ATOM   1406  C   THR C 137     -23.995  47.646 -83.876  1.00 45.55           C  
ATOM   1407  O   THR C 137     -24.278  48.673 -84.498  1.00 44.17           O  
ATOM   1408  CB  THR C 137     -26.007  46.664 -82.703  1.00 46.02           C  
ATOM   1409  OG1 THR C 137     -26.589  46.368 -81.424  1.00 45.31           O  
ATOM   1410  CG2 THR C 137     -25.970  45.352 -83.475  1.00 45.93           C  
ATOM   1411  H   THR C 137     -25.080  49.388 -82.277  1.00 48.25           H  
ATOM   1412  HA  THR C 137     -23.972  46.672 -81.929  1.00 46.67           H  
ATOM   1413  HB  THR C 137     -26.672  47.369 -83.218  1.00 46.02           H  
ATOM   1414 HG21 THR C 137     -25.646  45.495 -84.506  1.00 45.93           H  
ATOM   1415 HG22 THR C 137     -25.313  44.626 -82.988  1.00 45.93           H  
ATOM   1416 HG23 THR C 137     -26.966  44.898 -83.497  1.00 45.93           H  
ATOM   1417  HG1 THR C 137     -27.562  46.404 -81.566  1.00 45.31           H  
ATOM   1418  N   THR C 138     -23.119  46.748 -84.330  1.00 44.75           N  
ATOM   1419  CA  THR C 138     -22.505  46.831 -85.657  1.00 44.33           C  
ATOM   1420  C   THR C 138     -23.484  46.196 -86.661  1.00 43.27           C  
ATOM   1421  O   THR C 138     -23.970  45.092 -86.455  1.00 42.77           O  
ATOM   1422  CB  THR C 138     -21.142  46.117 -85.750  1.00 44.20           C  
ATOM   1423  OG1 THR C 138     -21.242  44.740 -85.371  1.00 42.78           O  
ATOM   1424  CG2 THR C 138     -20.107  46.762 -84.841  1.00 45.20           C  
ATOM   1425  H   THR C 138     -22.851  45.971 -83.743  1.00 44.75           H  
ATOM   1426  HA  THR C 138     -22.370  47.891 -85.900  1.00 44.33           H  
ATOM   1427  HB  THR C 138     -20.790  46.147 -86.788  1.00 44.20           H  
ATOM   1428 HG21 THR C 138     -20.077  47.845 -84.978  1.00 45.20           H  
ATOM   1429 HG22 THR C 138     -20.312  46.536 -83.790  1.00 45.20           H  
ATOM   1430 HG23 THR C 138     -19.114  46.349 -85.048  1.00 45.20           H  
ATOM   1431  HG1 THR C 138     -20.349  44.356 -85.479  1.00 42.78           H  
ATOM   1432  N   ALA C 139     -23.818  46.946 -87.692  1.00 43.51           N  
ATOM   1433  CA  ALA C 139     -24.677  46.498 -88.779  1.00 43.59           C  
ATOM   1434  C   ALA C 139     -23.808  46.279 -90.029  1.00 45.53           C  
ATOM   1435  O   ALA C 139     -23.113  47.196 -90.481  1.00 47.23           O  
ATOM   1436  CB  ALA C 139     -25.767  47.519 -89.054  1.00 42.27           C  
ATOM   1437  H   ALA C 139     -23.481  47.897 -87.742  1.00 43.51           H  
ATOM   1438  HA  ALA C 139     -25.151  45.560 -88.490  1.00 43.59           H  
ATOM   1439  HB1 ALA C 139     -26.401  47.655 -88.171  1.00 42.27           H  
ATOM   1440  HB2 ALA C 139     -25.341  48.494 -89.310  1.00 42.27           H  
ATOM   1441  HB3 ALA C 139     -26.405  47.202 -89.883  1.00 42.27           H  
ATOM   1442  N   GLU C 140     -23.844  45.059 -90.550  1.00 45.91           N  
ATOM   1443  CA  GLU C 140     -23.053  44.594 -91.696  1.00 47.57           C  
ATOM   1444  C   GLU C 140     -23.976  44.629 -92.924  1.00 47.54           C  
ATOM   1445  O   GLU C 140     -25.051  44.028 -92.916  1.00 47.27           O  
ATOM   1446  CB  GLU C 140     -22.589  43.157 -91.431  1.00 49.71           C  
ATOM   1447  CG  GLU C 140     -21.629  42.587 -92.474  1.00 53.31           C  
ATOM   1448  CD  GLU C 140     -21.290  41.129 -92.219  1.00 55.83           C  
ATOM   1449  OE1 GLU C 140     -20.235  40.676 -92.724  1.00 57.83           O  
ATOM   1450  OE2 GLU C 140     -22.084  40.424 -91.552  1.00 55.74           O1-
ATOM   1451  H   GLU C 140     -24.489  44.392 -90.151  1.00 45.91           H  
ATOM   1452  HA  GLU C 140     -22.197  45.254 -91.840  1.00 47.57           H  
ATOM   1453  HB2 GLU C 140     -22.088  43.137 -90.458  1.00 49.71           H  
ATOM   1454  HB3 GLU C 140     -23.467  42.504 -91.335  1.00 49.71           H  
ATOM   1455  HG2 GLU C 140     -20.704  43.176 -92.485  1.00 53.31           H  
ATOM   1456  HG3 GLU C 140     -22.070  42.646 -93.475  1.00 53.31           H  
ATOM   1457  N   ILE C 141     -23.548  45.316 -93.977  1.00 48.34           N  
ATOM   1458  CA  ILE C 141     -24.322  45.417 -95.223  1.00 49.29           C  
ATOM   1459  C   ILE C 141     -24.215  44.040 -95.925  1.00 50.00           C  
ATOM   1460  O   ILE C 141     -23.113  43.518 -96.096  1.00 51.49           O  
ATOM   1461  CB  ILE C 141     -23.781  46.540 -96.147  1.00 50.95           C  
ATOM   1462  CG1 ILE C 141     -23.936  47.919 -95.469  1.00 50.46           C  
ATOM   1463  CG2 ILE C 141     -24.484  46.533 -97.512  1.00 50.99           C  
ATOM   1464  CD1 ILE C 141     -23.151  49.026 -96.158  1.00 50.78           C  
ATOM   1465  H   ILE C 141     -22.654  45.785 -93.941  1.00 48.34           H  
ATOM   1466  HA  ILE C 141     -25.361  45.624 -94.963  1.00 49.29           H  
ATOM   1467  HB  ILE C 141     -22.715  46.360 -96.326  1.00 50.95           H  
ATOM   1468 HG12 ILE C 141     -24.996  48.197 -95.432  1.00 50.46           H  
ATOM   1469 HG13 ILE C 141     -23.587  47.870 -94.432  1.00 50.46           H  
ATOM   1470 HG21 ILE C 141     -24.314  45.593 -98.047  1.00 50.99           H  
ATOM   1471 HG22 ILE C 141     -25.564  46.668 -97.398  1.00 50.99           H  
ATOM   1472 HG23 ILE C 141     -24.110  47.328 -98.163  1.00 50.99           H  
ATOM   1473 HD11 ILE C 141     -22.088  48.770 -96.228  1.00 50.78           H  
ATOM   1474 HD12 ILE C 141     -23.527  49.221 -97.165  1.00 50.78           H  
ATOM   1475 HD13 ILE C 141     -23.236  49.956 -95.588  1.00 50.78           H  
ATOM   1476  N   TYR C 142     -25.357  43.478 -96.327  1.00 49.36           N  
ATOM   1477  CA  TYR C 142     -25.419  42.192 -97.041  1.00 50.34           C  
ATOM   1478  C   TYR C 142     -26.094  42.219 -98.424  1.00 52.08           C  
ATOM   1479  O   TYR C 142     -26.056  41.222 -99.142  1.00 53.45           O  
ATOM   1480  CB  TYR C 142     -25.981  41.049 -96.179  1.00 48.22           C  
ATOM   1481  CG  TYR C 142     -27.469  41.083 -95.915  1.00 46.16           C  
ATOM   1482  CD1 TYR C 142     -28.369  40.446 -96.771  1.00 45.88           C  
ATOM   1483  CD2 TYR C 142     -27.974  41.666 -94.748  1.00 45.61           C  
ATOM   1484  CE1 TYR C 142     -29.735  40.424 -96.497  1.00 45.11           C  
ATOM   1485  CE2 TYR C 142     -29.339  41.639 -94.454  1.00 44.82           C  
ATOM   1486  CZ  TYR C 142     -30.216  41.016 -95.332  1.00 44.10           C  
ATOM   1487  OH  TYR C 142     -31.548  40.934 -95.050  1.00 41.59           O  
ATOM   1488  H   TYR C 142     -26.231  43.946 -96.132  1.00 49.36           H  
ATOM   1489  HA  TYR C 142     -24.383  41.917 -97.274  1.00 50.34           H  
ATOM   1490  HB2 TYR C 142     -25.747  40.088 -96.659  1.00 48.22           H  
ATOM   1491  HB3 TYR C 142     -25.450  41.023 -95.218  1.00 48.22           H  
ATOM   1492  HD1 TYR C 142     -28.000  39.961 -97.663  1.00 45.88           H  
ATOM   1493  HD2 TYR C 142     -27.294  42.146 -94.060  1.00 45.61           H  
ATOM   1494  HE1 TYR C 142     -30.419  39.950 -97.185  1.00 45.11           H  
ATOM   1495  HE2 TYR C 142     -29.710  42.099 -93.550  1.00 44.82           H  
ATOM   1496  HH  TYR C 142     -31.656  40.973 -94.075  1.00 41.59           H  
ATOM   1497  N   ALA C 143     -26.690  43.352 -98.786  1.00 53.64           N  
ATOM   1498  CA  ALA C 143     -27.313  43.526-100.094  1.00 54.87           C  
ATOM   1499  C   ALA C 143     -27.271  45.024-100.425  1.00 54.87           C  
ATOM   1500  O   ALA C 143     -27.374  45.866 -99.528  1.00 52.72           O  
ATOM   1501  CB  ALA C 143     -28.750  43.038-100.103  1.00 53.98           C  
ATOM   1502  H   ALA C 143     -26.700  44.121 -98.132  1.00 53.64           H  
ATOM   1503  HA  ALA C 143     -26.721  42.977-100.834  1.00 54.87           H  
ATOM   1504  HB1 ALA C 143     -28.824  42.002 -99.762  1.00 53.98           H  
ATOM   1505  HB2 ALA C 143     -29.367  43.649 -99.443  1.00 53.98           H  
ATOM   1506  HB3 ALA C 143     -29.186  43.107-101.104  1.00 53.98           H  
ATOM   1507  N   TYR C 144     -27.154  45.335-101.712  1.00 57.32           N  
ATOM   1508  CA  TYR C 144     -26.780  46.673-102.204  1.00 59.48           C  
ATOM   1509  C   TYR C 144     -27.306  46.827-103.640  1.00 59.50           C  
ATOM   1510  O   TYR C 144     -27.244  45.898-104.437  1.00 59.40           O  
ATOM   1511  CB  TYR C 144     -25.240  46.783-102.160  1.00 63.53           C  
ATOM   1512  CG  TYR C 144     -24.520  47.912-102.866  1.00 68.15           C  
ATOM   1513  CD1 TYR C 144     -23.367  47.605-103.596  1.00 70.72           C  
ATOM   1514  CD2 TYR C 144     -24.883  49.254-102.739  1.00 70.05           C  
ATOM   1515  CE1 TYR C 144     -22.616  48.600-104.203  1.00 74.66           C  
ATOM   1516  CE2 TYR C 144     -24.138  50.263-103.339  1.00 72.88           C  
ATOM   1517  CZ  TYR C 144     -23.007  49.935-104.074  1.00 75.92           C  
ATOM   1518  OH  TYR C 144     -22.213  50.867-104.670  1.00 78.58           O  
ATOM   1519  H   TYR C 144     -27.313  44.614-102.401  1.00 57.32           H  
ATOM   1520  HA  TYR C 144     -27.228  47.423-101.553  1.00 59.48           H  
ATOM   1521  HB2 TYR C 144     -24.920  46.806-101.109  1.00 63.53           H  
ATOM   1522  HB3 TYR C 144     -24.840  45.836-102.554  1.00 63.53           H  
ATOM   1523  HD1 TYR C 144     -23.056  46.575-103.688  1.00 70.72           H  
ATOM   1524  HD2 TYR C 144     -25.760  49.514-102.163  1.00 70.05           H  
ATOM   1525  HE1 TYR C 144     -21.734  48.345-104.773  1.00 74.66           H  
ATOM   1526  HE2 TYR C 144     -24.436  51.295-103.234  1.00 72.88           H  
ATOM   1527  HH  TYR C 144     -22.643  51.764-104.687  1.00 78.58           H  
ATOM   1528  N   ARG C 145     -27.752  48.037-103.973  1.00 60.67           N  
ATOM   1529  CA  ARG C 145     -27.856  48.496-105.350  1.00 62.97           C  
ATOM   1530  C   ARG C 145     -27.505  49.997-105.346  1.00 62.88           C  
ATOM   1531  O   ARG C 145     -27.871  50.787-104.469  1.00 61.77           O  
ATOM   1532  CB  ARG C 145     -29.202  48.245-106.054  1.00 64.42           C  
ATOM   1533  CG  ARG C 145     -29.079  48.572-107.557  1.00 69.42           C  
ATOM   1534  CD  ARG C 145     -30.322  48.336-108.400  1.00 73.30           C  
ATOM   1535  NE  ARG C 145     -31.416  49.229-107.997  1.00 73.29           N  
ATOM   1536  CZ  ARG C 145     -32.554  48.886-107.396  1.00 72.02           C  
ATOM   1537  NH1 ARG C 145     -33.489  49.803-107.187  1.00 71.81           N  
ATOM   1538  NH2 ARG C 145     -32.756  47.638-106.985  1.00 72.81           N1+
ATOM   1539  H   ARG C 145     -27.975  48.693-103.239  1.00 60.67           H  
ATOM   1540  HA  ARG C 145     -27.075  47.962-105.909  1.00 62.97           H  
ATOM   1541  HB2 ARG C 145     -29.496  47.196-105.932  1.00 64.42           H  
ATOM   1542  HB3 ARG C 145     -29.988  48.857-105.596  1.00 64.42           H  
ATOM   1543  HG2 ARG C 145     -28.254  47.991-107.987  1.00 69.42           H  
ATOM   1544  HG3 ARG C 145     -28.825  49.629-107.667  1.00 69.42           H  
ATOM   1545  HD2 ARG C 145     -30.625  47.292-108.402  1.00 73.30           H  
ATOM   1546  HD3 ARG C 145     -30.095  48.583-109.444  1.00 73.30           H  
ATOM   1547  HE  ARG C 145     -31.310  50.194-108.276  1.00 73.29           H  
ATOM   1548 HH11 ARG C 145     -34.348  49.551-106.718  1.00 71.81           H  
ATOM   1549 HH12 ARG C 145     -33.343  50.753-107.496  1.00 71.81           H  
ATOM   1550 HH21 ARG C 145     -32.041  46.938-107.127  1.00 72.81           H  
ATOM   1551 HH22 ARG C 145     -33.623  47.390-106.531  1.00 72.81           H  
ATOM   1552  N   GLU C 146     -26.681  50.334-106.335  1.00 64.23           N  
ATOM   1553  CA  GLU C 146     -26.345  51.732-106.662  1.00 66.36           C  
ATOM   1554  C   GLU C 146     -27.227  52.137-107.861  1.00 68.35           C  
ATOM   1555  O   GLU C 146     -27.358  51.357-108.814  1.00 72.09           O  
ATOM   1556  CB  GLU C 146     -24.870  51.731-107.115  1.00  0.00           C  
ATOM   1557  CG  GLU C 146     -24.247  53.102-107.247  1.00  0.00           C  
ATOM   1558  CD  GLU C 146     -24.078  53.676-105.875  1.00  0.00           C  
ATOM   1559  OE1 GLU C 146     -24.763  54.628-105.507  1.00  0.00           O  
ATOM   1560  OE2 GLU C 146     -23.014  53.213-105.156  1.00  0.00           O1-
ATOM   1561  H   GLU C 146     -26.154  49.727-106.967  1.00 64.23           H  
ATOM   1562  HA  GLU C 146     -26.525  52.376-105.796  1.00 66.36           H  
ATOM   1563  HB2 GLU C 146     -24.782  51.226-108.087  1.00  0.00           H  
ATOM   1564  HB3 GLU C 146     -24.280  51.127-106.419  1.00  0.00           H  
ATOM   1565  HG2 GLU C 146     -24.852  53.765-107.874  1.00  0.00           H  
ATOM   1566  HG3 GLU C 146     -23.260  53.024-107.717  1.00  0.00           H  
ATOM   1567  N   GLU C 147     -27.775  53.349-107.833  1.00 67.32           N  
ATOM   1568  CA  GLU C 147     -28.498  53.916-108.975  1.00 66.98           C  
ATOM   1569  C   GLU C 147     -28.413  55.461-108.924  1.00 65.40           C  
ATOM   1570  O   GLU C 147     -28.237  56.041-107.852  1.00 61.78           O  
ATOM   1571  CB  GLU C 147     -29.945  53.403-109.075  1.00 66.87           C  
ATOM   1572  CG  GLU C 147     -30.826  53.816-107.899  1.00 64.59           C  
ATOM   1573  CD  GLU C 147     -32.126  53.055-107.778  1.00 64.68           C  
ATOM   1574  OE1 GLU C 147     -32.113  51.810-107.926  1.00 65.49           O  
ATOM   1575  OE2 GLU C 147     -33.135  53.692-107.389  1.00 61.63           O1-
ATOM   1576  H   GLU C 147     -27.697  53.915-107.000  1.00 67.32           H  
ATOM   1577  HA  GLU C 147     -27.964  53.592-109.879  1.00 66.98           H  
ATOM   1578  HB2 GLU C 147     -30.402  53.779-109.998  1.00 66.87           H  
ATOM   1579  HB3 GLU C 147     -29.928  52.310-109.166  1.00 66.87           H  
ATOM   1580  HG2 GLU C 147     -31.039  54.889-107.962  1.00 64.59           H  
ATOM   1581  HG3 GLU C 147     -30.293  53.643-106.958  1.00 64.59           H  
ATOM   1582  N   GLN C 148     -28.474  56.080-110.098  1.00 66.46           N  
ATOM   1583  CA  GLN C 148     -28.454  57.536-110.217  1.00 66.22           C  
ATOM   1584  C   GLN C 148     -29.327  58.066-111.372  1.00 65.79           C  
ATOM   1585  O   GLN C 148     -28.982  58.991-112.105  1.00 66.52           O  
ATOM   1586  CB  GLN C 148     -27.039  58.125-110.231  1.00 68.46           C  
ATOM   1587  CG  GLN C 148     -26.120  57.567-111.315  1.00 72.06           C  
ATOM   1588  CD  GLN C 148     -25.401  56.318-110.856  1.00 73.30           C  
ATOM   1589  NE2 GLN C 148     -24.558  56.387-109.959  1.00 74.71           N  
ATOM   1590  OE1 GLN C 148     -25.713  55.176-111.461  1.00 72.91           O  
ATOM   1591  H   GLN C 148     -28.455  55.521-110.939  1.00 66.46           H  
ATOM   1592  HA  GLN C 148     -28.941  57.917-109.318  1.00 66.22           H  
ATOM   1593  HB2 GLN C 148     -27.107  59.213-110.357  1.00 68.46           H  
ATOM   1594  HB3 GLN C 148     -26.593  57.955-109.247  1.00 68.46           H  
ATOM   1595  HG2 GLN C 148     -25.351  58.312-111.553  1.00 72.06           H  
ATOM   1596  HG3 GLN C 148     -26.661  57.358-112.244  1.00 72.06           H  
ATOM   1597 HE21 GLN C 148     -24.352  57.277-109.527  1.00 74.71           H  
ATOM   1598 HE22 GLN C 148     -24.072  55.555-109.657  1.00 74.71           H  
ATOM   1599  N   ASP C 149     -30.535  57.512-111.424  1.00 65.07           N  
ATOM   1600  CA  ASP C 149     -31.555  57.907-112.381  1.00 65.90           C  
ATOM   1601  C   ASP C 149     -31.942  59.389-112.156  1.00 63.61           C  
ATOM   1602  O   ASP C 149     -32.149  59.862-111.029  1.00 61.97           O  
ATOM   1603  CB  ASP C 149     -32.796  57.038-112.277  1.00 67.85           C  
ATOM   1604  CG  ASP C 149     -32.367  55.807-113.007  1.00 73.56           C  
ATOM   1605  OD1 ASP C 149     -32.632  55.721-114.234  1.00 76.34           O  
ATOM   1606  OD2 ASP C 149     -31.706  54.935-112.401  1.00 75.48           O1-
ATOM   1607  H   ASP C 149     -30.733  56.723-110.825  1.00 65.07           H  
ATOM   1608  HA  ASP C 149     -31.086  57.832-113.373  1.00 65.90           H  
ATOM   1609  HB2 ASP C 149     -33.661  57.490-112.774  1.00 67.85           H  
ATOM   1610  HB3 ASP C 149     -33.071  56.813-111.241  1.00 67.85           H  
ATOM   1611  N   PHE C 150     -32.020  60.094-113.284  1.00 62.52           N  
ATOM   1612  CA  PHE C 150     -32.195  61.548-113.340  1.00 61.68           C  
ATOM   1613  C   PHE C 150     -31.040  62.367-112.706  1.00 63.11           C  
ATOM   1614  O   PHE C 150     -31.146  63.593-112.583  1.00 63.23           O  
ATOM   1615  CB  PHE C 150     -33.549  62.032-112.784  1.00 58.23           C  
ATOM   1616  CG  PHE C 150     -34.732  61.420-113.499  1.00 57.19           C  
ATOM   1617  CD1 PHE C 150     -35.176  61.933-114.714  1.00 58.23           C  
ATOM   1618  CD2 PHE C 150     -35.382  60.311-112.965  1.00 55.69           C  
ATOM   1619  CE1 PHE C 150     -36.238  61.343-115.386  1.00 57.67           C  
ATOM   1620  CE2 PHE C 150     -36.448  59.719-113.632  1.00 54.51           C  
ATOM   1621  CZ  PHE C 150     -36.875  60.233-114.842  1.00 55.71           C  
ATOM   1622  H   PHE C 150     -32.047  59.589-114.159  1.00 62.52           H  
ATOM   1623  HA  PHE C 150     -32.149  61.786-114.412  1.00 61.68           H  
ATOM   1624  HB2 PHE C 150     -33.623  61.830-111.708  1.00 58.23           H  
ATOM   1625  HB3 PHE C 150     -33.628  63.124-112.871  1.00 58.23           H  
ATOM   1626  HD1 PHE C 150     -34.689  62.798-115.139  1.00 58.23           H  
ATOM   1627  HD2 PHE C 150     -35.054  59.904-112.020  1.00 55.69           H  
ATOM   1628  HE1 PHE C 150     -36.570  61.746-116.332  1.00 57.67           H  
ATOM   1629  HE2 PHE C 150     -36.943  58.859-113.205  1.00 54.51           H  
ATOM   1630  HZ  PHE C 150     -37.701  59.774-115.363  1.00 55.71           H  
ATOM   1631  N   GLY C 151     -29.939  61.694-112.368  1.00 63.99           N  
ATOM   1632  CA  GLY C 151     -28.791  62.308-111.729  1.00 63.38           C  
ATOM   1633  C   GLY C 151     -28.933  62.463-110.207  1.00 61.07           C  
ATOM   1634  O   GLY C 151     -28.153  63.188-109.584  1.00 61.68           O  
ATOM   1635  H   GLY C 151     -29.901  60.702-112.556  1.00 63.99           H  
ATOM   1636  HA2 GLY C 151     -27.920  61.677-111.929  1.00 63.38           H  
ATOM   1637  HA3 GLY C 151     -28.626  63.300-112.162  1.00 63.38           H  
ATOM   1638  N   ILE C 152     -29.921  61.780-109.629  1.00 57.66           N  
ATOM   1639  CA  ILE C 152     -30.144  61.758-108.186  1.00 56.43           C  
ATOM   1640  C   ILE C 152     -29.584  60.406-107.698  1.00 57.74           C  
ATOM   1641  O   ILE C 152     -30.164  59.347-107.967  1.00 59.17           O  
ATOM   1642  CB  ILE C 152     -31.647  61.905-107.831  1.00 54.06           C  
ATOM   1643  CG1 ILE C 152     -32.286  63.111-108.558  1.00 53.92           C  
ATOM   1644  CG2 ILE C 152     -31.807  62.040-106.309  1.00 52.82           C  
ATOM   1645  CD1 ILE C 152     -33.780  63.263-108.300  1.00 51.72           C  
ATOM   1646  H   ILE C 152     -30.570  61.273-110.214  1.00 57.66           H  
ATOM   1647  HA  ILE C 152     -29.583  62.578-107.722  1.00 56.43           H  
ATOM   1648  HB  ILE C 152     -32.180  60.998-108.149  1.00 54.06           H  
ATOM   1649 HG12 ILE C 152     -31.775  64.037-108.269  1.00 53.92           H  
ATOM   1650 HG13 ILE C 152     -32.156  63.003-109.641  1.00 53.92           H  
ATOM   1651 HG21 ILE C 152     -31.276  61.247-105.776  1.00 52.82           H  
ATOM   1652 HG22 ILE C 152     -31.413  62.999-105.955  1.00 52.82           H  
ATOM   1653 HG23 ILE C 152     -32.858  61.973-106.014  1.00 52.82           H  
ATOM   1654 HD11 ILE C 152     -34.314  62.335-108.529  1.00 51.72           H  
ATOM   1655 HD12 ILE C 152     -33.984  63.536-107.261  1.00 51.72           H  
ATOM   1656 HD13 ILE C 152     -34.190  64.055-108.934  1.00 51.72           H  
ATOM   1657  N   GLU C 153     -28.422  60.463-107.040  1.00 59.14           N  
ATOM   1658  CA  GLU C 153     -27.697  59.270-106.599  1.00 58.69           C  
ATOM   1659  C   GLU C 153     -28.449  58.657-105.391  1.00 56.13           C  
ATOM   1660  O   GLU C 153     -28.717  59.349-104.409  1.00 55.71           O  
ATOM   1661  CB  GLU C 153     -26.256  59.620-106.189  1.00 61.37           C  
ATOM   1662  CG  GLU C 153     -25.417  60.208-107.335  1.00 66.56           C  
ATOM   1663  CD  GLU C 153     -24.219  59.339-107.643  1.00 71.00           C  
ATOM   1664  OE1 GLU C 153     -23.360  59.177-106.738  1.00 71.83           O  
ATOM   1665  OE2 GLU C 153     -24.168  58.770-108.757  1.00 73.56           O1-
ATOM   1666  H   GLU C 153     -28.029  61.368-106.824  1.00 59.14           H  
ATOM   1667  HA  GLU C 153     -27.688  58.555-107.422  1.00 58.69           H  
ATOM   1668  HB2 GLU C 153     -26.286  60.357-105.374  1.00 61.37           H  
ATOM   1669  HB3 GLU C 153     -25.786  58.725-105.765  1.00 61.37           H  
ATOM   1670  HG2 GLU C 153     -25.040  61.196-107.043  1.00 66.56           H  
ATOM   1671  HG3 GLU C 153     -26.009  60.353-108.244  1.00 66.56           H  
ATOM   1672  N   ILE C 154     -28.843  57.399-105.529  1.00 54.15           N  
ATOM   1673  CA  ILE C 154     -29.518  56.642-104.485  1.00 52.24           C  
ATOM   1674  C   ILE C 154     -28.660  55.385-104.206  1.00 51.93           C  
ATOM   1675  O   ILE C 154     -28.321  54.619-105.107  1.00 52.67           O  
ATOM   1676  CB  ILE C 154     -30.949  56.159-104.860  1.00 52.26           C  
ATOM   1677  CG1 ILE C 154     -31.721  57.051-105.851  1.00 52.73           C  
ATOM   1678  CG2 ILE C 154     -31.766  55.902-103.585  1.00 50.19           C  
ATOM   1679  CD1 ILE C 154     -32.153  58.402-105.312  1.00 52.49           C  
ATOM   1680  H   ILE C 154     -28.691  56.933-106.413  1.00 54.15           H  
ATOM   1681  HA  ILE C 154     -29.565  57.262-103.583  1.00 52.24           H  
ATOM   1682  HB  ILE C 154     -30.860  55.187-105.359  1.00 52.26           H  
ATOM   1683 HG12 ILE C 154     -31.126  57.192-106.759  1.00 52.73           H  
ATOM   1684 HG13 ILE C 154     -32.622  56.514-106.174  1.00 52.73           H  
ATOM   1685 HG21 ILE C 154     -31.309  55.114-102.979  1.00 50.19           H  
ATOM   1686 HG22 ILE C 154     -31.829  56.799-102.962  1.00 50.19           H  
ATOM   1687 HG23 ILE C 154     -32.785  55.584-103.828  1.00 50.19           H  
ATOM   1688 HD11 ILE C 154     -32.932  58.286-104.555  1.00 52.49           H  
ATOM   1689 HD12 ILE C 154     -31.321  58.954-104.872  1.00 52.49           H  
ATOM   1690 HD13 ILE C 154     -32.576  59.007-106.120  1.00 52.49           H  
ATOM   1691  N   VAL C 155     -28.351  55.189-102.935  1.00 51.34           N  
ATOM   1692  CA  VAL C 155     -27.768  53.947-102.436  1.00 50.91           C  
ATOM   1693  C   VAL C 155     -28.936  53.238-101.708  1.00 48.75           C  
ATOM   1694  O   VAL C 155     -29.556  53.805-100.801  1.00 47.78           O  
ATOM   1695  CB  VAL C 155     -26.580  54.237-101.499  1.00 52.34           C  
ATOM   1696  CG1 VAL C 155     -26.218  53.045-100.615  1.00 51.95           C  
ATOM   1697  CG2 VAL C 155     -25.345  54.639-102.308  1.00 53.78           C  
ATOM   1698  H   VAL C 155     -28.532  55.921-102.263  1.00 51.34           H  
ATOM   1699  HA  VAL C 155     -27.436  53.326-103.276  1.00 50.91           H  
ATOM   1700  HB  VAL C 155     -26.831  55.080-100.846  1.00 52.34           H  
ATOM   1701 HG11 VAL C 155     -27.026  52.800 -99.919  1.00 51.95           H  
ATOM   1702 HG12 VAL C 155     -25.996  52.158-101.216  1.00 51.95           H  
ATOM   1703 HG13 VAL C 155     -25.336  53.277-100.011  1.00 51.95           H  
ATOM   1704 HG21 VAL C 155     -24.991  53.805-102.922  1.00 53.78           H  
ATOM   1705 HG22 VAL C 155     -25.561  55.483-102.969  1.00 53.78           H  
ATOM   1706 HG23 VAL C 155     -24.524  54.934-101.645  1.00 53.78           H  
ATOM   1707  N   LYS C 156     -29.235  52.024-102.159  1.00 47.65           N  
ATOM   1708  CA  LYS C 156     -30.239  51.152-101.552  1.00 46.44           C  
ATOM   1709  C   LYS C 156     -29.469  49.954-100.980  1.00 46.53           C  
ATOM   1710  O   LYS C 156     -28.649  49.357-101.681  1.00 47.56           O  
ATOM   1711  CB  LYS C 156     -31.236  50.665-102.604  1.00 47.11           C  
ATOM   1712  CG  LYS C 156     -32.143  51.793-103.106  1.00 48.50           C  
ATOM   1713  CD  LYS C 156     -32.848  51.377-104.393  1.00 49.37           C  
ATOM   1714  CE  LYS C 156     -33.786  52.441-104.945  1.00 49.72           C  
ATOM   1715  NZ  LYS C 156     -35.047  52.482-104.194  1.00 49.31           N1+
ATOM   1716  H   LYS C 156     -28.738  51.668-102.963  1.00 47.65           H  
ATOM   1717  HA  LYS C 156     -30.760  51.679-100.747  1.00 46.44           H  
ATOM   1718  HB2 LYS C 156     -30.690  50.223-103.448  1.00 47.11           H  
ATOM   1719  HB3 LYS C 156     -31.859  49.863-102.186  1.00 47.11           H  
ATOM   1720  HG2 LYS C 156     -32.871  52.045-102.329  1.00 48.50           H  
ATOM   1721  HG3 LYS C 156     -31.558  52.697-103.307  1.00 48.50           H  
ATOM   1722  HD2 LYS C 156     -33.379  50.431-104.238  1.00 49.37           H  
ATOM   1723  HD3 LYS C 156     -32.077  51.181-105.149  1.00 49.37           H  
ATOM   1724  HE2 LYS C 156     -34.097  52.171-105.952  1.00 49.72           H  
ATOM   1725  HE3 LYS C 156     -33.353  53.442-104.908  1.00 49.72           H  
ATOM   1726  HZ1 LYS C 156     -35.519  51.566-104.262  1.00 49.31           H  
ATOM   1727  HZ2 LYS C 156     -34.955  52.712-103.186  1.00 49.31           H  
ATOM   1728  HZ3 LYS C 156     -35.669  53.187-104.594  1.00 49.31           H  
ATOM   1729  N   VAL C 157     -29.681  49.662 -99.697  1.00 45.00           N  
ATOM   1730  CA  VAL C 157     -28.959  48.603 -98.998  1.00 44.96           C  
ATOM   1731  C   VAL C 157     -29.870  47.826 -98.017  1.00 43.80           C  
ATOM   1732  O   VAL C 157     -30.920  48.297 -97.578  1.00 43.09           O  
ATOM   1733  CB  VAL C 157     -27.700  49.118 -98.244  1.00 45.65           C  
ATOM   1734  CG1 VAL C 157     -26.554  49.474 -99.189  1.00 47.10           C  
ATOM   1735  CG2 VAL C 157     -27.999  50.306 -97.328  1.00 44.97           C  
ATOM   1736  H   VAL C 157     -30.340  50.214 -99.167  1.00 45.00           H  
ATOM   1737  HA  VAL C 157     -28.649  47.881 -99.757  1.00 44.96           H  
ATOM   1738  HB  VAL C 157     -27.328  48.312 -97.599  1.00 45.65           H  
ATOM   1739 HG11 VAL C 157     -26.260  48.605 -99.782  1.00 47.10           H  
ATOM   1740 HG12 VAL C 157     -26.828  50.283 -99.869  1.00 47.10           H  
ATOM   1741 HG13 VAL C 157     -25.672  49.798 -98.626  1.00 47.10           H  
ATOM   1742 HG21 VAL C 157     -28.346  51.180 -97.888  1.00 44.97           H  
ATOM   1743 HG22 VAL C 157     -28.763  50.035 -96.597  1.00 44.97           H  
ATOM   1744 HG23 VAL C 157     -27.104  50.602 -96.771  1.00 44.97           H  
ATOM   1745  N   LYS C 158     -29.393  46.635 -97.662  1.00 43.86           N  
ATOM   1746  CA  LYS C 158     -29.894  45.866 -96.532  1.00 41.91           C  
ATOM   1747  C   LYS C 158     -28.655  45.522 -95.686  1.00 41.43           C  
ATOM   1748  O   LYS C 158     -27.611  45.142 -96.203  1.00 41.96           O  
ATOM   1749  CB  LYS C 158     -30.581  44.554 -96.914  1.00 41.97           C  
ATOM   1750  CG  LYS C 158     -31.632  44.669 -98.022  1.00 41.82           C  
ATOM   1751  CD  LYS C 158     -32.195  43.282 -98.358  1.00 41.99           C  
ATOM   1752  CE  LYS C 158     -32.598  43.168 -99.821  1.00 42.04           C  
ATOM   1753  NZ  LYS C 158     -33.015  41.798-100.099  1.00 42.15           N1+
ATOM   1754  H   LYS C 158     -28.621  46.244 -98.182  1.00 43.86           H  
ATOM   1755  HA  LYS C 158     -30.575  46.490 -95.952  1.00 41.91           H  
ATOM   1756  HB2 LYS C 158     -29.818  43.830 -97.225  1.00 41.97           H  
ATOM   1757  HB3 LYS C 158     -31.047  44.126 -96.017  1.00 41.97           H  
ATOM   1758  HG2 LYS C 158     -32.444  45.336 -97.712  1.00 41.82           H  
ATOM   1759  HG3 LYS C 158     -31.176  45.111 -98.914  1.00 41.82           H  
ATOM   1760  HD2 LYS C 158     -33.047  43.064 -97.704  1.00 41.99           H  
ATOM   1761  HD3 LYS C 158     -31.440  42.515 -98.147  1.00 41.99           H  
ATOM   1762  HE2 LYS C 158     -31.746  43.374-100.474  1.00 42.04           H  
ATOM   1763  HE3 LYS C 158     -33.427  43.831-100.084  1.00 42.04           H  
ATOM   1764  HZ1 LYS C 158     -32.805  41.539-101.093  1.00 42.15           H  
ATOM   1765  HZ2 LYS C 158     -32.368  41.108 -99.646  1.00 42.15           H  
ATOM   1766  HZ3 LYS C 158     -33.994  41.564 -99.890  1.00 42.15           H  
ATOM   1767  N   ALA C 159     -28.810  45.649 -94.375  1.00 41.21           N  
ATOM   1768  CA  ALA C 159     -27.797  45.296 -93.396  1.00 41.25           C  
ATOM   1769  C   ALA C 159     -28.384  44.377 -92.316  1.00 39.85           C  
ATOM   1770  O   ALA C 159     -29.597  44.301 -92.132  1.00 38.52           O  
ATOM   1771  CB  ALA C 159     -27.199  46.550 -92.782  1.00 40.72           C  
ATOM   1772  H   ALA C 159     -29.676  46.027 -94.018  1.00 41.21           H  
ATOM   1773  HA  ALA C 159     -27.028  44.726 -93.915  1.00 41.25           H  
ATOM   1774  HB1 ALA C 159     -26.782  47.197 -93.560  1.00 40.72           H  
ATOM   1775  HB2 ALA C 159     -27.956  47.128 -92.241  1.00 40.72           H  
ATOM   1776  HB3 ALA C 159     -26.401  46.307 -92.076  1.00 40.72           H  
ATOM   1777  N   ILE C 160     -27.504  43.674 -91.617  1.00 39.98           N  
ATOM   1778  CA  ILE C 160     -27.862  42.782 -90.514  1.00 39.76           C  
ATOM   1779  C   ILE C 160     -26.949  43.115 -89.324  1.00 39.61           C  
ATOM   1780  O   ILE C 160     -25.775  43.422 -89.492  1.00 41.57           O  
ATOM   1781  CB  ILE C 160     -27.785  41.293 -90.933  1.00 40.87           C  
ATOM   1782  CG1 ILE C 160     -28.384  40.361 -89.860  1.00 40.81           C  
ATOM   1783  CG2 ILE C 160     -26.365  40.865 -91.315  1.00 41.71           C  
ATOM   1784  CD1 ILE C 160     -28.599  38.935 -90.352  1.00 41.49           C  
ATOM   1785  H   ILE C 160     -26.524  43.741 -91.852  1.00 39.98           H  
ATOM   1786  HA  ILE C 160     -28.889  43.015 -90.229  1.00 39.76           H  
ATOM   1787  HB  ILE C 160     -28.405  41.182 -91.829  1.00 40.87           H  
ATOM   1788 HG12 ILE C 160     -27.744  40.335 -88.971  1.00 40.81           H  
ATOM   1789 HG13 ILE C 160     -29.357  40.752 -89.548  1.00 40.81           H  
ATOM   1790 HG21 ILE C 160     -25.920  41.539 -92.052  1.00 41.71           H  
ATOM   1791 HG22 ILE C 160     -25.711  40.845 -90.438  1.00 41.71           H  
ATOM   1792 HG23 ILE C 160     -26.363  39.868 -91.764  1.00 41.71           H  
ATOM   1793 HD11 ILE C 160     -29.222  38.921 -91.251  1.00 41.49           H  
ATOM   1794 HD12 ILE C 160     -27.652  38.438 -90.577  1.00 41.49           H  
ATOM   1795 HD13 ILE C 160     -29.105  38.345 -89.582  1.00 41.49           H  
ATOM   1796  N   GLY C 161     -27.503  43.025 -88.121  1.00 38.20           N  
ATOM   1797  CA  GLY C 161     -26.739  43.258 -86.911  1.00 38.64           C  
ATOM   1798  C   GLY C 161     -25.760  42.105 -86.638  1.00 39.34           C  
ATOM   1799  O   GLY C 161     -26.142  40.943 -86.606  1.00 39.53           O  
ATOM   1800  H   GLY C 161     -28.492  42.831 -88.045  1.00 38.20           H  
ATOM   1801  HA2 GLY C 161     -26.223  44.214 -86.998  1.00 38.64           H  
ATOM   1802  HA3 GLY C 161     -27.442  43.320 -86.076  1.00 38.64           H  
ATOM   1803  N   ARG C 162     -24.498  42.451 -86.422  1.00 40.75           N  
ATOM   1804  CA  ARG C 162     -23.407  41.502 -86.221  1.00 42.34           C  
ATOM   1805  C   ARG C 162     -22.990  41.356 -84.742  1.00 41.84           C  
ATOM   1806  O   ARG C 162     -22.979  40.247 -84.217  1.00 40.96           O  
ATOM   1807  CB  ARG C 162     -22.167  41.862 -87.059  1.00 44.86           C  
ATOM   1808  CG  ARG C 162     -22.110  41.201 -88.441  1.00 45.79           C  
ATOM   1809  CD  ARG C 162     -21.826  39.701 -88.410  1.00 48.11           C  
ATOM   1810  NE  ARG C 162     -23.045  38.903 -88.213  1.00 48.16           N  
ATOM   1811  CZ  ARG C 162     -23.938  38.582 -89.150  1.00 48.92           C  
ATOM   1812  NH1 ARG C 162     -23.777  38.986 -90.408  1.00 49.48           N  
ATOM   1813  NH2 ARG C 162     -24.990  37.849 -88.831  1.00 48.43           N1+
ATOM   1814  H   ARG C 162     -24.258  43.431 -86.374  1.00 40.75           H  
ATOM   1815  HA  ARG C 162     -23.778  40.515 -86.505  1.00 42.34           H  
ATOM   1816  HB2 ARG C 162     -22.126  42.949 -87.206  1.00 44.86           H  
ATOM   1817  HB3 ARG C 162     -21.247  41.594 -86.523  1.00 44.86           H  
ATOM   1818  HG2 ARG C 162     -21.280  41.672 -88.979  1.00 45.79           H  
ATOM   1819  HG3 ARG C 162     -23.032  41.414 -88.993  1.00 45.79           H  
ATOM   1820  HD2 ARG C 162     -21.156  39.455 -87.581  1.00 48.11           H  
ATOM   1821  HD3 ARG C 162     -21.334  39.353 -89.321  1.00 48.11           H  
ATOM   1822  HE  ARG C 162     -23.201  38.569 -87.273  1.00 48.16           H  
ATOM   1823 HH11 ARG C 162     -22.975  39.547 -90.660  1.00 49.48           H  
ATOM   1824 HH12 ARG C 162     -24.456  38.732 -91.111  1.00 49.48           H  
ATOM   1825 HH21 ARG C 162     -25.117  37.533 -87.880  1.00 48.43           H  
ATOM   1826 HH22 ARG C 162     -25.668  37.604 -89.538  1.00 48.43           H  
ATOM   1827  N   GLN C 163     -22.550  42.441 -84.116  1.00 42.27           N  
ATOM   1828  CA  GLN C 163     -21.840  42.410 -82.823  1.00 43.55           C  
ATOM   1829  C   GLN C 163     -22.286  43.648 -82.006  1.00 44.19           C  
ATOM   1830  O   GLN C 163     -22.742  44.649 -82.571  1.00 44.70           O  
ATOM   1831  CB  GLN C 163     -20.323  42.401 -83.082  1.00 44.19           C  
ATOM   1832  CG  GLN C 163     -19.513  41.530 -82.107  1.00 44.68           C  
ATOM   1833  CD  GLN C 163     -18.144  41.174 -82.685  1.00 45.95           C  
ATOM   1834  OE1 GLN C 163     -17.933  41.211 -83.893  1.00 48.21           O  
ATOM   1835  NE2 GLN C 163     -17.227  40.799 -81.808  1.00 46.09           N  
ATOM   1836  H   GLN C 163     -22.692  43.349 -84.534  1.00 42.27           H  
ATOM   1837  HA  GLN C 163     -22.151  41.507 -82.285  1.00 43.55           H  
ATOM   1838  HB2 GLN C 163     -20.151  42.037 -84.103  1.00 44.19           H  
ATOM   1839  HB3 GLN C 163     -19.921  43.422 -83.061  1.00 44.19           H  
ATOM   1840  HG2 GLN C 163     -20.031  40.582 -81.920  1.00 44.68           H  
ATOM   1841  HG3 GLN C 163     -19.396  42.046 -81.148  1.00 44.68           H  
ATOM   1842 HE21 GLN C 163     -17.447  40.785 -80.822  1.00 46.09           H  
ATOM   1843 HE22 GLN C 163     -16.307  40.527 -82.124  1.00 46.09           H  
ATOM   1844  N   ARG C 164     -22.192  43.545 -80.685  1.00 43.94           N  
ATOM   1845  CA  ARG C 164     -22.584  44.619 -79.766  1.00 44.63           C  
ATOM   1846  C   ARG C 164     -21.371  45.512 -79.436  1.00 46.68           C  
ATOM   1847  O   ARG C 164     -20.222  45.059 -79.468  1.00 47.78           O  
ATOM   1848  CB  ARG C 164     -23.093  44.045 -78.436  1.00 43.52           C  
ATOM   1849  CG  ARG C 164     -24.471  43.394 -78.540  1.00 41.79           C  
ATOM   1850  CD  ARG C 164     -24.994  42.967 -77.168  1.00 42.21           C  
ATOM   1851  NE  ARG C 164     -24.449  41.672 -76.742  1.00 42.99           N  
ATOM   1852  CZ  ARG C 164     -23.363  41.436 -76.006  1.00 43.90           C  
ATOM   1853  NH1 ARG C 164     -22.607  42.437 -75.574  1.00 43.36           N  
ATOM   1854  NH2 ARG C 164     -23.032  40.187 -75.702  1.00 44.87           N1+
ATOM   1855  H   ARG C 164     -21.838  42.694 -80.273  1.00 43.94           H  
ATOM   1856  HA  ARG C 164     -23.357  45.233 -80.236  1.00 44.63           H  
ATOM   1857  HB2 ARG C 164     -22.367  43.314 -78.061  1.00 43.52           H  
ATOM   1858  HB3 ARG C 164     -23.144  44.846 -77.687  1.00 43.52           H  
ATOM   1859  HG2 ARG C 164     -24.434  42.531 -79.213  1.00 41.79           H  
ATOM   1860  HG3 ARG C 164     -25.171  44.118 -78.974  1.00 41.79           H  
ATOM   1861  HD2 ARG C 164     -26.081  42.837 -77.222  1.00 42.21           H  
ATOM   1862  HD3 ARG C 164     -24.804  43.719 -76.400  1.00 42.21           H  
ATOM   1863  HE  ARG C 164     -24.992  40.877 -77.046  1.00 42.99           H  
ATOM   1864 HH11 ARG C 164     -21.785  42.246 -75.019  1.00 43.36           H  
ATOM   1865 HH12 ARG C 164     -22.852  43.390 -75.801  1.00 43.36           H  
ATOM   1866 HH21 ARG C 164     -23.601  39.420 -76.029  1.00 44.87           H  
ATOM   1867 HH22 ARG C 164     -22.210  40.005 -75.145  1.00 44.87           H  
ATOM   1868  N   PHE C 165     -21.644  46.729 -78.986  1.00 48.02           N  
ATOM   1869  CA  PHE C 165     -20.598  47.624 -78.514  1.00 50.03           C  
ATOM   1870  C   PHE C 165     -21.019  48.614 -77.402  1.00 51.15           C  
ATOM   1871  O   PHE C 165     -22.200  48.914 -77.206  1.00 50.66           O  
ATOM   1872  CB  PHE C 165     -19.918  48.366 -79.675  1.00 50.70           C  
ATOM   1873  CG  PHE C 165     -20.762  49.325 -80.483  1.00 50.47           C  
ATOM   1874  CD1 PHE C 165     -21.120  50.574 -79.985  1.00 50.75           C  
ATOM   1875  CD2 PHE C 165     -21.107  49.012 -81.788  1.00 50.07           C  
ATOM   1876  CE1 PHE C 165     -21.821  51.477 -80.763  1.00 50.30           C  
ATOM   1877  CE2 PHE C 165     -21.809  49.916 -82.571  1.00 49.63           C  
ATOM   1878  CZ  PHE C 165     -22.168  51.149 -82.058  1.00 49.18           C  
ATOM   1879  H   PHE C 165     -22.598  47.060 -78.984  1.00 48.02           H  
ATOM   1880  HA  PHE C 165     -19.842  46.981 -78.051  1.00 50.03           H  
ATOM   1881  HB2 PHE C 165     -19.069  48.940 -79.294  1.00 50.70           H  
ATOM   1882  HB3 PHE C 165     -19.480  47.627 -80.358  1.00 50.70           H  
ATOM   1883  HD1 PHE C 165     -20.845  50.843 -78.976  1.00 50.75           H  
ATOM   1884  HD2 PHE C 165     -20.825  48.054 -82.199  1.00 50.07           H  
ATOM   1885  HE1 PHE C 165     -22.097  52.439 -80.358  1.00 50.30           H  
ATOM   1886  HE2 PHE C 165     -22.076  49.656 -83.584  1.00 49.63           H  
ATOM   1887  HZ  PHE C 165     -22.718  51.851 -82.668  1.00 49.18           H  
ATOM   1888  N   LYS C 166     -19.989  49.182 -76.779  1.00 53.55           N  
ATOM   1889  CA  LYS C 166     -20.055  50.386 -75.962  1.00 55.28           C  
ATOM   1890  C   LYS C 166     -19.309  51.462 -76.793  1.00 57.17           C  
ATOM   1891  O   LYS C 166     -18.337  51.165 -77.501  1.00 57.99           O  
ATOM   1892  CB  LYS C 166     -19.364  50.208 -74.609  1.00 56.63           C  
ATOM   1893  CG  LYS C 166     -19.802  51.259 -73.582  1.00 59.00           C  
ATOM   1894  CD  LYS C 166     -18.972  51.194 -72.296  1.00 61.48           C  
ATOM   1895  CE  LYS C 166     -17.951  52.319 -72.157  1.00 62.52           C  
ATOM   1896  NZ  LYS C 166     -17.012  52.348 -73.284  1.00 64.64           N1+
ATOM   1897  H   LYS C 166     -19.069  48.804 -76.952  1.00 53.55           H  
ATOM   1898  HA  LYS C 166     -21.097  50.671 -75.825  1.00 55.28           H  
ATOM   1899  HB2 LYS C 166     -19.590  49.216 -74.204  1.00 56.63           H  
ATOM   1900  HB3 LYS C 166     -18.279  50.247 -74.734  1.00 56.63           H  
ATOM   1901  HG2 LYS C 166     -19.767  52.268 -74.000  1.00 59.00           H  
ATOM   1902  HG3 LYS C 166     -20.852  51.070 -73.333  1.00 59.00           H  
ATOM   1903  HD2 LYS C 166     -18.474  50.222 -72.203  1.00 61.48           H  
ATOM   1904  HD3 LYS C 166     -19.655  51.269 -71.441  1.00 61.48           H  
ATOM   1905  HE2 LYS C 166     -17.354  52.182 -71.249  1.00 62.52           H  
ATOM   1906  HE3 LYS C 166     -18.433  53.301 -72.117  1.00 62.52           H  
ATOM   1907  HZ1 LYS C 166     -16.588  51.413 -73.473  1.00 64.64           H  
ATOM   1908  HZ2 LYS C 166     -17.440  52.718 -74.155  1.00 64.64           H  
ATOM   1909  HZ3 LYS C 166     -16.224  52.971 -73.094  1.00 64.64           H  
ATOM   1910  N   VAL C 167     -19.755  52.708 -76.667  1.00 57.94           N  
ATOM   1911  CA  VAL C 167     -19.099  53.850 -77.308  1.00 59.19           C  
ATOM   1912  C   VAL C 167     -17.896  54.250 -76.403  1.00 60.27           C  
ATOM   1913  O   VAL C 167     -17.897  54.053 -75.198  1.00 59.91           O  
ATOM   1914  CB  VAL C 167     -20.106  55.011 -77.510  1.00 59.59           C  
ATOM   1915  CG1 VAL C 167     -19.473  56.292 -78.058  1.00 59.99           C  
ATOM   1916  CG2 VAL C 167     -21.235  54.594 -78.462  1.00 57.23           C  
ATOM   1917  H   VAL C 167     -20.578  52.880 -76.108  1.00 57.94           H  
ATOM   1918  HA  VAL C 167     -18.704  53.524 -78.279  1.00 59.19           H  
ATOM   1919  HB  VAL C 167     -20.556  55.260 -76.540  1.00 59.59           H  
ATOM   1920 HG11 VAL C 167     -18.815  56.755 -77.318  1.00 59.99           H  
ATOM   1921 HG12 VAL C 167     -18.900  56.097 -78.970  1.00 59.99           H  
ATOM   1922 HG13 VAL C 167     -20.243  57.035 -78.297  1.00 59.99           H  
ATOM   1923 HG21 VAL C 167     -20.847  54.404 -79.468  1.00 57.23           H  
ATOM   1924 HG22 VAL C 167     -21.744  53.689 -78.119  1.00 57.23           H  
ATOM   1925 HG23 VAL C 167     -21.990  55.384 -78.535  1.00 57.23           H  
ATOM   1926  N   LEU C 168     -16.915  54.884 -77.029  1.00 62.89           N  
ATOM   1927  CA  LEU C 168     -15.856  55.637 -76.349  1.00 66.63           C  
ATOM   1928  C   LEU C 168     -15.846  57.122 -76.798  1.00 70.00           C  
ATOM   1929  O   LEU C 168     -15.556  58.000 -75.988  1.00 72.14           O  
ATOM   1930  CB  LEU C 168     -14.475  55.017 -76.603  1.00 67.02           C  
ATOM   1931  CG  LEU C 168     -14.245  53.686 -75.865  1.00 65.34           C  
ATOM   1932  CD1 LEU C 168     -13.094  52.917 -76.515  1.00 65.80           C  
ATOM   1933  CD2 LEU C 168     -13.932  53.919 -74.386  1.00 65.89           C  
ATOM   1934  H   LEU C 168     -16.895  54.894 -78.039  1.00 62.89           H  
ATOM   1935  HA  LEU C 168     -16.075  55.654 -75.275  1.00 66.63           H  
ATOM   1936  HB2 LEU C 168     -14.354  54.859 -77.677  1.00 67.02           H  
ATOM   1937  HB3 LEU C 168     -13.689  55.729 -76.318  1.00 67.02           H  
ATOM   1938  HG  LEU C 168     -15.143  53.062 -75.938  1.00 65.34           H  
ATOM   1939 HD11 LEU C 168     -13.334  52.660 -77.552  1.00 65.80           H  
ATOM   1940 HD12 LEU C 168     -12.170  53.505 -76.514  1.00 65.80           H  
ATOM   1941 HD13 LEU C 168     -12.903  51.982 -75.978  1.00 65.80           H  
ATOM   1942 HD21 LEU C 168     -13.008  54.494 -74.262  1.00 65.89           H  
ATOM   1943 HD22 LEU C 168     -14.735  54.467 -73.886  1.00 65.89           H  
ATOM   1944 HD23 LEU C 168     -13.805  52.964 -73.863  1.00 65.89           H  
ATOM   1945  N   GLU C 169     -16.018  57.369 -78.099  1.00 71.73           N  
ATOM   1946  CA  GLU C 169     -15.927  58.715 -78.683  1.00 74.85           C  
ATOM   1947  C   GLU C 169     -16.714  58.696 -80.018  1.00 74.52           C  
ATOM   1948  O   GLU C 169     -16.807  57.654 -80.667  1.00 73.13           O  
ATOM   1949  CB  GLU C 169     -14.462  59.066 -78.972  1.00 79.52           C  
ATOM   1950  CG  GLU C 169     -14.156  60.559 -78.925  1.00 83.52           C  
ATOM   1951  CD  GLU C 169     -12.770  60.859 -79.456  1.00 88.27           C  
ATOM   1952  OE1 GLU C 169     -12.194  60.009 -80.173  1.00 92.12           O  
ATOM   1953  OE2 GLU C 169     -12.290  61.995 -79.229  1.00 87.80           O1-
ATOM   1954  H   GLU C 169     -16.200  56.601 -78.730  1.00 71.73           H  
ATOM   1955  HA  GLU C 169     -16.384  59.426 -77.985  1.00 74.85           H  
ATOM   1956  HB2 GLU C 169     -13.798  58.563 -78.258  1.00 79.52           H  
ATOM   1957  HB3 GLU C 169     -14.199  58.678 -79.962  1.00 79.52           H  
ATOM   1958  HG2 GLU C 169     -14.240  60.926 -77.895  1.00 83.52           H  
ATOM   1959  HG3 GLU C 169     -14.865  61.122 -79.540  1.00 83.52           H  
ATOM   1960  N   LEU C 170     -17.220  59.858 -80.423  1.00 76.32           N  
ATOM   1961  CA  LEU C 170     -17.946  60.059 -81.682  1.00 76.62           C  
ATOM   1962  C   LEU C 170     -17.210  61.195 -82.431  1.00 79.30           C  
ATOM   1963  O   LEU C 170     -17.317  62.366 -82.060  1.00 79.75           O  
ATOM   1964  CB  LEU C 170     -19.408  60.457 -81.426  1.00 74.25           C  
ATOM   1965  CG  LEU C 170     -20.262  59.387 -80.715  1.00 71.69           C  
ATOM   1966  CD1 LEU C 170     -21.660  59.942 -80.429  1.00 70.99           C  
ATOM   1967  CD2 LEU C 170     -20.383  58.098 -81.527  1.00 71.32           C  
ATOM   1968  H   LEU C 170     -17.082  60.673 -79.842  1.00 76.32           H  
ATOM   1969  HA  LEU C 170     -17.902  59.152 -82.289  1.00 76.62           H  
ATOM   1970  HB2 LEU C 170     -19.431  61.374 -80.821  1.00 74.25           H  
ATOM   1971  HB3 LEU C 170     -19.878  60.717 -82.385  1.00 74.25           H  
ATOM   1972  HG  LEU C 170     -19.799  59.145 -79.751  1.00 71.69           H  
ATOM   1973 HD11 LEU C 170     -21.602  60.847 -79.815  1.00 70.99           H  
ATOM   1974 HD12 LEU C 170     -22.187  60.193 -81.355  1.00 70.99           H  
ATOM   1975 HD13 LEU C 170     -22.265  59.210 -79.883  1.00 70.99           H  
ATOM   1976 HD21 LEU C 170     -20.780  58.294 -82.529  1.00 71.32           H  
ATOM   1977 HD22 LEU C 170     -19.415  57.603 -81.633  1.00 71.32           H  
ATOM   1978 HD23 LEU C 170     -21.053  57.390 -81.029  1.00 71.32           H  
ATOM   1979  N   ARG C 171     -16.359  60.807 -83.381  1.00 82.29           N  
ATOM   1980  CA  ARG C 171     -15.417  61.705 -84.031  1.00 85.78           C  
ATOM   1981  C   ARG C 171     -16.012  62.149 -85.387  1.00 84.79           C  
ATOM   1982  O   ARG C 171     -16.197  61.331 -86.301  1.00 82.13           O  
ATOM   1983  CB  ARG C 171     -14.064  61.014 -84.277  1.00 89.49           C  
ATOM   1984  CG  ARG C 171     -13.495  60.346 -83.019  1.00 90.29           C  
ATOM   1985  CD  ARG C 171     -12.192  59.604 -83.304  1.00 89.23           C  
ATOM   1986  NE  ARG C 171     -11.124  60.512 -83.736  1.00 90.49           N  
ATOM   1987  CZ  ARG C 171     -10.498  61.404 -82.969  1.00 93.25           C  
ATOM   1988  NH1 ARG C 171      -9.673  62.290 -83.514  1.00 94.55           N  
ATOM   1989  NH2 ARG C 171     -10.690  61.410 -81.654  1.00 94.21           N1+
ATOM   1990  H   ARG C 171     -16.355  59.836 -83.658  1.00 82.29           H  
ATOM   1991  HA  ARG C 171     -15.256  62.581 -83.392  1.00 85.78           H  
ATOM   1992  HB2 ARG C 171     -14.151  60.267 -85.073  1.00 89.49           H  
ATOM   1993  HB3 ARG C 171     -13.356  61.764 -84.649  1.00 89.49           H  
ATOM   1994  HG2 ARG C 171     -14.208  59.620 -82.612  1.00 90.29           H  
ATOM   1995  HG3 ARG C 171     -13.347  61.119 -82.260  1.00 90.29           H  
ATOM   1996  HD2 ARG C 171     -12.349  58.886 -84.119  1.00 89.23           H  
ATOM   1997  HD3 ARG C 171     -11.839  59.013 -82.454  1.00 89.23           H  
ATOM   1998  HE  ARG C 171     -10.948  60.538 -84.730  1.00 90.49           H  
ATOM   1999 HH11 ARG C 171      -9.197  62.962 -82.930  1.00 94.55           H  
ATOM   2000 HH12 ARG C 171      -9.522  62.291 -84.513  1.00 94.55           H  
ATOM   2001 HH21 ARG C 171     -11.313  60.737 -81.231  1.00 94.21           H  
ATOM   2002 HH22 ARG C 171     -10.212  62.088 -81.078  1.00 94.21           H  
ATOM   2003  N   THR C 172     -16.328  63.444 -85.487  1.00 85.89           N  
ATOM   2004  CA  THR C 172     -16.828  64.101 -86.706  1.00 83.41           C  
ATOM   2005  C   THR C 172     -15.699  64.257 -87.716  1.00 82.40           C  
ATOM   2006  O   THR C 172     -15.379  65.113 -88.554  1.00 79.60           O  
ATOM   2007  CB  THR C 172     -17.457  65.466 -86.383  1.00 82.37           C  
ATOM   2008  OG1 THR C 172     -16.646  66.134 -85.402  1.00 85.67           O  
ATOM   2009  CG2 THR C 172     -18.856  65.308 -85.796  1.00 79.63           C  
ATOM   2010  H   THR C 172     -16.265  64.015 -84.669  1.00 85.89           H  
ATOM   2011  HA  THR C 172     -17.563  63.438 -87.178  1.00 83.41           H  
ATOM   2012  HB  THR C 172     -17.502  66.100 -87.275  1.00 82.37           H  
ATOM   2013 HG21 THR C 172     -19.522  64.776 -86.482  1.00 79.63           H  
ATOM   2014 HG22 THR C 172     -18.828  64.765 -84.845  1.00 79.63           H  
ATOM   2015 HG23 THR C 172     -19.292  66.290 -85.581  1.00 79.63           H  
ATOM   2016  HG1 THR C 172     -17.010  67.032 -85.299  1.00 85.67           H  
ATOM   2017  N   GLN C 173     -14.927  63.050 -88.116  1.00  0.00           N  
ATOM   2018  CA  GLN C 173     -13.837  63.056 -89.114  1.00  0.00           C  
ATOM   2019  C   GLN C 173     -14.331  62.886 -90.570  1.00  0.00           C  
ATOM   2020  O   GLN C 173     -13.571  62.747 -91.531  1.00  0.00           O  
ATOM   2021  CB  GLN C 173     -12.843  61.933 -88.793  1.00  0.00           C  
ATOM   2022  CG  GLN C 173     -11.916  62.279 -87.634  1.00  0.00           C  
ATOM   2023  CD  GLN C 173     -11.035  61.148 -87.132  1.00  0.00           C  
ATOM   2024  NE2 GLN C 173     -11.008  60.029 -87.646  1.00  0.00           N  
ATOM   2025  OE1 GLN C 173     -10.288  61.456 -86.067  1.00  0.00           O  
ATOM   2026  H   GLN C 173     -15.138  62.167 -87.673  1.00  0.00           H  
ATOM   2027  HA  GLN C 173     -13.330  64.028 -89.073  1.00  0.00           H  
ATOM   2028  HB2 GLN C 173     -13.409  61.032 -88.539  1.00  0.00           H  
ATOM   2029  HB3 GLN C 173     -12.228  61.689 -89.667  1.00  0.00           H  
ATOM   2030  HG2 GLN C 173     -11.255  63.102 -87.929  1.00  0.00           H  
ATOM   2031  HG3 GLN C 173     -12.508  62.622 -86.777  1.00  0.00           H  
ATOM   2032 HE21 GLN C 173     -11.586  59.830 -88.450  1.00  0.00           H  
ATOM   2033 HE22 GLN C 173     -10.409  59.312 -87.264  1.00  0.00           H  
ATOM   2034  N   SER C 174     -15.697  62.967 -90.733  1.00  0.00           N  
ATOM   2035  CA  SER C 174     -16.339  62.917 -92.043  1.00  0.00           C  
ATOM   2036  C   SER C 174     -17.692  63.633 -91.908  1.00  0.00           C  
ATOM   2037  O   SER C 174     -18.773  63.166 -92.258  1.00  0.00           O  
ATOM   2038  CB  SER C 174     -16.437  61.497 -92.614  1.00  0.00           C  
ATOM   2039  OG  SER C 174     -16.587  60.483 -91.611  1.00  0.00           O  
ATOM   2040  H   SER C 174     -16.294  63.083 -89.926  1.00  0.00           H  
ATOM   2041  HA  SER C 174     -15.750  63.525 -92.742  1.00  0.00           H  
ATOM   2042  HB2 SER C 174     -17.250  61.395 -93.340  1.00  0.00           H  
ATOM   2043  HB3 SER C 174     -15.506  61.257 -93.140  1.00  0.00           H  
ATOM   2044  HG  SER C 174     -17.311  60.779 -91.012  1.00  0.00           H  
ATOM   2045  N   ASP C 175     -17.571  64.889 -91.353  1.00  0.00           N  
ATOM   2046  CA  ASP C 175     -18.623  65.900 -91.344  1.00  0.00           C  
ATOM   2047  C   ASP C 175     -19.709  65.457 -90.314  1.00  0.00           C  
ATOM   2048  O   ASP C 175     -19.450  65.496 -89.110  1.00  0.00           O  
ATOM   2049  CB  ASP C 175     -19.124  66.261 -92.723  1.00  0.00           C  
ATOM   2050  CG  ASP C 175     -18.160  66.980 -93.606  1.00  0.00           C  
ATOM   2051  OD1 ASP C 175     -17.136  67.527 -93.201  1.00  0.00           O  
ATOM   2052  OD2 ASP C 175     -18.533  66.994 -94.920  1.00  0.00           O1-
ATOM   2053  H   ASP C 175     -16.697  65.135 -90.910  1.00  0.00           H  
ATOM   2054  HA  ASP C 175     -18.165  66.793 -90.898  1.00  0.00           H  
ATOM   2055  HB2 ASP C 175     -19.997  66.921 -92.643  1.00  0.00           H  
ATOM   2056  HB3 ASP C 175     -19.425  65.357 -93.260  1.00  0.00           H  
ATOM   2057  N   GLY C 176     -20.942  65.014 -90.825  1.00 81.37           N  
ATOM   2058  CA  GLY C 176     -22.011  64.411 -90.076  1.00 81.86           C  
ATOM   2059  C   GLY C 176     -21.838  62.907 -89.858  1.00 79.69           C  
ATOM   2060  O   GLY C 176     -22.506  62.316 -88.996  1.00 76.97           O  
ATOM   2061  H   GLY C 176     -20.938  65.290 -91.786  1.00 81.37           H  
ATOM   2062  HA2 GLY C 176     -22.071  64.896 -89.097  1.00 81.86           H  
ATOM   2063  HA3 GLY C 176     -22.940  64.577 -90.629  1.00 81.86           H  
ATOM   2064  N   ILE C 177     -21.017  62.286 -90.701  1.00 79.35           N  
ATOM   2065  CA  ILE C 177     -20.754  60.853 -90.641  1.00 77.96           C  
ATOM   2066  C   ILE C 177     -19.678  60.736 -89.545  1.00 77.58           C  
ATOM   2067  O   ILE C 177     -18.494  61.026 -89.742  1.00 78.92           O  
ATOM   2068  CB  ILE C 177     -20.263  60.273 -91.979  1.00 78.33           C  
ATOM   2069  CG1 ILE C 177     -21.214  60.563 -93.153  1.00 78.61           C  
ATOM   2070  CG2 ILE C 177     -19.980  58.771 -91.868  1.00 75.97           C  
ATOM   2071  CD1 ILE C 177     -22.652  60.101 -92.967  1.00 75.79           C  
ATOM   2072  H   ILE C 177     -20.518  62.830 -91.391  1.00 79.35           H  
ATOM   2073  HA  ILE C 177     -21.666  60.338 -90.319  1.00 77.96           H  
ATOM   2074  HB  ILE C 177     -19.308  60.740 -92.239  1.00 78.33           H  
ATOM   2075 HG12 ILE C 177     -21.215  61.640 -93.353  1.00 78.61           H  
ATOM   2076 HG13 ILE C 177     -20.808  60.086 -94.051  1.00 78.61           H  
ATOM   2077 HG21 ILE C 177     -19.228  58.557 -91.102  1.00 75.97           H  
ATOM   2078 HG22 ILE C 177     -20.879  58.203 -91.627  1.00 75.97           H  
ATOM   2079 HG23 ILE C 177     -19.591  58.395 -92.817  1.00 75.97           H  
ATOM   2080 HD11 ILE C 177     -22.709  59.022 -92.805  1.00 75.79           H  
ATOM   2081 HD12 ILE C 177     -23.133  60.606 -92.124  1.00 75.79           H  
ATOM   2082 HD13 ILE C 177     -23.238  60.333 -93.861  1.00 75.79           H  
ATOM   2083  N   GLN C 178     -20.161  60.393 -88.354  1.00 75.03           N  
ATOM   2084  CA  GLN C 178     -19.325  60.321 -87.174  1.00 74.21           C  
ATOM   2085  C   GLN C 178     -18.602  58.967 -87.255  1.00 73.63           C  
ATOM   2086  O   GLN C 178     -19.205  57.924 -87.512  1.00 73.50           O  
ATOM   2087  CB  GLN C 178     -20.125  60.403 -85.877  1.00 72.70           C  
ATOM   2088  CG  GLN C 178     -20.842  61.745 -85.713  1.00 72.79           C  
ATOM   2089  CD  GLN C 178     -22.276  61.505 -85.305  1.00 71.35           C  
ATOM   2090  OE1 GLN C 178     -22.568  61.225 -84.139  1.00 68.71           O  
ATOM   2091  NE2 GLN C 178     -23.180  61.558 -86.276  1.00 72.21           N  
ATOM   2092  H   GLN C 178     -21.136  60.142 -88.278  1.00 75.03           H  
ATOM   2093  HA  GLN C 178     -18.603  61.142 -87.216  1.00 74.21           H  
ATOM   2094  HB2 GLN C 178     -20.834  59.569 -85.825  1.00 72.70           H  
ATOM   2095  HB3 GLN C 178     -19.442  60.262 -85.028  1.00 72.70           H  
ATOM   2096  HG2 GLN C 178     -20.813  62.350 -86.625  1.00 72.79           H  
ATOM   2097  HG3 GLN C 178     -20.360  62.339 -84.927  1.00 72.79           H  
ATOM   2098 HE21 GLN C 178     -24.151  61.364 -86.073  1.00 72.21           H  
ATOM   2099 HE22 GLN C 178     -22.897  61.791 -87.217  1.00 72.21           H  
ATOM   2100  N   GLN C 179     -17.285  59.033 -87.125  1.00 73.48           N  
ATOM   2101  CA  GLN C 179     -16.436  57.859 -87.011  1.00 72.38           C  
ATOM   2102  C   GLN C 179     -16.356  57.606 -85.502  1.00 72.24           C  
ATOM   2103  O   GLN C 179     -15.792  58.408 -84.749  1.00 73.48           O  
ATOM   2104  CB  GLN C 179     -15.064  58.107 -87.635  1.00 74.04           C  
ATOM   2105  CG  GLN C 179     -15.177  58.238 -89.157  1.00 75.61           C  
ATOM   2106  CD  GLN C 179     -13.896  58.743 -89.783  1.00 77.25           C  
ATOM   2107  OE1 GLN C 179     -12.789  58.575 -89.264  1.00 76.73           O  
ATOM   2108  NE2 GLN C 179     -14.053  59.385 -90.935  1.00 78.93           N  
ATOM   2109  H   GLN C 179     -16.833  59.936 -87.126  1.00 73.48           H  
ATOM   2110  HA  GLN C 179     -16.911  57.008 -87.503  1.00 72.38           H  
ATOM   2111  HB2 GLN C 179     -14.610  59.014 -87.215  1.00 74.04           H  
ATOM   2112  HB3 GLN C 179     -14.387  57.281 -87.387  1.00 74.04           H  
ATOM   2113  HG2 GLN C 179     -15.987  58.929 -89.417  1.00 75.61           H  
ATOM   2114  HG3 GLN C 179     -15.416  57.266 -89.605  1.00 75.61           H  
ATOM   2115 HE21 GLN C 179     -14.977  59.501 -91.327  1.00 78.93           H  
ATOM   2116 HE22 GLN C 179     -13.249  59.758 -91.420  1.00 78.93           H  
ATOM   2117  N   ALA C 180     -17.031  56.537 -85.070  1.00 69.71           N  
ATOM   2118  CA  ALA C 180     -17.121  56.212 -83.666  1.00 67.60           C  
ATOM   2119  C   ALA C 180     -15.817  55.495 -83.280  1.00 67.17           C  
ATOM   2120  O   ALA C 180     -15.242  54.719 -84.061  1.00 62.89           O  
ATOM   2121  CB  ALA C 180     -18.331  55.352 -83.353  1.00 64.59           C  
ATOM   2122  H   ALA C 180     -17.446  55.916 -85.750  1.00 69.71           H  
ATOM   2123  HA  ALA C 180     -17.197  57.150 -83.111  1.00 67.60           H  
ATOM   2124  HB1 ALA C 180     -19.256  55.880 -83.606  1.00 64.59           H  
ATOM   2125  HB2 ALA C 180     -18.321  54.418 -83.925  1.00 64.59           H  
ATOM   2126  HB3 ALA C 180     -18.365  55.097 -82.289  1.00 64.59           H  
ATOM   2127  N   LYS C 181     -15.359  55.797 -82.060  1.00 68.79           N  
ATOM   2128  CA  LYS C 181     -14.317  55.041 -81.377  1.00 69.23           C  
ATOM   2129  C   LYS C 181     -15.123  54.064 -80.501  1.00 67.80           C  
ATOM   2130  O   LYS C 181     -15.855  54.458 -79.587  1.00 67.87           O  
ATOM   2131  CB  LYS C 181     -13.434  55.980 -80.554  1.00 70.75           C  
ATOM   2132  CG  LYS C 181     -12.305  55.353 -79.729  1.00 71.21           C  
ATOM   2133  CD  LYS C 181     -11.009  55.036 -80.481  1.00 74.39           C  
ATOM   2134  CE  LYS C 181     -11.100  53.734 -81.250  1.00 74.63           C  
ATOM   2135  NZ  LYS C 181      -9.759  53.274 -81.659  1.00 77.04           N1+
ATOM   2136  H   LYS C 181     -15.760  56.589 -81.577  1.00 68.79           H  
ATOM   2137  HA  LYS C 181     -13.730  54.501 -82.121  1.00 69.23           H  
ATOM   2138  HB2 LYS C 181     -13.023  56.764 -81.202  1.00 70.75           H  
ATOM   2139  HB3 LYS C 181     -14.082  56.487 -79.836  1.00 70.75           H  
ATOM   2140  HG2 LYS C 181     -12.045  56.080 -78.948  1.00 71.21           H  
ATOM   2141  HG3 LYS C 181     -12.660  54.461 -79.203  1.00 71.21           H  
ATOM   2142  HD2 LYS C 181     -10.206  54.956 -79.736  1.00 74.39           H  
ATOM   2143  HD3 LYS C 181     -10.736  55.862 -81.148  1.00 74.39           H  
ATOM   2144  HE2 LYS C 181     -11.676  53.858 -82.163  1.00 74.63           H  
ATOM   2145  HE3 LYS C 181     -11.530  52.942 -80.632  1.00 74.63           H  
ATOM   2146  HZ1 LYS C 181      -9.399  53.769 -82.481  1.00 77.04           H  
ATOM   2147  HZ2 LYS C 181      -9.064  53.315 -80.907  1.00 77.04           H  
ATOM   2148  HZ3 LYS C 181      -9.822  52.261 -81.908  1.00 77.04           H  
ATOM   2149  N   VAL C 182     -15.005  52.785 -80.837  1.00 66.05           N  
ATOM   2150  CA  VAL C 182     -15.956  51.751 -80.456  1.00 62.63           C  
ATOM   2151  C   VAL C 182     -15.240  50.699 -79.588  1.00 62.43           C  
ATOM   2152  O   VAL C 182     -14.185  50.185 -79.958  1.00 64.30           O  
ATOM   2153  CB  VAL C 182     -16.512  51.071 -81.734  1.00 60.90           C  
ATOM   2154  CG1 VAL C 182     -17.491  49.961 -81.391  1.00 59.24           C  
ATOM   2155  CG2 VAL C 182     -17.235  52.074 -82.630  1.00 59.85           C  
ATOM   2156  H   VAL C 182     -14.196  52.490 -81.365  1.00 66.05           H  
ATOM   2157  HA  VAL C 182     -16.776  52.200 -79.883  1.00 62.63           H  
ATOM   2158  HB  VAL C 182     -15.688  50.629 -82.311  1.00 60.90           H  
ATOM   2159 HG11 VAL C 182     -17.006  49.146 -80.850  1.00 59.24           H  
ATOM   2160 HG12 VAL C 182     -18.283  50.374 -80.767  1.00 59.24           H  
ATOM   2161 HG13 VAL C 182     -17.944  49.532 -82.289  1.00 59.24           H  
ATOM   2162 HG21 VAL C 182     -17.985  52.637 -82.066  1.00 59.85           H  
ATOM   2163 HG22 VAL C 182     -16.527  52.774 -83.074  1.00 59.85           H  
ATOM   2164 HG23 VAL C 182     -17.748  51.568 -83.452  1.00 59.85           H  
ATOM   2165  N   GLN C 183     -15.952  50.247 -78.554  1.00 61.80           N  
ATOM   2166  CA  GLN C 183     -15.460  49.173 -77.673  1.00 61.97           C  
ATOM   2167  C   GLN C 183     -16.432  48.010 -77.952  1.00 59.54           C  
ATOM   2168  O   GLN C 183     -17.606  48.059 -77.564  1.00 57.96           O  
ATOM   2169  CB  GLN C 183     -15.532  49.611 -76.213  1.00  0.00           C  
ATOM   2170  CG  GLN C 183     -15.140  48.507 -75.230  1.00  0.00           C  
ATOM   2171  CD  GLN C 183     -15.396  48.937 -73.798  1.00  0.00           C  
ATOM   2172  OE1 GLN C 183     -15.780  50.066 -73.497  1.00  0.00           O  
ATOM   2173  NE2 GLN C 183     -15.163  47.992 -72.883  1.00  0.00           N  
ATOM   2174  H   GLN C 183     -16.930  50.468 -78.347  1.00 61.80           H  
ATOM   2175  HA  GLN C 183     -14.436  48.898 -77.932  1.00 61.97           H  
ATOM   2176  HB2 GLN C 183     -14.881  50.481 -76.062  1.00  0.00           H  
ATOM   2177  HB3 GLN C 183     -16.543  49.957 -75.983  1.00  0.00           H  
ATOM   2178  HG2 GLN C 183     -15.719  47.595 -75.412  1.00  0.00           H  
ATOM   2179  HG3 GLN C 183     -14.077  48.261 -75.339  1.00  0.00           H  
ATOM   2180 HE21 GLN C 183     -15.304  48.191 -71.904  1.00  0.00           H  
ATOM   2181 HE22 GLN C 183     -14.838  47.078 -73.171  1.00  0.00           H  
ATOM   2182  N   ILE C 184     -15.970  47.034 -78.731  1.00 58.01           N  
ATOM   2183  CA  ILE C 184     -16.800  45.890 -79.161  1.00 56.48           C  
ATOM   2184  C   ILE C 184     -16.976  45.006 -77.896  1.00 56.73           C  
ATOM   2185  O   ILE C 184     -16.021  44.905 -77.111  1.00 58.02           O  
ATOM   2186  CB  ILE C 184     -16.120  45.095 -80.294  1.00 56.08           C  
ATOM   2187  CG1 ILE C 184     -15.628  45.963 -81.474  1.00 55.84           C  
ATOM   2188  CG2 ILE C 184     -17.038  43.988 -80.807  1.00 54.28           C  
ATOM   2189  CD1 ILE C 184     -16.732  46.550 -82.338  1.00 54.38           C  
ATOM   2190  H   ILE C 184     -15.005  47.053 -79.028  1.00 58.01           H  
ATOM   2191  HA  ILE C 184     -17.773  46.277 -79.472  1.00 56.48           H  
ATOM   2192  HB  ILE C 184     -15.230  44.617 -79.870  1.00 56.08           H  
ATOM   2193 HG12 ILE C 184     -14.989  46.776 -81.112  1.00 55.84           H  
ATOM   2194 HG13 ILE C 184     -14.981  45.351 -82.115  1.00 55.84           H  
ATOM   2195 HG21 ILE C 184     -17.286  43.283 -80.013  1.00 54.28           H  
ATOM   2196 HG22 ILE C 184     -17.981  44.385 -81.195  1.00 54.28           H  
ATOM   2197 HG23 ILE C 184     -16.543  43.433 -81.609  1.00 54.28           H  
ATOM   2198 HD11 ILE C 184     -17.202  45.783 -82.960  1.00 54.38           H  
ATOM   2199 HD12 ILE C 184     -17.509  47.027 -81.738  1.00 54.38           H  
ATOM   2200 HD13 ILE C 184     -16.309  47.303 -83.007  1.00 54.38           H  
ATOM   2201  N   LEU C 185     -18.186  44.522 -77.625  1.00 54.51           N  
ATOM   2202  CA  LEU C 185     -18.454  43.756 -76.404  1.00 52.85           C  
ATOM   2203  C   LEU C 185     -18.846  42.282 -76.680  1.00 53.02           C  
ATOM   2204  O   LEU C 185     -19.747  42.032 -77.481  1.00 52.75           O  
ATOM   2205  CB  LEU C 185     -19.625  44.372 -75.615  1.00 50.05           C  
ATOM   2206  CG  LEU C 185     -19.381  45.773 -75.029  1.00 49.66           C  
ATOM   2207  CD1 LEU C 185     -20.674  46.257 -74.366  1.00 48.66           C  
ATOM   2208  CD2 LEU C 185     -18.236  45.800 -74.017  1.00 50.23           C  
ATOM   2209  H   LEU C 185     -18.960  44.740 -78.236  1.00 54.51           H  
ATOM   2210  HA  LEU C 185     -17.558  43.784 -75.786  1.00 52.85           H  
ATOM   2211  HB2 LEU C 185     -20.505  44.419 -76.272  1.00 50.05           H  
ATOM   2212  HB3 LEU C 185     -19.897  43.694 -74.795  1.00 50.05           H  
ATOM   2213  HG  LEU C 185     -19.135  46.466 -75.839  1.00 49.66           H  
ATOM   2214 HD11 LEU C 185     -21.487  46.321 -75.097  1.00 48.66           H  
ATOM   2215 HD12 LEU C 185     -20.990  45.578 -73.567  1.00 48.66           H  
ATOM   2216 HD13 LEU C 185     -20.542  47.248 -73.926  1.00 48.66           H  
ATOM   2217 HD21 LEU C 185     -18.392  45.067 -73.219  1.00 50.23           H  
ATOM   2218 HD22 LEU C 185     -17.277  45.585 -74.496  1.00 50.23           H  
ATOM   2219 HD23 LEU C 185     -18.150  46.790 -73.556  1.00 50.23           H  
ATOM   2220  N   PRO C 186     -18.253  41.338 -75.929  1.00 54.12           N  
ATOM   2221  CA  PRO C 186     -18.473  39.908 -76.158  1.00 54.06           C  
ATOM   2222  C   PRO C 186     -19.836  39.385 -75.650  1.00 52.37           C  
ATOM   2223  O   PRO C 186     -20.587  40.052 -74.927  1.00 52.85           O  
ATOM   2224  CB  PRO C 186     -17.355  39.221 -75.362  1.00 55.97           C  
ATOM   2225  CG  PRO C 186     -17.105  40.187 -74.210  1.00 55.70           C  
ATOM   2226  CD  PRO C 186     -17.279  41.550 -74.858  1.00 55.32           C  
ATOM   2227  HA  PRO C 186     -18.418  39.695 -77.230  1.00 54.06           H  
ATOM   2228  HB2 PRO C 186     -17.608  38.218 -75.003  1.00 55.97           H  
ATOM   2229  HB3 PRO C 186     -16.448  39.137 -75.965  1.00 55.97           H  
ATOM   2230  HG2 PRO C 186     -16.119  40.061 -73.754  1.00 55.70           H  
ATOM   2231  HG3 PRO C 186     -17.863  40.041 -73.431  1.00 55.70           H  
ATOM   2232  HD2 PRO C 186     -16.347  41.895 -75.316  1.00 55.32           H  
ATOM   2233  HD3 PRO C 186     -17.638  42.300 -74.147  1.00 55.32           H  
ATOM   2234  N   GLU C 187     -20.133  38.149 -76.060  1.00 56.26           N  
ATOM   2235  CA  GLU C 187     -21.228  37.335 -75.524  1.00 53.63           C  
ATOM   2236  C   GLU C 187     -20.599  36.352 -74.514  1.00 52.58           C  
ATOM   2237  O   GLU C 187     -19.714  35.554 -74.859  1.00 53.47           O  
ATOM   2238  CB  GLU C 187     -21.952  36.568 -76.642  1.00 54.46           C  
ATOM   2239  CG  GLU C 187     -23.269  35.925 -76.191  1.00 52.99           C  
ATOM   2240  CD  GLU C 187     -24.434  36.868 -75.999  1.00 52.62           C  
ATOM   2241  OE1 GLU C 187     -25.509  36.394 -75.562  1.00 52.91           O  
ATOM   2242  OE2 GLU C 187     -24.294  38.075 -76.303  1.00 51.88           O1-
ATOM   2243  H   GLU C 187     -19.576  37.713 -76.781  1.00 56.26           H  
ATOM   2244  HA  GLU C 187     -21.927  37.983 -74.996  1.00 53.63           H  
ATOM   2245  HB2 GLU C 187     -22.144  37.245 -77.485  1.00 54.46           H  
ATOM   2246  HB3 GLU C 187     -21.295  35.779 -77.031  1.00 54.46           H  
ATOM   2247  HG2 GLU C 187     -23.122  35.355 -75.266  1.00 52.99           H  
ATOM   2248  HG3 GLU C 187     -23.578  35.206 -76.961  1.00 52.99           H  
ATOM   2249  N   CYS C 188     -21.098  36.417 -73.285  1.00 49.90           N  
ATOM   2250  CA  CYS C 188     -20.594  35.616 -72.172  1.00 47.99           C  
ATOM   2251  C   CYS C 188     -21.415  34.313 -72.223  1.00 45.61           C  
ATOM   2252  O   CYS C 188     -22.401  34.131 -71.518  1.00 43.75           O  
ATOM   2253  CB  CYS C 188     -20.758  36.362 -70.845  1.00 48.73           C  
ATOM   2254  SG  CYS C 188     -19.903  35.540 -69.459  1.00 52.47           S  
ATOM   2255  H   CYS C 188     -21.907  36.998 -73.118  1.00 49.90           H  
ATOM   2256  HA  CYS C 188     -19.536  35.390 -72.354  1.00 47.99           H  
ATOM   2257  HB2 CYS C 188     -21.812  36.480 -70.576  1.00 48.73           H  
ATOM   2258  HB3 CYS C 188     -20.336  37.369 -70.933  1.00 48.73           H  
ATOM   2259  HG  CYS C 188     -20.648  34.423 -69.459  1.00 52.47           H  
ATOM   2260  N   VAL C 189     -20.986  33.425 -73.117  1.00 45.60           N  
ATOM   2261  CA  VAL C 189     -21.639  32.138 -73.313  1.00 44.46           C  
ATOM   2262  C   VAL C 189     -21.218  31.215 -72.146  1.00 43.90           C  
ATOM   2263  O   VAL C 189     -20.057  31.230 -71.696  1.00 45.02           O  
ATOM   2264  CB  VAL C 189     -21.357  31.487 -74.682  1.00 45.39           C  
ATOM   2265  CG1 VAL C 189     -21.955  32.325 -75.815  1.00 45.03           C  
ATOM   2266  CG2 VAL C 189     -19.872  31.230 -74.959  1.00 47.69           C  
ATOM   2267  H   VAL C 189     -20.144  33.626 -73.638  1.00 45.60           H  
ATOM   2268  HA  VAL C 189     -22.721  32.309 -73.227  1.00 44.46           H  
ATOM   2269  HB  VAL C 189     -21.859  30.510 -74.697  1.00 45.39           H  
ATOM   2270 HG11 VAL C 189     -23.027  32.486 -75.661  1.00 45.03           H  
ATOM   2271 HG12 VAL C 189     -21.469  33.303 -75.892  1.00 45.03           H  
ATOM   2272 HG13 VAL C 189     -21.830  31.816 -76.776  1.00 45.03           H  
ATOM   2273 HG21 VAL C 189     -19.295  32.159 -74.994  1.00 47.69           H  
ATOM   2274 HG22 VAL C 189     -19.430  30.579 -74.199  1.00 47.69           H  
ATOM   2275 HG23 VAL C 189     -19.746  30.729 -75.926  1.00 47.69           H  
ATOM   2276  N   LEU C 190     -22.188  30.452 -71.643  1.00 41.75           N  
ATOM   2277  CA  LEU C 190     -22.028  29.596 -70.472  1.00 41.03           C  
ATOM   2278  C   LEU C 190     -22.847  28.307 -70.710  1.00 40.60           C  
ATOM   2279  O   LEU C 190     -23.833  28.330 -71.439  1.00 40.48           O  
ATOM   2280  CB  LEU C 190     -22.574  30.294 -69.210  1.00 39.70           C  
ATOM   2281  CG  LEU C 190     -21.750  31.499 -68.716  1.00 39.65           C  
ATOM   2282  CD1 LEU C 190     -22.518  32.234 -67.613  1.00 38.58           C  
ATOM   2283  CD2 LEU C 190     -20.375  31.082 -68.192  1.00 41.10           C  
ATOM   2284  H   LEU C 190     -23.104  30.471 -72.067  1.00 41.75           H  
ATOM   2285  HA  LEU C 190     -20.970  29.344 -70.368  1.00 41.03           H  
ATOM   2286  HB2 LEU C 190     -23.598  30.633 -69.418  1.00 39.70           H  
ATOM   2287  HB3 LEU C 190     -22.665  29.569 -68.391  1.00 39.70           H  
ATOM   2288  HG  LEU C 190     -21.609  32.207 -69.539  1.00 39.65           H  
ATOM   2289 HD11 LEU C 190     -23.488  32.585 -67.983  1.00 38.58           H  
ATOM   2290 HD12 LEU C 190     -22.699  31.582 -66.752  1.00 38.58           H  
ATOM   2291 HD13 LEU C 190     -21.959  33.109 -67.266  1.00 38.58           H  
ATOM   2292 HD21 LEU C 190     -20.465  30.355 -67.378  1.00 41.10           H  
ATOM   2293 HD22 LEU C 190     -19.763  30.634 -68.979  1.00 41.10           H  
ATOM   2294 HD23 LEU C 190     -19.828  31.950 -67.810  1.00 41.10           H  
ATOM   2295  N   PRO C 191     -22.455  27.204 -70.034  1.00 40.56           N  
ATOM   2296  CA  PRO C 191     -23.289  26.007 -69.997  1.00 40.54           C  
ATOM   2297  C   PRO C 191     -24.437  26.175 -68.968  1.00 39.79           C  
ATOM   2298  O   PRO C 191     -24.586  27.204 -68.303  1.00 39.75           O  
ATOM   2299  CB  PRO C 191     -22.314  24.910 -69.565  1.00 40.89           C  
ATOM   2300  CG  PRO C 191     -21.367  25.651 -68.626  1.00 40.75           C  
ATOM   2301  CD  PRO C 191     -21.222  27.016 -69.281  1.00 41.01           C  
ATOM   2302  HA  PRO C 191     -23.731  25.807 -70.979  1.00 40.54           H  
ATOM   2303  HB2 PRO C 191     -22.783  24.051 -69.079  1.00 40.89           H  
ATOM   2304  HB3 PRO C 191     -21.753  24.548 -70.435  1.00 40.89           H  
ATOM   2305  HG2 PRO C 191     -20.408  25.142 -68.496  1.00 40.75           H  
ATOM   2306  HG3 PRO C 191     -21.830  25.764 -67.639  1.00 40.75           H  
ATOM   2307  HD2 PRO C 191     -20.390  27.031 -69.993  1.00 41.01           H  
ATOM   2308  HD3 PRO C 191     -21.077  27.813 -68.548  1.00 41.01           H  
ATOM   2309  N   SER C 192     -25.241  25.121 -68.845  1.00 39.93           N  
ATOM   2310  CA  SER C 192     -26.257  25.042 -67.801  1.00 39.92           C  
ATOM   2311  C   SER C 192     -25.554  24.694 -66.468  1.00 39.79           C  
ATOM   2312  O   SER C 192     -24.420  24.198 -66.443  1.00 40.48           O  
ATOM   2313  CB  SER C 192     -27.324  23.989 -68.123  1.00 41.05           C  
ATOM   2314  OG  SER C 192     -26.743  22.692 -68.284  1.00 42.31           O  
ATOM   2315  H   SER C 192     -25.147  24.337 -69.476  1.00 39.93           H  
ATOM   2316  HA  SER C 192     -26.728  26.026 -67.695  1.00 39.92           H  
ATOM   2317  HB2 SER C 192     -27.826  24.239 -69.064  1.00 41.05           H  
ATOM   2318  HB3 SER C 192     -28.069  23.921 -67.324  1.00 41.05           H  
ATOM   2319  HG  SER C 192     -27.455  22.107 -68.605  1.00 42.31           H  
ATOM   2320  N   THR C 193     -26.255  24.938 -65.368  1.00 39.22           N  
ATOM   2321  CA  THR C 193     -25.735  24.673 -64.021  1.00 39.46           C  
ATOM   2322  C   THR C 193     -25.616  23.166 -63.675  1.00 39.60           C  
ATOM   2323  O   THR C 193     -25.056  22.808 -62.638  1.00 40.67           O  
ATOM   2324  CB  THR C 193     -26.558  25.409 -62.945  1.00 39.48           C  
ATOM   2325  OG1 THR C 193     -27.958  25.263 -63.232  1.00 39.94           O  
ATOM   2326  CG2 THR C 193     -26.240  26.901 -62.917  1.00 39.91           C  
ATOM   2327  H   THR C 193     -27.149  25.405 -65.436  1.00 39.22           H  
ATOM   2328  HA  THR C 193     -24.699  25.039 -64.000  1.00 39.46           H  
ATOM   2329  HB  THR C 193     -26.373  24.985 -61.952  1.00 39.48           H  
ATOM   2330 HG21 THR C 193     -25.182  27.077 -62.703  1.00 39.91           H  
ATOM   2331 HG22 THR C 193     -26.493  27.379 -63.870  1.00 39.91           H  
ATOM   2332 HG23 THR C 193     -26.837  27.404 -62.148  1.00 39.91           H  
ATOM   2333  HG1 THR C 193     -28.434  25.732 -62.519  1.00 39.94           H  
ATOM   2334  N   MET C 194     -25.999  22.316 -64.624  1.00 38.38           N  
ATOM   2335  CA  MET C 194     -25.849  20.865 -64.520  1.00 37.90           C  
ATOM   2336  C   MET C 194     -24.455  20.405 -65.013  1.00 38.38           C  
ATOM   2337  O   MET C 194     -24.160  19.218 -65.037  1.00 38.88           O  
ATOM   2338  CB  MET C 194     -26.972  20.133 -65.265  1.00 37.93           C  
ATOM   2339  CG  MET C 194     -28.248  19.967 -64.436  1.00 37.18           C  
ATOM   2340  SD  MET C 194     -28.148  18.564 -63.271  1.00 37.61           S  
ATOM   2341  CE  MET C 194     -27.795  19.443 -61.730  1.00 36.58           C  
ATOM   2342  H   MET C 194     -26.332  22.680 -65.505  1.00 38.38           H  
ATOM   2343  HA  MET C 194     -25.844  20.604 -63.461  1.00 37.90           H  
ATOM   2344  HB2 MET C 194     -26.643  19.153 -65.630  1.00 37.93           H  
ATOM   2345  HB3 MET C 194     -27.228  20.703 -66.168  1.00 37.93           H  
ATOM   2346  HG2 MET C 194     -29.067  19.728 -65.122  1.00 37.18           H  
ATOM   2347  HG3 MET C 194     -28.523  20.889 -63.916  1.00 37.18           H  
ATOM   2348  HE1 MET C 194     -26.993  20.172 -61.833  1.00 36.58           H  
ATOM   2349  HE2 MET C 194     -28.698  19.945 -61.386  1.00 36.58           H  
ATOM   2350  HE3 MET C 194     -27.489  18.717 -60.975  1.00 36.58           H  
ATOM   2351  N   SER C 195     -23.573  21.364 -65.253  1.00 38.76           N  
ATOM   2352  CA  SER C 195     -22.152  21.130 -65.511  1.00 39.82           C  
ATOM   2353  C   SER C 195     -21.328  21.215 -64.205  1.00 40.18           C  
ATOM   2354  O   SER C 195     -20.194  20.776 -64.152  1.00 41.31           O  
ATOM   2355  CB  SER C 195     -21.601  22.147 -66.517  1.00 40.06           C  
ATOM   2356  OG  SER C 195     -21.855  23.491 -66.100  1.00 40.02           O  
ATOM   2357  H   SER C 195     -23.877  22.326 -65.208  1.00 38.76           H  
ATOM   2358  HA  SER C 195     -22.022  20.115 -65.905  1.00 39.82           H  
ATOM   2359  HB2 SER C 195     -22.062  22.008 -67.501  1.00 40.06           H  
ATOM   2360  HB3 SER C 195     -20.518  22.036 -66.633  1.00 40.06           H  
ATOM   2361  HG  SER C 195     -22.764  23.734 -66.384  1.00 40.02           H  
ATOM   2362  N   ALA C 196     -21.879  21.889 -63.202  1.00 40.10           N  
ATOM   2363  CA  ALA C 196     -21.152  22.257 -61.983  1.00 41.26           C  
ATOM   2364  C   ALA C 196     -21.228  21.189 -60.872  1.00 42.11           C  
ATOM   2365  O   ALA C 196     -20.455  21.219 -59.910  1.00 43.47           O  
ATOM   2366  CB  ALA C 196     -21.691  23.574 -61.436  1.00 40.75           C  
ATOM   2367  H   ALA C 196     -22.844  22.174 -63.284  1.00 40.10           H  
ATOM   2368  HA  ALA C 196     -20.092  22.376 -62.239  1.00 41.26           H  
ATOM   2369  HB1 ALA C 196     -21.631  24.365 -62.192  1.00 40.75           H  
ATOM   2370  HB2 ALA C 196     -22.740  23.479 -61.134  1.00 40.75           H  
ATOM   2371  HB3 ALA C 196     -21.124  23.897 -60.557  1.00 40.75           H  
ATOM   2372  N   VAL C 197     -22.198  20.296 -60.998  1.00 41.23           N  
ATOM   2373  CA  VAL C 197     -22.524  19.318 -59.962  1.00 40.66           C  
ATOM   2374  C   VAL C 197     -23.093  18.090 -60.701  1.00 41.03           C  
ATOM   2375  O   VAL C 197     -24.306  17.944 -60.909  1.00 41.15           O  
ATOM   2376  CB  VAL C 197     -23.423  19.906 -58.853  1.00 39.57           C  
ATOM   2377  CG1 VAL C 197     -24.746  20.502 -59.341  1.00 39.11           C  
ATOM   2378  CG2 VAL C 197     -23.676  18.871 -57.754  1.00 40.22           C  
ATOM   2379  H   VAL C 197     -22.706  20.249 -61.869  1.00 41.23           H  
ATOM   2380  HA  VAL C 197     -21.579  19.013 -59.491  1.00 40.66           H  
ATOM   2381  HB  VAL C 197     -22.865  20.733 -58.392  1.00 39.57           H  
ATOM   2382 HG11 VAL C 197     -24.589  21.220 -60.152  1.00 39.11           H  
ATOM   2383 HG12 VAL C 197     -25.443  19.735 -59.688  1.00 39.11           H  
ATOM   2384 HG13 VAL C 197     -25.240  21.037 -58.523  1.00 39.11           H  
ATOM   2385 HG21 VAL C 197     -24.303  18.047 -58.108  1.00 40.22           H  
ATOM   2386 HG22 VAL C 197     -22.733  18.449 -57.390  1.00 40.22           H  
ATOM   2387 HG23 VAL C 197     -24.179  19.331 -56.900  1.00 40.22           H  
ATOM   2388  N   GLN C 198     -22.156  17.260 -61.178  1.00 41.12           N  
ATOM   2389  CA  GLN C 198     -22.440  16.182 -62.116  1.00 41.81           C  
ATOM   2390  C   GLN C 198     -21.319  15.141 -61.963  1.00 42.57           C  
ATOM   2391  O   GLN C 198     -20.142  15.487 -61.980  1.00 43.33           O  
ATOM   2392  CB  GLN C 198     -22.462  16.738 -63.545  1.00 43.10           C  
ATOM   2393  CG  GLN C 198     -23.232  15.848 -64.517  1.00 44.12           C  
ATOM   2394  CD  GLN C 198     -24.706  15.811 -64.193  1.00 44.55           C  
ATOM   2395  NE2 GLN C 198     -25.390  16.841 -64.303  1.00 45.04           N  
ATOM   2396  OE1 GLN C 198     -25.212  14.653 -63.767  1.00 43.98           O  
ATOM   2397  H   GLN C 198     -21.206  17.379 -60.858  1.00 41.12           H  
ATOM   2398  HA  GLN C 198     -23.405  15.750 -61.841  1.00 41.81           H  
ATOM   2399  HB2 GLN C 198     -22.905  17.738 -63.536  1.00 43.10           H  
ATOM   2400  HB3 GLN C 198     -21.439  16.873 -63.916  1.00 43.10           H  
ATOM   2401  HG2 GLN C 198     -22.841  14.826 -64.506  1.00 44.12           H  
ATOM   2402  HG3 GLN C 198     -23.120  16.234 -65.537  1.00 44.12           H  
ATOM   2403 HE21 GLN C 198     -24.965  17.697 -64.630  1.00 45.04           H  
ATOM   2404 HE22 GLN C 198     -26.371  16.823 -64.066  1.00 45.04           H  
ATOM   2405  N   LEU C 199     -21.711  13.894 -61.750  1.00 42.83           N  
ATOM   2406  CA  LEU C 199     -20.764  12.784 -61.614  1.00 44.47           C  
ATOM   2407  C   LEU C 199     -20.342  12.294 -63.027  1.00 45.41           C  
ATOM   2408  O   LEU C 199     -20.981  12.584 -64.033  1.00 45.15           O  
ATOM   2409  CB  LEU C 199     -21.377  11.621 -60.813  1.00 44.28           C  
ATOM   2410  CG  LEU C 199     -21.244  11.761 -59.282  1.00 44.23           C  
ATOM   2411  CD1 LEU C 199     -21.944  12.998 -58.720  1.00 43.23           C  
ATOM   2412  CD2 LEU C 199     -21.799  10.506 -58.603  1.00 43.77           C  
ATOM   2413  H   LEU C 199     -22.697  13.696 -61.653  1.00 42.83           H  
ATOM   2414  HA  LEU C 199     -19.858  13.152 -61.115  1.00 44.47           H  
ATOM   2415  HB2 LEU C 199     -22.434  11.492 -61.086  1.00 44.28           H  
ATOM   2416  HB3 LEU C 199     -20.881  10.684 -61.094  1.00 44.28           H  
ATOM   2417  HG  LEU C 199     -20.178  11.832 -59.033  1.00 44.23           H  
ATOM   2418 HD11 LEU C 199     -21.471  13.919 -59.072  1.00 43.23           H  
ATOM   2419 HD12 LEU C 199     -23.000  13.019 -59.003  1.00 43.23           H  
ATOM   2420 HD13 LEU C 199     -21.890  13.011 -57.626  1.00 43.23           H  
ATOM   2421 HD21 LEU C 199     -22.868  10.382 -58.810  1.00 43.77           H  
ATOM   2422 HD22 LEU C 199     -21.280   9.609 -58.956  1.00 43.77           H  
ATOM   2423 HD23 LEU C 199     -21.668  10.560 -57.517  1.00 43.77           H  
ATOM   2424  N   GLU C 200     -19.264  11.517 -63.045  1.00 47.30           N  
ATOM   2425  CA  GLU C 200     -18.652  10.961 -64.253  1.00 48.89           C  
ATOM   2426  C   GLU C 200     -19.639   9.968 -64.912  1.00 48.44           C  
ATOM   2427  O   GLU C 200     -19.658   9.754 -66.118  1.00 48.59           O  
ATOM   2428  CB  GLU C 200     -17.342  10.206 -63.959  1.00 52.33           C  
ATOM   2429  CG  GLU C 200     -16.275  11.019 -63.223  1.00 55.70           C  
ATOM   2430  CD  GLU C 200     -16.480  11.129 -61.725  1.00 58.09           C  
ATOM   2431  OE1 GLU C 200     -17.619  10.890 -61.260  1.00 57.94           O  
ATOM   2432  OE2 GLU C 200     -15.506  11.485 -61.019  1.00 60.49           O1-
ATOM   2433  H   GLU C 200     -18.777  11.336 -62.179  1.00 47.30           H  
ATOM   2434  HA  GLU C 200     -18.483  11.789 -64.952  1.00 48.89           H  
ATOM   2435  HB2 GLU C 200     -17.557   9.290 -63.392  1.00 52.33           H  
ATOM   2436  HB3 GLU C 200     -16.922   9.873 -64.917  1.00 52.33           H  
ATOM   2437  HG2 GLU C 200     -16.205  12.028 -63.646  1.00 55.70           H  
ATOM   2438  HG3 GLU C 200     -15.304  10.533 -63.380  1.00 55.70           H  
ATOM   2439  N   SER C 201     -20.427   9.330 -64.051  1.00 48.05           N  
ATOM   2440  CA  SER C 201     -21.401   8.337 -64.458  1.00 48.32           C  
ATOM   2441  C   SER C 201     -22.550   9.031 -65.225  1.00 47.61           C  
ATOM   2442  O   SER C 201     -22.992   8.542 -66.279  1.00 48.35           O  
ATOM   2443  CB  SER C 201     -21.948   7.582 -63.240  1.00 48.18           C  
ATOM   2444  OG  SER C 201     -22.295   8.507 -62.205  1.00 47.75           O  
ATOM   2445  H   SER C 201     -20.369   9.558 -63.069  1.00 48.05           H  
ATOM   2446  HA  SER C 201     -20.922   7.636 -65.152  1.00 48.32           H  
ATOM   2447  HB2 SER C 201     -21.176   6.916 -62.839  1.00 48.18           H  
ATOM   2448  HB3 SER C 201     -22.833   6.992 -63.495  1.00 48.18           H  
ATOM   2449  HG  SER C 201     -22.496   7.981 -61.407  1.00 47.75           H  
ATOM   2450  N   LEU C 202     -23.079  10.108 -64.636  1.00 45.59           N  
ATOM   2451  CA  LEU C 202     -24.295  10.797 -65.082  1.00 44.22           C  
ATOM   2452  C   LEU C 202     -24.027  11.998 -66.029  1.00 43.98           C  
ATOM   2453  O   LEU C 202     -24.942  12.553 -66.620  1.00 43.95           O  
ATOM   2454  CB  LEU C 202     -25.151  11.207 -63.876  1.00 42.75           C  
ATOM   2455  CG  LEU C 202     -25.673  10.007 -63.049  1.00 42.40           C  
ATOM   2456  CD1 LEU C 202     -26.329  10.493 -61.758  1.00 41.06           C  
ATOM   2457  CD2 LEU C 202     -26.663   9.145 -63.833  1.00 42.98           C  
ATOM   2458  H   LEU C 202     -22.631  10.479 -63.810  1.00 45.59           H  
ATOM   2459  HA  LEU C 202     -24.854  10.090 -65.704  1.00 44.22           H  
ATOM   2460  HB2 LEU C 202     -24.551  11.857 -63.224  1.00 42.75           H  
ATOM   2461  HB3 LEU C 202     -26.003  11.812 -64.212  1.00 42.75           H  
ATOM   2462  HG  LEU C 202     -24.830   9.370 -62.760  1.00 42.40           H  
ATOM   2463 HD11 LEU C 202     -25.588  10.979 -61.117  1.00 41.06           H  
ATOM   2464 HD12 LEU C 202     -27.134  11.203 -61.965  1.00 41.06           H  
ATOM   2465 HD13 LEU C 202     -26.749   9.656 -61.190  1.00 41.06           H  
ATOM   2466 HD21 LEU C 202     -27.478   9.749 -64.247  1.00 42.98           H  
ATOM   2467 HD22 LEU C 202     -26.164   8.625 -64.655  1.00 42.98           H  
ATOM   2468 HD23 LEU C 202     -27.105   8.375 -63.193  1.00 42.98           H  
ATOM   2469  N   ASN C 203     -22.754  12.302 -66.236  1.00 44.70           N  
ATOM   2470  CA  ASN C 203     -22.316  13.270 -67.266  1.00 46.04           C  
ATOM   2471  C   ASN C 203     -22.736  12.785 -68.674  1.00 48.56           C  
ATOM   2472  O   ASN C 203     -22.906  13.580 -69.610  1.00 48.54           O  
ATOM   2473  CB  ASN C 203     -20.798  13.448 -67.266  1.00 45.93           C  
ATOM   2474  CG  ASN C 203     -20.433  14.785 -66.677  1.00 44.46           C  
ATOM   2475  ND2 ASN C 203     -20.070  14.868 -65.509  1.00 44.63           N  
ATOM   2476  OD1 ASN C 203     -20.517  15.839 -67.477  1.00 43.51           O  
ATOM   2477  H   ASN C 203     -22.048  11.912 -65.628  1.00 44.70           H  
ATOM   2478  HA  ASN C 203     -22.856  14.206 -67.079  1.00 46.04           H  
ATOM   2479  HB2 ASN C 203     -20.382  13.431 -68.281  1.00 45.93           H  
ATOM   2480  HB3 ASN C 203     -20.289  12.648 -66.716  1.00 45.93           H  
ATOM   2481 HD21 ASN C 203     -19.820  15.766 -65.120  1.00 44.63           H  
ATOM   2482 HD22 ASN C 203     -20.021  14.038 -64.935  1.00 44.63           H  
ATOM   2483  N   LYS C 204     -22.879  11.464 -68.796  1.00 51.46           N  
ATOM   2484  CA  LYS C 204     -23.229  10.830 -70.062  1.00 53.44           C  
ATOM   2485  C   LYS C 204     -24.755  10.929 -70.327  1.00 53.11           C  
ATOM   2486  O   LYS C 204     -25.235  10.648 -71.420  1.00 54.68           O  
ATOM   2487  CB  LYS C 204     -22.838   9.345 -70.038  1.00 55.05           C  
ATOM   2488  CG  LYS C 204     -21.333   9.134 -69.836  1.00 57.29           C  
ATOM   2489  CD  LYS C 204     -20.909   7.663 -69.892  1.00 59.28           C  
ATOM   2490  CE  LYS C 204     -20.960   6.919 -68.562  1.00 59.00           C  
ATOM   2491  NZ  LYS C 204     -22.343   6.751 -68.077  1.00 59.51           N1+
ATOM   2492  H   LYS C 204     -22.794  10.896 -67.965  1.00 51.46           H  
ATOM   2493  HA  LYS C 204     -22.718  11.357 -70.877  1.00 53.44           H  
ATOM   2494  HB2 LYS C 204     -23.403   8.842 -69.246  1.00 55.05           H  
ATOM   2495  HB3 LYS C 204     -23.145   8.874 -70.980  1.00 55.05           H  
ATOM   2496  HG2 LYS C 204     -20.810   9.668 -70.640  1.00 57.29           H  
ATOM   2497  HG3 LYS C 204     -20.996   9.580 -68.894  1.00 57.29           H  
ATOM   2498  HD2 LYS C 204     -19.864   7.636 -70.229  1.00 59.28           H  
ATOM   2499  HD3 LYS C 204     -21.488   7.126 -70.653  1.00 59.28           H  
ATOM   2500  HE2 LYS C 204     -20.398   7.430 -67.775  1.00 59.00           H  
ATOM   2501  HE3 LYS C 204     -20.555   5.909 -68.686  1.00 59.00           H  
ATOM   2502  HZ1 LYS C 204     -22.675   7.594 -67.560  1.00 59.51           H  
ATOM   2503  HZ2 LYS C 204     -23.019   6.558 -68.826  1.00 59.51           H  
ATOM   2504  HZ3 LYS C 204     -22.414   5.983 -67.401  1.00 59.51           H  
ATOM   2505  N   CYS C 205     -25.506  11.231 -69.275  1.00 51.92           N  
ATOM   2506  CA  CYS C 205     -26.967  11.144 -69.259  1.00 52.37           C  
ATOM   2507  C   CYS C 205     -27.620  12.522 -69.503  1.00 52.35           C  
ATOM   2508  O   CYS C 205     -28.798  12.722 -69.182  1.00 52.41           O  
ATOM   2509  CB  CYS C 205     -27.501  10.525 -67.961  1.00 51.67           C  
ATOM   2510  SG  CYS C 205     -26.932   8.800 -67.751  1.00 53.26           S  
ATOM   2511  H   CYS C 205     -25.064  11.557 -68.428  1.00 51.92           H  
ATOM   2512  HA  CYS C 205     -27.285  10.523 -70.108  1.00 52.37           H  
ATOM   2513  HB2 CYS C 205     -28.594  10.507 -67.955  1.00 51.67           H  
ATOM   2514  HB3 CYS C 205     -27.180  11.102 -67.088  1.00 51.67           H  
ATOM   2515  HG  CYS C 205     -27.638   8.551 -66.637  1.00 53.26           H  
ATOM   2516  N   GLN C 206     -26.903  13.364 -70.250  1.00 52.52           N  
ATOM   2517  CA  GLN C 206     -27.402  14.679 -70.641  1.00 51.95           C  
ATOM   2518  C   GLN C 206     -28.057  14.657 -72.050  1.00 52.76           C  
ATOM   2519  O   GLN C 206     -28.712  15.618 -72.448  1.00 53.41           O  
ATOM   2520  CB  GLN C 206     -26.271  15.716 -70.590  1.00 51.71           C  
ATOM   2521  CG  GLN C 206     -25.543  15.753 -69.242  1.00 52.27           C  
ATOM   2522  CD  GLN C 206     -26.479  16.053 -68.093  1.00 52.60           C  
ATOM   2523  OE1 GLN C 206     -27.266  17.005 -68.128  1.00 53.24           O  
ATOM   2524  NE2 GLN C 206     -26.395  15.230 -67.040  1.00 51.12           N  
ATOM   2525  H   GLN C 206     -25.987  13.083 -70.570  1.00 52.52           H  
ATOM   2526  HA  GLN C 206     -28.201  14.969 -69.949  1.00 51.95           H  
ATOM   2527  HB2 GLN C 206     -25.535  15.500 -71.376  1.00 51.71           H  
ATOM   2528  HB3 GLN C 206     -26.680  16.709 -70.817  1.00 51.71           H  
ATOM   2529  HG2 GLN C 206     -24.777  16.536 -69.257  1.00 52.27           H  
ATOM   2530  HG3 GLN C 206     -25.026  14.807 -69.064  1.00 52.27           H  
ATOM   2531 HE21 GLN C 206     -25.738  14.463 -67.050  1.00 51.12           H  
ATOM   2532 HE22 GLN C 206     -26.988  15.376 -66.236  1.00 51.12           H  
ATOM   2533  N   ILE C 207     -27.708  13.642 -72.837  1.00 54.22           N  
ATOM   2534  CA  ILE C 207     -28.190  13.458 -74.215  1.00 55.20           C  
ATOM   2535  C   ILE C 207     -29.460  12.562 -74.176  1.00 55.90           C  
ATOM   2536  O   ILE C 207     -29.558  11.625 -73.389  1.00 55.39           O  
ATOM   2537  CB  ILE C 207     -27.077  12.833 -75.105  1.00 55.84           C  
ATOM   2538  CG1 ILE C 207     -25.824  13.744 -75.116  1.00 55.83           C  
ATOM   2539  CG2 ILE C 207     -27.571  12.575 -76.535  1.00 56.36           C  
ATOM   2540  CD1 ILE C 207     -24.627  13.145 -75.843  1.00 57.55           C  
ATOM   2541  H   ILE C 207     -27.033  12.967 -72.506  1.00 54.22           H  
ATOM   2542  HA  ILE C 207     -28.468  14.442 -74.614  1.00 55.20           H  
ATOM   2543  HB  ILE C 207     -26.791  11.865 -74.672  1.00 55.84           H  
ATOM   2544 HG12 ILE C 207     -26.071  14.713 -75.568  1.00 55.83           H  
ATOM   2545 HG13 ILE C 207     -25.505  13.951 -74.088  1.00 55.83           H  
ATOM   2546 HG21 ILE C 207     -28.402  11.863 -76.549  1.00 56.36           H  
ATOM   2547 HG22 ILE C 207     -27.903  13.503 -77.012  1.00 56.36           H  
ATOM   2548 HG23 ILE C 207     -26.787  12.133 -77.158  1.00 56.36           H  
ATOM   2549 HD11 ILE C 207     -24.397  12.144 -75.465  1.00 57.55           H  
ATOM   2550 HD12 ILE C 207     -24.797  13.082 -76.921  1.00 57.55           H  
ATOM   2551 HD13 ILE C 207     -23.744  13.775 -75.689  1.00 57.55           H  
ATOM   2552  N   PHE C 208     -30.402  12.885 -75.063  1.00 57.75           N  
ATOM   2553  CA  PHE C 208     -31.670  12.176 -75.250  1.00 60.35           C  
ATOM   2554  C   PHE C 208     -32.008  12.114 -76.755  1.00 62.51           C  
ATOM   2555  O   PHE C 208     -31.567  12.972 -77.521  1.00 60.94           O  
ATOM   2556  CB  PHE C 208     -32.839  12.920 -74.581  1.00 61.17           C  
ATOM   2557  CG  PHE C 208     -32.872  12.787 -73.082  1.00 62.23           C  
ATOM   2558  CD1 PHE C 208     -33.407  11.643 -72.476  1.00 63.33           C  
ATOM   2559  CD2 PHE C 208     -32.420  13.825 -72.272  1.00 62.56           C  
ATOM   2560  CE1 PHE C 208     -33.472  11.533 -71.088  1.00 63.14           C  
ATOM   2561  CE2 PHE C 208     -32.488  13.724 -70.884  1.00 63.00           C  
ATOM   2562  CZ  PHE C 208     -33.012  12.576 -70.292  1.00 62.13           C  
ATOM   2563  H   PHE C 208     -30.245  13.684 -75.660  1.00 57.75           H  
ATOM   2564  HA  PHE C 208     -31.557  11.168 -74.844  1.00 60.35           H  
ATOM   2565  HB2 PHE C 208     -32.815  13.983 -74.858  1.00 61.17           H  
ATOM   2566  HB3 PHE C 208     -33.803  12.553 -74.956  1.00 61.17           H  
ATOM   2567  HD1 PHE C 208     -33.774  10.835 -73.092  1.00 63.33           H  
ATOM   2568  HD2 PHE C 208     -32.013  14.717 -72.724  1.00 62.56           H  
ATOM   2569  HE1 PHE C 208     -33.878  10.642 -70.633  1.00 63.14           H  
ATOM   2570  HE2 PHE C 208     -32.135  14.536 -70.266  1.00 63.00           H  
ATOM   2571  HZ  PHE C 208     -33.060  12.497 -69.216  1.00 62.13           H  
ATOM   2572  N   PRO C 209     -32.892  11.170 -77.150  1.00 64.70           N  
ATOM   2573  CA  PRO C 209     -33.601  11.291 -78.427  1.00 67.15           C  
ATOM   2574  C   PRO C 209     -34.601  12.474 -78.401  1.00 68.25           C  
ATOM   2575  O   PRO C 209     -34.882  13.080 -77.358  1.00 68.02           O  
ATOM   2576  CB  PRO C 209     -34.373   9.973 -78.575  1.00 67.69           C  
ATOM   2577  CG  PRO C 209     -33.699   9.027 -77.590  1.00 66.69           C  
ATOM   2578  CD  PRO C 209     -33.266   9.948 -76.464  1.00 64.60           C  
ATOM   2579  HA  PRO C 209     -32.872  11.440 -79.231  1.00 67.15           H  
ATOM   2580  HB2 PRO C 209     -35.430  10.092 -78.305  1.00 67.69           H  
ATOM   2581  HB3 PRO C 209     -34.338   9.591 -79.600  1.00 67.69           H  
ATOM   2582  HG2 PRO C 209     -32.820   8.572 -78.062  1.00 66.69           H  
ATOM   2583  HG3 PRO C 209     -34.359   8.224 -77.250  1.00 66.69           H  
ATOM   2584  HD2 PRO C 209     -32.436   9.532 -75.889  1.00 64.60           H  
ATOM   2585  HD3 PRO C 209     -34.098  10.177 -75.790  1.00 64.60           H  
ATOM   2586  N   SER C 210     -35.164  12.751 -79.576  1.00 69.42           N  
ATOM   2587  CA  SER C 210     -36.035  13.896 -79.835  1.00 70.48           C  
ATOM   2588  C   SER C 210     -37.454  13.715 -79.221  1.00 72.55           C  
ATOM   2589  O   SER C 210     -37.757  12.711 -78.584  1.00 74.05           O  
ATOM   2590  CB  SER C 210     -36.083  14.156 -81.351  1.00 71.61           C  
ATOM   2591  OG  SER C 210     -36.215  12.919 -82.059  1.00 75.31           O  
ATOM   2592  H   SER C 210     -35.008  12.133 -80.360  1.00 69.42           H  
ATOM   2593  HA  SER C 210     -35.602  14.771 -79.333  1.00 70.48           H  
ATOM   2594  HB2 SER C 210     -35.139  14.607 -81.674  1.00 71.61           H  
ATOM   2595  HB3 SER C 210     -36.900  14.817 -81.650  1.00 71.61           H  
ATOM   2596  HG  SER C 210     -36.312  13.138 -83.004  1.00 75.31           H  
ATOM   2597  N   LYS C 211     -38.263  14.761 -79.371  1.00 75.39           N  
ATOM   2598  CA  LYS C 211     -39.599  14.907 -78.791  1.00 78.98           C  
ATOM   2599  C   LYS C 211     -40.615  15.118 -79.938  1.00 83.73           C  
ATOM   2600  O   LYS C 211     -40.254  15.700 -80.968  1.00 86.73           O  
ATOM   2601  CB  LYS C 211     -39.653  16.105 -77.819  1.00 77.52           C  
ATOM   2602  CG  LYS C 211     -39.248  17.440 -78.460  1.00 77.28           C  
ATOM   2603  CD  LYS C 211     -39.335  18.649 -77.529  1.00 76.79           C  
ATOM   2604  CE  LYS C 211     -38.446  18.530 -76.300  1.00 74.71           C  
ATOM   2605  NZ  LYS C 211     -38.163  19.859 -75.793  1.00 68.57           N1+
ATOM   2606  H   LYS C 211     -37.957  15.517 -79.967  1.00 75.39           H  
ATOM   2607  HA  LYS C 211     -39.840  13.989 -78.249  1.00 78.98           H  
ATOM   2608  HB2 LYS C 211     -40.663  16.202 -77.406  1.00 77.52           H  
ATOM   2609  HB3 LYS C 211     -38.983  15.904 -76.981  1.00 77.52           H  
ATOM   2610  HG2 LYS C 211     -38.223  17.378 -78.844  1.00 77.28           H  
ATOM   2611  HG3 LYS C 211     -39.896  17.641 -79.317  1.00 77.28           H  
ATOM   2612  HD2 LYS C 211     -40.376  18.802 -77.217  1.00 76.79           H  
ATOM   2613  HD3 LYS C 211     -39.053  19.535 -78.112  1.00 76.79           H  
ATOM   2614  HE2 LYS C 211     -37.483  18.065 -76.529  1.00 74.71           H  
ATOM   2615  HE3 LYS C 211     -38.949  17.975 -75.504  1.00 74.71           H  
ATOM   2616  HZ1 LYS C 211     -37.458  20.360 -76.383  1.00 68.57           H  
ATOM   2617  HZ2 LYS C 211     -38.987  20.489 -75.701  1.00 68.57           H  
ATOM   2618  HZ3 LYS C 211     -37.621  19.856 -74.900  1.00 68.57           H  
ATOM   2619  N   PRO C 212     -41.892  14.728 -79.721  1.00 86.42           N  
ATOM   2620  CA  PRO C 212     -42.954  15.090 -80.656  1.00 89.97           C  
ATOM   2621  C   PRO C 212     -43.406  16.541 -80.351  1.00 90.33           C  
ATOM   2622  O   PRO C 212     -44.187  16.781 -79.426  1.00 88.18           O  
ATOM   2623  CB  PRO C 212     -44.054  14.072 -80.360  1.00 90.84           C  
ATOM   2624  CG  PRO C 212     -43.894  13.777 -78.871  1.00 88.20           C  
ATOM   2625  CD  PRO C 212     -42.400  13.909 -78.625  1.00 85.65           C  
ATOM   2626  HA  PRO C 212     -42.608  15.021 -81.693  1.00 89.97           H  
ATOM   2627  HB2 PRO C 212     -45.058  14.429 -80.609  1.00 90.84           H  
ATOM   2628  HB3 PRO C 212     -43.868  13.153 -80.930  1.00 90.84           H  
ATOM   2629  HG2 PRO C 212     -44.270  12.787 -78.600  1.00 88.20           H  
ATOM   2630  HG3 PRO C 212     -44.441  14.512 -78.272  1.00 88.20           H  
ATOM   2631  HD2 PRO C 212     -41.901  12.935 -78.672  1.00 85.65           H  
ATOM   2632  HD3 PRO C 212     -42.178  14.372 -77.660  1.00 85.65           H  
ATOM   2633  N   VAL C 213     -42.867  17.490 -81.114  1.00 93.61           N  
ATOM   2634  CA  VAL C 213     -43.021  18.926 -80.831  1.00 94.39           C  
ATOM   2635  C   VAL C 213     -44.446  19.430 -80.995  1.00 96.36           C  
ATOM   2636  O   VAL C 213     -45.015  20.531 -80.952  1.00 98.09           O  
ATOM   2637  CB  VAL C 213     -42.095  19.819 -81.692  1.00 94.96           C  
ATOM   2638  CG1 VAL C 213     -40.621  19.596 -81.356  1.00 91.77           C  
ATOM   2639  CG2 VAL C 213     -42.325  19.646 -83.199  1.00 96.25           C  
ATOM   2640  H   VAL C 213     -42.305  17.222 -81.896  1.00 93.61           H  
ATOM   2641  HA  VAL C 213     -42.780  19.056 -79.768  1.00 94.39           H  
ATOM   2642  HB  VAL C 213     -42.320  20.868 -81.453  1.00 94.96           H  
ATOM   2643 HG11 VAL C 213     -40.437  19.781 -80.294  1.00 91.77           H  
ATOM   2644 HG12 VAL C 213     -40.300  18.577 -81.593  1.00 91.77           H  
ATOM   2645 HG13 VAL C 213     -39.986  20.285 -81.922  1.00 91.77           H  
ATOM   2646 HG21 VAL C 213     -42.040  18.647 -83.544  1.00 96.25           H  
ATOM   2647 HG22 VAL C 213     -43.374  19.813 -83.465  1.00 96.25           H  
ATOM   2648 HG23 VAL C 213     -41.729  20.371 -83.762  1.00 96.25           H  
ATOM   2649  N   SER C 214     -45.637  18.651 -80.583  1.00  0.00           N  
ATOM   2650  CA  SER C 214     -47.026  18.994 -80.931  1.00  0.00           C  
ATOM   2651  C   SER C 214     -47.972  17.932 -80.332  1.00  0.00           C  
ATOM   2652  O   SER C 214     -49.007  17.595 -80.899  1.00  0.00           O  
ATOM   2653  CB  SER C 214     -47.239  19.058 -82.456  1.00  0.00           C  
ATOM   2654  OG  SER C 214     -48.546  19.513 -82.816  1.00  0.00           O  
ATOM   2655  H   SER C 214     -45.499  17.852 -79.981  1.00  0.00           H  
ATOM   2656  HA  SER C 214     -47.291  19.949 -80.462  1.00  0.00           H  
ATOM   2657  HB2 SER C 214     -46.526  19.744 -82.923  1.00  0.00           H  
ATOM   2658  HB3 SER C 214     -47.086  18.074 -82.915  1.00  0.00           H  
ATOM   2659  HG  SER C 214     -49.176  18.887 -82.399  1.00  0.00           H  
ATOM   2660  N   ARG C 215     -47.641  17.467 -79.082  1.00  0.00           N  
ATOM   2661  CA  ARG C 215     -48.391  16.412 -78.399  1.00  0.00           C  
ATOM   2662  C   ARG C 215     -48.230  16.544 -76.868  1.00  0.00           C  
ATOM   2663  O   ARG C 215     -48.097  15.578 -76.113  1.00  0.00           O  
ATOM   2664  CB  ARG C 215     -47.954  15.016 -78.834  1.00  0.00           C  
ATOM   2665  CG  ARG C 215     -48.450  14.585 -80.213  1.00  0.00           C  
ATOM   2666  CD  ARG C 215     -48.277  13.078 -80.338  1.00  0.00           C  
ATOM   2667  NE  ARG C 215     -48.799  12.551 -81.588  1.00  0.00           N  
ATOM   2668  CZ  ARG C 215     -48.862  11.231 -81.841  1.00  0.00           C  
ATOM   2669  NH1 ARG C 215     -48.331  10.322 -81.007  1.00  0.00           N  
ATOM   2670  NH2 ARG C 215     -49.470  10.811 -82.959  1.00  0.00           N1+
ATOM   2671  H   ARG C 215     -46.837  17.856 -78.611  1.00  0.00           H  
ATOM   2672  HA  ARG C 215     -49.456  16.556 -78.620  1.00  0.00           H  
ATOM   2673  HB2 ARG C 215     -46.862  14.932 -78.790  1.00  0.00           H  
ATOM   2674  HB3 ARG C 215     -48.351  14.297 -78.109  1.00  0.00           H  
ATOM   2675  HG2 ARG C 215     -49.508  14.840 -80.340  1.00  0.00           H  
ATOM   2676  HG3 ARG C 215     -47.892  15.093 -81.007  1.00  0.00           H  
ATOM   2677  HD2 ARG C 215     -47.214  12.828 -80.277  1.00  0.00           H  
ATOM   2678  HD3 ARG C 215     -48.847  12.598 -79.541  1.00  0.00           H  
ATOM   2679  HE  ARG C 215     -49.219  13.182 -82.254  1.00  0.00           H  
ATOM   2680 HH11 ARG C 215     -48.390   9.339 -81.227  1.00  0.00           H  
ATOM   2681 HH12 ARG C 215     -47.867  10.626 -80.163  1.00  0.00           H  
ATOM   2682 HH21 ARG C 215     -49.523   9.823 -83.164  1.00  0.00           H  
ATOM   2683 HH22 ARG C 215     -49.871  11.482 -83.599  1.00  0.00           H  
ATOM   2684  N   GLU C 216     -48.521  17.812 -76.403  1.00  0.00           N  
ATOM   2685  CA  GLU C 216     -48.437  18.143 -74.983  1.00  0.00           C  
ATOM   2686  C   GLU C 216     -49.774  17.808 -74.256  1.00  0.00           C  
ATOM   2687  O   GLU C 216     -50.065  18.247 -73.144  1.00  0.00           O  
ATOM   2688  CB  GLU C 216     -48.050  19.609 -74.752  1.00  0.00           C  
ATOM   2689  CG  GLU C 216     -46.770  20.062 -75.451  1.00  0.00           C  
ATOM   2690  CD  GLU C 216     -45.561  19.277 -75.013  1.00  0.00           C  
ATOM   2691  OE1 GLU C 216     -45.336  18.148 -75.449  1.00  0.00           O  
ATOM   2692  OE2 GLU C 216     -44.691  19.939 -74.198  1.00  0.00           O1-
ATOM   2693  H   GLU C 216     -48.874  18.485 -77.068  1.00  0.00           H  
ATOM   2694  HA  GLU C 216     -47.692  17.486 -74.520  1.00  0.00           H  
ATOM   2695  HB2 GLU C 216     -47.948  19.787 -73.674  1.00  0.00           H  
ATOM   2696  HB3 GLU C 216     -48.871  20.255 -75.091  1.00  0.00           H  
ATOM   2697  HG2 GLU C 216     -46.605  21.125 -75.241  1.00  0.00           H  
ATOM   2698  HG3 GLU C 216     -46.871  19.975 -76.539  1.00  0.00           H  
ATOM   2699  N   ASP C 217     -50.552  16.872 -74.894  1.00  0.00           N  
ATOM   2700  CA  ASP C 217     -51.717  16.196 -74.346  1.00  0.00           C  
ATOM   2701  C   ASP C 217     -51.253  14.953 -73.557  1.00  0.00           C  
ATOM   2702  O   ASP C 217     -51.823  14.568 -72.539  1.00  0.00           O  
ATOM   2703  CB  ASP C 217     -52.705  15.799 -75.441  1.00  0.00           C  
ATOM   2704  CG  ASP C 217     -52.090  14.965 -76.539  1.00  0.00           C  
ATOM   2705  OD1 ASP C 217     -50.910  15.081 -76.859  1.00  0.00           O  
ATOM   2706  OD2 ASP C 217     -52.941  14.098 -77.166  1.00  0.00           O1-
ATOM   2707  H   ASP C 217     -50.297  16.570 -75.823  1.00  0.00           H  
ATOM   2708  HA  ASP C 217     -52.200  16.872 -73.631  1.00  0.00           H  
ATOM   2709  HB2 ASP C 217     -53.114  16.701 -75.913  1.00  0.00           H  
ATOM   2710  HB3 ASP C 217     -53.543  15.246 -75.000  1.00  0.00           H  
ATOM   2711  N   GLN C 218     -50.220  14.236 -74.144  1.00  0.00           N  
ATOM   2712  CA  GLN C 218     -49.793  12.977 -73.557  1.00  0.00           C  
ATOM   2713  C   GLN C 218     -48.415  12.458 -74.005  1.00  0.00           C  
ATOM   2714  O   GLN C 218     -47.719  11.766 -73.253  1.00  0.00           O  
ATOM   2715  CB  GLN C 218     -50.848  11.883 -73.824  1.00  0.00           C  
ATOM   2716  CG  GLN C 218     -50.671  10.608 -72.997  1.00  0.00           C  
ATOM   2717  CD  GLN C 218     -50.481  10.802 -71.502  1.00  0.00           C  
ATOM   2718  OE1 GLN C 218     -49.659  10.128 -70.882  1.00  0.00           O  
ATOM   2719  NE2 GLN C 218     -51.275  11.692 -70.901  1.00  0.00           N  
ATOM   2720  H   GLN C 218     -49.767  14.598 -74.971  1.00  0.00           H  
ATOM   2721  HA  GLN C 218     -49.699  13.171 -72.482  1.00  0.00           H  
ATOM   2722  HB2 GLN C 218     -51.857  12.271 -73.642  1.00  0.00           H  
ATOM   2723  HB3 GLN C 218     -50.833  11.611 -74.888  1.00  0.00           H  
ATOM   2724  HG2 GLN C 218     -51.548   9.964 -73.135  1.00  0.00           H  
ATOM   2725  HG3 GLN C 218     -49.808  10.047 -73.373  1.00  0.00           H  
ATOM   2726 HE21 GLN C 218     -51.932  12.231 -71.447  1.00  0.00           H  
ATOM   2727 HE22 GLN C 218     -51.219  11.826 -69.902  1.00  0.00           H  
ATOM   2728  N   CYS C 219     -48.051  12.630 -75.324  1.00  0.00           N  
ATOM   2729  CA  CYS C 219     -47.005  11.805 -75.945  1.00  0.00           C  
ATOM   2730  C   CYS C 219     -45.541  12.213 -75.551  1.00  0.00           C  
ATOM   2731  O   CYS C 219     -44.590  11.549 -75.983  1.00  0.00           O  
ATOM   2732  CB  CYS C 219     -47.200  11.743 -77.471  1.00  0.00           C  
ATOM   2733  SG  CYS C 219     -46.722  10.153 -78.296  1.00  0.00           S1-
ATOM   2734  H   CYS C 219     -48.523  13.329 -75.881  1.00  0.00           H  
ATOM   2735  HA  CYS C 219     -47.147  10.805 -75.513  1.00  0.00           H  
ATOM   2736  HB2 CYS C 219     -46.670  12.591 -77.915  1.00  0.00           H  
ATOM   2737  HB3 CYS C 219     -48.265  11.914 -77.659  1.00  0.00           H  
ATOM   2738  N   SER C 220     -45.450  12.749 -74.279  1.00100.77           N  
ATOM   2739  CA  SER C 220     -44.781  13.965 -73.857  1.00 99.64           C  
ATOM   2740  C   SER C 220     -44.674  13.876 -72.330  1.00 97.05           C  
ATOM   2741  O   SER C 220     -43.642  14.249 -71.752  1.00 92.15           O  
ATOM   2742  CB  SER C 220     -45.431  15.265 -74.297  1.00103.59           C  
ATOM   2743  OG  SER C 220     -45.001  15.578 -75.621  1.00105.60           O  
ATOM   2744  H   SER C 220     -45.736  12.006 -73.674  1.00100.77           H  
ATOM   2745  HA  SER C 220     -43.770  13.906 -74.272  1.00 99.64           H  
ATOM   2746  HB2 SER C 220     -45.118  16.084 -73.641  1.00103.59           H  
ATOM   2747  HB3 SER C 220     -46.521  15.201 -74.269  1.00103.59           H  
ATOM   2748  HG  SER C 220     -45.156  16.559 -75.710  1.00105.60           H  
ATOM   2749  N   TYR C 221     -45.724  13.354 -71.695  1.00 96.42           N  
ATOM   2750  CA  TYR C 221     -45.680  12.993 -70.271  1.00 93.42           C  
ATOM   2751  C   TYR C 221     -44.560  11.922 -70.099  1.00 89.48           C  
ATOM   2752  O   TYR C 221     -43.774  11.952 -69.138  1.00 88.26           O  
ATOM   2753  CB  TYR C 221     -47.058  12.481 -69.826  1.00 98.05           C  
ATOM   2754  CG  TYR C 221     -47.194  12.175 -68.358  1.00101.60           C  
ATOM   2755  CD1 TYR C 221     -46.831  13.100 -67.369  1.00102.14           C  
ATOM   2756  CD2 TYR C 221     -47.705  10.936 -67.943  1.00104.33           C  
ATOM   2757  CE1 TYR C 221     -46.958  12.794 -66.017  1.00103.59           C  
ATOM   2758  CE2 TYR C 221     -47.834  10.621 -66.596  1.00105.18           C  
ATOM   2759  CZ  TYR C 221     -47.465  11.550 -65.637  1.00105.43           C  
ATOM   2760  OH  TYR C 221     -47.502  11.189 -64.324  1.00104.35           O  
ATOM   2761  H   TYR C 221     -46.586  13.261 -72.212  1.00 96.42           H  
ATOM   2762  HA  TYR C 221     -45.373  13.889 -69.720  1.00 93.42           H  
ATOM   2763  HB2 TYR C 221     -47.825  13.225 -70.081  1.00 98.05           H  
ATOM   2764  HB3 TYR C 221     -47.309  11.586 -70.410  1.00 98.05           H  
ATOM   2765  HD1 TYR C 221     -46.446  14.066 -67.662  1.00102.14           H  
ATOM   2766  HD2 TYR C 221     -48.003  10.211 -68.686  1.00104.33           H  
ATOM   2767  HE1 TYR C 221     -46.667  13.514 -65.267  1.00103.59           H  
ATOM   2768  HE2 TYR C 221     -48.220   9.657 -66.298  1.00105.18           H  
ATOM   2769  HH  TYR C 221     -46.652  11.487 -63.927  1.00104.35           H  
ATOM   2770  N   LYS C 222     -44.527  10.974 -71.046  1.00 84.23           N  
ATOM   2771  CA  LYS C 222     -43.452   9.980 -71.148  1.00 77.06           C  
ATOM   2772  C   LYS C 222     -42.062  10.539 -71.586  1.00 71.76           C  
ATOM   2773  O   LYS C 222     -41.071   9.803 -71.604  1.00 70.46           O  
ATOM   2774  CB  LYS C 222     -43.845   8.799 -72.061  1.00 77.60           C  
ATOM   2775  CG  LYS C 222     -44.243   9.179 -73.501  1.00 79.87           C  
ATOM   2776  CD  LYS C 222     -44.405   7.929 -74.380  1.00 83.46           C  
ATOM   2777  CE  LYS C 222     -45.254   8.145 -75.630  1.00 84.22           C  
ATOM   2778  NZ  LYS C 222     -44.610   9.044 -76.590  1.00 81.96           N1+
ATOM   2779  H   LYS C 222     -45.306  10.900 -71.685  1.00 84.23           H  
ATOM   2780  HA  LYS C 222     -43.295   9.590 -70.133  1.00 77.06           H  
ATOM   2781  HB2 LYS C 222     -43.014   8.082 -72.099  1.00 77.60           H  
ATOM   2782  HB3 LYS C 222     -44.690   8.271 -71.601  1.00 77.60           H  
ATOM   2783  HG2 LYS C 222     -45.190   9.728 -73.478  1.00 79.87           H  
ATOM   2784  HG3 LYS C 222     -43.489   9.839 -73.944  1.00 79.87           H  
ATOM   2785  HD2 LYS C 222     -44.891   7.141 -73.791  1.00 83.46           H  
ATOM   2786  HD3 LYS C 222     -43.415   7.546 -74.657  1.00 83.46           H  
ATOM   2787  HE2 LYS C 222     -46.225   8.577 -75.370  1.00 84.22           H  
ATOM   2788  HE3 LYS C 222     -45.421   7.198 -76.152  1.00 84.22           H  
ATOM   2789  HZ1 LYS C 222     -44.387   9.995 -76.237  1.00 81.96           H  
ATOM   2790  HZ2 LYS C 222     -43.806   8.675 -77.098  1.00 81.96           H  
ATOM   2791  HZ3 LYS C 222     -45.323   9.303 -77.331  1.00 81.96           H  
ATOM   2792  N   TRP C 223     -42.045  11.816 -71.982  1.00 67.30           N  
ATOM   2793  CA  TRP C 223     -40.819  12.507 -72.361  1.00 61.43           C  
ATOM   2794  C   TRP C 223     -40.289  13.297 -71.149  1.00 57.98           C  
ATOM   2795  O   TRP C 223     -39.098  13.267 -70.852  1.00 56.11           O  
ATOM   2796  CB  TRP C 223     -40.974  13.403 -73.596  1.00 60.81           C  
ATOM   2797  CG  TRP C 223     -39.679  13.581 -74.335  1.00 59.86           C  
ATOM   2798  CD1 TRP C 223     -39.172  12.783 -75.362  1.00 60.74           C  
ATOM   2799  CD2 TRP C 223     -38.666  14.631 -74.135  1.00 57.90           C  
ATOM   2800  NE1 TRP C 223     -37.958  13.262 -75.806  1.00 59.11           N  
ATOM   2801  CE2 TRP C 223     -37.602  14.369 -75.114  1.00 57.44           C  
ATOM   2802  CE3 TRP C 223     -38.541  15.720 -73.275  1.00 55.83           C  
ATOM   2803  CZ2 TRP C 223     -36.483  15.175 -75.215  1.00 55.95           C  
ATOM   2804  CZ3 TRP C 223     -37.405  16.523 -73.383  1.00 54.43           C  
ATOM   2805  CH2 TRP C 223     -36.402  16.257 -74.332  1.00 54.80           C  
ATOM   2806  H   TRP C 223     -42.914  12.331 -71.996  1.00 67.30           H  
ATOM   2807  HA  TRP C 223     -40.078  11.739 -72.579  1.00 61.43           H  
ATOM   2808  HB2 TRP C 223     -41.689  12.943 -74.290  1.00 60.81           H  
ATOM   2809  HB3 TRP C 223     -41.382  14.385 -73.331  1.00 60.81           H  
ATOM   2810  HD1 TRP C 223     -39.665  11.906 -75.756  1.00 60.74           H  
ATOM   2811  HE1 TRP C 223     -37.411  12.845 -76.546  1.00 59.11           H  
ATOM   2812  HE3 TRP C 223     -39.305  15.938 -72.543  1.00 55.83           H  
ATOM   2813  HZ2 TRP C 223     -35.708  14.978 -75.940  1.00 55.95           H  
ATOM   2814  HZ3 TRP C 223     -37.293  17.369 -72.721  1.00 54.43           H  
ATOM   2815  HH2 TRP C 223     -35.543  16.909 -74.381  1.00 54.80           H  
ATOM   2816  N   TRP C 224     -41.165  14.083 -70.527  1.00 56.21           N  
ATOM   2817  CA  TRP C 224     -40.817  15.023 -69.459  1.00 52.71           C  
ATOM   2818  C   TRP C 224     -40.552  14.343 -68.099  1.00 51.84           C  
ATOM   2819  O   TRP C 224     -39.755  14.865 -67.321  1.00 49.76           O  
ATOM   2820  CB  TRP C 224     -41.885  16.114 -69.255  1.00 51.59           C  
ATOM   2821  CG  TRP C 224     -41.951  17.106 -70.374  1.00 51.02           C  
ATOM   2822  CD1 TRP C 224     -43.002  17.322 -71.260  1.00 52.46           C  
ATOM   2823  CD2 TRP C 224     -40.902  18.043 -70.789  1.00 49.01           C  
ATOM   2824  NE1 TRP C 224     -42.694  18.329 -72.145  1.00 52.12           N  
ATOM   2825  CE2 TRP C 224     -41.448  18.798 -71.922  1.00 50.06           C  
ATOM   2826  CE3 TRP C 224     -39.617  18.323 -70.351  1.00 46.71           C  
ATOM   2827  CZ2 TRP C 224     -40.725  19.793 -72.564  1.00 48.75           C  
ATOM   2828  CZ3 TRP C 224     -38.895  19.328 -71.006  1.00 46.00           C  
ATOM   2829  CH2 TRP C 224     -39.441  20.048 -72.085  1.00 46.68           C  
ATOM   2830  H   TRP C 224     -42.128  14.089 -70.830  1.00 56.21           H  
ATOM   2831  HA  TRP C 224     -39.865  15.475 -69.755  1.00 52.71           H  
ATOM   2832  HB2 TRP C 224     -42.869  15.647 -69.117  1.00 51.59           H  
ATOM   2833  HB3 TRP C 224     -41.681  16.668 -68.329  1.00 51.59           H  
ATOM   2834  HD1 TRP C 224     -43.933  16.775 -71.253  1.00 52.46           H  
ATOM   2835  HE1 TRP C 224     -43.315  18.671 -72.864  1.00 52.12           H  
ATOM   2836  HE3 TRP C 224     -39.183  17.780 -69.524  1.00 46.71           H  
ATOM   2837  HZ2 TRP C 224     -41.138  20.344 -73.396  1.00 48.75           H  
ATOM   2838  HZ3 TRP C 224     -37.892  19.557 -70.675  1.00 46.00           H  
ATOM   2839  HH2 TRP C 224     -38.849  20.819 -72.556  1.00 46.68           H  
ATOM   2840  N   GLN C 225     -41.258  13.259 -67.790  1.00 53.35           N  
ATOM   2841  CA  GLN C 225     -41.004  12.559 -66.531  1.00 53.76           C  
ATOM   2842  C   GLN C 225     -39.536  11.931 -66.589  1.00 51.71           C  
ATOM   2843  O   GLN C 225     -38.764  12.056 -65.631  1.00 50.14           O  
ATOM   2844  CB  GLN C 225     -42.015  11.460 -66.223  1.00 58.83           C  
ATOM   2845  CG  GLN C 225     -43.346  12.043 -65.756  1.00 63.60           C  
ATOM   2846  CD  GLN C 225     -44.227  11.025 -65.064  1.00 69.13           C  
ATOM   2847  NE2 GLN C 225     -44.463   9.926 -65.595  1.00 70.18           N  
ATOM   2848  OE1 GLN C 225     -44.769  11.396 -63.897  1.00 71.90           O  
ATOM   2849  H   GLN C 225     -41.975  12.929 -68.420  1.00 53.35           H  
ATOM   2850  HA  GLN C 225     -40.983  13.302 -65.723  1.00 53.76           H  
ATOM   2851  HB2 GLN C 225     -42.165  10.820 -67.101  1.00 58.83           H  
ATOM   2852  HB3 GLN C 225     -41.612  10.808 -65.436  1.00 58.83           H  
ATOM   2853  HG2 GLN C 225     -43.899  12.468 -66.599  1.00 63.60           H  
ATOM   2854  HG3 GLN C 225     -43.168  12.856 -65.042  1.00 63.60           H  
ATOM   2855 HE21 GLN C 225     -44.032   9.688 -66.477  1.00 70.18           H  
ATOM   2856 HE22 GLN C 225     -45.087   9.272 -65.145  1.00 70.18           H  
ATOM   2857  N   LYS C 226     -39.171  11.477 -67.790  1.00 51.00           N  
ATOM   2858  CA  LYS C 226     -37.903  10.863 -68.164  1.00 49.51           C  
ATOM   2859  C   LYS C 226     -36.832  11.986 -68.109  1.00 47.03           C  
ATOM   2860  O   LYS C 226     -35.682  11.734 -67.722  1.00 45.47           O  
ATOM   2861  CB  LYS C 226     -38.031  10.246 -69.563  1.00  0.00           C  
ATOM   2862  CG  LYS C 226     -36.684   9.975 -70.230  1.00  0.00           C  
ATOM   2863  CD  LYS C 226     -36.767   9.522 -71.687  1.00  0.00           C  
ATOM   2864  CE  LYS C 226     -37.495  10.451 -72.653  1.00  0.00           C  
ATOM   2865  NZ  LYS C 226     -37.149  11.875 -72.459  1.00  0.00           N1+
ATOM   2866  H   LYS C 226     -39.236  11.631 -66.782  1.00 51.00           H  
ATOM   2867  HA  LYS C 226     -37.640  10.111 -67.411  1.00 49.51           H  
ATOM   2868  HB2 LYS C 226     -38.630  10.906 -70.195  1.00  0.00           H  
ATOM   2869  HB3 LYS C 226     -38.604   9.312 -69.493  1.00  0.00           H  
ATOM   2870  HG2 LYS C 226     -36.140   9.219 -69.651  1.00  0.00           H  
ATOM   2871  HG3 LYS C 226     -36.076  10.881 -70.207  1.00  0.00           H  
ATOM   2872  HD2 LYS C 226     -37.241   8.534 -71.731  1.00  0.00           H  
ATOM   2873  HD3 LYS C 226     -35.742   9.377 -72.052  1.00  0.00           H  
ATOM   2874  HE2 LYS C 226     -38.574  10.354 -72.545  1.00  0.00           H  
ATOM   2875  HE3 LYS C 226     -37.232  10.201 -73.686  1.00  0.00           H  
ATOM   2876  HZ1 LYS C 226     -37.668  12.321 -71.678  1.00  0.00           H  
ATOM   2877  HZ2 LYS C 226     -36.151  12.063 -72.314  1.00  0.00           H  
ATOM   2878  HZ3 LYS C 226     -37.424  12.433 -73.280  1.00  0.00           H  
ATOM   2879  N   TYR C 227     -37.200  13.172 -68.604  1.00 46.01           N  
ATOM   2880  CA  TYR C 227     -36.290  14.326 -68.656  1.00 44.04           C  
ATOM   2881  C   TYR C 227     -35.954  14.806 -67.231  1.00 42.56           C  
ATOM   2882  O   TYR C 227     -34.850  15.317 -67.004  1.00 42.27           O  
ATOM   2883  CB  TYR C 227     -36.881  15.486 -69.469  1.00 44.30           C  
ATOM   2884  CG  TYR C 227     -35.865  16.513 -69.911  1.00 43.24           C  
ATOM   2885  CD1 TYR C 227     -35.826  17.783 -69.330  1.00 42.18           C  
ATOM   2886  CD2 TYR C 227     -34.957  16.228 -70.927  1.00 43.54           C  
ATOM   2887  CE1 TYR C 227     -34.892  18.723 -69.730  1.00 41.15           C  
ATOM   2888  CE2 TYR C 227     -34.027  17.161 -71.339  1.00 42.40           C  
ATOM   2889  CZ  TYR C 227     -33.998  18.403 -70.741  1.00 41.41           C  
ATOM   2890  OH  TYR C 227     -33.024  19.279 -71.129  1.00 41.34           O  
ATOM   2891  H   TYR C 227     -38.136  13.261 -68.973  1.00 46.01           H  
ATOM   2892  HA  TYR C 227     -35.358  13.965 -69.106  1.00 44.04           H  
ATOM   2893  HB2 TYR C 227     -37.364  15.100 -70.374  1.00 44.30           H  
ATOM   2894  HB3 TYR C 227     -37.675  15.977 -68.894  1.00 44.30           H  
ATOM   2895  HD1 TYR C 227     -36.535  18.035 -68.556  1.00 42.18           H  
ATOM   2896  HD2 TYR C 227     -34.981  15.259 -71.403  1.00 43.54           H  
ATOM   2897  HE1 TYR C 227     -34.860  19.695 -69.261  1.00 41.15           H  
ATOM   2898  HE2 TYR C 227     -33.326  16.920 -72.125  1.00 42.40           H  
ATOM   2899  HH  TYR C 227     -33.303  20.198 -70.873  1.00 41.34           H  
ATOM   2900  N   GLN C 228     -36.894  14.651 -66.299  1.00 41.38           N  
ATOM   2901  CA  GLN C 228     -36.658  15.053 -64.917  1.00 39.78           C  
ATOM   2902  C   GLN C 228     -35.624  14.059 -64.320  1.00 39.90           C  
ATOM   2903  O   GLN C 228     -34.443  14.394 -64.214  1.00 39.20           O  
ATOM   2904  CB  GLN C 228     -37.936  15.141 -64.076  1.00 39.47           C  
ATOM   2905  CG  GLN C 228     -37.689  16.019 -62.843  1.00 38.35           C  
ATOM   2906  CD  GLN C 228     -38.747  15.884 -61.770  1.00 38.76           C  
ATOM   2907  NE2 GLN C 228     -39.945  16.068 -62.033  1.00 38.24           N  
ATOM   2908  OE1 GLN C 228     -38.313  15.603 -60.537  1.00 39.42           O  
ATOM   2909  H   GLN C 228     -37.771  14.220 -66.554  1.00 41.38           H  
ATOM   2910  HA  GLN C 228     -36.193  16.043 -64.945  1.00 39.78           H  
ATOM   2911  HB2 GLN C 228     -38.744  15.583 -64.671  1.00 39.47           H  
ATOM   2912  HB3 GLN C 228     -38.285  14.148 -63.771  1.00 39.47           H  
ATOM   2913  HG2 GLN C 228     -37.635  17.074 -63.138  1.00 38.35           H  
ATOM   2914  HG3 GLN C 228     -36.726  15.763 -62.383  1.00 38.35           H  
ATOM   2915 HE21 GLN C 228     -40.228  16.278 -62.980  1.00 38.24           H  
ATOM   2916 HE22 GLN C 228     -40.638  16.008 -61.301  1.00 38.24           H  
ATOM   2917  N   LYS C 229     -36.042  12.792 -64.219  1.00 40.47           N  
ATOM   2918  CA  LYS C 229     -35.358  11.835 -63.360  1.00 40.33           C  
ATOM   2919  C   LYS C 229     -34.008  11.424 -63.993  1.00 39.69           C  
ATOM   2920  O   LYS C 229     -33.013  11.286 -63.265  1.00 39.42           O  
ATOM   2921  CB  LYS C 229     -36.225  10.608 -63.053  1.00  0.00           C  
ATOM   2922  CG  LYS C 229     -35.479   9.435 -62.393  1.00  0.00           C  
ATOM   2923  CD  LYS C 229     -34.768   9.769 -61.073  1.00  0.00           C  
ATOM   2924  CE  LYS C 229     -33.745   8.688 -60.737  1.00  0.00           C  
ATOM   2925  NZ  LYS C 229     -33.032   9.028 -59.495  1.00  0.00           N1+
ATOM   2926  H   LYS C 229     -36.733  12.500 -64.910  1.00 40.47           H  
ATOM   2927  HA  LYS C 229     -35.122  12.366 -62.429  1.00 40.33           H  
ATOM   2928  HB2 LYS C 229     -36.673  10.236 -63.985  1.00  0.00           H  
ATOM   2929  HB3 LYS C 229     -37.064  10.913 -62.415  1.00  0.00           H  
ATOM   2930  HG2 LYS C 229     -34.757   9.029 -63.113  1.00  0.00           H  
ATOM   2931  HG3 LYS C 229     -36.198   8.627 -62.209  1.00  0.00           H  
ATOM   2932  HD2 LYS C 229     -35.514   9.850 -60.272  1.00  0.00           H  
ATOM   2933  HD3 LYS C 229     -34.259  10.734 -61.121  1.00  0.00           H  
ATOM   2934  HE2 LYS C 229     -32.985   8.585 -61.518  1.00  0.00           H  
ATOM   2935  HE3 LYS C 229     -34.228   7.720 -60.571  1.00  0.00           H  
ATOM   2936  HZ1 LYS C 229     -32.390   9.847 -59.594  1.00  0.00           H  
ATOM   2937  HZ2 LYS C 229     -33.649   9.240 -58.705  1.00  0.00           H  
ATOM   2938  HZ3 LYS C 229     -32.399   8.272 -59.210  1.00  0.00           H  
ATOM   2939  N   ARG C 230     -33.972  11.315 -65.326  1.00 39.28           N  
ATOM   2940  CA  ARG C 230     -32.809  10.716 -65.984  1.00 39.14           C  
ATOM   2941  C   ARG C 230     -31.880  11.843 -66.519  1.00 38.13           C  
ATOM   2942  O   ARG C 230     -31.096  11.632 -67.440  1.00 38.39           O  
ATOM   2943  CB  ARG C 230     -33.203   9.736 -67.100  1.00  0.00           C  
ATOM   2944  CG  ARG C 230     -32.093   8.706 -67.396  1.00  0.00           C  
ATOM   2945  CD  ARG C 230     -31.708   8.623 -68.875  1.00  0.00           C  
ATOM   2946  NE  ARG C 230     -31.035   9.848 -69.324  1.00  0.00           N  
ATOM   2947  CZ  ARG C 230     -30.627  10.087 -70.583  1.00  0.00           C  
ATOM   2948  NH1 ARG C 230     -30.080  11.273 -70.879  1.00  0.00           N  
ATOM   2949  NH2 ARG C 230     -30.750   9.166 -71.553  1.00  0.00           N1+
ATOM   2950  H   ARG C 230     -34.616  11.781 -65.966  1.00 39.28           H  
ATOM   2951  HA  ARG C 230     -32.230  10.176 -65.224  1.00 39.14           H  
ATOM   2952  HB2 ARG C 230     -34.103   9.185 -66.795  1.00  0.00           H  
ATOM   2953  HB3 ARG C 230     -33.475  10.286 -68.007  1.00  0.00           H  
ATOM   2954  HG2 ARG C 230     -31.191   8.917 -66.809  1.00  0.00           H  
ATOM   2955  HG3 ARG C 230     -32.446   7.718 -67.077  1.00  0.00           H  
ATOM   2956  HD2 ARG C 230     -31.013   7.789 -69.014  1.00  0.00           H  
ATOM   2957  HD3 ARG C 230     -32.602   8.466 -69.487  1.00  0.00           H  
ATOM   2958  HE  ARG C 230     -30.916  10.579 -68.638  1.00  0.00           H  
ATOM   2959 HH11 ARG C 230     -29.982  11.977 -70.161  1.00  0.00           H  
ATOM   2960 HH12 ARG C 230     -29.766  11.465 -71.820  1.00  0.00           H  
ATOM   2961 HH21 ARG C 230     -30.432   9.374 -72.490  1.00  0.00           H  
ATOM   2962 HH22 ARG C 230     -31.160   8.267 -71.346  1.00  0.00           H  
ATOM   2963  N   LYS C 231     -31.879  12.975 -65.823  1.00 37.23           N  
ATOM   2964  CA  LYS C 231     -30.964  14.093 -66.064  1.00 36.27           C  
ATOM   2965  C   LYS C 231     -30.730  14.797 -64.709  1.00 35.33           C  
ATOM   2966  O   LYS C 231     -29.606  14.854 -64.214  1.00 35.22           O  
ATOM   2967  CB  LYS C 231     -31.520  15.071 -67.111  1.00 35.70           C  
ATOM   2968  CG  LYS C 231     -30.467  16.076 -67.595  1.00 34.35           C  
ATOM   2969  CD  LYS C 231     -31.064  17.120 -68.547  1.00 34.84           C  
ATOM   2970  CE  LYS C 231     -29.978  18.003 -69.146  1.00 34.67           C  
ATOM   2971  NZ  LYS C 231     -30.567  19.011 -70.038  1.00 35.17           N1+
ATOM   2972  H   LYS C 231     -32.530  13.090 -65.060  1.00 37.23           H  
ATOM   2973  HA  LYS C 231     -30.007  13.682 -66.407  1.00 36.27           H  
ATOM   2974  HB2 LYS C 231     -31.894  14.506 -67.971  1.00 35.70           H  
ATOM   2975  HB3 LYS C 231     -32.376  15.621 -66.710  1.00 35.70           H  
ATOM   2976  HG2 LYS C 231     -30.015  16.592 -66.740  1.00 34.35           H  
ATOM   2977  HG3 LYS C 231     -29.667  15.527 -68.103  1.00 34.35           H  
ATOM   2978  HD2 LYS C 231     -31.792  17.735 -68.009  1.00 34.84           H  
ATOM   2979  HD3 LYS C 231     -31.606  16.614 -69.353  1.00 34.84           H  
ATOM   2980  HE2 LYS C 231     -29.296  17.410 -69.762  1.00 34.67           H  
ATOM   2981  HE3 LYS C 231     -29.413  18.545 -68.383  1.00 34.67           H  
ATOM   2982  HZ1 LYS C 231     -31.453  18.745 -70.500  1.00 35.17           H  
ATOM   2983  HZ2 LYS C 231     -30.831  19.911 -69.555  1.00 35.17           H  
ATOM   2984  HZ3 LYS C 231     -29.931  19.321 -70.773  1.00 35.17           H  
ATOM   2985  N   PHE C 232     -31.797  15.337 -64.134  1.00 34.94           N  
ATOM   2986  CA  PHE C 232     -31.752  16.173 -62.928  1.00 34.31           C  
ATOM   2987  C   PHE C 232     -31.757  15.326 -61.628  1.00 34.67           C  
ATOM   2988  O   PHE C 232     -32.376  15.694 -60.633  1.00 34.81           O  
ATOM   2989  CB  PHE C 232     -32.896  17.202 -62.871  1.00 34.13           C  
ATOM   2990  CG  PHE C 232     -32.891  18.204 -64.001  1.00 34.11           C  
ATOM   2991  CD1 PHE C 232     -32.086  19.334 -63.956  1.00 33.60           C  
ATOM   2992  CD2 PHE C 232     -33.715  18.007 -65.100  1.00 34.69           C  
ATOM   2993  CE1 PHE C 232     -32.104  20.257 -64.981  1.00 33.66           C  
ATOM   2994  CE2 PHE C 232     -33.742  18.926 -66.138  1.00 34.72           C  
ATOM   2995  CZ  PHE C 232     -32.929  20.050 -66.078  1.00 34.34           C  
ATOM   2996  H   PHE C 232     -32.704  15.201 -64.555  1.00 34.94           H  
ATOM   2997  HA  PHE C 232     -30.793  16.706 -62.934  1.00 34.31           H  
ATOM   2998  HB2 PHE C 232     -33.865  16.686 -62.844  1.00 34.13           H  
ATOM   2999  HB3 PHE C 232     -32.851  17.766 -61.930  1.00 34.13           H  
ATOM   3000  HD1 PHE C 232     -31.437  19.492 -63.107  1.00 33.60           H  
ATOM   3001  HD2 PHE C 232     -34.341  17.128 -65.148  1.00 34.69           H  
ATOM   3002  HE1 PHE C 232     -31.479  21.136 -64.931  1.00 33.66           H  
ATOM   3003  HE2 PHE C 232     -34.391  18.769 -66.987  1.00 34.72           H  
ATOM   3004  HZ  PHE C 232     -32.938  20.765 -66.887  1.00 34.34           H  
ATOM   3005  N   HIS C 233     -30.918  14.301 -61.619  1.00 34.78           N  
ATOM   3006  CA  HIS C 233     -30.712  13.495 -60.411  1.00 35.22           C  
ATOM   3007  C   HIS C 233     -29.743  14.278 -59.491  1.00 35.61           C  
ATOM   3008  O   HIS C 233     -29.960  14.378 -58.277  1.00 36.17           O  
ATOM   3009  CB  HIS C 233     -30.182  12.097 -60.747  1.00 35.34           C  
ATOM   3010  CG  HIS C 233     -29.930  11.263 -59.540  1.00 35.51           C  
ATOM   3011  CD2 HIS C 233     -28.825  11.131 -58.813  1.00 35.99           C  
ATOM   3012  ND1 HIS C 233     -30.910  10.504 -58.913  1.00 36.10           N  
ATOM   3013  NE2 HIS C 233     -29.069  10.311 -57.772  1.00 36.72           N  
ATOM   3014  CE1 HIS C 233     -30.348   9.933 -57.836  1.00 36.70           C  
ATOM   3015  H   HIS C 233     -30.400  14.079 -62.457  1.00 34.78           H  
ATOM   3016  HA  HIS C 233     -31.671  13.414 -59.881  1.00 35.22           H  
ATOM   3017  HB2 HIS C 233     -29.256  12.178 -61.329  1.00 35.34           H  
ATOM   3018  HB3 HIS C 233     -30.901  11.580 -61.393  1.00 35.34           H  
ATOM   3019  HD2 HIS C 233     -27.879  11.607 -59.024  1.00 35.99           H  
ATOM   3020  HE2 HIS C 233     -28.356  10.012 -57.019  1.00 36.72           H  
ATOM   3021  HE1 HIS C 233     -30.814   9.319 -57.184  1.00 36.70           H  
ATOM   3022  N   CYS C 234     -28.667  14.791 -60.083  1.00 36.03           N  
ATOM   3023  CA  CYS C 234     -27.566  15.402 -59.323  1.00 36.17           C  
ATOM   3024  C   CYS C 234     -27.957  16.775 -58.742  1.00 35.66           C  
ATOM   3025  O   CYS C 234     -27.237  17.357 -57.922  1.00 36.23           O  
ATOM   3026  CB  CYS C 234     -26.288  15.574 -60.148  1.00 36.99           C  
ATOM   3027  SG  CYS C 234     -25.610  13.964 -60.664  1.00 39.00           S  
ATOM   3028  H   CYS C 234     -28.599  14.755 -61.090  1.00 36.03           H  
ATOM   3029  HA  CYS C 234     -27.371  14.755 -58.458  1.00 36.17           H  
ATOM   3030  HB2 CYS C 234     -25.518  16.079 -59.558  1.00 36.99           H  
ATOM   3031  HB3 CYS C 234     -26.480  16.176 -61.043  1.00 36.99           H  
ATOM   3032  HG  CYS C 234     -25.650  14.200 -61.993  1.00 39.00           H  
ATOM   3033  N   ALA C 235     -29.101  17.295 -59.199  1.00 34.34           N  
ATOM   3034  CA  ALA C 235     -29.669  18.525 -58.658  1.00 33.61           C  
ATOM   3035  C   ALA C 235     -30.056  18.343 -57.176  1.00 34.33           C  
ATOM   3036  O   ALA C 235     -30.109  19.296 -56.407  1.00 34.50           O  
ATOM   3037  CB  ALA C 235     -30.923  18.896 -59.440  1.00 33.27           C  
ATOM   3038  H   ALA C 235     -29.571  16.851 -59.975  1.00 34.34           H  
ATOM   3039  HA  ALA C 235     -28.911  19.313 -58.719  1.00 33.61           H  
ATOM   3040  HB1 ALA C 235     -30.686  19.132 -60.482  1.00 33.27           H  
ATOM   3041  HB2 ALA C 235     -31.637  18.067 -59.451  1.00 33.27           H  
ATOM   3042  HB3 ALA C 235     -31.430  19.754 -58.993  1.00 33.27           H  
ATOM   3043  N   ASN C 236     -30.439  17.118 -56.834  1.00 34.71           N  
ATOM   3044  CA  ASN C 236     -31.012  16.786 -55.528  1.00 35.41           C  
ATOM   3045  C   ASN C 236     -29.929  16.521 -54.455  1.00 35.16           C  
ATOM   3046  O   ASN C 236     -30.268  16.180 -53.320  1.00 35.42           O  
ATOM   3047  CB  ASN C 236     -31.921  15.560 -55.628  1.00 37.12           C  
ATOM   3048  CG  ASN C 236     -33.176  15.738 -54.801  1.00 38.50           C  
ATOM   3049  OD1 ASN C 236     -34.290  15.794 -55.337  1.00 38.29           O  
ATOM   3050  ND2 ASN C 236     -33.006  15.804 -53.471  1.00 39.63           N  
ATOM   3051  H   ASN C 236     -30.333  16.367 -57.501  1.00 34.71           H  
ATOM   3052  HA  ASN C 236     -31.573  17.666 -55.187  1.00 35.41           H  
ATOM   3053  HB2 ASN C 236     -31.417  14.640 -55.308  1.00 37.12           H  
ATOM   3054  HB3 ASN C 236     -32.248  15.399 -56.664  1.00 37.12           H  
ATOM   3055 HD21 ASN C 236     -32.078  15.754 -53.077  1.00 39.63           H  
ATOM   3056 HD22 ASN C 236     -33.808  15.903 -52.864  1.00 39.63           H  
ATOM   3057  N   LEU C 237     -28.663  16.723 -54.838  1.00 34.34           N  
ATOM   3058  CA  LEU C 237     -27.506  16.614 -53.954  1.00 34.36           C  
ATOM   3059  C   LEU C 237     -26.997  18.038 -53.577  1.00 34.00           C  
ATOM   3060  O   LEU C 237     -25.853  18.206 -53.142  1.00 34.33           O  
ATOM   3061  CB  LEU C 237     -26.388  15.774 -54.598  1.00 34.38           C  
ATOM   3062  CG  LEU C 237     -26.565  14.239 -54.564  1.00 35.28           C  
ATOM   3063  CD1 LEU C 237     -26.511  13.682 -53.140  1.00 36.55           C  
ATOM   3064  CD2 LEU C 237     -27.820  13.743 -55.278  1.00 35.49           C  
ATOM   3065  H   LEU C 237     -28.502  16.997 -55.797  1.00 34.34           H  
ATOM   3066  HA  LEU C 237     -27.822  16.165 -53.006  1.00 34.36           H  
ATOM   3067  HB2 LEU C 237     -26.258  16.087 -55.642  1.00 34.38           H  
ATOM   3068  HB3 LEU C 237     -25.431  15.994 -54.108  1.00 34.38           H  
ATOM   3069  HG  LEU C 237     -25.704  13.820 -55.104  1.00 35.28           H  
ATOM   3070 HD11 LEU C 237     -25.609  14.022 -52.622  1.00 36.55           H  
ATOM   3071 HD12 LEU C 237     -27.381  13.988 -52.550  1.00 36.55           H  
ATOM   3072 HD13 LEU C 237     -26.492  12.587 -53.158  1.00 36.55           H  
ATOM   3073 HD21 LEU C 237     -28.726  13.952 -54.702  1.00 35.49           H  
ATOM   3074 HD22 LEU C 237     -27.920  14.204 -56.264  1.00 35.49           H  
ATOM   3075 HD23 LEU C 237     -27.772  12.658 -55.422  1.00 35.49           H  
ATOM   3076  N   THR C 238     -27.905  19.006 -53.637  1.00 33.15           N  
ATOM   3077  CA  THR C 238     -27.635  20.395 -53.274  1.00 32.51           C  
ATOM   3078  C   THR C 238     -28.870  20.963 -52.549  1.00 32.79           C  
ATOM   3079  O   THR C 238     -29.983  20.512 -52.739  1.00 33.05           O  
ATOM   3080  CB  THR C 238     -27.274  21.279 -54.487  1.00 31.36           C  
ATOM   3081  OG1 THR C 238     -28.334  21.379 -55.451  1.00 30.45           O  
ATOM   3082  CG2 THR C 238     -26.023  20.803 -55.213  1.00 31.04           C  
ATOM   3083  H   THR C 238     -28.844  18.770 -53.925  1.00 33.15           H  
ATOM   3084  HA  THR C 238     -26.798  20.408 -52.564  1.00 32.51           H  
ATOM   3085  HB  THR C 238     -27.090  22.298 -54.131  1.00 31.36           H  
ATOM   3086 HG21 THR C 238     -25.183  20.671 -54.525  1.00 31.04           H  
ATOM   3087 HG22 THR C 238     -26.209  19.862 -55.742  1.00 31.04           H  
ATOM   3088 HG23 THR C 238     -25.726  21.530 -55.975  1.00 31.04           H  
ATOM   3089  HG1 THR C 238     -28.771  20.501 -55.530  1.00 30.45           H  
ATOM   3090  N   SER C 239     -28.653  21.978 -51.741  1.00 33.37           N  
ATOM   3091  CA  SER C 239     -29.680  22.609 -50.904  1.00 34.52           C  
ATOM   3092  C   SER C 239     -30.441  23.694 -51.690  1.00 34.15           C  
ATOM   3093  O   SER C 239     -30.460  24.865 -51.323  1.00 35.12           O  
ATOM   3094  CB  SER C 239     -29.031  23.212 -49.651  1.00 35.26           C  
ATOM   3095  OG  SER C 239     -27.946  24.079 -50.008  1.00 34.96           O  
ATOM   3096  H   SER C 239     -27.728  22.377 -51.679  1.00 33.37           H  
ATOM   3097  HA  SER C 239     -30.412  21.850 -50.603  1.00 34.52           H  
ATOM   3098  HB2 SER C 239     -28.609  22.416 -49.029  1.00 35.26           H  
ATOM   3099  HB3 SER C 239     -29.746  23.776 -49.043  1.00 35.26           H  
ATOM   3100  HG  SER C 239     -28.357  24.852 -50.452  1.00 34.96           H  
ATOM   3101  N   TRP C 240     -31.077  23.275 -52.782  1.00 33.44           N  
ATOM   3102  CA  TRP C 240     -31.906  24.127 -53.640  1.00 33.55           C  
ATOM   3103  C   TRP C 240     -33.053  23.266 -54.214  1.00 33.70           C  
ATOM   3104  O   TRP C 240     -32.937  22.035 -54.259  1.00 33.97           O  
ATOM   3105  CB  TRP C 240     -31.101  24.722 -54.812  1.00 33.06           C  
ATOM   3106  CG  TRP C 240     -30.271  25.910 -54.439  1.00 34.35           C  
ATOM   3107  CD1 TRP C 240     -30.712  27.135 -53.905  1.00 35.25           C  
ATOM   3108  CD2 TRP C 240     -28.828  26.047 -54.524  1.00 34.74           C  
ATOM   3109  NE1 TRP C 240     -29.660  27.996 -53.687  1.00 35.44           N  
ATOM   3110  CE2 TRP C 240     -28.509  27.418 -54.028  1.00 35.17           C  
ATOM   3111  CE3 TRP C 240     -27.804  25.225 -54.946  1.00 34.62           C  
ATOM   3112  CZ2 TRP C 240     -27.234  27.899 -53.984  1.00 35.63           C  
ATOM   3113  CZ3 TRP C 240     -26.506  25.725 -54.882  1.00 35.39           C  
ATOM   3114  CH2 TRP C 240     -26.231  27.036 -54.418  1.00 36.03           C  
ATOM   3115  H   TRP C 240     -30.968  22.316 -53.080  1.00 33.44           H  
ATOM   3116  HA  TRP C 240     -32.333  24.910 -53.007  1.00 33.55           H  
ATOM   3117  HB2 TRP C 240     -30.464  23.942 -55.248  1.00 33.06           H  
ATOM   3118  HB3 TRP C 240     -31.771  25.037 -55.622  1.00 33.06           H  
ATOM   3119  HD1 TRP C 240     -31.745  27.369 -53.693  1.00 35.25           H  
ATOM   3120  HE1 TRP C 240     -29.748  28.933 -53.320  1.00 35.44           H  
ATOM   3121  HE3 TRP C 240     -28.002  24.229 -55.312  1.00 34.62           H  
ATOM   3122  HZ2 TRP C 240     -27.013  28.896 -53.632  1.00 35.63           H  
ATOM   3123  HZ3 TRP C 240     -25.686  25.096 -55.196  1.00 35.39           H  
ATOM   3124  HH2 TRP C 240     -25.207  27.377 -54.401  1.00 36.03           H  
ATOM   3125  N   PRO C 241     -34.139  23.895 -54.700  1.00 33.69           N  
ATOM   3126  CA  PRO C 241     -35.189  23.128 -55.366  1.00 34.37           C  
ATOM   3127  C   PRO C 241     -34.663  22.476 -56.666  1.00 34.18           C  
ATOM   3128  O   PRO C 241     -33.945  23.098 -57.457  1.00 33.80           O  
ATOM   3129  CB  PRO C 241     -36.273  24.154 -55.706  1.00 35.13           C  
ATOM   3130  CG  PRO C 241     -35.992  25.321 -54.769  1.00 34.91           C  
ATOM   3131  CD  PRO C 241     -34.479  25.307 -54.638  1.00 33.82           C  
ATOM   3132  HA  PRO C 241     -35.559  22.370 -54.666  1.00 34.37           H  
ATOM   3133  HB2 PRO C 241     -36.204  24.490 -56.748  1.00 35.13           H  
ATOM   3134  HB3 PRO C 241     -37.275  23.743 -55.557  1.00 35.13           H  
ATOM   3135  HG2 PRO C 241     -36.454  25.126 -53.793  1.00 34.91           H  
ATOM   3136  HG3 PRO C 241     -36.376  26.273 -55.146  1.00 34.91           H  
ATOM   3137  HD2 PRO C 241     -34.141  25.774 -53.711  1.00 33.82           H  
ATOM   3138  HD3 PRO C 241     -34.005  25.807 -55.487  1.00 33.82           H  
ATOM   3139  N   ARG C 242     -35.061  21.212 -56.860  1.00 34.85           N  
ATOM   3140  CA  ARG C 242     -34.637  20.415 -58.021  1.00 34.32           C  
ATOM   3141  C   ARG C 242     -34.930  21.146 -59.354  1.00 33.57           C  
ATOM   3142  O   ARG C 242     -34.186  21.036 -60.321  1.00 32.75           O  
ATOM   3143  CB  ARG C 242     -35.373  19.066 -57.989  1.00 35.85           C  
ATOM   3144  CG  ARG C 242     -34.766  18.008 -58.919  1.00 37.46           C  
ATOM   3145  CD  ARG C 242     -35.644  16.755 -58.985  1.00 39.18           C  
ATOM   3146  NE  ARG C 242     -35.704  16.070 -57.681  1.00 40.10           N  
ATOM   3147  CZ  ARG C 242     -36.660  15.236 -57.278  1.00 41.38           C  
ATOM   3148  NH1 ARG C 242     -37.656  14.901 -58.108  1.00 41.20           N  
ATOM   3149  NH2 ARG C 242     -36.615  14.731 -56.041  1.00 42.34           N1+
ATOM   3150  H   ARG C 242     -35.555  20.747 -56.111  1.00 34.85           H  
ATOM   3151  HA  ARG C 242     -33.553  20.281 -57.931  1.00 34.32           H  
ATOM   3152  HB2 ARG C 242     -35.360  18.671 -56.965  1.00 35.85           H  
ATOM   3153  HB3 ARG C 242     -36.430  19.218 -58.246  1.00 35.85           H  
ATOM   3154  HG2 ARG C 242     -33.767  17.739 -58.559  1.00 37.46           H  
ATOM   3155  HG3 ARG C 242     -34.659  18.408 -59.933  1.00 37.46           H  
ATOM   3156  HD2 ARG C 242     -35.236  16.051 -59.716  1.00 39.18           H  
ATOM   3157  HD3 ARG C 242     -36.651  17.061 -59.281  1.00 39.18           H  
ATOM   3158  HE  ARG C 242     -34.958  16.282 -57.033  1.00 40.10           H  
ATOM   3159 HH11 ARG C 242     -37.686  15.284 -59.042  1.00 41.20           H  
ATOM   3160 HH12 ARG C 242     -38.377  14.265 -57.800  1.00 41.20           H  
ATOM   3161 HH21 ARG C 242     -35.860  14.984 -55.420  1.00 42.34           H  
ATOM   3162 HH22 ARG C 242     -37.337  14.098 -55.727  1.00 42.34           H  
ATOM   3163  N   TRP C 243     -36.066  21.846 -59.381  1.00 33.89           N  
ATOM   3164  CA  TRP C 243     -36.572  22.516 -60.580  1.00 33.29           C  
ATOM   3165  C   TRP C 243     -35.899  23.883 -60.842  1.00 32.33           C  
ATOM   3166  O   TRP C 243     -36.164  24.520 -61.862  1.00 32.10           O  
ATOM   3167  CB  TRP C 243     -38.104  22.656 -60.590  1.00 34.06           C  
ATOM   3168  CG  TRP C 243     -38.700  23.179 -59.315  1.00 34.28           C  
ATOM   3169  CD1 TRP C 243     -39.329  22.435 -58.320  1.00 35.06           C  
ATOM   3170  CD2 TRP C 243     -38.776  24.574 -58.850  1.00 34.09           C  
ATOM   3171  NE1 TRP C 243     -39.766  23.244 -57.296  1.00 35.34           N  
ATOM   3172  CE2 TRP C 243     -39.466  24.538 -57.546  1.00 34.98           C  
ATOM   3173  CE3 TRP C 243     -38.343  25.798 -59.348  1.00 33.36           C  
ATOM   3174  CZ2 TRP C 243     -39.710  25.692 -56.800  1.00 35.04           C  
ATOM   3175  CZ3 TRP C 243     -38.589  26.953 -58.584  1.00 33.80           C  
ATOM   3176  CH2 TRP C 243     -39.266  26.898 -57.340  1.00 34.49           C  
ATOM   3177  H   TRP C 243     -36.582  21.963 -58.521  1.00 33.89           H  
ATOM   3178  HA  TRP C 243     -36.287  21.893 -61.436  1.00 33.29           H  
ATOM   3179  HB2 TRP C 243     -38.430  23.291 -61.423  1.00 34.06           H  
ATOM   3180  HB3 TRP C 243     -38.535  21.664 -60.780  1.00 34.06           H  
ATOM   3181  HD1 TRP C 243     -39.458  21.363 -58.349  1.00 35.06           H  
ATOM   3182  HE1 TRP C 243     -40.245  22.916 -56.470  1.00 35.34           H  
ATOM   3183  HE3 TRP C 243     -37.831  25.860 -60.297  1.00 33.36           H  
ATOM   3184  HZ2 TRP C 243     -40.219  25.652 -55.849  1.00 35.04           H  
ATOM   3185  HZ3 TRP C 243     -38.253  27.910 -58.955  1.00 33.80           H  
ATOM   3186  HH2 TRP C 243     -39.443  27.814 -56.796  1.00 34.49           H  
ATOM   3187  N   LEU C 244     -35.054  24.330 -59.916  1.00 31.86           N  
ATOM   3188  CA  LEU C 244     -34.334  25.602 -60.072  1.00 31.13           C  
ATOM   3189  C   LEU C 244     -33.314  25.447 -61.222  1.00 30.39           C  
ATOM   3190  O   LEU C 244     -32.981  26.409 -61.924  1.00 29.66           O  
ATOM   3191  CB  LEU C 244     -33.610  25.977 -58.770  1.00 30.77           C  
ATOM   3192  CG  LEU C 244     -33.084  27.426 -58.729  1.00 30.21           C  
ATOM   3193  CD1 LEU C 244     -34.222  28.435 -58.570  1.00 30.56           C  
ATOM   3194  CD2 LEU C 244     -32.089  27.595 -57.578  1.00 30.98           C  
ATOM   3195  H   LEU C 244     -34.931  23.813 -59.058  1.00 31.86           H  
ATOM   3196  HA  LEU C 244     -35.069  26.358 -60.366  1.00 31.13           H  
ATOM   3197  HB2 LEU C 244     -34.288  25.825 -57.921  1.00 30.77           H  
ATOM   3198  HB3 LEU C 244     -32.769  25.286 -58.619  1.00 30.77           H  
ATOM   3199  HG  LEU C 244     -32.548  27.650 -59.658  1.00 30.21           H  
ATOM   3200 HD11 LEU C 244     -34.927  28.379 -59.402  1.00 30.56           H  
ATOM   3201 HD12 LEU C 244     -34.781  28.260 -57.643  1.00 30.56           H  
ATOM   3202 HD13 LEU C 244     -33.831  29.458 -58.539  1.00 30.56           H  
ATOM   3203 HD21 LEU C 244     -32.565  27.409 -56.610  1.00 30.98           H  
ATOM   3204 HD22 LEU C 244     -31.247  26.901 -57.684  1.00 30.98           H  
ATOM   3205 HD23 LEU C 244     -31.681  28.611 -57.563  1.00 30.98           H  
ATOM   3206  N   TYR C 245     -32.779  24.242 -61.338  1.00 30.33           N  
ATOM   3207  CA  TYR C 245     -31.762  23.919 -62.339  1.00 30.20           C  
ATOM   3208  C   TYR C 245     -32.407  23.889 -63.742  1.00 30.78           C  
ATOM   3209  O   TYR C 245     -31.716  24.080 -64.762  1.00 31.21           O  
ATOM   3210  CB  TYR C 245     -31.093  22.570 -62.058  1.00 30.09           C  
ATOM   3211  CG  TYR C 245     -30.168  22.610 -60.864  1.00 29.98           C  
ATOM   3212  CD1 TYR C 245     -28.800  22.835 -61.034  1.00 29.91           C  
ATOM   3213  CD2 TYR C 245     -30.647  22.419 -59.565  1.00 30.31           C  
ATOM   3214  CE1 TYR C 245     -27.932  22.872 -59.954  1.00 30.04           C  
ATOM   3215  CE2 TYR C 245     -29.786  22.448 -58.473  1.00 30.54           C  
ATOM   3216  CZ  TYR C 245     -28.424  22.670 -58.674  1.00 30.41           C  
ATOM   3217  OH  TYR C 245     -27.546  22.689 -57.636  1.00 30.39           O  
ATOM   3218  H   TYR C 245     -33.064  23.510 -60.704  1.00 30.33           H  
ATOM   3219  HA  TYR C 245     -31.024  24.730 -62.342  1.00 30.20           H  
ATOM   3220  HB2 TYR C 245     -31.848  21.789 -61.901  1.00 30.09           H  
ATOM   3221  HB3 TYR C 245     -30.517  22.248 -62.935  1.00 30.09           H  
ATOM   3222  HD1 TYR C 245     -28.410  22.983 -62.030  1.00 29.91           H  
ATOM   3223  HD2 TYR C 245     -31.701  22.245 -59.407  1.00 30.31           H  
ATOM   3224  HE1 TYR C 245     -26.879  23.056 -60.109  1.00 30.04           H  
ATOM   3225  HE2 TYR C 245     -30.170  22.301 -57.474  1.00 30.54           H  
ATOM   3226  HH  TYR C 245     -27.987  22.295 -56.849  1.00 30.39           H  
ATOM   3227  N   SER C 246     -33.714  23.647 -63.782  1.00 31.31           N  
ATOM   3228  CA  SER C 246     -34.490  23.559 -65.019  1.00 31.54           C  
ATOM   3229  C   SER C 246     -34.743  24.962 -65.620  1.00 31.47           C  
ATOM   3230  O   SER C 246     -35.180  25.093 -66.760  1.00 32.30           O  
ATOM   3231  CB  SER C 246     -35.834  22.859 -64.795  1.00 32.16           C  
ATOM   3232  OG  SER C 246     -35.700  21.708 -63.957  1.00 32.76           O  
ATOM   3233  H   SER C 246     -34.212  23.541 -62.910  1.00 31.31           H  
ATOM   3234  HA  SER C 246     -33.887  22.993 -65.736  1.00 31.54           H  
ATOM   3235  HB2 SER C 246     -36.275  22.548 -65.748  1.00 32.16           H  
ATOM   3236  HB3 SER C 246     -36.551  23.530 -64.311  1.00 32.16           H  
ATOM   3237  HG  SER C 246     -35.037  21.116 -64.362  1.00 32.76           H  
ATOM   3238  N   LEU C 247     -34.428  25.992 -64.834  1.00 31.16           N  
ATOM   3239  CA  LEU C 247     -34.526  27.387 -65.239  1.00 30.72           C  
ATOM   3240  C   LEU C 247     -33.174  27.901 -65.812  1.00 30.46           C  
ATOM   3241  O   LEU C 247     -33.011  29.077 -66.100  1.00 30.04           O  
ATOM   3242  CB  LEU C 247     -34.954  28.297 -64.076  1.00 30.25           C  
ATOM   3243  CG  LEU C 247     -36.219  27.865 -63.312  1.00 30.84           C  
ATOM   3244  CD1 LEU C 247     -36.515  28.873 -62.199  1.00 30.76           C  
ATOM   3245  CD2 LEU C 247     -37.439  27.728 -64.218  1.00 31.41           C  
ATOM   3246  H   LEU C 247     -34.054  25.805 -63.915  1.00 31.16           H  
ATOM   3247  HA  LEU C 247     -35.249  27.468 -66.060  1.00 30.72           H  
ATOM   3248  HB2 LEU C 247     -34.126  28.363 -63.358  1.00 30.25           H  
ATOM   3249  HB3 LEU C 247     -35.099  29.315 -64.461  1.00 30.25           H  
ATOM   3250  HG  LEU C 247     -36.031  26.897 -62.838  1.00 30.84           H  
ATOM   3251 HD11 LEU C 247     -35.649  28.988 -61.540  1.00 30.76           H  
ATOM   3252 HD12 LEU C 247     -36.759  29.859 -62.608  1.00 30.76           H  
ATOM   3253 HD13 LEU C 247     -37.360  28.540 -61.587  1.00 30.76           H  
ATOM   3254 HD21 LEU C 247     -37.643  28.665 -64.746  1.00 31.41           H  
ATOM   3255 HD22 LEU C 247     -37.297  26.937 -64.960  1.00 31.41           H  
ATOM   3256 HD23 LEU C 247     -38.329  27.469 -63.635  1.00 31.41           H  
ATOM   3257  N   TYR C 248     -32.210  26.987 -65.958  1.00 31.18           N  
ATOM   3258  CA  TYR C 248     -30.909  27.236 -66.594  1.00 31.71           C  
ATOM   3259  C   TYR C 248     -30.616  26.159 -67.673  1.00 32.54           C  
ATOM   3260  O   TYR C 248     -29.483  26.028 -68.136  1.00 32.81           O  
ATOM   3261  CB  TYR C 248     -29.757  27.209 -65.571  1.00 31.47           C  
ATOM   3262  CG  TYR C 248     -29.801  28.289 -64.517  1.00 31.56           C  
ATOM   3263  CD1 TYR C 248     -30.411  28.053 -63.279  1.00 31.86           C  
ATOM   3264  CD2 TYR C 248     -29.214  29.541 -64.743  1.00 31.34           C  
ATOM   3265  CE1 TYR C 248     -30.431  29.025 -62.292  1.00 32.03           C  
ATOM   3266  CE2 TYR C 248     -29.234  30.524 -63.766  1.00 31.54           C  
ATOM   3267  CZ  TYR C 248     -29.838  30.255 -62.539  1.00 32.12           C  
ATOM   3268  OH  TYR C 248     -29.907  31.210 -61.568  1.00 33.02           O  
ATOM   3269  H   TYR C 248     -32.359  26.059 -65.588  1.00 31.18           H  
ATOM   3270  HA  TYR C 248     -30.939  28.204 -67.107  1.00 31.71           H  
ATOM   3271  HB2 TYR C 248     -29.733  26.229 -65.075  1.00 31.47           H  
ATOM   3272  HB3 TYR C 248     -28.790  27.287 -66.087  1.00 31.47           H  
ATOM   3273  HD1 TYR C 248     -30.874  27.095 -63.090  1.00 31.86           H  
ATOM   3274  HD2 TYR C 248     -28.739  29.743 -65.692  1.00 31.34           H  
ATOM   3275  HE1 TYR C 248     -30.903  28.828 -61.341  1.00 32.03           H  
ATOM   3276  HE2 TYR C 248     -28.786  31.488 -63.954  1.00 31.54           H  
ATOM   3277  HH  TYR C 248     -29.109  31.763 -61.650  1.00 33.02           H  
ATOM   3278  N   ASP C 249     -31.658  25.429 -68.065  1.00 33.64           N  
ATOM   3279  CA  ASP C 249     -31.549  24.309 -68.999  1.00 34.63           C  
ATOM   3280  C   ASP C 249     -31.965  24.825 -70.393  1.00 35.48           C  
ATOM   3281  O   ASP C 249     -33.101  25.293 -70.589  1.00 36.19           O  
ATOM   3282  CB  ASP C 249     -32.423  23.166 -68.531  1.00 35.55           C  
ATOM   3283  CG  ASP C 249     -32.233  22.057 -69.517  1.00 36.88           C  
ATOM   3284  OD1 ASP C 249     -31.204  21.342 -69.432  1.00 37.04           O  
ATOM   3285  OD2 ASP C 249     -33.116  21.848 -70.379  1.00 38.05           O1-
ATOM   3286  H   ASP C 249     -32.574  25.675 -67.717  1.00 33.64           H  
ATOM   3287  HA  ASP C 249     -30.501  23.985 -69.031  1.00 34.63           H  
ATOM   3288  HB2 ASP C 249     -33.475  23.453 -68.464  1.00 35.55           H  
ATOM   3289  HB3 ASP C 249     -32.114  22.836 -67.534  1.00 35.55           H  
ATOM   3290  N   ALA C 250     -31.015  24.773 -71.329  1.00 35.93           N  
ATOM   3291  CA  ALA C 250     -31.179  25.420 -72.627  1.00 35.90           C  
ATOM   3292  C   ALA C 250     -32.341  24.830 -73.444  1.00 36.87           C  
ATOM   3293  O   ALA C 250     -32.972  25.525 -74.223  1.00 37.47           O  
ATOM   3294  CB  ALA C 250     -29.895  25.326 -73.440  1.00 35.92           C  
ATOM   3295  H   ALA C 250     -30.135  24.332 -71.103  1.00 35.93           H  
ATOM   3296  HA  ALA C 250     -31.419  26.472 -72.433  1.00 35.90           H  
ATOM   3297  HB1 ALA C 250     -29.060  25.793 -72.905  1.00 35.92           H  
ATOM   3298  HB2 ALA C 250     -29.623  24.282 -73.636  1.00 35.92           H  
ATOM   3299  HB3 ALA C 250     -30.005  25.828 -74.407  1.00 35.92           H  
ATOM   3300  N   GLU C 251     -32.572  23.534 -73.290  1.00 37.89           N  
ATOM   3301  CA  GLU C 251     -33.596  22.820 -74.063  1.00 39.43           C  
ATOM   3302  C   GLU C 251     -34.939  23.270 -73.456  1.00 38.45           C  
ATOM   3303  O   GLU C 251     -35.851  23.704 -74.165  1.00 39.00           O  
ATOM   3304  CB  GLU C 251     -33.376  21.305 -73.984  1.00 41.86           C  
ATOM   3305  CG  GLU C 251     -33.848  20.571 -75.237  1.00 44.57           C  
ATOM   3306  CD  GLU C 251     -35.343  20.475 -75.370  1.00 48.48           C  
ATOM   3307  OE1 GLU C 251     -36.029  20.124 -74.379  1.00 50.46           O  
ATOM   3308  OE2 GLU C 251     -35.861  20.704 -76.494  1.00 49.89           O1-
ATOM   3309  H   GLU C 251     -32.078  23.025 -72.571  1.00 37.89           H  
ATOM   3310  HA  GLU C 251     -33.544  23.180 -75.097  1.00 39.43           H  
ATOM   3311  HB2 GLU C 251     -32.303  21.098 -73.875  1.00 41.86           H  
ATOM   3312  HB3 GLU C 251     -33.865  20.889 -73.098  1.00 41.86           H  
ATOM   3313  HG2 GLU C 251     -33.470  19.542 -75.206  1.00 44.57           H  
ATOM   3314  HG3 GLU C 251     -33.419  21.037 -76.133  1.00 44.57           H  
ATOM   3315  N   THR C 252     -35.028  23.222 -72.128  1.00 36.87           N  
ATOM   3316  CA  THR C 252     -36.263  23.576 -71.420  1.00 36.55           C  
ATOM   3317  C   THR C 252     -36.648  25.052 -71.707  1.00 35.95           C  
ATOM   3318  O   THR C 252     -37.832  25.374 -71.791  1.00 36.37           O  
ATOM   3319  CB  THR C 252     -36.116  23.368 -69.897  1.00 35.37           C  
ATOM   3320  OG1 THR C 252     -35.701  22.029 -69.599  1.00 35.61           O  
ATOM   3321  CG2 THR C 252     -37.416  23.594 -69.137  1.00 35.77           C  
ATOM   3322  H   THR C 252     -34.236  22.904 -71.588  1.00 36.87           H  
ATOM   3323  HA  THR C 252     -37.048  22.926 -71.824  1.00 36.55           H  
ATOM   3324  HB  THR C 252     -35.357  24.046 -69.494  1.00 35.37           H  
ATOM   3325 HG21 THR C 252     -37.716  24.643 -69.163  1.00 35.77           H  
ATOM   3326 HG22 THR C 252     -38.225  22.981 -69.550  1.00 35.77           H  
ATOM   3327 HG23 THR C 252     -37.303  23.301 -68.087  1.00 35.77           H  
ATOM   3328  HG1 THR C 252     -34.812  21.907 -70.004  1.00 35.61           H  
ATOM   3329  N   LEU C 253     -35.638  25.911 -71.815  1.00 34.58           N  
ATOM   3330  CA  LEU C 253     -35.853  27.334 -72.055  1.00 34.48           C  
ATOM   3331  C   LEU C 253     -36.347  27.556 -73.510  1.00 36.03           C  
ATOM   3332  O   LEU C 253     -37.269  28.345 -73.728  1.00 36.33           O  
ATOM   3333  CB  LEU C 253     -34.586  28.155 -71.783  1.00 33.27           C  
ATOM   3334  CG  LEU C 253     -34.247  28.300 -70.282  1.00 32.37           C  
ATOM   3335  CD1 LEU C 253     -32.811  28.798 -70.107  1.00 31.63           C  
ATOM   3336  CD2 LEU C 253     -35.206  29.251 -69.564  1.00 31.90           C  
ATOM   3337  H   LEU C 253     -34.695  25.552 -71.768  1.00 34.58           H  
ATOM   3338  HA  LEU C 253     -36.674  27.658 -71.404  1.00 34.48           H  
ATOM   3339  HB2 LEU C 253     -33.740  27.686 -72.303  1.00 33.27           H  
ATOM   3340  HB3 LEU C 253     -34.696  29.153 -72.225  1.00 33.27           H  
ATOM   3341  HG  LEU C 253     -34.323  27.324 -69.792  1.00 32.37           H  
ATOM   3342 HD11 LEU C 253     -32.098  28.111 -70.574  1.00 31.63           H  
ATOM   3343 HD12 LEU C 253     -32.674  29.786 -70.557  1.00 31.63           H  
ATOM   3344 HD13 LEU C 253     -32.552  28.873 -69.046  1.00 31.63           H  
ATOM   3345 HD21 LEU C 253     -35.205  30.242 -70.030  1.00 31.90           H  
ATOM   3346 HD22 LEU C 253     -36.229  28.866 -69.575  1.00 31.90           H  
ATOM   3347 HD23 LEU C 253     -34.918  29.374 -68.514  1.00 31.90           H  
ATOM   3348  N   MET C 254     -35.701  26.892 -74.472  1.00 37.44           N  
ATOM   3349  CA  MET C 254     -36.066  27.043 -75.878  1.00 39.14           C  
ATOM   3350  C   MET C 254     -37.443  26.384 -76.134  1.00 41.12           C  
ATOM   3351  O   MET C 254     -38.228  26.886 -76.944  1.00 42.20           O  
ATOM   3352  CB  MET C 254     -35.030  26.436 -76.832  1.00 39.50           C  
ATOM   3353  CG  MET C 254     -33.783  27.312 -76.946  1.00 39.14           C  
ATOM   3354  SD  MET C 254     -32.662  26.758 -78.283  1.00 40.58           S  
ATOM   3355  CE  MET C 254     -32.028  25.235 -77.538  1.00 40.13           C  
ATOM   3356  H   MET C 254     -34.958  26.263 -74.203  1.00 37.44           H  
ATOM   3357  HA  MET C 254     -36.191  28.115 -76.077  1.00 39.14           H  
ATOM   3358  HB2 MET C 254     -35.485  26.330 -77.826  1.00 39.50           H  
ATOM   3359  HB3 MET C 254     -34.765  25.426 -76.497  1.00 39.50           H  
ATOM   3360  HG2 MET C 254     -33.229  27.358 -76.005  1.00 39.14           H  
ATOM   3361  HG3 MET C 254     -34.074  28.337 -77.191  1.00 39.14           H  
ATOM   3362  HE1 MET C 254     -31.538  25.451 -76.587  1.00 40.13           H  
ATOM   3363  HE2 MET C 254     -32.829  24.506 -77.391  1.00 40.13           H  
ATOM   3364  HE3 MET C 254     -31.287  24.795 -78.212  1.00 40.13           H  
ATOM   3365  N   ASP C 255     -37.684  25.250 -75.481  1.00 42.40           N  
ATOM   3366  CA  ASP C 255     -38.915  24.466 -75.638  1.00 44.44           C  
ATOM   3367  C   ASP C 255     -40.121  25.343 -75.245  1.00 44.85           C  
ATOM   3368  O   ASP C 255     -41.142  25.389 -75.931  1.00 46.83           O  
ATOM   3369  CB  ASP C 255     -38.844  23.238 -74.747  1.00 45.34           C  
ATOM   3370  CG  ASP C 255     -40.117  22.470 -74.900  1.00 48.06           C  
ATOM   3371  OD1 ASP C 255     -40.120  21.499 -75.691  1.00 49.64           O  
ATOM   3372  OD2 ASP C 255     -41.103  22.790 -74.197  1.00 49.31           O1-
ATOM   3373  H   ASP C 255     -36.972  24.895 -74.859  1.00 42.40           H  
ATOM   3374  HA  ASP C 255     -39.012  24.201 -76.697  1.00 44.44           H  
ATOM   3375  HB2 ASP C 255     -38.712  23.502 -73.692  1.00 45.34           H  
ATOM   3376  HB3 ASP C 255     -37.993  22.609 -75.028  1.00 45.34           H  
ATOM   3377  N   ARG C 256     -40.005  25.989 -74.089  1.00 43.68           N  
ATOM   3378  CA  ARG C 256     -41.099  26.773 -73.539  1.00 43.91           C  
ATOM   3379  C   ARG C 256     -41.384  27.972 -74.463  1.00 45.19           C  
ATOM   3380  O   ARG C 256     -42.548  28.352 -74.639  1.00 46.35           O  
ATOM   3381  CB  ARG C 256     -40.772  27.250 -72.118  1.00 41.41           C  
ATOM   3382  CG  ARG C 256     -40.845  26.094 -71.109  1.00 40.28           C  
ATOM   3383  CD  ARG C 256     -40.042  26.371 -69.841  1.00 38.68           C  
ATOM   3384  NE  ARG C 256     -40.678  27.378 -68.980  1.00 38.95           N  
ATOM   3385  CZ  ARG C 256     -40.108  27.932 -67.911  1.00 37.79           C  
ATOM   3386  NH1 ARG C 256     -38.869  27.605 -67.557  1.00 36.80           N  
ATOM   3387  NH2 ARG C 256     -40.773  28.834 -67.206  1.00 37.62           N1+
ATOM   3388  H   ARG C 256     -39.154  25.892 -73.554  1.00 43.68           H  
ATOM   3389  HA  ARG C 256     -41.998  26.144 -73.538  1.00 43.91           H  
ATOM   3390  HB2 ARG C 256     -39.774  27.705 -72.105  1.00 41.41           H  
ATOM   3391  HB3 ARG C 256     -41.475  28.033 -71.810  1.00 41.41           H  
ATOM   3392  HG2 ARG C 256     -40.452  25.176 -71.560  1.00 40.28           H  
ATOM   3393  HG3 ARG C 256     -41.894  25.896 -70.858  1.00 40.28           H  
ATOM   3394  HD2 ARG C 256     -39.041  26.726 -70.102  1.00 38.68           H  
ATOM   3395  HD3 ARG C 256     -39.972  25.447 -69.259  1.00 38.68           H  
ATOM   3396  HE  ARG C 256     -41.619  27.665 -69.210  1.00 38.95           H  
ATOM   3397 HH11 ARG C 256     -38.356  26.917 -68.091  1.00 36.80           H  
ATOM   3398 HH12 ARG C 256     -38.440  28.045 -66.756  1.00 36.80           H  
ATOM   3399 HH21 ARG C 256     -41.708  29.100 -67.479  1.00 37.62           H  
ATOM   3400 HH22 ARG C 256     -40.345  29.256 -66.394  1.00 37.62           H  
ATOM   3401  N   ILE C 257     -40.322  28.595 -74.977  1.00 43.53           N  
ATOM   3402  CA  ILE C 257     -40.479  29.755 -75.854  1.00 43.83           C  
ATOM   3403  C   ILE C 257     -41.060  29.293 -77.222  1.00 44.94           C  
ATOM   3404  O   ILE C 257     -41.876  30.000 -77.800  1.00 45.33           O  
ATOM   3405  CB  ILE C 257     -39.179  30.575 -75.982  1.00 42.72           C  
ATOM   3406  CG1 ILE C 257     -38.803  31.198 -74.618  1.00 42.46           C  
ATOM   3407  CG2 ILE C 257     -39.337  31.682 -77.032  1.00 41.50           C  
ATOM   3408  CD1 ILE C 257     -37.402  31.793 -74.582  1.00 42.02           C  
ATOM   3409  H   ILE C 257     -39.398  28.256 -74.749  1.00 43.53           H  
ATOM   3410  HA  ILE C 257     -41.254  30.391 -75.403  1.00 43.83           H  
ATOM   3411  HB  ILE C 257     -38.375  29.899 -76.294  1.00 42.72           H  
ATOM   3412 HG12 ILE C 257     -39.530  31.974 -74.348  1.00 42.46           H  
ATOM   3413 HG13 ILE C 257     -38.854  30.436 -73.835  1.00 42.46           H  
ATOM   3414 HG21 ILE C 257     -39.463  31.261 -78.033  1.00 41.50           H  
ATOM   3415 HG22 ILE C 257     -40.210  32.304 -76.814  1.00 41.50           H  
ATOM   3416 HG23 ILE C 257     -38.466  32.339 -77.077  1.00 41.50           H  
ATOM   3417 HD11 ILE C 257     -36.661  31.044 -74.871  1.00 42.02           H  
ATOM   3418 HD12 ILE C 257     -37.305  32.658 -75.243  1.00 42.02           H  
ATOM   3419 HD13 ILE C 257     -37.156  32.129 -73.570  1.00 42.02           H  
ATOM   3420  N   LYS C 258     -40.654  28.119 -77.703  1.00 46.99           N  
ATOM   3421  CA  LYS C 258     -41.177  27.560 -78.957  1.00 48.67           C  
ATOM   3422  C   LYS C 258     -42.691  27.198 -78.869  1.00 49.71           C  
ATOM   3423  O   LYS C 258     -43.341  26.953 -79.891  1.00 49.95           O  
ATOM   3424  CB  LYS C 258     -40.418  26.304 -79.424  1.00 50.43           C  
ATOM   3425  CG  LYS C 258     -39.064  26.611 -80.072  1.00 51.28           C  
ATOM   3426  CD  LYS C 258     -38.409  25.335 -80.618  1.00 53.65           C  
ATOM   3427  CE  LYS C 258     -36.966  25.578 -81.041  1.00 55.09           C  
ATOM   3428  NZ  LYS C 258     -36.439  24.417 -81.746  1.00 56.52           N1+
ATOM   3429  H   LYS C 258     -39.961  27.591 -77.191  1.00 46.99           H  
ATOM   3430  HA  LYS C 258     -41.104  28.350 -79.716  1.00 48.67           H  
ATOM   3431  HB2 LYS C 258     -40.277  25.619 -78.580  1.00 50.43           H  
ATOM   3432  HB3 LYS C 258     -41.025  25.760 -80.159  1.00 50.43           H  
ATOM   3433  HG2 LYS C 258     -39.200  27.323 -80.895  1.00 51.28           H  
ATOM   3434  HG3 LYS C 258     -38.401  27.086 -79.347  1.00 51.28           H  
ATOM   3435  HD2 LYS C 258     -39.000  24.969 -81.465  1.00 53.65           H  
ATOM   3436  HD3 LYS C 258     -38.430  24.550 -79.851  1.00 53.65           H  
ATOM   3437  HE2 LYS C 258     -36.327  25.743 -80.168  1.00 55.09           H  
ATOM   3438  HE3 LYS C 258     -36.872  26.428 -81.721  1.00 55.09           H  
ATOM   3439  HZ1 LYS C 258     -36.865  23.493 -81.505  1.00 56.52           H  
ATOM   3440  HZ2 LYS C 258     -36.673  24.437 -82.768  1.00 56.52           H  
ATOM   3441  HZ3 LYS C 258     -35.410  24.318 -81.753  1.00 56.52           H  
ATOM   3442  N   LYS C 259     -43.227  27.231 -77.652  1.00 50.26           N  
ATOM   3443  CA  LYS C 259     -44.639  27.007 -77.369  1.00 52.15           C  
ATOM   3444  C   LYS C 259     -45.327  28.355 -77.038  1.00 52.37           C  
ATOM   3445  O   LYS C 259     -46.475  28.557 -77.429  1.00 53.65           O  
ATOM   3446  CB  LYS C 259     -44.804  25.973 -76.252  1.00 52.46           C  
ATOM   3447  CG  LYS C 259     -44.411  24.578 -76.758  1.00 53.01           C  
ATOM   3448  CD  LYS C 259     -44.169  23.582 -75.626  1.00 53.77           C  
ATOM   3449  CE  LYS C 259     -43.530  22.313 -76.180  1.00 54.32           C  
ATOM   3450  NZ  LYS C 259     -43.010  21.500 -75.093  1.00 56.15           N1+
ATOM   3451  H   LYS C 259     -42.651  27.511 -76.871  1.00 50.26           H  
ATOM   3452  HA  LYS C 259     -45.127  26.636 -78.280  1.00 52.15           H  
ATOM   3453  HB2 LYS C 259     -44.185  26.253 -75.391  1.00 52.46           H  
ATOM   3454  HB3 LYS C 259     -45.842  25.952 -75.900  1.00 52.46           H  
ATOM   3455  HG2 LYS C 259     -45.192  24.197 -77.428  1.00 53.01           H  
ATOM   3456  HG3 LYS C 259     -43.495  24.649 -77.357  1.00 53.01           H  
ATOM   3457  HD2 LYS C 259     -45.111  23.346 -75.118  1.00 53.77           H  
ATOM   3458  HD3 LYS C 259     -43.508  24.040 -74.880  1.00 53.77           H  
ATOM   3459  HE2 LYS C 259     -42.679  22.548 -76.826  1.00 54.32           H  
ATOM   3460  HE3 LYS C 259     -44.244  21.705 -76.743  1.00 54.32           H  
ATOM   3461  HZ1 LYS C 259     -42.434  22.086 -74.442  1.00 56.15           H  
ATOM   3462  HZ2 LYS C 259     -43.720  20.958 -74.540  1.00 56.15           H  
ATOM   3463  HZ3 LYS C 259     -42.311  20.827 -75.422  1.00 56.15           H  
ATOM   3464  N   GLN C 260     -44.667  29.225 -76.282  1.00 52.35           N  
ATOM   3465  CA  GLN C 260     -45.266  30.504 -75.865  1.00 53.09           C  
ATOM   3466  C   GLN C 260     -45.433  31.474 -77.065  1.00 52.00           C  
ATOM   3467  O   GLN C 260     -46.391  32.230 -77.114  1.00 52.86           O  
ATOM   3468  CB  GLN C 260     -44.469  31.182 -74.738  1.00 53.95           C  
ATOM   3469  CG  GLN C 260     -45.372  31.782 -73.653  1.00 55.51           C  
ATOM   3470  CD  GLN C 260     -46.246  32.892 -74.190  1.00 56.66           C  
ATOM   3471  OE1 GLN C 260     -45.761  33.966 -74.562  1.00 56.33           O  
ATOM   3472  NE2 GLN C 260     -47.540  32.621 -74.287  1.00 58.21           N  
ATOM   3473  H   GLN C 260     -43.741  28.995 -75.951  1.00 52.35           H  
ATOM   3474  HA  GLN C 260     -46.277  30.254 -75.518  1.00 53.09           H  
ATOM   3475  HB2 GLN C 260     -43.819  30.457 -74.237  1.00 53.95           H  
ATOM   3476  HB3 GLN C 260     -43.813  31.960 -75.145  1.00 53.95           H  
ATOM   3477  HG2 GLN C 260     -44.754  32.209 -72.854  1.00 55.51           H  
ATOM   3478  HG3 GLN C 260     -45.984  30.997 -73.195  1.00 55.51           H  
ATOM   3479 HE21 GLN C 260     -48.172  33.305 -74.678  1.00 58.21           H  
ATOM   3480 HE22 GLN C 260     -47.894  31.729 -73.971  1.00 58.21           H  
ATOM   3481  N   LEU C 261     -44.509  31.411 -78.020  1.00 51.86           N  
ATOM   3482  CA  LEU C 261     -44.591  32.264 -79.215  1.00 52.38           C  
ATOM   3483  C   LEU C 261     -45.854  31.918 -80.057  1.00 55.18           C  
ATOM   3484  O   LEU C 261     -46.227  32.641 -80.990  1.00 54.16           O  
ATOM   3485  CB  LEU C 261     -43.382  32.044 -80.140  1.00 50.26           C  
ATOM   3486  CG  LEU C 261     -42.070  32.689 -79.667  1.00 48.05           C  
ATOM   3487  CD1 LEU C 261     -40.915  32.153 -80.519  1.00 47.30           C  
ATOM   3488  CD2 LEU C 261     -42.115  34.213 -79.757  1.00 47.81           C  
ATOM   3489  H   LEU C 261     -43.750  30.752 -77.916  1.00 51.86           H  
ATOM   3490  HA  LEU C 261     -44.694  33.305 -78.893  1.00 52.38           H  
ATOM   3491  HB2 LEU C 261     -43.230  30.962 -80.263  1.00 50.26           H  
ATOM   3492  HB3 LEU C 261     -43.607  32.426 -81.146  1.00 50.26           H  
ATOM   3493  HG  LEU C 261     -41.883  32.417 -78.623  1.00 48.05           H  
ATOM   3494 HD11 LEU C 261     -40.843  31.063 -80.440  1.00 47.30           H  
ATOM   3495 HD12 LEU C 261     -41.047  32.408 -81.576  1.00 47.30           H  
ATOM   3496 HD13 LEU C 261     -39.961  32.570 -80.188  1.00 47.30           H  
ATOM   3497 HD21 LEU C 261     -42.363  34.544 -80.771  1.00 47.81           H  
ATOM   3498 HD22 LEU C 261     -42.857  34.629 -79.070  1.00 47.81           H  
ATOM   3499 HD23 LEU C 261     -41.145  34.647 -79.493  1.00 47.81           H  
ATOM   3500  N   ARG C 262     -46.372  30.717 -79.801  1.00 58.94           N  
ATOM   3501  CA  ARG C 262     -47.387  30.079 -80.614  1.00 63.13           C  
ATOM   3502  C   ARG C 262     -48.831  30.557 -80.377  1.00 64.57           C  
ATOM   3503  O   ARG C 262     -49.756  30.031 -81.000  1.00 66.61           O  
ATOM   3504  CB  ARG C 262     -47.258  28.558 -80.485  1.00 68.33           C  
ATOM   3505  CG  ARG C 262     -47.468  27.867 -81.828  1.00 71.83           C  
ATOM   3506  CD  ARG C 262     -46.840  26.491 -81.860  1.00 74.86           C  
ATOM   3507  NE  ARG C 262     -45.370  26.570 -81.825  1.00 77.28           N  
ATOM   3508  CZ  ARG C 262     -44.596  26.661 -82.911  1.00 77.39           C  
ATOM   3509  NH1 ARG C 262     -45.116  27.007 -84.085  1.00 78.26           N  
ATOM   3510  NH2 ARG C 262     -43.295  26.405 -82.822  1.00 75.88           N1+
ATOM   3511  H   ARG C 262     -45.999  30.194 -79.022  1.00 58.94           H  
ATOM   3512  HA  ARG C 262     -47.158  30.389 -81.640  1.00 63.13           H  
ATOM   3513  HB2 ARG C 262     -46.255  28.306 -80.120  1.00 68.33           H  
ATOM   3514  HB3 ARG C 262     -47.967  28.160 -79.749  1.00 68.33           H  
ATOM   3515  HG2 ARG C 262     -46.992  28.467 -82.604  1.00 71.83           H  
ATOM   3516  HG3 ARG C 262     -48.537  27.799 -82.052  1.00 71.83           H  
ATOM   3517  HD2 ARG C 262     -47.146  25.928 -82.749  1.00 74.86           H  
ATOM   3518  HD3 ARG C 262     -47.157  25.897 -80.995  1.00 74.86           H  
ATOM   3519  HE  ARG C 262     -44.928  26.297 -80.959  1.00 77.28           H  
ATOM   3520 HH11 ARG C 262     -44.523  27.072 -84.900  1.00 78.26           H  
ATOM   3521 HH12 ARG C 262     -46.104  27.203 -84.162  1.00 78.26           H  
ATOM   3522 HH21 ARG C 262     -42.892  26.141 -81.935  1.00 75.88           H  
ATOM   3523 HH22 ARG C 262     -42.710  26.473 -83.643  1.00 75.88           H  
ATOM   3524  N   GLU C 263     -48.984  31.653 -79.635  1.00 66.37           N  
ATOM   3525  CA  GLU C 263     -50.246  32.393 -79.608  1.00 70.79           C  
ATOM   3526  C   GLU C 263     -50.312  33.400 -80.793  1.00 69.50           C  
ATOM   3527  O   GLU C 263     -51.362  33.981 -81.066  1.00 70.39           O  
ATOM   3528  CB  GLU C 263     -50.547  33.035 -78.244  1.00 74.59           C  
ATOM   3529  CG  GLU C 263     -49.561  34.106 -77.786  1.00 79.54           C  
ATOM   3530  CD  GLU C 263     -49.953  34.648 -76.426  1.00 85.85           C  
ATOM   3531  OE1 GLU C 263     -49.112  34.561 -75.498  1.00 90.86           O  
ATOM   3532  OE2 GLU C 263     -51.067  35.221 -76.304  1.00 84.66           O1-
ATOM   3533  H   GLU C 263     -48.197  32.013 -79.115  1.00 66.37           H  
ATOM   3534  HA  GLU C 263     -51.052  31.674 -79.806  1.00 70.79           H  
ATOM   3535  HB2 GLU C 263     -51.554  33.471 -78.282  1.00 74.59           H  
ATOM   3536  HB3 GLU C 263     -50.585  32.244 -77.484  1.00 74.59           H  
ATOM   3537  HG2 GLU C 263     -49.555  34.943 -78.490  1.00 79.54           H  
ATOM   3538  HG3 GLU C 263     -48.543  33.709 -77.742  1.00 79.54           H  
ATOM   3539  N   TRP C 264     -49.161  33.633 -81.431  1.00 69.47           N  
ATOM   3540  CA  TRP C 264     -49.022  34.524 -82.594  1.00 67.44           C  
ATOM   3541  C   TRP C 264     -48.834  33.755 -83.942  1.00 68.80           C  
ATOM   3542  O   TRP C 264     -48.395  34.343 -84.934  1.00 66.57           O  
ATOM   3543  CB  TRP C 264     -47.781  35.427 -82.452  1.00 65.02           C  
ATOM   3544  CG  TRP C 264     -47.703  36.284 -81.235  1.00 65.03           C  
ATOM   3545  CD1 TRP C 264     -48.737  36.851 -80.482  1.00 66.76           C  
ATOM   3546  CD2 TRP C 264     -46.469  36.820 -80.624  1.00 63.78           C  
ATOM   3547  NE1 TRP C 264     -48.241  37.646 -79.473  1.00 64.71           N  
ATOM   3548  CE2 TRP C 264     -46.898  37.678 -79.507  1.00 63.02           C  
ATOM   3549  CE3 TRP C 264     -45.105  36.675 -80.877  1.00 63.29           C  
ATOM   3550  CZ2 TRP C 264     -45.988  38.345 -78.698  1.00 62.70           C  
ATOM   3551  CZ3 TRP C 264     -44.193  37.359 -80.049  1.00 60.87           C  
ATOM   3552  CH2 TRP C 264     -44.626  38.170 -78.987  1.00 61.09           C  
ATOM   3553  H   TRP C 264     -48.322  33.195 -81.081  1.00 69.47           H  
ATOM   3554  HA  TRP C 264     -49.928  35.131 -82.700  1.00 67.44           H  
ATOM   3555  HB2 TRP C 264     -46.879  34.802 -82.497  1.00 65.02           H  
ATOM   3556  HB3 TRP C 264     -47.720  36.103 -83.316  1.00 65.02           H  
ATOM   3557  HD1 TRP C 264     -49.788  36.685 -80.668  1.00 66.76           H  
ATOM   3558  HE1 TRP C 264     -48.809  38.139 -78.799  1.00 64.71           H  
ATOM   3559  HE3 TRP C 264     -44.756  36.054 -81.689  1.00 63.29           H  
ATOM   3560  HZ2 TRP C 264     -46.315  38.971 -77.881  1.00 62.70           H  
ATOM   3561  HZ3 TRP C 264     -43.134  37.258 -80.236  1.00 60.87           H  
ATOM   3562  HH2 TRP C 264     -43.891  38.673 -78.376  1.00 61.09           H  
ATOM   3563  N   ASP C 265     -48.915  32.415 -83.852  1.00 71.90           N  
ATOM   3564  CA  ASP C 265     -48.761  31.470 -84.971  1.00 71.56           C  
ATOM   3565  C   ASP C 265     -50.067  30.908 -85.458  1.00 72.40           C  
ATOM   3566  O   ASP C 265     -51.137  30.411 -85.076  1.00 71.58           O  
ATOM   3567  CB  ASP C 265     -47.943  30.307 -84.435  1.00 70.96           C  
ATOM   3568  CG  ASP C 265     -47.620  29.272 -85.459  1.00 72.88           C  
ATOM   3569  OD1 ASP C 265     -47.671  29.570 -86.681  1.00 70.41           O  
ATOM   3570  OD2 ASP C 265     -47.248  28.137 -85.065  1.00 70.87           O1-
ATOM   3571  H   ASP C 265     -48.943  32.011 -82.938  1.00 71.90           H  
ATOM   3572  HA  ASP C 265     -48.236  31.961 -85.794  1.00 71.56           H  
ATOM   3573  HB2 ASP C 265     -48.497  29.817 -83.626  1.00 70.96           H  
ATOM   3574  HB3 ASP C 265     -46.995  30.669 -84.019  1.00 70.96           H  
ATOM   3575  N   GLU C 266     -50.564  30.656 -86.905  1.00  0.00           N  
ATOM   3576  CA  GLU C 266     -50.625  31.632 -87.992  1.00  0.00           C  
ATOM   3577  C   GLU C 266     -49.683  31.353 -89.188  1.00  0.00           C  
ATOM   3578  O   GLU C 266     -49.936  31.777 -90.319  1.00  0.00           O  
ATOM   3579  CB  GLU C 266     -50.421  33.089 -87.546  1.00  0.00           C  
ATOM   3580  CG  GLU C 266     -51.587  33.630 -86.725  1.00  0.00           C  
ATOM   3581  CD  GLU C 266     -52.694  34.205 -87.573  1.00  0.00           C  
ATOM   3582  OE1 GLU C 266     -53.497  35.008 -87.102  1.00  0.00           O  
ATOM   3583  OE2 GLU C 266     -52.708  33.836 -88.888  1.00  0.00           O1-
ATOM   3584  H   GLU C 266     -50.825  29.693 -87.064  1.00  0.00           H  
ATOM   3585  HA  GLU C 266     -51.634  31.507 -88.401  1.00  0.00           H  
ATOM   3586  HB2 GLU C 266     -50.254  33.733 -88.420  1.00  0.00           H  
ATOM   3587  HB3 GLU C 266     -49.498  33.178 -86.972  1.00  0.00           H  
ATOM   3588  HG2 GLU C 266     -51.213  34.426 -86.073  1.00  0.00           H  
ATOM   3589  HG3 GLU C 266     -52.019  32.867 -86.070  1.00  0.00           H  
ATOM   3590  N   ASN C 267     -48.453  30.813 -88.901  1.00  0.00           N  
ATOM   3591  CA  ASN C 267     -47.334  30.987 -89.836  1.00  0.00           C  
ATOM   3592  C   ASN C 267     -46.278  29.869 -89.840  1.00  0.00           C  
ATOM   3593  O   ASN C 267     -45.614  29.570 -90.840  1.00  0.00           O  
ATOM   3594  CB  ASN C 267     -46.637  32.289 -89.428  1.00  0.00           C  
ATOM   3595  CG  ASN C 267     -45.619  32.779 -90.425  1.00  0.00           C  
ATOM   3596  OD1 ASN C 267     -45.721  32.608 -91.640  1.00  0.00           O  
ATOM   3597  ND2 ASN C 267     -44.627  33.499 -89.894  1.00  0.00           N  
ATOM   3598  H   ASN C 267     -48.333  30.333 -88.021  1.00  0.00           H  
ATOM   3599  HA  ASN C 267     -47.728  31.055 -90.856  1.00  0.00           H  
ATOM   3600  HB2 ASN C 267     -47.376  33.094 -89.328  1.00  0.00           H  
ATOM   3601  HB3 ASN C 267     -46.166  32.177 -88.442  1.00  0.00           H  
ATOM   3602 HD21 ASN C 267     -44.576  33.631 -88.893  1.00  0.00           H  
ATOM   3603 HD22 ASN C 267     -43.926  33.912 -90.493  1.00  0.00           H  
ATOM   3604  N   LEU C 268     -45.931  29.372 -88.597  1.00  0.00           N  
ATOM   3605  CA  LEU C 268     -44.634  28.762 -88.327  1.00  0.00           C  
ATOM   3606  C   LEU C 268     -44.875  27.550 -87.419  1.00  0.00           C  
ATOM   3607  O   LEU C 268     -44.201  27.295 -86.424  1.00  0.00           O  
ATOM   3608  CB  LEU C 268     -43.728  29.829 -87.688  1.00  0.00           C  
ATOM   3609  CG  LEU C 268     -42.220  29.525 -87.729  1.00  0.00           C  
ATOM   3610  CD1 LEU C 268     -41.672  29.499 -89.157  1.00  0.00           C  
ATOM   3611  CD2 LEU C 268     -41.463  30.578 -86.914  1.00  0.00           C  
ATOM   3612  H   LEU C 268     -46.594  29.435 -87.837  1.00  0.00           H  
ATOM   3613  HA  LEU C 268     -44.213  28.394 -89.266  1.00  0.00           H  
ATOM   3614  HB2 LEU C 268     -43.893  30.793 -88.190  1.00  0.00           H  
ATOM   3615  HB3 LEU C 268     -44.039  29.981 -86.645  1.00  0.00           H  
ATOM   3616  HG  LEU C 268     -42.036  28.550 -87.266  1.00  0.00           H  
ATOM   3617 HD11 LEU C 268     -42.083  28.662 -89.729  1.00  0.00           H  
ATOM   3618 HD12 LEU C 268     -41.910  30.426 -89.691  1.00  0.00           H  
ATOM   3619 HD13 LEU C 268     -40.583  29.384 -89.155  1.00  0.00           H  
ATOM   3620 HD21 LEU C 268     -41.599  31.580 -87.335  1.00  0.00           H  
ATOM   3621 HD22 LEU C 268     -41.817  30.595 -85.878  1.00  0.00           H  
ATOM   3622 HD23 LEU C 268     -40.390  30.362 -86.896  1.00  0.00           H  
ATOM   3623  N   LYS C 269     -45.840  26.666 -87.907  1.00  0.00           N  
ATOM   3624  CA  LYS C 269     -46.486  25.605 -87.103  1.00  0.00           C  
ATOM   3625  C   LYS C 269     -45.530  24.775 -86.223  1.00  0.00           C  
ATOM   3626  O   LYS C 269     -45.854  24.366 -85.102  1.00  0.00           O  
ATOM   3627  CB  LYS C 269     -47.204  24.631 -88.068  1.00  0.00           C  
ATOM   3628  CG  LYS C 269     -48.436  23.866 -87.564  1.00  0.00           C  
ATOM   3629  CD  LYS C 269     -48.383  22.992 -86.308  1.00  0.00           C  
ATOM   3630  CE  LYS C 269     -47.344  21.884 -86.169  1.00  0.00           C  
ATOM   3631  NZ  LYS C 269     -47.111  21.128 -87.398  1.00  0.00           N1+
ATOM   3632  H   LYS C 269     -46.221  26.827 -88.828  1.00  0.00           H  
ATOM   3633  HA  LYS C 269     -47.214  26.099 -86.457  1.00  0.00           H  
ATOM   3634  HB2 LYS C 269     -46.486  23.923 -88.484  1.00  0.00           H  
ATOM   3635  HB3 LYS C 269     -47.560  25.202 -88.938  1.00  0.00           H  
ATOM   3636  HG2 LYS C 269     -48.787  23.238 -88.394  1.00  0.00           H  
ATOM   3637  HG3 LYS C 269     -49.234  24.604 -87.407  1.00  0.00           H  
ATOM   3638  HD2 LYS C 269     -49.371  22.517 -86.223  1.00  0.00           H  
ATOM   3639  HD3 LYS C 269     -48.313  23.642 -85.427  1.00  0.00           H  
ATOM   3640  HE2 LYS C 269     -47.665  21.161 -85.412  1.00  0.00           H  
ATOM   3641  HE3 LYS C 269     -46.377  22.262 -85.858  1.00  0.00           H  
ATOM   3642  HZ1 LYS C 269     -46.655  21.687 -88.158  1.00  0.00           H  
ATOM   3643  HZ2 LYS C 269     -46.290  20.496 -87.207  1.00  0.00           H  
ATOM   3644  HZ3 LYS C 269     -47.869  20.569 -87.778  1.00  0.00           H  
ATOM   3645  N   ASP C 270     -44.343  24.399 -86.854  1.00  0.00           N  
ATOM   3646  CA  ASP C 270     -43.519  23.295 -86.371  1.00  0.00           C  
ATOM   3647  C   ASP C 270     -42.380  23.921 -85.522  1.00  0.00           C  
ATOM   3648  O   ASP C 270     -42.489  25.014 -84.957  1.00  0.00           O  
ATOM   3649  CB  ASP C 270     -43.096  22.410 -87.544  1.00  0.00           C  
ATOM   3650  CG  ASP C 270     -44.329  21.619 -87.879  1.00  0.00           C  
ATOM   3651  OD1 ASP C 270     -45.106  21.980 -88.759  1.00  0.00           O  
ATOM   3652  OD2 ASP C 270     -44.601  20.575 -87.040  1.00  0.00           O1-
ATOM   3653  H   ASP C 270     -43.992  24.971 -87.610  1.00  0.00           H  
ATOM   3654  HA  ASP C 270     -44.100  22.713 -85.645  1.00  0.00           H  
ATOM   3655  HB2 ASP C 270     -42.302  21.700 -87.304  1.00  0.00           H  
ATOM   3656  HB3 ASP C 270     -42.771  22.999 -88.408  1.00  0.00           H  
ATOM   3657  N   ASP C 271     -41.265  23.126 -85.338  1.00  0.00           N  
ATOM   3658  CA  ASP C 271     -40.186  23.497 -84.416  1.00  0.00           C  
ATOM   3659  C   ASP C 271     -39.635  24.922 -84.758  1.00  0.00           C  
ATOM   3660  O   ASP C 271     -39.763  25.874 -83.992  1.00  0.00           O  
ATOM   3661  CB  ASP C 271     -39.153  22.376 -84.438  1.00  0.00           C  
ATOM   3662  CG  ASP C 271     -38.054  22.822 -83.539  1.00  0.00           C  
ATOM   3663  OD1 ASP C 271     -37.929  22.421 -82.384  1.00  0.00           O  
ATOM   3664  OD2 ASP C 271     -37.251  23.786 -84.077  1.00  0.00           O1-
ATOM   3665  H   ASP C 271     -41.229  22.220 -85.781  1.00  0.00           H  
ATOM   3666  HA  ASP C 271     -40.639  23.570 -83.418  1.00  0.00           H  
ATOM   3667  HB2 ASP C 271     -38.761  22.194 -85.446  1.00  0.00           H  
ATOM   3668  HB3 ASP C 271     -39.581  21.434 -84.082  1.00  0.00           H  
ATOM   3669  N   SER C 272     -38.854  25.010 -85.920  1.00 62.29           N  
ATOM   3670  CA  SER C 272     -38.880  25.956 -87.019  1.00 61.79           C  
ATOM   3671  C   SER C 272     -38.212  27.309 -86.691  1.00 60.74           C  
ATOM   3672  O   SER C 272     -38.420  28.316 -87.385  1.00 61.14           O  
ATOM   3673  CB  SER C 272     -40.289  26.152 -87.582  1.00 61.74           C  
ATOM   3674  OG  SER C 272     -40.784  24.916 -88.110  1.00 60.56           O  
ATOM   3675  H   SER C 272     -38.161  24.369 -85.591  1.00 62.29           H  
ATOM   3676  HA  SER C 272     -38.256  25.490 -87.792  1.00 61.79           H  
ATOM   3677  HB2 SER C 272     -40.298  26.878 -88.399  1.00 61.74           H  
ATOM   3678  HB3 SER C 272     -40.984  26.497 -86.811  1.00 61.74           H  
ATOM   3679  HG  SER C 272     -40.537  24.236 -87.458  1.00 60.56           H  
ATOM   3680  N   LEU C 273     -37.279  27.256 -85.729  1.00 58.53           N  
ATOM   3681  CA  LEU C 273     -36.404  28.366 -85.382  1.00 54.11           C  
ATOM   3682  C   LEU C 273     -34.968  27.800 -85.234  1.00 52.03           C  
ATOM   3683  O   LEU C 273     -34.799  26.643 -84.849  1.00 52.56           O  
ATOM   3684  CB  LEU C 273     -36.811  29.073 -84.077  1.00 52.98           C  
ATOM   3685  CG  LEU C 273     -38.018  30.027 -84.215  1.00 52.86           C  
ATOM   3686  CD1 LEU C 273     -39.347  29.317 -83.949  1.00 52.98           C  
ATOM   3687  CD2 LEU C 273     -37.883  31.202 -83.240  1.00 51.60           C  
ATOM   3688  H   LEU C 273     -37.163  26.383 -85.235  1.00 58.53           H  
ATOM   3689  HA  LEU C 273     -36.422  29.075 -86.212  1.00 54.11           H  
ATOM   3690  HB2 LEU C 273     -37.005  28.328 -83.296  1.00 52.98           H  
ATOM   3691  HB3 LEU C 273     -35.949  29.654 -83.725  1.00 52.98           H  
ATOM   3692  HG  LEU C 273     -38.040  30.447 -85.228  1.00 52.86           H  
ATOM   3693 HD11 LEU C 273     -39.547  28.542 -84.691  1.00 52.98           H  
ATOM   3694 HD12 LEU C 273     -39.356  28.849 -82.959  1.00 52.98           H  
ATOM   3695 HD13 LEU C 273     -40.180  30.026 -83.988  1.00 52.98           H  
ATOM   3696 HD21 LEU C 273     -37.888  30.860 -82.200  1.00 51.60           H  
ATOM   3697 HD22 LEU C 273     -36.952  31.752 -83.416  1.00 51.60           H  
ATOM   3698 HD23 LEU C 273     -38.711  31.908 -83.365  1.00 51.60           H  
ATOM   3699  N   PRO C 274     -33.931  28.628 -85.472  1.00 49.87           N  
ATOM   3700  CA  PRO C 274     -32.547  28.159 -85.308  1.00 50.04           C  
ATOM   3701  C   PRO C 274     -32.314  27.855 -83.815  1.00 51.05           C  
ATOM   3702  O   PRO C 274     -32.398  28.749 -82.959  1.00 50.32           O  
ATOM   3703  CB  PRO C 274     -31.669  29.326 -85.768  1.00 48.71           C  
ATOM   3704  CG  PRO C 274     -32.604  30.198 -86.592  1.00 47.82           C  
ATOM   3705  CD  PRO C 274     -33.947  30.015 -85.907  1.00 48.99           C  
ATOM   3706  HA  PRO C 274     -32.402  27.269 -85.930  1.00 50.04           H  
ATOM   3707  HB2 PRO C 274     -31.277  29.902 -84.923  1.00 48.71           H  
ATOM   3708  HB3 PRO C 274     -30.808  28.983 -86.350  1.00 48.71           H  
ATOM   3709  HG2 PRO C 274     -32.652  29.815 -87.619  1.00 47.82           H  
ATOM   3710  HG3 PRO C 274     -32.288  31.244 -86.631  1.00 47.82           H  
ATOM   3711  HD2 PRO C 274     -34.777  30.238 -86.578  1.00 48.99           H  
ATOM   3712  HD3 PRO C 274     -34.027  30.645 -85.015  1.00 48.99           H  
ATOM   3713  N   SER C 275     -32.143  26.565 -83.521  1.00 52.02           N  
ATOM   3714  CA  SER C 275     -32.034  26.082 -82.139  1.00 51.71           C  
ATOM   3715  C   SER C 275     -30.577  26.222 -81.670  1.00 50.31           C  
ATOM   3716  O   SER C 275     -29.839  25.249 -81.486  1.00 51.00           O  
ATOM   3717  CB  SER C 275     -32.552  24.649 -82.037  1.00 53.56           C  
ATOM   3718  OG  SER C 275     -33.943  24.610 -82.402  1.00 55.12           O  
ATOM   3719  H   SER C 275     -32.112  25.899 -84.280  1.00 52.02           H  
ATOM   3720  HA  SER C 275     -32.663  26.728 -81.513  1.00 51.71           H  
ATOM   3721  HB2 SER C 275     -32.463  24.268 -81.014  1.00 53.56           H  
ATOM   3722  HB3 SER C 275     -32.009  23.969 -82.703  1.00 53.56           H  
ATOM   3723  HG  SER C 275     -34.008  25.045 -83.283  1.00 55.12           H  
ATOM   3724  N   ASN C 276     -30.178  27.487 -81.559  1.00 48.44           N  
ATOM   3725  CA  ASN C 276     -28.871  27.934 -81.085  1.00 47.45           C  
ATOM   3726  C   ASN C 276     -29.228  29.076 -80.122  1.00 46.12           C  
ATOM   3727  O   ASN C 276     -29.853  30.049 -80.574  1.00 45.86           O  
ATOM   3728  CB  ASN C 276     -28.051  28.474 -82.253  1.00 48.53           C  
ATOM   3729  CG  ASN C 276     -26.833  29.248 -81.796  1.00 49.63           C  
ATOM   3730  OD1 ASN C 276     -26.380  29.171 -80.655  1.00 50.08           O  
ATOM   3731  ND2 ASN C 276     -26.274  30.006 -82.737  1.00 50.56           N  
ATOM   3732  H   ASN C 276     -30.810  28.220 -81.851  1.00 48.44           H  
ATOM   3733  HA  ASN C 276     -28.344  27.111 -80.602  1.00 47.45           H  
ATOM   3734  HB2 ASN C 276     -28.673  29.129 -82.871  1.00 48.53           H  
ATOM   3735  HB3 ASN C 276     -27.721  27.650 -82.895  1.00 48.53           H  
ATOM   3736 HD21 ASN C 276     -25.447  30.546 -82.525  1.00 50.56           H  
ATOM   3737 HD22 ASN C 276     -26.677  30.042 -83.662  1.00 50.56           H  
ATOM   3738  N   PRO C 277     -28.868  28.971 -78.830  1.00 44.67           N  
ATOM   3739  CA  PRO C 277     -29.255  30.004 -77.871  1.00 43.32           C  
ATOM   3740  C   PRO C 277     -28.869  31.444 -78.259  1.00 41.29           C  
ATOM   3741  O   PRO C 277     -29.478  32.388 -77.773  1.00 40.22           O  
ATOM   3742  CB  PRO C 277     -28.540  29.603 -76.578  1.00 43.57           C  
ATOM   3743  CG  PRO C 277     -28.428  28.091 -76.694  1.00 44.45           C  
ATOM   3744  CD  PRO C 277     -28.159  27.880 -78.175  1.00 44.79           C  
ATOM   3745  HA  PRO C 277     -30.345  29.952 -77.758  1.00 43.32           H  
ATOM   3746  HB2 PRO C 277     -27.539  30.048 -76.522  1.00 43.57           H  
ATOM   3747  HB3 PRO C 277     -29.091  29.915 -75.686  1.00 43.57           H  
ATOM   3748  HG2 PRO C 277     -29.383  27.628 -76.416  1.00 44.45           H  
ATOM   3749  HG3 PRO C 277     -27.646  27.669 -76.057  1.00 44.45           H  
ATOM   3750  HD2 PRO C 277     -28.519  26.905 -78.513  1.00 44.79           H  
ATOM   3751  HD3 PRO C 277     -27.094  27.976 -78.407  1.00 44.79           H  
ATOM   3752  N   ILE C 278     -27.809  31.596 -79.053  1.00 40.81           N  
ATOM   3753  CA  ILE C 278     -27.354  32.922 -79.481  1.00 40.60           C  
ATOM   3754  C   ILE C 278     -28.388  33.458 -80.504  1.00 40.08           C  
ATOM   3755  O   ILE C 278     -28.948  34.539 -80.325  1.00 38.99           O  
ATOM   3756  CB  ILE C 278     -25.920  32.896 -80.065  1.00 40.78           C  
ATOM   3757  CG1 ILE C 278     -24.915  32.305 -79.050  1.00 41.23           C  
ATOM   3758  CG2 ILE C 278     -25.490  34.308 -80.494  1.00 40.69           C  
ATOM   3759  CD1 ILE C 278     -23.515  32.119 -79.621  1.00 42.02           C  
ATOM   3760  H   ILE C 278     -27.315  30.775 -79.373  1.00 40.81           H  
ATOM   3761  HA  ILE C 278     -27.384  33.585 -78.605  1.00 40.60           H  
ATOM   3762  HB  ILE C 278     -25.913  32.262 -80.959  1.00 40.78           H  
ATOM   3763 HG12 ILE C 278     -24.861  32.942 -78.158  1.00 41.23           H  
ATOM   3764 HG13 ILE C 278     -25.260  31.322 -78.711  1.00 41.23           H  
ATOM   3765 HG21 ILE C 278     -26.187  34.737 -81.221  1.00 40.69           H  
ATOM   3766 HG22 ILE C 278     -25.440  34.982 -79.632  1.00 40.69           H  
ATOM   3767 HG23 ILE C 278     -24.508  34.297 -80.975  1.00 40.69           H  
ATOM   3768 HD11 ILE C 278     -23.545  31.567 -80.565  1.00 42.02           H  
ATOM   3769 HD12 ILE C 278     -23.018  33.079 -79.791  1.00 42.02           H  
ATOM   3770 HD13 ILE C 278     -22.897  31.550 -78.920  1.00 42.02           H  
ATOM   3771  N   ASP C 279     -28.623  32.699 -81.566  1.00 40.74           N  
ATOM   3772  CA  ASP C 279     -29.486  33.127 -82.676  1.00 41.28           C  
ATOM   3773  C   ASP C 279     -30.928  33.289 -82.136  1.00 40.48           C  
ATOM   3774  O   ASP C 279     -31.681  34.160 -82.555  1.00 39.81           O  
ATOM   3775  CB  ASP C 279     -29.542  32.086 -83.789  1.00 42.30           C  
ATOM   3776  CG  ASP C 279     -28.223  31.891 -84.479  1.00 43.32           C  
ATOM   3777  OD1 ASP C 279     -27.510  32.901 -84.707  1.00 43.00           O  
ATOM   3778  OD2 ASP C 279     -27.880  30.723 -84.746  1.00 45.02           O1-
ATOM   3779  H   ASP C 279     -28.174  31.798 -81.642  1.00 40.74           H  
ATOM   3780  HA  ASP C 279     -29.136  34.105 -83.023  1.00 41.28           H  
ATOM   3781  HB2 ASP C 279     -30.271  32.389 -84.552  1.00 42.30           H  
ATOM   3782  HB3 ASP C 279     -29.887  31.123 -83.392  1.00 42.30           H  
ATOM   3783  N   PHE C 280     -31.300  32.363 -81.272  1.00 41.71           N  
ATOM   3784  CA  PHE C 280     -32.669  32.215 -80.785  1.00 41.37           C  
ATOM   3785  C   PHE C 280     -33.045  33.417 -79.888  1.00 40.29           C  
ATOM   3786  O   PHE C 280     -34.121  33.976 -80.036  1.00 39.90           O  
ATOM   3787  CB  PHE C 280     -32.799  30.895 -80.014  1.00 42.62           C  
ATOM   3788  CG  PHE C 280     -34.213  30.509 -79.677  1.00 43.49           C  
ATOM   3789  CD1 PHE C 280     -34.806  30.967 -78.506  1.00 42.91           C  
ATOM   3790  CD2 PHE C 280     -34.940  29.674 -80.521  1.00 44.46           C  
ATOM   3791  CE1 PHE C 280     -36.100  30.600 -78.184  1.00 43.37           C  
ATOM   3792  CE2 PHE C 280     -36.240  29.305 -80.200  1.00 44.81           C  
ATOM   3793  CZ  PHE C 280     -36.817  29.769 -79.031  1.00 43.93           C  
ATOM   3794  H   PHE C 280     -30.613  31.703 -80.937  1.00 41.71           H  
ATOM   3795  HA  PHE C 280     -33.332  32.227 -81.659  1.00 41.37           H  
ATOM   3796  HB2 PHE C 280     -32.364  30.080 -80.605  1.00 42.62           H  
ATOM   3797  HB3 PHE C 280     -32.208  30.925 -79.089  1.00 42.62           H  
ATOM   3798  HD1 PHE C 280     -34.252  31.615 -77.842  1.00 42.91           H  
ATOM   3799  HD2 PHE C 280     -34.489  29.309 -81.432  1.00 44.46           H  
ATOM   3800  HE1 PHE C 280     -36.552  30.961 -77.272  1.00 43.37           H  
ATOM   3801  HE2 PHE C 280     -36.798  28.659 -80.861  1.00 44.81           H  
ATOM   3802  HZ  PHE C 280     -37.828  29.484 -78.779  1.00 43.93           H  
ATOM   3803  N   SER C 281     -32.170  33.739 -78.937  1.00 40.46           N  
ATOM   3804  CA  SER C 281     -32.511  34.727 -77.905  1.00 39.67           C  
ATOM   3805  C   SER C 281     -32.579  36.123 -78.558  1.00 38.31           C  
ATOM   3806  O   SER C 281     -33.519  36.873 -78.341  1.00 37.84           O  
ATOM   3807  CB  SER C 281     -31.547  34.714 -76.718  1.00 39.74           C  
ATOM   3808  OG  SER C 281     -30.174  34.848 -77.115  1.00 39.50           O  
ATOM   3809  H   SER C 281     -31.261  33.297 -78.950  1.00 40.46           H  
ATOM   3810  HA  SER C 281     -33.516  34.485 -77.546  1.00 39.67           H  
ATOM   3811  HB2 SER C 281     -31.638  33.776 -76.161  1.00 39.74           H  
ATOM   3812  HB3 SER C 281     -31.760  35.534 -76.032  1.00 39.74           H  
ATOM   3813  HG  SER C 281     -29.898  33.961 -77.438  1.00 39.50           H  
ATOM   3814  N   TYR C 282     -31.552  36.437 -79.339  1.00 38.68           N  
ATOM   3815  CA  TYR C 282     -31.521  37.725 -80.016  1.00 39.26           C  
ATOM   3816  C   TYR C 282     -32.671  37.863 -81.045  1.00 40.01           C  
ATOM   3817  O   TYR C 282     -33.152  38.985 -81.278  1.00 40.00           O  
ATOM   3818  CB  TYR C 282     -30.177  38.015 -80.683  1.00 38.04           C  
ATOM   3819  CG  TYR C 282     -29.080  38.403 -79.714  1.00 37.87           C  
ATOM   3820  CD1 TYR C 282     -29.207  39.528 -78.897  1.00 37.83           C  
ATOM   3821  CD2 TYR C 282     -27.884  37.687 -79.670  1.00 37.80           C  
ATOM   3822  CE1 TYR C 282     -28.180  39.925 -78.065  1.00 37.71           C  
ATOM   3823  CE2 TYR C 282     -26.852  38.078 -78.833  1.00 37.93           C  
ATOM   3824  CZ  TYR C 282     -27.006  39.199 -78.036  1.00 37.88           C  
ATOM   3825  OH  TYR C 282     -26.015  39.617 -77.201  1.00 38.98           O  
ATOM   3826  H   TYR C 282     -30.780  35.789 -79.406  1.00 38.68           H  
ATOM   3827  HA  TYR C 282     -31.733  38.478 -79.248  1.00 39.26           H  
ATOM   3828  HB2 TYR C 282     -29.867  37.157 -81.292  1.00 38.04           H  
ATOM   3829  HB3 TYR C 282     -30.294  38.853 -81.373  1.00 38.04           H  
ATOM   3830  HD1 TYR C 282     -30.125  40.097 -78.916  1.00 37.83           H  
ATOM   3831  HD2 TYR C 282     -27.760  36.817 -80.298  1.00 37.80           H  
ATOM   3832  HE1 TYR C 282     -28.293  40.799 -77.441  1.00 37.71           H  
ATOM   3833  HE2 TYR C 282     -25.934  37.511 -78.803  1.00 37.93           H  
ATOM   3834  HH  TYR C 282     -25.468  38.819 -76.963  1.00 38.98           H  
ATOM   3835  N   ARG C 283     -33.089  36.748 -81.649  1.00 40.83           N  
ATOM   3836  CA  ARG C 283     -34.224  36.753 -82.569  1.00 42.38           C  
ATOM   3837  C   ARG C 283     -35.484  37.188 -81.795  1.00 43.80           C  
ATOM   3838  O   ARG C 283     -36.263  38.015 -82.284  1.00 44.99           O  
ATOM   3839  CB  ARG C 283     -34.418  35.374 -83.220  1.00 44.16           C  
ATOM   3840  CG  ARG C 283     -35.743  35.116 -83.945  1.00 46.92           C  
ATOM   3841  CD  ARG C 283     -35.955  35.957 -85.198  1.00 51.17           C  
ATOM   3842  NE  ARG C 283     -37.173  35.538 -85.920  1.00 55.13           N  
ATOM   3843  CZ  ARG C 283     -37.322  34.429 -86.651  1.00 59.69           C  
ATOM   3844  NH1 ARG C 283     -38.499  34.154 -87.210  1.00 63.40           N  
ATOM   3845  NH2 ARG C 283     -36.299  33.595 -86.839  1.00 59.78           N1+
ATOM   3846  H   ARG C 283     -32.605  35.882 -81.460  1.00 40.83           H  
ATOM   3847  HA  ARG C 283     -34.027  37.511 -83.337  1.00 42.38           H  
ATOM   3848  HB2 ARG C 283     -33.593  35.198 -83.922  1.00 44.16           H  
ATOM   3849  HB3 ARG C 283     -34.330  34.599 -82.453  1.00 44.16           H  
ATOM   3850  HG2 ARG C 283     -36.592  35.253 -83.264  1.00 46.92           H  
ATOM   3851  HG3 ARG C 283     -35.766  34.054 -84.216  1.00 46.92           H  
ATOM   3852  HD2 ARG C 283     -35.105  35.903 -85.886  1.00 51.17           H  
ATOM   3853  HD3 ARG C 283     -36.080  37.011 -84.936  1.00 51.17           H  
ATOM   3854  HE  ARG C 283     -37.970  36.152 -85.830  1.00 55.13           H  
ATOM   3855 HH11 ARG C 283     -39.281  34.779 -87.074  1.00 63.40           H  
ATOM   3856 HH12 ARG C 283     -38.610  33.321 -87.771  1.00 63.40           H  
ATOM   3857 HH21 ARG C 283     -35.399  33.798 -86.428  1.00 59.78           H  
ATOM   3858 HH22 ARG C 283     -36.423  32.760 -87.394  1.00 59.78           H  
ATOM   3859  N   VAL C 284     -35.744  36.560 -80.645  1.00 43.58           N  
ATOM   3860  CA  VAL C 284     -36.962  36.846 -79.898  1.00 42.86           C  
ATOM   3861  C   VAL C 284     -36.861  38.183 -79.131  1.00 42.85           C  
ATOM   3862  O   VAL C 284     -37.880  38.855 -78.957  1.00 43.87           O  
ATOM   3863  CB  VAL C 284     -37.471  35.692 -79.021  1.00 43.30           C  
ATOM   3864  CG1 VAL C 284     -37.730  34.432 -79.850  1.00 42.48           C  
ATOM   3865  CG2 VAL C 284     -36.570  35.364 -77.839  1.00 43.08           C  
ATOM   3866  H   VAL C 284     -35.092  35.883 -80.277  1.00 43.58           H  
ATOM   3867  HA  VAL C 284     -37.743  37.025 -80.652  1.00 42.86           H  
ATOM   3868  HB  VAL C 284     -38.433  36.012 -78.605  1.00 43.30           H  
ATOM   3869 HG11 VAL C 284     -38.440  34.639 -80.658  1.00 42.48           H  
ATOM   3870 HG12 VAL C 284     -36.812  34.039 -80.297  1.00 42.48           H  
ATOM   3871 HG13 VAL C 284     -38.155  33.644 -79.223  1.00 42.48           H  
ATOM   3872 HG21 VAL C 284     -35.595  35.005 -78.169  1.00 43.08           H  
ATOM   3873 HG22 VAL C 284     -36.421  36.242 -77.209  1.00 43.08           H  
ATOM   3874 HG23 VAL C 284     -37.018  34.584 -77.214  1.00 43.08           H  
ATOM   3875  N   ALA C 285     -35.659  38.555 -78.702  1.00 42.18           N  
ATOM   3876  CA  ALA C 285     -35.431  39.839 -78.041  1.00 42.90           C  
ATOM   3877  C   ALA C 285     -35.682  40.998 -79.035  1.00 44.43           C  
ATOM   3878  O   ALA C 285     -36.178  42.072 -78.663  1.00 45.70           O  
ATOM   3879  CB  ALA C 285     -34.013  39.945 -77.505  1.00 42.80           C  
ATOM   3880  H   ALA C 285     -34.876  37.927 -78.817  1.00 42.18           H  
ATOM   3881  HA  ALA C 285     -36.155  39.931 -77.226  1.00 42.90           H  
ATOM   3882  HB1 ALA C 285     -33.808  39.159 -76.773  1.00 42.80           H  
ATOM   3883  HB2 ALA C 285     -33.275  39.863 -78.308  1.00 42.80           H  
ATOM   3884  HB3 ALA C 285     -33.855  40.912 -77.021  1.00 42.80           H  
ATOM   3885  N   ALA C 286     -35.329  40.762 -80.297  1.00 44.60           N  
ATOM   3886  CA  ALA C 286     -35.534  41.747 -81.342  1.00 45.36           C  
ATOM   3887  C   ALA C 286     -37.045  41.841 -81.635  1.00 47.33           C  
ATOM   3888  O   ALA C 286     -37.567  42.922 -81.896  1.00 49.07           O  
ATOM   3889  CB  ALA C 286     -34.780  41.408 -82.617  1.00 44.78           C  
ATOM   3890  H   ALA C 286     -34.957  39.855 -80.541  1.00 44.60           H  
ATOM   3891  HA  ALA C 286     -35.215  42.722 -80.963  1.00 45.36           H  
ATOM   3892  HB1 ALA C 286     -33.701  41.386 -82.441  1.00 44.78           H  
ATOM   3893  HB2 ALA C 286     -35.072  40.429 -83.012  1.00 44.78           H  
ATOM   3894  HB3 ALA C 286     -34.982  42.150 -83.397  1.00 44.78           H  
ATOM   3895  N   CYS C 287     -37.704  40.687 -81.725  1.00 48.94           N  
ATOM   3896  CA  CYS C 287     -39.119  40.572 -82.097  1.00 50.51           C  
ATOM   3897  C   CYS C 287     -40.104  40.618 -80.896  1.00 51.70           C  
ATOM   3898  O   CYS C 287     -41.251  40.182 -81.018  1.00 53.52           O  
ATOM   3899  CB  CYS C 287     -39.399  39.315 -82.937  1.00 52.18           C  
ATOM   3900  SG  CYS C 287     -38.406  39.265 -84.470  1.00 58.28           S  
ATOM   3901  H   CYS C 287     -37.202  39.826 -81.560  1.00 48.94           H  
ATOM   3902  HA  CYS C 287     -39.368  41.450 -82.705  1.00 50.51           H  
ATOM   3903  HB2 CYS C 287     -40.452  39.273 -83.234  1.00 52.18           H  
ATOM   3904  HB3 CYS C 287     -39.183  38.410 -82.360  1.00 52.18           H  
ATOM   3905  HG  CYS C 287     -37.222  39.123 -83.847  1.00 58.28           H  
ATOM   3906  N   LEU C 288     -39.708  41.320 -79.840  1.00 50.31           N  
ATOM   3907  CA  LEU C 288     -40.547  41.554 -78.666  1.00 50.67           C  
ATOM   3908  C   LEU C 288     -41.100  43.002 -78.779  1.00 51.51           C  
ATOM   3909  O   LEU C 288     -40.306  43.939 -78.892  1.00 53.28           O  
ATOM   3910  CB  LEU C 288     -39.743  41.422 -77.356  1.00 50.56           C  
ATOM   3911  CG  LEU C 288     -39.986  40.103 -76.593  1.00 51.12           C  
ATOM   3912  CD1 LEU C 288     -38.998  39.984 -75.429  1.00 52.18           C  
ATOM   3913  CD2 LEU C 288     -41.415  40.007 -76.055  1.00 51.73           C  
ATOM   3914  H   LEU C 288     -38.801  41.765 -79.849  1.00 50.31           H  
ATOM   3915  HA  LEU C 288     -41.359  40.828 -78.687  1.00 50.67           H  
ATOM   3916  HB2 LEU C 288     -38.671  41.516 -77.570  1.00 50.56           H  
ATOM   3917  HB3 LEU C 288     -39.986  42.251 -76.680  1.00 50.56           H  
ATOM   3918  HG  LEU C 288     -39.816  39.255 -77.267  1.00 51.12           H  
ATOM   3919 HD11 LEU C 288     -37.966  39.999 -75.790  1.00 52.18           H  
ATOM   3920 HD12 LEU C 288     -39.118  40.810 -74.720  1.00 52.18           H  
ATOM   3921 HD13 LEU C 288     -39.145  39.045 -74.886  1.00 52.18           H  
ATOM   3922 HD21 LEU C 288     -41.714  40.929 -75.548  1.00 51.73           H  
ATOM   3923 HD22 LEU C 288     -42.128  39.814 -76.860  1.00 51.73           H  
ATOM   3924 HD23 LEU C 288     -41.513  39.184 -75.341  1.00 51.73           H  
ATOM   3925  N   PRO C 289     -42.440  43.169 -78.745  1.00 52.13           N  
ATOM   3926  CA  PRO C 289     -43.039  44.505 -78.744  1.00 50.73           C  
ATOM   3927  C   PRO C 289     -42.974  45.106 -77.321  1.00 51.75           C  
ATOM   3928  O   PRO C 289     -43.843  44.890 -76.480  1.00 53.40           O  
ATOM   3929  CB  PRO C 289     -44.476  44.264 -79.194  1.00 50.83           C  
ATOM   3930  CG  PRO C 289     -44.794  42.873 -78.663  1.00 51.50           C  
ATOM   3931  CD  PRO C 289     -43.467  42.136 -78.754  1.00 52.18           C  
ATOM   3932  HA  PRO C 289     -42.508  45.164 -79.440  1.00 50.73           H  
ATOM   3933  HB2 PRO C 289     -45.185  45.019 -78.840  1.00 50.83           H  
ATOM   3934  HB3 PRO C 289     -44.512  44.250 -80.287  1.00 50.83           H  
ATOM   3935  HG2 PRO C 289     -45.579  42.372 -79.234  1.00 51.50           H  
ATOM   3936  HG3 PRO C 289     -45.126  42.927 -77.620  1.00 51.50           H  
ATOM   3937  HD2 PRO C 289     -43.384  41.578 -79.692  1.00 52.18           H  
ATOM   3938  HD3 PRO C 289     -43.333  41.452 -77.914  1.00 52.18           H  
ATOM   3939  N   ILE C 290     -41.854  45.759 -77.050  1.00 51.74           N  
ATOM   3940  CA  ILE C 290     -41.587  46.412 -75.771  1.00 51.74           C  
ATOM   3941  C   ILE C 290     -41.130  47.872 -76.008  1.00 52.56           C  
ATOM   3942  O   ILE C 290     -40.917  48.330 -77.133  1.00 51.27           O  
ATOM   3943  CB  ILE C 290     -40.583  45.601 -74.906  1.00 51.23           C  
ATOM   3944  CG1 ILE C 290     -39.256  45.342 -75.648  1.00 50.92           C  
ATOM   3945  CG2 ILE C 290     -41.230  44.306 -74.408  1.00 51.43           C  
ATOM   3946  CD1 ILE C 290     -38.213  44.616 -74.813  1.00 49.71           C  
ATOM   3947  H   ILE C 290     -41.123  45.789 -77.745  1.00 51.74           H  
ATOM   3948  HA  ILE C 290     -42.534  46.495 -75.220  1.00 51.74           H  
ATOM   3949  HB  ILE C 290     -40.342  46.184 -74.008  1.00 51.23           H  
ATOM   3950 HG12 ILE C 290     -39.429  44.756 -76.556  1.00 50.92           H  
ATOM   3951 HG13 ILE C 290     -38.833  46.300 -75.967  1.00 50.92           H  
ATOM   3952 HG21 ILE C 290     -42.201  44.507 -73.941  1.00 51.43           H  
ATOM   3953 HG22 ILE C 290     -41.384  43.589 -75.220  1.00 51.43           H  
ATOM   3954 HG23 ILE C 290     -40.604  43.832 -73.647  1.00 51.43           H  
ATOM   3955 HD11 ILE C 290     -38.060  45.110 -73.852  1.00 49.71           H  
ATOM   3956 HD12 ILE C 290     -38.499  43.576 -74.630  1.00 49.71           H  
ATOM   3957 HD13 ILE C 290     -37.257  44.606 -75.344  1.00 49.71           H  
ATOM   3958  N   ASP C 291     -40.970  48.588 -74.903  1.00 54.27           N  
ATOM   3959  CA  ASP C 291     -40.593  49.996 -74.854  1.00 56.85           C  
ATOM   3960  C   ASP C 291     -39.087  50.208 -75.165  1.00 55.93           C  
ATOM   3961  O   ASP C 291     -38.310  49.265 -75.305  1.00 54.75           O  
ATOM   3962  CB  ASP C 291     -40.928  50.635 -73.515  1.00 60.64           C  
ATOM   3963  CG  ASP C 291     -40.169  49.788 -72.547  1.00 65.61           C  
ATOM   3964  OD1 ASP C 291     -38.970  50.058 -72.319  1.00 67.77           O  
ATOM   3965  OD2 ASP C 291     -40.743  48.755 -72.114  1.00 67.95           O1-
ATOM   3966  H   ASP C 291     -41.066  48.141 -74.003  1.00 54.27           H  
ATOM   3967  HA  ASP C 291     -41.171  50.500 -75.641  1.00 56.85           H  
ATOM   3968  HB2 ASP C 291     -41.996  50.581 -73.304  1.00 60.64           H  
ATOM   3969  HB3 ASP C 291     -40.605  51.679 -73.451  1.00 60.64           H  
ATOM   3970  N   ASP C 292     -38.797  51.453 -75.528  1.00 56.72           N  
ATOM   3971  CA  ASP C 292     -37.500  52.100 -75.660  1.00 57.54           C  
ATOM   3972  C   ASP C 292     -36.725  52.441 -74.355  1.00 58.35           C  
ATOM   3973  O   ASP C 292     -35.810  53.266 -74.400  1.00 58.49           O  
ATOM   3974  CB  ASP C 292     -37.607  53.335 -76.566  1.00  0.00           C  
ATOM   3975  CG  ASP C 292     -38.324  52.914 -77.818  1.00  0.00           C  
ATOM   3976  OD1 ASP C 292     -37.741  52.630 -78.862  1.00  0.00           O  
ATOM   3977  OD2 ASP C 292     -39.667  52.732 -77.650  1.00  0.00           O1-
ATOM   3978  H   ASP C 292     -39.576  51.827 -76.073  1.00 56.72           H  
ATOM   3979  HA  ASP C 292     -36.863  51.359 -76.164  1.00 57.54           H  
ATOM   3980  HB2 ASP C 292     -36.617  53.731 -76.818  1.00  0.00           H  
ATOM   3981  HB3 ASP C 292     -38.167  54.137 -76.071  1.00  0.00           H  
ATOM   3982  N   VAL C 293     -36.889  51.620 -73.318  1.00 58.52           N  
ATOM   3983  CA  VAL C 293     -35.973  51.559 -72.173  1.00 59.88           C  
ATOM   3984  C   VAL C 293     -35.604  50.073 -71.887  1.00 59.08           C  
ATOM   3985  O   VAL C 293     -34.432  49.769 -71.662  1.00 59.20           O  
ATOM   3986  CB  VAL C 293     -36.402  52.402 -70.957  1.00 61.23           C  
ATOM   3987  CG1 VAL C 293     -37.738  52.010 -70.335  1.00 61.28           C  
ATOM   3988  CG2 VAL C 293     -35.312  52.400 -69.879  1.00 59.62           C  
ATOM   3989  H   VAL C 293     -37.631  50.935 -73.330  1.00 58.52           H  
ATOM   3990  HA  VAL C 293     -35.027  51.994 -72.526  1.00 59.88           H  
ATOM   3991  HB  VAL C 293     -36.509  53.439 -71.303  1.00 61.23           H  
ATOM   3992 HG11 VAL C 293     -38.558  52.169 -71.041  1.00 61.28           H  
ATOM   3993 HG12 VAL C 293     -37.745  50.967 -70.004  1.00 61.28           H  
ATOM   3994 HG13 VAL C 293     -37.953  52.633 -69.459  1.00 61.28           H  
ATOM   3995 HG21 VAL C 293     -35.200  51.412 -69.421  1.00 59.62           H  
ATOM   3996 HG22 VAL C 293     -34.345  52.694 -70.299  1.00 59.62           H  
ATOM   3997 HG23 VAL C 293     -35.557  53.111 -69.082  1.00 59.62           H  
ATOM   3998  N   LEU C 294     -36.592  49.177 -71.915  1.00 57.43           N  
ATOM   3999  CA  LEU C 294     -36.345  47.748 -71.782  1.00 55.85           C  
ATOM   4000  C   LEU C 294     -35.585  47.235 -73.030  1.00 55.02           C  
ATOM   4001  O   LEU C 294     -34.700  46.380 -72.915  1.00 54.12           O  
ATOM   4002  CB  LEU C 294     -37.616  46.918 -71.582  1.00 55.61           C  
ATOM   4003  CG  LEU C 294     -38.341  47.134 -70.239  1.00 56.60           C  
ATOM   4004  CD1 LEU C 294     -39.557  46.205 -70.163  1.00 56.08           C  
ATOM   4005  CD2 LEU C 294     -37.439  46.889 -69.028  1.00 56.40           C  
ATOM   4006  H   LEU C 294     -37.545  49.501 -72.008  1.00 57.43           H  
ATOM   4007  HA  LEU C 294     -35.660  47.612 -70.939  1.00 55.85           H  
ATOM   4008  HB2 LEU C 294     -38.315  47.123 -72.403  1.00 55.61           H  
ATOM   4009  HB3 LEU C 294     -37.354  45.855 -71.667  1.00 55.61           H  
ATOM   4010  HG  LEU C 294     -38.700  48.169 -70.189  1.00 56.60           H  
ATOM   4011 HD11 LEU C 294     -40.219  46.345 -71.023  1.00 56.08           H  
ATOM   4012 HD12 LEU C 294     -39.252  45.152 -70.145  1.00 56.08           H  
ATOM   4013 HD13 LEU C 294     -40.140  46.402 -69.257  1.00 56.08           H  
ATOM   4014 HD21 LEU C 294     -36.964  45.903 -69.079  1.00 56.40           H  
ATOM   4015 HD22 LEU C 294     -36.652  47.646 -68.958  1.00 56.40           H  
ATOM   4016 HD23 LEU C 294     -38.015  46.939 -68.098  1.00 56.40           H  
ATOM   4017  N   ARG C 295     -35.942  47.751 -74.211  1.00 52.88           N  
ATOM   4018  CA  ARG C 295     -35.270  47.371 -75.462  1.00 52.17           C  
ATOM   4019  C   ARG C 295     -33.791  47.844 -75.436  1.00 52.44           C  
ATOM   4020  O   ARG C 295     -32.949  47.286 -76.130  1.00 54.75           O  
ATOM   4021  CB  ARG C 295     -36.022  47.951 -76.665  1.00 52.56           C  
ATOM   4022  CG  ARG C 295     -35.654  47.432 -78.060  1.00 50.78           C  
ATOM   4023  CD  ARG C 295     -35.914  45.941 -78.258  1.00 53.03           C  
ATOM   4024  NE  ARG C 295     -36.258  45.467 -79.632  1.00 51.81           N  
ATOM   4025  CZ  ARG C 295     -36.125  46.004 -80.845  1.00 50.80           C  
ATOM   4026  NH1 ARG C 295     -35.407  47.101 -81.037  1.00 50.21           N  
ATOM   4027  NH2 ARG C 295     -36.710  45.420 -81.881  1.00 49.51           N1+
ATOM   4028  H   ARG C 295     -36.705  48.411 -74.254  1.00 52.88           H  
ATOM   4029  HA  ARG C 295     -35.266  46.277 -75.501  1.00 52.17           H  
ATOM   4030  HB2 ARG C 295     -37.089  47.741 -76.540  1.00 52.56           H  
ATOM   4031  HB3 ARG C 295     -35.912  49.043 -76.667  1.00 52.56           H  
ATOM   4032  HG2 ARG C 295     -34.606  47.662 -78.273  1.00 50.78           H  
ATOM   4033  HG3 ARG C 295     -36.272  48.003 -78.763  1.00 50.78           H  
ATOM   4034  HD2 ARG C 295     -36.772  45.646 -77.642  1.00 53.03           H  
ATOM   4035  HD3 ARG C 295     -35.063  45.352 -77.908  1.00 53.03           H  
ATOM   4036  HE  ARG C 295     -36.811  44.625 -79.564  1.00 51.81           H  
ATOM   4037 HH11 ARG C 295     -34.957  47.554 -80.254  1.00 50.21           H  
ATOM   4038 HH12 ARG C 295     -35.311  47.485 -81.966  1.00 50.21           H  
ATOM   4039 HH21 ARG C 295     -37.250  44.578 -81.747  1.00 49.51           H  
ATOM   4040 HH22 ARG C 295     -36.616  45.818 -82.804  1.00 49.51           H  
ATOM   4041  N   ILE C 296     -33.505  48.891 -74.665  1.00 51.85           N  
ATOM   4042  CA  ILE C 296     -32.136  49.400 -74.487  1.00 53.24           C  
ATOM   4043  C   ILE C 296     -31.414  48.490 -73.456  1.00 55.33           C  
ATOM   4044  O   ILE C 296     -30.201  48.260 -73.566  1.00 56.06           O  
ATOM   4045  CB  ILE C 296     -32.114  50.880 -74.012  1.00 53.06           C  
ATOM   4046  CG1 ILE C 296     -32.652  51.814 -75.113  1.00 52.68           C  
ATOM   4047  CG2 ILE C 296     -30.705  51.320 -73.583  1.00 53.40           C  
ATOM   4048  CD1 ILE C 296     -32.782  53.264 -74.666  1.00 54.12           C  
ATOM   4049  H   ILE C 296     -34.242  49.334 -74.135  1.00 51.85           H  
ATOM   4050  HA  ILE C 296     -31.602  49.296 -75.440  1.00 53.24           H  
ATOM   4051  HB  ILE C 296     -32.762  50.981 -73.134  1.00 53.06           H  
ATOM   4052 HG12 ILE C 296     -31.988  51.778 -75.983  1.00 52.68           H  
ATOM   4053 HG13 ILE C 296     -33.639  51.469 -75.443  1.00 52.68           H  
ATOM   4054 HG21 ILE C 296     -30.366  50.749 -72.715  1.00 53.40           H  
ATOM   4055 HG22 ILE C 296     -29.982  51.185 -74.395  1.00 53.40           H  
ATOM   4056 HG23 ILE C 296     -30.678  52.367 -73.271  1.00 53.40           H  
ATOM   4057 HD11 ILE C 296     -33.336  53.336 -73.728  1.00 54.12           H  
ATOM   4058 HD12 ILE C 296     -31.806  53.727 -74.509  1.00 54.12           H  
ATOM   4059 HD13 ILE C 296     -33.302  53.851 -75.429  1.00 54.12           H  
ATOM   4060  N   GLN C 297     -32.138  48.095 -72.408  1.00 56.55           N  
ATOM   4061  CA  GLN C 297     -31.544  47.348 -71.311  1.00 57.90           C  
ATOM   4062  C   GLN C 297     -31.106  45.947 -71.770  1.00 57.09           C  
ATOM   4063  O   GLN C 297     -30.068  45.461 -71.338  1.00 58.56           O  
ATOM   4064  CB  GLN C 297     -32.480  47.228 -70.103  1.00 60.80           C  
ATOM   4065  CG  GLN C 297     -32.539  48.513 -69.276  1.00 63.30           C  
ATOM   4066  CD  GLN C 297     -31.277  48.706 -68.463  1.00 64.97           C  
ATOM   4067  NE2 GLN C 297     -31.135  48.110 -67.399  1.00 66.61           N  
ATOM   4068  OE1 GLN C 297     -30.343  49.509 -68.970  1.00 65.51           O  
ATOM   4069  H   GLN C 297     -33.118  48.336 -72.378  1.00 56.55           H  
ATOM   4070  HA  GLN C 297     -30.621  47.870 -71.031  1.00 57.90           H  
ATOM   4071  HB2 GLN C 297     -33.490  46.973 -70.441  1.00 60.80           H  
ATOM   4072  HB3 GLN C 297     -32.154  46.400 -69.460  1.00 60.80           H  
ATOM   4073  HG2 GLN C 297     -33.390  48.462 -68.585  1.00 63.30           H  
ATOM   4074  HG3 GLN C 297     -32.686  49.398 -69.902  1.00 63.30           H  
ATOM   4075 HE21 GLN C 297     -30.282  48.220 -66.869  1.00 66.61           H  
ATOM   4076 HE22 GLN C 297     -31.870  47.511 -67.053  1.00 66.61           H  
ATOM   4077  N   LEU C 298     -31.915  45.281 -72.601  1.00 54.94           N  
ATOM   4078  CA  LEU C 298     -31.584  43.918 -73.031  1.00 53.63           C  
ATOM   4079  C   LEU C 298     -30.383  43.828 -74.011  1.00 52.10           C  
ATOM   4080  O   LEU C 298     -29.897  42.746 -74.331  1.00 52.05           O  
ATOM   4081  CB  LEU C 298     -32.802  43.099 -73.474  1.00 53.99           C  
ATOM   4082  CG  LEU C 298     -33.583  43.589 -74.707  1.00 54.41           C  
ATOM   4083  CD1 LEU C 298     -32.792  43.488 -76.009  1.00 55.00           C  
ATOM   4084  CD2 LEU C 298     -34.877  42.775 -74.830  1.00 53.57           C  
ATOM   4085  H   LEU C 298     -32.767  45.714 -72.930  1.00 54.94           H  
ATOM   4086  HA  LEU C 298     -31.207  43.420 -72.130  1.00 53.63           H  
ATOM   4087  HB2 LEU C 298     -32.485  42.062 -73.649  1.00 53.99           H  
ATOM   4088  HB3 LEU C 298     -33.497  43.063 -72.623  1.00 53.99           H  
ATOM   4089  HG  LEU C 298     -33.866  44.635 -74.569  1.00 54.41           H  
ATOM   4090 HD11 LEU C 298     -32.030  44.269 -76.072  1.00 55.00           H  
ATOM   4091 HD12 LEU C 298     -32.302  42.515 -76.109  1.00 55.00           H  
ATOM   4092 HD13 LEU C 298     -33.451  43.624 -76.871  1.00 55.00           H  
ATOM   4093 HD21 LEU C 298     -34.669  41.703 -74.901  1.00 53.57           H  
ATOM   4094 HD22 LEU C 298     -35.519  42.935 -73.957  1.00 53.57           H  
ATOM   4095 HD23 LEU C 298     -35.444  43.069 -75.719  1.00 53.57           H  
ATOM   4096  N   LEU C 299     -29.920  44.999 -74.441  1.00 50.08           N  
ATOM   4097  CA  LEU C 299     -28.705  45.166 -75.255  1.00 47.94           C  
ATOM   4098  C   LEU C 299     -27.447  44.954 -74.360  1.00 46.79           C  
ATOM   4099  O   LEU C 299     -26.338  44.772 -74.855  1.00 46.28           O  
ATOM   4100  CB  LEU C 299     -28.703  46.589 -75.859  1.00 47.66           C  
ATOM   4101  CG  LEU C 299     -28.155  46.767 -77.288  1.00 47.24           C  
ATOM   4102  CD1 LEU C 299     -26.666  46.475 -77.410  1.00 47.08           C  
ATOM   4103  CD2 LEU C 299     -28.948  45.963 -78.316  1.00 47.56           C  
ATOM   4104  H   LEU C 299     -30.435  45.840 -74.225  1.00 50.08           H  
ATOM   4105  HA  LEU C 299     -28.708  44.381 -76.017  1.00 47.94           H  
ATOM   4106  HB2 LEU C 299     -29.735  46.967 -75.890  1.00 47.66           H  
ATOM   4107  HB3 LEU C 299     -28.159  47.271 -75.192  1.00 47.66           H  
ATOM   4108  HG  LEU C 299     -28.291  47.829 -77.539  1.00 47.24           H  
ATOM   4109 HD11 LEU C 299     -26.091  47.028 -76.660  1.00 47.08           H  
ATOM   4110 HD12 LEU C 299     -26.463  45.410 -77.293  1.00 47.08           H  
ATOM   4111 HD13 LEU C 299     -26.298  46.771 -78.397  1.00 47.08           H  
ATOM   4112 HD21 LEU C 299     -28.776  44.887 -78.214  1.00 47.56           H  
ATOM   4113 HD22 LEU C 299     -30.021  46.152 -78.211  1.00 47.56           H  
ATOM   4114 HD23 LEU C 299     -28.659  46.248 -79.333  1.00 47.56           H  
ATOM   4115  N   LYS C 300     -27.641  45.135 -73.053  1.00 46.09           N  
ATOM   4116  CA  LYS C 300     -26.577  45.045 -72.053  1.00 46.11           C  
ATOM   4117  C   LYS C 300     -26.522  43.654 -71.378  1.00 44.12           C  
ATOM   4118  O   LYS C 300     -25.609  43.358 -70.610  1.00 44.30           O  
ATOM   4119  CB  LYS C 300     -26.768  46.121 -70.974  1.00 48.61           C  
ATOM   4120  CG  LYS C 300     -26.888  47.530 -71.565  1.00 51.14           C  
ATOM   4121  CD  LYS C 300     -27.364  48.536 -70.520  1.00 54.07           C  
ATOM   4122  CE  LYS C 300     -27.778  49.837 -71.189  1.00 56.29           C  
ATOM   4123  NZ  LYS C 300     -28.434  50.706 -70.194  1.00 57.09           N1+
ATOM   4124  H   LYS C 300     -28.567  45.368 -72.723  1.00 46.09           H  
ATOM   4125  HA  LYS C 300     -25.611  45.193 -72.552  1.00 46.11           H  
ATOM   4126  HB2 LYS C 300     -27.667  45.887 -70.389  1.00 48.61           H  
ATOM   4127  HB3 LYS C 300     -25.931  46.093 -70.265  1.00 48.61           H  
ATOM   4128  HG2 LYS C 300     -25.923  47.843 -71.980  1.00 51.14           H  
ATOM   4129  HG3 LYS C 300     -27.604  47.532 -72.393  1.00 51.14           H  
ATOM   4130  HD2 LYS C 300     -26.572  48.718 -69.784  1.00 54.07           H  
ATOM   4131  HD3 LYS C 300     -28.218  48.115 -69.976  1.00 54.07           H  
ATOM   4132  HE2 LYS C 300     -28.505  49.668 -71.985  1.00 56.29           H  
ATOM   4133  HE3 LYS C 300     -26.924  50.388 -71.588  1.00 56.29           H  
ATOM   4134  HZ1 LYS C 300     -29.237  50.211 -69.742  1.00 57.09           H  
ATOM   4135  HZ2 LYS C 300     -27.809  50.986 -69.433  1.00 57.09           H  
ATOM   4136  HZ3 LYS C 300     -28.840  51.547 -70.618  1.00 57.09           H  
ATOM   4137  N   ILE C 301     -27.543  42.832 -71.640  1.00 42.05           N  
ATOM   4138  CA  ILE C 301     -27.666  41.509 -71.031  1.00 41.53           C  
ATOM   4139  C   ILE C 301     -26.853  40.581 -71.965  1.00 40.86           C  
ATOM   4140  O   ILE C 301     -27.344  40.049 -72.975  1.00 40.34           O  
ATOM   4141  CB  ILE C 301     -29.140  41.073 -70.867  1.00 41.25           C  
ATOM   4142  CG1 ILE C 301     -29.873  42.027 -69.894  1.00 41.85           C  
ATOM   4143  CG2 ILE C 301     -29.214  39.633 -70.349  1.00 41.34           C  
ATOM   4144  CD1 ILE C 301     -31.353  41.711 -69.714  1.00 41.53           C  
ATOM   4145  H   ILE C 301     -28.238  43.119 -72.314  1.00 42.05           H  
ATOM   4146  HA  ILE C 301     -27.186  41.526 -70.044  1.00 41.53           H  
ATOM   4147  HB  ILE C 301     -29.641  41.115 -71.843  1.00 41.25           H  
ATOM   4148 HG12 ILE C 301     -29.385  42.008 -68.912  1.00 41.85           H  
ATOM   4149 HG13 ILE C 301     -29.789  43.055 -70.259  1.00 41.85           H  
ATOM   4150 HG21 ILE C 301     -28.722  38.932 -71.029  1.00 41.34           H  
ATOM   4151 HG22 ILE C 301     -28.734  39.552 -69.369  1.00 41.34           H  
ATOM   4152 HG23 ILE C 301     -30.248  39.294 -70.248  1.00 41.34           H  
ATOM   4153 HD11 ILE C 301     -31.857  41.594 -70.678  1.00 41.53           H  
ATOM   4154 HD12 ILE C 301     -31.501  40.796 -69.133  1.00 41.53           H  
ATOM   4155 HD13 ILE C 301     -31.845  42.524 -69.170  1.00 41.53           H  
ATOM   4156  N   GLY C 302     -25.569  40.466 -71.636  1.00 40.88           N  
ATOM   4157  CA  GLY C 302     -24.549  39.868 -72.479  1.00 40.51           C  
ATOM   4158  C   GLY C 302     -24.376  38.348 -72.375  1.00 39.18           C  
ATOM   4159  O   GLY C 302     -23.319  37.824 -72.711  1.00 39.00           O  
ATOM   4160  H   GLY C 302     -25.250  40.836 -70.752  1.00 40.88           H  
ATOM   4161  HA2 GLY C 302     -24.782  40.102 -73.522  1.00 40.51           H  
ATOM   4162  HA3 GLY C 302     -23.598  40.340 -72.212  1.00 40.51           H  
ATOM   4163  N   SER C 303     -25.471  37.658 -72.109  1.00 38.52           N  
ATOM   4164  CA  SER C 303     -25.526  36.204 -72.142  1.00 38.55           C  
ATOM   4165  C   SER C 303     -26.974  35.783 -72.436  1.00 38.48           C  
ATOM   4166  O   SER C 303     -27.917  36.228 -71.770  1.00 38.58           O  
ATOM   4167  CB  SER C 303     -25.140  35.562 -70.806  1.00 38.69           C  
ATOM   4168  OG  SER C 303     -25.045  34.140 -70.942  1.00 38.64           O  
ATOM   4169  H   SER C 303     -26.334  38.146 -71.916  1.00 38.52           H  
ATOM   4170  HA  SER C 303     -24.862  35.835 -72.932  1.00 38.55           H  
ATOM   4171  HB2 SER C 303     -25.892  35.763 -70.039  1.00 38.69           H  
ATOM   4172  HB3 SER C 303     -24.185  35.947 -70.434  1.00 38.69           H  
ATOM   4173  HG  SER C 303     -24.089  33.958 -71.112  1.00 38.64           H  
ATOM   4174  N   ALA C 304     -27.117  34.851 -73.376  1.00 38.42           N  
ATOM   4175  CA  ALA C 304     -28.407  34.249 -73.691  1.00 37.11           C  
ATOM   4176  C   ALA C 304     -29.036  33.560 -72.460  1.00 37.14           C  
ATOM   4177  O   ALA C 304     -30.249  33.469 -72.356  1.00 37.43           O  
ATOM   4178  CB  ALA C 304     -28.259  33.222 -74.803  1.00 37.41           C  
ATOM   4179  H   ALA C 304     -26.317  34.602 -73.941  1.00 38.42           H  
ATOM   4180  HA  ALA C 304     -29.081  35.054 -73.999  1.00 37.11           H  
ATOM   4181  HB1 ALA C 304     -27.857  33.685 -75.711  1.00 37.41           H  
ATOM   4182  HB2 ALA C 304     -27.576  32.415 -74.513  1.00 37.41           H  
ATOM   4183  HB3 ALA C 304     -29.224  32.766 -75.044  1.00 37.41           H  
ATOM   4184  N   ILE C 305     -28.178  33.054 -71.565  1.00 37.22           N  
ATOM   4185  CA  ILE C 305     -28.638  32.266 -70.412  1.00 37.13           C  
ATOM   4186  C   ILE C 305     -29.382  33.208 -69.418  1.00 36.75           C  
ATOM   4187  O   ILE C 305     -30.224  32.776 -68.643  1.00 36.46           O  
ATOM   4188  CB  ILE C 305     -27.461  31.524 -69.735  1.00 37.97           C  
ATOM   4189  CG1 ILE C 305     -26.654  30.638 -70.717  1.00 38.16           C  
ATOM   4190  CG2 ILE C 305     -27.930  30.684 -68.539  1.00 38.34           C  
ATOM   4191  CD1 ILE C 305     -27.463  29.573 -71.445  1.00 38.45           C  
ATOM   4192  H   ILE C 305     -27.191  33.234 -71.682  1.00 37.22           H  
ATOM   4193  HA  ILE C 305     -29.389  31.555 -70.778  1.00 37.13           H  
ATOM   4194  HB  ILE C 305     -26.761  32.275 -69.342  1.00 37.97           H  
ATOM   4195 HG12 ILE C 305     -26.155  31.268 -71.462  1.00 38.16           H  
ATOM   4196 HG13 ILE C 305     -25.849  30.140 -70.163  1.00 38.16           H  
ATOM   4197 HG21 ILE C 305     -28.269  31.324 -67.719  1.00 38.34           H  
ATOM   4198 HG22 ILE C 305     -28.754  30.017 -68.811  1.00 38.34           H  
ATOM   4199 HG23 ILE C 305     -27.112  30.071 -68.144  1.00 38.34           H  
ATOM   4200 HD11 ILE C 305     -27.956  28.891 -70.746  1.00 38.45           H  
ATOM   4201 HD12 ILE C 305     -28.224  30.017 -72.094  1.00 38.45           H  
ATOM   4202 HD13 ILE C 305     -26.802  28.974 -72.080  1.00 38.45           H  
ATOM   4203  N   GLN C 306     -28.999  34.482 -69.447  1.00 36.83           N  
ATOM   4204  CA  GLN C 306     -29.641  35.517 -68.645  1.00 37.54           C  
ATOM   4205  C   GLN C 306     -30.891  36.030 -69.408  1.00 37.53           C  
ATOM   4206  O   GLN C 306     -31.889  36.414 -68.807  1.00 37.88           O  
ATOM   4207  CB  GLN C 306     -28.699  36.700 -68.413  1.00 37.97           C  
ATOM   4208  CG  GLN C 306     -27.510  36.374 -67.513  1.00 38.81           C  
ATOM   4209  CD  GLN C 306     -26.468  37.478 -67.578  1.00 38.79           C  
ATOM   4210  OE1 GLN C 306     -26.249  38.116 -68.613  1.00 38.54           O  
ATOM   4211  NE2 GLN C 306     -25.788  37.681 -66.454  1.00 39.62           N  
ATOM   4212  H   GLN C 306     -28.280  34.761 -70.099  1.00 36.83           H  
ATOM   4213  HA  GLN C 306     -29.978  35.087 -67.695  1.00 37.54           H  
ATOM   4214  HB2 GLN C 306     -28.340  37.067 -69.380  1.00 37.97           H  
ATOM   4215  HB3 GLN C 306     -29.257  37.533 -67.965  1.00 37.97           H  
ATOM   4216  HG2 GLN C 306     -27.016  35.448 -67.827  1.00 38.81           H  
ATOM   4217  HG3 GLN C 306     -27.854  36.233 -66.482  1.00 38.81           H  
ATOM   4218 HE21 GLN C 306     -25.060  38.380 -66.423  1.00 39.62           H  
ATOM   4219 HE22 GLN C 306     -26.001  37.136 -65.630  1.00 39.62           H  
ATOM   4220  N   ARG C 307     -30.726  36.197 -70.719  1.00 37.43           N  
ATOM   4221  CA  ARG C 307     -31.731  36.813 -71.586  1.00 36.89           C  
ATOM   4222  C   ARG C 307     -32.969  35.905 -71.735  1.00 37.18           C  
ATOM   4223  O   ARG C 307     -34.087  36.405 -71.656  1.00 38.38           O  
ATOM   4224  CB  ARG C 307     -31.121  37.188 -72.941  1.00 36.69           C  
ATOM   4225  CG  ARG C 307     -31.529  38.600 -73.386  1.00 36.46           C  
ATOM   4226  CD  ARG C 307     -30.909  38.983 -74.730  1.00 36.14           C  
ATOM   4227  NE  ARG C 307     -29.434  38.976 -74.636  1.00 36.52           N  
ATOM   4228  CZ  ARG C 307     -28.595  38.057 -75.117  1.00 37.00           C  
ATOM   4229  NH1 ARG C 307     -29.046  37.075 -75.896  1.00 36.28           N  
ATOM   4230  NH2 ARG C 307     -27.292  38.133 -74.838  1.00 37.31           N1+
ATOM   4231  H   ARG C 307     -29.842  35.946 -71.138  1.00 37.43           H  
ATOM   4232  HA  ARG C 307     -32.067  37.715 -71.058  1.00 36.89           H  
ATOM   4233  HB2 ARG C 307     -30.030  37.169 -72.871  1.00 36.69           H  
ATOM   4234  HB3 ARG C 307     -31.390  36.454 -73.708  1.00 36.69           H  
ATOM   4235  HG2 ARG C 307     -31.200  39.321 -72.630  1.00 36.46           H  
ATOM   4236  HG3 ARG C 307     -32.619  38.686 -73.442  1.00 36.46           H  
ATOM   4237  HD2 ARG C 307     -31.202  40.007 -74.990  1.00 36.14           H  
ATOM   4238  HD3 ARG C 307     -31.261  38.347 -75.543  1.00 36.14           H  
ATOM   4239  HE  ARG C 307     -29.046  39.709 -74.059  1.00 36.52           H  
ATOM   4240 HH11 ARG C 307     -30.031  37.012 -76.111  1.00 36.28           H  
ATOM   4241 HH12 ARG C 307     -28.403  36.394 -76.273  1.00 36.28           H  
ATOM   4242 HH21 ARG C 307     -26.943  38.887 -74.263  1.00 37.31           H  
ATOM   4243 HH22 ARG C 307     -26.656  37.438 -75.201  1.00 37.31           H  
ATOM   4244  N   LEU C 308     -32.771  34.605 -71.935  1.00 37.44           N  
ATOM   4245  CA  LEU C 308     -33.873  33.648 -72.166  1.00 37.81           C  
ATOM   4246  C   LEU C 308     -34.895  33.661 -70.996  1.00 38.31           C  
ATOM   4247  O   LEU C 308     -36.076  33.377 -71.157  1.00 39.09           O  
ATOM   4248  CB  LEU C 308     -33.331  32.212 -72.298  1.00 38.34           C  
ATOM   4249  CG  LEU C 308     -32.670  31.904 -73.656  1.00 38.11           C  
ATOM   4250  CD1 LEU C 308     -31.751  30.684 -73.539  1.00 38.55           C  
ATOM   4251  CD2 LEU C 308     -33.707  31.638 -74.746  1.00 38.56           C  
ATOM   4252  H   LEU C 308     -31.823  34.265 -72.006  1.00 37.44           H  
ATOM   4253  HA  LEU C 308     -34.411  33.963 -73.059  1.00 37.81           H  
ATOM   4254  HB2 LEU C 308     -32.606  32.041 -71.491  1.00 38.34           H  
ATOM   4255  HB3 LEU C 308     -34.143  31.493 -72.130  1.00 38.34           H  
ATOM   4256  HG  LEU C 308     -32.062  32.759 -73.970  1.00 38.11           H  
ATOM   4257 HD11 LEU C 308     -30.973  30.846 -72.787  1.00 38.55           H  
ATOM   4258 HD12 LEU C 308     -32.312  29.788 -73.257  1.00 38.55           H  
ATOM   4259 HD13 LEU C 308     -31.253  30.483 -74.494  1.00 38.55           H  
ATOM   4260 HD21 LEU C 308     -34.303  30.748 -74.516  1.00 38.56           H  
ATOM   4261 HD22 LEU C 308     -34.389  32.482 -74.869  1.00 38.56           H  
ATOM   4262 HD23 LEU C 308     -33.211  31.467 -75.707  1.00 38.56           H  
ATOM   4263  N   ARG C 309     -34.361  33.916 -69.802  1.00 38.53           N  
ATOM   4264  CA  ARG C 309     -35.171  33.969 -68.589  1.00 39.48           C  
ATOM   4265  C   ARG C 309     -35.984  35.287 -68.573  1.00 40.42           C  
ATOM   4266  O   ARG C 309     -37.060  35.360 -67.994  1.00 41.21           O  
ATOM   4267  CB  ARG C 309     -34.276  33.889 -67.348  1.00 38.77           C  
ATOM   4268  CG  ARG C 309     -33.588  32.522 -67.211  1.00 38.04           C  
ATOM   4269  CD  ARG C 309     -32.344  32.602 -66.338  1.00 38.08           C  
ATOM   4270  NE  ARG C 309     -32.651  32.945 -64.940  1.00 38.40           N  
ATOM   4271  CZ  ARG C 309     -32.653  32.093 -63.916  1.00 39.83           C  
ATOM   4272  NH1 ARG C 309     -32.680  32.552 -62.674  1.00 41.10           N  
ATOM   4273  NH2 ARG C 309     -32.639  30.779 -64.115  1.00 40.21           N1+
ATOM   4274  H   ARG C 309     -33.370  34.099 -69.744  1.00 38.53           H  
ATOM   4275  HA  ARG C 309     -35.887  33.138 -68.609  1.00 39.48           H  
ATOM   4276  HB2 ARG C 309     -33.522  34.685 -67.395  1.00 38.77           H  
ATOM   4277  HB3 ARG C 309     -34.868  34.084 -66.445  1.00 38.77           H  
ATOM   4278  HG2 ARG C 309     -33.281  32.147 -68.194  1.00 38.04           H  
ATOM   4279  HG3 ARG C 309     -34.297  31.796 -66.797  1.00 38.04           H  
ATOM   4280  HD2 ARG C 309     -31.680  33.393 -66.703  1.00 38.08           H  
ATOM   4281  HD3 ARG C 309     -31.761  31.677 -66.381  1.00 38.08           H  
ATOM   4282  HE  ARG C 309     -32.666  33.932 -64.729  1.00 38.40           H  
ATOM   4283 HH11 ARG C 309     -32.692  33.548 -62.504  1.00 41.10           H  
ATOM   4284 HH12 ARG C 309     -32.689  31.907 -61.898  1.00 41.10           H  
ATOM   4285 HH21 ARG C 309     -32.625  30.411 -65.055  1.00 40.21           H  
ATOM   4286 HH22 ARG C 309     -32.641  30.149 -63.326  1.00 40.21           H  
ATOM   4287  N   CYS C 310     -35.403  36.336 -69.131  1.00 41.74           N  
ATOM   4288  CA  CYS C 310     -36.012  37.674 -69.192  1.00 43.84           C  
ATOM   4289  C   CYS C 310     -37.059  37.656 -70.327  1.00 43.62           C  
ATOM   4290  O   CYS C 310     -38.125  38.258 -70.213  1.00 44.97           O  
ATOM   4291  CB  CYS C 310     -34.947  38.747 -69.447  1.00 44.64           C  
ATOM   4292  SG  CYS C 310     -35.515  40.437 -69.071  1.00 49.00           S  
ATOM   4293  H   CYS C 310     -34.506  36.219 -69.580  1.00 41.74           H  
ATOM   4294  HA  CYS C 310     -36.528  37.842 -68.240  1.00 43.84           H  
ATOM   4295  HB2 CYS C 310     -34.608  38.736 -70.488  1.00 44.64           H  
ATOM   4296  HB3 CYS C 310     -34.068  38.560 -68.819  1.00 44.64           H  
ATOM   4297  HG  CYS C 310     -34.366  41.056 -69.374  1.00 49.00           H  
ATOM   4298  N   GLU C 311     -36.714  36.996 -71.427  1.00 43.32           N  
ATOM   4299  CA  GLU C 311     -37.597  36.870 -72.583  1.00 43.26           C  
ATOM   4300  C   GLU C 311     -38.887  36.142 -72.129  1.00 42.53           C  
ATOM   4301  O   GLU C 311     -39.984  36.540 -72.475  1.00 42.58           O  
ATOM   4302  CB  GLU C 311     -36.890  36.145 -73.735  1.00 44.14           C  
ATOM   4303  CG  GLU C 311     -35.813  37.027 -74.381  1.00 44.99           C  
ATOM   4304  CD  GLU C 311     -34.598  36.303 -74.931  1.00 46.52           C  
ATOM   4305  OE1 GLU C 311     -33.544  36.970 -75.048  1.00 45.80           O  
ATOM   4306  OE2 GLU C 311     -34.691  35.082 -75.228  1.00 48.25           O1-
ATOM   4307  H   GLU C 311     -35.790  36.593 -71.482  1.00 43.32           H  
ATOM   4308  HA  GLU C 311     -37.890  37.883 -72.887  1.00 43.26           H  
ATOM   4309  HB2 GLU C 311     -36.459  35.208 -73.366  1.00 44.14           H  
ATOM   4310  HB3 GLU C 311     -37.622  35.862 -74.501  1.00 44.14           H  
ATOM   4311  HG2 GLU C 311     -35.440  37.764 -73.659  1.00 44.99           H  
ATOM   4312  HG3 GLU C 311     -36.263  37.605 -75.198  1.00 44.99           H  
ATOM   4313  N   LEU C 312     -38.731  35.068 -71.365  1.00 42.18           N  
ATOM   4314  CA  LEU C 312     -39.877  34.371 -70.789  1.00 42.67           C  
ATOM   4315  C   LEU C 312     -40.671  35.270 -69.810  1.00 43.19           C  
ATOM   4316  O   LEU C 312     -41.889  35.197 -69.775  1.00 44.34           O  
ATOM   4317  CB  LEU C 312     -39.459  33.099 -70.033  1.00 42.25           C  
ATOM   4318  CG  LEU C 312     -39.292  31.871 -70.945  1.00 41.80           C  
ATOM   4319  CD1 LEU C 312     -38.550  30.763 -70.199  1.00 42.51           C  
ATOM   4320  CD2 LEU C 312     -40.641  31.337 -71.435  1.00 41.80           C  
ATOM   4321  H   LEU C 312     -37.805  34.697 -71.207  1.00 42.18           H  
ATOM   4322  HA  LEU C 312     -40.559  34.140 -71.615  1.00 42.67           H  
ATOM   4323  HB2 LEU C 312     -38.521  33.291 -69.496  1.00 42.25           H  
ATOM   4324  HB3 LEU C 312     -40.202  32.857 -69.260  1.00 42.25           H  
ATOM   4325  HG  LEU C 312     -38.689  32.155 -71.812  1.00 41.80           H  
ATOM   4326 HD11 LEU C 312     -37.568  31.114 -69.865  1.00 42.51           H  
ATOM   4327 HD12 LEU C 312     -39.108  30.434 -69.316  1.00 42.51           H  
ATOM   4328 HD13 LEU C 312     -38.393  29.893 -70.846  1.00 42.51           H  
ATOM   4329 HD21 LEU C 312     -41.290  31.068 -70.594  1.00 41.80           H  
ATOM   4330 HD22 LEU C 312     -41.169  32.071 -72.049  1.00 41.80           H  
ATOM   4331 HD23 LEU C 312     -40.505  30.440 -72.047  1.00 41.80           H  
ATOM   4332  N   ASP C 313     -39.961  36.016 -68.976  1.00 43.54           N  
ATOM   4333  CA  ASP C 313     -40.569  36.841 -67.919  1.00 45.44           C  
ATOM   4334  C   ASP C 313     -41.416  37.977 -68.562  1.00 46.02           C  
ATOM   4335  O   ASP C 313     -42.468  38.359 -68.038  1.00 47.19           O  
ATOM   4336  CB  ASP C 313     -39.503  37.400 -66.987  1.00 45.30           C  
ATOM   4337  CG  ASP C 313     -40.245  38.243 -65.990  1.00 46.34           C  
ATOM   4338  OD1 ASP C 313     -40.107  39.476 -66.063  1.00 47.28           O  
ATOM   4339  OD2 ASP C 313     -41.078  37.692 -65.255  1.00 47.23           O1-
ATOM   4340  H   ASP C 313     -38.954  36.015 -69.056  1.00 43.54           H  
ATOM   4341  HA  ASP C 313     -41.268  36.188 -67.380  1.00 45.44           H  
ATOM   4342  HB2 ASP C 313     -38.775  38.011 -67.529  1.00 45.30           H  
ATOM   4343  HB3 ASP C 313     -38.962  36.600 -66.472  1.00 45.30           H  
ATOM   4344  N   ILE C 314     -40.942  38.486 -69.696  1.00 44.91           N  
ATOM   4345  CA  ILE C 314     -41.656  39.528 -70.428  1.00 45.64           C  
ATOM   4346  C   ILE C 314     -42.860  38.841 -71.129  1.00 47.32           C  
ATOM   4347  O   ILE C 314     -43.985  39.335 -71.069  1.00 49.39           O  
ATOM   4348  CB  ILE C 314     -40.727  40.258 -71.428  1.00 44.24           C  
ATOM   4349  CG1 ILE C 314     -39.713  41.138 -70.659  1.00 43.58           C  
ATOM   4350  CG2 ILE C 314     -41.527  41.116 -72.417  1.00 43.76           C  
ATOM   4351  CD1 ILE C 314     -38.587  41.675 -71.533  1.00 42.32           C  
ATOM   4352  H   ILE C 314     -40.090  38.106 -70.083  1.00 44.91           H  
ATOM   4353  HA  ILE C 314     -42.069  40.240 -69.702  1.00 45.64           H  
ATOM   4354  HB  ILE C 314     -40.173  39.509 -72.010  1.00 44.24           H  
ATOM   4355 HG12 ILE C 314     -40.234  41.982 -70.188  1.00 43.58           H  
ATOM   4356 HG13 ILE C 314     -39.260  40.565 -69.843  1.00 43.58           H  
ATOM   4357 HG21 ILE C 314     -42.239  40.516 -72.992  1.00 43.76           H  
ATOM   4358 HG22 ILE C 314     -42.083  41.905 -71.901  1.00 43.76           H  
ATOM   4359 HG23 ILE C 314     -40.866  41.586 -73.148  1.00 43.76           H  
ATOM   4360 HD11 ILE C 314     -38.060  40.859 -72.039  1.00 42.32           H  
ATOM   4361 HD12 ILE C 314     -38.957  42.372 -72.289  1.00 42.32           H  
ATOM   4362 HD13 ILE C 314     -37.862  42.217 -70.918  1.00 42.32           H  
ATOM   4363  N   MET C 315     -42.585  37.746 -71.840  1.00 47.77           N  
ATOM   4364  CA  MET C 315     -43.577  37.108 -72.702  1.00 48.76           C  
ATOM   4365  C   MET C 315     -44.805  36.583 -71.928  1.00 50.48           C  
ATOM   4366  O   MET C 315     -45.883  36.454 -72.497  1.00 51.76           O  
ATOM   4367  CB  MET C 315     -42.996  35.918 -73.475  1.00 49.45           C  
ATOM   4368  CG  MET C 315     -42.237  36.354 -74.722  1.00 48.84           C  
ATOM   4369  SD  MET C 315     -41.659  34.872 -75.603  1.00 49.40           S  
ATOM   4370  CE  MET C 315     -40.390  35.645 -76.628  1.00 49.07           C  
ATOM   4371  H   MET C 315     -41.650  37.366 -71.807  1.00 47.77           H  
ATOM   4372  HA  MET C 315     -43.951  37.878 -73.389  1.00 48.76           H  
ATOM   4373  HB2 MET C 315     -43.810  35.254 -73.782  1.00 49.45           H  
ATOM   4374  HB3 MET C 315     -42.352  35.323 -72.815  1.00 49.45           H  
ATOM   4375  HG2 MET C 315     -41.386  36.984 -74.456  1.00 48.84           H  
ATOM   4376  HG3 MET C 315     -42.891  36.921 -75.392  1.00 48.84           H  
ATOM   4377  HE1 MET C 315     -40.837  36.387 -77.295  1.00 49.07           H  
ATOM   4378  HE2 MET C 315     -39.627  36.120 -76.006  1.00 49.07           H  
ATOM   4379  HE3 MET C 315     -39.913  34.871 -77.233  1.00 49.07           H  
ATOM   4380  N   ASN C 316     -44.582  36.143 -70.693  1.00 51.50           N  
ATOM   4381  CA  ASN C 316     -45.671  35.598 -69.877  1.00 53.56           C  
ATOM   4382  C   ASN C 316     -46.555  36.748 -69.352  1.00 55.36           C  
ATOM   4383  O   ASN C 316     -47.781  36.681 -69.398  1.00 57.38           O  
ATOM   4384  CB  ASN C 316     -45.155  34.755 -68.715  1.00 53.70           C  
ATOM   4385  CG  ASN C 316     -44.885  33.346 -69.196  1.00 52.49           C  
ATOM   4386  OD1 ASN C 316     -45.723  32.449 -69.089  1.00 51.53           O  
ATOM   4387  ND2 ASN C 316     -43.701  33.154 -69.773  1.00 52.72           N  
ATOM   4388  H   ASN C 316     -43.643  36.162 -70.322  1.00 51.50           H  
ATOM   4389  HA  ASN C 316     -46.308  34.989 -70.534  1.00 53.56           H  
ATOM   4390  HB2 ASN C 316     -45.902  34.688 -67.914  1.00 53.70           H  
ATOM   4391  HB3 ASN C 316     -44.249  35.181 -68.269  1.00 53.70           H  
ATOM   4392 HD21 ASN C 316     -43.043  33.916 -69.841  1.00 52.72           H  
ATOM   4393 HD22 ASN C 316     -43.462  32.245 -70.144  1.00 52.72           H  
ATOM   4394  N   LYS C 317     -45.898  37.843 -68.959  1.00 55.76           N  
ATOM   4395  CA  LYS C 317     -46.437  38.724 -67.925  1.00 57.20           C  
ATOM   4396  C   LYS C 317     -47.115  39.973 -68.524  1.00 58.77           C  
ATOM   4397  O   LYS C 317     -48.022  40.537 -67.931  1.00 61.51           O  
ATOM   4398  CB  LYS C 317     -45.308  39.135 -66.975  1.00  0.00           C  
ATOM   4399  CG  LYS C 317     -45.784  39.912 -65.747  1.00  0.00           C  
ATOM   4400  CD  LYS C 317     -44.749  40.004 -64.618  1.00  0.00           C  
ATOM   4401  CE  LYS C 317     -43.438  40.695 -64.979  1.00  0.00           C  
ATOM   4402  NZ  LYS C 317     -42.528  39.775 -65.632  1.00  0.00           N1+
ATOM   4403  H   LYS C 317     -45.101  38.165 -69.507  1.00 55.76           H  
ATOM   4404  HA  LYS C 317     -47.207  38.170 -67.373  1.00 57.20           H  
ATOM   4405  HB2 LYS C 317     -44.591  39.754 -67.528  1.00  0.00           H  
ATOM   4406  HB3 LYS C 317     -44.785  38.229 -66.645  1.00  0.00           H  
ATOM   4407  HG2 LYS C 317     -46.683  39.432 -65.339  1.00  0.00           H  
ATOM   4408  HG3 LYS C 317     -46.077  40.926 -66.043  1.00  0.00           H  
ATOM   4409  HD2 LYS C 317     -44.554  39.002 -64.215  1.00  0.00           H  
ATOM   4410  HD3 LYS C 317     -45.214  40.575 -63.804  1.00  0.00           H  
ATOM   4411  HE2 LYS C 317     -42.930  41.033 -64.071  1.00  0.00           H  
ATOM   4412  HE3 LYS C 317     -43.587  41.551 -65.643  1.00  0.00           H  
ATOM   4413  HZ1 LYS C 317     -42.289  38.894 -65.114  1.00  0.00           H  
ATOM   4414  HZ2 LYS C 317     -42.747  39.430 -66.580  1.00  0.00           H  
ATOM   4415  HZ3 LYS C 317     -41.546  40.132 -65.752  1.00  0.00           H  
ATOM   4416  N   CYS C 318     -46.572  40.492 -69.621  1.00 59.27           N  
ATOM   4417  CA  CYS C 318     -46.964  41.806 -70.152  1.00 60.17           C  
ATOM   4418  C   CYS C 318     -48.093  41.549 -71.168  1.00 60.54           C  
ATOM   4419  O   CYS C 318     -47.853  41.061 -72.278  1.00 60.28           O  
ATOM   4420  CB  CYS C 318     -45.798  42.517 -70.843  1.00 59.56           C  
ATOM   4421  SG  CYS C 318     -44.473  42.957 -69.659  1.00 62.13           S  
ATOM   4422  H   CYS C 318     -45.907  39.956 -70.159  1.00 59.27           H  
ATOM   4423  HA  CYS C 318     -47.348  42.430 -69.337  1.00 60.17           H  
ATOM   4424  HB2 CYS C 318     -46.147  43.438 -71.321  1.00 59.56           H  
ATOM   4425  HB3 CYS C 318     -45.354  41.889 -71.623  1.00 59.56           H  
ATOM   4426  HG  CYS C 318     -43.677  43.569 -70.549  1.00 62.13           H  
ATOM   4427  N   THR C 319     -49.329  41.768 -70.727  1.00 61.49           N  
ATOM   4428  CA  THR C 319     -50.524  41.324 -71.431  1.00 61.97           C  
ATOM   4429  C   THR C 319     -51.097  42.360 -72.412  1.00 61.63           C  
ATOM   4430  O   THR C 319     -51.919  42.005 -73.262  1.00 61.44           O  
ATOM   4431  CB  THR C 319     -51.633  40.884 -70.454  1.00 64.82           C  
ATOM   4432  OG1 THR C 319     -51.809  41.880 -69.443  1.00 66.53           O  
ATOM   4433  CG2 THR C 319     -51.297  39.556 -69.783  1.00 67.06           C  
ATOM   4434  H   THR C 319     -49.459  42.271 -69.861  1.00 61.49           H  
ATOM   4435  HA  THR C 319     -50.247  40.465 -72.057  1.00 61.97           H  
ATOM   4436  HB  THR C 319     -52.588  40.780 -70.982  1.00 64.82           H  
ATOM   4437 HG21 THR C 319     -51.166  38.759 -70.522  1.00 67.06           H  
ATOM   4438 HG22 THR C 319     -50.384  39.632 -69.184  1.00 67.06           H  
ATOM   4439 HG23 THR C 319     -52.097  39.262 -69.095  1.00 67.06           H  
ATOM   4440  HG1 THR C 319     -52.486  41.550 -68.824  1.00 66.53           H  
ATOM   4441  N   SER C 320     -50.721  43.634 -72.271  1.00 60.43           N  
ATOM   4442  CA  SER C 320     -51.265  44.712 -73.091  1.00 57.75           C  
ATOM   4443  C   SER C 320     -50.209  45.739 -73.526  1.00 56.16           C  
ATOM   4444  O   SER C 320     -49.095  45.796 -72.994  1.00 56.28           O  
ATOM   4445  CB  SER C 320     -52.446  45.399 -72.408  1.00 58.34           C  
ATOM   4446  OG  SER C 320     -52.038  46.035 -71.198  1.00 58.83           O  
ATOM   4447  H   SER C 320     -50.041  43.873 -71.564  1.00 60.43           H  
ATOM   4448  HA  SER C 320     -51.618  44.259 -74.019  1.00 57.75           H  
ATOM   4449  HB2 SER C 320     -53.225  44.670 -72.158  1.00 58.34           H  
ATOM   4450  HB3 SER C 320     -52.882  46.158 -73.064  1.00 58.34           H  
ATOM   4451  HG  SER C 320     -52.837  46.584 -70.948  1.00 58.83           H  
ATOM   4452  N   LEU C 321     -50.587  46.548 -74.518  1.00 54.16           N  
ATOM   4453  CA  LEU C 321     -49.758  47.599 -75.088  1.00 50.97           C  
ATOM   4454  C   LEU C 321     -50.534  48.940 -74.990  1.00 50.34           C  
ATOM   4455  O   LEU C 321     -51.708  49.033 -75.334  1.00 49.42           O  
ATOM   4456  CB  LEU C 321     -49.424  47.328 -76.566  1.00 49.67           C  
ATOM   4457  CG  LEU C 321     -48.701  45.994 -76.854  1.00 48.72           C  
ATOM   4458  CD1 LEU C 321     -48.504  45.819 -78.362  1.00 48.39           C  
ATOM   4459  CD2 LEU C 321     -47.344  45.895 -76.160  1.00 47.41           C  
ATOM   4460  H   LEU C 321     -51.523  46.456 -74.884  1.00 54.16           H  
ATOM   4461  HA  LEU C 321     -48.839  47.675 -74.506  1.00 50.97           H  
ATOM   4462  HB2 LEU C 321     -50.357  47.346 -77.145  1.00 49.67           H  
ATOM   4463  HB3 LEU C 321     -48.819  48.160 -76.950  1.00 49.67           H  
ATOM   4464  HG  LEU C 321     -49.329  45.164 -76.507  1.00 48.72           H  
ATOM   4465 HD11 LEU C 321     -49.458  45.870 -78.895  1.00 48.39           H  
ATOM   4466 HD12 LEU C 321     -47.843  46.590 -78.768  1.00 48.39           H  
ATOM   4467 HD13 LEU C 321     -48.051  44.848 -78.582  1.00 48.39           H  
ATOM   4468 HD21 LEU C 321     -46.714  46.762 -76.386  1.00 47.41           H  
ATOM   4469 HD22 LEU C 321     -47.460  45.826 -75.078  1.00 47.41           H  
ATOM   4470 HD23 LEU C 321     -46.808  44.995 -76.480  1.00 47.41           H  
ATOM   4471  N   CYS C 322     -49.802  49.977 -74.600  1.00 50.58           N  
ATOM   4472  CA  CYS C 322     -50.300  51.336 -74.369  1.00 51.38           C  
ATOM   4473  C   CYS C 322     -49.556  52.310 -75.307  1.00 50.00           C  
ATOM   4474  O   CYS C 322     -48.492  52.003 -75.839  1.00 49.19           O  
ATOM   4475  CB  CYS C 322     -50.077  51.821 -72.930  1.00 53.39           C  
ATOM   4476  SG  CYS C 322     -51.110  50.944 -71.725  1.00 56.21           S  
ATOM   4477  H   CYS C 322     -48.805  49.860 -74.492  1.00 50.58           H  
ATOM   4478  HA  CYS C 322     -51.357  51.373 -74.637  1.00 51.38           H  
ATOM   4479  HB2 CYS C 322     -50.313  52.885 -72.843  1.00 53.39           H  
ATOM   4480  HB3 CYS C 322     -49.030  51.694 -72.636  1.00 53.39           H  
ATOM   4481  HG  CYS C 322     -50.725  51.655 -70.652  1.00 56.21           H  
ATOM   4482  N   CYS C 323     -50.141  53.498 -75.455  1.00 50.15           N  
ATOM   4483  CA  CYS C 323     -49.538  54.631 -76.171  1.00 49.64           C  
ATOM   4484  C   CYS C 323     -48.335  55.156 -75.338  1.00 50.34           C  
ATOM   4485  O   CYS C 323     -48.399  55.294 -74.133  1.00 52.39           O  
ATOM   4486  CB  CYS C 323     -50.596  55.753 -76.303  1.00 49.93           C  
ATOM   4487  SG  CYS C 323     -50.089  57.178 -77.349  1.00 48.38           S1-
ATOM   4488  H   CYS C 323     -51.070  53.628 -75.081  1.00 50.15           H  
ATOM   4489  HA  CYS C 323     -49.196  54.271 -77.148  1.00 49.64           H  
ATOM   4490  HB2 CYS C 323     -50.861  56.087 -75.291  1.00 49.93           H  
ATOM   4491  HB3 CYS C 323     -51.517  55.304 -76.694  1.00 49.93           H  
ATOM   4492  N   LYS C 324     -47.260  55.502 -76.035  1.00 50.51           N  
ATOM   4493  CA  LYS C 324     -46.081  56.082 -75.399  1.00 52.33           C  
ATOM   4494  C   LYS C 324     -46.290  57.581 -75.103  1.00 53.67           C  
ATOM   4495  O   LYS C 324     -45.636  58.113 -74.208  1.00 54.42           O  
ATOM   4496  CB  LYS C 324     -44.812  55.872 -76.252  1.00 53.34           C  
ATOM   4497  CG  LYS C 324     -43.523  56.300 -75.540  1.00 55.61           C  
ATOM   4498  CD  LYS C 324     -42.256  56.184 -76.394  1.00 56.59           C  
ATOM   4499  CE  LYS C 324     -41.480  54.880 -76.251  1.00 58.66           C  
ATOM   4500  NZ  LYS C 324     -41.896  53.874 -77.224  1.00 58.60           N1+
ATOM   4501  H   LYS C 324     -47.251  55.381 -77.037  1.00 50.51           H  
ATOM   4502  HA  LYS C 324     -45.960  55.603 -74.425  1.00 52.33           H  
ATOM   4503  HB2 LYS C 324     -44.727  54.814 -76.514  1.00 53.34           H  
ATOM   4504  HB3 LYS C 324     -44.905  56.431 -77.191  1.00 53.34           H  
ATOM   4505  HG2 LYS C 324     -43.608  57.359 -75.274  1.00 55.61           H  
ATOM   4506  HG3 LYS C 324     -43.407  55.754 -74.599  1.00 55.61           H  
ATOM   4507  HD2 LYS C 324     -41.580  56.977 -76.043  1.00 56.59           H  
ATOM   4508  HD3 LYS C 324     -42.468  56.421 -77.443  1.00 56.59           H  
ATOM   4509  HE2 LYS C 324     -41.550  54.437 -75.255  1.00 58.66           H  
ATOM   4510  HE3 LYS C 324     -40.425  55.081 -76.464  1.00 58.66           H  
ATOM   4511  HZ1 LYS C 324     -42.666  53.243 -76.935  1.00 58.60           H  
ATOM   4512  HZ2 LYS C 324     -42.124  54.283 -78.145  1.00 58.60           H  
ATOM   4513  HZ3 LYS C 324     -41.072  53.255 -77.446  1.00 58.60           H  
ATOM   4514  N   GLN C 325     -47.070  58.250 -75.949  1.00 54.43           N  
ATOM   4515  CA  GLN C 325     -47.132  59.708 -75.919  1.00 56.85           C  
ATOM   4516  C   GLN C 325     -48.039  60.195 -74.770  1.00 60.39           C  
ATOM   4517  O   GLN C 325     -47.780  61.244 -74.176  1.00 62.68           O  
ATOM   4518  CB  GLN C 325     -47.546  60.271 -77.279  1.00 56.55           C  
ATOM   4519  CG  GLN C 325     -47.606  61.797 -77.352  1.00 59.15           C  
ATOM   4520  CD  GLN C 325     -46.256  62.437 -77.123  1.00 60.42           C  
ATOM   4521  OE1 GLN C 325     -45.464  62.629 -78.047  1.00 60.75           O  
ATOM   4522  NE2 GLN C 325     -45.980  62.756 -75.865  1.00 61.89           N  
ATOM   4523  H   GLN C 325     -47.627  57.719 -76.602  1.00 54.43           H  
ATOM   4524  HA  GLN C 325     -46.118  60.054 -75.681  1.00 56.85           H  
ATOM   4525  HB2 GLN C 325     -46.846  59.904 -78.042  1.00 56.55           H  
ATOM   4526  HB3 GLN C 325     -48.526  59.875 -77.552  1.00 56.55           H  
ATOM   4527  HG2 GLN C 325     -48.337  62.201 -76.644  1.00 59.15           H  
ATOM   4528  HG3 GLN C 325     -47.945  62.102 -78.349  1.00 59.15           H  
ATOM   4529 HE21 GLN C 325     -46.659  62.581 -75.139  1.00 61.89           H  
ATOM   4530 HE22 GLN C 325     -45.090  63.175 -75.634  1.00 61.89           H  
ATOM   4531  N   CYS C 326     -49.126  59.474 -74.494  1.00 62.65           N  
ATOM   4532  CA  CYS C 326     -50.090  59.843 -73.445  1.00 66.02           C  
ATOM   4533  C   CYS C 326     -50.251  58.795 -72.300  1.00 66.62           C  
ATOM   4534  O   CYS C 326     -51.056  58.998 -71.390  1.00 69.37           O  
ATOM   4535  CB  CYS C 326     -51.436  60.340 -74.020  1.00 68.31           C  
ATOM   4536  SG  CYS C 326     -52.322  59.105 -75.060  1.00 67.84           S1-
ATOM   4537  H   CYS C 326     -49.288  58.607 -74.986  1.00 62.65           H  
ATOM   4538  HA  CYS C 326     -49.664  60.705 -72.912  1.00 66.02           H  
ATOM   4539  HB2 CYS C 326     -51.231  61.250 -74.599  1.00 68.31           H  
ATOM   4540  HB3 CYS C 326     -52.068  60.670 -73.185  1.00 68.31           H  
ATOM   4541  N   GLN C 327     -49.462  57.727 -72.373  1.00 65.95           N  
ATOM   4542  CA  GLN C 327     -49.188  56.774 -71.290  1.00 66.32           C  
ATOM   4543  C   GLN C 327     -50.380  55.853 -70.937  1.00 67.58           C  
ATOM   4544  O   GLN C 327     -50.266  54.630 -70.960  1.00 66.99           O  
ATOM   4545  CB  GLN C 327     -48.624  57.473 -70.044  1.00 67.21           C  
ATOM   4546  CG  GLN C 327     -48.033  56.479 -69.044  1.00 68.13           C  
ATOM   4547  CD  GLN C 327     -47.268  57.216 -67.969  1.00 70.62           C  
ATOM   4548  OE1 GLN C 327     -46.058  57.407 -68.060  1.00 73.21           O  
ATOM   4549  NE2 GLN C 327     -47.991  57.665 -66.949  1.00 71.21           N  
ATOM   4550  H   GLN C 327     -49.016  57.536 -73.259  1.00 65.95           H  
ATOM   4551  HA  GLN C 327     -48.405  56.121 -71.693  1.00 66.32           H  
ATOM   4552  HB2 GLN C 327     -47.843  58.181 -70.352  1.00 67.21           H  
ATOM   4553  HB3 GLN C 327     -49.395  58.074 -69.545  1.00 67.21           H  
ATOM   4554  HG2 GLN C 327     -47.337  55.793 -69.540  1.00 68.13           H  
ATOM   4555  HG3 GLN C 327     -48.818  55.867 -68.584  1.00 68.13           H  
ATOM   4556 HE21 GLN C 327     -47.547  58.187 -66.207  1.00 71.21           H  
ATOM   4557 HE22 GLN C 327     -48.984  57.483 -66.915  1.00 71.21           H  
ATOM   4558  N   GLU C 328     -51.494  56.462 -70.541  1.00 70.43           N  
ATOM   4559  CA  GLU C 328     -52.603  55.766 -69.876  1.00 72.39           C  
ATOM   4560  C   GLU C 328     -53.577  55.098 -70.885  1.00 70.38           C  
ATOM   4561  O   GLU C 328     -54.497  54.370 -70.522  1.00 72.19           O  
ATOM   4562  CB  GLU C 328     -53.416  56.741 -69.003  1.00 77.62           C  
ATOM   4563  CG  GLU C 328     -52.585  57.599 -68.049  1.00 80.91           C  
ATOM   4564  CD  GLU C 328     -51.693  56.813 -67.123  1.00 82.64           C  
ATOM   4565  OE1 GLU C 328     -50.586  57.305 -66.814  1.00 82.31           O  
ATOM   4566  OE2 GLU C 328     -52.088  55.705 -66.689  1.00 84.41           O1-
ATOM   4567  H   GLU C 328     -51.591  57.457 -70.687  1.00 70.43           H  
ATOM   4568  HA  GLU C 328     -52.180  54.957 -69.270  1.00 72.39           H  
ATOM   4569  HB2 GLU C 328     -53.990  57.417 -69.651  1.00 77.62           H  
ATOM   4570  HB3 GLU C 328     -54.160  56.172 -68.430  1.00 77.62           H  
ATOM   4571  HG2 GLU C 328     -53.263  58.195 -67.426  1.00 80.91           H  
ATOM   4572  HG3 GLU C 328     -51.978  58.314 -68.616  1.00 80.91           H  
ATOM   4573  N   THR C 329     -53.377  55.409 -72.165  1.00 66.89           N  
ATOM   4574  CA  THR C 329     -54.302  55.013 -73.220  1.00 65.28           C  
ATOM   4575  C   THR C 329     -53.855  53.632 -73.743  1.00 62.16           C  
ATOM   4576  O   THR C 329     -52.870  53.510 -74.473  1.00 60.61           O  
ATOM   4577  CB  THR C 329     -54.304  56.047 -74.361  1.00 65.07           C  
ATOM   4578  OG1 THR C 329     -54.684  57.328 -73.839  1.00 67.52           O  
ATOM   4579  CG2 THR C 329     -55.309  55.707 -75.451  1.00 63.04           C  
ATOM   4580  H   THR C 329     -52.539  55.908 -72.429  1.00 66.89           H  
ATOM   4581  HA  THR C 329     -55.309  54.951 -72.787  1.00 65.28           H  
ATOM   4582  HB  THR C 329     -53.305  56.128 -74.800  1.00 65.07           H  
ATOM   4583 HG21 THR C 329     -55.072  54.761 -75.942  1.00 63.04           H  
ATOM   4584 HG22 THR C 329     -56.322  55.649 -75.039  1.00 63.04           H  
ATOM   4585 HG23 THR C 329     -55.328  56.495 -76.210  1.00 63.04           H  
ATOM   4586  HG1 THR C 329     -54.003  57.971 -74.156  1.00 67.52           H  
ATOM   4587  N   GLU C 330     -54.637  52.610 -73.391  1.00 60.69           N  
ATOM   4588  CA  GLU C 330     -54.356  51.218 -73.738  1.00 57.81           C  
ATOM   4589  C   GLU C 330     -54.855  51.023 -75.190  1.00 55.08           C  
ATOM   4590  O   GLU C 330     -55.910  51.507 -75.581  1.00 56.08           O  
ATOM   4591  CB  GLU C 330     -55.025  50.243 -72.768  1.00 59.61           C  
ATOM   4592  CG  GLU C 330     -54.431  48.837 -72.867  1.00 59.29           C  
ATOM   4593  CD  GLU C 330     -55.006  47.947 -71.790  1.00 60.83           C  
ATOM   4594  OE1 GLU C 330     -54.224  47.351 -71.026  1.00 61.00           O  
ATOM   4595  OE2 GLU C 330     -56.254  47.818 -71.739  1.00 62.24           O1-
ATOM   4596  H   GLU C 330     -55.510  52.815 -72.925  1.00 60.69           H  
ATOM   4597  HA  GLU C 330     -53.275  51.088 -73.711  1.00 57.81           H  
ATOM   4598  HB2 GLU C 330     -54.900  50.609 -71.740  1.00 59.61           H  
ATOM   4599  HB3 GLU C 330     -56.106  50.210 -72.953  1.00 59.61           H  
ATOM   4600  HG2 GLU C 330     -53.341  48.871 -72.766  1.00 59.29           H  
ATOM   4601  HG3 GLU C 330     -54.656  48.389 -73.842  1.00 59.29           H  
ATOM   4602  N   ILE C 331     -54.013  50.379 -75.994  1.00 52.05           N  
ATOM   4603  CA  ILE C 331     -54.230  50.230 -77.428  1.00 50.61           C  
ATOM   4604  C   ILE C 331     -54.748  48.815 -77.760  1.00 49.82           C  
ATOM   4605  O   ILE C 331     -55.652  48.687 -78.586  1.00 49.94           O  
ATOM   4606  CB  ILE C 331     -52.944  50.568 -78.226  1.00 48.71           C  
ATOM   4607  CG1 ILE C 331     -52.416  51.992 -77.934  1.00 49.09           C  
ATOM   4608  CG2 ILE C 331     -53.137  50.379 -79.737  1.00 47.75           C  
ATOM   4609  CD1 ILE C 331     -53.391  53.119 -78.240  1.00 50.15           C  
ATOM   4610  H   ILE C 331     -53.163  49.995 -75.608  1.00 52.05           H  
ATOM   4611  HA  ILE C 331     -55.030  50.915 -77.722  1.00 50.61           H  
ATOM   4612  HB  ILE C 331     -52.150  49.872 -77.922  1.00 48.71           H  
ATOM   4613 HG12 ILE C 331     -52.126  52.061 -76.882  1.00 49.09           H  
ATOM   4614 HG13 ILE C 331     -51.499  52.159 -78.512  1.00 49.09           H  
ATOM   4615 HG21 ILE C 331     -53.252  49.321 -79.989  1.00 47.75           H  
ATOM   4616 HG22 ILE C 331     -54.020  50.910 -80.105  1.00 47.75           H  
ATOM   4617 HG23 ILE C 331     -52.267  50.747 -80.291  1.00 47.75           H  
ATOM   4618 HD11 ILE C 331     -53.753  53.074 -79.269  1.00 50.15           H  
ATOM   4619 HD12 ILE C 331     -54.252  53.093 -77.569  1.00 50.15           H  
ATOM   4620 HD13 ILE C 331     -52.901  54.088 -78.106  1.00 50.15           H  
ATOM   4621  N   THR C 332     -54.079  47.782 -77.255  1.00 49.51           N  
ATOM   4622  CA  THR C 332     -54.361  46.403 -77.681  1.00 49.75           C  
ATOM   4623  C   THR C 332     -53.733  45.391 -76.710  1.00 49.89           C  
ATOM   4624  O   THR C 332     -52.971  45.760 -75.817  1.00 49.00           O  
ATOM   4625  CB  THR C 332     -53.932  46.148 -79.146  1.00 48.14           C  
ATOM   4626  OG1 THR C 332     -54.606  45.001 -79.673  1.00 49.14           O  
ATOM   4627  CG2 THR C 332     -52.431  45.994 -79.352  1.00 47.25           C  
ATOM   4628  H   THR C 332     -53.379  47.954 -76.548  1.00 49.51           H  
ATOM   4629  HA  THR C 332     -55.449  46.267 -77.607  1.00 49.75           H  
ATOM   4630  HB  THR C 332     -54.260  46.991 -79.759  1.00 48.14           H  
ATOM   4631 HG21 THR C 332     -51.890  46.872 -78.990  1.00 47.25           H  
ATOM   4632 HG22 THR C 332     -52.042  45.103 -78.852  1.00 47.25           H  
ATOM   4633 HG23 THR C 332     -52.209  45.869 -80.418  1.00 47.25           H  
ATOM   4634  HG1 THR C 332     -54.545  45.092 -80.651  1.00 49.14           H  
ATOM   4635  N   THR C 333     -54.101  44.120 -76.856  1.00 51.26           N  
ATOM   4636  CA  THR C 333     -53.575  43.045 -76.017  1.00 53.56           C  
ATOM   4637  C   THR C 333     -52.383  42.357 -76.727  1.00 54.32           C  
ATOM   4638  O   THR C 333     -52.164  42.499 -77.939  1.00 52.82           O  
ATOM   4639  CB  THR C 333     -54.599  41.994 -75.517  1.00 54.12           C  
ATOM   4640  OG1 THR C 333     -54.749  40.914 -76.442  1.00 53.96           O  
ATOM   4641  CG2 THR C 333     -55.968  42.578 -75.199  1.00 55.16           C  
ATOM   4642  H   THR C 333     -54.758  43.878 -77.583  1.00 51.26           H  
ATOM   4643  HA  THR C 333     -53.187  43.525 -75.116  1.00 53.56           H  
ATOM   4644  HB  THR C 333     -54.197  41.544 -74.602  1.00 54.12           H  
ATOM   4645 HG21 THR C 333     -55.892  43.405 -74.486  1.00 55.16           H  
ATOM   4646 HG22 THR C 333     -56.473  42.932 -76.104  1.00 55.16           H  
ATOM   4647 HG23 THR C 333     -56.617  41.807 -74.768  1.00 55.16           H  
ATOM   4648  HG1 THR C 333     -55.156  40.174 -75.942  1.00 53.96           H  
ATOM   4649  N   LYS C 334     -51.651  41.579 -75.925  1.00 55.76           N  
ATOM   4650  CA  LYS C 334     -50.528  40.767 -76.390  1.00 55.66           C  
ATOM   4651  C   LYS C 334     -50.981  39.560 -77.258  1.00 56.78           C  
ATOM   4652  O   LYS C 334     -50.141  38.895 -77.871  1.00 56.39           O  
ATOM   4653  CB  LYS C 334     -49.719  40.309 -75.165  1.00 57.48           C  
ATOM   4654  CG  LYS C 334     -48.427  39.542 -75.471  1.00 57.27           C  
ATOM   4655  CD  LYS C 334     -48.498  38.104 -74.949  1.00 57.67           C  
ATOM   4656  CE  LYS C 334     -47.285  37.287 -75.367  1.00 56.92           C  
ATOM   4657  NZ  LYS C 334     -47.297  36.016 -74.660  1.00 56.50           N1+
ATOM   4658  H   LYS C 334     -51.849  41.589 -74.935  1.00 55.76           H  
ATOM   4659  HA  LYS C 334     -49.910  41.407 -77.026  1.00 55.66           H  
ATOM   4660  HB2 LYS C 334     -49.441  41.206 -74.596  1.00 57.48           H  
ATOM   4661  HB3 LYS C 334     -50.366  39.721 -74.500  1.00 57.48           H  
ATOM   4662  HG2 LYS C 334     -48.193  39.562 -76.539  1.00 57.27           H  
ATOM   4663  HG3 LYS C 334     -47.590  40.046 -74.972  1.00 57.27           H  
ATOM   4664  HD2 LYS C 334     -49.408  37.618 -75.323  1.00 57.67           H  
ATOM   4665  HD3 LYS C 334     -48.576  38.128 -73.855  1.00 57.67           H  
ATOM   4666  HE2 LYS C 334     -46.344  37.786 -75.118  1.00 56.92           H  
ATOM   4667  HE3 LYS C 334     -47.309  37.059 -76.434  1.00 56.92           H  
ATOM   4668  HZ1 LYS C 334     -47.163  36.092 -73.639  1.00 56.50           H  
ATOM   4669  HZ2 LYS C 334     -48.173  35.465 -74.853  1.00 56.50           H  
ATOM   4670  HZ3 LYS C 334     -46.560  35.348 -74.952  1.00 56.50           H  
ATOM   4671  N   ASN C 335     -52.279  39.261 -77.219  1.00 58.17           N  
ATOM   4672  CA  ASN C 335     -52.876  38.087 -77.872  1.00 59.67           C  
ATOM   4673  C   ASN C 335     -53.645  38.494 -79.152  1.00 58.51           C  
ATOM   4674  O   ASN C 335     -54.214  37.650 -79.844  1.00 59.15           O  
ATOM   4675  CB  ASN C 335     -53.834  37.320 -76.961  1.00 62.55           C  
ATOM   4676  CG  ASN C 335     -53.516  37.511 -75.502  1.00 64.43           C  
ATOM   4677  ND2 ASN C 335     -52.630  36.850 -74.960  1.00 66.95           N  
ATOM   4678  OD1 ASN C 335     -54.225  38.436 -74.857  1.00 63.09           O  
ATOM   4679  H   ASN C 335     -52.901  39.868 -76.703  1.00 58.17           H  
ATOM   4680  HA  ASN C 335     -52.064  37.422 -78.192  1.00 59.67           H  
ATOM   4681  HB2 ASN C 335     -53.814  36.252 -77.207  1.00 62.55           H  
ATOM   4682  HB3 ASN C 335     -54.872  37.645 -77.112  1.00 62.55           H  
ATOM   4683 HD21 ASN C 335     -52.414  36.999 -73.984  1.00 66.95           H  
ATOM   4684 HD22 ASN C 335     -52.119  36.159 -75.490  1.00 66.95           H  
ATOM   4685  N   GLU C 336     -53.566  39.781 -79.488  1.00 57.30           N  
ATOM   4686  CA  GLU C 336     -54.246  40.382 -80.646  1.00 56.56           C  
ATOM   4687  C   GLU C 336     -53.179  40.743 -81.723  1.00 52.77           C  
ATOM   4688  O   GLU C 336     -53.386  41.549 -82.626  1.00 51.21           O  
ATOM   4689  CB  GLU C 336     -55.007  41.643 -80.216  1.00 58.38           C  
ATOM   4690  CG  GLU C 336     -56.180  41.359 -79.277  1.00 64.15           C  
ATOM   4691  CD  GLU C 336     -57.486  41.392 -80.017  1.00 67.69           C  
ATOM   4692  OE1 GLU C 336     -58.333  42.255 -79.682  1.00 71.42           O  
ATOM   4693  OE2 GLU C 336     -57.673  40.600 -80.977  1.00 68.04           O1-
ATOM   4694  H   GLU C 336     -52.955  40.387 -78.961  1.00 57.30           H  
ATOM   4695  HA  GLU C 336     -54.925  39.652 -81.094  1.00 56.56           H  
ATOM   4696  HB2 GLU C 336     -54.303  42.306 -79.697  1.00 58.38           H  
ATOM   4697  HB3 GLU C 336     -55.349  42.198 -81.098  1.00 58.38           H  
ATOM   4698  HG2 GLU C 336     -56.209  42.135 -78.504  1.00 64.15           H  
ATOM   4699  HG3 GLU C 336     -56.089  40.395 -78.768  1.00 64.15           H  
ATOM   4700  N   ILE C 337     -52.021  40.112 -81.568  1.00 50.95           N  
ATOM   4701  CA  ILE C 337     -50.819  40.262 -82.387  1.00 49.56           C  
ATOM   4702  C   ILE C 337     -50.729  38.969 -83.228  1.00 50.69           C  
ATOM   4703  O   ILE C 337     -51.141  37.898 -82.755  1.00 52.12           O  
ATOM   4704  CB  ILE C 337     -49.592  40.431 -81.458  1.00 48.18           C  
ATOM   4705  CG1 ILE C 337     -49.752  41.647 -80.518  1.00 47.48           C  
ATOM   4706  CG2 ILE C 337     -48.295  40.506 -82.256  1.00 46.28           C  
ATOM   4707  CD1 ILE C 337     -48.601  41.822 -79.540  1.00 47.40           C  
ATOM   4708  H   ILE C 337     -51.921  39.452 -80.810  1.00 50.95           H  
ATOM   4709  HA  ILE C 337     -50.933  41.125 -83.046  1.00 49.56           H  
ATOM   4710  HB  ILE C 337     -49.533  39.544 -80.821  1.00 48.18           H  
ATOM   4711 HG12 ILE C 337     -49.864  42.566 -81.099  1.00 47.48           H  
ATOM   4712 HG13 ILE C 337     -50.668  41.534 -79.929  1.00 47.48           H  
ATOM   4713 HG21 ILE C 337     -48.161  39.604 -82.856  1.00 46.28           H  
ATOM   4714 HG22 ILE C 337     -48.291  41.374 -82.922  1.00 46.28           H  
ATOM   4715 HG23 ILE C 337     -47.419  40.565 -81.604  1.00 46.28           H  
ATOM   4716 HD11 ILE C 337     -48.394  40.896 -78.996  1.00 47.40           H  
ATOM   4717 HD12 ILE C 337     -47.689  42.134 -80.054  1.00 47.40           H  
ATOM   4718 HD13 ILE C 337     -48.845  42.599 -78.810  1.00 47.40           H  
ATOM   4719  N   PHE C 338     -50.244  39.089 -84.462  1.00 49.54           N  
ATOM   4720  CA  PHE C 338     -50.121  37.924 -85.335  1.00 49.68           C  
ATOM   4721  C   PHE C 338     -48.904  38.014 -86.271  1.00 49.10           C  
ATOM   4722  O   PHE C 338     -48.423  39.108 -86.604  1.00 46.93           O  
ATOM   4723  CB  PHE C 338     -51.417  37.615 -86.103  1.00 49.64           C  
ATOM   4724  CG  PHE C 338     -51.750  38.489 -87.294  1.00 48.70           C  
ATOM   4725  CD1 PHE C 338     -51.885  39.868 -87.179  1.00 48.69           C  
ATOM   4726  CD2 PHE C 338     -51.975  37.897 -88.526  1.00 48.94           C  
ATOM   4727  CE1 PHE C 338     -52.226  40.640 -88.279  1.00 48.31           C  
ATOM   4728  CE2 PHE C 338     -52.328  38.660 -89.627  1.00 49.13           C  
ATOM   4729  CZ  PHE C 338     -52.451  40.036 -89.502  1.00 48.62           C  
ATOM   4730  H   PHE C 338     -50.030  40.009 -84.819  1.00 49.54           H  
ATOM   4731  HA  PHE C 338     -49.931  37.066 -84.674  1.00 49.68           H  
ATOM   4732  HB2 PHE C 338     -51.337  36.584 -86.456  1.00 49.64           H  
ATOM   4733  HB3 PHE C 338     -52.271  37.634 -85.415  1.00 49.64           H  
ATOM   4734  HD1 PHE C 338     -51.722  40.343 -86.223  1.00 48.69           H  
ATOM   4735  HD2 PHE C 338     -51.875  36.827 -88.630  1.00 48.94           H  
ATOM   4736  HE1 PHE C 338     -52.315  41.712 -88.181  1.00 48.31           H  
ATOM   4737  HE2 PHE C 338     -52.506  38.185 -90.581  1.00 49.13           H  
ATOM   4738  HZ  PHE C 338     -52.723  40.634 -90.359  1.00 48.62           H  
ATOM   4739  N   SER C 339     -48.395  36.841 -86.657  1.00 49.56           N  
ATOM   4740  CA  SER C 339     -47.202  36.711 -87.491  1.00 48.39           C  
ATOM   4741  C   SER C 339     -47.552  36.745 -88.984  1.00 48.69           C  
ATOM   4742  O   SER C 339     -47.900  35.742 -89.587  1.00 49.23           O  
ATOM   4743  CB  SER C 339     -46.438  35.416 -87.197  1.00 47.70           C  
ATOM   4744  OG  SER C 339     -45.997  35.369 -85.838  1.00 49.54           O  
ATOM   4745  H   SER C 339     -48.844  35.992 -86.345  1.00 49.56           H  
ATOM   4746  HA  SER C 339     -46.547  37.551 -87.265  1.00 48.39           H  
ATOM   4747  HB2 SER C 339     -45.547  35.359 -87.829  1.00 47.70           H  
ATOM   4748  HB3 SER C 339     -47.046  34.526 -87.389  1.00 47.70           H  
ATOM   4749  HG  SER C 339     -46.786  35.075 -85.331  1.00 49.54           H  
ATOM   4750  N   LEU C 340     -47.525  37.922 -89.562  1.00 50.41           N  
ATOM   4751  CA  LEU C 340     -47.655  38.120 -91.016  1.00 51.33           C  
ATOM   4752  C   LEU C 340     -46.301  38.573 -91.640  1.00 52.27           C  
ATOM   4753  O   LEU C 340     -46.238  39.277 -92.600  1.00 54.74           O  
ATOM   4754  CB  LEU C 340     -48.828  39.067 -91.313  1.00 51.19           C  
ATOM   4755  CG  LEU C 340     -49.758  38.656 -92.477  1.00 51.62           C  
ATOM   4756  CD1 LEU C 340     -49.116  38.857 -93.846  1.00 50.61           C  
ATOM   4757  CD2 LEU C 340     -50.288  37.225 -92.359  1.00 51.17           C  
ATOM   4758  H   LEU C 340     -47.454  38.754 -88.993  1.00 50.41           H  
ATOM   4759  HA  LEU C 340     -47.839  37.141 -91.467  1.00 51.33           H  
ATOM   4760  HB2 LEU C 340     -49.460  39.139 -90.419  1.00 51.19           H  
ATOM   4761  HB3 LEU C 340     -48.461  40.086 -91.491  1.00 51.19           H  
ATOM   4762  HG  LEU C 340     -50.624  39.330 -92.429  1.00 51.62           H  
ATOM   4763 HD11 LEU C 340     -48.766  39.886 -93.965  1.00 50.61           H  
ATOM   4764 HD12 LEU C 340     -48.267  38.183 -93.998  1.00 50.61           H  
ATOM   4765 HD13 LEU C 340     -49.845  38.662 -94.639  1.00 50.61           H  
ATOM   4766 HD21 LEU C 340     -49.548  36.484 -92.677  1.00 51.17           H  
ATOM   4767 HD22 LEU C 340     -50.581  36.988 -91.332  1.00 51.17           H  
ATOM   4768 HD23 LEU C 340     -51.168  37.097 -92.998  1.00 51.17           H  
ATOM   4769  N   SER C 341     -45.243  38.009 -91.096  1.00 52.57           N  
ATOM   4770  CA  SER C 341     -43.889  38.072 -91.643  1.00 52.33           C  
ATOM   4771  C   SER C 341     -43.117  36.832 -91.136  1.00 53.58           C  
ATOM   4772  O   SER C 341     -43.385  36.318 -90.098  1.00 53.63           O  
ATOM   4773  CB  SER C 341     -43.166  39.349 -91.192  1.00 51.59           C  
ATOM   4774  OG  SER C 341     -41.854  39.441 -91.755  1.00 50.65           O  
ATOM   4775  H   SER C 341     -45.343  37.524 -90.216  1.00 52.57           H  
ATOM   4776  HA  SER C 341     -43.942  38.038 -92.737  1.00 52.33           H  
ATOM   4777  HB2 SER C 341     -43.061  39.386 -90.103  1.00 51.59           H  
ATOM   4778  HB3 SER C 341     -43.735  40.231 -91.505  1.00 51.59           H  
ATOM   4779  HG  SER C 341     -41.656  40.399 -91.794  1.00 50.65           H  
ATOM   4780  N   LEU C 342     -42.110  36.452 -91.870  1.00 55.11           N  
ATOM   4781  CA  LEU C 342     -41.255  35.304 -91.523  1.00 58.30           C  
ATOM   4782  C   LEU C 342     -40.400  35.639 -90.276  1.00 59.59           C  
ATOM   4783  O   LEU C 342     -39.939  34.780 -89.569  1.00 59.73           O  
ATOM   4784  CB  LEU C 342     -40.329  34.896 -92.681  1.00 58.50           C  
ATOM   4785  CG  LEU C 342     -40.386  33.388 -93.012  1.00 59.16           C  
ATOM   4786  CD1 LEU C 342     -39.496  33.090 -94.221  1.00 58.55           C  
ATOM   4787  CD2 LEU C 342     -39.963  32.500 -91.841  1.00 58.68           C  
ATOM   4788  H   LEU C 342     -41.903  36.954 -92.721  1.00 55.11           H  
ATOM   4789  HA  LEU C 342     -41.932  34.489 -91.245  1.00 58.30           H  
ATOM   4790  HB2 LEU C 342     -40.596  35.446 -93.589  1.00 58.50           H  
ATOM   4791  HB3 LEU C 342     -39.290  35.174 -92.459  1.00 58.50           H  
ATOM   4792  HG  LEU C 342     -41.418  33.131 -93.283  1.00 59.16           H  
ATOM   4793 HD11 LEU C 342     -39.794  33.695 -95.081  1.00 58.55           H  
ATOM   4794 HD12 LEU C 342     -38.444  33.307 -94.003  1.00 58.55           H  
ATOM   4795 HD13 LEU C 342     -39.572  32.037 -94.512  1.00 58.55           H  
ATOM   4796 HD21 LEU C 342     -38.962  32.765 -91.483  1.00 58.68           H  
ATOM   4797 HD22 LEU C 342     -40.660  32.581 -91.002  1.00 58.68           H  
ATOM   4798 HD23 LEU C 342     -39.945  31.446 -92.140  1.00 58.68           H  
ATOM   4799  N   CYS C 343     -40.237  36.912 -90.021  1.00 60.02           N  
ATOM   4800  CA  CYS C 343     -39.429  37.389 -88.900  1.00 60.89           C  
ATOM   4801  C   CYS C 343     -40.168  37.036 -87.586  1.00 59.49           C  
ATOM   4802  O   CYS C 343     -39.565  36.734 -86.593  1.00 58.06           O  
ATOM   4803  CB  CYS C 343     -39.217  38.906 -88.927  1.00 62.63           C  
ATOM   4804  SG  CYS C 343     -38.232  39.448 -90.362  1.00 72.82           S  
ATOM   4805  H   CYS C 343     -40.746  37.597 -90.562  1.00 60.02           H  
ATOM   4806  HA  CYS C 343     -38.474  36.848 -88.902  1.00 60.89           H  
ATOM   4807  HB2 CYS C 343     -38.702  39.239 -88.019  1.00 62.63           H  
ATOM   4808  HB3 CYS C 343     -40.177  39.431 -88.973  1.00 62.63           H  
ATOM   4809  HG  CYS C 343     -38.230  40.752 -90.046  1.00 72.82           H  
ATOM   4810  N   GLY C 344     -41.467  37.221 -87.600  1.00 58.23           N  
ATOM   4811  CA  GLY C 344     -42.379  37.056 -86.476  1.00 54.41           C  
ATOM   4812  C   GLY C 344     -43.537  38.046 -86.697  1.00 50.66           C  
ATOM   4813  O   GLY C 344     -43.888  38.279 -87.808  1.00 51.76           O  
ATOM   4814  H   GLY C 344     -41.919  37.541 -88.444  1.00 58.23           H  
ATOM   4815  HA2 GLY C 344     -42.772  36.035 -86.497  1.00 54.41           H  
ATOM   4816  HA3 GLY C 344     -41.837  37.228 -85.545  1.00 54.41           H  
ATOM   4817  N   PRO C 345     -44.078  38.600 -85.653  1.00 48.55           N  
ATOM   4818  CA  PRO C 345     -45.151  39.600 -85.786  1.00 47.93           C  
ATOM   4819  C   PRO C 345     -44.659  41.035 -86.051  1.00 46.43           C  
ATOM   4820  O   PRO C 345     -45.445  41.963 -86.192  1.00 44.72           O  
ATOM   4821  CB  PRO C 345     -45.843  39.554 -84.433  1.00 48.25           C  
ATOM   4822  CG  PRO C 345     -44.686  39.311 -83.475  1.00 49.20           C  
ATOM   4823  CD  PRO C 345     -43.809  38.330 -84.241  1.00 49.39           C  
ATOM   4824  HA  PRO C 345     -45.818  39.353 -86.612  1.00 47.93           H  
ATOM   4825  HB2 PRO C 345     -46.389  40.469 -84.198  1.00 48.25           H  
ATOM   4826  HB3 PRO C 345     -46.536  38.705 -84.392  1.00 48.25           H  
ATOM   4827  HG2 PRO C 345     -45.015  38.933 -82.508  1.00 49.20           H  
ATOM   4828  HG3 PRO C 345     -44.140  40.246 -83.297  1.00 49.20           H  
ATOM   4829  HD2 PRO C 345     -44.087  37.290 -84.037  1.00 49.39           H  
ATOM   4830  HD3 PRO C 345     -42.750  38.470 -84.011  1.00 49.39           H  
ATOM   4831  N   MET C 346     -43.340  41.198 -86.026  1.00 46.78           N  
ATOM   4832  CA  MET C 346     -42.691  42.486 -86.143  1.00 46.87           C  
ATOM   4833  C   MET C 346     -41.518  42.322 -87.119  1.00 47.16           C  
ATOM   4834  O   MET C 346     -40.845  41.283 -87.164  1.00 48.90           O  
ATOM   4835  CB  MET C 346     -42.222  42.973 -84.768  1.00 46.53           C  
ATOM   4836  CG  MET C 346     -41.767  44.430 -84.796  1.00 47.16           C  
ATOM   4837  SD  MET C 346     -41.722  45.184 -83.140  1.00 48.63           S  
ATOM   4838  CE  MET C 346     -40.447  44.156 -82.386  1.00 49.11           C  
ATOM   4839  H   MET C 346     -42.742  40.389 -85.935  1.00 46.78           H  
ATOM   4840  HA  MET C 346     -43.414  43.184 -86.562  1.00 46.87           H  
ATOM   4841  HB2 MET C 346     -41.407  42.333 -84.406  1.00 46.53           H  
ATOM   4842  HB3 MET C 346     -43.049  42.855 -84.059  1.00 46.53           H  
ATOM   4843  HG2 MET C 346     -42.465  45.036 -85.373  1.00 47.16           H  
ATOM   4844  HG3 MET C 346     -40.782  44.531 -85.263  1.00 47.16           H  
ATOM   4845  HE1 MET C 346     -40.859  43.174 -82.151  1.00 49.11           H  
ATOM   4846  HE2 MET C 346     -39.594  44.058 -83.060  1.00 49.11           H  
ATOM   4847  HE3 MET C 346     -40.104  44.614 -81.457  1.00 49.11           H  
ATOM   4848  N   ALA C 347     -41.286  43.392 -87.882  1.00 45.29           N  
ATOM   4849  CA  ALA C 347     -40.167  43.519 -88.796  1.00 41.94           C  
ATOM   4850  C   ALA C 347     -39.791  45.004 -88.861  1.00 39.93           C  
ATOM   4851  O   ALA C 347     -40.549  45.880 -88.466  1.00 39.20           O  
ATOM   4852  CB  ALA C 347     -40.525  42.989 -90.175  1.00 41.77           C  
ATOM   4853  H   ALA C 347     -41.941  44.160 -87.835  1.00 45.29           H  
ATOM   4854  HA  ALA C 347     -39.317  42.957 -88.391  1.00 41.94           H  
ATOM   4855  HB1 ALA C 347     -40.800  41.930 -90.128  1.00 41.77           H  
ATOM   4856  HB2 ALA C 347     -41.380  43.534 -90.588  1.00 41.77           H  
ATOM   4857  HB3 ALA C 347     -39.690  43.095 -90.874  1.00 41.77           H  
ATOM   4858  N   ALA C 348     -38.586  45.268 -89.353  1.00 40.12           N  
ATOM   4859  CA  ALA C 348     -38.112  46.616 -89.642  1.00 40.37           C  
ATOM   4860  C   ALA C 348     -38.324  46.834 -91.147  1.00 40.32           C  
ATOM   4861  O   ALA C 348     -37.868  46.032 -91.967  1.00 39.84           O  
ATOM   4862  CB  ALA C 348     -36.640  46.770 -89.292  1.00 40.14           C  
ATOM   4863  H   ALA C 348     -37.965  44.506 -89.587  1.00 40.12           H  
ATOM   4864  HA  ALA C 348     -38.694  47.330 -89.066  1.00 40.37           H  
ATOM   4865  HB1 ALA C 348     -36.471  46.579 -88.227  1.00 40.14           H  
ATOM   4866  HB2 ALA C 348     -36.020  46.068 -89.859  1.00 40.14           H  
ATOM   4867  HB3 ALA C 348     -36.289  47.781 -89.521  1.00 40.14           H
[truncated: 306,597 more chars]
