# Supplementary material for: DegraderTCM: A Computationally Sparing Approach for Predicting Ternary Degradation Complexes
Source: ACS Med Chem Lett. 2023 Dec 13;15(1):45–53. doi: 10.1021/acsmedchemlett.3c00362 (PMC10788944; doi:10.1021/acsmedchemlett.3c00362)
Supplement: Supplementary file 2 — ml3c00362_si_002.zip [file ml3c00362_si_002.zip › TC models/Application_domain/EGFR-276-active.pdb]

HEADER    LIGASE                                                      
REMARK  99                                                                      
REMARK  99 MOE v2022.02 (Chemical Computing Group ULC) Fri Nov 24 15:58:21 2023 
SEQRES   1 C  143  ACE VAL LEU ARG SER VAL ASN SER ARG GLU PRO SER GLN
SEQRES   2 C  143  VAL ILE PHE CAS ASN ARG SER PRO ARG VAL VAL LEU PRO
SEQRES   3 C  143  VAL TRP LEU ASN PHE ASP GLY GLU PRO GLN PRO TYR PRO
SEQRES   4 C  143  THR LEU PRO PRO GLY THR GLY ARG ARG ILE HIS SER TYR
SEQRES   5 C  143  ARG GLY HIS LEU TRP LEU PHE ARG ASP ALA GLY THR HIS
SEQRES   6 C  143  ASP GLY LEU LEU VAL ASN GLN THR GLU LEU PHE VAL PRO
SEQRES   7 C  143  SER LEU ASN VAL ASP GLY GLN PRO ILE PHE ALA ASN ILE
SEQRES   8 C  143  THR LEU PRO VAL TYR THR LEU LYS GLU ARG CYS LEU GLN
SEQRES   9 C  143  VAL VAL ARG SER LEU VAL LYS PRO GLU ASN TYR ARG ARG
SEQRES  10 C  143  LEU ASP ILE VAL ARG SER LEU TYR GLU ASP LEU GLU ASP
SEQRES  11 C  143  HIS PRO ASN VAL GLN LYS ASP LEU GLU ARG LEU THR NME
SEQRES   1 A  308  GLY GLU ALA PRO ASN GLN ALA LEU LEU ARG ILE LEU LYS
SEQRES   2 A  308  GLU THR GLU PHE LYS LYS ILE LYS VAL LEU SER SER GLY
SEQRES   3 A  308  ALA PHE GLY THR VAL TYR LYS GLY LEU TRP ILE PRO GLU
SEQRES   4 A  308  GLY GLU LYS VAL LYS ILE PRO VAL ALA ILE LYS GLU LEU
SEQRES   5 A  308  ARG GLU ALA THR SER PRO LYS ALA ASN LYS GLU ILE LEU
SEQRES   6 A  308  ASP GLU ALA TYR VAL MET ALA SER VAL ASP ASN PRO HIS
SEQRES   7 A  308  VAL CYS ARG LEU LEU GLY ILE CYS LEU THR SER THR VAL
SEQRES   8 A  308  GLN LEU ILE THR GLN LEU MET PRO PHE GLY CYS LEU LEU
SEQRES   9 A  308  ASP TYR VAL ARG GLU HIS LYS ASP ASN ILE GLY SER GLN
SEQRES  10 A  308  TYR LEU LEU ASN TRP CYS VAL GLN ILE ALA LYS GLY MET
SEQRES  11 A  308  ASN TYR LEU GLU ASP ARG ARG LEU VAL HIS ARG ASP LEU
SEQRES  12 A  308  ALA ALA ARG ASN VAL LEU VAL LYS THR PRO GLN HIS VAL
SEQRES  13 A  308  LYS ILE THR ASP PHE GLY LEU ALA LYS LEU LEU GLY ALA
SEQRES  14 A  308  GLU GLU NME ACE VAL PRO ILE LYS TRP MET ALA LEU GLU
SEQRES  15 A  308  SER ILE LEU HIS ARG ILE TYR THR HIS GLN SER ASP VAL
SEQRES  16 A  308  TRP SER TYR GLY VAL THR VAL TRP GLU LEU MET THR PHE
SEQRES  17 A  308  GLY SER LYS PRO TYR ASP GLY ILE PRO ALA SER GLU ILE
SEQRES  18 A  308  SER SER ILE LEU GLU LYS GLY GLU ARG LEU PRO GLN PRO
SEQRES  19 A  308  PRO ILE CYS THR ILE ASP VAL TYR MET ILE MET VAL LYS
SEQRES  20 A  308  CYS TRP MET ILE ASP ALA ASP SER ARG PRO LYS PHE ARG
SEQRES  21 A  308  GLU LEU ILE ILE GLU PHE SER LYS MET ALA ARG ASP PRO
SEQRES  22 A  308  GLN ARG TYR LEU VAL ILE GLN GLY ASP GLU ARG MET HIS
SEQRES  23 A  308  LEU NME ACE MET ASP GLU GLU ASP MET ASP ASP VAL VAL
SEQRES  24 A  308  ASP ALA ASP GLU TYR LEU ILE PRO NME
HELIX    1   1 LEU C  158  LEU C  169  1               Generated by MOE   12
HELIX    2   2 ARG C  182  GLU C  189  1               Generated by MOE    8
HELIX    3   3 VAL C  194  ARG C  200  1               Generated by MOE    7
HELIX    4   4 PRO A  753  VAL A  765  1               Generated by MOE   13
HELIX    5   5 LEU A  798  GLU A  804  1               Generated by MOE    7
HELIX    6   6 SER A  811  ARG A  831  1               Generated by MOE   21
HELIX    7   7 ALA A  840  ASN A  842  5               Generated by MOE    3
HELIX    8   8 ILE A  878  TRP A  880  5               Generated by MOE    3
HELIX    9   9 LEU A  883  LEU A  887  1               Generated by MOE    5
HELIX   10  10 HIS A  893  MET A  908  1               Generated by MOE   16
HELIX   11  11 SER A  924  LEU A  927  1               Generated by MOE    4
HELIX   12  12 ILE A  941  CYS A  950  1               Generated by MOE   10
HELIX   13  13 PHE A  961  MET A  971  1               Generated by MOE   11
HELIX   14  14 PRO A  975  TYR A  978  1               Generated by MOE    4
SHEET    1       PRO C  71  GLN C  73                  Generated by MOE
SHEET    2       VAL C  74  ASN C  78                  Generated by MOE
SHEET    3       VAL C  84  LEU C  89                  Generated by MOE
SHEET    4       PRO C  95  PRO C  97                  Generated by MOE
SHEET    5       GLY C 106  TYR C 112                  Generated by MOE
SHEET    6       LEU C 116  ASP C 121                  Generated by MOE
SHEET    7       LEU C 129  VAL C 130                  Generated by MOE
SHEET    8       LEU C 135  PHE C 136                  Generated by MOE
SHEET    9       ILE C 147  ILE C 151                  Generated by MOE
SHEET   10       THR C 152  THR C 152                  Generated by MOE
SHEET   11       PHE A 712  SER A 719                  Generated by MOE
SHEET   12       GLY A 724  TRP A 731                  Generated by MOE
SHEET   13       ILE A 740  LEU A 747                  Generated by MOE
SHEET   14       GLY A 779  GLY A 779                  Generated by MOE
SHEET   15       ILE A 780  ILE A 780                  Generated by MOE
SHEET   16       CYS A 781  LEU A 782                  Generated by MOE
SHEET   17       VAL A 786  GLN A 791                  Generated by MOE
SHEET   18       LEU A 833  VAL A 834                  Generated by MOE
SHEET   19       VAL A 843  THR A 847                  Generated by MOE
SHEET   20       HIS A 850  LYS A 852                  Generated by MOE
SHEET   21       ILE A 853  ILE A 853                  Generated by MOE
SHEET   22       LYS A 860  LEU A 861                  Generated by MOE
ATOM      1  CH3 ACE C  61      29.386  58.388 102.136  1.00  0.00           C  
ATOM      2  C   ACE C  61      29.438  59.901 102.138  1.00  0.00           C  
ATOM      3  O   ACE C  61      30.089  60.466 103.016  1.00  0.00           O  
ATOM      4 HH31 ACE C  61      29.994  58.009 102.965  1.00  0.00           H  
ATOM      5 HH32 ACE C  61      29.797  57.979 101.212  1.00  0.00           H  
ATOM      6 HH33 ACE C  61      28.361  58.035 102.276  1.00  0.00           H  
ATOM      7  N   VAL C  62      28.563  60.529 101.387  1.00 67.97           N  
ATOM      8  CA  VAL C  62      28.651  61.833 100.748  1.00 67.85           C  
ATOM      9  C   VAL C  62      27.324  62.225 100.064  1.00 61.77           C  
ATOM     10  O   VAL C  62      26.936  63.395 100.065  1.00 65.52           O  
ATOM     11  CB  VAL C  62      29.878  61.975  99.819  1.00  0.00           C  
ATOM     12  CG1 VAL C  62      29.898  60.983  98.654  1.00  0.00           C  
ATOM     13  CG2 VAL C  62      30.017  63.412  99.307  1.00  0.00           C  
ATOM     14  H   VAL C  62      27.745  60.023 101.730  1.00 67.97           H  
ATOM     15  HA  VAL C  62      28.777  62.540 101.580  1.00 67.85           H  
ATOM     16  HB  VAL C  62      30.772  61.770 100.422  1.00  0.00           H  
ATOM     17 HG11 VAL C  62      29.908  59.950  99.015  1.00  0.00           H  
ATOM     18 HG12 VAL C  62      29.039  61.101  97.993  1.00  0.00           H  
ATOM     19 HG13 VAL C  62      30.793  61.129  98.042  1.00  0.00           H  
ATOM     20 HG21 VAL C  62      29.226  63.672  98.597  1.00  0.00           H  
ATOM     21 HG22 VAL C  62      29.983  64.127 100.136  1.00  0.00           H  
ATOM     22 HG23 VAL C  62      30.972  63.552  98.797  1.00  0.00           H  
ATOM     23  N   LEU C  63      26.715  61.264  99.370  1.00 55.60           N  
ATOM     24  CA  LEU C  63      25.511  61.494  98.573  1.00 50.04           C  
ATOM     25  C   LEU C  63      24.475  60.416  98.951  1.00 46.88           C  
ATOM     26  O   LEU C  63      24.814  59.348  99.451  1.00 47.77           O  
ATOM     27  CB  LEU C  63      25.817  61.440  97.070  1.00 51.00           C  
ATOM     28  CG  LEU C  63      26.717  62.581  96.547  1.00 55.19           C  
ATOM     29  CD1 LEU C  63      27.111  62.315  95.092  1.00 56.81           C  
ATOM     30  CD2 LEU C  63      26.062  63.958  96.657  1.00 54.49           C  
ATOM     31  H   LEU C  63      27.088  60.326  99.384  1.00 55.60           H  
ATOM     32  HA  LEU C  63      25.077  62.464  98.841  1.00 50.04           H  
ATOM     33  HB2 LEU C  63      26.308  60.481  96.856  1.00 51.00           H  
ATOM     34  HB3 LEU C  63      24.879  61.432  96.503  1.00 51.00           H  
ATOM     35  HG  LEU C  63      27.640  62.606  97.131  1.00 55.19           H  
ATOM     36 HD11 LEU C  63      27.618  61.349  94.995  1.00 56.81           H  
ATOM     37 HD12 LEU C  63      26.234  62.309  94.437  1.00 56.81           H  
ATOM     38 HD13 LEU C  63      27.799  63.086  94.731  1.00 56.81           H  
ATOM     39 HD21 LEU C  63      25.128  64.003  96.091  1.00 54.49           H  
ATOM     40 HD22 LEU C  63      25.844  64.223  97.694  1.00 54.49           H  
ATOM     41 HD23 LEU C  63      26.728  64.732  96.260  1.00 54.49           H  
ATOM     42  N   ARG C  64      23.207  60.740  98.738  1.00 44.49           N  
ATOM     43  CA  ARG C  64      22.058  59.893  99.063  1.00 42.10           C  
ATOM     44  C   ARG C  64      20.796  60.488  98.407  1.00 38.23           C  
ATOM     45  O   ARG C  64      20.705  61.696  98.190  1.00 38.54           O  
ATOM     46  CB  ARG C  64      21.869  59.782 100.589  1.00 45.31           C  
ATOM     47  CG  ARG C  64      21.662  61.145 101.275  1.00 51.87           C  
ATOM     48  CD  ARG C  64      22.004  61.134 102.760  1.00 58.53           C  
ATOM     49  NE  ARG C  64      21.106  60.268 103.528  1.00 68.17           N  
ATOM     50  CZ  ARG C  64      21.371  59.046 103.995  1.00 75.45           C  
ATOM     51  NH1 ARG C  64      22.551  58.461 103.783  1.00 73.21           N  
ATOM     52  NH2 ARG C  64      20.439  58.400 104.690  1.00 81.94           N1+
ATOM     53  H   ARG C  64      22.996  61.650  98.353  1.00 44.49           H  
ATOM     54  HA  ARG C  64      22.251  58.900  98.642  1.00 42.10           H  
ATOM     55  HB2 ARG C  64      21.011  59.136 100.811  1.00 45.31           H  
ATOM     56  HB3 ARG C  64      22.749  59.291 101.017  1.00 45.31           H  
ATOM     57  HG2 ARG C  64      20.618  61.456 101.143  1.00 51.87           H  
ATOM     58  HG3 ARG C  64      22.284  61.914 100.805  1.00 51.87           H  
ATOM     59  HD2 ARG C  64      21.876  62.146 103.162  1.00 58.53           H  
ATOM     60  HD3 ARG C  64      23.052  60.875 102.938  1.00 58.53           H  
ATOM     61  HE  ARG C  64      20.194  60.653 103.725  1.00 68.17           H  
ATOM     62 HH11 ARG C  64      23.266  58.942 103.257  1.00 73.21           H  
ATOM     63 HH12 ARG C  64      22.729  57.537 104.149  1.00 73.21           H  
ATOM     64 HH21 ARG C  64      19.543  58.834 104.859  1.00 81.94           H  
ATOM     65 HH22 ARG C  64      20.628  57.475 105.049  1.00 81.94           H  
ATOM     66  N   SER C  65      19.818  59.632  98.132  1.00 34.17           N  
ATOM     67  CA  SER C  65      18.503  60.069  97.647  1.00 32.26           C  
ATOM     68  C   SER C  65      17.533  60.376  98.816  1.00 34.39           C  
ATOM     69  O   SER C  65      17.778  59.998  99.970  1.00 34.01           O  
ATOM     70  CB  SER C  65      17.867  59.034  96.720  1.00 29.51           C  
ATOM     71  OG  SER C  65      18.550  58.989  95.464  1.00 26.31           O  
ATOM     72  H   SER C  65      19.967  58.640  98.256  1.00 34.17           H  
ATOM     73  HA  SER C  65      18.658  60.998  97.088  1.00 32.26           H  
ATOM     74  HB2 SER C  65      16.821  59.279  96.507  1.00 29.51           H  
ATOM     75  HB3 SER C  65      17.875  58.031  97.155  1.00 29.51           H  
ATOM     76  HG  SER C  65      19.448  58.617  95.650  1.00 26.31           H  
ATOM     77  N   VAL C  66      16.484  61.131  98.493  1.00 36.28           N  
ATOM     78  CA  VAL C  66      15.425  61.524  99.427  1.00 38.45           C  
ATOM     79  C   VAL C  66      14.101  60.778  99.089  1.00 37.94           C  
ATOM     80  O   VAL C  66      13.759  60.544  97.935  1.00 38.13           O  
ATOM     81  CB  VAL C  66      15.220  63.064  99.384  1.00 40.69           C  
ATOM     82  CG1 VAL C  66      14.263  63.557 100.476  1.00 43.28           C  
ATOM     83  CG2 VAL C  66      16.550  63.819  99.534  1.00 44.19           C  
ATOM     84  H   VAL C  66      16.449  61.533  97.568  1.00 36.28           H  
ATOM     85  HA  VAL C  66      15.731  61.230 100.439  1.00 38.45           H  
ATOM     86  HB  VAL C  66      14.790  63.338  98.412  1.00 40.69           H  
ATOM     87 HG11 VAL C  66      13.250  63.181 100.323  1.00 43.28           H  
ATOM     88 HG12 VAL C  66      14.600  63.244 101.470  1.00 43.28           H  
ATOM     89 HG13 VAL C  66      14.197  64.650 100.471  1.00 43.28           H  
ATOM     90 HG21 VAL C  66      17.059  63.540 100.463  1.00 44.19           H  
ATOM     91 HG22 VAL C  66      17.226  63.614  98.698  1.00 44.19           H  
ATOM     92 HG23 VAL C  66      16.384  64.902  99.551  1.00 44.19           H  
ATOM     93  N   ASN C  67      13.317  60.506 100.129  1.00 38.25           N  
ATOM     94  CA  ASN C  67      11.963  59.918 100.024  1.00 38.12           C  
ATOM     95  C   ASN C  67      10.982  61.115  99.914  1.00 37.09           C  
ATOM     96  O   ASN C  67      10.087  61.320 100.731  1.00 35.83           O  
ATOM     97  CB  ASN C  67      11.658  59.034 101.232  1.00 40.73           C  
ATOM     98  CG  ASN C  67      10.632  57.975 100.875  1.00 42.77           C  
ATOM     99  OD1 ASN C  67       9.422  58.195 100.897  1.00 40.81           O  
ATOM    100  ND2 ASN C  67      11.133  56.795 100.532  1.00 46.75           N  
ATOM    101  H   ASN C  67      13.630  60.756 101.056  1.00 38.25           H  
ATOM    102  HA  ASN C  67      11.898  59.346  99.090  1.00 38.12           H  
ATOM    103  HB2 ASN C  67      11.287  59.604 102.092  1.00 40.73           H  
ATOM    104  HB3 ASN C  67      12.572  58.531 101.573  1.00 40.73           H  
ATOM    105 HD21 ASN C  67      10.514  56.039 100.276  1.00 46.75           H  
ATOM    106 HD22 ASN C  67      12.133  56.653 100.526  1.00 46.75           H  
ATOM    107  N   SER C  68      11.161  61.879  98.836  1.00 36.18           N  
ATOM    108  CA  SER C  68      10.456  63.145  98.560  1.00 36.17           C  
ATOM    109  C   SER C  68       9.041  62.855  98.031  1.00 36.83           C  
ATOM    110  O   SER C  68       8.037  63.365  98.511  1.00 38.99           O  
ATOM    111  CB  SER C  68      11.225  63.894  97.464  1.00 34.47           C  
ATOM    112  OG  SER C  68      11.524  62.935  96.435  1.00 31.20           O  
ATOM    113  H   SER C  68      11.820  61.584  98.130  1.00 36.18           H  
ATOM    114  HA  SER C  68      10.378  63.733  99.480  1.00 36.17           H  
ATOM    115  HB2 SER C  68      12.176  64.275  97.851  1.00 34.47           H  
ATOM    116  HB3 SER C  68      10.644  64.713  97.033  1.00 34.47           H  
ATOM    117  HG  SER C  68      12.108  63.381  95.778  1.00 31.20           H  
ATOM    118  N   ARG C  69       8.999  62.008  97.008  1.00 36.36           N  
ATOM    119  CA  ARG C  69       7.782  61.592  96.319  1.00 39.70           C  
ATOM    120  C   ARG C  69       7.242  62.668  95.345  1.00 37.71           C  
ATOM    121  O   ARG C  69       6.098  62.650  94.911  1.00 37.60           O  
ATOM    122  CB  ARG C  69       6.703  61.011  97.246  1.00 45.57           C  
ATOM    123  CG  ARG C  69       7.295  60.049  98.282  1.00 50.89           C  
ATOM    124  CD  ARG C  69       6.229  59.222  98.984  1.00 58.64           C  
ATOM    125  NE  ARG C  69       6.853  58.317  99.961  1.00 64.79           N  
ATOM    126  CZ  ARG C  69       6.392  57.110 100.292  1.00 70.91           C  
ATOM    127  NH1 ARG C  69       5.212  56.681  99.845  1.00 72.08           N  
ATOM    128  NH2 ARG C  69       7.125  56.316 101.069  1.00 74.78           N1+
ATOM    129  H   ARG C  69       9.860  61.588  96.687  1.00 36.36           H  
ATOM    130  HA  ARG C  69       8.116  60.774  95.667  1.00 39.70           H  
ATOM    131  HB2 ARG C  69       6.156  61.811  97.758  1.00 45.57           H  
ATOM    132  HB3 ARG C  69       5.961  60.486  96.630  1.00 45.57           H  
ATOM    133  HG2 ARG C  69       7.856  60.604  99.041  1.00 50.89           H  
ATOM    134  HG3 ARG C  69       8.012  59.377  97.799  1.00 50.89           H  
ATOM    135  HD2 ARG C  69       5.694  58.640  98.228  1.00 58.64           H  
ATOM    136  HD3 ARG C  69       5.527  59.867  99.520  1.00 58.64           H  
ATOM    137  HE  ARG C  69       7.763  58.580 100.312  1.00 64.79           H  
ATOM    138 HH11 ARG C  69       4.649  57.277  99.254  1.00 72.08           H  
ATOM    139 HH12 ARG C  69       4.881  55.761 100.096  1.00 72.08           H  
ATOM    140 HH21 ARG C  69       8.025  56.629 101.405  1.00 74.78           H  
ATOM    141 HH22 ARG C  69       6.782  55.401 101.324  1.00 74.78           H  
ATOM    142  N   GLU C  70       8.163  63.518  94.879  1.00 35.52           N  
ATOM    143  CA  GLU C  70       7.942  64.459  93.774  1.00 35.93           C  
ATOM    144  C   GLU C  70       8.227  63.682  92.458  1.00 31.99           C  
ATOM    145  O   GLU C  70       9.373  63.293  92.261  1.00 30.16           O  
ATOM    146  CB  GLU C  70       8.983  65.586  93.817  1.00 40.50           C  
ATOM    147  CG  GLU C  70       8.851  66.582  94.963  1.00 47.34           C  
ATOM    148  CD  GLU C  70      10.117  67.412  94.876  1.00 55.73           C  
ATOM    149  OE1 GLU C  70      10.220  68.243  93.939  1.00 58.68           O  
ATOM    150  OE2 GLU C  70      11.044  67.170  95.686  1.00 56.10           O1-
ATOM    151  H   GLU C  70       9.076  63.542  95.310  1.00 35.52           H  
ATOM    152  HA  GLU C  70       6.930  64.865  93.819  1.00 35.93           H  
ATOM    153  HB2 GLU C  70       9.974  65.122  93.880  1.00 40.50           H  
ATOM    154  HB3 GLU C  70       8.954  66.131  92.864  1.00 40.50           H  
ATOM    155  HG2 GLU C  70       8.789  66.078  95.933  1.00 47.34           H  
ATOM    156  HG3 GLU C  70       7.966  67.213  94.842  1.00 47.34           H  
ATOM    157  N   PRO C  71       7.221  63.421  91.607  1.00 30.74           N  
ATOM    158  CA  PRO C  71       7.470  62.694  90.355  1.00 29.55           C  
ATOM    159  C   PRO C  71       8.245  63.539  89.313  1.00 29.13           C  
ATOM    160  O   PRO C  71       8.196  64.773  89.335  1.00 28.58           O  
ATOM    161  CB  PRO C  71       6.075  62.382  89.794  1.00 29.35           C  
ATOM    162  CG  PRO C  71       5.130  62.625  90.964  1.00 31.96           C  
ATOM    163  CD  PRO C  71       5.812  63.735  91.745  1.00 31.83           C  
ATOM    164  HA  PRO C  71       8.025  61.779  90.580  1.00 29.55           H  
ATOM    165  HB2 PRO C  71       5.813  63.051  88.965  1.00 29.35           H  
ATOM    166  HB3 PRO C  71       6.006  61.356  89.419  1.00 29.35           H  
ATOM    167  HG2 PRO C  71       5.069  61.718  91.579  1.00 31.96           H  
ATOM    168  HG3 PRO C  71       4.118  62.891  90.646  1.00 31.96           H  
ATOM    169  HD2 PRO C  71       5.477  63.769  92.780  1.00 31.83           H  
ATOM    170  HD3 PRO C  71       5.642  64.713  91.281  1.00 31.83           H  
ATOM    171  N   SER C  72       8.865  62.825  88.372  1.00 28.28           N  
ATOM    172  CA  SER C  72       9.457  63.424  87.182  1.00 29.20           C  
ATOM    173  C   SER C  72       9.427  62.394  86.030  1.00 29.62           C  
ATOM    174  O   SER C  72       9.794  61.227  86.189  1.00 27.40           O  
ATOM    175  CB  SER C  72      10.900  63.880  87.411  1.00 29.55           C  
ATOM    176  OG  SER C  72      11.340  64.723  86.345  1.00 29.18           O  
ATOM    177  H   SER C  72       8.942  61.827  88.504  1.00 28.28           H  
ATOM    178  HA  SER C  72       8.849  64.294  86.908  1.00 29.20           H  
ATOM    179  HB2 SER C  72      11.583  63.025  87.466  1.00 29.55           H  
ATOM    180  HB3 SER C  72      10.994  64.435  88.350  1.00 29.55           H  
ATOM    181  HG  SER C  72      11.362  65.649  86.680  1.00 29.18           H  
ATOM    182  N   GLN C  73       8.939  62.876  84.887  1.00 30.58           N  
ATOM    183  CA  GLN C  73       8.829  62.112  83.652  1.00 33.05           C  
ATOM    184  C   GLN C  73      10.067  62.494  82.816  1.00 31.46           C  
ATOM    185  O   GLN C  73      10.222  63.645  82.391  1.00 30.24           O  
ATOM    186  CB  GLN C  73       7.545  62.473  82.899  1.00 39.52           C  
ATOM    187  CG  GLN C  73       6.299  61.774  83.439  1.00 48.66           C  
ATOM    188  CD  GLN C  73       6.031  61.891  84.929  1.00 59.76           C  
ATOM    189  OE1 GLN C  73       5.799  60.872  85.603  1.00 63.72           O  
ATOM    190  NE2 GLN C  73       5.991  63.116  85.449  1.00 66.56           N  
ATOM    191  H   GLN C  73       8.637  63.839  84.862  1.00 30.58           H  
ATOM    192  HA  GLN C  73       8.848  61.041  83.879  1.00 33.05           H  
ATOM    193  HB2 GLN C  73       7.386  63.556  82.898  1.00 39.52           H  
ATOM    194  HB3 GLN C  73       7.653  62.189  81.843  1.00 39.52           H  
ATOM    195  HG2 GLN C  73       6.373  60.706  83.200  1.00 48.66           H  
ATOM    196  HG3 GLN C  73       5.415  62.153  82.913  1.00 48.66           H  
ATOM    197 HE21 GLN C  73       5.766  63.243  86.425  1.00 66.56           H  
ATOM    198 HE22 GLN C  73       6.187  63.918  84.867  1.00 66.56           H  
ATOM    199  N   VAL C  74      10.981  61.538  82.689  1.00 29.05           N  
ATOM    200  CA  VAL C  74      12.327  61.748  82.164  1.00 28.93           C  
ATOM    201  C   VAL C  74      12.498  60.862  80.904  1.00 28.74           C  
ATOM    202  O   VAL C  74      12.024  59.713  80.845  1.00 28.91           O  
ATOM    203  CB  VAL C  74      13.416  61.417  83.216  1.00 27.85           C  
ATOM    204  CG1 VAL C  74      14.810  61.853  82.750  1.00 27.60           C  
ATOM    205  CG2 VAL C  74      13.133  62.068  84.575  1.00 28.92           C  
ATOM    206  H   VAL C  74      10.736  60.596  82.959  1.00 29.05           H  
ATOM    207  HA  VAL C  74      12.413  62.800  81.885  1.00 28.93           H  
ATOM    208  HB  VAL C  74      13.445  60.332  83.370  1.00 27.85           H  
ATOM    209 HG11 VAL C  74      15.103  61.341  81.831  1.00 27.60           H  
ATOM    210 HG12 VAL C  74      14.853  62.932  82.571  1.00 27.60           H  
ATOM    211 HG13 VAL C  74      15.564  61.608  83.504  1.00 27.60           H  
ATOM    212 HG21 VAL C  74      13.015  63.152  84.481  1.00 28.92           H  
ATOM    213 HG22 VAL C  74      12.224  61.660  85.026  1.00 28.92           H  
ATOM    214 HG23 VAL C  74      13.951  61.877  85.279  1.00 28.92           H  
ATOM    215  N   ILE C  75      13.175  61.438  79.907  1.00 27.75           N  
ATOM    216  CA  ILE C  75      13.690  60.728  78.747  1.00 28.58           C  
ATOM    217  C   ILE C  75      15.200  60.536  79.010  1.00 27.23           C  
ATOM    218  O   ILE C  75      15.973  61.499  79.076  1.00 28.21           O  
ATOM    219  CB  ILE C  75      13.512  61.504  77.417  1.00 30.59           C  
ATOM    220  CG1 ILE C  75      12.113  62.111  77.219  1.00 32.27           C  
ATOM    221  CG2 ILE C  75      13.890  60.616  76.224  1.00 30.54           C  
ATOM    222  CD1 ILE C  75      10.957  61.126  77.262  1.00 35.23           C  
ATOM    223  H   ILE C  75      13.341  62.433  79.947  1.00 27.75           H  
ATOM    224  HA  ILE C  75      13.193  59.759  78.676  1.00 28.58           H  
ATOM    225  HB  ILE C  75      14.207  62.354  77.411  1.00 30.59           H  
ATOM    226 HG12 ILE C  75      11.962  62.879  77.982  1.00 32.27           H  
ATOM    227 HG13 ILE C  75      12.082  62.638  76.257  1.00 32.27           H  
ATOM    228 HG21 ILE C  75      14.955  60.363  76.248  1.00 30.54           H  
ATOM    229 HG22 ILE C  75      13.324  59.678  76.222  1.00 30.54           H  
ATOM    230 HG23 ILE C  75      13.701  61.129  75.275  1.00 30.54           H  
ATOM    231 HD11 ILE C  75      11.057  60.363  76.486  1.00 35.23           H  
ATOM    232 HD12 ILE C  75      10.884  60.631  78.233  1.00 35.23           H  
ATOM    233 HD13 ILE C  75      10.012  61.652  77.090  1.00 35.23           H  
ATOM    234  N   PHE C  76      15.603  59.278  79.163  1.00 24.94           N  
ATOM    235  CA  PHE C  76      17.015  58.913  79.098  1.00 23.71           C  
ATOM    236  C   PHE C  76      17.282  58.727  77.593  1.00 26.27           C  
ATOM    237  O   PHE C  76      16.502  58.069  76.903  1.00 26.97           O  
ATOM    238  CB  PHE C  76      17.358  57.581  79.781  1.00 22.35           C  
ATOM    239  CG  PHE C  76      17.279  57.480  81.288  1.00 21.85           C  
ATOM    240  CD1 PHE C  76      16.993  58.562  82.123  1.00 21.97           C  
ATOM    241  CD2 PHE C  76      17.566  56.253  81.880  1.00 21.40           C  
ATOM    242  CE1 PHE C  76      16.962  58.407  83.504  1.00 21.67           C  
ATOM    243  CE2 PHE C  76      17.546  56.101  83.257  1.00 20.98           C  
ATOM    244  CZ  PHE C  76      17.246  57.175  84.073  1.00 21.13           C  
ATOM    245  H   PHE C  76      14.912  58.551  79.280  1.00 24.94           H  
ATOM    246  HA  PHE C  76      17.633  59.726  79.484  1.00 23.71           H  
ATOM    247  HB2 PHE C  76      16.720  56.796  79.360  1.00 22.35           H  
ATOM    248  HB3 PHE C  76      18.388  57.319  79.503  1.00 22.35           H  
ATOM    249  HD1 PHE C  76      16.794  59.531  81.691  1.00 21.97           H  
ATOM    250  HD2 PHE C  76      17.809  55.406  81.256  1.00 21.40           H  
ATOM    251  HE1 PHE C  76      16.716  59.248  84.135  1.00 21.67           H  
ATOM    252  HE2 PHE C  76      17.766  55.139  83.695  1.00 20.98           H  
ATOM    253  HZ  PHE C  76      17.234  57.056  85.146  1.00 21.13           H  
ATOM    254  N   CAS C  77      18.404  59.285  77.112  1.00 26.73           N  
ATOM    255  CA  CAS C  77      18.800  59.185  75.705  1.00 28.34           C  
ATOM    256  CB  CAS C  77      18.387  60.455  74.960  1.00 32.70           C  
ATOM    257  C   CAS C  77      20.325  58.988  75.660  1.00 27.72           C  
ATOM    258  O   CAS C  77      21.094  59.850  76.118  1.00 28.21           O  
ATOM    259  SG  CAS C  77      18.668  60.359  73.165  1.00 38.38           S  
ATOM    260 AS   CAS C  77      17.385  58.783  72.251  1.00 53.54          AS  
ATOM    261  CE1 CAS C  77      17.469  58.965  70.311  1.00 52.04           C  
ATOM    262  CE2 CAS C  77      15.545  59.051  72.842  1.00 54.28           C  
ATOM    263  H   CAS C  77      18.988  59.814  77.743  1.00 26.73           H  
ATOM    264  HA  CAS C  77      18.301  58.315  75.269  1.00 28.34           H  
ATOM    265  HB2 CAS C  77      18.938  61.324  75.336  1.00 32.70           H  
ATOM    266  HB3 CAS C  77      17.323  60.662  75.120  1.00 32.70           H  
ATOM    267 HE11 CAS C  77      16.843  58.202  69.842  1.00 52.04           H  
ATOM    268 HE12 CAS C  77      18.501  58.841  69.972  1.00 52.04           H  
ATOM    269 HE13 CAS C  77      17.111  59.955  70.016  1.00 52.04           H  
ATOM    270 HE21 CAS C  77      14.903  58.282  72.405  1.00 54.28           H  
ATOM    271 HE22 CAS C  77      15.194  60.036  72.524  1.00 54.28           H  
ATOM    272 HE23 CAS C  77      15.493  58.987  73.931  1.00 54.28           H  
ATOM    273  N   ASN C  78      20.746  57.816  75.182  1.00 26.71           N  
ATOM    274  CA  ASN C  78      22.149  57.415  75.162  1.00 27.70           C  
ATOM    275  C   ASN C  78      22.826  57.872  73.855  1.00 28.81           C  
ATOM    276  O   ASN C  78      22.535  57.373  72.772  1.00 30.84           O  
ATOM    277  CB  ASN C  78      22.291  55.901  75.292  1.00 28.45           C  
ATOM    278  CG  ASN C  78      23.746  55.507  75.362  1.00 27.72           C  
ATOM    279  OD1 ASN C  78      24.660  56.339  75.478  1.00 27.19           O  
ATOM    280  ND2 ASN C  78      23.979  54.200  75.270  1.00 26.67           N  
ATOM    281  H   ASN C  78      20.067  57.170  74.807  1.00 26.71           H  
ATOM    282  HA  ASN C  78      22.644  57.901  76.004  1.00 27.70           H  
ATOM    283  HB2 ASN C  78      21.829  55.385  74.442  1.00 28.45           H  
ATOM    284  HB3 ASN C  78      21.795  55.547  76.203  1.00 28.45           H  
ATOM    285 HD21 ASN C  78      23.207  53.555  75.177  1.00 26.67           H  
ATOM    286 HD22 ASN C  78      24.927  53.853  75.293  1.00 26.67           H  
ATOM    287  N   ARG C  79      23.726  58.830  73.976  1.00 28.48           N  
ATOM    288  CA  ARG C  79      24.547  59.354  72.892  1.00 32.26           C  
ATOM    289  C   ARG C  79      26.040  59.021  73.153  1.00 31.91           C  
ATOM    290  O   ARG C  79      26.931  59.803  72.840  1.00 34.73           O  
ATOM    291  CB  ARG C  79      24.365  60.866  72.723  1.00 34.49           C  
ATOM    292  CG  ARG C  79      22.907  61.313  72.648  1.00 39.34           C  
ATOM    293  CD  ARG C  79      22.821  62.813  72.398  1.00 43.64           C  
ATOM    294  NE  ARG C  79      21.479  63.336  72.674  1.00 45.50           N  
ATOM    295  CZ  ARG C  79      20.384  63.150  71.942  1.00 46.56           C  
ATOM    296  NH1 ARG C  79      20.420  62.466  70.798  1.00 48.56           N  
ATOM    297  NH2 ARG C  79      19.238  63.658  72.371  1.00 46.03           N1+
ATOM    298  H   ARG C  79      23.884  59.242  74.885  1.00 28.48           H  
ATOM    299  HA  ARG C  79      24.273  58.853  71.956  1.00 32.26           H  
ATOM    300  HB2 ARG C  79      24.844  61.386  73.560  1.00 34.49           H  
ATOM    301  HB3 ARG C  79      24.894  61.192  71.818  1.00 34.49           H  
ATOM    302  HG2 ARG C  79      22.394  61.081  73.589  1.00 39.34           H  
ATOM    303  HG3 ARG C  79      22.383  60.762  71.859  1.00 39.34           H  
ATOM    304  HD2 ARG C  79      23.112  63.084  71.378  1.00 43.64           H  
ATOM    305  HD3 ARG C  79      23.501  63.348  73.071  1.00 43.64           H  
ATOM    306  HE  ARG C  79      21.380  63.858  73.533  1.00 45.50           H  
ATOM    307 HH11 ARG C  79      21.292  62.078  70.468  1.00 48.56           H  
ATOM    308 HH12 ARG C  79      19.574  62.337  70.261  1.00 48.56           H  
ATOM    309 HH21 ARG C  79      19.207  64.175  73.238  1.00 46.03           H  
ATOM    310 HH22 ARG C  79      18.395  63.528  71.830  1.00 46.03           H  
ATOM    311  N   SER C  80      26.277  57.802  73.618  1.00 28.92           N  
ATOM    312  CA  SER C  80      27.617  57.237  73.740  1.00 27.47           C  
ATOM    313  C   SER C  80      27.667  55.814  73.129  1.00 27.31           C  
ATOM    314  O   SER C  80      26.731  55.031  73.317  1.00 26.27           O  
ATOM    315  CB  SER C  80      28.097  57.211  75.197  1.00 25.21           C  
ATOM    316  OG  SER C  80      27.321  56.365  76.036  1.00 24.16           O  
ATOM    317  H   SER C  80      25.496  57.241  73.927  1.00 28.92           H  
ATOM    318  HA  SER C  80      28.295  57.893  73.188  1.00 27.47           H  
ATOM    319  HB2 SER C  80      28.074  58.218  75.627  1.00 25.21           H  
ATOM    320  HB3 SER C  80      29.127  56.846  75.248  1.00 25.21           H  
ATOM    321  HG  SER C  80      26.370  56.530  75.845  1.00 24.16           H  
ATOM    322  N   PRO C  81      28.751  55.480  72.427  1.00 28.62           N  
ATOM    323  CA  PRO C  81      28.926  54.139  71.853  1.00 29.70           C  
ATOM    324  C   PRO C  81      29.448  53.137  72.912  1.00 28.27           C  
ATOM    325  O   PRO C  81      30.538  52.581  72.793  1.00 28.55           O  
ATOM    326  CB  PRO C  81      29.935  54.366  70.726  1.00 30.58           C  
ATOM    327  CG  PRO C  81      30.841  55.450  71.298  1.00 30.58           C  
ATOM    328  CD  PRO C  81      29.873  56.340  72.064  1.00 29.32           C  
ATOM    329  HA  PRO C  81      27.978  53.760  71.465  1.00 29.70           H  
ATOM    330  HB2 PRO C  81      30.488  53.470  70.430  1.00 30.58           H  
ATOM    331  HB3 PRO C  81      29.419  54.754  69.839  1.00 30.58           H  
ATOM    332  HG2 PRO C  81      31.390  55.997  70.527  1.00 30.58           H  
ATOM    333  HG3 PRO C  81      31.572  55.011  71.986  1.00 30.58           H  
ATOM    334  HD2 PRO C  81      29.492  57.144  71.425  1.00 29.32           H  
ATOM    335  HD3 PRO C  81      30.327  56.776  72.956  1.00 29.32           H  
ATOM    336  N   ARG C  82      28.635  52.915  73.949  1.00 26.08           N  
ATOM    337  CA  ARG C  82      28.952  52.027  75.067  1.00 26.04           C  
ATOM    338  C   ARG C  82      27.715  51.191  75.478  1.00 26.03           C  
ATOM    339  O   ARG C  82      26.627  51.337  74.936  1.00 26.51           O  
ATOM    340  CB  ARG C  82      29.463  52.844  76.263  1.00 25.70           C  
ATOM    341  CG  ARG C  82      30.881  53.401  76.112  1.00 25.59           C  
ATOM    342  CD  ARG C  82      31.927  52.367  75.705  1.00 25.67           C  
ATOM    343  NE  ARG C  82      33.265  52.791  76.129  1.00 24.58           N  
ATOM    344  CZ  ARG C  82      33.876  52.425  77.259  1.00 25.14           C  
ATOM    345  NH1 ARG C  82      33.310  51.571  78.111  1.00 24.22           N  
ATOM    346  NH2 ARG C  82      35.073  52.934  77.548  1.00 25.76           N1+
ATOM    347  H   ARG C  82      27.743  53.388  73.989  1.00 26.08           H  
ATOM    348  HA  ARG C  82      29.706  51.303  74.737  1.00 26.04           H  
ATOM    349  HB2 ARG C  82      28.781  53.684  76.450  1.00 25.70           H  
ATOM    350  HB3 ARG C  82      29.433  52.243  77.176  1.00 25.70           H  
ATOM    351  HG2 ARG C  82      31.165  53.851  77.072  1.00 25.59           H  
ATOM    352  HG3 ARG C  82      30.886  54.222  75.385  1.00 25.59           H  
ATOM    353  HD2 ARG C  82      31.977  52.274  74.620  1.00 25.67           H  
ATOM    354  HD3 ARG C  82      31.714  51.361  76.073  1.00 25.67           H  
ATOM    355  HE  ARG C  82      33.752  53.444  75.532  1.00 24.58           H  
ATOM    356 HH11 ARG C  82      33.788  51.318  78.964  1.00 24.22           H  
ATOM    357 HH12 ARG C  82      32.403  51.178  77.905  1.00 24.22           H  
ATOM    358 HH21 ARG C  82      35.509  53.589  76.915  1.00 25.76           H  
ATOM    359 HH22 ARG C  82      35.544  52.664  78.399  1.00 25.76           H  
ATOM    360  N   VAL C  83      27.950  50.248  76.390  1.00 25.56           N  
ATOM    361  CA  VAL C  83      26.900  49.472  77.048  1.00 25.28           C  
ATOM    362  C   VAL C  83      26.713  50.168  78.410  1.00 23.97           C  
ATOM    363  O   VAL C  83      27.427  49.916  79.381  1.00 23.50           O  
ATOM    364  CB  VAL C  83      27.291  47.988  77.204  1.00 26.43           C  
ATOM    365  CG1 VAL C  83      26.162  47.197  77.876  1.00 27.73           C  
ATOM    366  CG2 VAL C  83      27.609  47.350  75.847  1.00 28.14           C  
ATOM    367  H   VAL C  83      28.906  50.043  76.642  1.00 25.56           H  
ATOM    368  HA  VAL C  83      25.971  49.549  76.469  1.00 25.28           H  
ATOM    369  HB  VAL C  83      28.187  47.906  77.833  1.00 26.43           H  
ATOM    370 HG11 VAL C  83      25.941  47.586  78.875  1.00 27.73           H  
ATOM    371 HG12 VAL C  83      25.240  47.242  77.286  1.00 27.73           H  
ATOM    372 HG13 VAL C  83      26.441  46.144  77.990  1.00 27.73           H  
ATOM    373 HG21 VAL C  83      26.759  47.434  75.161  1.00 28.14           H  
ATOM    374 HG22 VAL C  83      28.474  47.827  75.375  1.00 28.14           H  
ATOM    375 HG23 VAL C  83      27.846  46.287  75.964  1.00 28.14           H  
ATOM    376  N   VAL C  84      25.788  51.120  78.426  1.00 22.76           N  
ATOM    377  CA  VAL C  84      25.661  52.081  79.512  1.00 22.90           C  
ATOM    378  C   VAL C  84      24.802  51.457  80.631  1.00 22.93           C  
ATOM    379  O   VAL C  84      23.807  50.759  80.378  1.00 23.37           O  
ATOM    380  CB  VAL C  84      25.054  53.396  78.998  1.00 23.01           C  
ATOM    381  CG1 VAL C  84      24.758  54.386  80.118  1.00 24.74           C  
ATOM    382  CG2 VAL C  84      25.988  54.039  77.973  1.00 23.17           C  
ATOM    383  H   VAL C  84      25.122  51.167  77.668  1.00 22.76           H  
ATOM    384  HA  VAL C  84      26.666  52.271  79.902  1.00 22.90           H  
ATOM    385  HB  VAL C  84      24.106  53.185  78.496  1.00 23.01           H  
ATOM    386 HG11 VAL C  84      24.000  53.997  80.805  1.00 24.74           H  
ATOM    387 HG12 VAL C  84      25.655  54.633  80.692  1.00 24.74           H  
ATOM    388 HG13 VAL C  84      24.356  55.310  79.700  1.00 24.74           H  
ATOM    389 HG21 VAL C  84      26.997  54.147  78.372  1.00 23.17           H  
ATOM    390 HG22 VAL C  84      26.067  53.427  77.071  1.00 23.17           H  
ATOM    391 HG23 VAL C  84      25.626  55.028  77.684  1.00 23.17           H  
ATOM    392  N   LEU C  85      25.219  51.731  81.867  1.00 22.30           N  
ATOM    393  CA  LEU C  85      24.567  51.338  83.112  1.00 22.99           C  
ATOM    394  C   LEU C  85      24.154  52.642  83.842  1.00 21.75           C  
ATOM    395  O   LEU C  85      25.024  53.470  84.153  1.00 20.85           O  
ATOM    396  CB  LEU C  85      25.591  50.578  83.974  1.00 24.66           C  
ATOM    397  CG  LEU C  85      24.992  49.826  85.174  1.00 26.30           C  
ATOM    398  CD1 LEU C  85      24.233  48.578  84.725  1.00 28.27           C  
ATOM    399  CD2 LEU C  85      26.113  49.423  86.136  1.00 29.31           C  
ATOM    400  H   LEU C  85      26.084  52.240  81.982  1.00 22.30           H  
ATOM    401  HA  LEU C  85      23.716  50.698  82.881  1.00 22.99           H  
ATOM    402  HB2 LEU C  85      26.122  49.862  83.341  1.00 24.66           H  
ATOM    403  HB3 LEU C  85      26.356  51.279  84.331  1.00 24.66           H  
ATOM    404  HG  LEU C  85      24.303  50.483  85.716  1.00 26.30           H  
ATOM    405 HD11 LEU C  85      23.402  48.833  84.062  1.00 28.27           H  
ATOM    406 HD12 LEU C  85      24.889  47.884  84.189  1.00 28.27           H  
ATOM    407 HD13 LEU C  85      23.818  48.045  85.586  1.00 28.27           H  
ATOM    408 HD21 LEU C  85      26.855  48.788  85.641  1.00 29.31           H  
ATOM    409 HD22 LEU C  85      26.628  50.307  86.525  1.00 29.31           H  
ATOM    410 HD23 LEU C  85      25.715  48.866  86.990  1.00 29.31           H  
ATOM    411  N   PRO C  86      22.845  52.828  84.106  1.00 20.57           N  
ATOM    412  CA  PRO C  86      22.394  53.849  85.053  1.00 20.96           C  
ATOM    413  C   PRO C  86      22.621  53.338  86.493  1.00 21.10           C  
ATOM    414  O   PRO C  86      22.367  52.175  86.805  1.00 20.67           O  
ATOM    415  CB  PRO C  86      20.887  53.977  84.818  1.00 21.54           C  
ATOM    416  CG  PRO C  86      20.610  53.160  83.565  1.00 21.70           C  
ATOM    417  CD  PRO C  86      21.714  52.120  83.542  1.00 21.77           C  
ATOM    418  HA  PRO C  86      22.933  54.784  84.882  1.00 20.96           H  
ATOM    419  HB2 PRO C  86      20.310  53.572  85.651  1.00 21.54           H  
ATOM    420  HB3 PRO C  86      20.578  55.019  84.701  1.00 21.54           H  
ATOM    421  HG2 PRO C  86      20.697  53.812  82.691  1.00 21.70           H  
ATOM    422  HG3 PRO C  86      19.612  52.717  83.559  1.00 21.70           H  
ATOM    423  HD2 PRO C  86      21.916  51.766  82.529  1.00 21.77           H  
ATOM    424  HD3 PRO C  86      21.488  51.273  84.197  1.00 21.77           H  
ATOM    425  N   VAL C  87      23.066  54.245  87.353  1.00 21.91           N  
ATOM    426  CA  VAL C  87      23.295  53.993  88.769  1.00 22.28           C  
ATOM    427  C   VAL C  87      22.482  55.051  89.551  1.00 22.57           C  
ATOM    428  O   VAL C  87      22.603  56.260  89.319  1.00 22.76           O  
ATOM    429  CB  VAL C  87      24.793  54.087  89.121  1.00 24.01           C  
ATOM    430  CG1 VAL C  87      25.040  53.753  90.593  1.00 24.92           C  
ATOM    431  CG2 VAL C  87      25.650  53.165  88.246  1.00 24.40           C  
ATOM    432  H   VAL C  87      23.279  55.172  87.012  1.00 21.91           H  
ATOM    433  HA  VAL C  87      22.927  52.993  89.013  1.00 22.28           H  
ATOM    434  HB  VAL C  87      25.127  55.115  88.957  1.00 24.01           H  
ATOM    435 HG11 VAL C  87      24.504  54.438  91.256  1.00 24.92           H  
ATOM    436 HG12 VAL C  87      24.719  52.731  90.823  1.00 24.92           H  
ATOM    437 HG13 VAL C  87      26.105  53.839  90.831  1.00 24.92           H  
ATOM    438 HG21 VAL C  87      25.317  52.124  88.322  1.00 24.40           H  
ATOM    439 HG22 VAL C  87      25.609  53.462  87.193  1.00 24.40           H  
ATOM    440 HG23 VAL C  87      26.702  53.207  88.551  1.00 24.40           H  
ATOM    441  N   TRP C  88      21.632  54.547  90.448  1.00 22.92           N  
ATOM    442  CA  TRP C  88      20.820  55.340  91.373  1.00 23.29           C  
ATOM    443  C   TRP C  88      21.591  55.332  92.711  1.00 24.05           C  
ATOM    444  O   TRP C  88      21.898  54.275  93.251  1.00 24.61           O  
ATOM    445  CB  TRP C  88      19.437  54.694  91.534  1.00 23.29           C  
ATOM    446  CG  TRP C  88      18.520  55.344  92.525  1.00 23.61           C  
ATOM    447  CD1 TRP C  88      18.405  56.684  92.808  1.00 23.99           C  
ATOM    448  CD2 TRP C  88      17.576  54.679  93.374  1.00 24.06           C  
ATOM    449  NE1 TRP C  88      17.474  56.883  93.793  1.00 24.33           N  
ATOM    450  CE2 TRP C  88      16.950  55.671  94.161  1.00 24.57           C  
ATOM    451  CE3 TRP C  88      17.213  53.340  93.564  1.00 24.24           C  
ATOM    452  CZ2 TRP C  88      15.979  55.367  95.111  1.00 25.75           C  
ATOM    453  CZ3 TRP C  88      16.254  53.035  94.512  1.00 25.24           C  
ATOM    454  CH2 TRP C  88      15.652  54.043  95.284  1.00 26.03           C  
ATOM    455  H   TRP C  88      21.556  53.542  90.510  1.00 22.92           H  
ATOM    456  HA  TRP C  88      20.732  56.362  90.989  1.00 23.29           H  
ATOM    457  HB2 TRP C  88      18.932  54.680  90.561  1.00 23.29           H  
ATOM    458  HB3 TRP C  88      19.564  53.641  91.816  1.00 23.29           H  
ATOM    459  HD1 TRP C  88      18.969  57.468  92.324  1.00 23.99           H  
ATOM    460  HE1 TRP C  88      17.215  57.777  94.184  1.00 24.33           H  
ATOM    461  HE3 TRP C  88      17.675  52.558  92.979  1.00 24.24           H  
ATOM    462  HZ2 TRP C  88      15.501  56.142  95.691  1.00 25.75           H  
ATOM    463  HZ3 TRP C  88      15.963  52.006  94.662  1.00 25.24           H  
ATOM    464  HH2 TRP C  88      14.917  53.772  96.027  1.00 26.03           H  
ATOM    465  N   LEU C  89      21.931  56.522  93.198  1.00 23.77           N  
ATOM    466  CA  LEU C  89      22.581  56.693  94.494  1.00 25.64           C  
ATOM    467  C   LEU C  89      21.424  56.742  95.509  1.00 26.20           C  
ATOM    468  O   LEU C  89      20.754  57.747  95.680  1.00 25.63           O  
ATOM    469  CB  LEU C  89      23.411  57.976  94.582  1.00 27.13           C  
ATOM    470  CG  LEU C  89      24.582  58.070  93.588  1.00 27.24           C  
ATOM    471  CD1 LEU C  89      25.366  59.352  93.868  1.00 28.34           C  
ATOM    472  CD2 LEU C  89      25.517  56.864  93.662  1.00 27.58           C  
ATOM    473  H   LEU C  89      21.706  57.351  92.666  1.00 23.77           H  
ATOM    474  HA  LEU C  89      23.210  55.825  94.703  1.00 25.64           H  
ATOM    475  HB2 LEU C  89      22.762  58.846  94.431  1.00 27.13           H  
ATOM    476  HB3 LEU C  89      23.796  58.067  95.607  1.00 27.13           H  
ATOM    477  HG  LEU C  89      24.183  58.134  92.568  1.00 27.24           H  
ATOM    478 HD11 LEU C  89      24.719  60.232  93.795  1.00 28.34           H  
ATOM    479 HD12 LEU C  89      25.802  59.330  94.872  1.00 28.34           H  
ATOM    480 HD13 LEU C  89      26.186  59.482  93.158  1.00 28.34           H  
ATOM    481 HD21 LEU C  89      25.853  56.681  94.688  1.00 27.58           H  
ATOM    482 HD22 LEU C  89      25.021  55.962  93.296  1.00 27.58           H  
ATOM    483 HD23 LEU C  89      26.402  57.017  93.038  1.00 27.58           H  
ATOM    484  N   ASN C  90      21.099  55.569  96.037  1.00 27.01           N  
ATOM    485  CA  ASN C  90      19.804  55.334  96.681  1.00 28.28           C  
ATOM    486  C   ASN C  90      19.640  56.005  98.077  1.00 30.25           C  
ATOM    487  O   ASN C  90      20.392  56.893  98.460  1.00 30.88           O  
ATOM    488  CB  ASN C  90      19.475  53.847  96.651  1.00 28.25           C  
ATOM    489  CG  ASN C  90      20.221  53.058  97.699  1.00 30.34           C  
ATOM    490  OD1 ASN C  90      20.809  53.570  98.659  1.00 31.30           O  
ATOM    491  ND2 ASN C  90      20.187  51.748  97.500  1.00 30.53           N  
ATOM    492  H   ASN C  90      21.730  54.786  95.942  1.00 27.01           H  
ATOM    493  HA  ASN C  90      19.066  55.843  96.052  1.00 28.28           H  
ATOM    494  HB2 ASN C  90      19.707  53.433  95.661  1.00 28.25           H  
ATOM    495  HB3 ASN C  90      18.405  53.680  96.820  1.00 28.25           H  
ATOM    496 HD21 ASN C  90      19.695  51.371  96.703  1.00 30.53           H  
ATOM    497 HD22 ASN C  90      20.654  51.127  98.145  1.00 30.53           H  
ATOM    498  N   PHE C  91      18.597  55.614  98.796  1.00 31.92           N  
ATOM    499  CA  PHE C  91      18.151  56.300 100.010  1.00 34.61           C  
ATOM    500  C   PHE C  91      19.178  56.328 101.167  1.00 36.01           C  
ATOM    501  O   PHE C  91      18.980  57.066 102.125  1.00 36.06           O  
ATOM    502  CB  PHE C  91      16.849  55.692 100.574  1.00 35.16           C  
ATOM    503  CG  PHE C  91      15.648  55.719  99.655  1.00 34.02           C  
ATOM    504  CD1 PHE C  91      15.225  56.904  99.053  1.00 33.07           C  
ATOM    505  CD2 PHE C  91      14.916  54.559  99.433  1.00 33.58           C  
ATOM    506  CE1 PHE C  91      14.096  56.940  98.256  1.00 31.55           C  
ATOM    507  CE2 PHE C  91      13.785  54.586  98.635  1.00 33.19           C  
ATOM    508  CZ  PHE C  91      13.381  55.779  98.037  1.00 31.56           C  
ATOM    509  H   PHE C  91      18.048  54.825  98.486  1.00 31.92           H  
ATOM    510  HA  PHE C  91      17.997  57.347  99.726  1.00 34.61           H  
ATOM    511  HB2 PHE C  91      17.052  54.658 100.883  1.00 35.16           H  
ATOM    512  HB3 PHE C  91      16.552  56.224 101.485  1.00 35.16           H  
ATOM    513  HD1 PHE C  91      15.789  57.811  99.213  1.00 33.07           H  
ATOM    514  HD2 PHE C  91      15.232  53.630  99.885  1.00 33.58           H  
ATOM    515  HE1 PHE C  91      13.777  57.869  97.808  1.00 31.55           H  
ATOM    516  HE2 PHE C  91      13.215  53.683  98.476  1.00 33.19           H  
ATOM    517  HZ  PHE C  91      12.508  55.796  97.402  1.00 31.56           H  
ATOM    518  N   ASP C  92      20.225  55.504 101.088  1.00 37.61           N  
ATOM    519  CA  ASP C  92      21.318  55.553 102.064  1.00 39.60           C  
ATOM    520  C   ASP C  92      22.710  55.537 101.396  1.00 38.55           C  
ATOM    521  O   ASP C  92      23.729  55.316 102.046  1.00 39.89           O  
ATOM    522  CB  ASP C  92      21.178  54.477 103.131  1.00 42.71           C  
ATOM    523  CG  ASP C  92      21.346  54.969 104.554  1.00 46.89           C  
ATOM    524  OD1 ASP C  92      21.666  56.156 104.769  1.00 49.31           O  
ATOM    525  OD2 ASP C  92      21.023  54.179 105.460  1.00 50.38           O1-
ATOM    526  H   ASP C  92      20.267  54.851 100.319  1.00 37.61           H  
ATOM    527  HA  ASP C  92      21.264  56.551 102.506  1.00 39.60           H  
ATOM    528  HB2 ASP C  92      21.899  53.667 102.970  1.00 42.71           H  
ATOM    529  HB3 ASP C  92      20.180  54.026 103.071  1.00 42.71           H  
ATOM    530  N   GLY C  93      22.744  55.921 100.120  1.00 35.88           N  
ATOM    531  CA  GLY C  93      23.986  56.163  99.409  1.00 35.00           C  
ATOM    532  C   GLY C  93      24.688  54.942  98.803  1.00 34.34           C  
ATOM    533  O   GLY C  93      25.857  55.030  98.433  1.00 34.65           O  
ATOM    534  H   GLY C  93      21.875  56.066  99.627  1.00 35.88           H  
ATOM    535  HA2 GLY C  93      23.753  56.846  98.586  1.00 35.00           H  
ATOM    536  HA3 GLY C  93      24.691  56.653 100.089  1.00 35.00           H  
ATOM    537  N   GLU C  94      23.940  53.854  98.588  1.00 34.25           N  
ATOM    538  CA  GLU C  94      24.478  52.728  97.838  1.00 33.37           C  
ATOM    539  C   GLU C  94      24.391  53.095  96.332  1.00 31.07           C  
ATOM    540  O   GLU C  94      23.372  53.664  95.906  1.00 30.06           O  
ATOM    541  CB  GLU C  94      23.686  51.426  97.977  1.00 35.19           C  
ATOM    542  CG  GLU C  94      23.484  50.923  99.399  1.00 38.99           C  
ATOM    543  CD  GLU C  94      22.586  49.708  99.370  1.00 40.83           C  
ATOM    544  OE1 GLU C  94      22.861  48.743 100.116  1.00 41.38           O  
ATOM    545  OE2 GLU C  94      21.571  49.716  98.649  1.00 42.89           O1-
ATOM    546  H   GLU C  94      22.995  53.826  98.943  1.00 34.25           H  
ATOM    547  HA  GLU C  94      25.512  52.573  98.159  1.00 33.37           H  
ATOM    548  HB2 GLU C  94      22.722  51.557  97.481  1.00 35.19           H  
ATOM    549  HB3 GLU C  94      24.190  50.639  97.398  1.00 35.19           H  
ATOM    550  HG2 GLU C  94      23.000  51.682 100.023  1.00 38.99           H  
ATOM    551  HG3 GLU C  94      24.448  50.675  99.855  1.00 38.99           H  
ATOM    552  N   PRO C  95      25.384  52.684  95.531  1.00 28.58           N  
ATOM    553  CA  PRO C  95      25.263  52.737  94.076  1.00 27.18           C  
ATOM    554  C   PRO C  95      24.408  51.533  93.608  1.00 27.70           C  
ATOM    555  O   PRO C  95      24.889  50.410  93.515  1.00 30.89           O  
ATOM    556  CB  PRO C  95      26.707  52.630  93.587  1.00 26.24           C  
ATOM    557  CG  PRO C  95      27.393  51.781  94.652  1.00 27.49           C  
ATOM    558  CD  PRO C  95      26.686  52.172  95.940  1.00 29.05           C  
ATOM    559  HA  PRO C  95      24.791  53.671  93.757  1.00 27.18           H  
ATOM    560  HB2 PRO C  95      26.801  52.189  92.590  1.00 26.24           H  
ATOM    561  HB3 PRO C  95      27.160  53.627  93.563  1.00 26.24           H  
ATOM    562  HG2 PRO C  95      28.473  51.948  94.700  1.00 27.49           H  
ATOM    563  HG3 PRO C  95      27.239  50.716  94.448  1.00 27.49           H  
ATOM    564  HD2 PRO C  95      27.215  52.976  96.462  1.00 29.05           H  
ATOM    565  HD3 PRO C  95      26.574  51.320  96.618  1.00 29.05           H  
ATOM    566  N   GLN C  96      23.109  51.787  93.469  1.00 26.79           N  
ATOM    567  CA  GLN C  96      22.145  50.774  93.058  1.00 27.65           C  
ATOM    568  C   GLN C  96      21.991  50.837  91.518  1.00 27.13           C  
ATOM    569  O   GLN C  96      21.518  51.842  90.992  1.00 25.22           O  
ATOM    570  CB  GLN C  96      20.808  51.000  93.771  1.00 30.44           C  
ATOM    571  CG  GLN C  96      19.797  49.897  93.464  1.00 34.57           C  
ATOM    572  CD  GLN C  96      18.627  49.908  94.432  1.00 40.28           C  
ATOM    573  OE1 GLN C  96      18.758  50.152  95.631  1.00 50.49           O  
ATOM    574  NE2 GLN C  96      17.457  49.580  93.892  1.00 38.36           N  
ATOM    575  H   GLN C  96      22.772  52.715  93.682  1.00 26.79           H  
ATOM    576  HA  GLN C  96      22.531  49.804  93.377  1.00 27.65           H  
ATOM    577  HB2 GLN C  96      21.001  51.046  94.849  1.00 30.44           H  
ATOM    578  HB3 GLN C  96      20.376  51.971  93.500  1.00 30.44           H  
ATOM    579  HG2 GLN C  96      20.265  48.910  93.552  1.00 34.57           H  
ATOM    580  HG3 GLN C  96      19.436  50.000  92.434  1.00 34.57           H  
ATOM    581 HE21 GLN C  96      16.632  49.522  94.471  1.00 38.36           H  
ATOM    582 HE22 GLN C  96      17.394  49.388  92.903  1.00 38.36           H  
ATOM    583  N   PRO C  97      22.430  49.792  90.803  1.00 27.55           N  
ATOM    584  CA  PRO C  97      22.360  49.788  89.343  1.00 26.95           C  
ATOM    585  C   PRO C  97      20.940  49.460  88.825  1.00 24.62           C  
ATOM    586  O   PRO C  97      20.145  48.802  89.491  1.00 23.11           O  
ATOM    587  CB  PRO C  97      23.337  48.691  88.927  1.00 28.43           C  
ATOM    588  CG  PRO C  97      23.219  47.681  90.062  1.00 31.41           C  
ATOM    589  CD  PRO C  97      23.041  48.560  91.291  1.00 31.03           C  
ATOM    590  HA  PRO C  97      22.671  50.762  88.958  1.00 26.95           H  
ATOM    591  HB2 PRO C  97      23.118  48.246  87.953  1.00 28.43           H  
ATOM    592  HB3 PRO C  97      24.357  49.093  88.907  1.00 28.43           H  
ATOM    593  HG2 PRO C  97      24.089  47.023  90.139  1.00 31.41           H  
ATOM    594  HG3 PRO C  97      22.333  47.052  89.915  1.00 31.41           H  
ATOM    595  HD2 PRO C  97      24.009  48.810  91.733  1.00 31.03           H  
ATOM    596  HD3 PRO C  97      22.409  48.084  92.046  1.00 31.03           H  
ATOM    597  N   TYR C  98      20.690  49.909  87.594  1.00 23.27           N  
ATOM    598  CA  TYR C  98      19.468  49.624  86.829  1.00 23.48           C  
ATOM    599  C   TYR C  98      19.860  48.856  85.539  1.00 24.28           C  
ATOM    600  O   TYR C  98      21.054  48.724  85.247  1.00 24.71           O  
ATOM    601  CB  TYR C  98      18.739  50.940  86.506  1.00 23.26           C  
ATOM    602  CG  TYR C  98      17.642  51.248  87.498  1.00 23.48           C  
ATOM    603  CD1 TYR C  98      17.934  51.626  88.798  1.00 23.63           C  
ATOM    604  CD2 TYR C  98      16.290  51.106  87.144  1.00 24.37           C  
ATOM    605  CE1 TYR C  98      16.924  51.866  89.724  1.00 24.32           C  
ATOM    606  CE2 TYR C  98      15.265  51.349  88.073  1.00 24.23           C  
ATOM    607  CZ  TYR C  98      15.589  51.733  89.364  1.00 24.09           C  
ATOM    608  OH  TYR C  98      14.634  51.968  90.302  1.00 23.63           O  
ATOM    609  H   TYR C  98      21.395  50.478  87.146  1.00 23.27           H  
ATOM    610  HA  TYR C  98      18.838  48.950  87.421  1.00 23.48           H  
ATOM    611  HB2 TYR C  98      19.443  51.779  86.515  1.00 23.26           H  
ATOM    612  HB3 TYR C  98      18.320  50.935  85.495  1.00 23.26           H  
ATOM    613  HD1 TYR C  98      18.966  51.736  89.099  1.00 23.63           H  
ATOM    614  HD2 TYR C  98      16.034  50.804  86.139  1.00 24.37           H  
ATOM    615  HE1 TYR C  98      17.180  52.158  90.731  1.00 24.32           H  
ATOM    616  HE2 TYR C  98      14.231  51.236  87.783  1.00 24.23           H  
ATOM    617  HH  TYR C  98      13.751  51.900  89.873  1.00 23.63           H  
ATOM    618  N   PRO C  99      18.866  48.356  84.759  1.00 24.00           N  
ATOM    619  CA  PRO C  99      19.182  47.724  83.475  1.00 24.18           C  
ATOM    620  C   PRO C  99      19.862  48.689  82.478  1.00 23.35           C  
ATOM    621  O   PRO C  99      19.829  49.904  82.608  1.00 21.90           O  
ATOM    622  CB  PRO C  99      17.834  47.247  82.928  1.00 25.73           C  
ATOM    623  CG  PRO C  99      16.959  47.135  84.170  1.00 25.69           C  
ATOM    624  CD  PRO C  99      17.443  48.287  85.036  1.00 24.85           C  
ATOM    625  HA  PRO C  99      19.851  46.878  83.677  1.00 24.18           H  
ATOM    626  HB2 PRO C  99      17.404  47.978  82.234  1.00 25.73           H  
ATOM    627  HB3 PRO C  99      17.919  46.296  82.394  1.00 25.73           H  
ATOM    628  HG2 PRO C  99      17.152  46.180  84.673  1.00 25.69           H  
ATOM    629  HG3 PRO C  99      15.891  47.196  83.945  1.00 25.69           H  
ATOM    630  HD2 PRO C  99      17.237  48.132  86.097  1.00 24.85           H  
ATOM    631  HD3 PRO C  99      16.989  49.224  84.706  1.00 24.85           H  
ATOM    632  N   THR C 100      20.532  48.077  81.493  1.00 24.30           N  
ATOM    633  CA  THR C 100      21.452  48.766  80.594  1.00 24.87           C  
ATOM    634  C   THR C 100      20.769  49.487  79.404  1.00 26.51           C  
ATOM    635  O   THR C 100      19.640  49.212  79.025  1.00 29.57           O  
ATOM    636  CB  THR C 100      22.520  47.781  80.058  1.00 25.16           C  
ATOM    637  OG1 THR C 100      21.877  46.587  79.583  1.00 25.89           O  
ATOM    638  CG2 THR C 100      23.510  47.381  81.146  1.00 25.02           C  
ATOM    639  H   THR C 100      20.447  47.076  81.396  1.00 24.30           H  
ATOM    640  HA  THR C 100      21.935  49.546  81.192  1.00 24.87           H  
ATOM    641  HB  THR C 100      23.069  48.217  79.216  1.00 25.16           H  
ATOM    642 HG21 THR C 100      24.016  48.256  81.561  1.00 25.02           H  
ATOM    643 HG22 THR C 100      23.013  46.843  81.961  1.00 25.02           H  
ATOM    644 HG23 THR C 100      24.267  46.700  80.741  1.00 25.02           H  
ATOM    645  HG1 THR C 100      22.574  46.001  79.236  1.00 25.89           H  
ATOM    646  N   LEU C 101      21.544  50.402  78.807  1.00 27.02           N  
ATOM    647  CA  LEU C 101      21.212  51.094  77.570  1.00 27.18           C  
ATOM    648  C   LEU C 101      22.351  50.837  76.551  1.00 26.46           C  
ATOM    649  O   LEU C 101      23.478  51.296  76.758  1.00 24.66           O  
ATOM    650  CB  LEU C 101      21.056  52.618  77.728  1.00 28.40           C  
ATOM    651  CG  LEU C 101      19.826  53.066  78.538  1.00 30.95           C  
ATOM    652  CD1 LEU C 101      20.131  53.137  80.032  1.00 31.98           C  
ATOM    653  CD2 LEU C 101      19.358  54.443  78.058  1.00 33.20           C  
ATOM    654  H   LEU C 101      22.436  50.617  79.229  1.00 27.02           H  
ATOM    655  HA  LEU C 101      20.273  50.706  77.179  1.00 27.18           H  
ATOM    656  HB2 LEU C 101      21.960  53.053  78.167  1.00 28.40           H  
ATOM    657  HB3 LEU C 101      20.985  53.041  76.716  1.00 28.40           H  
ATOM    658  HG  LEU C 101      19.004  52.361  78.383  1.00 30.95           H  
ATOM    659 HD11 LEU C 101      20.419  52.164  80.434  1.00 31.98           H  
ATOM    660 HD12 LEU C 101      20.945  53.842  80.236  1.00 31.98           H  
ATOM    661 HD13 LEU C 101      19.250  53.472  80.589  1.00 31.98           H  
ATOM    662 HD21 LEU C 101      20.158  55.186  78.141  1.00 33.20           H  
ATOM    663 HD22 LEU C 101      19.041  54.401  77.011  1.00 33.20           H  
ATOM    664 HD23 LEU C 101      18.509  54.798  78.649  1.00 33.20           H  
ATOM    665  N   PRO C 102      22.066  50.103  75.458  1.00 27.09           N  
ATOM    666  CA  PRO C 102      22.957  50.098  74.286  1.00 28.57           C  
ATOM    667  C   PRO C 102      22.961  51.476  73.561  1.00 30.23           C  
ATOM    668  O   PRO C 102      22.139  52.338  73.856  1.00 29.76           O  
ATOM    669  CB  PRO C 102      22.366  49.022  73.363  1.00 30.34           C  
ATOM    670  CG  PRO C 102      21.479  48.183  74.271  1.00 30.50           C  
ATOM    671  CD  PRO C 102      20.950  49.198  75.267  1.00 28.16           C  
ATOM    672  HA  PRO C 102      23.963  49.847  74.636  1.00 28.57           H  
ATOM    673  HB2 PRO C 102      21.760  49.469  72.565  1.00 30.34           H  
ATOM    674  HB3 PRO C 102      23.142  48.415  72.887  1.00 30.34           H  
ATOM    675  HG2 PRO C 102      22.088  47.432  74.788  1.00 30.50           H  
ATOM    676  HG3 PRO C 102      20.682  47.666  73.731  1.00 30.50           H  
ATOM    677  HD2 PRO C 102      20.643  48.731  76.206  1.00 28.16           H  
ATOM    678  HD3 PRO C 102      20.114  49.766  74.848  1.00 28.16           H  
ATOM    679  N   PRO C 103      23.881  51.657  72.595  1.00 32.20           N  
ATOM    680  CA  PRO C 103      24.070  52.950  71.921  1.00 33.00           C  
ATOM    681  C   PRO C 103      22.838  53.433  71.143  1.00 33.64           C  
ATOM    682  O   PRO C 103      22.144  52.658  70.489  1.00 35.48           O  
ATOM    683  CB  PRO C 103      25.199  52.706  70.911  1.00 35.19           C  
ATOM    684  CG  PRO C 103      25.951  51.519  71.487  1.00 36.24           C  
ATOM    685  CD  PRO C 103      24.845  50.682  72.102  1.00 34.35           C  
ATOM    686  HA  PRO C 103      24.367  53.683  72.676  1.00 33.00           H  
ATOM    687  HB2 PRO C 103      24.806  52.443  69.921  1.00 35.19           H  
ATOM    688  HB3 PRO C 103      25.828  53.591  70.783  1.00 35.19           H  
ATOM    689  HG2 PRO C 103      26.637  51.860  72.266  1.00 36.24           H  
ATOM    690  HG3 PRO C 103      26.528  50.973  70.736  1.00 36.24           H  
ATOM    691  HD2 PRO C 103      25.218  50.024  72.888  1.00 34.35           H  
ATOM    692  HD3 PRO C 103      24.341  50.077  71.340  1.00 34.35           H  
ATOM    693  N   GLY C 104      22.575  54.731  71.243  1.00 33.84           N  
ATOM    694  CA  GLY C 104      21.508  55.396  70.514  1.00 36.23           C  
ATOM    695  C   GLY C 104      20.137  55.299  71.191  1.00 38.31           C  
ATOM    696  O   GLY C 104      19.210  56.012  70.844  1.00 42.00           O  
ATOM    697  H   GLY C 104      23.128  55.300  71.868  1.00 33.84           H  
ATOM    698  HA2 GLY C 104      21.779  56.451  70.414  1.00 36.23           H  
ATOM    699  HA3 GLY C 104      21.424  54.951  69.517  1.00 36.23           H  
ATOM    700  N   THR C 105      19.995  54.316  72.085  1.00 36.10           N  
ATOM    701  CA  THR C 105      18.697  53.973  72.625  1.00 36.59           C  
ATOM    702  C   THR C 105      18.324  54.966  73.748  1.00 33.34           C  
ATOM    703  O   THR C 105      19.170  55.631  74.349  1.00 32.45           O  
ATOM    704  CB  THR C 105      18.581  52.509  73.112  1.00 39.09           C  
ATOM    705  OG1 THR C 105      19.309  52.242  74.320  1.00 37.60           O  
ATOM    706  CG2 THR C 105      19.001  51.490  72.058  1.00 40.32           C  
ATOM    707  H   THR C 105      20.814  53.811  72.390  1.00 36.10           H  
ATOM    708  HA  THR C 105      17.965  54.109  71.816  1.00 36.59           H  
ATOM    709  HB  THR C 105      17.529  52.318  73.355  1.00 39.09           H  
ATOM    710 HG21 THR C 105      18.458  51.640  71.120  1.00 40.32           H  
ATOM    711 HG22 THR C 105      20.075  51.539  71.860  1.00 40.32           H  
ATOM    712 HG23 THR C 105      18.802  50.474  72.417  1.00 40.32           H  
ATOM    713  HG1 THR C 105      20.264  52.388  74.118  1.00 37.60           H  
ATOM    714  N   GLY C 106      17.026  55.002  74.031  1.00 32.38           N  
ATOM    715  CA  GLY C 106      16.480  55.821  75.084  1.00 33.35           C  
ATOM    716  C   GLY C 106      15.513  55.024  75.951  1.00 32.73           C  
ATOM    717  O   GLY C 106      15.265  53.838  75.752  1.00 32.93           O  
ATOM    718  H   GLY C 106      16.399  54.419  73.495  1.00 32.38           H  
ATOM    719  HA2 GLY C 106      17.290  56.187  75.717  1.00 33.35           H  
ATOM    720  HA3 GLY C 106      15.947  56.654  74.621  1.00 33.35           H  
ATOM    721  N   ARG C 107      14.988  55.707  76.962  1.00 31.03           N  
ATOM    722  CA  ARG C 107      13.993  55.173  77.885  1.00 31.76           C  
ATOM    723  C   ARG C 107      13.125  56.373  78.320  1.00 30.05           C  
ATOM    724  O   ARG C 107      13.632  57.346  78.885  1.00 29.58           O  
ATOM    725  CB  ARG C 107      14.623  54.549  79.141  1.00 32.33           C  
ATOM    726  CG  ARG C 107      15.630  53.428  78.899  1.00 34.03           C  
ATOM    727  CD  ARG C 107      15.001  52.129  78.412  1.00 37.62           C  
ATOM    728  NE  ARG C 107      16.020  51.078  78.283  1.00 42.11           N  
ATOM    729  CZ  ARG C 107      16.865  50.915  77.259  1.00 50.52           C  
ATOM    730  NH1 ARG C 107      16.795  51.701  76.191  1.00 48.08           N  
ATOM    731  NH2 ARG C 107      17.787  49.955  77.297  1.00 53.15           N1+
ATOM    732  H   ARG C 107      15.283  56.660  77.114  1.00 31.03           H  
ATOM    733  HA  ARG C 107      13.380  54.431  77.361  1.00 31.76           H  
ATOM    734  HB2 ARG C 107      15.127  55.329  79.722  1.00 32.33           H  
ATOM    735  HB3 ARG C 107      13.827  54.173  79.792  1.00 32.33           H  
ATOM    736  HG2 ARG C 107      16.142  53.227  79.847  1.00 34.03           H  
ATOM    737  HG3 ARG C 107      16.418  53.751  78.214  1.00 34.03           H  
ATOM    738  HD2 ARG C 107      14.455  52.224  77.471  1.00 37.62           H  
ATOM    739  HD3 ARG C 107      14.267  51.777  79.144  1.00 37.62           H  
ATOM    740  HE  ARG C 107      16.113  50.452  79.070  1.00 42.11           H  
ATOM    741 HH11 ARG C 107      17.436  51.566  75.422  1.00 48.08           H  
ATOM    742 HH12 ARG C 107      16.101  52.434  76.148  1.00 48.08           H  
ATOM    743 HH21 ARG C 107      17.850  49.346  78.100  1.00 53.15           H  
ATOM    744 HH22 ARG C 107      18.423  49.835  76.521  1.00 53.15           H  
ATOM    745  N   ARG C 108      11.836  56.311  78.001  1.00 30.14           N  
ATOM    746  CA  ARG C 108      10.838  57.297  78.435  1.00 30.91           C  
ATOM    747  C   ARG C 108      10.229  56.712  79.719  1.00 29.44           C  
ATOM    748  O   ARG C 108       9.380  55.828  79.660  1.00 30.17           O  
ATOM    749  CB  ARG C 108       9.768  57.483  77.342  1.00 33.43           C  
ATOM    750  CG  ARG C 108       8.470  58.146  77.834  1.00 36.49           C  
ATOM    751  CD  ARG C 108       7.278  57.188  77.751  1.00 40.60           C  
ATOM    752  NE  ARG C 108       6.174  57.593  78.638  1.00 43.15           N  
ATOM    753  CZ  ARG C 108       5.999  57.205  79.898  1.00 47.14           C  
ATOM    754  NH1 ARG C 108       6.912  56.462  80.525  1.00 46.45           N  
ATOM    755  NH2 ARG C 108       4.895  57.553  80.539  1.00 51.72           N1+
ATOM    756  H   ARG C 108      11.500  55.532  77.453  1.00 30.14           H  
ATOM    757  HA  ARG C 108      11.323  58.252  78.654  1.00 30.91           H  
ATOM    758  HB2 ARG C 108      10.205  58.096  76.543  1.00 33.43           H  
ATOM    759  HB3 ARG C 108       9.540  56.519  76.869  1.00 33.43           H  
ATOM    760  HG2 ARG C 108       8.250  59.018  77.204  1.00 36.49           H  
ATOM    761  HG3 ARG C 108       8.580  58.541  78.850  1.00 36.49           H  
ATOM    762  HD2 ARG C 108       7.536  56.147  77.964  1.00 40.60           H  
ATOM    763  HD3 ARG C 108       6.883  57.188  76.728  1.00 40.60           H  
ATOM    764  HE  ARG C 108       5.434  58.128  78.205  1.00 43.15           H  
ATOM    765 HH11 ARG C 108       6.757  56.170  81.479  1.00 46.45           H  
ATOM    766 HH12 ARG C 108       7.758  56.190  80.045  1.00 46.45           H  
ATOM    767 HH21 ARG C 108       4.193  58.109  80.071  1.00 51.72           H  
ATOM    768 HH22 ARG C 108       4.753  57.263  81.496  1.00 51.72           H  
ATOM    769  N   ILE C 109      10.725  57.164  80.869  1.00 27.53           N  
ATOM    770  CA  ILE C 109      10.448  56.536  82.154  1.00 26.35           C  
ATOM    771  C   ILE C 109       9.987  57.551  83.232  1.00 26.24           C  
ATOM    772  O   ILE C 109      10.021  58.768  83.058  1.00 24.56           O  
ATOM    773  CB  ILE C 109      11.607  55.609  82.614  1.00 26.72           C  
ATOM    774  CG1 ILE C 109      13.000  56.270  82.611  1.00 27.58           C  
ATOM    775  CG2 ILE C 109      11.630  54.340  81.750  1.00 27.08           C  
ATOM    776  CD1 ILE C 109      13.166  57.325  83.693  1.00 27.45           C  
ATOM    777  H   ILE C 109      11.316  57.983  80.866  1.00 27.53           H  
ATOM    778  HA  ILE C 109       9.564  55.896  82.018  1.00 26.35           H  
ATOM    779  HB  ILE C 109      11.409  55.272  83.639  1.00 26.72           H  
ATOM    780 HG12 ILE C 109      13.763  55.501  82.780  1.00 27.58           H  
ATOM    781 HG13 ILE C 109      13.227  56.708  81.633  1.00 27.58           H  
ATOM    782 HG21 ILE C 109      10.680  53.800  81.830  1.00 27.08           H  
ATOM    783 HG22 ILE C 109      11.797  54.571  80.696  1.00 27.08           H  
ATOM    784 HG23 ILE C 109      12.422  53.658  82.069  1.00 27.08           H  
ATOM    785 HD11 ILE C 109      12.550  58.203  83.495  1.00 27.45           H  
ATOM    786 HD12 ILE C 109      12.903  56.927  84.678  1.00 27.45           H  
ATOM    787 HD13 ILE C 109      14.203  57.661  83.734  1.00 27.45           H  
ATOM    788  N   HIS C 110       9.504  56.973  84.332  1.00 27.36           N  
ATOM    789  CA  HIS C 110       9.011  57.701  85.497  1.00 28.58           C  
ATOM    790  C   HIS C 110      10.104  57.543  86.568  1.00 24.70           C  
ATOM    791  O   HIS C 110      10.524  56.450  86.912  1.00 24.36           O  
ATOM    792  CB  HIS C 110       7.683  57.120  86.018  1.00 33.28           C  
ATOM    793  CG  HIS C 110       6.599  57.180  84.984  1.00 41.53           C  
ATOM    794  ND1 HIS C 110       5.753  58.261  84.871  1.00 48.39           N  
ATOM    795  CD2 HIS C 110       6.267  56.339  83.979  1.00 47.77           C  
ATOM    796  CE1 HIS C 110       4.933  58.075  83.853  1.00 50.33           C  
ATOM    797  NE2 HIS C 110       5.225  56.916  83.293  1.00 50.98           N  
ATOM    798  H   HIS C 110       9.489  55.964  84.381  1.00 27.36           H  
ATOM    799  HA  HIS C 110       8.878  58.756  85.234  1.00 28.58           H  
ATOM    800  HB2 HIS C 110       7.372  57.664  86.918  1.00 33.28           H  
ATOM    801  HB3 HIS C 110       7.820  56.074  86.323  1.00 33.28           H  
ATOM    802  HD1 HIS C 110       5.759  59.127  85.516  1.00 48.39           H  
ATOM    803  HD2 HIS C 110       6.734  55.391  83.756  1.00 47.77           H  
ATOM    804  HE1 HIS C 110       4.156  58.754  83.534  1.00 50.33           H  
ATOM    805  N   SER C 111      10.570  58.685  87.063  1.00 22.93           N  
ATOM    806  CA  SER C 111      11.510  58.802  88.172  1.00 22.33           C  
ATOM    807  C   SER C 111      10.946  59.898  89.097  1.00 22.68           C  
ATOM    808  O   SER C 111       9.781  60.283  89.001  1.00 23.08           O  
ATOM    809  CB  SER C 111      12.936  59.093  87.684  1.00 21.86           C  
ATOM    810  OG  SER C 111      13.921  59.022  88.724  1.00 21.46           O  
ATOM    811  H   SER C 111      10.230  59.554  86.675  1.00 22.93           H  
ATOM    812  HA  SER C 111      11.503  57.872  88.752  1.00 22.33           H  
ATOM    813  HB2 SER C 111      12.999  60.093  87.241  1.00 21.86           H  
ATOM    814  HB3 SER C 111      13.229  58.373  86.913  1.00 21.86           H  
ATOM    815  HG  SER C 111      13.744  58.229  89.283  1.00 21.46           H  
ATOM    816  N   TYR C 112      11.762  60.301  90.072  1.00 22.93           N  
ATOM    817  CA  TYR C 112      11.338  61.164  91.164  1.00 24.29           C  
ATOM    818  C   TYR C 112      12.451  62.193  91.399  1.00 25.18           C  
ATOM    819  O   TYR C 112      13.627  61.959  91.101  1.00 24.65           O  
ATOM    820  CB  TYR C 112      11.075  60.362  92.447  1.00 24.74           C  
ATOM    821  CG  TYR C 112       9.846  59.483  92.377  1.00 25.92           C  
ATOM    822  CD1 TYR C 112       9.906  58.190  91.863  1.00 26.51           C  
ATOM    823  CD2 TYR C 112       8.605  59.977  92.761  1.00 26.92           C  
ATOM    824  CE1 TYR C 112       8.767  57.412  91.741  1.00 27.90           C  
ATOM    825  CE2 TYR C 112       7.453  59.209  92.632  1.00 28.26           C  
ATOM    826  CZ  TYR C 112       7.545  57.929  92.116  1.00 29.05           C  
ATOM    827  OH  TYR C 112       6.395  57.204  92.026  1.00 31.88           O  
ATOM    828  H   TYR C 112      12.722  59.985  90.068  1.00 22.93           H  
ATOM    829  HA  TYR C 112      10.438  61.695  90.845  1.00 24.29           H  
ATOM    830  HB2 TYR C 112      11.939  59.726  92.654  1.00 24.74           H  
ATOM    831  HB3 TYR C 112      10.985  61.033  93.311  1.00 24.74           H  
ATOM    832  HD1 TYR C 112      10.858  57.786  91.554  1.00 26.51           H  
ATOM    833  HD2 TYR C 112       8.534  60.976  93.168  1.00 26.92           H  
ATOM    834  HE1 TYR C 112       8.835  56.406  91.354  1.00 27.90           H  
ATOM    835  HE2 TYR C 112       6.495  59.608  92.933  1.00 28.26           H  
ATOM    836  HH  TYR C 112       6.578  56.351  91.593  1.00 31.88           H  
ATOM    837  N   ARG C 113      12.057  63.345  91.947  1.00 26.63           N  
ATOM    838  CA  ARG C 113      13.008  64.389  92.259  1.00 27.57           C  
ATOM    839  C   ARG C 113      13.657  64.093  93.621  1.00 27.49           C  
ATOM    840  O   ARG C 113      13.077  63.475  94.497  1.00 27.25           O  
ATOM    841  CB  ARG C 113      12.407  65.779  92.289  1.00 30.07           C  
ATOM    842  CG  ARG C 113      11.682  66.142  90.994  1.00 31.42           C  
ATOM    843  CD  ARG C 113      11.425  67.636  90.899  1.00 33.57           C  
ATOM    844  NE  ARG C 113      12.697  68.362  91.028  1.00 36.22           N  
ATOM    845  CZ  ARG C 113      13.165  69.001  92.105  1.00 39.55           C  
ATOM    846  NH1 ARG C 113      12.427  69.155  93.197  1.00 41.74           N  
ATOM    847  NH2 ARG C 113      14.402  69.480  92.098  1.00 41.96           N1+
ATOM    848  H   ARG C 113      11.078  63.482  92.154  1.00 26.63           H  
ATOM    849  HA  ARG C 113      13.794  64.366  91.495  1.00 27.57           H  
ATOM    850  HB2 ARG C 113      11.734  65.895  93.138  1.00 30.07           H  
ATOM    851  HB3 ARG C 113      13.234  66.469  92.480  1.00 30.07           H  
ATOM    852  HG2 ARG C 113      10.733  65.600  90.916  1.00 31.42           H  
ATOM    853  HG3 ARG C 113      12.297  65.840  90.139  1.00 31.42           H  
ATOM    854  HD2 ARG C 113      10.685  67.986  91.614  1.00 33.57           H  
ATOM    855  HD3 ARG C 113      11.019  67.872  89.912  1.00 33.57           H  
ATOM    856  HE  ARG C 113      13.321  68.268  90.239  1.00 36.22           H  
ATOM    857 HH11 ARG C 113      11.483  68.798  93.223  1.00 41.74           H  
ATOM    858 HH12 ARG C 113      12.811  69.629  94.002  1.00 41.74           H  
ATOM    859 HH21 ARG C 113      14.986  69.361  91.283  1.00 41.96           H  
ATOM    860 HH22 ARG C 113      14.760  69.964  92.909  1.00 41.96           H  
ATOM    861  N   GLY C 114      14.913  64.506  93.750  1.00 27.71           N  
ATOM    862  CA  GLY C 114      15.681  64.237  94.956  1.00 29.06           C  
ATOM    863  C   GLY C 114      16.215  62.799  94.950  1.00 28.78           C  
ATOM    864  O   GLY C 114      16.730  62.284  95.950  1.00 30.02           O  
ATOM    865  H   GLY C 114      15.361  64.978  92.978  1.00 27.71           H  
ATOM    866  HA2 GLY C 114      16.528  64.928  94.979  1.00 29.06           H  
ATOM    867  HA3 GLY C 114      15.052  64.380  95.840  1.00 29.06           H  
ATOM    868  N   HIS C 115      16.146  62.164  93.776  1.00 26.63           N  
ATOM    869  CA  HIS C 115      16.728  60.856  93.493  1.00 25.75           C  
ATOM    870  C   HIS C 115      17.956  61.174  92.641  1.00 26.90           C  
ATOM    871  O   HIS C 115      17.876  61.860  91.622  1.00 27.96           O  
ATOM    872  CB  HIS C 115      15.783  59.921  92.738  1.00 24.16           C  
ATOM    873  CG  HIS C 115      14.713  59.340  93.598  1.00 25.25           C  
ATOM    874  ND1 HIS C 115      14.225  58.070  93.397  1.00 24.91           N  
ATOM    875  CD2 HIS C 115      14.052  59.829  94.679  1.00 25.56           C  
ATOM    876  CE1 HIS C 115      13.306  57.804  94.313  1.00 25.70           C  
ATOM    877  NE2 HIS C 115      13.175  58.861  95.093  1.00 25.55           N  
ATOM    878  H   HIS C 115      15.684  62.604  92.994  1.00 26.63           H  
ATOM    879  HA  HIS C 115      17.031  60.408  94.436  1.00 25.75           H  
ATOM    880  HB2 HIS C 115      16.361  59.097  92.302  1.00 24.16           H  
ATOM    881  HB3 HIS C 115      15.324  60.436  91.890  1.00 24.16           H  
ATOM    882  HD2 HIS C 115      14.191  60.801  95.129  1.00 25.56           H  
ATOM    883  HE2 HIS C 115      12.533  58.942  95.868  1.00 25.55           H  
ATOM    884  HE1 HIS C 115      12.756  56.879  94.405  1.00 25.70           H  
ATOM    885  N   LEU C 116      19.121  60.757  93.119  1.00 27.36           N  
ATOM    886  CA  LEU C 116      20.402  61.155  92.548  1.00 28.28           C  
ATOM    887  C   LEU C 116      20.902  60.038  91.606  1.00 25.86           C  
ATOM    888  O   LEU C 116      21.180  58.923  92.041  1.00 25.61           O  
ATOM    889  CB  LEU C 116      21.447  61.392  93.650  1.00 31.59           C  
ATOM    890  CG  LEU C 116      21.459  62.823  94.222  1.00 36.38           C  
ATOM    891  CD1 LEU C 116      20.126  63.246  94.836  1.00 38.19           C  
ATOM    892  CD2 LEU C 116      22.572  62.944  95.261  1.00 38.95           C  
ATOM    893  H   LEU C 116      19.133  60.124  93.906  1.00 27.36           H  
ATOM    894  HA  LEU C 116      20.270  62.076  91.970  1.00 28.28           H  
ATOM    895  HB2 LEU C 116      21.300  60.675  94.468  1.00 31.59           H  
ATOM    896  HB3 LEU C 116      22.447  61.193  93.242  1.00 31.59           H  
ATOM    897  HG  LEU C 116      21.699  63.518  93.409  1.00 36.38           H  
ATOM    898 HD11 LEU C 116      19.351  63.347  94.072  1.00 38.19           H  
ATOM    899 HD12 LEU C 116      19.784  62.521  95.581  1.00 38.19           H  
ATOM    900 HD13 LEU C 116      20.214  64.220  95.330  1.00 38.19           H  
ATOM    901 HD21 LEU C 116      22.413  62.256  96.096  1.00 38.95           H  
ATOM    902 HD22 LEU C 116      23.542  62.711  94.809  1.00 38.95           H  
ATOM    903 HD23 LEU C 116      22.625  63.961  95.663  1.00 38.95           H  
ATOM    904  N   TRP C 117      21.033  60.404  90.326  1.00 25.45           N  
ATOM    905  CA  TRP C 117      21.416  59.498  89.253  1.00 23.80           C  
ATOM    906  C   TRP C 117      22.858  59.817  88.821  1.00 24.68           C  
ATOM    907  O   TRP C 117      23.263  60.980  88.732  1.00 25.94           O  
ATOM    908  CB  TRP C 117      20.549  59.692  88.004  1.00 22.42           C  
ATOM    909  CG  TRP C 117      19.162  59.158  88.135  1.00 21.37           C  
ATOM    910  CD1 TRP C 117      18.025  59.852  88.375  1.00 21.47           C  
ATOM    911  CD2 TRP C 117      18.770  57.783  87.965  1.00 20.04           C  
ATOM    912  NE1 TRP C 117      16.944  59.005  88.380  1.00 21.69           N  
ATOM    913  CE2 TRP C 117      17.379  57.724  88.144  1.00 20.59           C  
ATOM    914  CE3 TRP C 117      19.465  56.598  87.692  1.00 19.45           C  
ATOM    915  CZ2 TRP C 117      16.666  56.536  88.056  1.00 19.36           C  
ATOM    916  CZ3 TRP C 117      18.758  55.411  87.611  1.00 19.17           C  
ATOM    917  CH2 TRP C 117      17.366  55.390  87.789  1.00 19.07           C  
ATOM    918  H   TRP C 117      20.916  61.383  90.107  1.00 25.45           H  
ATOM    919  HA  TRP C 117      21.356  58.468  89.614  1.00 23.80           H  
ATOM    920  HB2 TRP C 117      20.498  60.757  87.750  1.00 22.42           H  
ATOM    921  HB3 TRP C 117      21.020  59.207  87.138  1.00 22.42           H  
ATOM    922  HD1 TRP C 117      17.975  60.919  88.538  1.00 21.47           H  
ATOM    923  HE1 TRP C 117      15.984  59.279  88.533  1.00 21.69           H  
ATOM    924  HE3 TRP C 117      20.535  56.611  87.546  1.00 19.45           H  
ATOM    925  HZ2 TRP C 117      15.596  56.516  88.195  1.00 19.36           H  
ATOM    926  HZ3 TRP C 117      19.284  54.489  87.408  1.00 19.17           H  
ATOM    927  HH2 TRP C 117      16.836  54.452  87.713  1.00 19.07           H  
ATOM    928  N   LEU C 118      23.585  58.774  88.438  1.00 24.05           N  
ATOM    929  CA  LEU C 118      24.813  58.876  87.657  1.00 26.08           C  
ATOM    930  C   LEU C 118      24.865  57.680  86.689  1.00 24.71           C  
ATOM    931  O   LEU C 118      24.108  56.699  86.837  1.00 22.98           O  
ATOM    932  CB  LEU C 118      26.076  59.069  88.507  1.00 30.04           C  
ATOM    933  CG  LEU C 118      26.538  57.900  89.399  1.00 34.30           C  
ATOM    934  CD1 LEU C 118      27.328  56.839  88.627  1.00 36.23           C  
ATOM    935  CD2 LEU C 118      27.455  58.449  90.500  1.00 35.92           C  
ATOM    936  H   LEU C 118      23.271  57.845  88.680  1.00 24.05           H  
ATOM    937  HA  LEU C 118      24.703  59.767  87.024  1.00 26.08           H  
ATOM    938  HB2 LEU C 118      26.911  59.344  87.850  1.00 30.04           H  
ATOM    939  HB3 LEU C 118      25.893  59.941  89.146  1.00 30.04           H  
ATOM    940  HG  LEU C 118      25.670  57.432  89.877  1.00 34.30           H  
ATOM    941 HD11 LEU C 118      26.718  56.331  87.881  1.00 36.23           H  
ATOM    942 HD12 LEU C 118      28.189  57.280  88.113  1.00 36.23           H  
ATOM    943 HD13 LEU C 118      27.706  56.067  89.307  1.00 36.23           H  
ATOM    944 HD21 LEU C 118      28.345  58.926  90.076  1.00 35.92           H  
ATOM    945 HD22 LEU C 118      26.930  59.196  91.100  1.00 35.92           H  
ATOM    946 HD23 LEU C 118      27.787  57.650  91.170  1.00 35.92           H  
ATOM    947  N   PHE C 119      25.773  57.766  85.714  1.00 22.95           N  
ATOM    948  CA  PHE C 119      25.857  56.783  84.635  1.00 23.20           C  
ATOM    949  C   PHE C 119      27.311  56.297  84.536  1.00 24.49           C  
ATOM    950  O   PHE C 119      28.264  57.012  84.850  1.00 25.30           O  
ATOM    951  CB  PHE C 119      25.388  57.365  83.293  1.00 22.30           C  
ATOM    952  CG  PHE C 119      23.894  57.605  83.273  1.00 21.82           C  
ATOM    953  CD1 PHE C 119      23.347  58.729  83.865  1.00 22.06           C  
ATOM    954  CD2 PHE C 119      23.030  56.677  82.709  1.00 22.85           C  
ATOM    955  CE1 PHE C 119      21.973  58.928  83.895  1.00 22.32           C  
ATOM    956  CE2 PHE C 119      21.649  56.872  82.728  1.00 22.54           C  
ATOM    957  CZ  PHE C 119      21.122  58.001  83.318  1.00 21.91           C  
ATOM    958  H   PHE C 119      26.442  58.521  85.726  1.00 22.95           H  
ATOM    959  HA  PHE C 119      25.235  55.921  84.898  1.00 23.20           H  
ATOM    960  HB2 PHE C 119      25.908  58.308  83.077  1.00 22.30           H  
ATOM    961  HB3 PHE C 119      25.655  56.689  82.470  1.00 22.30           H  
ATOM    962  HD1 PHE C 119      24.000  59.465  84.311  1.00 22.06           H  
ATOM    963  HD2 PHE C 119      23.434  55.788  82.248  1.00 22.85           H  
ATOM    964  HE1 PHE C 119      21.567  59.808  84.370  1.00 22.32           H  
ATOM    965  HE2 PHE C 119      20.993  56.140  82.280  1.00 22.54           H  
ATOM    966  HZ  PHE C 119      20.054  58.161  83.330  1.00 21.91           H  
ATOM    967  N   ARG C 120      27.453  55.065  84.048  1.00 24.88           N  
ATOM    968  CA  ARG C 120      28.708  54.332  83.890  1.00 25.49           C  
ATOM    969  C   ARG C 120      28.559  53.407  82.657  1.00 25.50           C  
ATOM    970  O   ARG C 120      27.451  53.182  82.180  1.00 24.08           O  
ATOM    971  CB  ARG C 120      28.965  53.424  85.100  1.00 27.71           C  
ATOM    972  CG  ARG C 120      29.215  54.130  86.430  1.00 31.72           C  
ATOM    973  CD  ARG C 120      30.545  54.876  86.483  1.00 33.77           C  
ATOM    974  NE  ARG C 120      30.400  56.302  86.180  1.00 36.07           N  
ATOM    975  CZ  ARG C 120      31.322  57.198  86.482  1.00 38.83           C  
ATOM    976  NH1 ARG C 120      32.526  56.822  86.927  1.00 41.66           N  
ATOM    977  NH2 ARG C 120      31.033  58.481  86.353  1.00 38.42           N1+
ATOM    978  H   ARG C 120      26.628  54.576  83.733  1.00 24.88           H  
ATOM    979  HA  ARG C 120      29.522  55.042  83.724  1.00 25.49           H  
ATOM    980  HB2 ARG C 120      28.102  52.758  85.235  1.00 27.71           H  
ATOM    981  HB3 ARG C 120      29.817  52.762  84.898  1.00 27.71           H  
ATOM    982  HG2 ARG C 120      29.240  53.345  87.193  1.00 31.72           H  
ATOM    983  HG3 ARG C 120      28.379  54.784  86.695  1.00 31.72           H  
ATOM    984  HD2 ARG C 120      31.269  54.440  85.792  1.00 33.77           H  
ATOM    985  HD3 ARG C 120      30.924  54.792  87.508  1.00 33.77           H  
ATOM    986  HE  ARG C 120      29.505  56.638  85.851  1.00 36.07           H  
ATOM    987 HH11 ARG C 120      33.217  57.520  87.165  1.00 41.66           H  
ATOM    988 HH12 ARG C 120      32.745  55.841  87.024  1.00 41.66           H  
ATOM    989 HH21 ARG C 120      30.119  58.763  86.028  1.00 38.42           H  
ATOM    990 HH22 ARG C 120      31.726  59.180  86.580  1.00 38.42           H  
ATOM    991  N   ASP C 121      29.686  52.852  82.209  1.00 25.42           N  
ATOM    992  CA  ASP C 121      29.676  51.673  81.327  1.00 27.23           C  
ATOM    993  C   ASP C 121      29.495  50.436  82.244  1.00 26.71           C  
ATOM    994  O   ASP C 121      30.065  50.357  83.331  1.00 27.09           O  
ATOM    995  CB  ASP C 121      30.964  51.600  80.541  1.00 27.77           C  
ATOM    996  CG  ASP C 121      30.986  50.416  79.623  1.00 29.42           C  
ATOM    997  OD1 ASP C 121      31.182  49.282  80.106  1.00 29.90           O  
ATOM    998  OD2 ASP C 121      30.941  50.605  78.391  1.00 32.71           O1-
ATOM    999  H   ASP C 121      30.569  53.253  82.488  1.00 25.42           H  
ATOM   1000  HA  ASP C 121      28.819  51.752  80.651  1.00 27.23           H  
ATOM   1001  HB2 ASP C 121      31.815  51.500  81.219  1.00 27.77           H  
ATOM   1002  HB3 ASP C 121      31.111  52.522  79.966  1.00 27.77           H  
ATOM   1003  N   ALA C 122      28.727  49.464  81.762  1.00 26.01           N  
ATOM   1004  CA  ALA C 122      28.388  48.270  82.529  1.00 27.35           C  
ATOM   1005  C   ALA C 122      29.554  47.275  82.681  1.00 27.93           C  
ATOM   1006  O   ALA C 122      29.543  46.417  83.543  1.00 28.35           O  
ATOM   1007  CB  ALA C 122      27.225  47.540  81.867  1.00 28.47           C  
ATOM   1008  H   ALA C 122      28.374  49.543  80.819  1.00 26.01           H  
ATOM   1009  HA  ALA C 122      28.111  48.593  83.538  1.00 27.35           H  
ATOM   1010  HB1 ALA C 122      26.379  48.214  81.709  1.00 28.47           H  
ATOM   1011  HB2 ALA C 122      27.514  47.139  80.889  1.00 28.47           H  
ATOM   1012  HB3 ALA C 122      26.887  46.699  82.482  1.00 28.47           H  
ATOM   1013  N   GLY C 123      30.483  47.311  81.734  1.00 29.72           N  
ATOM   1014  CA  GLY C 123      31.584  46.380  81.643  1.00 30.47           C  
ATOM   1015  C   GLY C 123      32.847  46.978  82.251  1.00 31.15           C  
ATOM   1016  O   GLY C 123      33.527  46.352  83.059  1.00 33.26           O  
ATOM   1017  H   GLY C 123      30.454  48.049  81.044  1.00 29.72           H  
ATOM   1018  HA2 GLY C 123      31.341  45.444  82.157  1.00 30.47           H  
ATOM   1019  HA3 GLY C 123      31.765  46.172  80.584  1.00 30.47           H  
ATOM   1020  N   THR C 124      33.221  48.167  81.789  1.00 30.54           N  
ATOM   1021  CA  THR C 124      34.505  48.754  82.170  1.00 30.39           C  
ATOM   1022  C   THR C 124      34.428  49.661  83.419  1.00 29.51           C  
ATOM   1023  O   THR C 124      35.466  50.019  83.974  1.00 28.34           O  
ATOM   1024  CB  THR C 124      35.208  49.522  81.029  1.00 30.76           C  
ATOM   1025  OG1 THR C 124      34.447  50.657  80.600  1.00 28.92           O  
ATOM   1026  CG2 THR C 124      35.468  48.649  79.808  1.00 31.42           C  
ATOM   1027  H   THR C 124      32.601  48.679  81.178  1.00 30.54           H  
ATOM   1028  HA  THR C 124      35.174  47.932  82.460  1.00 30.39           H  
ATOM   1029  HB  THR C 124      36.171  49.898  81.399  1.00 30.76           H  
ATOM   1030 HG21 THR C 124      36.054  47.762  80.069  1.00 31.42           H  
ATOM   1031 HG22 THR C 124      34.530  48.329  79.340  1.00 31.42           H  
ATOM   1032 HG23 THR C 124      36.015  49.216  79.047  1.00 31.42           H  
ATOM   1033  HG1 THR C 124      35.122  51.374  80.451  1.00 28.92           H  
ATOM   1034  N   HIS C 125      33.220  50.085  83.778  1.00 29.30           N  
ATOM   1035  CA  HIS C 125      32.948  51.085  84.833  1.00 31.04           C  
ATOM   1036  C   HIS C 125      33.416  52.511  84.424  1.00 28.44           C  
ATOM   1037  O   HIS C 125      33.600  53.408  85.235  1.00 27.58           O  
ATOM   1038  CB  HIS C 125      33.496  50.744  86.222  1.00 35.36           C  
ATOM   1039  CG  HIS C 125      32.843  49.637  86.963  1.00 41.52           C  
ATOM   1040  CD2 HIS C 125      32.129  48.531  86.554  1.00 50.41           C  
ATOM   1041  ND1 HIS C 125      32.923  49.553  88.313  1.00 44.14           N  
ATOM   1042  NE2 HIS C 125      31.810  47.800  87.608  1.00 53.37           N  
ATOM   1043  CE1 HIS C 125      32.276  48.401  88.689  1.00 47.49           C  
ATOM   1044  H   HIS C 125      32.419  49.671  83.323  1.00 29.30           H  
ATOM   1045  HA  HIS C 125      31.855  51.154  84.895  1.00 31.04           H  
ATOM   1046  HB2 HIS C 125      33.428  51.629  86.866  1.00 35.36           H  
ATOM   1047  HB3 HIS C 125      34.553  50.494  86.155  1.00 35.36           H  
ATOM   1048  HD2 HIS C 125      31.870  48.298  85.531  1.00 50.41           H  
ATOM   1049  HE2 HIS C 125      31.263  46.869  87.589  1.00 53.37           H  
ATOM   1050  HE1 HIS C 125      32.173  48.067  89.637  1.00 47.49           H  
ATOM   1051  N   ASP C 126      33.533  52.709  83.108  1.00 26.71           N  
ATOM   1052  CA  ASP C 126      33.988  53.971  82.527  1.00 26.78           C  
ATOM   1053  C   ASP C 126      33.165  55.206  82.940  1.00 27.91           C  
ATOM   1054  O   ASP C 126      31.975  55.148  83.277  1.00 26.58           O  
ATOM   1055  CB  ASP C 126      33.939  53.918  81.005  1.00 25.58           C  
ATOM   1056  CG  ASP C 126      35.355  53.836  80.549  1.00 25.95           C  
ATOM   1057  OD1 ASP C 126      36.090  54.848  80.674  1.00 26.91           O  
ATOM   1058  OD2 ASP C 126      35.730  52.786  79.972  1.00 24.26           O1-
ATOM   1059  H   ASP C 126      33.437  51.925  82.478  1.00 26.71           H  
ATOM   1060  HA  ASP C 126      35.003  54.115  82.919  1.00 26.78           H  
ATOM   1061  HB2 ASP C 126      33.501  54.816  80.552  1.00 25.58           H  
ATOM   1062  HB3 ASP C 126      33.365  53.072  80.625  1.00 25.58           H  
ATOM   1063  N   GLY C 127      33.827  56.354  82.816  1.00 29.03           N  
ATOM   1064  CA  GLY C 127      33.256  57.644  83.124  1.00 28.19           C  
ATOM   1065  C   GLY C 127      32.451  58.136  81.922  1.00 26.90           C  
ATOM   1066  O   GLY C 127      32.948  58.194  80.793  1.00 27.09           O  
ATOM   1067  H   GLY C 127      34.777  56.332  82.475  1.00 29.03           H  
ATOM   1068  HA2 GLY C 127      32.635  57.566  84.019  1.00 28.19           H  
ATOM   1069  HA3 GLY C 127      34.071  58.349  83.313  1.00 28.19           H  
ATOM   1070  N   LEU C 128      31.179  58.454  82.191  1.00 24.54           N  
ATOM   1071  CA  LEU C 128      30.223  59.007  81.242  1.00 23.39           C  
ATOM   1072  C   LEU C 128      29.586  60.214  81.944  1.00 23.89           C  
ATOM   1073  O   LEU C 128      29.559  60.319  83.164  1.00 24.96           O  
ATOM   1074  CB  LEU C 128      29.126  58.005  80.880  1.00 24.24           C  
ATOM   1075  CG  LEU C 128      29.627  56.749  80.149  1.00 25.50           C  
ATOM   1076  CD1 LEU C 128      28.464  55.778  79.977  1.00 25.65           C  
ATOM   1077  CD2 LEU C 128      30.223  57.069  78.779  1.00 28.11           C  
ATOM   1078  H   LEU C 128      30.844  58.320  83.135  1.00 24.54           H  
ATOM   1079  HA  LEU C 128      30.749  59.358  80.352  1.00 23.39           H  
ATOM   1080  HB2 LEU C 128      28.610  57.698  81.801  1.00 24.24           H  
ATOM   1081  HB3 LEU C 128      28.364  58.503  80.265  1.00 24.24           H  
ATOM   1082  HG  LEU C 128      30.390  56.250  80.758  1.00 25.50           H  
ATOM   1083 HD11 LEU C 128      27.981  55.572  80.936  1.00 25.65           H  
ATOM   1084 HD12 LEU C 128      27.704  56.191  79.305  1.00 25.65           H  
ATOM   1085 HD13 LEU C 128      28.817  54.827  79.565  1.00 25.65           H  
ATOM   1086 HD21 LEU C 128      29.501  57.605  78.153  1.00 28.11           H  
ATOM   1087 HD22 LEU C 128      31.120  57.687  78.864  1.00 28.11           H  
ATOM   1088 HD23 LEU C 128      30.508  56.151  78.255  1.00 28.11           H  
ATOM   1089  N   LEU C 129      29.085  61.148  81.137  1.00 26.01           N  
ATOM   1090  CA  LEU C 129      28.394  62.334  81.609  1.00 27.05           C  
ATOM   1091  C   LEU C 129      26.912  62.226  81.189  1.00 28.31           C  
ATOM   1092  O   LEU C 129      26.555  61.551  80.200  1.00 26.78           O  
ATOM   1093  CB  LEU C 129      28.996  63.620  81.028  1.00 28.95           C  
ATOM   1094  CG  LEU C 129      30.500  63.832  81.288  1.00 30.72           C  
ATOM   1095  CD1 LEU C 129      30.956  65.178  80.724  1.00 32.63           C  
ATOM   1096  CD2 LEU C 129      30.869  63.766  82.765  1.00 31.69           C  
ATOM   1097  H   LEU C 129      29.176  61.036  80.138  1.00 26.01           H  
ATOM   1098  HA  LEU C 129      28.430  62.364  82.702  1.00 27.05           H  
ATOM   1099  HB2 LEU C 129      28.824  63.641  79.943  1.00 28.95           H  
ATOM   1100  HB3 LEU C 129      28.440  64.468  81.436  1.00 28.95           H  
ATOM   1101  HG  LEU C 129      31.050  63.046  80.762  1.00 30.72           H  
ATOM   1102 HD11 LEU C 129      30.760  65.234  79.651  1.00 32.63           H  
ATOM   1103 HD12 LEU C 129      30.445  66.011  81.215  1.00 32.63           H  
ATOM   1104 HD13 LEU C 129      32.031  65.322  80.872  1.00 32.63           H  
ATOM   1105 HD21 LEU C 129      30.298  64.492  83.350  1.00 31.69           H  
ATOM   1106 HD22 LEU C 129      30.684  62.770  83.170  1.00 31.69           H  
ATOM   1107 HD23 LEU C 129      31.934  63.978  82.913  1.00 31.69           H  
ATOM   1108  N   VAL C 130      26.063  62.924  81.946  1.00 26.73           N  
ATOM   1109  CA  VAL C 130      24.639  63.053  81.685  1.00 27.04           C  
ATOM   1110  C   VAL C 130      24.315  64.560  81.682  1.00 28.49           C  
ATOM   1111  O   VAL C 130      24.363  65.229  82.726  1.00 29.25           O  
ATOM   1112  CB  VAL C 130      23.799  62.234  82.682  1.00 25.89           C  
ATOM   1113  CG1 VAL C 130      24.236  62.382  84.143  1.00 24.45           C  
ATOM   1114  CG2 VAL C 130      22.309  62.535  82.523  1.00 26.19           C  
ATOM   1115  H   VAL C 130      26.405  63.371  82.785  1.00 26.73           H  
ATOM   1116  HA  VAL C 130      24.438  62.658  80.688  1.00 27.04           H  
ATOM   1117  HB  VAL C 130      23.947  61.178  82.421  1.00 25.89           H  
ATOM   1118 HG11 VAL C 130      25.246  61.987  84.294  1.00 24.45           H  
ATOM   1119 HG12 VAL C 130      24.230  63.424  84.473  1.00 24.45           H  
ATOM   1120 HG13 VAL C 130      23.575  61.816  84.806  1.00 24.45           H  
ATOM   1121 HG21 VAL C 130      22.065  63.561  82.813  1.00 26.19           H  
ATOM   1122 HG22 VAL C 130      21.999  62.391  81.483  1.00 26.19           H  
ATOM   1123 HG23 VAL C 130      21.708  61.869  83.148  1.00 26.19           H  
ATOM   1124  N   ASN C 131      24.037  65.075  80.490  1.00 28.37           N  
ATOM   1125  CA  ASN C 131      23.867  66.511  80.242  1.00 30.38           C  
ATOM   1126  C   ASN C 131      25.151  67.307  80.591  1.00 32.49           C  
ATOM   1127  O   ASN C 131      25.105  68.483  80.941  1.00 34.27           O  
ATOM   1128  CB  ASN C 131      22.640  67.114  80.930  1.00 31.87           C  
ATOM   1129  CG  ASN C 131      21.333  66.589  80.375  1.00 32.18           C  
ATOM   1130  OD1 ASN C 131      21.238  65.987  79.308  1.00 29.50           O  
ATOM   1131  ND2 ASN C 131      20.272  66.851  81.152  1.00 32.29           N  
ATOM   1132  H   ASN C 131      23.841  64.443  79.727  1.00 28.37           H  
ATOM   1133  HA  ASN C 131      23.756  66.604  79.154  1.00 30.38           H  
ATOM   1134  HB2 ASN C 131      22.619  68.202  80.785  1.00 31.87           H  
ATOM   1135  HB3 ASN C 131      22.668  66.941  82.012  1.00 31.87           H  
ATOM   1136 HD21 ASN C 131      20.393  67.348  82.022  1.00 32.29           H  
ATOM   1137 HD22 ASN C 131      19.351  66.550  80.866  1.00 32.29           H  
ATOM   1138  N   GLN C 132      26.290  66.641  80.410  1.00 33.37           N  
ATOM   1139  CA  GLN C 132      27.624  67.231  80.566  1.00 38.23           C  
ATOM   1140  C   GLN C 132      27.991  67.525  82.053  1.00 36.69           C  
ATOM   1141  O   GLN C 132      28.867  68.314  82.379  1.00 36.63           O  
ATOM   1142  CB  GLN C 132      27.920  68.376  79.591  1.00 44.90           C  
ATOM   1143  CG  GLN C 132      27.937  67.903  78.131  1.00 51.78           C  
ATOM   1144  CD  GLN C 132      29.166  67.061  77.838  1.00 63.89           C  
ATOM   1145  OE1 GLN C 132      30.294  67.558  77.855  1.00 68.02           O  
ATOM   1146  NE2 GLN C 132      28.952  65.768  77.594  1.00 69.95           N  
ATOM   1147  H   GLN C 132      26.237  65.655  80.196  1.00 33.37           H  
ATOM   1148  HA  GLN C 132      28.297  66.408  80.304  1.00 38.23           H  
ATOM   1149  HB2 GLN C 132      27.177  69.173  79.698  1.00 44.90           H  
ATOM   1150  HB3 GLN C 132      28.889  68.827  79.835  1.00 44.90           H  
ATOM   1151  HG2 GLN C 132      27.981  68.773  77.466  1.00 51.78           H  
ATOM   1152  HG3 GLN C 132      27.021  67.358  77.878  1.00 51.78           H  
ATOM   1153 HE21 GLN C 132      29.732  65.152  77.413  1.00 69.95           H  
ATOM   1154 HE22 GLN C 132      28.010  65.404  77.590  1.00 69.95           H  
ATOM   1155  N   THR C 133      27.471  66.657  82.915  1.00 34.69           N  
ATOM   1156  CA  THR C 133      27.846  66.532  84.326  1.00 34.98           C  
ATOM   1157  C   THR C 133      27.739  65.029  84.668  1.00 33.42           C  
ATOM   1158  O   THR C 133      27.094  64.271  83.935  1.00 30.40           O  
ATOM   1159  CB  THR C 133      26.976  67.386  85.269  1.00 38.01           C  
ATOM   1160  OG1 THR C 133      27.339  67.135  86.638  1.00 42.09           O  
ATOM   1161  CG2 THR C 133      25.477  67.156  85.099  1.00 35.55           C  
ATOM   1162  H   THR C 133      26.784  65.985  82.603  1.00 34.69           H  
ATOM   1163  HA  THR C 133      28.899  66.815  84.444  1.00 34.98           H  
ATOM   1164  HB  THR C 133      27.184  68.444  85.074  1.00 38.01           H  
ATOM   1165 HG21 THR C 133      25.139  67.441  84.099  1.00 35.55           H  
ATOM   1166 HG22 THR C 133      25.214  66.108  85.274  1.00 35.55           H  
ATOM   1167 HG23 THR C 133      24.912  67.748  85.826  1.00 35.55           H  
ATOM   1168  HG1 THR C 133      26.697  67.623  87.189  1.00 42.09           H  
ATOM   1169  N   GLU C 134      28.322  64.615  85.786  1.00 33.70           N  
ATOM   1170  CA  GLU C 134      28.296  63.204  86.179  1.00 34.78           C  
ATOM   1171  C   GLU C 134      27.005  62.890  86.966  1.00 31.00           C  
ATOM   1172  O   GLU C 134      26.553  61.744  86.999  1.00 30.77           O  
ATOM   1173  CB  GLU C 134      29.514  62.815  87.025  1.00 41.20           C  
ATOM   1174  CG  GLU C 134      30.761  62.678  86.161  1.00 48.30           C  
ATOM   1175  CD  GLU C 134      31.866  62.058  86.967  1.00 54.72           C  
ATOM   1176  OE1 GLU C 134      32.560  62.807  87.696  1.00 57.66           O  
ATOM   1177  OE2 GLU C 134      32.073  60.834  86.848  1.00 59.03           O1-
ATOM   1178  H   GLU C 134      28.731  65.298  86.407  1.00 33.70           H  
ATOM   1179  HA  GLU C 134      28.257  62.587  85.273  1.00 34.78           H  
ATOM   1180  HB2 GLU C 134      29.684  63.554  87.819  1.00 41.20           H  
ATOM   1181  HB3 GLU C 134      29.321  61.861  87.534  1.00 41.20           H  
ATOM   1182  HG2 GLU C 134      31.082  63.654  85.781  1.00 48.30           H  
ATOM   1183  HG3 GLU C 134      30.558  62.032  85.301  1.00 48.30           H  
ATOM   1184  N   LEU C 135      26.517  63.889  87.695  1.00 30.15           N  
ATOM   1185  CA  LEU C 135      25.435  63.742  88.662  1.00 29.48           C  
ATOM   1186  C   LEU C 135      24.200  64.450  88.072  1.00 28.33           C  
ATOM   1187  O   LEU C 135      24.265  65.623  87.705  1.00 27.57           O  
ATOM   1188  CB  LEU C 135      25.787  64.412  90.001  1.00 31.92           C  
ATOM   1189  CG  LEU C 135      27.023  63.832  90.718  1.00 33.15           C  
ATOM   1190  CD1 LEU C 135      27.318  64.649  91.979  1.00 35.27           C  
ATOM   1191  CD2 LEU C 135      26.843  62.361  91.086  1.00 32.54           C  
ATOM   1192  H   LEU C 135      26.877  64.820  87.537  1.00 30.15           H  
ATOM   1193  HA  LEU C 135      25.218  62.682  88.814  1.00 29.48           H  
ATOM   1194  HB2 LEU C 135      25.957  65.484  89.832  1.00 31.92           H  
ATOM   1195  HB3 LEU C 135      24.916  64.348  90.668  1.00 31.92           H  
ATOM   1196  HG  LEU C 135      27.895  63.918  90.058  1.00 33.15           H  
ATOM   1197 HD11 LEU C 135      27.480  65.703  91.731  1.00 35.27           H  
ATOM   1198 HD12 LEU C 135      26.491  64.590  92.694  1.00 35.27           H  
ATOM   1199 HD13 LEU C 135      28.224  64.283  92.474  1.00 35.27           H  
ATOM   1200 HD21 LEU C 135      25.919  62.199  91.652  1.00 32.54           H  
ATOM   1201 HD22 LEU C 135      26.811  61.739  90.189  1.00 32.54           H  
ATOM   1202 HD23 LEU C 135      27.679  62.003  91.696  1.00 32.54           H  
ATOM   1203  N   PHE C 136      23.097  63.713  87.988  1.00 28.25           N  
ATOM   1204  CA  PHE C 136      21.818  64.220  87.492  1.00 27.44           C  
ATOM   1205  C   PHE C 136      20.764  64.071  88.609  1.00 27.27           C  
ATOM   1206  O   PHE C 136      20.691  63.051  89.301  1.00 25.78           O  
ATOM   1207  CB  PHE C 136      21.404  63.463  86.224  1.00 26.11           C  
ATOM   1208  CG  PHE C 136      20.068  63.851  85.640  1.00 26.03           C  
ATOM   1209  CD1 PHE C 136      19.908  65.049  84.965  1.00 28.02           C  
ATOM   1210  CD2 PHE C 136      18.981  63.010  85.771  1.00 26.60           C  
ATOM   1211  CE1 PHE C 136      18.688  65.396  84.415  1.00 28.72           C  
ATOM   1212  CE2 PHE C 136      17.755  63.348  85.229  1.00 27.18           C  
ATOM   1213  CZ  PHE C 136      17.605  64.547  84.558  1.00 27.62           C  
ATOM   1214  H   PHE C 136      23.135  62.749  88.287  1.00 28.25           H  
ATOM   1215  HA  PHE C 136      21.928  65.285  87.255  1.00 27.44           H  
ATOM   1216  HB2 PHE C 136      22.160  63.639  85.453  1.00 26.11           H  
ATOM   1217  HB3 PHE C 136      21.427  62.382  86.406  1.00 26.11           H  
ATOM   1218  HD1 PHE C 136      20.747  65.722  84.867  1.00 28.02           H  
ATOM   1219  HD2 PHE C 136      19.089  62.078  86.305  1.00 26.60           H  
ATOM   1220  HE1 PHE C 136      18.581  66.325  83.876  1.00 28.72           H  
ATOM   1221  HE2 PHE C 136      16.916  62.675  85.329  1.00 27.18           H  
ATOM   1222  HZ  PHE C 136      16.644  64.820  84.147  1.00 27.62           H  
ATOM   1223  N   VAL C 137      19.938  65.109  88.727  1.00 28.85           N  
ATOM   1224  CA  VAL C 137      18.822  65.201  89.669  1.00 29.79           C  
ATOM   1225  C   VAL C 137      17.704  65.892  88.847  1.00 30.26           C  
ATOM   1226  O   VAL C 137      17.938  66.993  88.341  1.00 30.10           O  
ATOM   1227  CB  VAL C 137      19.164  66.060  90.909  1.00 31.24           C  
ATOM   1228  CG1 VAL C 137      17.995  66.056  91.903  1.00 31.78           C  
ATOM   1229  CG2 VAL C 137      20.425  65.564  91.619  1.00 31.67           C  
ATOM   1230  H   VAL C 137      20.061  65.894  88.103  1.00 28.85           H  
ATOM   1231  HA  VAL C 137      18.557  64.194  89.989  1.00 29.79           H  
ATOM   1232  HB  VAL C 137      19.343  67.099  90.602  1.00 31.24           H  
ATOM   1233 HG11 VAL C 137      17.089  66.477  91.457  1.00 31.78           H  
ATOM   1234 HG12 VAL C 137      17.768  65.038  92.239  1.00 31.78           H  
ATOM   1235 HG13 VAL C 137      18.234  66.657  92.787  1.00 31.78           H  
ATOM   1236 HG21 VAL C 137      20.332  64.505  91.870  1.00 31.67           H  
ATOM   1237 HG22 VAL C 137      21.313  65.692  90.993  1.00 31.67           H  
ATOM   1238 HG23 VAL C 137      20.599  66.120  92.547  1.00 31.67           H  
ATOM   1239  N   PRO C 138      16.535  65.243  88.671  1.00 28.44           N  
ATOM   1240  CA  PRO C 138      15.518  65.811  87.791  1.00 29.90           C  
ATOM   1241  C   PRO C 138      14.863  67.159  88.219  1.00 34.16           C  
ATOM   1242  O   PRO C 138      14.682  67.476  89.405  1.00 36.33           O  
ATOM   1243  CB  PRO C 138      14.418  64.743  87.725  1.00 28.34           C  
ATOM   1244  CG  PRO C 138      15.093  63.460  88.179  1.00 27.77           C  
ATOM   1245  CD  PRO C 138      16.133  63.937  89.176  1.00 27.80           C  
ATOM   1246  HA  PRO C 138      15.983  65.939  86.805  1.00 29.90           H  
ATOM   1247  HB2 PRO C 138      13.591  64.980  88.403  1.00 28.34           H  
ATOM   1248  HB3 PRO C 138      14.005  64.652  86.716  1.00 28.34           H  
ATOM   1249  HG2 PRO C 138      15.585  62.983  87.325  1.00 27.77           H  
ATOM   1250  HG3 PRO C 138      14.393  62.738  88.605  1.00 27.77           H  
ATOM   1251  HD2 PRO C 138      16.966  63.235  89.234  1.00 27.80           H  
ATOM   1252  HD3 PRO C 138      15.709  64.081  90.175  1.00 27.80           H  
ATOM   1253  N   SER C 139      14.383  67.844  87.191  1.00 35.67           N  
ATOM   1254  CA  SER C 139      13.521  69.017  87.258  1.00 38.64           C  
ATOM   1255  C   SER C 139      12.044  68.536  87.226  1.00 38.61           C  
ATOM   1256  O   SER C 139      11.756  67.331  87.150  1.00 35.35           O  
ATOM   1257  CB  SER C 139      13.862  69.997  86.128  1.00 39.86           C  
ATOM   1258  OG  SER C 139      14.219  69.290  84.940  1.00 40.66           O  
ATOM   1259  H   SER C 139      14.562  67.507  86.256  1.00 35.67           H  
ATOM   1260  HA  SER C 139      13.659  69.516  88.225  1.00 38.64           H  
ATOM   1261  HB2 SER C 139      14.736  70.592  86.417  1.00 39.86           H  
ATOM   1262  HB3 SER C 139      13.039  70.679  85.898  1.00 39.86           H  
ATOM   1263  HG  SER C 139      14.417  69.960  84.260  1.00 40.66           H  
ATOM   1264  N   LEU C 140      11.123  69.486  87.383  1.00 40.20           N  
ATOM   1265  CA  LEU C 140       9.682  69.220  87.408  1.00 42.26           C  
ATOM   1266  C   LEU C 140       9.134  69.521  85.992  1.00 42.30           C  
ATOM   1267  O   LEU C 140       9.629  70.397  85.278  1.00 41.73           O  
ATOM   1268  CB  LEU C 140       9.009  70.068  88.492  1.00 43.48           C  
ATOM   1269  CG  LEU C 140       7.549  69.688  88.815  1.00 45.09           C  
ATOM   1270  CD1 LEU C 140       7.416  68.256  89.339  1.00 44.87           C  
ATOM   1271  CD2 LEU C 140       6.983  70.662  89.853  1.00 47.15           C  
ATOM   1272  H   LEU C 140      11.420  70.449  87.451  1.00 40.20           H  
ATOM   1273  HA  LEU C 140       9.546  68.154  87.618  1.00 42.26           H  
ATOM   1274  HB2 LEU C 140       9.599  69.996  89.416  1.00 43.48           H  
ATOM   1275  HB3 LEU C 140       9.050  71.124  88.196  1.00 43.48           H  
ATOM   1276  HG  LEU C 140       6.942  69.780  87.907  1.00 45.09           H  
ATOM   1277 HD11 LEU C 140       7.666  67.522  88.568  1.00 44.87           H  
ATOM   1278 HD12 LEU C 140       8.071  68.084  90.200  1.00 44.87           H  
ATOM   1279 HD13 LEU C 140       6.387  68.051  89.653  1.00 44.87           H  
ATOM   1280 HD21 LEU C 140       7.532  70.598  90.799  1.00 47.15           H  
ATOM   1281 HD22 LEU C 140       7.044  71.695  89.496  1.00 47.15           H  
ATOM   1282 HD23 LEU C 140       5.929  70.443  90.057  1.00 47.15           H  
ATOM   1283  N   ASN C 141       8.154  68.711  85.583  1.00 42.04           N  
ATOM   1284  CA  ASN C 141       7.552  68.768  84.243  1.00 43.92           C  
ATOM   1285  C   ASN C 141       6.607  69.981  84.001  1.00 46.11           C  
ATOM   1286  O   ASN C 141       5.608  69.841  83.299  1.00 47.17           O  
ATOM   1287  CB  ASN C 141       6.802  67.472  83.920  1.00 42.36           C  
ATOM   1288  CG  ASN C 141       7.712  66.271  83.941  1.00 40.71           C  
ATOM   1289  OD1 ASN C 141       7.615  65.416  84.816  1.00 40.16           O  
ATOM   1290  ND2 ASN C 141       8.605  66.193  82.973  1.00 41.42           N  
ATOM   1291  H   ASN C 141       7.874  67.936  86.168  1.00 42.04           H  
ATOM   1292  HA  ASN C 141       8.383  68.896  83.537  1.00 43.92           H  
ATOM   1293  HB2 ASN C 141       6.338  67.516  82.926  1.00 42.36           H  
ATOM   1294  HB3 ASN C 141       5.992  67.305  84.641  1.00 42.36           H  
ATOM   1295 HD21 ASN C 141       8.653  66.918  82.271  1.00 41.42           H  
ATOM   1296 HD22 ASN C 141       9.239  65.408  82.933  1.00 41.42           H  
ATOM   1297  N   VAL C 142       7.132  71.169  84.289  1.00 49.98           N  
ATOM   1298  CA  VAL C 142       6.343  72.398  84.258  1.00 54.31           C  
ATOM   1299  C   VAL C 142       6.459  72.889  82.793  1.00 58.85           C  
ATOM   1300  O   VAL C 142       7.571  73.031  82.277  1.00 56.52           O  
ATOM   1301  CB  VAL C 142       6.879  73.444  85.258  1.00  0.00           C  
ATOM   1302  CG1 VAL C 142       6.138  74.781  85.158  1.00  0.00           C  
ATOM   1303  CG2 VAL C 142       6.769  72.925  86.694  1.00  0.00           C  
ATOM   1304  H   VAL C 142       8.154  71.248  84.315  1.00 49.98           H  
ATOM   1305  HA  VAL C 142       5.295  72.155  84.473  1.00 54.31           H  
ATOM   1306  HB  VAL C 142       7.940  73.634  85.049  1.00  0.00           H  
ATOM   1307 HG11 VAL C 142       6.308  75.260  84.189  1.00  0.00           H  
ATOM   1308 HG12 VAL C 142       5.059  74.648  85.293  1.00  0.00           H  
ATOM   1309 HG13 VAL C 142       6.489  75.479  85.926  1.00  0.00           H  
ATOM   1310 HG21 VAL C 142       5.729  72.712  86.962  1.00  0.00           H  
ATOM   1311 HG22 VAL C 142       7.345  72.006  86.819  1.00  0.00           H  
ATOM   1312 HG23 VAL C 142       7.161  73.658  87.406  1.00  0.00           H  
ATOM   1313  N   ASP C 143       5.337  73.352  82.242  1.00 63.98           N  
ATOM   1314  CA  ASP C 143       4.937  73.387  80.817  1.00 68.60           C  
ATOM   1315  C   ASP C 143       4.327  72.061  80.268  1.00 69.19           C  
ATOM   1316  O   ASP C 143       3.713  72.051  79.196  1.00 68.36           O  
ATOM   1317  CB  ASP C 143       6.078  73.858  79.929  1.00  0.00           C  
ATOM   1318  CG  ASP C 143       5.533  74.451  78.664  1.00  0.00           C  
ATOM   1319  OD1 ASP C 143       4.638  75.294  78.670  1.00  0.00           O  
ATOM   1320  OD2 ASP C 143       6.169  74.061  77.522  1.00  0.00           O1-
ATOM   1321  H   ASP C 143       4.807  73.931  82.896  1.00 63.98           H  
ATOM   1322  HA  ASP C 143       4.107  74.105  80.804  1.00 68.60           H  
ATOM   1323  HB2 ASP C 143       6.768  73.038  79.702  1.00  0.00           H  
ATOM   1324  HB3 ASP C 143       6.656  74.653  80.417  1.00  0.00           H  
ATOM   1325  N   GLY C 144       4.549  70.958  80.992  1.00 67.16           N  
ATOM   1326  CA  GLY C 144       4.112  69.635  80.573  1.00 63.85           C  
ATOM   1327  C   GLY C 144       5.155  68.849  79.768  1.00 63.02           C  
ATOM   1328  O   GLY C 144       4.906  67.727  79.338  1.00 67.18           O  
ATOM   1329  H   GLY C 144       5.023  71.049  81.878  1.00 67.16           H  
ATOM   1330  HA2 GLY C 144       3.876  69.063  81.475  1.00 63.85           H  
ATOM   1331  HA3 GLY C 144       3.208  69.722  79.963  1.00 63.85           H  
ATOM   1332  N   GLN C 145       6.338  69.439  79.606  1.00 59.65           N  
ATOM   1333  CA  GLN C 145       7.396  68.855  78.791  1.00 56.87           C  
ATOM   1334  C   GLN C 145       8.169  67.788  79.613  1.00 49.98           C  
ATOM   1335  O   GLN C 145       8.356  67.940  80.827  1.00 47.72           O  
ATOM   1336  CB  GLN C 145       8.372  69.921  78.280  1.00 59.71           C  
ATOM   1337  CG  GLN C 145       7.699  70.898  77.312  1.00 62.61           C  
ATOM   1338  CD  GLN C 145       8.715  71.800  76.636  1.00 64.57           C  
ATOM   1339  OE1 GLN C 145       9.788  71.363  76.222  1.00 61.37           O  
ATOM   1340  NE2 GLN C 145       8.352  73.068  76.490  1.00 68.13           N  
ATOM   1341  H   GLN C 145       6.509  70.317  80.075  1.00 59.65           H  
ATOM   1342  HA  GLN C 145       6.909  68.369  77.939  1.00 56.87           H  
ATOM   1343  HB2 GLN C 145       8.798  70.482  79.122  1.00 59.71           H  
ATOM   1344  HB3 GLN C 145       9.220  69.431  77.787  1.00 59.71           H  
ATOM   1345  HG2 GLN C 145       6.949  71.492  77.841  1.00 62.61           H  
ATOM   1346  HG3 GLN C 145       7.181  70.351  76.515  1.00 62.61           H  
ATOM   1347 HE21 GLN C 145       8.968  73.718  76.022  1.00 68.13           H  
ATOM   1348 HE22 GLN C 145       7.461  73.383  76.846  1.00 68.13           H  
ATOM   1349  N   PRO C 146       8.656  66.722  78.943  1.00 47.01           N  
ATOM   1350  CA  PRO C 146       9.484  65.717  79.606  1.00 44.30           C  
ATOM   1351  C   PRO C 146      10.927  66.251  79.800  1.00 42.43           C  
ATOM   1352  O   PRO C 146      11.381  67.122  79.056  1.00 42.32           O  
ATOM   1353  CB  PRO C 146       9.445  64.524  78.664  1.00 43.46           C  
ATOM   1354  CG  PRO C 146       9.353  65.176  77.290  1.00 46.42           C  
ATOM   1355  CD  PRO C 146       8.458  66.384  77.539  1.00 46.25           C  
ATOM   1356  HA  PRO C 146       9.053  65.457  80.574  1.00 44.30           H  
ATOM   1357  HB2 PRO C 146      10.307  63.868  78.773  1.00 43.46           H  
ATOM   1358  HB3 PRO C 146       8.540  63.932  78.846  1.00 43.46           H  
ATOM   1359  HG2 PRO C 146       8.950  64.506  76.526  1.00 46.42           H  
ATOM   1360  HG3 PRO C 146      10.347  65.503  76.962  1.00 46.42           H  
ATOM   1361  HD2 PRO C 146       7.402  66.129  77.401  1.00 46.25           H  
ATOM   1362  HD3 PRO C 146       8.709  67.228  76.891  1.00 46.25           H  
ATOM   1363  N   ILE C 147      11.587  65.745  80.838  1.00 39.33           N  
ATOM   1364  CA  ILE C 147      12.960  66.144  81.135  1.00 40.61           C  
ATOM   1365  C   ILE C 147      13.882  65.222  80.310  1.00 40.04           C  
ATOM   1366  O   ILE C 147      13.657  64.010  80.231  1.00 38.06           O  
ATOM   1367  CB  ILE C 147      13.297  66.050  82.638  1.00 41.96           C  
ATOM   1368  CG1 ILE C 147      12.238  66.691  83.561  1.00 44.47           C  
ATOM   1369  CG2 ILE C 147      14.676  66.661  82.923  1.00 42.50           C  
ATOM   1370  CD1 ILE C 147      11.773  68.083  83.159  1.00 47.82           C  
ATOM   1371  H   ILE C 147      11.106  65.102  81.451  1.00 39.33           H  
ATOM   1372  HA  ILE C 147      13.100  67.177  80.791  1.00 40.61           H  
ATOM   1373  HB  ILE C 147      13.357  64.991  82.920  1.00 41.96           H  
ATOM   1374 HG12 ILE C 147      11.363  66.034  83.616  1.00 44.47           H  
ATOM   1375 HG13 ILE C 147      12.635  66.733  84.582  1.00 44.47           H  
ATOM   1376 HG21 ILE C 147      15.468  66.106  82.412  1.00 42.50           H  
ATOM   1377 HG22 ILE C 147      14.732  67.703  82.593  1.00 42.50           H  
ATOM   1378 HG23 ILE C 147      14.903  66.630  83.994  1.00 42.50           H  
ATOM   1379 HD11 ILE C 147      12.612  68.755  82.964  1.00 47.82           H  
ATOM   1380 HD12 ILE C 147      11.148  68.057  82.262  1.00 47.82           H  
ATOM   1381 HD13 ILE C 147      11.169  68.517  83.960  1.00 47.82           H  
ATOM   1382  N   PHE C 148      14.914  65.807  79.700  1.00 37.86           N  
ATOM   1383  CA  PHE C 148      15.895  65.043  78.932  1.00 37.14           C  
ATOM   1384  C   PHE C 148      17.174  64.829  79.768  1.00 34.97           C  
ATOM   1385  O   PHE C 148      17.744  65.751  80.331  1.00 37.90           O  
ATOM   1386  CB  PHE C 148      16.291  65.749  77.627  1.00 40.60           C  
ATOM   1387  CG  PHE C 148      15.417  65.342  76.463  1.00 41.97           C  
ATOM   1388  CD1 PHE C 148      14.180  65.922  76.269  1.00 45.13           C  
ATOM   1389  CD2 PHE C 148      15.830  64.344  75.596  1.00 45.49           C  
ATOM   1390  CE1 PHE C 148      13.373  65.535  75.208  1.00 48.27           C  
ATOM   1391  CE2 PHE C 148      15.040  63.954  74.528  1.00 45.67           C  
ATOM   1392  CZ  PHE C 148      13.805  64.548  74.339  1.00 48.26           C  
ATOM   1393  H   PHE C 148      15.022  66.810  79.761  1.00 37.86           H  
ATOM   1394  HA  PHE C 148      15.467  64.062  78.700  1.00 37.14           H  
ATOM   1395  HB2 PHE C 148      16.261  66.840  77.741  1.00 40.60           H  
ATOM   1396  HB3 PHE C 148      17.329  65.511  77.369  1.00 40.60           H  
ATOM   1397  HD1 PHE C 148      13.837  66.687  76.950  1.00 45.13           H  
ATOM   1398  HD2 PHE C 148      16.784  63.862  75.755  1.00 45.49           H  
ATOM   1399  HE1 PHE C 148      12.410  66.003  75.062  1.00 48.27           H  
ATOM   1400  HE2 PHE C 148      15.386  63.190  73.848  1.00 45.67           H  
ATOM   1401  HZ  PHE C 148      13.179  64.242  73.514  1.00 48.26           H  
ATOM   1402  N   ALA C 149      17.613  63.569  79.794  1.00 31.17           N  
ATOM   1403  CA  ALA C 149      18.914  63.142  80.294  1.00 29.88           C  
ATOM   1404  C   ALA C 149      19.700  62.577  79.084  1.00 30.25           C  
ATOM   1405  O   ALA C 149      19.480  61.450  78.633  1.00 27.67           O  
ATOM   1406  CB  ALA C 149      18.736  62.091  81.378  1.00 29.03           C  
ATOM   1407  H   ALA C 149      17.002  62.836  79.464  1.00 31.17           H  
ATOM   1408  HA  ALA C 149      19.452  63.997  80.714  1.00 29.88           H  
ATOM   1409  HB1 ALA C 149      18.225  62.513  82.247  1.00 29.03           H  
ATOM   1410  HB2 ALA C 149      18.133  61.254  81.023  1.00 29.03           H  
ATOM   1411  HB3 ALA C 149      19.697  61.685  81.702  1.00 29.03           H  
ATOM   1412  N   ASN C 150      20.546  63.441  78.522  1.00 30.91           N  
ATOM   1413  CA  ASN C 150      21.376  63.126  77.362  1.00 32.26           C  
ATOM   1414  C   ASN C 150      22.687  62.536  77.902  1.00 30.58           C  
ATOM   1415  O   ASN C 150      23.518  63.245  78.453  1.00 29.85           O  
ATOM   1416  CB  ASN C 150      21.755  64.360  76.545  1.00 37.38           C  
ATOM   1417  CG  ASN C 150      20.565  64.944  75.835  1.00 44.66           C  
ATOM   1418  OD1 ASN C 150      20.232  64.567  74.720  1.00 45.59           O  
ATOM   1419  ND2 ASN C 150      19.917  65.900  76.485  1.00 58.40           N  
ATOM   1420  H   ASN C 150      20.643  64.357  78.936  1.00 30.91           H  
ATOM   1421  HA  ASN C 150      20.852  62.399  76.734  1.00 32.26           H  
ATOM   1422  HB2 ASN C 150      22.494  64.092  75.778  1.00 37.38           H  
ATOM   1423  HB3 ASN C 150      22.231  65.132  77.160  1.00 37.38           H  
ATOM   1424 HD21 ASN C 150      20.223  66.183  77.405  1.00 58.40           H  
ATOM   1425 HD22 ASN C 150      19.116  66.345  76.060  1.00 58.40           H  
ATOM   1426  N   ILE C 151      22.832  61.218  77.772  1.00 30.60           N  
ATOM   1427  CA  ILE C 151      23.990  60.502  78.299  1.00 26.29           C  
ATOM   1428  C   ILE C 151      25.045  60.639  77.178  1.00 27.43           C  
ATOM   1429  O   ILE C 151      24.773  60.378  76.004  1.00 26.26           O  
ATOM   1430  CB  ILE C 151      23.713  59.027  78.635  1.00 25.50           C  
ATOM   1431  CG1 ILE C 151      22.397  58.841  79.422  1.00 24.54           C  
ATOM   1432  CG2 ILE C 151      24.900  58.460  79.428  1.00 24.81           C  
ATOM   1433  CD1 ILE C 151      21.843  57.428  79.301  1.00 24.38           C  
ATOM   1434  H   ILE C 151      22.135  60.702  77.255  1.00 30.60           H  
ATOM   1435  HA  ILE C 151      24.322  61.026  79.197  1.00 26.29           H  
ATOM   1436  HB  ILE C 151      23.648  58.461  77.703  1.00 25.50           H  
ATOM   1437 HG12 ILE C 151      22.548  59.096  80.477  1.00 24.54           H  
ATOM   1438 HG13 ILE C 151      21.614  59.510  79.054  1.00 24.54           H  
ATOM   1439 HG21 ILE C 151      25.825  58.505  78.844  1.00 24.81           H  
ATOM   1440 HG22 ILE C 151      25.059  59.017  80.357  1.00 24.81           H  
ATOM   1441 HG23 ILE C 151      24.738  57.415  79.694  1.00 24.81           H  
ATOM   1442 HD11 ILE C 151      21.653  57.175  78.255  1.00 24.38           H  
ATOM   1443 HD12 ILE C 151      22.527  56.685  79.714  1.00 24.38           H  
ATOM   1444 HD13 ILE C 151      20.892  57.349  79.837  1.00 24.38           H  
ATOM   1445  N   THR C 152      26.226  61.150  77.564  1.00 26.86           N  
ATOM   1446  CA  THR C 152      27.269  61.598  76.646  1.00 28.37           C  
ATOM   1447  C   THR C 152      28.674  61.262  77.201  1.00 29.39           C  
ATOM   1448  O   THR C 152      28.844  60.846  78.360  1.00 28.78           O  
ATOM   1449  CB  THR C 152      27.139  63.118  76.367  1.00 29.14           C  
ATOM   1450  OG1 THR C 152      26.696  63.843  77.533  1.00 29.91           O  
ATOM   1451  CG2 THR C 152      26.151  63.424  75.248  1.00 29.54           C  
ATOM   1452  H   THR C 152      26.419  61.237  78.552  1.00 26.86           H  
ATOM   1453  HA  THR C 152      27.173  61.041  75.705  1.00 28.37           H  
ATOM   1454  HB  THR C 152      28.108  63.538  76.079  1.00 29.14           H  
ATOM   1455 HG21 THR C 152      26.456  62.947  74.312  1.00 29.54           H  
ATOM   1456 HG22 THR C 152      25.138  63.098  75.505  1.00 29.54           H  
ATOM   1457 HG23 THR C 152      26.092  64.505  75.080  1.00 29.54           H  
ATOM   1458  HG1 THR C 152      25.908  63.359  77.861  1.00 29.91           H  
ATOM   1459  N   LEU C 153      29.671  61.370  76.321  1.00 29.41           N  
ATOM   1460  CA  LEU C 153      31.069  61.174  76.707  1.00 28.17           C  
ATOM   1461  C   LEU C 153      31.620  62.430  77.449  1.00 27.59           C  
ATOM   1462  O   LEU C 153      31.178  63.541  77.187  1.00 27.52           O  
ATOM   1463  CB  LEU C 153      31.960  60.906  75.481  1.00 29.83           C  
ATOM   1464  CG  LEU C 153      31.599  59.645  74.668  1.00 30.06           C  
ATOM   1465  CD1 LEU C 153      32.518  59.538  73.448  1.00 30.15           C  
ATOM   1466  CD2 LEU C 153      31.701  58.370  75.502  1.00 27.97           C  
ATOM   1467  H   LEU C 153      29.465  61.541  75.347  1.00 29.41           H  
ATOM   1468  HA  LEU C 153      31.085  60.314  77.377  1.00 28.17           H  
ATOM   1469  HB2 LEU C 153      31.914  61.778  74.814  1.00 29.83           H  
ATOM   1470  HB3 LEU C 153      33.006  60.831  75.804  1.00 29.83           H  
ATOM   1471  HG  LEU C 153      30.569  59.733  74.300  1.00 30.06           H  
ATOM   1472 HD11 LEU C 153      32.432  60.429  72.817  1.00 30.15           H  
ATOM   1473 HD12 LEU C 153      33.566  59.433  73.747  1.00 30.15           H  
ATOM   1474 HD13 LEU C 153      32.252  58.670  72.835  1.00 30.15           H  
ATOM   1475 HD21 LEU C 153      32.679  58.284  75.982  1.00 27.97           H  
ATOM   1476 HD22 LEU C 153      30.936  58.351  76.281  1.00 27.97           H  
ATOM   1477 HD23 LEU C 153      31.555  57.480  74.882  1.00 27.97           H  
ATOM   1478  N   PRO C 154      32.631  62.240  78.311  1.00 27.25           N  
ATOM   1479  CA  PRO C 154      33.498  63.323  78.768  1.00 28.24           C  
ATOM   1480  C   PRO C 154      34.678  63.536  77.778  1.00 28.24           C  
ATOM   1481  O   PRO C 154      34.756  62.939  76.697  1.00 27.55           O  
ATOM   1482  CB  PRO C 154      34.053  62.839  80.119  1.00 28.51           C  
ATOM   1483  CG  PRO C 154      33.552  61.406  80.287  1.00 29.08           C  
ATOM   1484  CD  PRO C 154      33.069  60.999  78.909  1.00 27.37           C  
ATOM   1485  HA  PRO C 154      32.947  64.265  78.845  1.00 28.24           H  
ATOM   1486  HB2 PRO C 154      35.147  62.856  80.170  1.00 28.51           H  
ATOM   1487  HB3 PRO C 154      33.688  63.464  80.940  1.00 28.51           H  
ATOM   1488  HG2 PRO C 154      32.717  61.392  80.996  1.00 29.08           H  
ATOM   1489  HG3 PRO C 154      34.324  60.736  80.676  1.00 29.08           H  
ATOM   1490  HD2 PRO C 154      32.289  60.242  78.961  1.00 27.37           H  
ATOM   1491  HD3 PRO C 154      33.891  60.634  78.294  1.00 27.37           H  
ATOM   1492  N   VAL C 155      35.561  64.456  78.168  1.00 27.79           N  
ATOM   1493  CA  VAL C 155      36.898  64.561  77.588  1.00 28.64           C  
ATOM   1494  C   VAL C 155      37.795  63.615  78.424  1.00 26.88           C  
ATOM   1495  O   VAL C 155      38.003  63.799  79.619  1.00 26.74           O  
ATOM   1496  CB  VAL C 155      37.422  66.013  77.635  1.00 30.04           C  
ATOM   1497  CG1 VAL C 155      38.845  66.113  77.077  1.00 30.11           C  
ATOM   1498  CG2 VAL C 155      36.507  66.956  76.844  1.00 32.00           C  
ATOM   1499  H   VAL C 155      35.298  65.131  78.871  1.00 27.79           H  
ATOM   1500  HA  VAL C 155      36.865  64.213  76.548  1.00 28.64           H  
ATOM   1501  HB  VAL C 155      37.443  66.361  78.676  1.00 30.04           H  
ATOM   1502 HG11 VAL C 155      39.554  65.549  77.691  1.00 30.11           H  
ATOM   1503 HG12 VAL C 155      38.898  65.729  76.052  1.00 30.11           H  
ATOM   1504 HG13 VAL C 155      39.186  67.154  77.065  1.00 30.11           H  
ATOM   1505 HG21 VAL C 155      36.429  66.646  75.796  1.00 32.00           H  
ATOM   1506 HG22 VAL C 155      35.498  66.982  77.267  1.00 32.00           H  
ATOM   1507 HG23 VAL C 155      36.895  67.981  76.864  1.00 32.00           H  
ATOM   1508  N   TYR C 156      38.296  62.574  77.773  1.00 25.61           N  
ATOM   1509  CA  TYR C 156      39.240  61.625  78.373  1.00 25.27           C  
ATOM   1510  C   TYR C 156      40.678  62.158  78.141  1.00 25.31           C  
ATOM   1511  O   TYR C 156      40.893  63.078  77.347  1.00 24.12           O  
ATOM   1512  CB  TYR C 156      39.132  60.225  77.744  1.00 25.08           C  
ATOM   1513  CG  TYR C 156      37.783  59.578  77.934  1.00 26.59           C  
ATOM   1514  CD1 TYR C 156      37.392  59.079  79.188  1.00 26.25           C  
ATOM   1515  CD2 TYR C 156      36.902  59.446  76.868  1.00 26.16           C  
ATOM   1516  CE1 TYR C 156      36.153  58.489  79.366  1.00 25.99           C  
ATOM   1517  CE2 TYR C 156      35.665  58.852  77.036  1.00 26.60           C  
ATOM   1518  CZ  TYR C 156      35.292  58.380  78.280  1.00 26.49           C  
ATOM   1519  OH  TYR C 156      34.066  57.794  78.402  1.00 25.35           O  
ATOM   1520  H   TYR C 156      38.060  62.434  76.801  1.00 25.61           H  
ATOM   1521  HA  TYR C 156      39.063  61.579  79.454  1.00 25.27           H  
ATOM   1522  HB2 TYR C 156      39.363  60.285  76.672  1.00 25.08           H  
ATOM   1523  HB3 TYR C 156      39.893  59.553  78.164  1.00 25.08           H  
ATOM   1524  HD1 TYR C 156      38.070  59.157  80.025  1.00 26.25           H  
ATOM   1525  HD2 TYR C 156      37.188  59.813  75.893  1.00 26.16           H  
ATOM   1526  HE1 TYR C 156      35.858  58.118  80.337  1.00 25.99           H  
ATOM   1527  HE2 TYR C 156      34.991  58.757  76.197  1.00 26.60           H  
ATOM   1528  HH  TYR C 156      33.804  57.804  79.353  1.00 25.35           H  
ATOM   1529  N   THR C 157      41.636  61.543  78.856  1.00 24.97           N  
ATOM   1530  CA  THR C 157      43.046  61.791  78.576  1.00 26.21           C  
ATOM   1531  C   THR C 157      43.453  60.942  77.350  1.00 25.24           C  
ATOM   1532  O   THR C 157      42.854  59.907  77.058  1.00 24.74           O  
ATOM   1533  CB  THR C 157      43.984  61.481  79.766  1.00 28.21           C  
ATOM   1534  OG1 THR C 157      43.993  60.078  80.060  1.00 26.53           O  
ATOM   1535  CG2 THR C 157      43.606  62.272  81.015  1.00 29.46           C  
ATOM   1536  H   THR C 157      41.369  60.916  79.602  1.00 24.97           H  
ATOM   1537  HA  THR C 157      43.159  62.850  78.307  1.00 26.21           H  
ATOM   1538  HB  THR C 157      45.012  61.741  79.488  1.00 28.21           H  
ATOM   1539 HG21 THR C 157      43.567  63.346  80.809  1.00 29.46           H  
ATOM   1540 HG22 THR C 157      42.638  61.951  81.414  1.00 29.46           H  
ATOM   1541 HG23 THR C 157      44.340  62.100  81.810  1.00 29.46           H  
ATOM   1542  HG1 THR C 157      44.209  59.964  81.006  1.00 26.53           H  
ATOM   1543  N   LEU C 158      44.527  61.356  76.694  1.00 25.51           N  
ATOM   1544  CA  LEU C 158      45.047  60.621  75.531  1.00 25.86           C  
ATOM   1545  C   LEU C 158      45.519  59.217  75.971  1.00 26.20           C  
ATOM   1546  O   LEU C 158      45.449  58.252  75.208  1.00 26.51           O  
ATOM   1547  CB  LEU C 158      46.196  61.407  74.885  1.00 26.78           C  
ATOM   1548  CG  LEU C 158      46.775  60.790  73.596  1.00 27.03           C  
ATOM   1549  CD1 LEU C 158      45.726  60.635  72.495  1.00 26.41           C  
ATOM   1550  CD2 LEU C 158      47.933  61.653  73.087  1.00 28.59           C  
ATOM   1551  H   LEU C 158      44.967  62.224  76.963  1.00 25.51           H  
ATOM   1552  HA  LEU C 158      44.207  60.494  74.839  1.00 25.86           H  
ATOM   1553  HB2 LEU C 158      45.846  62.426  74.667  1.00 26.78           H  
ATOM   1554  HB3 LEU C 158      47.008  61.519  75.616  1.00 26.78           H  
ATOM   1555  HG  LEU C 158      47.184  59.798  73.824  1.00 27.03           H  
ATOM   1556 HD11 LEU C 158      44.954  59.911  72.777  1.00 26.41           H  
ATOM   1557 HD12 LEU C 158      45.236  61.589  72.276  1.00 26.41           H  
ATOM   1558 HD13 LEU C 158      46.185  60.270  71.570  1.00 26.41           H  
ATOM   1559 HD21 LEU C 158      47.594  62.661  72.827  1.00 28.59           H  
ATOM   1560 HD22 LEU C 158      48.715  61.744  73.849  1.00 28.59           H  
ATOM   1561 HD23 LEU C 158      48.388  61.208  72.196  1.00 28.59           H  
ATOM   1562  N   LYS C 159      46.046  59.127  77.193  1.00 26.84           N  
ATOM   1563  CA  LYS C 159      46.543  57.854  77.704  1.00 26.98           C  
ATOM   1564  C   LYS C 159      45.309  56.953  77.931  1.00 26.08           C  
ATOM   1565  O   LYS C 159      45.298  55.789  77.531  1.00 25.54           O  
ATOM   1566  CB  LYS C 159      47.343  58.039  79.003  1.00 27.79           C  
ATOM   1567  CG  LYS C 159      48.223  56.819  79.322  1.00 27.40           C  
ATOM   1568  CD  LYS C 159      48.756  56.856  80.761  1.00 28.45           C  
ATOM   1569  CE  LYS C 159      49.604  55.627  81.084  1.00 28.77           C  
ATOM   1570  NZ  LYS C 159      49.831  55.547  82.528  1.00 29.85           N1+
ATOM   1571  H   LYS C 159      46.071  59.945  77.784  1.00 26.84           H  
ATOM   1572  HA  LYS C 159      47.166  57.399  76.925  1.00 26.98           H  
ATOM   1573  HB2 LYS C 159      47.992  58.920  78.919  1.00 27.79           H  
ATOM   1574  HB3 LYS C 159      46.661  58.235  79.840  1.00 27.79           H  
ATOM   1575  HG2 LYS C 159      47.649  55.899  79.178  1.00 27.40           H  
ATOM   1576  HG3 LYS C 159      49.062  56.783  78.617  1.00 27.40           H  
ATOM   1577  HD2 LYS C 159      47.901  56.909  81.447  1.00 28.45           H  
ATOM   1578  HD3 LYS C 159      49.349  57.765  80.918  1.00 28.45           H  
ATOM   1579  HE2 LYS C 159      50.582  55.664  80.597  1.00 28.77           H  
ATOM   1580  HE3 LYS C 159      49.098  54.703  80.791  1.00 28.77           H  
ATOM   1581  HZ1 LYS C 159      50.530  56.142  82.968  1.00 29.85           H  
ATOM   1582  HZ2 LYS C 159      48.921  55.659  83.051  1.00 29.85           H  
ATOM   1583  HZ3 LYS C 159      50.003  54.557  82.829  1.00 29.85           H  
ATOM   1584  N   GLU C 160      44.298  57.456  78.617  1.00 26.66           N  
ATOM   1585  CA  GLU C 160      43.132  56.644  78.973  1.00 27.50           C  
ATOM   1586  C   GLU C 160      42.367  56.252  77.699  1.00 25.60           C  
ATOM   1587  O   GLU C 160      41.828  55.149  77.613  1.00 24.28           O  
ATOM   1588  CB  GLU C 160      42.223  57.352  79.983  1.00 31.59           C  
ATOM   1589  CG  GLU C 160      41.029  56.510  80.439  1.00 36.19           C  
ATOM   1590  CD  GLU C 160      41.410  55.128  80.925  1.00 38.66           C  
ATOM   1591  OE1 GLU C 160      42.376  55.013  81.720  1.00 41.41           O  
ATOM   1592  OE2 GLU C 160      40.744  54.146  80.484  1.00 37.33           O1-
ATOM   1593  H   GLU C 160      44.318  58.415  78.932  1.00 26.66           H  
ATOM   1594  HA  GLU C 160      43.523  55.724  79.407  1.00 27.50           H  
ATOM   1595  HB2 GLU C 160      42.818  57.632  80.861  1.00 31.59           H  
ATOM   1596  HB3 GLU C 160      41.844  58.289  79.556  1.00 31.59           H  
ATOM   1597  HG2 GLU C 160      40.302  56.427  79.623  1.00 36.19           H  
ATOM   1598  HG3 GLU C 160      40.515  57.027  81.259  1.00 36.19           H  
ATOM   1599  N   ARG C 161      42.268  57.159  76.733  1.00 25.04           N  
ATOM   1600  CA  ARG C 161      41.541  56.822  75.519  1.00 24.38           C  
ATOM   1601  C   ARG C 161      42.215  55.650  74.757  1.00 24.04           C  
ATOM   1602  O   ARG C 161      41.571  54.940  73.998  1.00 23.56           O  
ATOM   1603  CB  ARG C 161      41.309  58.041  74.619  1.00 25.51           C  
ATOM   1604  CG  ARG C 161      40.531  57.747  73.326  1.00 25.56           C  
ATOM   1605  CD  ARG C 161      39.184  57.042  73.529  1.00 24.92           C  
ATOM   1606  NE  ARG C 161      38.819  56.275  72.323  1.00 25.77           N  
ATOM   1607  CZ  ARG C 161      38.233  55.085  72.303  1.00 26.41           C  
ATOM   1608  NH1 ARG C 161      37.691  54.556  73.397  1.00 25.61           N  
ATOM   1609  NH2 ARG C 161      38.166  54.421  71.153  1.00 27.86           N1+
ATOM   1610  H   ARG C 161      42.655  58.082  76.872  1.00 25.04           H  
ATOM   1611  HA  ARG C 161      40.575  56.441  75.872  1.00 24.38           H  
ATOM   1612  HB2 ARG C 161      40.769  58.807  75.189  1.00 25.51           H  
ATOM   1613  HB3 ARG C 161      42.275  58.485  74.347  1.00 25.51           H  
ATOM   1614  HG2 ARG C 161      41.165  57.147  72.662  1.00 25.56           H  
ATOM   1615  HG3 ARG C 161      40.360  58.688  72.789  1.00 25.56           H  
ATOM   1616  HD2 ARG C 161      38.393  57.773  73.726  1.00 24.92           H  
ATOM   1617  HD3 ARG C 161      39.238  56.349  74.363  1.00 24.92           H  
ATOM   1618  HE  ARG C 161      39.162  56.633  71.442  1.00 25.77           H  
ATOM   1619 HH11 ARG C 161      37.737  55.054  74.275  1.00 25.61           H  
ATOM   1620 HH12 ARG C 161      37.234  53.657  73.350  1.00 25.61           H  
ATOM   1621 HH21 ARG C 161      38.558  54.824  70.314  1.00 27.86           H  
ATOM   1622 HH22 ARG C 161      37.724  53.514  71.119  1.00 27.86           H  
ATOM   1623  N   CYS C 162      43.523  55.472  74.948  1.00 25.03           N  
ATOM   1624  CA  CYS C 162      44.241  54.328  74.381  1.00 25.43           C  
ATOM   1625  C   CYS C 162      43.997  53.098  75.290  1.00 24.73           C  
ATOM   1626  O   CYS C 162      43.814  51.986  74.814  1.00 23.22           O  
ATOM   1627  CB  CYS C 162      45.751  54.550  74.261  1.00 25.99           C  
ATOM   1628  SG  CYS C 162      46.163  55.859  73.063  1.00 27.38           S  
ATOM   1629  H   CYS C 162      44.032  56.109  75.544  1.00 25.03           H  
ATOM   1630  HA  CYS C 162      43.809  54.091  73.401  1.00 25.43           H  
ATOM   1631  HB2 CYS C 162      46.240  53.628  73.929  1.00 25.99           H  
ATOM   1632  HB3 CYS C 162      46.194  54.823  75.224  1.00 25.99           H  
ATOM   1633  HG  CYS C 162      45.705  56.888  73.804  1.00 27.38           H  
ATOM   1634  N   LEU C 163      44.097  53.308  76.603  1.00 24.92           N  
ATOM   1635  CA  LEU C 163      43.951  52.234  77.588  1.00 25.74           C  
ATOM   1636  C   LEU C 163      42.530  51.637  77.556  1.00 25.89           C  
ATOM   1637  O   LEU C 163      42.348  50.432  77.789  1.00 26.52           O  
ATOM   1638  CB  LEU C 163      44.248  52.713  79.007  1.00 26.38           C  
ATOM   1639  CG  LEU C 163      45.721  53.094  79.241  1.00 27.77           C  
ATOM   1640  CD1 LEU C 163      45.812  54.027  80.445  1.00 29.41           C  
ATOM   1641  CD2 LEU C 163      46.593  51.858  79.459  1.00 28.93           C  
ATOM   1642  H   LEU C 163      44.323  54.233  76.938  1.00 24.92           H  
ATOM   1643  HA  LEU C 163      44.638  51.433  77.294  1.00 25.74           H  
ATOM   1644  HB2 LEU C 163      43.600  53.566  79.228  1.00 26.38           H  
ATOM   1645  HB3 LEU C 163      43.963  51.932  79.724  1.00 26.38           H  
ATOM   1646  HG  LEU C 163      46.124  53.623  78.373  1.00 27.77           H  
ATOM   1647 HD11 LEU C 163      45.423  55.018  80.207  1.00 29.41           H  
ATOM   1648 HD12 LEU C 163      45.226  53.643  81.282  1.00 29.41           H  
ATOM   1649 HD13 LEU C 163      46.848  54.159  80.764  1.00 29.41           H  
ATOM   1650 HD21 LEU C 163      46.254  51.282  80.325  1.00 28.93           H  
ATOM   1651 HD22 LEU C 163      46.576  51.204  78.583  1.00 28.93           H  
ATOM   1652 HD23 LEU C 163      47.635  52.145  79.635  1.00 28.93           H  
ATOM   1653  N   GLN C 164      41.534  52.465  77.231  1.00 26.10           N  
ATOM   1654  CA  GLN C 164      40.151  52.017  77.120  1.00 26.74           C  
ATOM   1655  C   GLN C 164      40.056  50.883  76.075  1.00 27.71           C  
ATOM   1656  O   GLN C 164      39.256  49.969  76.198  1.00 28.38           O  
ATOM   1657  CB  GLN C 164      39.217  53.124  76.621  1.00 27.07           C  
ATOM   1658  CG  GLN C 164      38.682  54.028  77.724  1.00 26.58           C  
ATOM   1659  CD  GLN C 164      37.640  54.973  77.157  1.00 27.21           C  
ATOM   1660  OE1 GLN C 164      37.560  55.225  75.937  1.00 28.77           O  
ATOM   1661  NE2 GLN C 164      36.803  55.490  78.050  1.00 25.67           N  
ATOM   1662  H   GLN C 164      41.734  53.441  77.063  1.00 26.10           H  
ATOM   1663  HA  GLN C 164      39.838  51.610  78.089  1.00 26.74           H  
ATOM   1664  HB2 GLN C 164      39.722  53.729  75.856  1.00 27.07           H  
ATOM   1665  HB3 GLN C 164      38.352  52.671  76.116  1.00 27.07           H  
ATOM   1666  HG2 GLN C 164      39.477  54.631  78.165  1.00 26.58           H  
ATOM   1667  HG3 GLN C 164      38.228  53.425  78.518  1.00 26.58           H  
ATOM   1668 HE21 GLN C 164      36.067  56.114  77.751  1.00 25.67           H  
ATOM   1669 HE22 GLN C 164      36.903  55.260  79.028  1.00 25.67           H  
ATOM   1670  N   VAL C 165      40.822  51.023  74.997  1.00 28.64           N  
ATOM   1671  CA  VAL C 165      40.776  50.079  73.884  1.00 28.95           C  
ATOM   1672  C   VAL C 165      41.532  48.818  74.355  1.00 29.80           C  
ATOM   1673  O   VAL C 165      41.081  47.693  74.118  1.00 29.91           O  
ATOM   1674  CB  VAL C 165      41.377  50.679  72.598  1.00 29.05           C  
ATOM   1675  CG1 VAL C 165      41.417  49.653  71.461  1.00 29.98           C  
ATOM   1676  CG2 VAL C 165      40.572  51.901  72.139  1.00 29.47           C  
ATOM   1677  H   VAL C 165      41.497  51.774  74.961  1.00 28.64           H  
ATOM   1678  HA  VAL C 165      39.729  49.798  73.718  1.00 28.95           H  
ATOM   1679  HB  VAL C 165      42.407  51.005  72.788  1.00 29.05           H  
ATOM   1680 HG11 VAL C 165      42.094  48.828  71.698  1.00 29.98           H  
ATOM   1681 HG12 VAL C 165      40.423  49.236  71.266  1.00 29.98           H  
ATOM   1682 HG13 VAL C 165      41.779  50.112  70.534  1.00 29.98           H  
ATOM   1683 HG21 VAL C 165      39.533  51.631  71.922  1.00 29.47           H  
ATOM   1684 HG22 VAL C 165      40.564  52.684  72.903  1.00 29.47           H  
ATOM   1685 HG23 VAL C 165      41.006  52.334  71.232  1.00 29.47           H  
ATOM   1686  N   VAL C 166      42.695  49.016  74.973  1.00 29.36           N  
ATOM   1687  CA  VAL C 166      43.527  47.889  75.397  1.00 30.59           C  
ATOM   1688  C   VAL C 166      42.740  47.043  76.428  1.00 31.81           C  
ATOM   1689  O   VAL C 166      42.750  45.817  76.353  1.00 33.54           O  
ATOM   1690  CB  VAL C 166      44.895  48.345  75.948  1.00 30.99           C  
ATOM   1691  CG1 VAL C 166      45.719  47.169  76.487  1.00 32.95           C  
ATOM   1692  CG2 VAL C 166      45.724  49.044  74.863  1.00 30.97           C  
ATOM   1693  H   VAL C 166      43.020  49.958  75.133  1.00 29.36           H  
ATOM   1694  HA  VAL C 166      43.675  47.253  74.513  1.00 30.59           H  
ATOM   1695  HB  VAL C 166      44.736  49.053  76.770  1.00 30.99           H  
ATOM   1696 HG11 VAL C 166      45.222  46.676  77.327  1.00 32.95           H  
ATOM   1697 HG12 VAL C 166      45.892  46.421  75.708  1.00 32.95           H  
ATOM   1698 HG13 VAL C 166      46.697  47.510  76.843  1.00 32.95           H  
ATOM   1699 HG21 VAL C 166      45.945  48.362  74.035  1.00 30.97           H  
ATOM   1700 HG22 VAL C 166      45.205  49.911  74.449  1.00 30.97           H  
ATOM   1701 HG23 VAL C 166      46.676  49.398  75.272  1.00 30.97           H  
ATOM   1702  N   ARG C 167      42.097  47.692  77.402  1.00 30.76           N  
ATOM   1703  CA  ARG C 167      41.372  46.968  78.450  1.00 31.89           C  
ATOM   1704  C   ARG C 167      40.133  46.214  77.893  1.00 33.55           C  
ATOM   1705  O   ARG C 167      39.620  45.295  78.538  1.00 36.35           O  
ATOM   1706  CB  ARG C 167      40.900  47.876  79.603  1.00 29.45           C  
ATOM   1707  CG  ARG C 167      42.034  48.435  80.474  1.00 29.58           C  
ATOM   1708  CD  ARG C 167      41.505  49.026  81.784  1.00 29.06           C  
ATOM   1709  NE  ARG C 167      42.273  50.197  82.232  1.00 28.81           N  
ATOM   1710  CZ  ARG C 167      42.043  51.462  81.859  1.00 28.36           C  
ATOM   1711  NH1 ARG C 167      41.139  51.758  80.937  1.00 26.83           N  
ATOM   1712  NH2 ARG C 167      42.732  52.459  82.426  1.00 28.72           N1+
ATOM   1713  H   ARG C 167      42.126  48.702  77.433  1.00 30.76           H  
ATOM   1714  HA  ARG C 167      42.050  46.198  78.839  1.00 31.89           H  
ATOM   1715  HB2 ARG C 167      40.307  48.709  79.202  1.00 29.45           H  
ATOM   1716  HB3 ARG C 167      40.223  47.300  80.248  1.00 29.45           H  
ATOM   1717  HG2 ARG C 167      42.592  49.191  79.915  1.00 29.58           H  
ATOM   1718  HG3 ARG C 167      42.745  47.637  80.716  1.00 29.58           H  
ATOM   1719  HD2 ARG C 167      41.572  48.275  82.579  1.00 29.06           H  
ATOM   1720  HD3 ARG C 167      40.447  49.305  81.727  1.00 29.06           H  
ATOM   1721  HE  ARG C 167      42.979  50.046  82.939  1.00 28.81           H  
ATOM   1722 HH11 ARG C 167      40.607  51.020  80.497  1.00 26.83           H  
ATOM   1723 HH12 ARG C 167      40.980  52.720  80.675  1.00 26.83           H  
ATOM   1724 HH21 ARG C 167      43.424  52.257  83.134  1.00 28.72           H  
ATOM   1725 HH22 ARG C 167      42.561  53.415  82.146  1.00 28.72           H  
ATOM   1726  N   SER C 168      39.626  46.647  76.739  1.00 31.96           N  
ATOM   1727  CA  SER C 168      38.453  46.013  76.128  1.00 32.82           C  
ATOM   1728  C   SER C 168      38.828  44.769  75.300  1.00 34.40           C  
ATOM   1729  O   SER C 168      37.987  43.921  75.023  1.00 35.47           O  
ATOM   1730  CB  SER C 168      37.648  46.987  75.253  1.00 32.58           C  
ATOM   1731  OG  SER C 168      38.325  47.446  74.083  1.00 32.62           O  
ATOM   1732  H   SER C 168      40.079  47.407  76.253  1.00 31.96           H  
ATOM   1733  HA  SER C 168      37.802  45.665  76.941  1.00 32.82           H  
ATOM   1734  HB2 SER C 168      37.372  47.871  75.837  1.00 32.58           H  
ATOM   1735  HB3 SER C 168      36.721  46.512  74.916  1.00 32.58           H  
ATOM   1736  HG  SER C 168      39.290  47.345  74.209  1.00 32.62           H  
ATOM   1737  N   LEU C 169      40.057  44.745  74.795  1.00 35.92           N  
ATOM   1738  CA  LEU C 169      40.513  43.712  73.867  1.00 38.89           C  
ATOM   1739  C   LEU C 169      41.453  42.689  74.543  1.00 40.94           C  
ATOM   1740  O   LEU C 169      41.434  41.511  74.205  1.00 43.31           O  
ATOM   1741  CB  LEU C 169      41.254  44.335  72.671  1.00 40.46           C  
ATOM   1742  CG  LEU C 169      40.381  45.203  71.743  1.00 41.86           C  
ATOM   1743  CD1 LEU C 169      41.256  45.825  70.652  1.00 42.70           C  
ATOM   1744  CD2 LEU C 169      39.239  44.415  71.101  1.00 42.56           C  
ATOM   1745  H   LEU C 169      40.714  45.458  75.077  1.00 35.92           H  
ATOM   1746  HA  LEU C 169      39.651  43.134  73.517  1.00 38.89           H  
ATOM   1747  HB2 LEU C 169      42.086  44.947  73.046  1.00 40.46           H  
ATOM   1748  HB3 LEU C 169      41.715  43.533  72.078  1.00 40.46           H  
ATOM   1749  HG  LEU C 169      39.944  46.022  72.323  1.00 41.86           H  
ATOM   1750 HD11 LEU C 169      42.073  46.407  71.091  1.00 42.70           H  
ATOM   1751 HD12 LEU C 169      41.697  45.055  70.009  1.00 42.70           H  
ATOM   1752 HD13 LEU C 169      40.669  46.499  70.020  1.00 42.70           H  
ATOM   1753 HD21 LEU C 169      39.613  43.532  70.573  1.00 42.56           H  
ATOM   1754 HD22 LEU C 169      38.512  44.085  71.849  1.00 42.56           H  
ATOM   1755 HD23 LEU C 169      38.697  45.036  70.379  1.00 42.56           H  
ATOM   1756  N   VAL C 170      42.379  43.190  75.362  1.00 40.83           N  
ATOM   1757  CA  VAL C 170      43.471  42.391  75.899  1.00 41.61           C  
ATOM   1758  C   VAL C 170      42.990  41.914  77.285  1.00 42.87           C  
ATOM   1759  O   VAL C 170      43.038  42.631  78.278  1.00 43.31           O  
ATOM   1760  CB  VAL C 170      44.795  43.177  75.963  1.00 40.58           C  
ATOM   1761  CG1 VAL C 170      45.930  42.261  76.426  1.00 41.46           C  
ATOM   1762  CG2 VAL C 170      45.161  43.766  74.595  1.00 40.83           C  
ATOM   1763  H   VAL C 170      42.295  44.151  75.661  1.00 40.83           H  
ATOM   1764  HA  VAL C 170      43.618  41.515  75.254  1.00 41.61           H  
ATOM   1765  HB  VAL C 170      44.708  44.000  76.681  1.00 40.58           H  
ATOM   1766 HG11 VAL C 170      45.716  41.841  77.413  1.00 41.46           H  
ATOM   1767 HG12 VAL C 170      46.079  41.427  75.731  1.00 41.46           H  
ATOM   1768 HG13 VAL C 170      46.872  42.815  76.493  1.00 41.46           H  
ATOM   1769 HG21 VAL C 170      45.194  42.989  73.824  1.00 40.83           H  
ATOM   1770 HG22 VAL C 170      44.438  44.525  74.282  1.00 40.83           H  
ATOM   1771 HG23 VAL C 170      46.145  44.246  74.629  1.00 40.83           H  
ATOM   1772  N   LYS C 171      42.445  40.702  77.294  1.00 46.01           N  
ATOM   1773  CA  LYS C 171      41.802  40.153  78.487  1.00 48.70           C  
ATOM   1774  C   LYS C 171      42.790  39.942  79.682  1.00 48.43           C  
ATOM   1775  O   LYS C 171      43.972  39.674  79.468  1.00 50.01           O  
ATOM   1776  CB  LYS C 171      40.992  38.885  78.157  1.00 55.34           C  
ATOM   1777  CG  LYS C 171      41.784  37.762  77.470  1.00 60.46           C  
ATOM   1778  CD  LYS C 171      40.894  36.572  77.074  1.00 68.56           C  
ATOM   1779  CE  LYS C 171      40.374  35.742  78.241  1.00 72.22           C  
ATOM   1780  NZ  LYS C 171      41.469  34.992  78.843  1.00 74.04           N1+
ATOM   1781  H   LYS C 171      42.434  40.157  76.443  1.00 46.01           H  
ATOM   1782  HA  LYS C 171      41.094  40.933  78.796  1.00 48.70           H  
ATOM   1783  HB2 LYS C 171      40.539  38.494  79.073  1.00 55.34           H  
ATOM   1784  HB3 LYS C 171      40.163  39.174  77.497  1.00 55.34           H  
ATOM   1785  HG2 LYS C 171      42.236  38.138  76.545  1.00 60.46           H  
ATOM   1786  HG3 LYS C 171      42.612  37.440  78.106  1.00 60.46           H  
ATOM   1787  HD2 LYS C 171      41.460  35.923  76.395  1.00 68.56           H  
ATOM   1788  HD3 LYS C 171      40.037  36.946  76.500  1.00 68.56           H  
ATOM   1789  HE2 LYS C 171      39.637  35.006  77.904  1.00 72.22           H  
ATOM   1790  HE3 LYS C 171      39.923  36.355  79.025  1.00 72.22           H  
ATOM   1791  HZ1 LYS C 171      41.791  34.155  78.360  1.00 74.04           H  
ATOM   1792  HZ2 LYS C 171      42.310  35.567  79.071  1.00 74.04           H  
ATOM   1793  HZ3 LYS C 171      41.256  34.707  79.837  1.00 74.04           H  
ATOM   1794  N   PRO C 172      42.299  40.069  80.920  1.00 49.47           N  
ATOM   1795  CA  PRO C 172      43.160  40.473  82.045  1.00 51.01           C  
ATOM   1796  C   PRO C 172      44.365  39.615  82.457  1.00 53.24           C  
ATOM   1797  O   PRO C 172      45.262  40.106  83.143  1.00 53.55           O  
ATOM   1798  CB  PRO C 172      42.208  40.578  83.243  1.00 51.46           C  
ATOM   1799  CG  PRO C 172      40.856  40.847  82.607  1.00 48.17           C  
ATOM   1800  CD  PRO C 172      40.907  39.998  81.350  1.00 49.40           C  
ATOM   1801  HA  PRO C 172      43.551  41.456  81.774  1.00 51.01           H  
ATOM   1802  HB2 PRO C 172      42.172  39.635  83.803  1.00 51.46           H  
ATOM   1803  HB3 PRO C 172      42.506  41.367  83.941  1.00 51.46           H  
ATOM   1804  HG2 PRO C 172      40.776  41.909  82.342  1.00 48.17           H  
ATOM   1805  HG3 PRO C 172      40.017  40.589  83.258  1.00 48.17           H  
ATOM   1806  HD2 PRO C 172      40.200  40.345  80.595  1.00 49.40           H  
ATOM   1807  HD3 PRO C 172      40.691  38.947  81.576  1.00 49.40           H  
ATOM   1808  N   GLU C 173      44.365  38.339  82.076  1.00 56.33           N  
ATOM   1809  CA  GLU C 173      45.472  37.465  82.442  1.00 58.38           C  
ATOM   1810  C   GLU C 173      46.644  37.716  81.454  1.00 56.07           C  
ATOM   1811  O   GLU C 173      47.766  37.263  81.663  1.00 57.29           O  
ATOM   1812  CB  GLU C 173      45.170  35.957  82.477  1.00 63.43           C  
ATOM   1813  CG  GLU C 173      43.706  35.554  82.584  1.00 67.65           C  
ATOM   1814  CD  GLU C 173      42.996  35.513  81.254  1.00 70.82           C  
ATOM   1815  OE1 GLU C 173      43.524  36.050  80.252  1.00 67.60           O  
ATOM   1816  OE2 GLU C 173      41.889  34.931  81.211  1.00 74.99           O1-
ATOM   1817  H   GLU C 173      43.627  38.005  81.473  1.00 56.33           H  
ATOM   1818  HA  GLU C 173      45.832  37.770  83.433  1.00 58.38           H  
ATOM   1819  HB2 GLU C 173      45.627  35.450  81.617  1.00 63.43           H  
ATOM   1820  HB3 GLU C 173      45.699  35.545  83.348  1.00 63.43           H  
ATOM   1821  HG2 GLU C 173      43.163  36.207  83.275  1.00 67.65           H  
ATOM   1822  HG3 GLU C 173      43.658  34.540  83.000  1.00 67.65           H  
ATOM   1823  N   ASN C 174      46.302  38.343  80.328  1.00 53.02           N  
ATOM   1824  CA  ASN C 174      47.120  38.468  79.133  1.00 51.25           C  
ATOM   1825  C   ASN C 174      47.574  39.914  78.838  1.00 46.05           C  
ATOM   1826  O   ASN C 174      48.094  40.197  77.756  1.00 43.60           O  
ATOM   1827  CB  ASN C 174      46.367  37.867  77.944  1.00 52.45           C  
ATOM   1828  CG  ASN C 174      46.552  36.370  77.940  1.00 55.70           C  
ATOM   1829  ND2 ASN C 174      45.800  35.634  78.576  1.00 55.83           N  
ATOM   1830  OD1 ASN C 174      47.578  35.907  77.236  1.00 58.22           O  
ATOM   1831  H   ASN C 174      45.382  38.753  80.262  1.00 53.02           H  
ATOM   1832  HA  ASN C 174      48.053  37.913  79.302  1.00 51.25           H  
ATOM   1833  HB2 ASN C 174      46.738  38.247  76.985  1.00 52.45           H  
ATOM   1834  HB3 ASN C 174      45.297  38.099  77.973  1.00 52.45           H  
ATOM   1835 HD21 ASN C 174      45.951  34.635  78.575  1.00 55.83           H  
ATOM   1836 HD22 ASN C 174      45.031  36.027  79.099  1.00 55.83           H  
ATOM   1837  N   TYR C 175      47.504  40.780  79.853  1.00 42.41           N  
ATOM   1838  CA  TYR C 175      47.942  42.182  79.731  1.00 41.38           C  
ATOM   1839  C   TYR C 175      49.464  42.318  79.474  1.00 42.85           C  
ATOM   1840  O   TYR C 175      49.928  43.303  78.897  1.00 40.48           O  
ATOM   1841  CB  TYR C 175      47.696  42.965  81.033  1.00 40.55           C  
ATOM   1842  CG  TYR C 175      46.285  43.302  81.439  1.00 39.19           C  
ATOM   1843  CD1 TYR C 175      45.283  43.663  80.521  1.00 38.66           C  
ATOM   1844  CD2 TYR C 175      46.010  43.458  82.792  1.00 38.74           C  
ATOM   1845  CE1 TYR C 175      44.040  44.126  80.964  1.00 36.63           C  
ATOM   1846  CE2 TYR C 175      44.783  43.936  83.237  1.00 37.60           C  
ATOM   1847  CZ  TYR C 175      43.803  44.263  82.329  1.00 36.68           C  
ATOM   1848  OH  TYR C 175      42.637  44.837  82.743  1.00 36.60           O  
ATOM   1849  H   TYR C 175      47.063  40.495  80.716  1.00 42.41           H  
ATOM   1850  HA  TYR C 175      47.430  42.626  78.874  1.00 41.38           H  
ATOM   1851  HB2 TYR C 175      48.165  42.406  81.855  1.00 40.55           H  
ATOM   1852  HB3 TYR C 175      48.224  43.927  80.977  1.00 40.55           H  
ATOM   1853  HD1 TYR C 175      45.476  43.583  79.462  1.00 38.66           H  
ATOM   1854  HD2 TYR C 175      46.770  43.203  83.516  1.00 38.74           H  
ATOM   1855  HE1 TYR C 175      43.269  44.376  80.251  1.00 36.63           H  
ATOM   1856  HE2 TYR C 175      44.599  44.049  84.295  1.00 37.60           H  
ATOM   1857  HH  TYR C 175      42.884  45.405  83.510  1.00 36.60           H  
ATOM   1858  N   ARG C 176      50.217  41.406  80.080  1.00 45.54           N  
ATOM   1859  CA  ARG C 176      51.680  41.470  80.124  1.00 48.67           C  
ATOM   1860  C   ARG C 176      52.316  40.995  78.791  1.00 47.91           C  
ATOM   1861  O   ARG C 176      53.322  40.291  78.758  1.00 47.59           O  
ATOM   1862  CB  ARG C 176      52.276  40.780  81.364  1.00 53.88           C  
ATOM   1863  CG  ARG C 176      51.815  39.336  81.589  1.00 59.26           C  
ATOM   1864  CD  ARG C 176      50.773  39.235  82.702  1.00 64.29           C  
ATOM   1865  NE  ARG C 176      50.076  37.942  82.660  1.00 66.88           N  
ATOM   1866  CZ  ARG C 176      50.496  36.786  83.180  1.00 69.34           C  
ATOM   1867  NH1 ARG C 176      49.721  35.706  83.096  1.00 72.02           N  
ATOM   1868  NH2 ARG C 176      51.680  36.693  83.785  1.00 69.13           N1+
ATOM   1869  H   ARG C 176      49.760  40.627  80.532  1.00 45.54           H  
ATOM   1870  HA  ARG C 176      51.951  42.534  80.199  1.00 48.67           H  
ATOM   1871  HB2 ARG C 176      53.370  40.785  81.277  1.00 53.88           H  
ATOM   1872  HB3 ARG C 176      52.045  41.382  82.252  1.00 53.88           H  
ATOM   1873  HG2 ARG C 176      52.680  38.724  81.872  1.00 59.26           H  
ATOM   1874  HG3 ARG C 176      51.428  38.897  80.662  1.00 59.26           H  
ATOM   1875  HD2 ARG C 176      50.001  40.003  82.590  1.00 64.29           H  
ATOM   1876  HD3 ARG C 176      51.211  39.385  83.695  1.00 64.29           H  
ATOM   1877  HE  ARG C 176      49.171  37.951  82.212  1.00 66.88           H  
ATOM   1878 HH11 ARG C 176      50.033  34.830  83.490  1.00 72.02           H  
ATOM   1879 HH12 ARG C 176      48.822  35.764  82.640  1.00 72.02           H  
ATOM   1880 HH21 ARG C 176      52.275  37.506  83.857  1.00 69.13           H  
ATOM   1881 HH22 ARG C 176      51.981  35.811  84.173  1.00 69.13           H  
ATOM   1882  N   ARG C 177      51.866  41.648  77.720  1.00 47.28           N  
ATOM   1883  CA  ARG C 177      52.244  41.313  76.345  1.00 48.07           C  
ATOM   1884  C   ARG C 177      52.666  42.611  75.616  1.00 46.81           C  
ATOM   1885  O   ARG C 177      52.503  42.773  74.404  1.00 46.28           O  
ATOM   1886  CB  ARG C 177      51.103  40.607  75.604  1.00  0.00           C  
ATOM   1887  CG  ARG C 177      50.843  39.194  76.130  1.00  0.00           C  
ATOM   1888  CD  ARG C 177      49.774  38.495  75.296  1.00  0.00           C  
ATOM   1889  NE  ARG C 177      49.474  37.147  75.799  1.00  0.00           N  
ATOM   1890  CZ  ARG C 177      50.241  36.051  75.645  1.00  0.00           C  
ATOM   1891  NH1 ARG C 177      51.422  36.100  75.010  1.00  0.00           N  
ATOM   1892  NH2 ARG C 177      49.811  34.880  76.136  1.00  0.00           N1+
ATOM   1893  H   ARG C 177      51.314  42.503  77.798  1.00 47.28           H  
ATOM   1894  HA  ARG C 177      53.131  40.667  76.357  1.00 48.07           H  
ATOM   1895  HB2 ARG C 177      50.185  41.204  75.677  1.00  0.00           H  
ATOM   1896  HB3 ARG C 177      51.347  40.538  74.536  1.00  0.00           H  
ATOM   1897  HG2 ARG C 177      51.773  38.616  76.111  1.00  0.00           H  
ATOM   1898  HG3 ARG C 177      50.522  39.226  77.177  1.00  0.00           H  
ATOM   1899  HD2 ARG C 177      48.838  39.062  75.327  1.00  0.00           H  
ATOM   1900  HD3 ARG C 177      50.058  38.418  74.241  1.00  0.00           H  
ATOM   1901  HE  ARG C 177      48.597  37.044  76.292  1.00  0.00           H  
ATOM   1902 HH11 ARG C 177      51.980  35.264  74.910  1.00  0.00           H  
ATOM   1903 HH12 ARG C 177      51.756  36.977  74.636  1.00  0.00           H  
ATOM   1904 HH21 ARG C 177      48.925  34.831  76.617  1.00  0.00           H  
ATOM   1905 HH22 ARG C 177      50.374  34.048  76.025  1.00  0.00           H  
ATOM   1906  N   LEU C 178      53.296  43.507  76.378  1.00 44.22           N  
ATOM   1907  CA  LEU C 178      53.867  44.761  75.894  1.00 43.29           C  
ATOM   1908  C   LEU C 178      55.198  44.948  76.649  1.00 44.70           C  
ATOM   1909  O   LEU C 178      55.281  44.699  77.859  1.00 44.93           O  
ATOM   1910  CB  LEU C 178      52.957  45.958  76.215  1.00 41.17           C  
ATOM   1911  CG  LEU C 178      51.604  45.977  75.477  1.00 41.50           C  
ATOM   1912  CD1 LEU C 178      50.715  47.084  76.054  1.00 40.29           C  
ATOM   1913  CD2 LEU C 178      51.774  46.189  73.973  1.00 40.47           C  
ATOM   1914  H   LEU C 178      53.391  43.337  77.369  1.00 44.22           H  
ATOM   1915  HA  LEU C 178      54.064  44.685  74.820  1.00 43.29           H  
ATOM   1916  HB2 LEU C 178      52.764  45.969  77.297  1.00 41.17           H  
ATOM   1917  HB3 LEU C 178      53.498  46.889  75.996  1.00 41.17           H  
ATOM   1918  HG  LEU C 178      51.086  45.025  75.640  1.00 41.50           H  
ATOM   1919 HD11 LEU C 178      50.547  46.930  77.125  1.00 40.29           H  
ATOM   1920 HD12 LEU C 178      51.171  48.071  75.920  1.00 40.29           H  
ATOM   1921 HD13 LEU C 178      49.736  47.092  75.562  1.00 40.29           H  
ATOM   1922 HD21 LEU C 178      52.305  47.123  73.761  1.00 40.47           H  
ATOM   1923 HD22 LEU C 178      52.333  45.370  73.511  1.00 40.47           H  
ATOM   1924 HD23 LEU C 178      50.798  46.237  73.477  1.00 40.47           H  
ATOM   1925  N   ASP C 179      56.224  45.387  75.930  1.00 43.33           N  
ATOM   1926  CA  ASP C 179      57.570  45.635  76.478  1.00 45.01           C  
ATOM   1927  C   ASP C 179      57.589  47.126  76.895  1.00 41.77           C  
ATOM   1928  O   ASP C 179      57.750  48.021  76.082  1.00 40.84           O  
ATOM   1929  CB  ASP C 179      58.605  45.319  75.413  1.00 47.98           C  
ATOM   1930  CG  ASP C 179      60.004  45.371  75.971  1.00 51.62           C  
ATOM   1931  OD1 ASP C 179      60.168  45.648  77.183  1.00 55.26           O  
ATOM   1932  OD2 ASP C 179      60.934  45.105  75.195  1.00 53.90           O1-
ATOM   1933  H   ASP C 179      56.098  45.576  74.946  1.00 43.33           H  
ATOM   1934  HA  ASP C 179      57.707  44.997  77.360  1.00 45.01           H  
ATOM   1935  HB2 ASP C 179      58.538  46.018  74.570  1.00 47.98           H  
ATOM   1936  HB3 ASP C 179      58.437  44.312  75.013  1.00 47.98           H  
ATOM   1937  N   ILE C 180      57.274  47.346  78.168  1.00 40.36           N  
ATOM   1938  CA  ILE C 180      57.119  48.658  78.781  1.00 38.12           C  
ATOM   1939  C   ILE C 180      57.367  48.509  80.305  1.00 37.77           C  
ATOM   1940  O   ILE C 180      57.288  47.425  80.868  1.00 36.99           O  
ATOM   1941  CB  ILE C 180      55.736  49.331  78.529  1.00 37.07           C  
ATOM   1942  CG1 ILE C 180      54.555  48.399  78.876  1.00 38.15           C  
ATOM   1943  CG2 ILE C 180      55.625  49.886  77.105  1.00 36.04           C  
ATOM   1944  CD1 ILE C 180      53.187  49.027  78.636  1.00 37.24           C  
ATOM   1945  H   ILE C 180      57.176  46.549  78.781  1.00 40.36           H  
ATOM   1946  HA  ILE C 180      57.916  49.303  78.388  1.00 38.12           H  
ATOM   1947  HB  ILE C 180      55.665  50.202  79.195  1.00 37.07           H  
ATOM   1948 HG12 ILE C 180      54.615  47.476  78.292  1.00 38.15           H  
ATOM   1949 HG13 ILE C 180      54.619  48.110  79.932  1.00 38.15           H  
ATOM   1950 HG21 ILE C 180      56.534  50.424  76.818  1.00 36.04           H  
ATOM   1951 HG22 ILE C 180      55.439  49.092  76.374  1.00 36.04           H  
ATOM   1952 HG23 ILE C 180      54.799  50.602  77.030  1.00 36.04           H  
ATOM   1953 HD11 ILE C 180      53.099  49.988  79.150  1.00 37.24           H  
ATOM   1954 HD12 ILE C 180      53.002  49.188  77.570  1.00 37.24           H  
ATOM   1955 HD13 ILE C 180      52.397  48.366  79.005  1.00 37.24           H  
ATOM   1956  N   VAL C 181      57.619  49.639  80.958  1.00 37.89           N  
ATOM   1957  CA  VAL C 181      57.747  49.657  82.413  1.00 40.21           C  
ATOM   1958  C   VAL C 181      56.352  49.460  83.065  1.00 40.02           C  
ATOM   1959  O   VAL C 181      55.310  49.745  82.476  1.00 37.66           O  
ATOM   1960  CB  VAL C 181      58.439  50.927  82.959  1.00 41.80           C  
ATOM   1961  CG1 VAL C 181      59.896  51.003  82.494  1.00 42.14           C  
ATOM   1962  CG2 VAL C 181      57.707  52.223  82.600  1.00 40.68           C  
ATOM   1963  H   VAL C 181      57.727  50.500  80.442  1.00 37.89           H  
ATOM   1964  HA  VAL C 181      58.352  48.784  82.696  1.00 40.21           H  
ATOM   1965  HB  VAL C 181      58.452  50.861  84.055  1.00 41.80           H  
ATOM   1966 HG11 VAL C 181      60.443  50.098  82.780  1.00 42.14           H  
ATOM   1967 HG12 VAL C 181      59.968  51.117  81.408  1.00 42.14           H  
ATOM   1968 HG13 VAL C 181      60.404  51.858  82.955  1.00 42.14           H  
ATOM   1969 HG21 VAL C 181      57.726  52.415  81.524  1.00 40.68           H  
ATOM   1970 HG22 VAL C 181      56.664  52.198  82.927  1.00 40.68           H  
ATOM   1971 HG23 VAL C 181      58.183  53.079  83.093  1.00 40.68           H  
ATOM   1972  N   ARG C 182      56.360  49.009  84.313  1.00 44.52           N  
ATOM   1973  CA  ARG C 182      55.116  48.674  85.010  1.00 46.49           C  
ATOM   1974  C   ARG C 182      54.186  49.895  85.109  1.00 43.41           C  
ATOM   1975  O   ARG C 182      52.961  49.740  85.069  1.00 41.67           O  
ATOM   1976  CB  ARG C 182      55.338  48.087  86.419  1.00 52.40           C  
ATOM   1977  CG  ARG C 182      54.904  46.612  86.505  1.00 57.06           C  
ATOM   1978  CD  ARG C 182      54.773  46.112  87.945  1.00 64.66           C  
ATOM   1979  NE  ARG C 182      53.540  46.595  88.579  1.00 69.49           N  
ATOM   1980  CZ  ARG C 182      52.348  45.994  88.622  1.00 71.03           C  
ATOM   1981  NH1 ARG C 182      52.158  44.783  88.096  1.00 69.76           N  
ATOM   1982  NH2 ARG C 182      51.326  46.616  89.203  1.00 72.29           N1+
ATOM   1983  H   ARG C 182      57.243  48.831  84.770  1.00 44.52           H  
ATOM   1984  HA  ARG C 182      54.606  47.946  84.368  1.00 46.49           H  
ATOM   1985  HB2 ARG C 182      56.392  48.162  86.716  1.00 52.40           H  
ATOM   1986  HB3 ARG C 182      54.771  48.663  87.157  1.00 52.40           H  
ATOM   1987  HG2 ARG C 182      55.646  46.002  85.977  1.00 57.06           H  
ATOM   1988  HG3 ARG C 182      53.945  46.470  85.996  1.00 57.06           H  
ATOM   1989  HD2 ARG C 182      55.615  46.460  88.553  1.00 64.66           H  
ATOM   1990  HD3 ARG C 182      54.798  45.019  87.986  1.00 64.66           H  
ATOM   1991  HE  ARG C 182      53.607  47.509  89.003  1.00 69.49           H  
ATOM   1992 HH11 ARG C 182      51.247  44.350  88.141  1.00 69.76           H  
ATOM   1993 HH12 ARG C 182      52.925  44.299  87.652  1.00 69.76           H  
ATOM   1994 HH21 ARG C 182      51.456  47.533  89.606  1.00 72.29           H  
ATOM   1995 HH22 ARG C 182      50.420  46.172  89.242  1.00 72.29           H  
ATOM   1996  N   SER C 183      54.755  51.091  85.277  1.00 41.47           N  
ATOM   1997  CA  SER C 183      54.008  52.333  85.519  1.00 40.58           C  
ATOM   1998  C   SER C 183      53.438  53.003  84.236  1.00 36.91           C  
ATOM   1999  O   SER C 183      53.109  54.193  84.214  1.00 34.95           O  
ATOM   2000  CB  SER C 183      54.879  53.305  86.317  1.00 40.88           C  
ATOM   2001  OG  SER C 183      56.198  53.366  85.743  1.00 39.31           O  
ATOM   2002  H   SER C 183      55.761  51.171  85.251  1.00 41.47           H  
ATOM   2003  HA  SER C 183      53.123  52.089  86.113  1.00 40.58           H  
ATOM   2004  HB2 SER C 183      54.997  52.944  87.344  1.00 40.88           H  
ATOM   2005  HB3 SER C 183      54.463  54.316  86.348  1.00 40.88           H  
ATOM   2006  HG  SER C 183      56.690  54.007  86.288  1.00 39.31           H  
ATOM   2007  N   LEU C 184      53.210  52.180  83.213  1.00 35.86           N  
ATOM   2008  CA  LEU C 184      52.523  52.578  81.991  1.00 34.07           C  
ATOM   2009  C   LEU C 184      51.462  51.515  81.549  1.00 34.06           C  
ATOM   2010  O   LEU C 184      50.706  51.814  80.626  1.00 32.84           O  
ATOM   2011  CB  LEU C 184      53.530  52.777  80.838  1.00 33.50           C  
ATOM   2012  CG  LEU C 184      54.478  53.983  80.982  1.00 33.86           C  
ATOM   2013  CD1 LEU C 184      55.513  53.954  79.852  1.00 34.98           C  
ATOM   2014  CD2 LEU C 184      53.734  55.318  80.950  1.00 32.18           C  
ATOM   2015  H   LEU C 184      53.530  51.223  83.264  1.00 35.86           H  
ATOM   2016  HA  LEU C 184      51.961  53.498  82.176  1.00 34.07           H  
ATOM   2017  HB2 LEU C 184      54.138  51.867  80.741  1.00 33.50           H  
ATOM   2018  HB3 LEU C 184      52.985  52.874  79.890  1.00 33.50           H  
ATOM   2019  HG  LEU C 184      55.020  53.909  81.931  1.00 33.86           H  
ATOM   2020 HD11 LEU C 184      56.065  53.008  79.850  1.00 34.98           H  
ATOM   2021 HD12 LEU C 184      55.035  54.065  78.872  1.00 34.98           H  
ATOM   2022 HD13 LEU C 184      56.240  54.765  79.969  1.00 34.98           H  
ATOM   2023 HD21 LEU C 184      53.148  55.424  80.030  1.00 32.18           H  
ATOM   2024 HD22 LEU C 184      53.053  55.423  81.799  1.00 32.18           H  
ATOM   2025 HD23 LEU C 184      54.439  56.156  80.996  1.00 32.18           H  
ATOM   2026  N   TYR C 185      51.728  50.250  81.894  1.00 36.09           N  
ATOM   2027  CA  TYR C 185      50.989  49.031  82.175  1.00 36.31           C  
ATOM   2028  C   TYR C 185      50.018  49.111  83.386  1.00 35.74           C  
ATOM   2029  O   TYR C 185      48.963  48.491  83.347  1.00 35.59           O  
ATOM   2030  CB  TYR C 185      52.013  47.881  82.284  1.00  0.00           C  
ATOM   2031  CG  TYR C 185      51.541  46.606  82.924  1.00  0.00           C  
ATOM   2032  CD1 TYR C 185      51.126  45.490  82.168  1.00  0.00           C  
ATOM   2033  CE1 TYR C 185      50.675  44.321  82.813  1.00  0.00           C  
ATOM   2034  CZ  TYR C 185      50.632  44.261  84.226  1.00  0.00           C  
ATOM   2035  OH  TYR C 185      50.180  43.131  84.842  1.00  0.00           O  
ATOM   2036  CE2 TYR C 185      51.024  45.390  84.983  1.00  0.00           C  
ATOM   2037  CD2 TYR C 185      51.481  46.549  84.332  1.00  0.00           C  
ATOM   2038  H   TYR C 185      52.598  50.394  81.382  1.00 36.09           H  
ATOM   2039  HA  TYR C 185      50.348  48.863  81.299  1.00 36.31           H  
ATOM   2040  HB2 TYR C 185      52.400  47.654  81.283  1.00  0.00           H  
ATOM   2041  HB3 TYR C 185      52.895  48.224  82.838  1.00  0.00           H  
ATOM   2042  HD1 TYR C 185      51.190  45.512  81.092  1.00  0.00           H  
ATOM   2043  HD2 TYR C 185      51.823  47.385  84.922  1.00  0.00           H  
ATOM   2044  HE1 TYR C 185      50.380  43.463  82.226  1.00  0.00           H  
ATOM   2045  HE2 TYR C 185      51.000  45.353  86.061  1.00  0.00           H  
ATOM   2046  HH  TYR C 185      49.981  43.363  85.792  1.00  0.00           H  
ATOM   2047  N   GLU C 186      50.445  49.742  84.480  1.00 36.73           N  
ATOM   2048  CA  GLU C 186      49.708  49.700  85.755  1.00 38.34           C  
ATOM   2049  C   GLU C 186      48.255  50.192  85.650  1.00 35.29           C  
ATOM   2050  O   GLU C 186      47.373  49.774  86.400  1.00 32.92           O  
ATOM   2051  CB  GLU C 186      50.459  50.447  86.872  1.00 42.67           C  
ATOM   2052  CG  GLU C 186      51.213  49.446  87.740  1.00 49.22           C  
ATOM   2053  CD  GLU C 186      52.442  49.835  88.516  1.00 55.69           C  
ATOM   2054  OE1 GLU C 186      52.944  50.981  88.410  1.00 58.47           O  
ATOM   2055  OE2 GLU C 186      52.963  48.946  89.220  1.00 61.90           O1-
ATOM   2056  H   GLU C 186      51.363  50.163  84.478  1.00 36.73           H  
ATOM   2057  HA  GLU C 186      49.610  48.633  86.001  1.00 38.34           H  
ATOM   2058  HB2 GLU C 186      51.131  51.200  86.454  1.00 42.67           H  
ATOM   2059  HB3 GLU C 186      49.759  50.994  87.516  1.00 42.67           H  
ATOM   2060  HG2 GLU C 186      51.544  48.606  87.115  1.00 49.22           H  
ATOM   2061  HG3 GLU C 186      50.488  49.035  88.454  1.00 49.22           H  
ATOM   2062  N   ASP C 187      48.014  51.052  84.655  1.00 34.07           N  
ATOM   2063  CA  ASP C 187      46.701  51.587  84.361  1.00 31.98           C  
ATOM   2064  C   ASP C 187      45.764  50.524  83.708  1.00 31.07           C  
ATOM   2065  O   ASP C 187      44.606  50.807  83.435  1.00 30.79           O  
ATOM   2066  CB  ASP C 187      46.762  52.762  83.409  1.00 32.16           C  
ATOM   2067  CG  ASP C 187      47.925  53.690  83.540  1.00 34.12           C  
ATOM   2068  OD1 ASP C 187      47.709  54.908  83.624  1.00 35.31           O  
ATOM   2069  OD2 ASP C 187      49.069  53.234  83.393  1.00 34.29           O1-
ATOM   2070  H   ASP C 187      48.778  51.349  84.065  1.00 34.07           H  
ATOM   2071  HA  ASP C 187      46.241  51.884  85.312  1.00 31.98           H  
ATOM   2072  HB2 ASP C 187      45.825  53.328  83.474  1.00 32.16           H  
ATOM   2073  HB3 ASP C 187      46.823  52.375  82.385  1.00 32.16           H  
ATOM   2074  N   LEU C 188      46.290  49.323  83.469  1.00 32.30           N  
ATOM   2075  CA  LEU C 188      45.521  48.168  83.018  1.00 33.07           C  
ATOM   2076  C   LEU C 188      45.021  47.357  84.242  1.00 34.11           C  
ATOM   2077  O   LEU C 188      43.941  46.744  84.185  1.00 31.06           O  
ATOM   2078  CB  LEU C 188      46.340  47.264  82.089  1.00 34.20           C  
ATOM   2079  CG  LEU C 188      46.848  47.950  80.806  1.00 35.52           C  
ATOM   2080  CD1 LEU C 188      47.773  47.004  80.037  1.00 36.14           C  
ATOM   2081  CD2 LEU C 188      45.695  48.386  79.904  1.00 35.21           C  
ATOM   2082  H   LEU C 188      47.275  49.181  83.643  1.00 32.30           H  
ATOM   2083  HA  LEU C 188      44.624  48.524  82.503  1.00 33.07           H  
ATOM   2084  HB2 LEU C 188      47.188  46.841  82.641  1.00 34.20           H  
ATOM   2085  HB3 LEU C 188      45.720  46.411  81.803  1.00 34.20           H  
ATOM   2086  HG  LEU C 188      47.431  48.839  81.072  1.00 35.52           H  
ATOM   2087 HD11 LEU C 188      48.614  46.689  80.663  1.00 36.14           H  
ATOM   2088 HD12 LEU C 188      47.241  46.107  79.705  1.00 36.14           H  
ATOM   2089 HD13 LEU C 188      48.185  47.499  79.152  1.00 36.14           H  
ATOM   2090 HD21 LEU C 188      45.050  47.540  79.646  1.00 35.21           H  
ATOM   2091 HD22 LEU C 188      45.078  49.150  80.385  1.00 35.21           H  
ATOM   2092 HD23 LEU C 188      46.075  48.817  78.973  1.00 35.21           H  
ATOM   2093  N   GLU C 189      45.845  47.295  85.294  1.00 36.36           N  
ATOM   2094  CA  GLU C 189      45.507  46.568  86.525  1.00 40.83           C  
ATOM   2095  C   GLU C 189      44.438  47.385  87.298  1.00 41.18           C  
ATOM   2096  O   GLU C 189      43.590  46.836  87.990  1.00 42.54           O  
ATOM   2097  CB  GLU C 189      46.736  46.304  87.415  1.00 46.90           C  
ATOM   2098  CG  GLU C 189      47.595  45.139  86.907  1.00 53.71           C  
ATOM   2099  CD  GLU C 189      48.831  44.810  87.723  1.00 63.61           C  
ATOM   2100  OE1 GLU C 189      49.124  45.493  88.732  1.00 69.99           O  
ATOM   2101  OE2 GLU C 189      49.581  43.893  87.302  1.00 63.38           O1-
ATOM   2102  H   GLU C 189      46.716  47.806  85.260  1.00 36.36           H  
ATOM   2103  HA  GLU C 189      45.030  45.623  86.240  1.00 40.83           H  
ATOM   2104  HB2 GLU C 189      47.350  47.210  87.494  1.00 46.90           H  
ATOM   2105  HB3 GLU C 189      46.405  46.070  88.435  1.00 46.90           H  
ATOM   2106  HG2 GLU C 189      47.922  45.354  85.883  1.00 53.71           H  
ATOM   2107  HG3 GLU C 189      46.981  44.231  86.864  1.00 53.71           H  
ATOM   2108  N   ASP C 190      44.535  48.707  87.182  1.00 41.88           N  
ATOM   2109  CA  ASP C 190      43.584  49.655  87.761  1.00 45.60           C  
ATOM   2110  C   ASP C 190      42.641  50.151  86.615  1.00 43.84           C  
ATOM   2111  O   ASP C 190      42.935  50.025  85.430  1.00 44.84           O  
ATOM   2112  CB  ASP C 190      44.336  50.808  88.415  1.00 50.22           C  
ATOM   2113  CG  ASP C 190      43.447  51.629  89.309  1.00 53.01           C  
ATOM   2114  OD1 ASP C 190      43.898  52.691  89.780  1.00 52.90           O  
ATOM   2115  OD2 ASP C 190      42.277  51.240  89.515  1.00 59.17           O1-
ATOM   2116  H   ASP C 190      45.262  49.093  86.596  1.00 41.88           H  
ATOM   2117  HA  ASP C 190      42.965  49.118  88.489  1.00 45.60           H  
ATOM   2118  HB2 ASP C 190      44.775  51.463  87.652  1.00 50.22           H  
ATOM   2119  HB3 ASP C 190      45.159  50.424  89.030  1.00 50.22           H  
ATOM   2120  N   HIS C 191      41.547  50.786  87.008  1.00 42.65           N  
ATOM   2121  CA  HIS C 191      40.551  51.314  86.070  1.00 45.61           C  
ATOM   2122  C   HIS C 191      39.659  52.378  86.771  1.00 43.67           C  
ATOM   2123  O   HIS C 191      39.623  52.442  87.997  1.00 43.28           O  
ATOM   2124  CB  HIS C 191      39.719  50.200  85.396  1.00 48.31           C  
ATOM   2125  CG  HIS C 191      38.754  49.480  86.288  1.00 52.83           C  
ATOM   2126  ND1 HIS C 191      37.405  49.444  86.018  1.00 55.40           N  
ATOM   2127  CD2 HIS C 191      38.936  48.737  87.403  1.00 57.06           C  
ATOM   2128  CE1 HIS C 191      36.794  48.716  86.934  1.00 55.01           C  
ATOM   2129  NE2 HIS C 191      37.702  48.275  87.786  1.00 59.05           N  
ATOM   2130  H   HIS C 191      41.404  50.969  87.991  1.00 42.65           H  
ATOM   2131  HA  HIS C 191      41.128  51.826  85.291  1.00 45.61           H  
ATOM   2132  HB2 HIS C 191      40.391  49.450  84.959  1.00 48.31           H  
ATOM   2133  HB3 HIS C 191      39.167  50.622  84.549  1.00 48.31           H  
ATOM   2134  HD1 HIS C 191      36.921  49.934  85.186  1.00 55.40           H  
ATOM   2135  HD2 HIS C 191      39.875  48.544  87.899  1.00 57.06           H  
ATOM   2136  HE1 HIS C 191      35.734  48.516  86.980  1.00 55.01           H  
ATOM   2137  N   PRO C 192      38.905  53.175  85.987  1.00 40.22           N  
ATOM   2138  CA  PRO C 192      37.789  53.949  86.552  1.00 39.59           C  
ATOM   2139  C   PRO C 192      36.755  52.906  87.026  1.00 39.04           C  
ATOM   2140  O   PRO C 192      36.291  52.084  86.241  1.00 37.42           O  
ATOM   2141  CB  PRO C 192      37.251  54.785  85.389  1.00 39.03           C  
ATOM   2142  CG  PRO C 192      38.392  54.796  84.378  1.00 39.35           C  
ATOM   2143  CD  PRO C 192      39.025  53.426  84.555  1.00 40.40           C  
ATOM   2144  HA  PRO C 192      38.161  54.567  87.377  1.00 39.59           H  
ATOM   2145  HB2 PRO C 192      36.359  54.335  84.940  1.00 39.03           H  
ATOM   2146  HB3 PRO C 192      36.977  55.796  85.707  1.00 39.03           H  
ATOM   2147  HG2 PRO C 192      39.112  55.580  84.644  1.00 39.35           H  
ATOM   2148  HG3 PRO C 192      38.052  54.975  83.354  1.00 39.35           H  
ATOM   2149  HD2 PRO C 192      40.065  53.398  84.221  1.00 40.40           H  
ATOM   2150  HD3 PRO C 192      38.447  52.663  84.024  1.00 40.40           H  
ATOM   2151  N   ASN C 193      36.540  52.888  88.338  1.00 40.79           N  
ATOM   2152  CA  ASN C 193      35.813  51.818  89.032  1.00 43.42           C  
ATOM   2153  C   ASN C 193      34.767  52.536  89.888  1.00 40.96           C  
ATOM   2154  O   ASN C 193      35.076  53.581  90.468  1.00 39.75           O  
ATOM   2155  CB  ASN C 193      36.784  51.034  89.911  1.00 50.03           C  
ATOM   2156  CG  ASN C 193      36.080  49.942  90.678  1.00 60.13           C  
ATOM   2157  OD1 ASN C 193      35.378  50.213  91.654  1.00 63.38           O  
ATOM   2158  ND2 ASN C 193      36.260  48.694  90.243  1.00 66.75           N  
ATOM   2159  H   ASN C 193      36.889  53.656  88.894  1.00 40.79           H  
ATOM   2160  HA  ASN C 193      35.324  51.158  88.314  1.00 43.42           H  
ATOM   2161  HB2 ASN C 193      37.264  51.689  90.649  1.00 50.03           H  
ATOM   2162  HB3 ASN C 193      37.595  50.616  89.308  1.00 50.03           H  
ATOM   2163 HD21 ASN C 193      35.812  47.923  90.718  1.00 66.75           H  
ATOM   2164 HD22 ASN C 193      36.844  48.519  89.438  1.00 66.75           H  
ATOM   2165  N   VAL C 194      33.578  51.955  90.030  1.00 40.59           N  
ATOM   2166  CA  VAL C 194      32.481  52.602  90.762  1.00 41.17           C  
ATOM   2167  C   VAL C 194      32.910  53.000  92.193  1.00 41.07           C  
ATOM   2168  O   VAL C 194      32.445  54.015  92.710  1.00 36.95           O  
ATOM   2169  CB  VAL C 194      31.217  51.705  90.765  1.00 42.14           C  
ATOM   2170  CG1 VAL C 194      30.197  52.065  91.852  1.00 43.24           C  
ATOM   2171  CG2 VAL C 194      30.513  51.791  89.406  1.00 39.16           C  
ATOM   2172  H   VAL C 194      33.413  51.061  89.589  1.00 40.59           H  
ATOM   2173  HA  VAL C 194      32.275  53.544  90.236  1.00 41.17           H  
ATOM   2174  HB  VAL C 194      31.519  50.663  90.930  1.00 42.14           H  
ATOM   2175 HG11 VAL C 194      30.598  51.881  92.854  1.00 43.24           H  
ATOM   2176 HG12 VAL C 194      29.896  53.116  91.787  1.00 43.24           H  
ATOM   2177 HG13 VAL C 194      29.294  51.451  91.753  1.00 43.24           H  
ATOM   2178 HG21 VAL C 194      30.078  52.786  89.262  1.00 39.16           H  
ATOM   2179 HG22 VAL C 194      31.199  51.606  88.577  1.00 39.16           H  
ATOM   2180 HG23 VAL C 194      29.702  51.057  89.340  1.00 39.16           H  
ATOM   2181  N   GLN C 195      33.720  52.177  92.850  1.00 46.35           N  
ATOM   2182  CA  GLN C 195      34.132  52.455  94.231  1.00 52.59           C  
ATOM   2183  C   GLN C 195      35.116  53.648  94.203  1.00 53.28           C  
ATOM   2184  O   GLN C 195      35.000  54.584  94.996  1.00 53.70           O  
ATOM   2185  CB  GLN C 195      34.768  51.214  94.869  1.00 59.10           C  
ATOM   2186  CG  GLN C 195      35.282  51.450  96.288  1.00 69.00           C  
ATOM   2187  CD  GLN C 195      34.187  51.837  97.262  1.00 69.01           C  
ATOM   2188  OE1 GLN C 195      33.017  51.473  97.118  1.00 65.48           O  
ATOM   2189  NE2 GLN C 195      34.588  52.562  98.300  1.00 76.58           N  
ATOM   2190  H   GLN C 195      34.071  51.351  92.386  1.00 46.35           H  
ATOM   2191  HA  GLN C 195      33.241  52.769  94.786  1.00 52.59           H  
ATOM   2192  HB2 GLN C 195      34.036  50.396  94.868  1.00 59.10           H  
ATOM   2193  HB3 GLN C 195      35.612  50.869  94.259  1.00 59.10           H  
ATOM   2194  HG2 GLN C 195      36.069  52.209  96.278  1.00 69.00           H  
ATOM   2195  HG3 GLN C 195      35.736  50.526  96.666  1.00 69.00           H  
ATOM   2196 HE21 GLN C 195      35.557  52.839  98.380  1.00 76.58           H  
ATOM   2197 HE22 GLN C 195      33.925  52.837  99.011  1.00 76.58           H  
ATOM   2198  N   LYS C 196      36.102  53.568  93.317  1.00 56.21           N  
ATOM   2199  CA  LYS C 196      37.129  54.610  93.221  1.00 58.38           C  
ATOM   2200  C   LYS C 196      36.444  55.942  92.846  1.00 54.20           C  
ATOM   2201  O   LYS C 196      36.839  57.018  93.302  1.00 51.86           O  
ATOM   2202  CB  LYS C 196      38.182  54.247  92.155  1.00 66.79           C  
ATOM   2203  CG  LYS C 196      39.401  55.181  92.185  1.00 77.01           C  
ATOM   2204  CD  LYS C 196      40.214  55.217  90.883  1.00 80.45           C  
ATOM   2205  CE  LYS C 196      41.266  54.128  90.719  1.00 78.82           C  
ATOM   2206  NZ  LYS C 196      40.648  52.841  90.406  1.00 76.57           N1+
ATOM   2207  H   LYS C 196      36.155  52.751  92.725  1.00 56.21           H  
ATOM   2208  HA  LYS C 196      37.588  54.716  94.209  1.00 58.38           H  
ATOM   2209  HB2 LYS C 196      38.517  53.218  92.321  1.00 66.79           H  
ATOM   2210  HB3 LYS C 196      37.721  54.273  91.160  1.00 66.79           H  
ATOM   2211  HG2 LYS C 196      39.064  56.208  92.363  1.00 77.01           H  
ATOM   2212  HG3 LYS C 196      40.046  54.923  93.033  1.00 77.01           H  
ATOM   2213  HD2 LYS C 196      40.752  56.174  90.871  1.00 80.45           H  
ATOM   2214  HD3 LYS C 196      39.543  55.239  90.015  1.00 80.45           H  
ATOM   2215  HE2 LYS C 196      41.871  53.997  91.621  1.00 78.82           H  
ATOM   2216  HE3 LYS C 196      41.918  54.376  89.877  1.00 78.82           H  
ATOM   2217  HZ1 LYS C 196      40.111  52.392  91.142  1.00 76.57           H  
ATOM   2218  HZ2 LYS C 196      40.147  52.811  89.499  1.00 76.57           H  
ATOM   2219  HZ3 LYS C 196      41.425  52.159  90.199  1.00 76.57           H  
ATOM   2220  N   ASP C 197      35.459  55.862  91.955  1.00 49.19           N  
ATOM   2221  CA  ASP C 197      34.798  57.054  91.444  1.00 47.18           C  
ATOM   2222  C   ASP C 197      33.738  57.607  92.428  1.00 47.63           C  
ATOM   2223  O   ASP C 197      33.291  58.751  92.288  1.00 48.34           O  
ATOM   2224  CB  ASP C 197      34.238  56.839  90.051  1.00 48.40           C  
ATOM   2225  CG  ASP C 197      35.093  57.516  89.010  1.00 48.01           C  
ATOM   2226  OD1 ASP C 197      36.238  57.918  89.285  1.00 51.60           O  
ATOM   2227  OD2 ASP C 197      34.548  57.752  87.924  1.00 44.01           O1-
ATOM   2228  H   ASP C 197      35.152  54.954  91.636  1.00 49.19           H  
ATOM   2229  HA  ASP C 197      35.556  57.842  91.447  1.00 47.18           H  
ATOM   2230  HB2 ASP C 197      33.229  57.264  89.973  1.00 48.40           H  
ATOM   2231  HB3 ASP C 197      34.152  55.782  89.786  1.00 48.40           H  
ATOM   2232  N   LEU C 198      33.400  56.833  93.457  1.00 46.15           N  
ATOM   2233  CA  LEU C 198      32.637  57.341  94.597  1.00 49.91           C  
ATOM   2234  C   LEU C 198      33.630  58.027  95.566  1.00 57.96           C  
ATOM   2235  O   LEU C 198      33.324  59.084  96.125  1.00 63.23           O  
ATOM   2236  CB  LEU C 198      31.867  56.246  95.338  1.00 47.22           C  
ATOM   2237  CG  LEU C 198      30.522  55.886  94.679  1.00 45.92           C  
ATOM   2238  CD1 LEU C 198      29.972  54.606  95.308  1.00 46.35           C  
ATOM   2239  CD2 LEU C 198      29.489  57.008  94.823  1.00 46.19           C  
ATOM   2240  H   LEU C 198      33.727  55.879  93.496  1.00 46.15           H  
ATOM   2241  HA  LEU C 198      31.966  58.131  94.243  1.00 49.91           H  
ATOM   2242  HB2 LEU C 198      32.489  55.346  95.411  1.00 47.22           H  
ATOM   2243  HB3 LEU C 198      31.675  56.563  96.372  1.00 47.22           H  
ATOM   2244  HG  LEU C 198      30.676  55.701  93.610  1.00 45.92           H  
ATOM   2245 HD11 LEU C 198      30.659  53.767  95.155  1.00 46.35           H  
ATOM   2246 HD12 LEU C 198      29.814  54.725  96.386  1.00 46.35           H  
ATOM   2247 HD13 LEU C 198      29.014  54.340  94.855  1.00 46.35           H  
ATOM   2248 HD21 LEU C 198      29.329  57.269  95.874  1.00 46.19           H  
ATOM   2249 HD22 LEU C 198      29.797  57.912  94.291  1.00 46.19           H  
ATOM   2250 HD23 LEU C 198      28.527  56.699  94.402  1.00 46.19           H  
ATOM   2251  N   GLU C 199      34.789  57.403  95.764  1.00 61.78           N  
ATOM   2252  CA  GLU C 199      35.852  57.953  96.612  1.00 69.69           C  
ATOM   2253  C   GLU C 199      36.347  59.292  96.004  1.00 73.01           C  
ATOM   2254  O   GLU C 199      36.580  60.262  96.732  1.00 76.44           O  
ATOM   2255  CB  GLU C 199      37.003  56.960  96.790  1.00 70.83           C  
ATOM   2256  CG  GLU C 199      36.613  55.820  97.731  1.00 73.80           C  
ATOM   2257  CD  GLU C 199      37.438  54.561  97.624  1.00 77.17           C  
ATOM   2258  OE1 GLU C 199      38.430  54.515  96.865  1.00 76.32           O  
ATOM   2259  OE2 GLU C 199      37.061  53.574  98.298  1.00 78.89           O1-
ATOM   2260  H   GLU C 199      34.947  56.506  95.329  1.00 61.78           H  
ATOM   2261  HA  GLU C 199      35.402  58.194  97.584  1.00 69.69           H  
ATOM   2262  HB2 GLU C 199      37.311  56.569  95.816  1.00 70.83           H  
ATOM   2263  HB3 GLU C 199      37.881  57.473  97.203  1.00 70.83           H  
ATOM   2264  HG2 GLU C 199      35.572  55.524  97.552  1.00 73.80           H  
ATOM   2265  HG3 GLU C 199      36.663  56.176  98.768  1.00 73.80           H  
ATOM   2266  N   ARG C 200      36.395  59.351  94.674  1.00 72.39           N  
ATOM   2267  CA  ARG C 200      36.744  60.566  93.921  1.00 74.84           C  
ATOM   2268  C   ARG C 200      35.788  61.708  94.321  1.00 79.65           C  
ATOM   2269  O   ARG C 200      36.231  62.803  94.667  1.00 92.92           O  
ATOM   2270  CB  ARG C 200      36.665  60.321  92.405  1.00 73.44           C  
ATOM   2271  CG  ARG C 200      36.899  61.581  91.563  1.00 74.51           C  
ATOM   2272  CD  ARG C 200      37.192  61.274  90.098  1.00 73.20           C  
ATOM   2273  NE  ARG C 200      36.135  60.534  89.405  1.00 72.71           N  
ATOM   2274  CZ  ARG C 200      35.050  61.049  88.815  1.00 73.51           C  
ATOM   2275  NH1 ARG C 200      34.700  62.323  88.991  1.00 75.81           N  
ATOM   2276  NH2 ARG C 200      34.301  60.277  88.039  1.00 69.51           N1+
ATOM   2277  H   ARG C 200      36.170  58.526  94.137  1.00 72.39           H  
ATOM   2278  HA  ARG C 200      37.761  60.852  94.213  1.00 74.84           H  
ATOM   2279  HB2 ARG C 200      37.397  59.550  92.135  1.00 73.44           H  
ATOM   2280  HB3 ARG C 200      35.677  59.926  92.149  1.00 73.44           H  
ATOM   2281  HG2 ARG C 200      37.749  62.140  91.971  1.00 74.51           H  
ATOM   2282  HG3 ARG C 200      36.020  62.232  91.631  1.00 74.51           H  
ATOM   2283  HD2 ARG C 200      38.104  60.670  90.023  1.00 73.20           H  
ATOM   2284  HD3 ARG C 200      37.396  62.196  89.542  1.00 73.20           H  
ATOM   2285  HE  ARG C 200      36.341  59.561  89.229  1.00 72.71           H  
ATOM   2286 HH11 ARG C 200      33.876  62.687  88.536  1.00 75.81           H  
ATOM   2287 HH12 ARG C 200      35.260  62.924  89.579  1.00 75.81           H  
ATOM   2288 HH21 ARG C 200      34.551  59.309  87.896  1.00 69.51           H  
ATOM   2289 HH22 ARG C 200      33.480  60.658  87.590  1.00 69.51           H  
ATOM   2290  N   LEU C 201      34.506  61.369  94.467  1.00 74.86           N  
ATOM   2291  CA  LEU C 201      33.443  62.361  94.622  1.00 73.31           C  
ATOM   2292  C   LEU C 201      33.146  62.568  96.135  1.00 79.64           C  
ATOM   2293  O   LEU C 201      32.225  63.287  96.515  1.00 80.05           O  
ATOM   2294  CB  LEU C 201      32.172  61.949  93.869  1.00  0.00           C  
ATOM   2295  CG  LEU C 201      32.312  61.975  92.332  1.00  0.00           C  
ATOM   2296  CD1 LEU C 201      31.062  61.369  91.688  1.00  0.00           C  
ATOM   2297  CD2 LEU C 201      32.527  63.391  91.794  1.00  0.00           C  
ATOM   2298  H   LEU C 201      34.227  60.415  94.700  1.00 74.86           H  
ATOM   2299  HA  LEU C 201      33.809  63.330  94.265  1.00 73.31           H  
ATOM   2300  HB2 LEU C 201      31.884  60.938  94.189  1.00  0.00           H  
ATOM   2301  HB3 LEU C 201      31.340  62.604  94.159  1.00  0.00           H  
ATOM   2302  HG  LEU C 201      33.173  61.365  92.035  1.00  0.00           H  
ATOM   2303 HD11 LEU C 201      30.898  60.344  92.037  1.00  0.00           H  
ATOM   2304 HD12 LEU C 201      30.169  61.956  91.928  1.00  0.00           H  
ATOM   2305 HD13 LEU C 201      31.163  61.337  90.597  1.00  0.00           H  
ATOM   2306 HD21 LEU C 201      31.739  64.070  92.137  1.00  0.00           H  
ATOM   2307 HD22 LEU C 201      33.492  63.796  92.112  1.00  0.00           H  
ATOM   2308 HD23 LEU C 201      32.521  63.395  90.699  1.00  0.00           H  
ATOM   2309  N   THR C 202      34.002  61.998  96.982  1.00 85.69           N  
ATOM   2310  CA  THR C 202      33.986  62.177  98.442  1.00 86.11           C  
ATOM   2311  C   THR C 202      35.177  63.086  98.810  1.00 86.00           C  
ATOM   2312  O   THR C 202      35.031  64.076  99.530  1.00 82.80           O  
ATOM   2313  CB  THR C 202      34.095  60.823  99.174  1.00 86.03           C  
ATOM   2314  OG1 THR C 202      33.045  59.937  98.769  1.00 84.41           O  
ATOM   2315  CG2 THR C 202      33.997  60.971 100.688  1.00 89.37           C  
ATOM   2316  H   THR C 202      34.761  61.446  96.609  1.00 85.69           H  
ATOM   2317  HA  THR C 202      33.060  62.685  98.723  1.00 86.11           H  
ATOM   2318  HB  THR C 202      35.039  60.322  98.936  1.00 86.03           H  
ATOM   2319 HG21 THR C 202      34.830  61.550 101.095  1.00 89.37           H  
ATOM   2320 HG22 THR C 202      33.060  61.458 100.976  1.00 89.37           H  
ATOM   2321 HG23 THR C 202      33.998  59.985 101.168  1.00 89.37           H  
ATOM   2322  HG1 THR C 202      33.107  59.840  97.792  1.00 84.41           H  
ATOM   2323  N   NME C 203      36.370  62.700  98.361  1.00  0.00           N  
ATOM   2324  CH3 NME C 203      37.590  63.408  98.647  1.00  0.00           C  
ATOM   2325  H   NME C 203      36.428  61.881  97.774  1.00  0.00           H  
ATOM   2326 HH31 NME C 203      37.421  64.488  98.617  1.00  0.00           H  
ATOM   2327 HH32 NME C 203      37.935  63.118  99.643  1.00  0.00           H  
ATOM   2328 HH33 NME C 203      38.339  63.128  97.903  1.00  0.00           H  
TER    2329      NME C 203 
ATOM   2330  N   GLY A 696       5.521  40.310 140.638  1.00 81.54           N1+
ATOM   2331  CA  GLY A 696       5.052  41.673 141.049  1.00 81.82           C  
ATOM   2332  C   GLY A 696       4.115  42.146 139.949  1.00 81.74           C  
ATOM   2333  O   GLY A 696       2.993  41.632 139.841  1.00 81.93           O  
ATOM   2334  H1  GLY A 696       4.722  39.661 140.650  1.00 81.54           H  
ATOM   2335  H2  GLY A 696       6.291  39.931 141.193  1.00 81.54           H  
ATOM   2336  H3  GLY A 696       5.799  40.333 139.628  1.00 81.54           H  
ATOM   2337  HA2 GLY A 696       4.533  41.580 142.005  1.00 81.82           H  
ATOM   2338  HA3 GLY A 696       5.938  42.306 141.139  1.00 81.82           H  
ATOM   2339  N   GLU A 697       4.727  42.777 138.945  1.00 81.40           N  
ATOM   2340  CA  GLU A 697       4.289  42.640 137.554  1.00 80.81           C  
ATOM   2341  C   GLU A 697       4.897  41.260 137.120  1.00 79.57           C  
ATOM   2342  O   GLU A 697       5.529  40.558 137.905  1.00 79.69           O  
ATOM   2343  CB  GLU A 697       4.796  43.818 136.703  1.00 81.19           C  
ATOM   2344  CG  GLU A 697       3.652  44.640 136.109  1.00 83.77           C  
ATOM   2345  CD  GLU A 697       2.775  43.891 135.137  1.00 87.32           C  
ATOM   2346  OE1 GLU A 697       3.135  42.761 134.725  1.00 88.02           O  
ATOM   2347  OE2 GLU A 697       1.682  44.423 134.794  1.00 88.81           O1-
ATOM   2348  H   GLU A 697       5.591  43.269 139.125  1.00 81.40           H  
ATOM   2349  HA  GLU A 697       3.198  42.539 137.532  1.00 80.81           H  
ATOM   2350  HB2 GLU A 697       5.406  44.498 137.311  1.00 81.19           H  
ATOM   2351  HB3 GLU A 697       5.451  43.474 135.894  1.00 81.19           H  
ATOM   2352  HG2 GLU A 697       4.072  45.502 135.577  1.00 83.77           H  
ATOM   2353  HG3 GLU A 697       3.025  45.034 136.918  1.00 83.77           H  
ATOM   2354  N   ALA A 698       4.687  40.934 135.843  1.00 77.90           N  
ATOM   2355  CA  ALA A 698       5.099  39.665 135.256  1.00 76.52           C  
ATOM   2356  C   ALA A 698       6.652  39.532 135.178  1.00 75.64           C  
ATOM   2357  O   ALA A 698       7.359  40.537 135.052  1.00 75.38           O  
ATOM   2358  CB  ALA A 698       4.513  39.534 133.852  1.00 76.10           C  
ATOM   2359  H   ALA A 698       4.233  41.602 135.238  1.00 77.90           H  
ATOM   2360  HA  ALA A 698       4.697  38.881 135.906  1.00 76.52           H  
ATOM   2361  HB1 ALA A 698       3.419  39.584 133.882  1.00 76.10           H  
ATOM   2362  HB2 ALA A 698       4.864  40.345 133.204  1.00 76.10           H  
ATOM   2363  HB3 ALA A 698       4.799  38.592 133.376  1.00 76.10           H  
ATOM   2364  N   PRO A 699       7.156  38.271 135.217  1.00 74.74           N  
ATOM   2365  CA  PRO A 699       8.601  38.032 135.149  1.00 74.05           C  
ATOM   2366  C   PRO A 699       9.137  38.212 133.701  1.00 73.66           C  
ATOM   2367  O   PRO A 699       9.223  37.274 132.904  1.00 74.01           O  
ATOM   2368  CB  PRO A 699       8.756  36.599 135.657  1.00 73.98           C  
ATOM   2369  CG  PRO A 699       7.464  35.924 135.212  1.00 74.35           C  
ATOM   2370  CD  PRO A 699       6.425  37.021 135.386  1.00 74.49           C  
ATOM   2371  HA  PRO A 699       9.125  38.734 135.809  1.00 74.05           H  
ATOM   2372  HB2 PRO A 699       9.648  36.093 135.284  1.00 73.98           H  
ATOM   2373  HB3 PRO A 699       8.802  36.599 136.753  1.00 73.98           H  
ATOM   2374  HG2 PRO A 699       7.230  35.029 135.794  1.00 74.35           H  
ATOM   2375  HG3 PRO A 699       7.532  35.633 134.157  1.00 74.35           H  
ATOM   2376  HD2 PRO A 699       6.010  37.010 136.400  1.00 74.49           H  
ATOM   2377  HD3 PRO A 699       5.607  36.935 134.668  1.00 74.49           H  
ATOM   2378  N   ASN A 700       9.490  39.448 133.405  1.00 72.92           N  
ATOM   2379  CA  ASN A 700       9.925  39.915 132.074  1.00 71.84           C  
ATOM   2380  C   ASN A 700      11.377  39.426 131.768  1.00 71.45           C  
ATOM   2381  O   ASN A 700      12.320  40.194 131.635  1.00 71.26           O  
ATOM   2382  CB  ASN A 700       9.822  41.441 132.014  1.00 71.70           C  
ATOM   2383  CG  ASN A 700       9.819  41.920 130.584  1.00 70.69           C  
ATOM   2384  ND2 ASN A 700      10.878  42.122 130.004  1.00 69.86           N  
ATOM   2385  OD1 ASN A 700       8.630  42.090 130.002  1.00 69.35           O  
ATOM   2386  H   ASN A 700       9.463  40.155 134.126  1.00 72.92           H  
ATOM   2387  HA  ASN A 700       9.259  39.458 131.331  1.00 71.84           H  
ATOM   2388  HB2 ASN A 700      10.637  41.924 132.567  1.00 71.70           H  
ATOM   2389  HB3 ASN A 700       8.887  41.784 132.476  1.00 71.70           H  
ATOM   2390 HD21 ASN A 700      11.754  41.980 130.487  1.00 69.86           H  
ATOM   2391 HD22 ASN A 700      10.876  42.432 129.043  1.00 69.86           H  
ATOM   2392  N   GLN A 701      11.477  38.123 131.581  1.00 71.21           N  
ATOM   2393  CA  GLN A 701      12.743  37.418 131.357  1.00 70.94           C  
ATOM   2394  C   GLN A 701      13.120  37.468 129.853  1.00 70.41           C  
ATOM   2395  O   GLN A 701      12.954  36.510 129.106  1.00 70.38           O  
ATOM   2396  CB  GLN A 701      12.629  35.961 131.820  1.00 70.91           C  
ATOM   2397  CG  GLN A 701      12.483  35.838 133.335  1.00 72.37           C  
ATOM   2398  CD  GLN A 701      12.019  34.447 133.702  1.00 73.52           C  
ATOM   2399  OE1 GLN A 701      12.800  33.605 134.143  1.00 73.86           O  
ATOM   2400  NE2 GLN A 701      10.735  34.203 133.498  1.00 75.15           N  
ATOM   2401  H   GLN A 701      10.645  37.552 131.562  1.00 71.21           H  
ATOM   2402  HA  GLN A 701      13.535  37.926 131.922  1.00 70.94           H  
ATOM   2403  HB2 GLN A 701      11.781  35.481 131.313  1.00 70.91           H  
ATOM   2404  HB3 GLN A 701      13.519  35.399 131.509  1.00 70.91           H  
ATOM   2405  HG2 GLN A 701      11.760  36.557 133.735  1.00 72.37           H  
ATOM   2406  HG3 GLN A 701      13.440  36.037 133.830  1.00 72.37           H  
ATOM   2407 HE21 GLN A 701      10.135  34.929 133.134  1.00 75.15           H  
ATOM   2408 HE22 GLN A 701      10.355  33.291 133.707  1.00 75.15           H  
ATOM   2409  N   ALA A 702      13.637  38.618 129.447  1.00 69.87           N  
ATOM   2410  CA  ALA A 702      14.092  38.844 128.072  1.00 70.11           C  
ATOM   2411  C   ALA A 702      15.477  38.172 127.879  1.00 70.51           C  
ATOM   2412  O   ALA A 702      16.542  38.785 128.031  1.00 70.91           O  
ATOM   2413  CB  ALA A 702      14.168  40.338 127.786  1.00 70.15           C  
ATOM   2414  H   ALA A 702      13.729  39.381 130.102  1.00 69.87           H  
ATOM   2415  HA  ALA A 702      13.379  38.376 127.384  1.00 70.11           H  
ATOM   2416  HB1 ALA A 702      13.177  40.797 127.863  1.00 70.15           H  
ATOM   2417  HB2 ALA A 702      14.826  40.852 128.496  1.00 70.15           H  
ATOM   2418  HB3 ALA A 702      14.557  40.522 126.781  1.00 70.15           H  
ATOM   2419  N   LEU A 703      15.434  36.853 127.640  1.00 70.43           N  
ATOM   2420  CA  LEU A 703      16.635  36.045 127.396  1.00 70.78           C  
ATOM   2421  C   LEU A 703      17.078  36.243 125.922  1.00 70.19           C  
ATOM   2422  O   LEU A 703      16.778  35.482 125.028  1.00 70.32           O  
ATOM   2423  CB  LEU A 703      16.372  34.560 127.689  1.00 71.09           C  
ATOM   2424  CG  LEU A 703      16.030  34.238 129.159  1.00 73.66           C  
ATOM   2425  CD1 LEU A 703      15.691  32.751 129.293  1.00 73.99           C  
ATOM   2426  CD2 LEU A 703      17.165  34.598 130.118  1.00 75.96           C  
ATOM   2427  H   LEU A 703      14.547  36.368 127.653  1.00 70.43           H  
ATOM   2428  HA  LEU A 703      17.445  36.416 128.034  1.00 70.78           H  
ATOM   2429  HB2 LEU A 703      15.541  34.217 127.060  1.00 71.09           H  
ATOM   2430  HB3 LEU A 703      17.250  33.974 127.385  1.00 71.09           H  
ATOM   2431  HG  LEU A 703      15.141  34.806 129.454  1.00 73.66           H  
ATOM   2432 HD11 LEU A 703      14.852  32.483 128.641  1.00 73.99           H  
ATOM   2433 HD12 LEU A 703      16.546  32.122 129.023  1.00 73.99           H  
ATOM   2434 HD13 LEU A 703      15.403  32.509 130.321  1.00 73.99           H  
ATOM   2435 HD21 LEU A 703      18.102  34.114 129.825  1.00 75.96           H  
ATOM   2436 HD22 LEU A 703      17.332  35.679 130.150  1.00 75.96           H  
ATOM   2437 HD23 LEU A 703      16.925  34.280 131.139  1.00 75.96           H  
ATOM   2438  N   LEU A 704      17.707  37.392 125.708  1.00 69.78           N  
ATOM   2439  CA  LEU A 704      18.160  37.847 124.395  1.00 69.27           C  
ATOM   2440  C   LEU A 704      19.575  37.307 124.063  1.00 69.25           C  
ATOM   2441  O   LEU A 704      20.453  37.230 124.917  1.00 69.36           O  
ATOM   2442  CB  LEU A 704      18.164  39.383 124.409  1.00 68.94           C  
ATOM   2443  CG  LEU A 704      18.398  40.083 123.062  1.00 68.06           C  
ATOM   2444  CD1 LEU A 704      17.338  39.725 122.021  1.00 67.07           C  
ATOM   2445  CD2 LEU A 704      18.415  41.594 123.302  1.00 67.92           C  
ATOM   2446  H   LEU A 704      17.848  38.029 126.480  1.00 69.78           H  
ATOM   2447  HA  LEU A 704      17.448  37.470 123.654  1.00 69.27           H  
ATOM   2448  HB2 LEU A 704      17.205  39.731 124.819  1.00 68.94           H  
ATOM   2449  HB3 LEU A 704      18.931  39.727 125.118  1.00 68.94           H  
ATOM   2450  HG  LEU A 704      19.380  39.803 122.667  1.00 68.06           H  
ATOM   2451 HD11 LEU A 704      17.394  38.673 121.730  1.00 67.07           H  
ATOM   2452 HD12 LEU A 704      16.328  39.915 122.394  1.00 67.07           H  
ATOM   2453 HD13 LEU A 704      17.477  40.316 121.110  1.00 67.07           H  
ATOM   2454 HD21 LEU A 704      17.478  41.938 123.750  1.00 67.92           H  
ATOM   2455 HD22 LEU A 704      19.232  41.871 123.976  1.00 67.92           H  
ATOM   2456 HD23 LEU A 704      18.557  42.134 122.366  1.00 67.92           H  
ATOM   2457  N   ARG A 705      19.781  37.044 122.779  1.00 69.11           N  
ATOM   2458  CA  ARG A 705      21.057  36.576 122.246  1.00 68.63           C  
ATOM   2459  C   ARG A 705      21.853  37.823 121.799  1.00 68.28           C  
ATOM   2460  O   ARG A 705      21.400  38.651 121.027  1.00 67.72           O  
ATOM   2461  CB  ARG A 705      20.825  35.645 121.048  1.00 68.49           C  
ATOM   2462  CG  ARG A 705      22.103  34.985 120.508  1.00 70.33           C  
ATOM   2463  CD  ARG A 705      21.782  34.144 119.271  1.00 74.69           C  
ATOM   2464  NE  ARG A 705      23.003  33.652 118.595  1.00 77.11           N  
ATOM   2465  CZ  ARG A 705      23.226  32.417 118.161  1.00 78.03           C  
ATOM   2466  NH1 ARG A 705      22.323  31.461 118.357  1.00 77.75           N  
ATOM   2467  NH2 ARG A 705      24.359  32.142 117.533  1.00 78.76           N1+
ATOM   2468  H   ARG A 705      19.044  37.233 122.115  1.00 69.11           H  
ATOM   2469  HA  ARG A 705      21.598  36.042 123.036  1.00 68.63           H  
ATOM   2470  HB2 ARG A 705      20.115  34.858 121.337  1.00 68.49           H  
ATOM   2471  HB3 ARG A 705      20.347  36.208 120.237  1.00 68.49           H  
ATOM   2472  HG2 ARG A 705      22.552  34.348 121.279  1.00 70.33           H  
ATOM   2473  HG3 ARG A 705      22.852  35.739 120.253  1.00 70.33           H  
ATOM   2474  HD2 ARG A 705      21.233  34.743 118.539  1.00 74.69           H  
ATOM   2475  HD3 ARG A 705      21.134  33.322 119.578  1.00 74.69           H  
ATOM   2476  HE  ARG A 705      23.715  34.350 118.431  1.00 77.11           H  
ATOM   2477 HH11 ARG A 705      22.501  30.524 118.026  1.00 77.75           H  
ATOM   2478 HH12 ARG A 705      21.459  31.673 118.836  1.00 77.75           H  
ATOM   2479 HH21 ARG A 705      25.046  32.868 117.388  1.00 78.76           H  
ATOM   2480 HH22 ARG A 705      24.536  31.205 117.200  1.00 78.76           H  
ATOM   2481  N   ILE A 706      23.087  37.902 122.258  1.00 68.68           N  
ATOM   2482  CA  ILE A 706      24.037  38.924 121.819  1.00 69.10           C  
ATOM   2483  C   ILE A 706      24.731  38.265 120.606  1.00 69.69           C  
ATOM   2484  O   ILE A 706      25.274  37.170 120.694  1.00 70.09           O  
ATOM   2485  CB  ILE A 706      25.048  39.290 122.924  1.00 68.89           C  
ATOM   2486  CG1 ILE A 706      24.378  39.661 124.267  1.00 68.13           C  
ATOM   2487  CG2 ILE A 706      25.977  40.418 122.455  1.00 68.31           C  
ATOM   2488  CD1 ILE A 706      23.389  40.817 124.204  1.00 67.16           C  
ATOM   2489  H   ILE A 706      23.425  37.207 122.909  1.00 68.68           H  
ATOM   2490  HA  ILE A 706      23.483  39.811 121.497  1.00 69.10           H  
ATOM   2491  HB  ILE A 706      25.683  38.416 123.125  1.00 68.89           H  
ATOM   2492 HG12 ILE A 706      23.861  38.783 124.673  1.00 68.13           H  
ATOM   2493 HG13 ILE A 706      25.158  39.910 124.997  1.00 68.13           H  
ATOM   2494 HG21 ILE A 706      26.598  40.090 121.617  1.00 68.31           H  
ATOM   2495 HG22 ILE A 706      25.413  41.298 122.127  1.00 68.31           H  
ATOM   2496 HG23 ILE A 706      26.653  40.727 123.259  1.00 68.31           H  
ATOM   2497 HD11 ILE A 706      23.867  41.735 123.851  1.00 67.16           H  
ATOM   2498 HD12 ILE A 706      22.543  40.589 123.549  1.00 67.16           H  
ATOM   2499 HD13 ILE A 706      22.986  41.017 125.202  1.00 67.16           H  
ATOM   2500  N   LEU A 707      24.632  38.925 119.453  1.00 70.22           N  
ATOM   2501  CA  LEU A 707      25.196  38.391 118.216  1.00 71.25           C  
ATOM   2502  C   LEU A 707      26.678  38.848 118.136  1.00 72.15           C  
ATOM   2503  O   LEU A 707      27.184  39.516 119.039  1.00 72.20           O  
ATOM   2504  CB  LEU A 707      24.426  38.844 116.968  1.00 71.41           C  
ATOM   2505  CG  LEU A 707      22.908  38.600 116.963  1.00 71.67           C  
ATOM   2506  CD1 LEU A 707      22.393  38.685 115.528  1.00 71.23           C  
ATOM   2507  CD2 LEU A 707      22.486  37.266 117.564  1.00 71.05           C  
ATOM   2508  H   LEU A 707      24.200  39.837 119.425  1.00 70.22           H  
ATOM   2509  HA  LEU A 707      25.204  37.295 118.266  1.00 71.25           H  
ATOM   2510  HB2 LEU A 707      24.601  39.916 116.801  1.00 71.41           H  
ATOM   2511  HB3 LEU A 707      24.856  38.342 116.091  1.00 71.41           H  
ATOM   2512  HG  LEU A 707      22.439  39.403 117.542  1.00 71.67           H  
ATOM   2513 HD11 LEU A 707      22.745  39.598 115.046  1.00 71.23           H  
ATOM   2514 HD12 LEU A 707      22.755  37.847 114.927  1.00 71.23           H  
ATOM   2515 HD13 LEU A 707      21.299  38.672 115.503  1.00 71.23           H  
ATOM   2516 HD21 LEU A 707      23.051  36.437 117.132  1.00 71.05           H  
ATOM   2517 HD22 LEU A 707      22.643  37.263 118.643  1.00 71.05           H  
ATOM   2518 HD23 LEU A 707      21.421  37.076 117.395  1.00 71.05           H  
ATOM   2519  N   LYS A 708      27.326  38.455 117.039  1.00 73.33           N  
ATOM   2520  CA  LYS A 708      28.650  38.927 116.664  1.00 74.42           C  
ATOM   2521  C   LYS A 708      28.581  39.135 115.137  1.00 75.15           C  
ATOM   2522  O   LYS A 708      27.862  38.421 114.445  1.00 74.82           O  
ATOM   2523  CB  LYS A 708      29.773  37.929 116.978  1.00 74.25           C  
ATOM   2524  CG  LYS A 708      29.928  37.559 118.463  1.00 75.46           C  
ATOM   2525  CD  LYS A 708      29.722  36.063 118.733  1.00 77.05           C  
ATOM   2526  CE  LYS A 708      28.309  35.598 118.407  1.00 78.16           C  
ATOM   2527  NZ  LYS A 708      28.231  34.141 118.402  1.00 78.93           N1+
ATOM   2528  H   LYS A 708      26.857  37.826 116.402  1.00 73.33           H  
ATOM   2529  HA  LYS A 708      28.850  39.884 117.155  1.00 74.42           H  
ATOM   2530  HB2 LYS A 708      29.639  37.027 116.371  1.00 74.25           H  
ATOM   2531  HB3 LYS A 708      30.721  38.365 116.636  1.00 74.25           H  
ATOM   2532  HG2 LYS A 708      30.951  37.812 118.772  1.00 75.46           H  
ATOM   2533  HG3 LYS A 708      29.270  38.148 119.105  1.00 75.46           H  
ATOM   2534  HD2 LYS A 708      29.939  35.855 119.787  1.00 77.05           H  
ATOM   2535  HD3 LYS A 708      30.460  35.504 118.146  1.00 77.05           H  
ATOM   2536  HE2 LYS A 708      28.006  35.913 117.409  1.00 78.16           H  
ATOM   2537  HE3 LYS A 708      27.578  35.965 119.133  1.00 78.16           H  
ATOM   2538  HZ1 LYS A 708      29.041  33.743 117.850  1.00 78.93           H  
ATOM   2539  HZ2 LYS A 708      28.252  33.665 119.299  1.00 78.93           H  
ATOM   2540  HZ3 LYS A 708      27.412  33.821 117.834  1.00 78.93           H  
ATOM   2541  N   GLU A 709      29.399  40.060 114.649  1.00 76.51           N  
ATOM   2542  CA  GLU A 709      29.509  40.379 113.210  1.00 78.17           C  
ATOM   2543  C   GLU A 709      30.412  39.353 112.445  1.00 79.25           C  
ATOM   2544  O   GLU A 709      30.879  39.618 111.336  1.00 79.47           O  
ATOM   2545  CB  GLU A 709      29.946  41.850 113.048  1.00 78.35           C  
ATOM   2546  CG  GLU A 709      29.707  42.453 111.655  1.00 78.19           C  
ATOM   2547  CD  GLU A 709      29.121  43.861 111.602  1.00 78.17           C  
ATOM   2548  OE1 GLU A 709      29.122  44.557 112.641  1.00 77.97           O  
ATOM   2549  OE2 GLU A 709      28.624  44.235 110.521  1.00 78.60           O1-
ATOM   2550  H   GLU A 709      29.945  40.617 115.291  1.00 76.51           H  
ATOM   2551  HA  GLU A 709      28.505  40.253 112.788  1.00 78.17           H  
ATOM   2552  HB2 GLU A 709      29.409  42.440 113.801  1.00 78.35           H  
ATOM   2553  HB3 GLU A 709      31.012  41.942 113.297  1.00 78.35           H  
ATOM   2554  HG2 GLU A 709      29.045  41.801 111.075  1.00 78.19           H  
ATOM   2555  HG3 GLU A 709      30.660  42.482 111.112  1.00 78.19           H  
ATOM   2556  N   THR A 710      30.482  38.140 112.983  1.00 80.41           N  
ATOM   2557  CA  THR A 710      30.960  36.926 112.320  1.00 81.28           C  
ATOM   2558  C   THR A 710      29.763  36.133 111.752  1.00 82.06           C  
ATOM   2559  O   THR A 710      29.914  35.375 110.796  1.00 82.45           O  
ATOM   2560  CB  THR A 710      31.707  35.996 113.301  1.00 81.28           C  
ATOM   2561  OG1 THR A 710      30.969  35.880 114.527  1.00 80.42           O  
ATOM   2562  CG2 THR A 710      33.085  36.544 113.651  1.00 82.18           C  
ATOM   2563  H   THR A 710      30.141  38.000 113.924  1.00 80.41           H  
ATOM   2564  HA  THR A 710      31.597  37.201 111.471  1.00 81.28           H  
ATOM   2565  HB  THR A 710      31.822  34.995 112.866  1.00 81.28           H  
ATOM   2566 HG21 THR A 710      33.707  36.656 112.758  1.00 82.18           H  
ATOM   2567 HG22 THR A 710      33.012  37.514 114.155  1.00 82.18           H  
ATOM   2568 HG23 THR A 710      33.594  35.869 114.348  1.00 82.18           H  
ATOM   2569  HG1 THR A 710      30.832  34.900 114.676  1.00 80.42           H  
ATOM   2570  N   GLU A 711      28.597  36.269 112.392  1.00 82.87           N  
ATOM   2571  CA  GLU A 711      27.485  35.345 112.200  1.00 83.46           C  
ATOM   2572  C   GLU A 711      26.634  35.713 110.953  1.00 83.96           C  
ATOM   2573  O   GLU A 711      25.728  34.959 110.580  1.00 83.72           O  
ATOM   2574  CB  GLU A 711      26.536  35.309 113.414  1.00 83.29           C  
ATOM   2575  CG  GLU A 711      27.116  34.723 114.703  1.00 83.74           C  
ATOM   2576  CD  GLU A 711      26.082  34.612 115.815  1.00 85.43           C  
ATOM   2577  OE1 GLU A 711      25.082  35.364 115.788  1.00 85.93           O  
ATOM   2578  OE2 GLU A 711      26.289  33.803 116.742  1.00 86.80           O1-
ATOM   2579  H   GLU A 711      28.460  37.072 112.990  1.00 82.87           H  
ATOM   2580  HA  GLU A 711      27.895  34.344 112.017  1.00 83.46           H  
ATOM   2581  HB2 GLU A 711      26.154  36.320 113.605  1.00 83.29           H  
ATOM   2582  HB3 GLU A 711      25.670  34.694 113.146  1.00 83.29           H  
ATOM   2583  HG2 GLU A 711      27.940  35.349 115.060  1.00 83.74           H  
ATOM   2584  HG3 GLU A 711      27.522  33.728 114.498  1.00 83.74           H  
ATOM   2585  N   PHE A 712      26.859  36.883 110.377  1.00 84.84           N  
ATOM   2586  CA  PHE A 712      26.007  37.379 109.306  1.00 86.29           C  
ATOM   2587  C   PHE A 712      26.781  38.056 108.162  1.00 87.63           C  
ATOM   2588  O   PHE A 712      27.848  38.635 108.343  1.00 87.94           O  
ATOM   2589  CB  PHE A 712      24.856  38.280 109.803  1.00 86.14           C  
ATOM   2590  CG  PHE A 712      25.233  39.433 110.706  1.00 85.25           C  
ATOM   2591  CD1 PHE A 712      25.857  40.549 110.192  1.00 85.68           C  
ATOM   2592  CD2 PHE A 712      24.916  39.404 112.041  1.00 85.09           C  
ATOM   2593  CE1 PHE A 712      26.176  41.614 111.006  1.00 86.68           C  
ATOM   2594  CE2 PHE A 712      25.223  40.460 112.864  1.00 85.75           C  
ATOM   2595  CZ  PHE A 712      25.857  41.569 112.351  1.00 86.13           C  
ATOM   2596  H   PHE A 712      27.649  37.446 110.656  1.00 84.84           H  
ATOM   2597  HA  PHE A 712      25.545  36.497 108.847  1.00 86.29           H  
ATOM   2598  HB2 PHE A 712      24.295  38.689 108.952  1.00 86.14           H  
ATOM   2599  HB3 PHE A 712      24.136  37.659 110.344  1.00 86.14           H  
ATOM   2600  HD1 PHE A 712      26.098  40.590 109.140  1.00 85.68           H  
ATOM   2601  HD2 PHE A 712      24.418  38.538 112.450  1.00 85.09           H  
ATOM   2602  HE1 PHE A 712      26.672  42.481 110.595  1.00 86.68           H  
ATOM   2603  HE2 PHE A 712      24.968  40.421 113.913  1.00 85.75           H  
ATOM   2604  HZ  PHE A 712      26.104  42.400 112.995  1.00 86.13           H  
ATOM   2605  N   LYS A 713      26.158  38.007 106.988  1.00 89.17           N  
ATOM   2606  CA  LYS A 713      26.547  38.795 105.832  1.00 90.64           C  
ATOM   2607  C   LYS A 713      25.427  39.839 105.636  1.00 91.95           C  
ATOM   2608  O   LYS A 713      24.234  39.501 105.519  1.00 92.36           O  
ATOM   2609  CB  LYS A 713      26.842  37.985 104.563  1.00 90.23           C  
ATOM   2610  CG  LYS A 713      25.878  36.840 104.229  1.00 90.43           C  
ATOM   2611  CD  LYS A 713      26.264  36.177 102.895  1.00 90.66           C  
ATOM   2612  CE  LYS A 713      25.547  34.849 102.688  1.00 91.28           C  
ATOM   2613  NZ  LYS A 713      25.851  34.307 101.365  1.00 91.47           N1+
ATOM   2614  H   LYS A 713      25.341  37.421 106.894  1.00 89.17           H  
ATOM   2615  HA  LYS A 713      27.470  39.338 106.076  1.00 90.64           H  
ATOM   2616  HB2 LYS A 713      26.894  38.672 103.709  1.00 90.23           H  
ATOM   2617  HB3 LYS A 713      27.844  37.549 104.673  1.00 90.23           H  
ATOM   2618  HG2 LYS A 713      25.907  36.091 105.029  1.00 90.43           H  
ATOM   2619  HG3 LYS A 713      24.851  37.214 104.163  1.00 90.43           H  
ATOM   2620  HD2 LYS A 713      27.347  35.999 102.872  1.00 90.66           H  
ATOM   2621  HD3 LYS A 713      26.042  36.868 102.072  1.00 90.66           H  
ATOM   2622  HE2 LYS A 713      24.465  34.930 102.777  1.00 91.28           H  
ATOM   2623  HE3 LYS A 713      25.899  34.111 103.417  1.00 91.28           H  
ATOM   2624  HZ1 LYS A 713      25.251  34.735 100.616  1.00 91.47           H  
ATOM   2625  HZ2 LYS A 713      26.811  34.381 101.046  1.00 91.47           H  
ATOM   2626  HZ3 LYS A 713      25.621  33.281 101.309  1.00 91.47           H  
ATOM   2627  N   LYS A 714      25.826  41.117 105.781  1.00 92.96           N  
ATOM   2628  CA  LYS A 714      25.020  42.270 105.372  1.00 93.83           C  
ATOM   2629  C   LYS A 714      25.037  42.322 103.828  1.00 94.01           C  
ATOM   2630  O   LYS A 714      26.112  42.459 103.216  1.00 94.12           O  
ATOM   2631  CB  LYS A 714      25.645  43.572 105.903  1.00 93.61           C  
ATOM   2632  CG  LYS A 714      25.366  43.829 107.390  1.00 95.01           C  
ATOM   2633  CD  LYS A 714      26.352  44.856 107.962  1.00 95.22           C  
ATOM   2634  CE  LYS A 714      25.934  45.365 109.337  1.00 96.24           C  
ATOM   2635  NZ  LYS A 714      27.034  46.120 109.932  1.00 95.83           N1+
ATOM   2636  H   LYS A 714      26.699  41.297 106.256  1.00 92.96           H  
ATOM   2637  HA  LYS A 714      23.994  42.140 105.734  1.00 93.83           H  
ATOM   2638  HB2 LYS A 714      26.730  43.551 105.731  1.00 93.61           H  
ATOM   2639  HB3 LYS A 714      25.265  44.425 105.328  1.00 93.61           H  
ATOM   2640  HG2 LYS A 714      24.336  44.186 107.504  1.00 95.01           H  
ATOM   2641  HG3 LYS A 714      25.451  42.899 107.963  1.00 95.01           H  
ATOM   2642  HD2 LYS A 714      26.447  45.708 107.279  1.00 95.22           H  
ATOM   2643  HD3 LYS A 714      27.344  44.389 108.016  1.00 95.22           H  
ATOM   2644  HE2 LYS A 714      25.691  44.552 110.026  1.00 96.24           H  
ATOM   2645  HE3 LYS A 714      25.074  46.035 109.270  1.00 96.24           H  
ATOM   2646  HZ1 LYS A 714      27.806  45.469 110.238  1.00 95.83           H  
ATOM   2647  HZ2 LYS A 714      27.426  46.856 109.343  1.00 95.83           H  
ATOM   2648  HZ3 LYS A 714      26.724  46.645 110.785  1.00 95.83           H  
ATOM   2649  N   ILE A 715      23.868  42.214 103.207  1.00 94.45           N  
ATOM   2650  CA  ILE A 715      23.759  42.051 101.750  1.00 94.90           C  
ATOM   2651  C   ILE A 715      23.563  43.439 101.097  1.00 95.13           C  
ATOM   2652  O   ILE A 715      24.158  43.732 100.054  1.00 95.24           O  
ATOM   2653  CB  ILE A 715      22.582  41.107 101.383  1.00 94.89           C  
ATOM   2654  CG1 ILE A 715      22.778  39.707 102.003  1.00 94.48           C  
ATOM   2655  CG2 ILE A 715      22.432  40.974  99.858  1.00 94.90           C  
ATOM   2656  CD1 ILE A 715      21.476  38.924 102.080  1.00 94.39           C  
ATOM   2657  H   ILE A 715      23.008  42.281 103.733  1.00 94.45           H  
ATOM   2658  HA  ILE A 715      24.702  41.637 101.371  1.00 94.90           H  
ATOM   2659  HB  ILE A 715      21.651  41.535 101.774  1.00 94.89           H  
ATOM   2660 HG12 ILE A 715      23.518  39.147 101.420  1.00 94.48           H  
ATOM   2661 HG13 ILE A 715      23.179  39.778 103.017  1.00 94.48           H  
ATOM   2662 HG21 ILE A 715      22.181  41.932  99.394  1.00 94.90           H  
ATOM   2663 HG22 ILE A 715      23.358  40.609  99.401  1.00 94.90           H  
ATOM   2664 HG23 ILE A 715      21.630  40.280  99.589  1.00 94.90           H  
ATOM   2665 HD11 ILE A 715      20.772  39.418 102.752  1.00 94.39           H  
ATOM   2666 HD12 ILE A 715      20.998  38.818 101.105  1.00 94.39           H  
ATOM   2667 HD13 ILE A 715      21.653  37.923 102.478  1.00 94.39           H  
ATOM   2668  N   LYS A 716      22.615  44.207 101.638  1.00 95.20           N  
ATOM   2669  CA  LYS A 716      22.139  45.431 100.994  1.00 95.59           C  
ATOM   2670  C   LYS A 716      21.327  46.244 102.028  1.00 95.68           C  
ATOM   2671  O   LYS A 716      20.681  45.678 102.900  1.00 95.74           O  
ATOM   2672  CB  LYS A 716      21.197  45.073  99.822  1.00 95.71           C  
ATOM   2673  CG  LYS A 716      21.011  46.238  98.853  1.00 95.85           C  
ATOM   2674  CD  LYS A 716      19.693  46.164  98.090  1.00 95.70           C  
ATOM   2675  CE  LYS A 716      19.447  47.396  97.229  1.00 95.85           C  
ATOM   2676  NZ  LYS A 716      19.448  48.623  98.025  1.00 95.78           N1+
ATOM   2677  H   LYS A 716      22.218  43.939 102.528  1.00 95.20           H  
ATOM   2678  HA  LYS A 716      23.009  46.001 100.650  1.00 95.59           H  
ATOM   2679  HB2 LYS A 716      21.583  44.221  99.253  1.00 95.71           H  
ATOM   2680  HB3 LYS A 716      20.226  44.754 100.225  1.00 95.71           H  
ATOM   2681  HG2 LYS A 716      21.019  47.170  99.408  1.00 95.85           H  
ATOM   2682  HG3 LYS A 716      21.855  46.278  98.155  1.00 95.85           H  
ATOM   2683  HD2 LYS A 716      18.862  46.054  98.799  1.00 95.70           H  
ATOM   2684  HD3 LYS A 716      19.686  45.271  97.454  1.00 95.70           H  
ATOM   2685  HE2 LYS A 716      18.465  47.330  96.750  1.00 95.85           H  
ATOM   2686  HE3 LYS A 716      20.211  47.513  96.454  1.00 95.85           H  
ATOM   2687  HZ1 LYS A 716      19.036  48.558  98.977  1.00 95.78           H  
ATOM   2688  HZ2 LYS A 716      20.432  48.941  98.251  1.00 95.78           H  
ATOM   2689  HZ3 LYS A 716      19.045  49.422  97.525  1.00 95.78           H  
ATOM   2690  N   VAL A 717      21.306  47.564 101.852  1.00 95.95           N  
ATOM   2691  CA  VAL A 717      20.412  48.475 102.557  1.00 96.18           C  
ATOM   2692  C   VAL A 717      19.035  48.439 101.829  1.00 96.58           C  
ATOM   2693  O   VAL A 717      18.941  48.531 100.612  1.00 96.79           O  
ATOM   2694  CB  VAL A 717      20.960  49.914 102.640  1.00 96.03           C  
ATOM   2695  CG1 VAL A 717      19.997  50.825 103.405  1.00 95.50           C  
ATOM   2696  CG2 VAL A 717      22.330  49.945 103.326  1.00 95.73           C  
ATOM   2697  H   VAL A 717      21.940  47.974 101.182  1.00 95.95           H  
ATOM   2698  HA  VAL A 717      20.291  48.094 103.571  1.00 96.18           H  
ATOM   2699  HB  VAL A 717      21.070  50.327 101.631  1.00 96.03           H  
ATOM   2700 HG11 VAL A 717      19.078  50.994 102.836  1.00 95.50           H  
ATOM   2701 HG12 VAL A 717      19.731  50.400 104.378  1.00 95.50           H  
ATOM   2702 HG13 VAL A 717      20.447  51.802 103.585  1.00 95.50           H  
ATOM   2703 HG21 VAL A 717      22.276  49.513 104.329  1.00 95.73           H  
ATOM   2704 HG22 VAL A 717      23.080  49.383 102.761  1.00 95.73           H  
ATOM   2705 HG23 VAL A 717      22.697  50.973 103.417  1.00 95.73           H  
ATOM   2706  N   LEU A 718      17.992  48.267 102.632  1.00 97.08           N  
ATOM   2707  CA  LEU A 718      16.609  48.289 102.166  1.00 97.66           C  
ATOM   2708  C   LEU A 718      16.028  49.705 102.300  1.00 98.84           C  
ATOM   2709  O   LEU A 718      15.223  50.127 101.463  1.00 99.28           O  
ATOM   2710  CB  LEU A 718      15.726  47.322 102.966  1.00 97.01           C  
ATOM   2711  CG  LEU A 718      16.088  45.840 102.774  1.00 96.27           C  
ATOM   2712  CD1 LEU A 718      15.283  44.981 103.750  1.00 95.99           C  
ATOM   2713  CD2 LEU A 718      15.837  45.371 101.339  1.00 96.82           C  
ATOM   2714  H   LEU A 718      18.153  48.113 103.616  1.00 97.08           H  
ATOM   2715  HA  LEU A 718      16.588  48.045 101.099  1.00 97.66           H  
ATOM   2716  HB2 LEU A 718      15.794  47.573 104.032  1.00 97.01           H  
ATOM   2717  HB3 LEU A 718      14.673  47.476 102.691  1.00 97.01           H  
ATOM   2718  HG  LEU A 718      17.150  45.701 103.004  1.00 96.27           H  
ATOM   2719 HD11 LEU A 718      15.449  45.297 104.785  1.00 95.99           H  
ATOM   2720 HD12 LEU A 718      14.214  45.046 103.537  1.00 95.99           H  
ATOM   2721 HD13 LEU A 718      15.573  43.930 103.676  1.00 95.99           H  
ATOM   2722 HD21 LEU A 718      14.817  45.606 101.017  1.00 96.82           H  
ATOM   2723 HD22 LEU A 718      16.533  45.845 100.640  1.00 96.82           H  
ATOM   2724 HD23 LEU A 718      15.974  44.289 101.247  1.00 96.82           H  
ATOM   2725  N   SER A 719      16.324  50.376 103.399  1.00 99.99           N  
ATOM   2726  CA  SER A 719      15.669  51.639 103.716  1.00101.45           C  
ATOM   2727  C   SER A 719      16.493  52.462 104.720  1.00102.55           C  
ATOM   2728  O   SER A 719      17.403  51.985 105.377  1.00102.88           O  
ATOM   2729  CB  SER A 719      14.259  51.444 104.288  1.00101.27           C  
ATOM   2730  OG  SER A 719      13.501  52.640 104.104  1.00101.97           O  
ATOM   2731  H   SER A 719      17.035  50.038 104.032  1.00 99.99           H  
ATOM   2732  HA  SER A 719      15.612  52.224 102.788  1.00101.45           H  
ATOM   2733  HB2 SER A 719      14.291  51.211 105.358  1.00101.27           H  
ATOM   2734  HB3 SER A 719      13.726  50.636 103.777  1.00101.27           H  
ATOM   2735  HG  SER A 719      12.722  52.570 104.685  1.00101.97           H  
ATOM   2736  N   SER A 720      16.169  53.743 104.760  1.00104.11           N  
ATOM   2737  CA  SER A 720      16.758  54.725 105.659  1.00105.80           C  
ATOM   2738  C   SER A 720      15.655  55.564 106.336  1.00106.94           C  
ATOM   2739  O   SER A 720      14.463  55.412 106.046  1.00107.22           O  
ATOM   2740  CB  SER A 720      17.769  55.597 104.908  1.00105.74           C  
ATOM   2741  OG  SER A 720      17.125  56.454 103.970  1.00106.29           O  
ATOM   2742  H   SER A 720      15.496  54.119 104.107  1.00104.11           H  
ATOM   2743  HA  SER A 720      17.272  54.175 106.452  1.00105.80           H  
ATOM   2744  HB2 SER A 720      18.469  54.964 104.359  1.00105.74           H  
ATOM   2745  HB3 SER A 720      18.334  56.239 105.588  1.00105.74           H  
ATOM   2746  HG  SER A 720      17.835  56.817 103.394  1.00106.29           H  
ATOM   2747  N   GLY A 721      16.082  56.420 107.262  1.00108.20           N  
ATOM   2748  CA  GLY A 721      15.162  57.095 108.148  1.00109.49           C  
ATOM   2749  C   GLY A 721      14.773  56.136 109.280  1.00110.43           C  
ATOM   2750  O   GLY A 721      15.596  55.339 109.748  1.00110.64           O  
ATOM   2751  H   GLY A 721      17.072  56.605 107.335  1.00108.20           H  
ATOM   2752  HA2 GLY A 721      15.671  57.961 108.581  1.00109.49           H  
ATOM   2753  HA3 GLY A 721      14.281  57.427 107.591  1.00109.49           H  
ATOM   2754  N   ALA A 722      13.522  56.279 109.730  1.00111.25           N  
ATOM   2755  CA  ALA A 722      12.975  55.519 110.846  1.00112.01           C  
ATOM   2756  C   ALA A 722      13.896  55.747 112.069  1.00112.27           C  
ATOM   2757  O   ALA A 722      13.963  56.893 112.576  1.00112.12           O  
ATOM   2758  CB  ALA A 722      12.669  54.077 110.464  1.00111.93           C  
ATOM   2759  H   ALA A 722      12.925  56.930 109.241  1.00111.25           H  
ATOM   2760  HA  ALA A 722      12.022  56.001 111.100  1.00112.01           H  
ATOM   2761  HB1 ALA A 722      11.922  54.045 109.663  1.00111.93           H  
ATOM   2762  HB2 ALA A 722      13.554  53.547 110.097  1.00111.93           H  
ATOM   2763  HB3 ALA A 722      12.271  53.521 111.319  1.00111.93           H  
ATOM   2764  N   PHE A 723      14.658  54.721 112.453  1.00112.47           N  
ATOM   2765  CA  PHE A 723      15.620  54.820 113.545  1.00112.38           C  
ATOM   2766  C   PHE A 723      16.960  54.133 113.180  1.00111.24           C  
ATOM   2767  O   PHE A 723      17.718  53.747 114.086  1.00111.54           O  
ATOM   2768  CB  PHE A 723      15.061  54.191 114.844  1.00113.28           C  
ATOM   2769  CG  PHE A 723      13.638  54.580 115.168  1.00115.40           C  
ATOM   2770  CD1 PHE A 723      13.360  55.751 115.913  1.00116.80           C  
ATOM   2771  CD2 PHE A 723      12.551  53.824 114.683  1.00116.60           C  
ATOM   2772  CE1 PHE A 723      12.023  56.166 116.159  1.00116.61           C  
ATOM   2773  CE2 PHE A 723      11.212  54.228 114.929  1.00116.76           C  
ATOM   2774  CZ  PHE A 723      10.952  55.401 115.668  1.00115.79           C  
ATOM   2775  H   PHE A 723      14.527  53.834 111.989  1.00112.47           H  
ATOM   2776  HA  PHE A 723      15.848  55.878 113.724  1.00112.38           H  
ATOM   2777  HB2 PHE A 723      15.111  53.097 114.776  1.00113.28           H  
ATOM   2778  HB3 PHE A 723      15.709  54.451 115.691  1.00113.28           H  
ATOM   2779  HD1 PHE A 723      14.179  56.339 116.302  1.00116.80           H  
ATOM   2780  HD2 PHE A 723      12.740  52.924 114.115  1.00116.60           H  
ATOM   2781  HE1 PHE A 723      11.831  57.068 116.722  1.00116.61           H  
ATOM   2782  HE2 PHE A 723      10.392  53.636 114.550  1.00116.76           H  
ATOM   2783  HZ  PHE A 723       9.934  55.709 115.856  1.00115.79           H  
ATOM   2784  N   GLY A 724      17.254  53.997 111.881  1.00109.59           N  
ATOM   2785  CA  GLY A 724      18.497  53.371 111.467  1.00107.19           C  
ATOM   2786  C   GLY A 724      18.717  53.209 109.956  1.00105.27           C  
ATOM   2787  O   GLY A 724      18.006  53.791 109.113  1.00105.22           O  
ATOM   2788  H   GLY A 724      16.570  54.295 111.199  1.00109.59           H  
ATOM   2789  HA2 GLY A 724      19.330  53.944 111.881  1.00107.19           H  
ATOM   2790  HA3 GLY A 724      18.516  52.376 111.925  1.00107.19           H  
ATOM   2791  N   THR A 725      19.745  52.407 109.645  1.00102.73           N  
ATOM   2792  CA  THR A 725      20.059  51.865 108.310  1.00100.03           C  
ATOM   2793  C   THR A 725      19.495  50.441 108.404  1.00 98.21           C  
ATOM   2794  O   THR A 725      19.901  49.669 109.264  1.00 97.76           O  
ATOM   2795  CB  THR A 725      21.567  51.867 108.009  1.00100.09           C  
ATOM   2796  OG1 THR A 725      22.023  53.219 107.848  1.00100.04           O  
ATOM   2797  CG2 THR A 725      21.911  51.102 106.738  1.00 99.55           C  
ATOM   2798  H   THR A 725      20.336  52.083 110.397  1.00102.73           H  
ATOM   2799  HA  THR A 725      19.514  52.432 107.552  1.00100.03           H  
ATOM   2800  HB  THR A 725      22.124  51.439 108.849  1.00100.09           H  
ATOM   2801 HG21 THR A 725      21.620  50.052 106.799  1.00 99.55           H  
ATOM   2802 HG22 THR A 725      21.410  51.542 105.872  1.00 99.55           H  
ATOM   2803 HG23 THR A 725      22.986  51.157 106.538  1.00 99.55           H  
ATOM   2804  HG1 THR A 725      21.842  53.486 106.915  1.00100.04           H  
ATOM   2805  N   VAL A 726      18.406  50.225 107.664  1.00 96.03           N  
ATOM   2806  CA  VAL A 726      17.708  48.946 107.608  1.00 93.78           C  
ATOM   2807  C   VAL A 726      18.352  48.122 106.474  1.00 92.51           C  
ATOM   2808  O   VAL A 726      18.180  48.381 105.305  1.00 92.44           O  
ATOM   2809  CB  VAL A 726      16.195  49.135 107.363  1.00 93.64           C  
ATOM   2810  CG1 VAL A 726      15.487  47.781 107.267  1.00 93.06           C  
ATOM   2811  CG2 VAL A 726      15.550  49.960 108.484  1.00 92.91           C  
ATOM   2812  H   VAL A 726      18.014  51.010 107.165  1.00 96.03           H  
ATOM   2813  HA  VAL A 726      17.847  48.436 108.565  1.00 93.78           H  
ATOM   2814  HB  VAL A 726      16.038  49.668 106.418  1.00 93.64           H  
ATOM   2815 HG11 VAL A 726      15.832  47.207 106.403  1.00 93.06           H  
ATOM   2816 HG12 VAL A 726      15.672  47.180 108.161  1.00 93.06           H  
ATOM   2817 HG13 VAL A 726      14.408  47.917 107.156  1.00 93.06           H  
ATOM   2818 HG21 VAL A 726      15.694  49.484 109.460  1.00 92.91           H  
ATOM   2819 HG22 VAL A 726      15.973  50.969 108.532  1.00 92.91           H  
ATOM   2820 HG23 VAL A 726      14.473  50.066 108.316  1.00 92.91           H  
ATOM   2821  N   TYR A 727      19.154  47.144 106.877  1.00 91.16           N  
ATOM   2822  CA  TYR A 727      19.809  46.223 105.958  1.00 90.30           C  
ATOM   2823  C   TYR A 727      18.910  44.996 105.738  1.00 88.87           C  
ATOM   2824  O   TYR A 727      18.110  44.610 106.561  1.00 88.99           O  
ATOM   2825  CB  TYR A 727      21.141  45.648 106.450  1.00 91.14           C  
ATOM   2826  CG  TYR A 727      22.270  46.617 106.628  1.00 93.20           C  
ATOM   2827  CD1 TYR A 727      22.387  47.355 107.810  1.00 95.67           C  
ATOM   2828  CD2 TYR A 727      23.306  46.708 105.693  1.00 94.79           C  
ATOM   2829  CE1 TYR A 727      23.504  48.177 108.059  1.00 95.20           C  
ATOM   2830  CE2 TYR A 727      24.429  47.533 105.939  1.00 94.87           C  
ATOM   2831  CZ  TYR A 727      24.508  48.253 107.127  1.00 93.70           C  
ATOM   2832  OH  TYR A 727      25.649  48.954 107.396  1.00 93.02           O  
ATOM   2833  H   TYR A 727      19.303  46.997 107.865  1.00 91.16           H  
ATOM   2834  HA  TYR A 727      19.952  46.733 105.009  1.00 90.30           H  
ATOM   2835  HB2 TYR A 727      20.983  45.117 107.394  1.00 91.14           H  
ATOM   2836  HB3 TYR A 727      21.487  44.865 105.762  1.00 91.14           H  
ATOM   2837  HD1 TYR A 727      21.602  47.294 108.549  1.00 95.67           H  
ATOM   2838  HD2 TYR A 727      23.249  46.143 104.774  1.00 94.79           H  
ATOM   2839  HE1 TYR A 727      23.570  48.742 108.976  1.00 95.20           H  
ATOM   2840  HE2 TYR A 727      25.221  47.603 105.208  1.00 94.87           H  
ATOM   2841  HH  TYR A 727      25.650  49.197 108.365  1.00 93.02           H  
ATOM   2842  N   LYS A 728      19.154  44.348 104.615  1.00 87.25           N  
ATOM   2843  CA  LYS A 728      18.860  42.942 104.360  1.00 86.06           C  
ATOM   2844  C   LYS A 728      20.184  42.206 104.652  1.00 84.59           C  
ATOM   2845  O   LYS A 728      21.255  42.609 104.252  1.00 84.53           O  
ATOM   2846  CB  LYS A 728      18.465  42.746 102.893  1.00 86.30           C  
ATOM   2847  CG  LYS A 728      18.128  41.299 102.536  1.00 87.07           C  
ATOM   2848  CD  LYS A 728      17.461  41.145 101.163  1.00 86.86           C  
ATOM   2849  CE  LYS A 728      18.259  41.778 100.022  1.00 87.91           C  
ATOM   2850  NZ  LYS A 728      17.654  41.488  98.727  1.00 88.19           N  
ATOM   2851  H   LYS A 728      19.611  44.839 103.859  1.00 87.25           H  
ATOM   2852  HA  LYS A 728      18.068  42.604 105.036  1.00 86.06           H  
ATOM   2853  HB2 LYS A 728      17.601  43.376 102.674  1.00 86.30           H  
ATOM   2854  HB3 LYS A 728      19.278  43.098 102.245  1.00 86.30           H  
ATOM   2855  HG2 LYS A 728      19.041  40.701 102.550  1.00 87.07           H  
ATOM   2856  HG3 LYS A 728      17.463  40.875 103.295  1.00 87.07           H  
ATOM   2857  HD2 LYS A 728      16.459  41.590 101.201  1.00 86.86           H  
ATOM   2858  HD3 LYS A 728      17.322  40.073 100.970  1.00 86.86           H  
ATOM   2859  HE2 LYS A 728      19.292  41.416 100.026  1.00 87.91           H  
ATOM   2860  HE3 LYS A 728      18.291  42.865 100.141  1.00 87.91           H  
ATOM   2861  HZ1 LYS A 728      16.639  41.563  98.789  1.00 88.19           H  
ATOM   2862  HZ2 LYS A 728      17.826  40.502  98.499  1.00 88.19           H  
ATOM   2863  N   GLY A 729      20.080  41.101 105.371  1.00 83.21           N  
ATOM   2864  CA  GLY A 729      21.213  40.250 105.669  1.00 81.44           C  
ATOM   2865  C   GLY A 729      20.828  38.775 105.692  1.00 80.25           C  
ATOM   2866  O   GLY A 729      19.666  38.400 105.789  1.00 80.02           O  
ATOM   2867  H   GLY A 729      19.185  40.827 105.751  1.00 83.21           H  
ATOM   2868  HA2 GLY A 729      21.998  40.412 104.929  1.00 81.44           H  
ATOM   2869  HA3 GLY A 729      21.591  40.529 106.657  1.00 81.44           H  
ATOM   2870  N   LEU A 730      21.843  37.935 105.637  1.00 79.10           N  
ATOM   2871  CA  LEU A 730      21.703  36.502 105.872  1.00 78.52           C  
ATOM   2872  C   LEU A 730      22.502  36.239 107.159  1.00 78.08           C  
ATOM   2873  O   LEU A 730      23.679  36.529 107.258  1.00 77.80           O  
ATOM   2874  CB  LEU A 730      22.244  35.664 104.702  1.00 78.81           C  
ATOM   2875  CG  LEU A 730      21.267  34.560 104.249  1.00 79.25           C  
ATOM   2876  CD1 LEU A 730      21.793  33.833 103.011  1.00 79.63           C  
ATOM   2877  CD2 LEU A 730      21.012  33.529 105.341  1.00 79.56           C  
ATOM   2878  H   LEU A 730      22.770  38.278 105.432  1.00 79.10           H  
ATOM   2879  HA  LEU A 730      20.647  36.279 106.048  1.00 78.52           H  
ATOM   2880  HB2 LEU A 730      22.441  36.314 103.843  1.00 78.81           H  
ATOM   2881  HB3 LEU A 730      23.204  35.206 104.965  1.00 78.81           H  
ATOM   2882  HG  LEU A 730      20.311  35.030 103.985  1.00 79.25           H  
ATOM   2883 HD11 LEU A 730      21.944  34.529 102.184  1.00 79.63           H  
ATOM   2884 HD12 LEU A 730      22.744  33.331 103.216  1.00 79.63           H  
ATOM   2885 HD13 LEU A 730      21.081  33.070 102.681  1.00 79.63           H  
ATOM   2886 HD21 LEU A 730      21.921  32.969 105.581  1.00 79.56           H  
ATOM   2887 HD22 LEU A 730      20.658  33.991 106.259  1.00 79.56           H  
ATOM   2888 HD23 LEU A 730      20.239  32.825 105.019  1.00 79.56           H  
ATOM   2889  N   TRP A 731      21.815  35.701 108.158  1.00 77.58           N  
ATOM   2890  CA  TRP A 731      22.357  35.332 109.471  1.00 77.39           C  
ATOM   2891  C   TRP A 731      22.540  33.810 109.411  1.00 77.79           C  
ATOM   2892  O   TRP A 731      21.655  33.063 109.003  1.00 77.72           O  
ATOM   2893  CB  TRP A 731      21.393  35.750 110.582  1.00 76.63           C  
ATOM   2894  CG  TRP A 731      21.827  35.497 111.992  1.00 75.82           C  
ATOM   2895  CD1 TRP A 731      23.054  35.701 112.550  1.00 75.23           C  
ATOM   2896  CD2 TRP A 731      20.997  34.992 113.045  1.00 75.32           C  
ATOM   2897  NE1 TRP A 731      23.045  35.349 113.872  1.00 74.73           N  
ATOM   2898  CE2 TRP A 731      21.796  34.909 114.205  1.00 74.84           C  
ATOM   2899  CE3 TRP A 731      19.660  34.586 113.121  1.00 75.38           C  
ATOM   2900  CZ2 TRP A 731      21.306  34.447 115.424  1.00 75.00           C  
ATOM   2901  CZ3 TRP A 731      19.171  34.139 114.345  1.00 74.98           C  
ATOM   2902  CH2 TRP A 731      19.996  34.072 115.475  1.00 74.93           C  
ATOM   2903  H   TRP A 731      20.845  35.455 108.023  1.00 77.58           H  
ATOM   2904  HA  TRP A 731      23.328  35.810 109.595  1.00 77.39           H  
ATOM   2905  HB2 TRP A 731      21.208  36.825 110.494  1.00 76.63           H  
ATOM   2906  HB3 TRP A 731      20.428  35.260 110.415  1.00 76.63           H  
ATOM   2907  HD1 TRP A 731      23.913  36.086 112.022  1.00 75.23           H  
ATOM   2908  HE1 TRP A 731      23.835  35.406 114.500  1.00 74.73           H  
ATOM   2909  HE3 TRP A 731      19.022  34.619 112.251  1.00 75.38           H  
ATOM   2910  HZ2 TRP A 731      21.940  34.388 116.296  1.00 75.00           H  
ATOM   2911  HZ3 TRP A 731      18.136  33.839 114.424  1.00 74.98           H  
ATOM   2912  HH2 TRP A 731      19.585  33.714 116.408  1.00 74.93           H  
ATOM   2913  N   ILE A 732      23.750  33.372 109.724  1.00 78.35           N  
ATOM   2914  CA  ILE A 732      24.125  31.967 109.785  1.00 79.21           C  
ATOM   2915  C   ILE A 732      24.753  31.797 111.193  1.00 80.42           C  
ATOM   2916  O   ILE A 732      25.968  31.975 111.341  1.00 80.70           O  
ATOM   2917  CB  ILE A 732      25.128  31.573 108.663  1.00 78.80           C  
ATOM   2918  CG1 ILE A 732      24.621  31.914 107.243  1.00 77.37           C  
ATOM   2919  CG2 ILE A 732      25.406  30.062 108.733  1.00 78.79           C  
ATOM   2920  CD1 ILE A 732      25.094  33.277 106.755  1.00 75.94           C  
ATOM   2921  H   ILE A 732      24.497  34.019 109.933  1.00 78.35           H  
ATOM   2922  HA  ILE A 732      23.236  31.348 109.685  1.00 79.21           H  
ATOM   2923  HB  ILE A 732      26.084  32.088 108.824  1.00 78.80           H  
ATOM   2924 HG12 ILE A 732      24.990  31.174 106.522  1.00 77.37           H  
ATOM   2925 HG13 ILE A 732      23.528  31.863 107.201  1.00 77.37           H  
ATOM   2926 HG21 ILE A 732      25.821  29.777 109.704  1.00 78.79           H  
ATOM   2927 HG22 ILE A 732      24.492  29.483 108.567  1.00 78.79           H  
ATOM   2928 HG23 ILE A 732      26.137  29.766 107.972  1.00 78.79           H  
ATOM   2929 HD11 ILE A 732      24.757  34.086 107.403  1.00 75.94           H  
ATOM   2930 HD12 ILE A 732      26.188  33.314 106.708  1.00 75.94           H  
ATOM   2931 HD13 ILE A 732      24.711  33.466 105.748  1.00 75.94           H  
ATOM   2932  N   PRO A 733      23.926  31.530 112.226  1.00 81.49           N  
ATOM   2933  CA  PRO A 733      24.459  31.423 113.578  1.00 82.87           C  
ATOM   2934  C   PRO A 733      25.506  30.283 113.681  1.00 84.65           C  
ATOM   2935  O   PRO A 733      25.253  29.121 113.290  1.00 84.96           O  
ATOM   2936  CB  PRO A 733      23.247  31.167 114.467  1.00 82.71           C  
ATOM   2937  CG  PRO A 733      22.167  30.668 113.518  1.00 81.60           C  
ATOM   2938  CD  PRO A 733      22.479  31.387 112.221  1.00 81.47           C  
ATOM   2939  HA  PRO A 733      24.925  32.380 113.839  1.00 82.87           H  
ATOM   2940  HB2 PRO A 733      23.450  30.454 115.265  1.00 82.71           H  
ATOM   2941  HB3 PRO A 733      22.924  32.105 114.928  1.00 82.71           H  
ATOM   2942  HG2 PRO A 733      21.155  30.868 113.881  1.00 81.60           H  
ATOM   2943  HG3 PRO A 733      22.265  29.589 113.367  1.00 81.60           H  
ATOM   2944  HD2 PRO A 733      22.046  32.389 112.206  1.00 81.47           H  
ATOM   2945  HD3 PRO A 733      22.116  30.841 111.358  1.00 81.47           H  
ATOM   2946  N   GLU A 734      26.690  30.692 114.157  1.00 86.03           N  
ATOM   2947  CA  GLU A 734      27.892  29.874 114.117  1.00 87.44           C  
ATOM   2948  C   GLU A 734      27.746  28.690 115.109  1.00 86.87           C  
ATOM   2949  O   GLU A 734      27.416  28.881 116.301  1.00 86.24           O  
ATOM   2950  CB  GLU A 734      29.160  30.717 114.333  1.00 87.68           C  
ATOM   2951  CG  GLU A 734      29.291  31.309 115.733  1.00 89.62           C  
ATOM   2952  CD  GLU A 734      29.999  32.637 115.889  1.00 89.87           C  
ATOM   2953  OE1 GLU A 734      30.497  33.235 114.886  1.00 92.34           O  
ATOM   2954  OE2 GLU A 734      29.976  33.132 117.046  1.00 92.12           O1-
ATOM   2955  H   GLU A 734      26.752  31.631 114.522  1.00 86.03           H  
ATOM   2956  HA  GLU A 734      27.939  29.465 113.099  1.00 87.44           H  
ATOM   2957  HB2 GLU A 734      30.041  30.093 114.138  1.00 87.68           H  
ATOM   2958  HB3 GLU A 734      29.172  31.515 113.581  1.00 87.68           H  
ATOM   2959  HG2 GLU A 734      29.802  30.584 116.379  1.00 89.62           H  
ATOM   2960  HG3 GLU A 734      28.296  31.462 116.170  1.00 89.62           H  
ATOM   2961  N   GLY A 735      27.926  27.487 114.565  1.00 86.61           N  
ATOM   2962  CA  GLY A 735      27.711  26.235 115.278  1.00 86.38           C  
ATOM   2963  C   GLY A 735      26.368  25.586 114.919  1.00 86.32           C  
ATOM   2964  O   GLY A 735      26.259  24.353 114.850  1.00 86.43           O  
ATOM   2965  H   GLY A 735      28.216  27.429 113.600  1.00 86.61           H  
ATOM   2966  HA2 GLY A 735      28.519  25.557 114.986  1.00 86.38           H  
ATOM   2967  HA3 GLY A 735      27.743  26.398 116.360  1.00 86.38           H  
ATOM   2968  N   GLU A 736      25.329  26.402 114.792  1.00 85.97           N  
ATOM   2969  CA  GLU A 736      23.973  25.924 114.471  1.00 85.46           C  
ATOM   2970  C   GLU A 736      23.873  25.734 112.932  1.00 84.46           C  
ATOM   2971  O   GLU A 736      23.263  24.809 112.419  1.00 84.69           O  
ATOM   2972  CB  GLU A 736      22.924  26.932 114.953  1.00 86.13           C  
ATOM   2973  CG  GLU A 736      22.880  27.054 116.477  1.00 87.09           C  
ATOM   2974  CD  GLU A 736      22.232  28.359 116.855  1.00 89.13           C  
ATOM   2975  OE1 GLU A 736      21.021  28.544 116.596  1.00 88.46           O  
ATOM   2976  OE2 GLU A 736      22.930  29.237 117.416  1.00 90.85           O1-
ATOM   2977  H   GLU A 736      25.437  27.398 114.915  1.00 85.97           H  
ATOM   2978  HA  GLU A 736      23.818  24.945 114.939  1.00 85.46           H  
ATOM   2979  HB2 GLU A 736      23.135  27.911 114.511  1.00 86.13           H  
ATOM   2980  HB3 GLU A 736      21.933  26.640 114.584  1.00 86.13           H  
ATOM   2981  HG2 GLU A 736      23.886  27.024 116.911  1.00 87.09           H  
ATOM   2982  HG3 GLU A 736      22.315  26.222 116.910  1.00 87.09           H  
ATOM   2983  N   LYS A 737      24.466  26.680 112.221  1.00 83.28           N  
ATOM   2984  CA  LYS A 737      24.638  26.695 110.772  1.00 82.42           C  
ATOM   2985  C   LYS A 737      23.401  26.675 109.852  1.00 81.08           C  
ATOM   2986  O   LYS A 737      23.559  26.510 108.628  1.00 80.43           O  
ATOM   2987  CB  LYS A 737      25.784  25.783 110.282  1.00 82.48           C  
ATOM   2988  CG  LYS A 737      25.589  24.256 110.274  1.00 83.63           C  
ATOM   2989  CD  LYS A 737      24.988  23.657 108.990  1.00 86.81           C  
ATOM   2990  CE  LYS A 737      23.478  23.422 109.027  1.00 88.79           C  
ATOM   2991  NZ  LYS A 737      22.846  24.147 107.937  1.00 90.29           N1+
ATOM   2992  H   LYS A 737      24.945  27.432 112.696  1.00 83.28           H  
ATOM   2993  HA  LYS A 737      25.015  27.716 110.609  1.00 82.42           H  
ATOM   2994  HB2 LYS A 737      26.089  26.101 109.276  1.00 82.48           H  
ATOM   2995  HB3 LYS A 737      26.651  25.989 110.927  1.00 82.48           H  
ATOM   2996  HG2 LYS A 737      26.601  23.834 110.349  1.00 83.63           H  
ATOM   2997  HG3 LYS A 737      25.071  23.894 111.163  1.00 83.63           H  
ATOM   2998  HD2 LYS A 737      25.452  22.670 108.857  1.00 86.81           H  
ATOM   2999  HD3 LYS A 737      25.297  24.243 108.117  1.00 86.81           H  
ATOM   3000  HE2 LYS A 737      23.011  23.761 109.954  1.00 88.79           H  
ATOM   3001  HE3 LYS A 737      23.239  22.365 108.876  1.00 88.79           H  
ATOM   3002  HZ1 LYS A 737      23.004  25.169 107.957  1.00 90.29           H  
ATOM   3003  HZ2 LYS A 737      23.109  23.916 106.950  1.00 90.29           H  
ATOM   3004  HZ3 LYS A 737      21.805  24.064 107.841  1.00 90.29           H  
ATOM   3005  N   VAL A 738      22.225  26.941 110.421  1.00 79.54           N  
ATOM   3006  CA  VAL A 738      21.004  27.142 109.637  1.00 78.33           C  
ATOM   3007  C   VAL A 738      21.104  28.551 109.016  1.00 77.48           C  
ATOM   3008  O   VAL A 738      21.767  29.431 109.576  1.00 77.44           O  
ATOM   3009  CB  VAL A 738      19.706  26.968 110.445  1.00 78.26           C  
ATOM   3010  CG1 VAL A 738      19.477  25.493 110.784  1.00 78.99           C  
ATOM   3011  CG2 VAL A 738      19.657  27.808 111.725  1.00 77.54           C  
ATOM   3012  H   VAL A 738      22.212  27.048 111.425  1.00 79.54           H  
ATOM   3013  HA  VAL A 738      21.016  26.423 108.808  1.00 78.33           H  
ATOM   3014  HB  VAL A 738      18.871  27.296 109.812  1.00 78.26           H  
ATOM   3015 HG11 VAL A 738      19.442  24.886 109.874  1.00 78.99           H  
ATOM   3016 HG12 VAL A 738      20.274  25.100 111.424  1.00 78.99           H  
ATOM   3017 HG13 VAL A 738      18.526  25.358 111.311  1.00 78.99           H  
ATOM   3018 HG21 VAL A 738      20.367  27.452 112.478  1.00 77.54           H  
ATOM   3019 HG22 VAL A 738      19.878  28.859 111.521  1.00 77.54           H  
ATOM   3020 HG23 VAL A 738      18.657  27.760 112.172  1.00 77.54           H  
ATOM   3021  N   LYS A 739      20.521  28.739 107.833  1.00 76.04           N  
ATOM   3022  CA  LYS A 739      20.596  30.023 107.138  1.00 74.58           C  
ATOM   3023  C   LYS A 739      19.256  30.764 107.346  1.00 73.47           C  
ATOM   3024  O   LYS A 739      18.201  30.278 106.955  1.00 73.46           O  
ATOM   3025  CB  LYS A 739      20.915  29.800 105.655  1.00 74.62           C  
ATOM   3026  CG  LYS A 739      22.194  28.970 105.454  1.00 75.21           C  
ATOM   3027  CD  LYS A 739      22.481  28.740 103.974  1.00 78.97           C  
ATOM   3028  CE  LYS A 739      23.626  27.755 103.773  1.00 81.68           C  
ATOM   3029  NZ  LYS A 739      23.919  27.627 102.348  1.00 84.27           N1+
ATOM   3030  H   LYS A 739      20.064  27.969 107.368  1.00 76.04           H  
ATOM   3031  HA  LYS A 739      21.405  30.621 107.571  1.00 74.58           H  
ATOM   3032  HB2 LYS A 739      20.072  29.309 105.157  1.00 74.62           H  
ATOM   3033  HB3 LYS A 739      21.034  30.762 105.153  1.00 74.62           H  
ATOM   3034  HG2 LYS A 739      23.044  29.480 105.921  1.00 75.21           H  
ATOM   3035  HG3 LYS A 739      22.094  27.996 105.947  1.00 75.21           H  
ATOM   3036  HD2 LYS A 739      22.708  29.699 103.491  1.00 78.97           H  
ATOM   3037  HD3 LYS A 739      21.576  28.345 103.502  1.00 78.97           H  
ATOM   3038  HE2 LYS A 739      23.368  26.758 104.141  1.00 81.68           H  
ATOM   3039  HE3 LYS A 739      24.544  28.095 104.261  1.00 81.68           H  
ATOM   3040  HZ1 LYS A 739      23.059  27.345 101.808  1.00 84.27           H  
ATOM   3041  HZ2 LYS A 739      24.253  28.538 101.935  1.00 84.27           H  
ATOM   3042  HZ3 LYS A 739      24.628  26.937 102.115  1.00 84.27           H  
ATOM   3043  N   ILE A 740      19.331  31.923 107.999  1.00 71.93           N  
ATOM   3044  CA  ILE A 740      18.160  32.692 108.415  1.00 70.59           C  
ATOM   3045  C   ILE A 740      18.277  34.086 107.742  1.00 69.98           C  
ATOM   3046  O   ILE A 740      19.180  34.853 108.077  1.00 69.64           O  
ATOM   3047  CB  ILE A 740      18.094  32.795 109.962  1.00 70.55           C  
ATOM   3048  CG1 ILE A 740      18.055  31.387 110.602  1.00 70.51           C  
ATOM   3049  CG2 ILE A 740      16.873  33.623 110.392  1.00 70.66           C  
ATOM   3050  CD1 ILE A 740      18.178  31.385 112.116  1.00 70.02           C  
ATOM   3051  H   ILE A 740      20.244  32.300 108.210  1.00 71.93           H  
ATOM   3052  HA  ILE A 740      17.260  32.183 108.076  1.00 70.59           H  
ATOM   3053  HB  ILE A 740      18.998  33.304 110.315  1.00 70.55           H  
ATOM   3054 HG12 ILE A 740      17.128  30.877 110.325  1.00 70.51           H  
ATOM   3055 HG13 ILE A 740      18.877  30.775 110.216  1.00 70.51           H  
ATOM   3056 HG21 ILE A 740      16.890  34.622 109.948  1.00 70.66           H  
ATOM   3057 HG22 ILE A 740      15.939  33.139 110.089  1.00 70.66           H  
ATOM   3058 HG23 ILE A 740      16.841  33.763 111.475  1.00 70.66           H  
ATOM   3059 HD11 ILE A 740      19.132  31.817 112.426  1.00 70.02           H  
ATOM   3060 HD12 ILE A 740      17.363  31.930 112.597  1.00 70.02           H  
ATOM   3061 HD13 ILE A 740      18.148  30.356 112.485  1.00 70.02           H  
ATOM   3062  N   PRO A 741      17.403  34.392 106.772  1.00 69.46           N  
ATOM   3063  CA  PRO A 741      17.336  35.745 106.205  1.00 68.86           C  
ATOM   3064  C   PRO A 741      16.821  36.724 107.282  1.00 68.49           C  
ATOM   3065  O   PRO A 741      15.815  36.488 107.923  1.00 68.03           O  
ATOM   3066  CB  PRO A 741      16.322  35.647 105.061  1.00 68.67           C  
ATOM   3067  CG  PRO A 741      16.224  34.156 104.769  1.00 68.44           C  
ATOM   3068  CD  PRO A 741      16.439  33.516 106.128  1.00 69.23           C  
ATOM   3069  HA  PRO A 741      18.330  36.022 105.844  1.00 68.86           H  
ATOM   3070  HB2 PRO A 741      15.337  36.031 105.351  1.00 68.67           H  
ATOM   3071  HB3 PRO A 741      16.647  36.213 104.182  1.00 68.67           H  
ATOM   3072  HG2 PRO A 741      17.031  33.864 104.085  1.00 68.44           H  
ATOM   3073  HG3 PRO A 741      15.272  33.871 104.313  1.00 68.44           H  
ATOM   3074  HD2 PRO A 741      16.818  32.497 106.032  1.00 69.23           H  
ATOM   3075  HD3 PRO A 741      15.523  33.516 106.729  1.00 69.23           H  
ATOM   3076  N   VAL A 742      17.576  37.787 107.481  1.00 68.99           N  
ATOM   3077  CA  VAL A 742      17.314  38.768 108.521  1.00 69.66           C  
ATOM   3078  C   VAL A 742      17.253  40.190 107.937  1.00 70.01           C  
ATOM   3079  O   VAL A 742      17.688  40.486 106.834  1.00 69.51           O  
ATOM   3080  CB  VAL A 742      18.338  38.717 109.681  1.00 69.61           C  
ATOM   3081  CG1 VAL A 742      18.200  37.425 110.482  1.00 69.13           C  
ATOM   3082  CG2 VAL A 742      19.782  38.920 109.218  1.00 68.93           C  
ATOM   3083  H   VAL A 742      18.383  37.936 106.892  1.00 68.99           H  
ATOM   3084  HA  VAL A 742      16.317  38.566 108.935  1.00 69.66           H  
ATOM   3085  HB  VAL A 742      18.117  39.540 110.371  1.00 69.61           H  
ATOM   3086 HG11 VAL A 742      17.165  37.279 110.806  1.00 69.13           H  
ATOM   3087 HG12 VAL A 742      18.491  36.555 109.891  1.00 69.13           H  
ATOM   3088 HG13 VAL A 742      18.831  37.454 111.376  1.00 69.13           H  
ATOM   3089 HG21 VAL A 742      20.126  38.087 108.599  1.00 68.93           H  
ATOM   3090 HG22 VAL A 742      19.890  39.843 108.641  1.00 68.93           H  
ATOM   3091 HG23 VAL A 742      20.452  38.999 110.080  1.00 68.93           H  
ATOM   3092  N   ALA A 743      16.675  41.060 108.741  1.00 71.08           N  
ATOM   3093  CA  ALA A 743      16.814  42.494 108.613  1.00 72.74           C  
ATOM   3094  C   ALA A 743      17.577  42.973 109.860  1.00 74.22           C  
ATOM   3095  O   ALA A 743      17.369  42.495 110.985  1.00 73.76           O  
ATOM   3096  CB  ALA A 743      15.473  43.187 108.492  1.00 72.70           C  
ATOM   3097  H   ALA A 743      16.102  40.729 109.504  1.00 71.08           H  
ATOM   3098  HA  ALA A 743      17.414  42.699 107.725  1.00 72.74           H  
ATOM   3099  HB1 ALA A 743      14.933  42.826 107.612  1.00 72.70           H  
ATOM   3100  HB2 ALA A 743      14.846  43.005 109.372  1.00 72.70           H  
ATOM   3101  HB3 ALA A 743      15.604  44.269 108.391  1.00 72.70           H  
ATOM   3102  N   ILE A 744      18.468  43.932 109.626  1.00 76.55           N  
ATOM   3103  CA  ILE A 744      19.349  44.484 110.653  1.00 79.42           C  
ATOM   3104  C   ILE A 744      19.085  45.996 110.625  1.00 81.78           C  
ATOM   3105  O   ILE A 744      19.128  46.614 109.576  1.00 81.68           O  
ATOM   3106  CB  ILE A 744      20.841  44.184 110.357  1.00 78.93           C  
ATOM   3107  CG1 ILE A 744      21.071  42.665 110.196  1.00 78.23           C  
ATOM   3108  CG2 ILE A 744      21.753  44.813 111.421  1.00 79.20           C  
ATOM   3109  CD1 ILE A 744      22.509  42.273 109.899  1.00 76.67           C  
ATOM   3110  H   ILE A 744      18.532  44.319 108.695  1.00 76.55           H  
ATOM   3111  HA  ILE A 744      19.075  44.069 111.624  1.00 79.42           H  
ATOM   3112  HB  ILE A 744      21.111  44.655 109.408  1.00 78.93           H  
ATOM   3113 HG12 ILE A 744      20.734  42.136 111.092  1.00 78.23           H  
ATOM   3114 HG13 ILE A 744      20.458  42.293 109.367  1.00 78.23           H  
ATOM   3115 HG21 ILE A 744      21.631  45.900 111.454  1.00 79.20           H  
ATOM   3116 HG22 ILE A 744      21.536  44.426 112.419  1.00 79.20           H  
ATOM   3117 HG23 ILE A 744      22.810  44.632 111.205  1.00 79.20           H  
ATOM   3118 HD11 ILE A 744      22.898  42.827 109.040  1.00 76.67           H  
ATOM   3119 HD12 ILE A 744      23.157  42.456 110.759  1.00 76.67           H  
ATOM   3120 HD13 ILE A 744      22.564  41.205 109.665  1.00 76.67           H  
ATOM   3121  N   LYS A 745      18.801  46.561 111.792  1.00 85.39           N  
ATOM   3122  CA  LYS A 745      18.635  47.999 111.981  1.00 88.99           C  
ATOM   3123  C   LYS A 745      19.882  48.451 112.762  1.00 92.58           C  
ATOM   3124  O   LYS A 745      20.033  48.164 113.940  1.00 93.03           O  
ATOM   3125  CB  LYS A 745      17.330  48.331 112.721  1.00 88.32           C  
ATOM   3126  CG  LYS A 745      17.071  49.840 112.822  1.00 86.19           C  
ATOM   3127  CD  LYS A 745      15.628  50.202 113.211  1.00 82.30           C  
ATOM   3128  CE  LYS A 745      15.219  49.691 114.584  1.00 81.37           C  
ATOM   3129  NZ  LYS A 745      13.928  50.247 114.964  1.00 81.75           N1+
ATOM   3130  H   LYS A 745      18.718  45.977 112.612  1.00 85.39           H  
ATOM   3131  HA  LYS A 745      18.604  48.486 111.004  1.00 88.99           H  
ATOM   3132  HB2 LYS A 745      16.501  47.887 112.166  1.00 88.32           H  
ATOM   3133  HB3 LYS A 745      17.326  47.881 113.720  1.00 88.32           H  
ATOM   3134  HG2 LYS A 745      17.768  50.289 113.539  1.00 86.19           H  
ATOM   3135  HG3 LYS A 745      17.275  50.302 111.848  1.00 86.19           H  
ATOM   3136  HD2 LYS A 745      14.938  49.816 112.451  1.00 82.30           H  
ATOM   3137  HD3 LYS A 745      15.536  51.295 113.182  1.00 82.30           H  
ATOM   3138  HE2 LYS A 745      15.934  49.999 115.353  1.00 81.37           H  
ATOM   3139  HE3 LYS A 745      15.127  48.604 114.607  1.00 81.37           H  
ATOM   3140  HZ1 LYS A 745      13.909  51.230 115.221  1.00 81.75           H  
ATOM   3141  HZ2 LYS A 745      13.073  50.122 114.362  1.00 81.75           H  
ATOM   3142  HZ3 LYS A 745      13.612  49.803 115.866  1.00 81.75           H  
ATOM   3143  N   GLU A 746      20.792  49.068 112.023  1.00 97.60           N  
ATOM   3144  CA  GLU A 746      22.041  49.651 112.539  1.00102.07           C  
ATOM   3145  C   GLU A 746      21.718  51.152 112.775  1.00104.89           C  
ATOM   3146  O   GLU A 746      20.988  51.754 111.968  1.00105.33           O  
ATOM   3147  CB  GLU A 746      23.163  49.413 111.526  1.00102.18           C  
ATOM   3148  CG  GLU A 746      24.582  49.574 112.072  1.00103.82           C  
ATOM   3149  CD  GLU A 746      25.565  48.837 111.175  1.00106.27           C  
ATOM   3150  OE1 GLU A 746      25.707  49.221 109.991  1.00107.04           O  
ATOM   3151  OE2 GLU A 746      26.143  47.828 111.635  1.00107.48           O1-
ATOM   3152  H   GLU A 746      20.606  49.183 111.037  1.00 97.60           H  
ATOM   3153  HA  GLU A 746      22.273  49.167 113.489  1.00102.07           H  
ATOM   3154  HB2 GLU A 746      23.056  48.389 111.144  1.00102.18           H  
ATOM   3155  HB3 GLU A 746      23.031  50.086 110.671  1.00102.18           H  
ATOM   3156  HG2 GLU A 746      24.648  49.170 113.087  1.00103.82           H  
ATOM   3157  HG3 GLU A 746      24.851  50.634 112.118  1.00103.82           H  
ATOM   3158  N   LEU A 747      22.206  51.683 113.893  1.00108.57           N  
ATOM   3159  CA  LEU A 747      21.844  53.034 114.342  1.00112.02           C  
ATOM   3160  C   LEU A 747      22.300  54.154 113.359  1.00114.27           C  
ATOM   3161  O   LEU A 747      23.370  54.070 112.707  1.00114.67           O  
ATOM   3162  CB  LEU A 747      22.416  53.294 115.745  1.00111.84           C  
ATOM   3163  CG  LEU A 747      22.041  54.629 116.421  1.00112.70           C  
ATOM   3164  CD1 LEU A 747      20.539  54.800 116.641  1.00113.16           C  
ATOM   3165  CD2 LEU A 747      22.767  54.742 117.765  1.00112.30           C  
ATOM   3166  H   LEU A 747      22.792  51.106 114.479  1.00108.57           H  
ATOM   3167  HA  LEU A 747      20.748  53.042 114.385  1.00112.02           H  
ATOM   3168  HB2 LEU A 747      22.115  52.470 116.400  1.00111.84           H  
ATOM   3169  HB3 LEU A 747      23.508  53.239 115.684  1.00111.84           H  
ATOM   3170  HG  LEU A 747      22.393  55.457 115.798  1.00112.70           H  
ATOM   3171 HD11 LEU A 747      19.980  54.813 115.704  1.00113.16           H  
ATOM   3172 HD12 LEU A 747      20.133  53.990 117.249  1.00113.16           H  
ATOM   3173 HD13 LEU A 747      20.329  55.744 117.155  1.00113.16           H  
ATOM   3174 HD21 LEU A 747      22.461  53.948 118.454  1.00112.30           H  
ATOM   3175 HD22 LEU A 747      23.852  54.675 117.630  1.00112.30           H  
ATOM   3176 HD23 LEU A 747      22.549  55.704 118.237  1.00112.30           H  
ATOM   3177  N   ARG A 748      21.452  55.196 113.283  1.00116.85           N  
ATOM   3178  CA  ARG A 748      21.682  56.376 112.461  1.00119.31           C  
ATOM   3179  C   ARG A 748      22.934  57.211 112.819  1.00120.97           C  
ATOM   3180  O   ARG A 748      23.335  57.357 113.992  1.00121.32           O  
ATOM   3181  CB  ARG A 748      20.480  57.357 112.560  1.00119.22           C  
ATOM   3182  CG  ARG A 748      19.413  57.150 111.485  1.00119.45           C  
ATOM   3183  CD  ARG A 748      19.923  57.450 110.072  1.00119.24           C  
ATOM   3184  NE  ARG A 748      19.449  56.427 109.138  1.00119.39           N  
ATOM   3185  CZ  ARG A 748      20.097  56.000 108.052  1.00119.42           C  
ATOM   3186  NH1 ARG A 748      21.173  56.637 107.606  1.00119.16           N  
ATOM   3187  NH2 ARG A 748      19.665  54.927 107.406  1.00118.98           N1+
ATOM   3188  H   ARG A 748      20.567  55.135 113.767  1.00116.85           H  
ATOM   3189  HA  ARG A 748      21.816  55.999 111.441  1.00119.31           H  
ATOM   3190  HB2 ARG A 748      20.006  57.265 113.546  1.00119.22           H  
ATOM   3191  HB3 ARG A 748      20.810  58.399 112.493  1.00119.22           H  
ATOM   3192  HG2 ARG A 748      18.559  57.805 111.697  1.00119.45           H  
ATOM   3193  HG3 ARG A 748      19.037  56.129 111.557  1.00119.45           H  
ATOM   3194  HD2 ARG A 748      21.007  57.424 110.070  1.00119.24           H  
ATOM   3195  HD3 ARG A 748      19.559  58.422 109.729  1.00119.24           H  
ATOM   3196  HE  ARG A 748      18.640  55.901 109.435  1.00119.39           H  
ATOM   3197 HH11 ARG A 748      21.653  56.303 106.783  1.00119.16           H  
ATOM   3198 HH12 ARG A 748      21.512  57.456 108.090  1.00119.16           H  
ATOM   3199 HH21 ARG A 748      18.847  54.435 107.736  1.00118.98           H  
ATOM   3200 HH22 ARG A 748      20.153  54.602 106.585  1.00118.98           H  
ATOM   3201  N   GLU A 749      23.430  57.895 111.783  1.00122.83           N  
ATOM   3202  CA  GLU A 749      24.466  58.915 111.894  1.00124.62           C  
ATOM   3203  C   GLU A 749      23.985  60.119 112.749  1.00125.38           C  
ATOM   3204  O   GLU A 749      24.789  60.743 113.468  1.00125.50           O  
ATOM   3205  CB  GLU A 749      24.981  59.344 110.503  1.00124.95           C  
ATOM   3206  CG  GLU A 749      24.040  60.159 109.602  1.00126.53           C  
ATOM   3207  CD  GLU A 749      22.689  59.527 109.396  1.00128.94           C  
ATOM   3208  OE1 GLU A 749      22.550  58.603 108.558  1.00129.13           O  
ATOM   3209  OE2 GLU A 749      21.765  59.873 110.180  1.00129.91           O1-
ATOM   3210  H   GLU A 749      23.075  57.698 110.858  1.00122.83           H  
ATOM   3211  HA  GLU A 749      25.292  58.451 112.449  1.00124.62           H  
ATOM   3212  HB2 GLU A 749      25.892  59.940 110.645  1.00124.95           H  
ATOM   3213  HB3 GLU A 749      25.286  58.442 109.955  1.00124.95           H  
ATOM   3214  HG2 GLU A 749      24.513  60.296 108.622  1.00126.53           H  
ATOM   3215  HG3 GLU A 749      23.907  61.164 110.019  1.00126.53           H  
ATOM   3216  N   ALA A 750      22.702  60.482 112.578  1.00126.15           N  
ATOM   3217  CA  ALA A 750      22.005  61.464 113.398  1.00126.59           C  
ATOM   3218  C   ALA A 750      21.668  60.885 114.803  1.00126.92           C  
ATOM   3219  O   ALA A 750      20.517  60.919 115.262  1.00127.20           O  
ATOM   3220  CB  ALA A 750      20.750  61.957 112.688  1.00126.23           C  
ATOM   3221  H   ALA A 750      22.202  60.105 111.786  1.00126.15           H  
ATOM   3222  HA  ALA A 750      22.682  62.313 113.554  1.00126.59           H  
ATOM   3223  HB1 ALA A 750      20.999  62.392 111.714  1.00126.23           H  
ATOM   3224  HB2 ALA A 750      20.043  61.137 112.515  1.00126.23           H  
ATOM   3225  HB3 ALA A 750      20.237  62.722 113.281  1.00126.23           H  
ATOM   3226  N   THR A 751      22.739  60.521 115.518  1.00127.04           N  
ATOM   3227  CA  THR A 751      22.654  59.964 116.873  1.00126.84           C  
ATOM   3228  C   THR A 751      22.405  61.154 117.833  1.00126.63           C  
ATOM   3229  O   THR A 751      23.305  61.702 118.487  1.00126.51           O  
ATOM   3230  CB  THR A 751      23.890  59.114 117.235  1.00127.04           C  
ATOM   3231  OG1 THR A 751      23.801  57.837 116.586  1.00126.19           O  
ATOM   3232  CG2 THR A 751      23.992  58.770 118.718  1.00127.26           C  
ATOM   3233  H   THR A 751      23.651  60.685 115.117  1.00127.04           H  
ATOM   3234  HA  THR A 751      21.768  59.313 116.897  1.00126.84           H  
ATOM   3235  HB  THR A 751      24.817  59.596 116.905  1.00127.04           H  
ATOM   3236 HG21 THR A 751      24.234  59.635 119.339  1.00127.26           H  
ATOM   3237 HG22 THR A 751      23.053  58.334 119.072  1.00127.26           H  
ATOM   3238 HG23 THR A 751      24.769  58.015 118.884  1.00127.26           H  
ATOM   3239  HG1 THR A 751      23.718  57.963 115.613  1.00126.19           H  
ATOM   3240  N   SER A 752      21.128  61.547 117.859  1.00126.36           N  
ATOM   3241  CA  SER A 752      20.599  62.548 118.779  1.00126.25           C  
ATOM   3242  C   SER A 752      20.213  61.837 120.103  1.00126.42           C  
ATOM   3243  O   SER A 752      20.046  60.602 120.106  1.00126.55           O  
ATOM   3244  CB  SER A 752      19.368  63.233 118.174  1.00126.00           C  
ATOM   3245  OG  SER A 752      18.316  62.292 117.923  1.00125.31           O  
ATOM   3246  H   SER A 752      20.481  61.102 117.224  1.00126.36           H  
ATOM   3247  HA  SER A 752      21.387  63.280 118.974  1.00126.25           H  
ATOM   3248  HB2 SER A 752      19.621  63.724 117.227  1.00126.00           H  
ATOM   3249  HB3 SER A 752      18.962  63.994 118.843  1.00126.00           H  
ATOM   3250  HG  SER A 752      18.427  62.000 116.995  1.00125.31           H  
ATOM   3251  N   PRO A 753      20.000  62.615 121.202  1.00126.15           N  
ATOM   3252  CA  PRO A 753      19.639  61.984 122.478  1.00125.71           C  
ATOM   3253  C   PRO A 753      18.327  61.176 122.445  1.00125.06           C  
ATOM   3254  O   PRO A 753      18.148  60.269 123.281  1.00125.02           O  
ATOM   3255  CB  PRO A 753      19.512  63.153 123.459  1.00125.89           C  
ATOM   3256  CG  PRO A 753      20.394  64.234 122.849  1.00126.02           C  
ATOM   3257  CD  PRO A 753      20.169  64.053 121.358  1.00126.03           C  
ATOM   3258  HA  PRO A 753      20.459  61.309 122.755  1.00125.71           H  
ATOM   3259  HB2 PRO A 753      18.476  63.511 123.523  1.00125.89           H  
ATOM   3260  HB3 PRO A 753      19.829  62.879 124.470  1.00125.89           H  
ATOM   3261  HG2 PRO A 753      21.443  64.038 123.099  1.00126.02           H  
ATOM   3262  HG3 PRO A 753      20.139  65.239 123.196  1.00126.02           H  
ATOM   3263  HD2 PRO A 753      20.998  64.438 120.760  1.00126.03           H  
ATOM   3264  HD3 PRO A 753      19.238  64.537 121.044  1.00126.03           H  
ATOM   3265  N   LYS A 754      17.389  61.573 121.577  1.00123.98           N  
ATOM   3266  CA  LYS A 754      16.129  60.839 121.443  1.00122.89           C  
ATOM   3267  C   LYS A 754      16.426  59.568 120.623  1.00121.73           C  
ATOM   3268  O   LYS A 754      15.978  58.474 120.992  1.00121.90           O  
ATOM   3269  CB  LYS A 754      15.029  61.697 120.804  1.00123.17           C  
ATOM   3270  CG  LYS A 754      13.600  61.126 120.940  1.00123.86           C  
ATOM   3271  CD  LYS A 754      13.075  61.107 122.385  1.00124.61           C  
ATOM   3272  CE  LYS A 754      11.564  60.891 122.531  1.00124.34           C  
ATOM   3273  NZ  LYS A 754      11.160  59.522 122.249  1.00123.54           N1+
ATOM   3274  H   LYS A 754      17.579  62.390 121.014  1.00123.98           H  
ATOM   3275  HA  LYS A 754      15.828  60.524 122.448  1.00122.89           H  
ATOM   3276  HB2 LYS A 754      15.045  62.701 121.247  1.00123.17           H  
ATOM   3277  HB3 LYS A 754      15.243  61.833 119.736  1.00123.17           H  
ATOM   3278  HG2 LYS A 754      12.933  61.749 120.332  1.00123.86           H  
ATOM   3279  HG3 LYS A 754      13.570  60.121 120.513  1.00123.86           H  
ATOM   3280  HD2 LYS A 754      13.310  62.075 122.846  1.00124.61           H  
ATOM   3281  HD3 LYS A 754      13.612  60.349 122.964  1.00124.61           H  
ATOM   3282  HE2 LYS A 754      10.989  61.548 121.872  1.00124.34           H  
ATOM   3283  HE3 LYS A 754      11.266  61.087 123.566  1.00124.34           H  
ATOM   3284  HZ1 LYS A 754      10.195  59.261 122.563  1.00123.54           H  
ATOM   3285  HZ2 LYS A 754      11.212  59.240 121.236  1.00123.54           H  
ATOM   3286  HZ3 LYS A 754      11.772  58.786 122.634  1.00123.54           H  
ATOM   3287  N   ALA A 755      17.156  59.695 119.509  1.00119.92           N  
ATOM   3288  CA  ALA A 755      17.393  58.550 118.625  1.00118.05           C  
ATOM   3289  C   ALA A 755      18.243  57.466 119.326  1.00116.66           C  
ATOM   3290  O   ALA A 755      18.081  56.271 119.079  1.00116.33           O  
ATOM   3291  CB  ALA A 755      18.080  58.972 117.336  1.00118.15           C  
ATOM   3292  H   ALA A 755      17.551  60.596 119.283  1.00119.92           H  
ATOM   3293  HA  ALA A 755      16.417  58.106 118.396  1.00118.05           H  
ATOM   3294  HB1 ALA A 755      17.488  59.722 116.803  1.00118.15           H  
ATOM   3295  HB2 ALA A 755      19.067  59.399 117.536  1.00118.15           H  
ATOM   3296  HB3 ALA A 755      18.224  58.114 116.671  1.00118.15           H  
ATOM   3297  N   ASN A 756      19.164  57.915 120.181  1.00114.95           N  
ATOM   3298  CA  ASN A 756      20.027  57.013 120.950  1.00113.19           C  
ATOM   3299  C   ASN A 756      19.190  56.247 122.003  1.00111.61           C  
ATOM   3300  O   ASN A 756      19.550  55.146 122.392  1.00111.42           O  
ATOM   3301  CB  ASN A 756      21.137  57.789 121.647  1.00113.57           C  
ATOM   3302  CG  ASN A 756      22.181  56.865 122.230  1.00114.70           C  
ATOM   3303  OD1 ASN A 756      22.305  56.731 123.456  1.00115.52           O  
ATOM   3304  ND2 ASN A 756      22.965  56.229 121.350  1.00115.69           N  
ATOM   3305  H   ASN A 756      19.249  58.912 120.321  1.00114.95           H  
ATOM   3306  HA  ASN A 756      20.427  56.269 120.249  1.00113.19           H  
ATOM   3307  HB2 ASN A 756      20.737  58.416 122.453  1.00113.57           H  
ATOM   3308  HB3 ASN A 756      21.637  58.464 120.943  1.00113.57           H  
ATOM   3309 HD21 ASN A 756      23.693  55.610 121.676  1.00115.69           H  
ATOM   3310 HD22 ASN A 756      22.828  56.369 120.359  1.00115.69           H  
ATOM   3311  N   LYS A 757      18.137  56.891 122.496  1.00109.76           N  
ATOM   3312  CA  LYS A 757      17.232  56.285 123.467  1.00108.05           C  
ATOM   3313  C   LYS A 757      16.400  55.206 122.749  1.00106.31           C  
ATOM   3314  O   LYS A 757      16.337  54.072 123.226  1.00106.32           O  
ATOM   3315  CB  LYS A 757      16.319  57.338 124.108  1.00108.33           C  
ATOM   3316  CG  LYS A 757      15.131  56.756 124.885  1.00109.15           C  
ATOM   3317  CD  LYS A 757      14.067  57.829 125.114  1.00110.28           C  
ATOM   3318  CE  LYS A 757      12.695  57.274 125.457  1.00110.93           C  
ATOM   3319  NZ  LYS A 757      12.144  56.458 124.374  1.00110.88           N1+
ATOM   3320  H   LYS A 757      17.945  57.833 122.187  1.00109.76           H  
ATOM   3321  HA  LYS A 757      17.833  55.788 124.239  1.00108.05           H  
ATOM   3322  HB2 LYS A 757      16.912  57.982 124.769  1.00108.33           H  
ATOM   3323  HB3 LYS A 757      15.931  57.998 123.327  1.00108.33           H  
ATOM   3324  HG2 LYS A 757      14.680  55.928 124.334  1.00109.15           H  
ATOM   3325  HG3 LYS A 757      15.471  56.346 125.843  1.00109.15           H  
ATOM   3326  HD2 LYS A 757      13.966  58.455 124.221  1.00110.28           H  
ATOM   3327  HD3 LYS A 757      14.399  58.494 125.920  1.00110.28           H  
ATOM   3328  HE2 LYS A 757      12.009  58.110 125.604  1.00110.93           H  
ATOM   3329  HE3 LYS A 757      12.707  56.663 126.364  1.00110.93           H  
ATOM   3330  HZ1 LYS A 757      12.471  56.678 123.400  1.00110.88           H  
ATOM   3331  HZ2 LYS A 757      12.325  55.437 124.514  1.00110.88           H  
ATOM   3332  HZ3 LYS A 757      11.103  56.574 124.341  1.00110.88           H  
ATOM   3333  N   GLU A 758      15.749  55.568 121.648  1.00103.87           N  
ATOM   3334  CA  GLU A 758      14.653  54.755 121.122  1.00101.51           C  
ATOM   3335  C   GLU A 758      15.160  53.312 120.808  1.00 98.72           C  
ATOM   3336  O   GLU A 758      14.398  52.343 120.932  1.00 98.30           O  
ATOM   3337  CB  GLU A 758      14.026  55.289 119.830  1.00102.28           C  
ATOM   3338  CG  GLU A 758      13.566  56.736 119.773  1.00104.58           C  
ATOM   3339  CD  GLU A 758      12.652  57.392 120.786  1.00107.75           C  
ATOM   3340  OE1 GLU A 758      12.812  57.166 122.015  1.00109.10           O  
ATOM   3341  OE2 GLU A 758      11.834  58.229 120.319  1.00108.67           O1-
ATOM   3342  H   GLU A 758      16.005  56.436 121.198  1.00103.87           H  
ATOM   3343  HA  GLU A 758      13.899  54.678 121.913  1.00101.51           H  
ATOM   3344  HB2 GLU A 758      14.735  55.145 119.003  1.00102.28           H  
ATOM   3345  HB3 GLU A 758      13.168  54.652 119.584  1.00102.28           H  
ATOM   3346  HG2 GLU A 758      13.068  56.855 118.802  1.00104.58           H  
ATOM   3347  HG3 GLU A 758      14.447  57.373 119.691  1.00104.58           H  
ATOM   3348  N   ILE A 759      16.394  53.227 120.334  1.00 95.15           N  
ATOM   3349  CA  ILE A 759      16.969  51.943 119.934  1.00 91.83           C  
ATOM   3350  C   ILE A 759      17.295  51.057 121.169  1.00 89.60           C  
ATOM   3351  O   ILE A 759      17.324  49.833 121.088  1.00 89.32           O  
ATOM   3352  CB  ILE A 759      18.185  52.148 118.997  1.00 91.76           C  
ATOM   3353  CG1 ILE A 759      18.439  50.867 118.181  1.00 91.64           C  
ATOM   3354  CG2 ILE A 759      19.442  52.590 119.756  1.00 92.08           C  
ATOM   3355  CD1 ILE A 759      19.388  51.053 117.008  1.00 91.21           C  
ATOM   3356  H   ILE A 759      16.946  54.069 120.245  1.00 95.15           H  
ATOM   3357  HA  ILE A 759      16.175  51.418 119.386  1.00 91.83           H  
ATOM   3358  HB  ILE A 759      17.929  52.946 118.286  1.00 91.76           H  
ATOM   3359 HG12 ILE A 759      18.838  50.094 118.843  1.00 91.64           H  
ATOM   3360 HG13 ILE A 759      17.489  50.494 117.781  1.00 91.64           H  
ATOM   3361 HG21 ILE A 759      19.253  53.507 120.321  1.00 92.08           H  
ATOM   3362 HG22 ILE A 759      19.788  51.821 120.454  1.00 92.08           H  
ATOM   3363 HG23 ILE A 759      20.273  52.794 119.078  1.00 92.08           H  
ATOM   3364 HD11 ILE A 759      19.041  51.848 116.341  1.00 91.21           H  
ATOM   3365 HD12 ILE A 759      20.395  51.295 117.350  1.00 91.21           H  
ATOM   3366 HD13 ILE A 759      19.452  50.129 116.424  1.00 91.21           H  
ATOM   3367  N   LEU A 760      17.617  51.694 122.285  1.00 86.83           N  
ATOM   3368  CA  LEU A 760      17.941  50.991 123.530  1.00 84.28           C  
ATOM   3369  C   LEU A 760      16.622  50.581 124.223  1.00 82.88           C  
ATOM   3370  O   LEU A 760      16.570  49.631 124.987  1.00 82.75           O  
ATOM   3371  CB  LEU A 760      18.793  51.847 124.472  1.00 83.99           C  
ATOM   3372  CG  LEU A 760      20.197  52.178 123.925  1.00 82.74           C  
ATOM   3373  CD1 LEU A 760      20.905  53.152 124.870  1.00 82.17           C  
ATOM   3374  CD2 LEU A 760      21.060  50.931 123.726  1.00 81.27           C  
ATOM   3375  H   LEU A 760      17.600  52.703 122.320  1.00 86.83           H  
ATOM   3376  HA  LEU A 760      18.455  50.058 123.279  1.00 84.28           H  
ATOM   3377  HB2 LEU A 760      18.263  52.784 124.687  1.00 83.99           H  
ATOM   3378  HB3 LEU A 760      18.895  51.332 125.436  1.00 83.99           H  
ATOM   3379  HG  LEU A 760      20.096  52.673 122.953  1.00 82.74           H  
ATOM   3380 HD11 LEU A 760      20.319  54.067 124.999  1.00 82.17           H  
ATOM   3381 HD12 LEU A 760      21.059  52.705 125.859  1.00 82.17           H  
ATOM   3382 HD13 LEU A 760      21.884  53.438 124.472  1.00 82.17           H  
ATOM   3383 HD21 LEU A 760      21.137  50.349 124.651  1.00 81.27           H  
ATOM   3384 HD22 LEU A 760      20.651  50.282 122.946  1.00 81.27           H  
ATOM   3385 HD23 LEU A 760      22.074  51.206 123.415  1.00 81.27           H  
ATOM   3386  N   ASP A 761      15.569  51.316 123.917  1.00 81.22           N  
ATOM   3387  CA  ASP A 761      14.210  51.016 124.380  1.00 79.77           C  
ATOM   3388  C   ASP A 761      13.797  49.707 123.664  1.00 78.34           C  
ATOM   3389  O   ASP A 761      13.335  48.753 124.304  1.00 77.87           O  
ATOM   3390  CB  ASP A 761      13.244  52.132 124.000  1.00 80.37           C  
ATOM   3391  CG  ASP A 761      12.689  52.805 125.212  1.00 82.25           C  
ATOM   3392  OD1 ASP A 761      12.331  52.115 126.195  1.00 84.38           O  
ATOM   3393  OD2 ASP A 761      12.551  54.059 125.171  1.00 83.87           O1-
ATOM   3394  H   ASP A 761      15.684  52.116 123.311  1.00 81.22           H  
ATOM   3395  HA  ASP A 761      14.267  50.809 125.454  1.00 79.77           H  
ATOM   3396  HB2 ASP A 761      12.382  51.754 123.438  1.00 80.37           H  
ATOM   3397  HB3 ASP A 761      13.723  52.894 123.381  1.00 80.37           H  
ATOM   3398  N   GLU A 762      13.965  49.710 122.339  1.00 76.59           N  
ATOM   3399  CA  GLU A 762      13.625  48.552 121.530  1.00 75.07           C  
ATOM   3400  C   GLU A 762      14.433  47.305 121.910  1.00 73.65           C  
ATOM   3401  O   GLU A 762      13.904  46.190 121.805  1.00 73.17           O  
ATOM   3402  CB  GLU A 762      13.848  48.790 120.044  1.00 75.28           C  
ATOM   3403  CG  GLU A 762      12.791  49.711 119.475  1.00 77.45           C  
ATOM   3404  CD  GLU A 762      12.543  49.262 118.075  1.00 79.75           C  
ATOM   3405  OE1 GLU A 762      13.378  49.562 117.198  1.00 80.66           O  
ATOM   3406  OE2 GLU A 762      11.491  48.622 117.829  1.00 80.60           O1-
ATOM   3407  H   GLU A 762      14.275  50.561 121.891  1.00 76.59           H  
ATOM   3408  HA  GLU A 762      12.574  48.311 121.733  1.00 75.07           H  
ATOM   3409  HB2 GLU A 762      14.838  49.229 119.871  1.00 75.28           H  
ATOM   3410  HB3 GLU A 762      13.841  47.825 119.520  1.00 75.28           H  
ATOM   3411  HG2 GLU A 762      13.142  50.743 119.467  1.00 77.45           H  
ATOM   3412  HG3 GLU A 762      11.862  49.658 120.048  1.00 77.45           H  
ATOM   3413  N   ALA A 763      15.686  47.519 122.321  1.00 71.91           N  
ATOM   3414  CA  ALA A 763      16.563  46.415 122.683  1.00 69.93           C  
ATOM   3415  C   ALA A 763      15.971  45.634 123.877  1.00 68.69           C  
ATOM   3416  O   ALA A 763      16.220  44.439 124.027  1.00 68.77           O  
ATOM   3417  CB  ALA A 763      17.960  46.902 123.032  1.00 69.71           C  
ATOM   3418  H   ALA A 763      16.013  48.472 122.385  1.00 71.91           H  
ATOM   3419  HA  ALA A 763      16.603  45.735 121.826  1.00 69.93           H  
ATOM   3420  HB1 ALA A 763      18.408  47.444 122.193  1.00 69.71           H  
ATOM   3421  HB2 ALA A 763      17.946  47.573 123.897  1.00 69.71           H  
ATOM   3422  HB3 ALA A 763      18.613  46.060 123.283  1.00 69.71           H  
ATOM   3423  N   TYR A 764      15.204  46.327 124.714  1.00 66.95           N  
ATOM   3424  CA  TYR A 764      14.518  45.707 125.844  1.00 65.71           C  
ATOM   3425  C   TYR A 764      13.094  45.296 125.386  1.00 65.42           C  
ATOM   3426  O   TYR A 764      12.648  44.182 125.668  1.00 65.10           O  
ATOM   3427  CB  TYR A 764      14.460  46.653 127.051  1.00 65.18           C  
ATOM   3428  CG  TYR A 764      14.108  45.918 128.323  1.00 64.14           C  
ATOM   3429  CD1 TYR A 764      12.808  45.899 128.808  1.00 64.18           C  
ATOM   3430  CD2 TYR A 764      15.070  45.198 129.017  1.00 63.61           C  
ATOM   3431  CE1 TYR A 764      12.472  45.177 129.946  1.00 64.42           C  
ATOM   3432  CE2 TYR A 764      14.743  44.471 130.167  1.00 63.43           C  
ATOM   3433  CZ  TYR A 764      13.437  44.460 130.624  1.00 63.84           C  
ATOM   3434  OH  TYR A 764      13.063  43.750 131.725  1.00 62.83           O  
ATOM   3435  H   TYR A 764      15.008  47.302 124.538  1.00 66.95           H  
ATOM   3436  HA  TYR A 764      15.050  44.785 126.106  1.00 65.71           H  
ATOM   3437  HB2 TYR A 764      15.434  47.141 127.193  1.00 65.18           H  
ATOM   3438  HB3 TYR A 764      13.746  47.470 126.883  1.00 65.18           H  
ATOM   3439  HD1 TYR A 764      12.042  46.457 128.290  1.00 64.18           H  
ATOM   3440  HD2 TYR A 764      16.091  45.200 128.663  1.00 63.61           H  
ATOM   3441  HE1 TYR A 764      11.452  45.178 130.302  1.00 64.42           H  
ATOM   3442  HE2 TYR A 764      15.507  43.920 130.695  1.00 63.43           H  
ATOM   3443  HH  TYR A 764      13.858  43.355 132.121  1.00 62.83           H  
ATOM   3444  N   VAL A 765      12.364  46.221 124.774  1.00 65.13           N  
ATOM   3445  CA  VAL A 765      10.938  46.032 124.489  1.00 64.62           C  
ATOM   3446  C   VAL A 765      10.716  44.938 123.415  1.00 64.69           C  
ATOM   3447  O   VAL A 765       9.792  44.125 123.559  1.00 64.41           O  
ATOM   3448  CB  VAL A 765      10.243  47.362 124.111  1.00 64.17           C  
ATOM   3449  CG1 VAL A 765       8.803  47.153 123.625  1.00 63.90           C  
ATOM   3450  CG2 VAL A 765      10.208  48.318 125.313  1.00 63.97           C  
ATOM   3451  H   VAL A 765      12.785  47.104 124.525  1.00 65.13           H  
ATOM   3452  HA  VAL A 765      10.488  45.645 125.413  1.00 64.62           H  
ATOM   3453  HB  VAL A 765      10.802  47.847 123.302  1.00 64.17           H  
ATOM   3454 HG11 VAL A 765       8.776  46.612 122.674  1.00 63.90           H  
ATOM   3455 HG12 VAL A 765       8.214  46.590 124.358  1.00 63.90           H  
ATOM   3456 HG13 VAL A 765       8.304  48.114 123.462  1.00 63.90           H  
ATOM   3457 HG21 VAL A 765       9.596  47.909 126.124  1.00 63.97           H  
ATOM   3458 HG22 VAL A 765      11.207  48.508 125.715  1.00 63.97           H  
ATOM   3459 HG23 VAL A 765       9.781  49.285 125.025  1.00 63.97           H  
ATOM   3460  N   MET A 766      11.502  44.945 122.341  1.00 64.31           N  
ATOM   3461  CA  MET A 766      11.293  44.011 121.223  1.00 64.39           C  
ATOM   3462  C   MET A 766      11.833  42.591 121.594  1.00 62.80           C  
ATOM   3463  O   MET A 766      11.581  41.619 120.905  1.00 62.70           O  
ATOM   3464  CB  MET A 766      11.904  44.527 119.910  1.00 63.84           C  
ATOM   3465  CG  MET A 766      11.246  43.866 118.691  1.00 65.63           C  
ATOM   3466  SD  MET A 766      12.240  43.958 117.159  1.00 69.21           S  
ATOM   3467  CE  MET A 766      12.246  45.747 116.901  1.00 68.48           C  
ATOM   3468  H   MET A 766      12.280  45.588 122.310  1.00 64.31           H  
ATOM   3469  HA  MET A 766      10.207  43.911 121.099  1.00 64.39           H  
ATOM   3470  HB2 MET A 766      12.985  44.353 119.918  1.00 63.84           H  
ATOM   3471  HB3 MET A 766      11.760  45.612 119.840  1.00 63.84           H  
ATOM   3472  HG2 MET A 766      10.262  44.307 118.504  1.00 65.63           H  
ATOM   3473  HG3 MET A 766      11.082  42.802 118.864  1.00 65.63           H  
ATOM   3474  HE1 MET A 766      11.223  46.125 116.857  1.00 68.48           H  
ATOM   3475  HE2 MET A 766      12.805  46.238 117.699  1.00 68.48           H  
ATOM   3476  HE3 MET A 766      12.738  45.970 115.951  1.00 68.48           H  
ATOM   3477  N   ALA A 767      12.568  42.541 122.693  1.00 61.76           N  
ATOM   3478  CA  ALA A 767      13.047  41.303 123.307  1.00 60.91           C  
ATOM   3479  C   ALA A 767      12.068  40.795 124.391  1.00 60.72           C  
ATOM   3480  O   ALA A 767      12.255  39.716 124.984  1.00 60.35           O  
ATOM   3481  CB  ALA A 767      14.411  41.519 123.941  1.00 60.28           C  
ATOM   3482  H   ALA A 767      12.794  43.405 123.165  1.00 61.76           H  
ATOM   3483  HA  ALA A 767      13.109  40.526 122.537  1.00 60.91           H  
ATOM   3484  HB1 ALA A 767      15.115  41.927 123.213  1.00 60.28           H  
ATOM   3485  HB2 ALA A 767      14.357  42.222 124.779  1.00 60.28           H  
ATOM   3486  HB3 ALA A 767      14.818  40.579 124.324  1.00 60.28           H  
ATOM   3487  N   SER A 768      10.999  41.543 124.631  1.00 60.19           N  
ATOM   3488  CA  SER A 768      10.063  41.304 125.732  1.00 59.53           C  
ATOM   3489  C   SER A 768       8.667  40.910 125.204  1.00 59.12           C  
ATOM   3490  O   SER A 768       7.659  41.009 125.899  1.00 59.34           O  
ATOM   3491  CB  SER A 768       9.937  42.548 126.616  1.00 59.64           C  
ATOM   3492  OG  SER A 768      11.138  42.797 127.343  1.00 59.29           O  
ATOM   3493  H   SER A 768      10.760  42.301 124.006  1.00 60.19           H  
ATOM   3494  HA  SER A 768      10.428  40.466 126.338  1.00 59.53           H  
ATOM   3495  HB2 SER A 768       9.151  42.420 127.361  1.00 59.64           H  
ATOM   3496  HB3 SER A 768       9.684  43.442 126.040  1.00 59.64           H  
ATOM   3497  HG  SER A 768      11.789  43.154 126.692  1.00 59.29           H  
ATOM   3498  N   VAL A 769       8.630  40.435 123.972  1.00 58.45           N  
ATOM   3499  CA  VAL A 769       7.414  40.067 123.258  1.00 57.61           C  
ATOM   3500  C   VAL A 769       7.673  38.806 122.407  1.00 57.71           C  
ATOM   3501  O   VAL A 769       8.729  38.640 121.816  1.00 57.35           O  
ATOM   3502  CB  VAL A 769       6.899  41.222 122.356  1.00 57.20           C  
ATOM   3503  CG1 VAL A 769       6.343  42.384 123.188  1.00 55.72           C  
ATOM   3504  CG2 VAL A 769       7.963  41.756 121.389  1.00 57.94           C  
ATOM   3505  H   VAL A 769       9.484  40.344 123.441  1.00 58.45           H  
ATOM   3506  HA  VAL A 769       6.642  39.821 123.999  1.00 57.61           H  
ATOM   3507  HB  VAL A 769       6.077  40.836 121.741  1.00 57.20           H  
ATOM   3508 HG11 VAL A 769       5.604  42.034 123.916  1.00 55.72           H  
ATOM   3509 HG12 VAL A 769       7.134  42.908 123.733  1.00 55.72           H  
ATOM   3510 HG13 VAL A 769       5.848  43.116 122.540  1.00 55.72           H  
ATOM   3511 HG21 VAL A 769       8.845  42.116 121.924  1.00 57.94           H  
ATOM   3512 HG22 VAL A 769       8.283  40.985 120.682  1.00 57.94           H  
ATOM   3513 HG23 VAL A 769       7.571  42.595 120.803  1.00 57.94           H  
ATOM   3514  N   ASP A 770       6.647  37.969 122.308  1.00 57.78           N  
ATOM   3515  CA  ASP A 770       6.659  36.755 121.481  1.00 58.04           C  
ATOM   3516  C   ASP A 770       5.182  36.519 121.092  1.00 57.51           C  
ATOM   3517  O   ASP A 770       4.312  36.373 121.938  1.00 58.02           O  
ATOM   3518  CB  ASP A 770       7.221  35.574 122.253  1.00 58.21           C  
ATOM   3519  CG  ASP A 770       7.544  34.571 121.183  1.00 61.17           C  
ATOM   3520  OD1 ASP A 770       8.730  34.216 121.054  1.00 63.70           O  
ATOM   3521  OD2 ASP A 770       6.637  34.174 120.433  1.00 65.93           O1-
ATOM   3522  H   ASP A 770       5.805  38.163 122.830  1.00 57.78           H  
ATOM   3523  HA  ASP A 770       7.257  36.972 120.586  1.00 58.04           H  
ATOM   3524  HB2 ASP A 770       6.503  35.149 122.962  1.00 58.21           H  
ATOM   3525  HB3 ASP A 770       8.127  35.847 122.806  1.00 58.21           H  
ATOM   3526  N   ASN A 771       4.916  36.640 119.799  1.00 56.69           N  
ATOM   3527  CA  ASN A 771       3.577  36.579 119.222  1.00 55.90           C  
ATOM   3528  C   ASN A 771       3.761  36.397 117.691  1.00 55.69           C  
ATOM   3529  O   ASN A 771       4.571  37.113 117.119  1.00 56.34           O  
ATOM   3530  CB  ASN A 771       2.828  37.882 119.488  1.00 56.27           C  
ATOM   3531  CG  ASN A 771       1.419  37.809 118.964  1.00 55.25           C  
ATOM   3532  OD1 ASN A 771       1.171  37.960 117.777  1.00 53.54           O  
ATOM   3533  ND2 ASN A 771       0.484  37.559 119.858  1.00 53.33           N  
ATOM   3534  H   ASN A 771       5.681  36.754 119.149  1.00 56.69           H  
ATOM   3535  HA  ASN A 771       3.055  35.742 119.688  1.00 55.90           H  
ATOM   3536  HB2 ASN A 771       3.319  38.731 119.007  1.00 56.27           H  
ATOM   3537  HB3 ASN A 771       2.812  38.105 120.558  1.00 56.27           H  
ATOM   3538 HD21 ASN A 771      -0.482  37.484 119.572  1.00 53.33           H  
ATOM   3539 HD22 ASN A 771       0.733  37.441 120.830  1.00 53.33           H  
ATOM   3540  N   PRO A 772       2.997  35.527 117.057  1.00 55.00           N  
ATOM   3541  CA  PRO A 772       3.108  35.337 115.601  1.00 54.56           C  
ATOM   3542  C   PRO A 772       2.817  36.547 114.687  1.00 54.54           C  
ATOM   3543  O   PRO A 772       3.071  36.476 113.492  1.00 54.48           O  
ATOM   3544  CB  PRO A 772       2.084  34.242 115.275  1.00 54.10           C  
ATOM   3545  CG  PRO A 772       1.933  33.485 116.581  1.00 53.91           C  
ATOM   3546  CD  PRO A 772       2.044  34.582 117.625  1.00 55.50           C  
ATOM   3547  HA  PRO A 772       4.132  34.998 115.396  1.00 54.56           H  
ATOM   3548  HB2 PRO A 772       1.118  34.674 114.984  1.00 54.10           H  
ATOM   3549  HB3 PRO A 772       2.417  33.598 114.455  1.00 54.10           H  
ATOM   3550  HG2 PRO A 772       2.760  32.773 116.694  1.00 53.91           H  
ATOM   3551  HG3 PRO A 772       0.992  32.931 116.649  1.00 53.91           H  
ATOM   3552  HD2 PRO A 772       2.378  34.180 118.583  1.00 55.50           H  
ATOM   3553  HD3 PRO A 772       1.090  35.102 117.759  1.00 55.50           H  
ATOM   3554  N   HIS A 773       2.277  37.616 115.245  1.00 54.48           N  
ATOM   3555  CA  HIS A 773       1.959  38.849 114.516  1.00 54.73           C  
ATOM   3556  C   HIS A 773       2.774  40.059 115.059  1.00 55.64           C  
ATOM   3557  O   HIS A 773       2.406  41.204 114.867  1.00 56.18           O  
ATOM   3558  CB  HIS A 773       0.454  39.145 114.488  1.00 54.23           C  
ATOM   3559  CG  HIS A 773      -0.318  38.101 113.742  1.00 53.78           C  
ATOM   3560  ND1 HIS A 773      -0.333  38.034 112.369  1.00 52.61           N  
ATOM   3561  CD2 HIS A 773      -1.126  37.107 114.174  1.00 52.75           C  
ATOM   3562  CE1 HIS A 773      -1.118  37.046 111.988  1.00 52.39           C  
ATOM   3563  NE2 HIS A 773      -1.609  36.464 113.065  1.00 53.03           N  
ATOM   3564  H   HIS A 773       2.094  37.629 116.239  1.00 54.48           H  
ATOM   3565  HA  HIS A 773       2.292  38.722 113.482  1.00 54.73           H  
ATOM   3566  HB2 HIS A 773       0.264  40.118 114.017  1.00 54.23           H  
ATOM   3567  HB3 HIS A 773       0.069  39.222 115.513  1.00 54.23           H  
ATOM   3568  HD1 HIS A 773       0.213  38.689 111.707  1.00 52.61           H  
ATOM   3569  HD2 HIS A 773      -1.349  36.865 115.203  1.00 52.75           H  
ATOM   3570  HE1 HIS A 773      -1.324  36.761 110.966  1.00 52.39           H  
ATOM   3571  N   VAL A 774       3.941  39.757 115.595  1.00 56.40           N  
ATOM   3572  CA  VAL A 774       4.916  40.755 116.046  1.00 56.52           C  
ATOM   3573  C   VAL A 774       6.308  40.349 115.489  1.00 57.31           C  
ATOM   3574  O   VAL A 774       6.623  39.176 115.345  1.00 57.70           O  
ATOM   3575  CB  VAL A 774       4.889  40.863 117.591  1.00 56.29           C  
ATOM   3576  CG1 VAL A 774       6.026  41.708 118.161  1.00 55.88           C  
ATOM   3577  CG2 VAL A 774       3.555  41.451 118.079  1.00 55.28           C  
ATOM   3578  H   VAL A 774       4.186  38.785 115.720  1.00 56.40           H  
ATOM   3579  HA  VAL A 774       4.653  41.727 115.610  1.00 56.52           H  
ATOM   3580  HB  VAL A 774       4.994  39.857 118.015  1.00 56.29           H  
ATOM   3581 HG11 VAL A 774       6.982  41.186 118.072  1.00 55.88           H  
ATOM   3582 HG12 VAL A 774       6.102  42.669 117.648  1.00 55.88           H  
ATOM   3583 HG13 VAL A 774       5.869  41.905 119.226  1.00 55.88           H  
ATOM   3584 HG21 VAL A 774       3.393  42.454 117.671  1.00 55.28           H  
ATOM   3585 HG22 VAL A 774       2.707  40.824 117.788  1.00 55.28           H  
ATOM   3586 HG23 VAL A 774       3.538  41.524 119.172  1.00 55.28           H  
ATOM   3587  N   CYS A 775       7.132  41.355 115.246  1.00 58.30           N  
ATOM   3588  CA  CYS A 775       8.534  41.157 114.871  1.00 59.80           C  
ATOM   3589  C   CYS A 775       9.303  40.941 116.190  1.00 60.37           C  
ATOM   3590  O   CYS A 775       9.364  41.809 117.048  1.00 61.07           O  
ATOM   3591  CB  CYS A 775       9.134  42.341 114.114  1.00 59.66           C  
ATOM   3592  SG  CYS A 775       8.525  42.366 112.390  1.00 63.39           S  
ATOM   3593  H   CYS A 775       6.809  42.302 115.381  1.00 58.30           H  
ATOM   3594  HA  CYS A 775       8.609  40.244 114.266  1.00 59.80           H  
ATOM   3595  HB2 CYS A 775      10.226  42.274 114.082  1.00 59.66           H  
ATOM   3596  HB3 CYS A 775       8.869  43.292 114.589  1.00 59.66           H  
ATOM   3597  HG  CYS A 775       9.171  41.264 111.975  1.00 63.39           H  
ATOM   3598  N   ARG A 776       9.810  39.726 116.348  1.00 60.69           N  
ATOM   3599  CA  ARG A 776      10.539  39.279 117.541  1.00 61.02           C  
ATOM   3600  C   ARG A 776      12.024  39.614 117.297  1.00 60.74           C  
ATOM   3601  O   ARG A 776      12.559  39.348 116.217  1.00 60.58           O  
ATOM   3602  CB  ARG A 776      10.327  37.768 117.703  1.00 61.63           C  
ATOM   3603  CG  ARG A 776      11.089  37.140 118.873  1.00 64.21           C  
ATOM   3604  CD  ARG A 776      10.578  35.728 119.179  1.00 69.27           C  
ATOM   3605  NE  ARG A 776      10.806  34.795 118.061  1.00 74.47           N  
ATOM   3606  CZ  ARG A 776      10.212  33.595 117.958  1.00 77.14           C  
ATOM   3607  NH1 ARG A 776       9.433  33.108 118.930  1.00 78.03           N  
ATOM   3608  NH2 ARG A 776      10.408  32.861 116.868  1.00 77.83           N1+
ATOM   3609  H   ARG A 776       9.719  39.057 115.597  1.00 60.69           H  
ATOM   3610  HA  ARG A 776      10.164  39.821 118.416  1.00 61.02           H  
ATOM   3611  HB2 ARG A 776       9.251  37.587 117.829  1.00 61.63           H  
ATOM   3612  HB3 ARG A 776      10.615  37.251 116.778  1.00 61.63           H  
ATOM   3613  HG2 ARG A 776      10.964  37.758 119.770  1.00 64.21           H  
ATOM   3614  HG3 ARG A 776      12.159  37.101 118.642  1.00 64.21           H  
ATOM   3615  HD2 ARG A 776       9.503  35.798 119.357  1.00 69.27           H  
ATOM   3616  HD3 ARG A 776      11.095  35.335 120.060  1.00 69.27           H  
ATOM   3617  HE  ARG A 776      11.395  35.086 117.294  1.00 74.47           H  
ATOM   3618 HH11 ARG A 776       9.006  32.199 118.828  1.00 78.03           H  
ATOM   3619 HH12 ARG A 776       9.271  33.651 119.767  1.00 78.03           H  
ATOM   3620 HH21 ARG A 776      11.000  33.207 116.126  1.00 77.83           H  
ATOM   3621 HH22 ARG A 776       9.966  31.957 116.782  1.00 77.83           H  
ATOM   3622  N   LEU A 777      12.664  40.213 118.302  1.00 60.93           N  
ATOM   3623  CA  LEU A 777      14.078  40.575 118.217  1.00 60.76           C  
ATOM   3624  C   LEU A 777      14.890  39.269 118.296  1.00 60.76           C  
ATOM   3625  O   LEU A 777      14.704  38.444 119.166  1.00 61.03           O  
ATOM   3626  CB  LEU A 777      14.463  41.524 119.353  1.00 60.30           C  
ATOM   3627  CG  LEU A 777      15.805  42.256 119.192  1.00 59.61           C  
ATOM   3628  CD1 LEU A 777      15.840  43.199 117.991  1.00 57.97           C  
ATOM   3629  CD2 LEU A 777      16.083  43.075 120.455  1.00 61.10           C  
ATOM   3630  H   LEU A 777      12.140  40.453 119.132  1.00 60.93           H  
ATOM   3631  HA  LEU A 777      14.224  41.042 117.241  1.00 60.76           H  
ATOM   3632  HB2 LEU A 777      13.681  42.279 119.453  1.00 60.30           H  
ATOM   3633  HB3 LEU A 777      14.472  40.969 120.301  1.00 60.30           H  
ATOM   3634  HG  LEU A 777      16.604  41.517 119.075  1.00 59.61           H  
ATOM   3635 HD11 LEU A 777      15.534  42.714 117.065  1.00 57.97           H  
ATOM   3636 HD12 LEU A 777      15.193  44.068 118.147  1.00 57.97           H  
ATOM   3637 HD13 LEU A 777      16.859  43.567 117.838  1.00 57.97           H  
ATOM   3638 HD21 LEU A 777      15.256  43.756 120.681  1.00 61.10           H  
ATOM   3639 HD22 LEU A 777      16.222  42.420 121.317  1.00 61.10           H  
ATOM   3640 HD23 LEU A 777      16.985  43.679 120.342  1.00 61.10           H  
ATOM   3641  N   LEU A 778      15.756  39.063 117.322  1.00 61.08           N  
ATOM   3642  CA  LEU A 778      16.607  37.871 117.285  1.00 61.82           C  
ATOM   3643  C   LEU A 778      17.875  38.118 118.117  1.00 62.93           C  
ATOM   3644  O   LEU A 778      18.443  37.203 118.704  1.00 63.52           O  
ATOM   3645  CB  LEU A 778      16.998  37.503 115.850  1.00 61.30           C  
ATOM   3646  CG  LEU A 778      15.829  36.941 115.018  1.00 60.87           C  
ATOM   3647  CD1 LEU A 778      16.247  36.842 113.552  1.00 59.12           C  
ATOM   3648  CD2 LEU A 778      15.374  35.571 115.526  1.00 57.23           C  
ATOM   3649  H   LEU A 778      15.844  39.729 116.567  1.00 61.08           H  
ATOM   3650  HA  LEU A 778      16.081  37.042 117.771  1.00 61.82           H  
ATOM   3651  HB2 LEU A 778      17.409  38.389 115.351  1.00 61.30           H  
ATOM   3652  HB3 LEU A 778      17.812  36.766 115.869  1.00 61.30           H  
ATOM   3653  HG  LEU A 778      14.976  37.629 115.074  1.00 60.87           H  
ATOM   3654 HD11 LEU A 778      16.549  37.822 113.169  1.00 59.12           H  
ATOM   3655 HD12 LEU A 778      17.087  36.155 113.421  1.00 59.12           H  
ATOM   3656 HD13 LEU A 778      15.422  36.486 112.930  1.00 59.12           H  
ATOM   3657 HD21 LEU A 778      16.218  34.879 115.611  1.00 57.23           H  
ATOM   3658 HD22 LEU A 778      14.899  35.648 116.508  1.00 57.23           H  
ATOM   3659 HD23 LEU A 778      14.643  35.121 114.849  1.00 57.23           H  
ATOM   3660  N   GLY A 779      18.354  39.352 118.095  1.00 63.90           N  
ATOM   3661  CA  GLY A 779      19.567  39.698 118.785  1.00 65.09           C  
ATOM   3662  C   GLY A 779      19.979  41.149 118.581  1.00 66.28           C  
ATOM   3663  O   GLY A 779      19.351  41.939 117.890  1.00 66.70           O  
ATOM   3664  H   GLY A 779      17.829  40.079 117.629  1.00 63.90           H  
ATOM   3665  HA2 GLY A 779      19.397  39.528 119.851  1.00 65.09           H  
ATOM   3666  HA3 GLY A 779      20.366  39.037 118.445  1.00 65.09           H  
ATOM   3667  N   ILE A 780      21.046  41.505 119.278  1.00 67.64           N  
ATOM   3668  CA  ILE A 780      21.679  42.823 119.211  1.00 68.89           C  
ATOM   3669  C   ILE A 780      23.217  42.632 119.217  1.00 69.72           C  
ATOM   3670  O   ILE A 780      23.687  41.589 119.652  1.00 69.15           O  
ATOM   3671  CB  ILE A 780      21.254  43.733 120.403  1.00 68.80           C  
ATOM   3672  CG1 ILE A 780      21.657  43.145 121.776  1.00 68.88           C  
ATOM   3673  CG2 ILE A 780      19.758  44.025 120.344  1.00 68.96           C  
ATOM   3674  CD1 ILE A 780      21.370  44.076 122.947  1.00 69.42           C  
ATOM   3675  H   ILE A 780      21.465  40.872 119.944  1.00 67.64           H  
ATOM   3676  HA  ILE A 780      21.402  43.285 118.259  1.00 68.89           H  
ATOM   3677  HB  ILE A 780      21.769  44.696 120.298  1.00 68.80           H  
ATOM   3678 HG12 ILE A 780      21.146  42.191 121.948  1.00 68.88           H  
ATOM   3679 HG13 ILE A 780      22.731  42.933 121.786  1.00 68.88           H  
ATOM   3680 HG21 ILE A 780      19.472  44.358 119.347  1.00 68.96           H  
ATOM   3681 HG22 ILE A 780      19.174  43.132 120.571  1.00 68.96           H  
ATOM   3682 HG23 ILE A 780      19.470  44.813 121.045  1.00 68.96           H  
ATOM   3683 HD11 ILE A 780      21.829  45.057 122.791  1.00 69.42           H  
ATOM   3684 HD12 ILE A 780      20.296  44.213 123.099  1.00 69.42           H  
ATOM   3685 HD13 ILE A 780      21.780  43.653 123.870  1.00 69.42           H  
ATOM   3686  N   CYS A 781      23.907  43.722 118.957  1.00 71.95           N  
ATOM   3687  CA  CYS A 781      25.364  43.769 119.036  1.00 73.92           C  
ATOM   3688  C   CYS A 781      25.796  45.248 119.121  1.00 75.54           C  
ATOM   3689  O   CYS A 781      25.079  46.163 118.699  1.00 75.72           O  
ATOM   3690  CB  CYS A 781      26.071  43.046 117.887  1.00 73.88           C  
ATOM   3691  SG  CYS A 781      27.757  42.516 118.370  1.00 73.65           S  
ATOM   3692  H   CYS A 781      23.410  44.592 118.832  1.00 71.95           H  
ATOM   3693  HA  CYS A 781      25.620  43.295 119.994  1.00 73.92           H  
ATOM   3694  HB2 CYS A 781      26.161  43.705 117.023  1.00 73.88           H  
ATOM   3695  HB3 CYS A 781      25.525  42.152 117.571  1.00 73.88           H  
ATOM   3696  HG  CYS A 781      27.391  41.386 119.010  1.00 73.65           H  
ATOM   3697  N   LEU A 782      27.007  45.442 119.624  1.00 77.67           N  
ATOM   3698  CA  LEU A 782      27.555  46.746 120.000  1.00 79.78           C  
ATOM   3699  C   LEU A 782      28.982  46.777 119.399  1.00 81.49           C  
ATOM   3700  O   LEU A 782      29.959  46.409 120.043  1.00 81.92           O  
ATOM   3701  CB  LEU A 782      27.611  46.891 121.531  1.00 79.31           C  
ATOM   3702  CG  LEU A 782      26.243  46.873 122.245  1.00 78.30           C  
ATOM   3703  CD1 LEU A 782      26.453  46.881 123.762  1.00 77.56           C  
ATOM   3704  CD2 LEU A 782      25.363  48.056 121.845  1.00 78.31           C  
ATOM   3705  H   LEU A 782      27.653  44.671 119.713  1.00 77.67           H  
ATOM   3706  HA  LEU A 782      26.955  47.546 119.563  1.00 79.78           H  
ATOM   3707  HB2 LEU A 782      28.223  46.077 121.944  1.00 79.31           H  
ATOM   3708  HB3 LEU A 782      28.138  47.822 121.779  1.00 79.31           H  
ATOM   3709  HG  LEU A 782      25.713  45.947 121.992  1.00 78.30           H  
ATOM   3710 HD11 LEU A 782      27.044  46.014 124.077  1.00 77.56           H  
ATOM   3711 HD12 LEU A 782      26.977  47.786 124.087  1.00 77.56           H  
ATOM   3712 HD13 LEU A 782      25.494  46.837 124.288  1.00 77.56           H  
ATOM   3713 HD21 LEU A 782      25.869  49.009 122.034  1.00 78.31           H  
ATOM   3714 HD22 LEU A 782      25.098  48.015 120.786  1.00 78.31           H  
ATOM   3715 HD23 LEU A 782      24.426  48.054 122.412  1.00 78.31           H  
ATOM   3716  N   THR A 783      29.034  47.109 118.105  1.00 83.78           N  
ATOM   3717  CA  THR A 783      30.207  46.877 117.243  1.00 86.10           C  
ATOM   3718  C   THR A 783      31.045  48.150 117.002  1.00 87.46           C  
ATOM   3719  O   THR A 783      31.996  48.168 116.203  1.00 88.16           O  
ATOM   3720  CB  THR A 783      29.770  46.286 115.886  1.00 86.22           C  
ATOM   3721  OG1 THR A 783      28.778  47.141 115.295  1.00 86.80           O  
ATOM   3722  CG2 THR A 783      29.167  44.899 116.078  1.00 86.93           C  
ATOM   3723  H   THR A 783      28.225  47.542 117.683  1.00 83.78           H  
ATOM   3724  HA  THR A 783      30.878  46.172 117.750  1.00 86.10           H  
ATOM   3725  HB  THR A 783      30.616  46.226 115.193  1.00 86.22           H  
ATOM   3726 HG21 THR A 783      29.859  44.232 116.601  1.00 86.93           H  
ATOM   3727 HG22 THR A 783      28.228  44.964 116.635  1.00 86.93           H  
ATOM   3728 HG23 THR A 783      28.914  44.442 115.121  1.00 86.93           H  
ATOM   3729  HG1 THR A 783      28.478  46.671 114.486  1.00 86.80           H  
ATOM   3730  N   SER A 784      30.701  49.203 117.739  1.00 88.42           N  
ATOM   3731  CA  SER A 784      31.179  50.597 117.619  1.00 89.39           C  
ATOM   3732  C   SER A 784      29.966  51.505 117.318  1.00 90.03           C  
ATOM   3733  O   SER A 784      30.040  52.746 117.445  1.00 90.68           O  
ATOM   3734  CB  SER A 784      32.324  50.913 116.648  1.00 89.31           C  
ATOM   3735  OG  SER A 784      32.006  50.601 115.294  1.00 89.22           O  
ATOM   3736  H   SER A 784      30.012  49.093 118.469  1.00 88.42           H  
ATOM   3737  HA  SER A 784      31.505  50.863 118.632  1.00 89.39           H  
ATOM   3738  HB2 SER A 784      33.233  50.368 116.925  1.00 89.31           H  
ATOM   3739  HB3 SER A 784      32.563  51.982 116.682  1.00 89.31           H  
ATOM   3740  HG  SER A 784      32.041  49.619 115.241  1.00 89.22           H  
ATOM   3741  N   THR A 785      28.892  50.864 116.859  1.00 89.98           N  
ATOM   3742  CA  THR A 785      27.548  51.429 116.844  1.00 89.55           C  
ATOM   3743  C   THR A 785      26.593  50.331 117.379  1.00 88.63           C  
ATOM   3744  O   THR A 785      27.065  49.264 117.832  1.00 88.85           O  
ATOM   3745  CB  THR A 785      27.168  51.990 115.465  1.00 89.99           C  
ATOM   3746  OG1 THR A 785      25.953  52.742 115.573  1.00 90.58           O  
ATOM   3747  CG2 THR A 785      27.007  50.921 114.391  1.00 89.92           C  
ATOM   3748  H   THR A 785      28.999  49.936 116.476  1.00 89.98           H  
ATOM   3749  HA  THR A 785      27.506  52.243 117.580  1.00 89.55           H  
ATOM   3750  HB  THR A 785      27.946  52.693 115.145  1.00 89.99           H  
ATOM   3751 HG21 THR A 785      27.916  50.324 114.274  1.00 89.92           H  
ATOM   3752 HG22 THR A 785      26.172  50.252 114.619  1.00 89.92           H  
ATOM   3753 HG23 THR A 785      26.779  51.389 113.428  1.00 89.92           H  
ATOM   3754  HG1 THR A 785      25.794  53.156 114.700  1.00 90.58           H  
ATOM   3755  N   VAL A 786      25.312  50.645 117.437  1.00 87.09           N  
ATOM   3756  CA  VAL A 786      24.289  49.732 117.956  1.00 85.56           C  
ATOM   3757  C   VAL A 786      23.620  49.048 116.743  1.00 83.97           C  
ATOM   3758  O   VAL A 786      23.257  49.686 115.759  1.00 83.51           O  
ATOM   3759  CB  VAL A 786      23.236  50.473 118.812  1.00 85.85           C  
ATOM   3760  CG1 VAL A 786      22.215  49.499 119.411  1.00 86.26           C  
ATOM   3761  CG2 VAL A 786      23.886  51.280 119.942  1.00 85.48           C  
ATOM   3762  H   VAL A 786      25.009  51.549 117.103  1.00 87.09           H  
ATOM   3763  HA  VAL A 786      24.782  48.971 118.570  1.00 85.56           H  
ATOM   3764  HB  VAL A 786      22.690  51.180 118.178  1.00 85.85           H  
ATOM   3765 HG11 VAL A 786      21.633  49.005 118.629  1.00 86.26           H  
ATOM   3766 HG12 VAL A 786      22.706  48.726 120.011  1.00 86.26           H  
ATOM   3767 HG13 VAL A 786      21.505  50.026 120.058  1.00 86.26           H  
ATOM   3768 HG21 VAL A 786      24.485  50.638 120.594  1.00 85.48           H  
ATOM   3769 HG22 VAL A 786      24.537  52.066 119.547  1.00 85.48           H  
ATOM   3770 HG23 VAL A 786      23.123  51.770 120.557  1.00 85.48           H  
ATOM   3771  N   GLN A 787      23.488  47.728 116.826  1.00 82.13           N  
ATOM   3772  CA  GLN A 787      22.750  46.903 115.869  1.00 80.79           C  
ATOM   3773  C   GLN A 787      21.605  46.173 116.602  1.00 78.72           C  
ATOM   3774  O   GLN A 787      21.816  45.602 117.684  1.00 78.84           O  
ATOM   3775  CB  GLN A 787      23.662  45.825 115.276  1.00 80.68           C  
ATOM   3776  CG  GLN A 787      24.738  46.394 114.356  1.00 82.42           C  
ATOM   3777  CD  GLN A 787      25.846  45.391 114.114  1.00 83.08           C  
ATOM   3778  OE1 GLN A 787      25.881  44.277 114.667  1.00 86.33           O  
ATOM   3779  NE2 GLN A 787      26.812  45.821 113.290  1.00 85.06           N  
ATOM   3780  H   GLN A 787      23.945  47.235 117.579  1.00 82.13           H  
ATOM   3781  HA  GLN A 787      22.341  47.530 115.074  1.00 80.79           H  
ATOM   3782  HB2 GLN A 787      24.123  45.258 116.095  1.00 80.68           H  
ATOM   3783  HB3 GLN A 787      23.065  45.099 114.708  1.00 80.68           H  
ATOM   3784  HG2 GLN A 787      25.197  47.290 114.791  1.00 82.42           H  
ATOM   3785  HG3 GLN A 787      24.291  46.672 113.396  1.00 82.42           H  
ATOM   3786 HE21 GLN A 787      27.610  45.231 113.097  1.00 85.06           H  
ATOM   3787 HE22 GLN A 787      26.743  46.733 112.862  1.00 85.06           H  
ATOM   3788  N   LEU A 788      20.425  46.173 115.981  1.00 76.15           N  
ATOM   3789  CA  LEU A 788      19.280  45.320 116.322  1.00 72.95           C  
ATOM   3790  C   LEU A 788      19.008  44.418 115.095  1.00 70.56           C  
ATOM   3791  O   LEU A 788      19.042  44.879 113.972  1.00 69.30           O  
ATOM   3792  CB  LEU A 788      18.017  46.148 116.599  1.00 73.10           C  
ATOM   3793  CG  LEU A 788      17.808  46.519 118.077  1.00 73.02           C  
ATOM   3794  CD1 LEU A 788      18.975  47.300 118.671  1.00 72.21           C  
ATOM   3795  CD2 LEU A 788      16.514  47.317 118.225  1.00 73.82           C  
ATOM   3796  H   LEU A 788      20.298  46.808 115.206  1.00 76.15           H  
ATOM   3797  HA  LEU A 788      19.538  44.684 117.172  1.00 72.95           H  
ATOM   3798  HB2 LEU A 788      18.029  47.062 115.991  1.00 73.10           H  
ATOM   3799  HB3 LEU A 788      17.133  45.584 116.272  1.00 73.10           H  
ATOM   3800  HG  LEU A 788      17.686  45.600 118.660  1.00 73.02           H  
ATOM   3801 HD11 LEU A 788      19.831  46.650 118.858  1.00 72.21           H  
ATOM   3802 HD12 LEU A 788      19.300  48.093 117.994  1.00 72.21           H  
ATOM   3803 HD13 LEU A 788      18.707  47.748 119.633  1.00 72.21           H  
ATOM   3804 HD21 LEU A 788      16.556  48.259 117.669  1.00 73.82           H  
ATOM   3805 HD22 LEU A 788      15.656  46.744 117.858  1.00 73.82           H  
ATOM   3806 HD23 LEU A 788      16.337  47.547 119.278  1.00 73.82           H  
ATOM   3807  N   ILE A 789      18.762  43.149 115.339  1.00 68.57           N  
ATOM   3808  CA  ILE A 789      18.537  42.145 114.294  1.00 66.86           C  
ATOM   3809  C   ILE A 789      17.143  41.489 114.508  1.00 65.69           C  
ATOM   3810  O   ILE A 789      16.788  41.077 115.597  1.00 64.87           O  
ATOM   3811  CB  ILE A 789      19.666  41.080 114.295  1.00 66.77           C  
ATOM   3812  CG1 ILE A 789      21.062  41.704 114.044  1.00 66.33           C  
ATOM   3813  CG2 ILE A 789      19.410  40.024 113.208  1.00 66.28           C  
ATOM   3814  CD1 ILE A 789      21.772  42.218 115.291  1.00 66.73           C  
ATOM   3815  H   ILE A 789      18.752  42.809 116.290  1.00 68.57           H  
ATOM   3816  HA  ILE A 789      18.533  42.648 113.323  1.00 66.86           H  
ATOM   3817  HB  ILE A 789      19.673  40.560 115.261  1.00 66.77           H  
ATOM   3818 HG12 ILE A 789      21.719  40.961 113.579  1.00 66.33           H  
ATOM   3819 HG13 ILE A 789      20.979  42.520 113.323  1.00 66.33           H  
ATOM   3820 HG21 ILE A 789      18.482  39.474 113.389  1.00 66.28           H  
ATOM   3821 HG22 ILE A 789      19.345  40.487 112.219  1.00 66.28           H  
ATOM   3822 HG23 ILE A 789      20.216  39.282 113.181  1.00 66.28           H  
ATOM   3823 HD11 ILE A 789      21.334  43.141 115.669  1.00 66.73           H  
ATOM   3824 HD12 ILE A 789      21.755  41.479 116.095  1.00 66.73           H  
ATOM   3825 HD13 ILE A 789      22.820  42.436 115.057  1.00 66.73           H  
ATOM   3826  N   THR A 790      16.372  41.427 113.434  1.00 64.75           N  
ATOM   3827  CA  THR A 790      15.072  40.751 113.390  1.00 63.92           C  
ATOM   3828  C   THR A 790      14.759  40.212 111.954  1.00 63.56           C  
ATOM   3829  O   THR A 790      15.659  39.938 111.162  1.00 63.44           O  
ATOM   3830  CB  THR A 790      13.933  41.586 114.035  1.00 63.90           C  
ATOM   3831  OG1 THR A 790      12.707  40.835 114.076  1.00 64.81           O  
ATOM   3832  CG2 THR A 790      13.648  42.897 113.327  1.00 63.10           C  
ATOM   3833  H   THR A 790      16.667  41.886 112.584  1.00 64.75           H  
ATOM   3834  HA  THR A 790      15.169  39.840 113.997  1.00 63.92           H  
ATOM   3835  HB  THR A 790      14.195  41.823 115.071  1.00 63.90           H  
ATOM   3836 HG21 THR A 790      14.482  43.584 113.475  1.00 63.10           H  
ATOM   3837 HG22 THR A 790      13.479  42.756 112.255  1.00 63.10           H  
ATOM   3838 HG23 THR A 790      12.744  43.367 113.729  1.00 63.10           H  
ATOM   3839  HG1 THR A 790      12.731  40.307 114.909  1.00 64.81           H  
ATOM   3840  N   GLN A 791      13.484  39.891 111.759  1.00 63.39           N  
ATOM   3841  CA  GLN A 791      12.973  39.155 110.605  1.00 63.26           C  
ATOM   3842  C   GLN A 791      12.983  39.994 109.309  1.00 62.33           C  
ATOM   3843  O   GLN A 791      12.613  41.168 109.313  1.00 62.64           O  
ATOM   3844  CB  GLN A 791      11.535  38.753 110.939  1.00 63.66           C  
ATOM   3845  CG  GLN A 791      10.940  37.713 110.003  1.00 64.84           C  
ATOM   3846  CD  GLN A 791       9.727  37.078 110.647  1.00 68.53           C  
ATOM   3847  NE2 GLN A 791       9.371  35.935 110.274  1.00 67.58           N  
ATOM   3848  OE1 GLN A 791       9.085  37.763 111.623  1.00 68.52           O  
ATOM   3849  H   GLN A 791      12.824  40.108 112.491  1.00 63.39           H  
ATOM   3850  HA  GLN A 791      13.608  38.270 110.482  1.00 63.26           H  
ATOM   3851  HB2 GLN A 791      11.519  38.359 111.965  1.00 63.66           H  
ATOM   3852  HB3 GLN A 791      10.887  39.641 110.954  1.00 63.66           H  
ATOM   3853  HG2 GLN A 791      11.679  36.936 109.785  1.00 64.84           H  
ATOM   3854  HG3 GLN A 791      10.633  38.165 109.057  1.00 64.84           H  
ATOM   3855 HE21 GLN A 791       9.880  35.462 109.541  1.00 67.58           H  
ATOM   3856 HE22 GLN A 791       8.575  35.488 110.706  1.00 67.58           H  
ATOM   3857  N   LEU A 792      13.338  39.325 108.209  1.00 61.21           N  
ATOM   3858  CA  LEU A 792      13.239  39.883 106.862  1.00 59.64           C  
ATOM   3859  C   LEU A 792      11.774  39.693 106.417  1.00 59.46           C  
ATOM   3860  O   LEU A 792      11.218  38.605 106.524  1.00 58.88           O  
ATOM   3861  CB  LEU A 792      14.172  39.164 105.882  1.00 58.74           C  
ATOM   3862  CG  LEU A 792      14.175  39.746 104.454  1.00 55.53           C  
ATOM   3863  CD1 LEU A 792      14.649  41.199 104.418  1.00 52.88           C  
ATOM   3864  CD2 LEU A 792      15.058  38.888 103.546  1.00 52.45           C  
ATOM   3865  H   LEU A 792      13.646  38.368 108.313  1.00 61.21           H  
ATOM   3866  HA  LEU A 792      13.482  40.947 106.925  1.00 59.64           H  
ATOM   3867  HB2 LEU A 792      15.192  39.185 106.279  1.00 58.74           H  
ATOM   3868  HB3 LEU A 792      13.891  38.103 105.830  1.00 58.74           H  
ATOM   3869  HG  LEU A 792      13.158  39.711 104.045  1.00 55.53           H  
ATOM   3870 HD11 LEU A 792      13.945  41.865 104.924  1.00 52.88           H  
ATOM   3871 HD12 LEU A 792      15.626  41.311 104.899  1.00 52.88           H  
ATOM   3872 HD13 LEU A 792      14.737  41.552 103.384  1.00 52.88           H  
ATOM   3873 HD21 LEU A 792      16.091  38.856 103.910  1.00 52.45           H  
ATOM   3874 HD22 LEU A 792      14.681  37.861 103.500  1.00 52.45           H  
ATOM   3875 HD23 LEU A 792      15.069  39.282 102.525  1.00 52.45           H  
ATOM   3876  N   MET A 793      11.170  40.774 105.950  1.00 59.51           N  
ATOM   3877  CA  MET A 793       9.753  40.822 105.580  1.00 60.04           C  
ATOM   3878  C   MET A 793       9.759  41.334 104.121  1.00 60.48           C  
ATOM   3879  O   MET A 793       9.756  42.551 103.914  1.00 60.58           O  
ATOM   3880  CB  MET A 793       9.016  41.778 106.529  1.00 60.18           C  
ATOM   3881  CG  MET A 793       9.074  41.346 107.997  1.00 60.21           C  
ATOM   3882  SD  MET A 793       8.040  39.898 108.366  1.00 60.22           S  
ATOM   3883  CE  MET A 793       6.469  40.751 108.574  1.00 60.88           C  
ATOM   3884  H   MET A 793      11.709  41.622 105.845  1.00 59.51           H  
ATOM   3885  HA  MET A 793       9.294  39.833 105.637  1.00 60.04           H  
ATOM   3886  HB2 MET A 793       7.980  41.905 106.198  1.00 60.18           H  
ATOM   3887  HB3 MET A 793       9.465  42.776 106.461  1.00 60.18           H  
ATOM   3888  HG2 MET A 793       8.746  42.167 108.639  1.00 60.21           H  
ATOM   3889  HG3 MET A 793      10.097  41.117 108.302  1.00 60.21           H  
ATOM   3890  HE1 MET A 793       6.531  41.405 109.442  1.00 60.88           H  
ATOM   3891  HE2 MET A 793       6.241  41.340 107.690  1.00 60.88           H  
ATOM   3892  HE3 MET A 793       5.665  40.033 108.733  1.00 60.88           H  
ATOM   3893  N   PRO A 794       9.906  40.431 103.142  1.00 61.03           N  
ATOM   3894  CA  PRO A 794      10.337  40.842 101.793  1.00 61.41           C  
ATOM   3895  C   PRO A 794       9.395  41.819 101.072  1.00 62.11           C  
ATOM   3896  O   PRO A 794       9.797  42.538 100.166  1.00 62.47           O  
ATOM   3897  CB  PRO A 794      10.408  39.533 100.998  1.00 61.29           C  
ATOM   3898  CG  PRO A 794      10.592  38.463 102.062  1.00 60.88           C  
ATOM   3899  CD  PRO A 794       9.761  38.981 103.222  1.00 61.23           C  
ATOM   3900  HA  PRO A 794      11.322  41.313 101.893  1.00 61.41           H  
ATOM   3901  HB2 PRO A 794       9.478  39.348 100.445  1.00 61.29           H  
ATOM   3902  HB3 PRO A 794      11.226  39.541 100.270  1.00 61.29           H  
ATOM   3903  HG2 PRO A 794      11.649  38.408 102.350  1.00 60.88           H  
ATOM   3904  HG3 PRO A 794      10.276  37.470 101.731  1.00 60.88           H  
ATOM   3905  HD2 PRO A 794      10.102  38.569 104.171  1.00 61.23           H  
ATOM   3906  HD3 PRO A 794       8.699  38.749 103.092  1.00 61.23           H  
ATOM   3907  N   PHE A 795       8.122  41.750 101.435  1.00 62.71           N  
ATOM   3908  CA  PHE A 795       7.053  42.499 100.770  1.00 63.43           C  
ATOM   3909  C   PHE A 795       6.924  43.931 101.339  1.00 63.72           C  
ATOM   3910  O   PHE A 795       6.166  44.765 100.842  1.00 63.92           O  
ATOM   3911  CB  PHE A 795       5.714  41.760 100.894  1.00 63.73           C  
ATOM   3912  CG  PHE A 795       5.714  40.415 100.205  1.00 63.90           C  
ATOM   3913  CD1 PHE A 795       5.925  39.249 100.921  1.00 64.33           C  
ATOM   3914  CD2 PHE A 795       5.541  40.315  98.831  1.00 63.67           C  
ATOM   3915  CE1 PHE A 795       5.977  38.000 100.270  1.00 65.56           C  
ATOM   3916  CE2 PHE A 795       5.580  39.077  98.182  1.00 64.42           C  
ATOM   3917  CZ  PHE A 795       5.801  37.918  98.901  1.00 64.40           C  
ATOM   3918  H   PHE A 795       7.868  41.169 102.220  1.00 62.71           H  
ATOM   3919  HA  PHE A 795       7.326  42.614  99.713  1.00 63.43           H  
ATOM   3920  HB2 PHE A 795       5.483  41.607 101.953  1.00 63.73           H  
ATOM   3921  HB3 PHE A 795       4.894  42.367 100.496  1.00 63.73           H  
ATOM   3922  HD1 PHE A 795       6.052  39.297 101.993  1.00 64.33           H  
ATOM   3923  HD2 PHE A 795       5.374  41.211  98.252  1.00 63.67           H  
ATOM   3924  HE1 PHE A 795       6.154  37.102 100.843  1.00 65.56           H  
ATOM   3925  HE2 PHE A 795       5.435  39.026  97.113  1.00 64.42           H  
ATOM   3926  HZ  PHE A 795       5.838  36.961  98.401  1.00 64.40           H  
ATOM   3927  N   GLY A 796       7.669  44.225 102.397  1.00 63.85           N  
ATOM   3928  CA  GLY A 796       7.751  45.559 102.949  1.00 64.41           C  
ATOM   3929  C   GLY A 796       6.628  45.928 103.922  1.00 64.89           C  
ATOM   3930  O   GLY A 796       6.084  45.098 104.656  1.00 65.13           O  
ATOM   3931  H   GLY A 796       8.238  43.511 102.829  1.00 63.85           H  
ATOM   3932  HA2 GLY A 796       8.684  45.616 103.512  1.00 64.41           H  
ATOM   3933  HA3 GLY A 796       7.796  46.284 102.129  1.00 64.41           H  
ATOM   3934  N   CYS A 797       6.337  47.230 103.966  1.00 65.14           N  
ATOM   3935  CA  CYS A 797       5.400  47.832 104.913  1.00 65.31           C  
ATOM   3936  C   CYS A 797       4.031  48.009 104.236  1.00 64.58           C  
ATOM   3937  O   CYS A 797       3.941  48.354 103.063  1.00 65.28           O  
ATOM   3938  CB  CYS A 797       5.894  49.151 105.519  1.00 65.52           C  
ATOM   3939  SG  CYS A 797       6.370  50.415 104.294  1.00 68.15           S  
ATOM   3940  H   CYS A 797       6.718  47.854 103.270  1.00 65.14           H  
ATOM   3941  HA  CYS A 797       5.267  47.122 105.729  1.00 65.31           H  
ATOM   3942  HB2 CYS A 797       6.782  48.966 106.130  1.00 65.52           H  
ATOM   3943  HB3 CYS A 797       5.124  49.584 106.165  1.00 65.52           H  
ATOM   3944  HG  CYS A 797       6.958  51.251 105.166  1.00 68.15           H  
ATOM   3945  N   LEU A 798       2.981  47.821 105.025  1.00 63.77           N  
ATOM   3946  CA  LEU A 798       1.642  47.649 104.474  1.00 63.14           C  
ATOM   3947  C   LEU A 798       1.179  48.926 103.728  1.00 63.17           C  
ATOM   3948  O   LEU A 798       0.517  48.820 102.696  1.00 62.82           O  
ATOM   3949  CB  LEU A 798       0.662  47.225 105.575  1.00 63.36           C  
ATOM   3950  CG  LEU A 798      -0.730  46.788 105.080  1.00 62.07           C  
ATOM   3951  CD1 LEU A 798      -0.678  45.582 104.144  1.00 61.32           C  
ATOM   3952  CD2 LEU A 798      -1.622  46.457 106.280  1.00 62.29           C  
ATOM   3953  H   LEU A 798       3.123  47.763 106.024  1.00 63.77           H  
ATOM   3954  HA  LEU A 798       1.738  46.854 103.727  1.00 63.14           H  
ATOM   3955  HB2 LEU A 798       1.107  46.398 106.146  1.00 63.36           H  
ATOM   3956  HB3 LEU A 798       0.538  48.052 106.285  1.00 63.36           H  
ATOM   3957  HG  LEU A 798      -1.189  47.620 104.536  1.00 62.07           H  
ATOM   3958 HD11 LEU A 798      -0.100  45.792 103.241  1.00 61.32           H  
ATOM   3959 HD12 LEU A 798      -0.240  44.712 104.640  1.00 61.32           H  
ATOM   3960 HD13 LEU A 798      -1.686  45.310 103.819  1.00 61.32           H  
ATOM   3961 HD21 LEU A 798      -1.253  45.578 106.820  1.00 62.29           H  
ATOM   3962 HD22 LEU A 798      -1.659  47.294 106.985  1.00 62.29           H  
ATOM   3963 HD23 LEU A 798      -2.646  46.247 105.955  1.00 62.29           H  
ATOM   3964  N   LEU A 799       1.492  50.090 104.302  1.00 63.34           N  
ATOM   3965  CA  LEU A 799       1.049  51.362 103.728  1.00 63.48           C  
ATOM   3966  C   LEU A 799       1.542  51.565 102.269  1.00 64.39           C  
ATOM   3967  O   LEU A 799       0.754  51.995 101.427  1.00 63.93           O  
ATOM   3968  CB  LEU A 799       1.522  52.534 104.603  1.00 63.03           C  
ATOM   3969  CG  LEU A 799       1.065  53.932 104.142  1.00 62.01           C  
ATOM   3970  CD1 LEU A 799      -0.455  54.078 104.138  1.00 61.60           C  
ATOM   3971  CD2 LEU A 799       1.683  55.003 105.042  1.00 62.32           C  
ATOM   3972  H   LEU A 799       1.988  50.075 105.182  1.00 63.34           H  
ATOM   3973  HA  LEU A 799      -0.046  51.315 103.705  1.00 63.48           H  
ATOM   3974  HB2 LEU A 799       1.166  52.374 105.624  1.00 63.03           H  
ATOM   3975  HB3 LEU A 799       2.619  52.522 104.660  1.00 63.03           H  
ATOM   3976  HG  LEU A 799       1.427  54.106 103.124  1.00 62.01           H  
ATOM   3977 HD11 LEU A 799      -0.921  53.391 103.427  1.00 61.60           H  
ATOM   3978 HD12 LEU A 799      -0.872  53.879 105.128  1.00 61.60           H  
ATOM   3979 HD13 LEU A 799      -0.746  55.094 103.849  1.00 61.60           H  
ATOM   3980 HD21 LEU A 799       1.403  54.853 106.090  1.00 62.32           H  
ATOM   3981 HD22 LEU A 799       2.776  54.979 104.974  1.00 62.32           H  
ATOM   3982 HD23 LEU A 799       1.355  56.005 104.745  1.00 62.32           H  
ATOM   3983  N   ASP A 800       2.835  51.386 102.040  1.00 65.95           N  
ATOM   3984  CA  ASP A 800       3.419  51.641 100.716  1.00 67.96           C  
ATOM   3985  C   ASP A 800       3.219  50.415  99.785  1.00 68.54           C  
ATOM   3986  O   ASP A 800       3.299  50.546  98.554  1.00 69.15           O  
ATOM   3987  CB  ASP A 800       4.867  52.101 100.784  1.00 68.21           C  
ATOM   3988  CG  ASP A 800       5.032  53.597 100.956  1.00 71.46           C  
ATOM   3989  OD1 ASP A 800       6.104  54.006 101.462  1.00 76.46           O  
ATOM   3990  OD2 ASP A 800       4.136  54.383 100.563  1.00 73.08           O1-
ATOM   3991  H   ASP A 800       3.419  51.071 102.802  1.00 65.95           H  
ATOM   3992  HA  ASP A 800       2.809  52.409 100.239  1.00 67.96           H  
ATOM   3993  HB2 ASP A 800       5.387  51.849  99.851  1.00 68.21           H  
ATOM   3994  HB3 ASP A 800       5.400  51.580 101.587  1.00 68.21           H  
ATOM   3995  N   TYR A 801       2.895  49.276 100.387  1.00 68.89           N  
ATOM   3996  CA  TYR A 801       2.600  48.042  99.655  1.00 68.82           C  
ATOM   3997  C   TYR A 801       1.217  48.187  98.966  1.00 68.84           C  
ATOM   3998  O   TYR A 801       1.058  47.817  97.805  1.00 68.54           O  
ATOM   3999  CB  TYR A 801       2.633  46.843 100.609  1.00 68.90           C  
ATOM   4000  CG  TYR A 801       2.294  45.513  99.993  1.00 68.27           C  
ATOM   4001  CD1 TYR A 801       1.042  44.938 100.217  1.00 68.31           C  
ATOM   4002  CD2 TYR A 801       3.212  44.822  99.238  1.00 67.88           C  
ATOM   4003  CE1 TYR A 801       0.724  43.689  99.695  1.00 68.58           C  
ATOM   4004  CE2 TYR A 801       2.923  43.590  98.724  1.00 69.01           C  
ATOM   4005  CZ  TYR A 801       1.686  43.017  98.950  1.00 69.23           C  
ATOM   4006  OH  TYR A 801       1.449  41.779  98.435  1.00 69.66           O  
ATOM   4007  H   TYR A 801       2.815  49.265 101.394  1.00 68.89           H  
ATOM   4008  HA  TYR A 801       3.352  47.930  98.863  1.00 68.82           H  
ATOM   4009  HB2 TYR A 801       3.630  46.763 101.060  1.00 68.90           H  
ATOM   4010  HB3 TYR A 801       1.952  47.021 101.447  1.00 68.90           H  
ATOM   4011  HD1 TYR A 801       0.309  45.472 100.804  1.00 68.31           H  
ATOM   4012  HD2 TYR A 801       4.180  45.261  99.048  1.00 67.88           H  
ATOM   4013  HE1 TYR A 801      -0.248  43.251  99.865  1.00 68.58           H  
ATOM   4014  HE2 TYR A 801       3.663  43.063  98.140  1.00 69.01           H  
ATOM   4015  HH  TYR A 801       0.580  41.489  98.752  1.00 69.66           H  
ATOM   4016  N   VAL A 802       0.230  48.702  99.700  1.00 68.92           N  
ATOM   4017  CA  VAL A 802      -1.141  48.806  99.184  1.00 69.26           C  
ATOM   4018  C   VAL A 802      -1.323  49.989  98.198  1.00 69.82           C  
ATOM   4019  O   VAL A 802      -2.309  50.012  97.454  1.00 69.85           O  
ATOM   4020  CB  VAL A 802      -2.242  48.857 100.268  1.00 69.11           C  
ATOM   4021  CG1 VAL A 802      -2.241  47.593 101.126  1.00 68.47           C  
ATOM   4022  CG2 VAL A 802      -2.202  50.113 101.141  1.00 69.13           C  
ATOM   4023  H   VAL A 802       0.420  49.059 100.626  1.00 68.92           H  
ATOM   4024  HA  VAL A 802      -1.311  47.904  98.577  1.00 69.26           H  
ATOM   4025  HB  VAL A 802      -3.210  48.880  99.750  1.00 69.11           H  
ATOM   4026 HG11 VAL A 802      -2.389  46.706 100.501  1.00 68.47           H  
ATOM   4027 HG12 VAL A 802      -1.303  47.465 101.669  1.00 68.47           H  
ATOM   4028 HG13 VAL A 802      -3.050  47.626 101.861  1.00 68.47           H  
ATOM   4029 HG21 VAL A 802      -1.273  50.190 101.706  1.00 69.13           H  
ATOM   4030 HG22 VAL A 802      -2.308  51.021 100.540  1.00 69.13           H  
ATOM   4031 HG23 VAL A 802      -3.027  50.105 101.862  1.00 69.13           H  
ATOM   4032  N   ARG A 803      -0.393  50.944  98.261  1.00 70.54           N  
ATOM   4033  CA  ARG A 803      -0.450  52.104  97.372  1.00 71.01           C  
ATOM   4034  C   ARG A 803      -0.215  51.673  95.907  1.00 72.43           C  
ATOM   4035  O   ARG A 803      -0.766  52.266  94.992  1.00 72.68           O  
ATOM   4036  CB  ARG A 803       0.600  53.152  97.752  1.00 69.99           C  
ATOM   4037  CG  ARG A 803       0.068  54.129  98.800  1.00 68.58           C  
ATOM   4038  CD  ARG A 803       1.208  54.883  99.474  1.00 66.44           C  
ATOM   4039  NE  ARG A 803       0.708  55.970 100.321  1.00 65.42           N  
ATOM   4040  CZ  ARG A 803       1.322  56.478 101.379  1.00 67.09           C  
ATOM   4041  NH1 ARG A 803       2.544  56.075 101.693  1.00 68.98           N  
ATOM   4042  NH2 ARG A 803       0.722  57.384 102.136  1.00 68.39           N1+
ATOM   4043  H   ARG A 803       0.339  50.863  98.952  1.00 70.54           H  
ATOM   4044  HA  ARG A 803      -1.465  52.520  97.421  1.00 71.01           H  
ATOM   4045  HB2 ARG A 803       1.508  52.658  98.117  1.00 69.99           H  
ATOM   4046  HB3 ARG A 803       0.902  53.734  96.871  1.00 69.99           H  
ATOM   4047  HG2 ARG A 803      -0.501  53.594  99.567  1.00 68.58           H  
ATOM   4048  HG3 ARG A 803      -0.627  54.832  98.326  1.00 68.58           H  
ATOM   4049  HD2 ARG A 803       1.887  55.317  98.734  1.00 66.44           H  
ATOM   4050  HD3 ARG A 803       1.732  54.172 100.106  1.00 66.44           H  
ATOM   4051  HE  ARG A 803      -0.227  56.293 100.115  1.00 65.42           H  
ATOM   4052 HH11 ARG A 803       3.010  56.458 102.503  1.00 68.98           H  
ATOM   4053 HH12 ARG A 803       3.011  55.384 101.122  1.00 68.98           H  
ATOM   4054 HH21 ARG A 803      -0.212  57.693 101.908  1.00 68.39           H  
ATOM   4055 HH22 ARG A 803       1.198  57.765 102.941  1.00 68.39           H  
ATOM   4056  N   GLU A 804       0.637  50.672  95.736  1.00 73.93           N  
ATOM   4057  CA  GLU A 804       1.026  50.283  94.396  1.00 75.73           C  
ATOM   4058  C   GLU A 804      -0.010  49.275  93.852  1.00 76.31           C  
ATOM   4059  O   GLU A 804      -0.497  49.390  92.726  1.00 76.83           O  
ATOM   4060  CB  GLU A 804       2.475  49.830  94.246  1.00 76.03           C  
ATOM   4061  CG  GLU A 804       2.967  49.992  92.796  1.00 80.20           C  
ATOM   4062  CD  GLU A 804       2.816  51.429  92.320  1.00 85.34           C  
ATOM   4063  OE1 GLU A 804       3.728  52.257  92.624  1.00 87.02           O  
ATOM   4064  OE2 GLU A 804       1.743  51.752  91.737  1.00 86.93           O1-
ATOM   4065  H   GLU A 804       0.941  50.143  96.541  1.00 73.93           H  
ATOM   4066  HA  GLU A 804       0.910  51.190  93.822  1.00 75.73           H  
ATOM   4067  HB2 GLU A 804       3.116  50.430  94.904  1.00 76.03           H  
ATOM   4068  HB3 GLU A 804       2.589  48.784  94.555  1.00 76.03           H  
ATOM   4069  HG2 GLU A 804       2.409  49.327  92.127  1.00 80.20           H  
ATOM   4070  HG3 GLU A 804       4.021  49.701  92.732  1.00 80.20           H  
ATOM   4071  N   HIS A 805      -0.311  48.249  94.655  1.00 77.26           N  
ATOM   4072  CA  HIS A 805      -1.206  47.139  94.280  1.00 77.95           C  
ATOM   4073  C   HIS A 805      -2.683  47.594  94.436  1.00 78.71           C  
ATOM   4074  O   HIS A 805      -3.384  47.211  95.386  1.00 78.36           O  
ATOM   4075  CB  HIS A 805      -0.944  45.911  95.167  1.00 77.63           C  
ATOM   4076  CG  HIS A 805       0.441  45.370  95.029  1.00 78.26           C  
ATOM   4077  CD2 HIS A 805       0.992  44.512  94.097  1.00 79.25           C  
ATOM   4078  ND1 HIS A 805       1.435  45.660  95.901  1.00 78.75           N  
ATOM   4079  NE2 HIS A 805       2.266  44.308  94.381  1.00 78.41           N  
ATOM   4080  CE1 HIS A 805       2.561  45.001  95.467  1.00 79.26           C  
ATOM   4081  H   HIS A 805       0.100  48.207  95.576  1.00 77.26           H  
ATOM   4082  HA  HIS A 805      -1.032  46.895  93.225  1.00 77.95           H  
ATOM   4083  HB2 HIS A 805      -1.646  45.116  94.901  1.00 77.63           H  
ATOM   4084  HB3 HIS A 805      -1.135  46.152  96.222  1.00 77.63           H  
ATOM   4085  HD1 HIS A 805       1.358  46.291  96.774  1.00 78.75           H  
ATOM   4086  HD2 HIS A 805       0.462  44.075  93.264  1.00 79.25           H  
ATOM   4087  HE1 HIS A 805       3.532  45.043  95.938  1.00 79.26           H  
ATOM   4088  N   LYS A 806      -3.071  48.517  93.543  1.00 79.72           N  
ATOM   4089  CA  LYS A 806      -4.357  49.221  93.618  1.00 80.97           C  
ATOM   4090  C   LYS A 806      -5.589  48.305  93.485  1.00 81.71           C  
ATOM   4091  O   LYS A 806      -6.618  48.533  94.132  1.00 82.18           O  
ATOM   4092  CB  LYS A 806      -4.442  50.283  92.504  1.00 80.92           C  
ATOM   4093  CG  LYS A 806      -3.414  51.414  92.672  1.00 82.49           C  
ATOM   4094  CD  LYS A 806      -2.862  51.875  91.316  1.00 84.73           C  
ATOM   4095  CE  LYS A 806      -1.662  52.815  91.411  1.00 86.16           C  
ATOM   4096  NZ  LYS A 806      -0.598  52.184  92.176  1.00 87.83           N1+
ATOM   4097  H   LYS A 806      -2.382  48.840  92.878  1.00 79.72           H  
ATOM   4098  HA  LYS A 806      -4.408  49.696  94.606  1.00 80.97           H  
ATOM   4099  HB2 LYS A 806      -4.305  49.785  91.535  1.00 80.92           H  
ATOM   4100  HB3 LYS A 806      -5.447  50.724  92.478  1.00 80.92           H  
ATOM   4101  HG2 LYS A 806      -3.883  52.261  93.187  1.00 82.49           H  
ATOM   4102  HG3 LYS A 806      -2.598  51.082  93.319  1.00 82.49           H  
ATOM   4103  HD2 LYS A 806      -3.660  52.369  90.749  1.00 84.73           H  
ATOM   4104  HD3 LYS A 806      -2.560  50.997  90.731  1.00 84.73           H  
ATOM   4105  HE2 LYS A 806      -1.913  53.757  91.908  1.00 86.16           H  
ATOM   4106  HE3 LYS A 806      -1.264  53.027  90.414  1.00 86.16           H  
ATOM   4107  HZ1 LYS A 806      -0.636  52.374  93.194  1.00 87.83           H  
ATOM   4108  HZ2 LYS A 806      -0.548  51.157  92.067  1.00 87.83           H  
ATOM   4109  HZ3 LYS A 806       0.395  52.409  91.881  1.00 87.83           H  
ATOM   4110  N   ASP A 807      -5.495  47.312  92.609  1.00 82.31           N  
ATOM   4111  CA  ASP A 807      -6.649  46.524  92.127  1.00 82.78           C  
ATOM   4112  C   ASP A 807      -6.534  45.106  92.758  1.00 82.50           C  
ATOM   4113  O   ASP A 807      -6.920  44.100  92.181  1.00 82.86           O  
ATOM   4114  CB  ASP A 807      -6.631  46.492  90.606  1.00 83.17           C  
ATOM   4115  CG  ASP A 807      -8.000  46.139  90.091  1.00 85.56           C  
ATOM   4116  OD1 ASP A 807      -8.105  45.190  89.280  1.00 88.40           O  
ATOM   4117  OD2 ASP A 807      -8.975  46.830  90.464  1.00 88.57           O1-
ATOM   4118  H   ASP A 807      -4.580  47.003  92.314  1.00 82.31           H  
ATOM   4119  HA  ASP A 807      -7.567  46.973  92.521  1.00 82.78           H  
ATOM   4120  HB2 ASP A 807      -5.883  45.782  90.232  1.00 83.17           H  
ATOM   4121  HB3 ASP A 807      -6.373  47.477  90.198  1.00 83.17           H  
ATOM   4122  N   ASN A 808      -5.981  45.094  93.953  1.00 82.16           N  
ATOM   4123  CA  ASN A 808      -5.679  43.863  94.678  1.00 81.85           C  
ATOM   4124  C   ASN A 808      -6.005  43.981  96.189  1.00 80.59           C  
ATOM   4125  O   ASN A 808      -5.562  43.174  97.006  1.00 80.67           O  
ATOM   4126  CB  ASN A 808      -4.200  43.516  94.543  1.00 82.78           C  
ATOM   4127  CG  ASN A 808      -3.668  43.604  93.132  1.00 84.08           C  
ATOM   4128  OD1 ASN A 808      -3.284  44.685  92.655  1.00 84.83           O  
ATOM   4129  ND2 ASN A 808      -3.652  42.459  92.444  1.00 85.23           N  
ATOM   4130  H   ASN A 808      -5.653  45.956  94.365  1.00 82.16           H  
ATOM   4131  HA  ASN A 808      -6.286  43.048  94.274  1.00 81.85           H  
ATOM   4132  HB2 ASN A 808      -4.020  42.513  94.935  1.00 82.78           H  
ATOM   4133  HB3 ASN A 808      -3.607  44.203  95.154  1.00 82.78           H  
ATOM   4134 HD21 ASN A 808      -3.316  42.447  91.491  1.00 85.23           H  
ATOM   4135 HD22 ASN A 808      -3.974  41.606  92.877  1.00 85.23           H  
ATOM   4136  N   ILE A 809      -6.791  44.982  96.529  1.00 78.97           N  
ATOM   4137  CA  ILE A 809      -7.152  45.309  97.915  1.00 77.41           C  
ATOM   4138  C   ILE A 809      -8.570  44.729  98.174  1.00 76.00           C  
ATOM   4139  O   ILE A 809      -9.561  45.440  98.224  1.00 75.45           O  
ATOM   4140  CB  ILE A 809      -7.075  46.841  98.152  1.00 77.59           C  
ATOM   4141  CG1 ILE A 809      -5.744  47.437  97.644  1.00 77.05           C  
ATOM   4142  CG2 ILE A 809      -7.263  47.151  99.638  1.00 77.94           C  
ATOM   4143  CD1 ILE A 809      -5.660  48.947  97.805  1.00 75.98           C  
ATOM   4144  H   ILE A 809      -7.178  45.597  95.827  1.00 78.97           H  
ATOM   4145  HA  ILE A 809      -6.452  44.805  98.594  1.00 77.41           H  
ATOM   4146  HB  ILE A 809      -7.891  47.324  97.597  1.00 77.59           H  
ATOM   4147 HG12 ILE A 809      -4.893  46.966  98.152  1.00 77.05           H  
ATOM   4148 HG13 ILE A 809      -5.640  47.223  96.577  1.00 77.05           H  
ATOM   4149 HG21 ILE A 809      -8.163  46.669 100.016  1.00 77.94           H  
ATOM   4150 HG22 ILE A 809      -6.414  46.794 100.229  1.00 77.94           H  
ATOM   4151 HG23 ILE A 809      -7.377  48.225  99.815  1.00 77.94           H  
ATOM   4152 HD11 ILE A 809      -6.553  49.425  97.397  1.00 75.98           H  
ATOM   4153 HD12 ILE A 809      -5.555  49.239  98.854  1.00 75.98           H  
ATOM   4154 HD13 ILE A 809      -4.793  49.335  97.263  1.00 75.98           H  
ATOM   4155  N   GLY A 810      -8.611  43.397  98.259  1.00 74.73           N  
ATOM   4156  CA  GLY A 810      -9.860  42.671  98.411  1.00 73.17           C  
ATOM   4157  C   GLY A 810     -10.495  42.772  99.812  1.00 72.10           C  
ATOM   4158  O   GLY A 810      -9.880  43.143 100.809  1.00 72.36           O  
ATOM   4159  H   GLY A 810      -7.749  42.884  98.140  1.00 74.73           H  
ATOM   4160  HA2 GLY A 810     -10.566  43.056  97.668  1.00 73.17           H  
ATOM   4161  HA3 GLY A 810      -9.659  41.616  98.200  1.00 73.17           H  
ATOM   4162  N   SER A 811     -11.772  42.407  99.861  1.00 70.58           N  
ATOM   4163  CA  SER A 811     -12.609  42.597 101.047  1.00 68.85           C  
ATOM   4164  C   SER A 811     -12.075  41.825 102.269  1.00 67.84           C  
ATOM   4165  O   SER A 811     -11.866  42.397 103.329  1.00 68.05           O  
ATOM   4166  CB  SER A 811     -14.073  42.204 100.797  1.00 68.92           C  
ATOM   4167  OG  SER A 811     -14.217  40.801 100.579  1.00 69.30           O  
ATOM   4168  H   SER A 811     -12.230  42.085  99.020  1.00 70.58           H  
ATOM   4169  HA  SER A 811     -12.557  43.663 101.294  1.00 68.85           H  
ATOM   4170  HB2 SER A 811     -14.494  42.734  99.937  1.00 68.92           H  
ATOM   4171  HB3 SER A 811     -14.677  42.453 101.675  1.00 68.92           H  
ATOM   4172  HG  SER A 811     -14.147  40.628  99.603  1.00 69.30           H  
ATOM   4173  N   GLN A 812     -11.885  40.522 102.062  1.00 66.43           N  
ATOM   4174  CA  GLN A 812     -11.421  39.651 103.131  1.00 65.13           C  
ATOM   4175  C   GLN A 812      -9.981  40.047 103.510  1.00 63.58           C  
ATOM   4176  O   GLN A 812      -9.573  39.864 104.644  1.00 62.77           O  
ATOM   4177  CB  GLN A 812     -11.511  38.179 102.717  1.00 65.93           C  
ATOM   4178  CG  GLN A 812     -11.125  37.187 103.818  1.00 68.38           C  
ATOM   4179  CD  GLN A 812     -12.009  37.255 105.048  1.00 73.31           C  
ATOM   4180  NE2 GLN A 812     -13.202  36.933 104.975  1.00 75.50           N  
ATOM   4181  OE1 GLN A 812     -11.430  37.647 106.200  1.00 73.41           O  
ATOM   4182  H   GLN A 812     -12.111  40.160 101.146  1.00 66.43           H  
ATOM   4183  HA  GLN A 812     -12.057  39.846 104.004  1.00 65.13           H  
ATOM   4184  HB2 GLN A 812     -12.534  37.967 102.379  1.00 65.93           H  
ATOM   4185  HB3 GLN A 812     -10.860  38.001 101.851  1.00 65.93           H  
ATOM   4186  HG2 GLN A 812     -10.082  37.325 104.123  1.00 68.38           H  
ATOM   4187  HG3 GLN A 812     -11.196  36.168 103.417  1.00 68.38           H  
ATOM   4188 HE21 GLN A 812     -13.594  36.646 104.090  1.00 75.50           H  
ATOM   4189 HE22 GLN A 812     -13.783  36.959 105.800  1.00 75.50           H  
ATOM   4190  N   TYR A 813      -9.215  40.519 102.549  1.00 62.30           N  
ATOM   4191  CA  TYR A 813      -7.819  40.895 102.793  1.00 61.67           C  
ATOM   4192  C   TYR A 813      -7.812  42.074 103.786  1.00 60.39           C  
ATOM   4193  O   TYR A 813      -7.130  42.009 104.815  1.00 60.53           O  
ATOM   4194  CB  TYR A 813      -7.063  41.281 101.514  1.00 62.86           C  
ATOM   4195  CG  TYR A 813      -6.438  40.098 100.811  1.00 65.70           C  
ATOM   4196  CD1 TYR A 813      -5.245  39.550 101.296  1.00 67.87           C  
ATOM   4197  CD2 TYR A 813      -7.026  39.514  99.683  1.00 67.16           C  
ATOM   4198  CE1 TYR A 813      -4.634  38.476 100.658  1.00 67.89           C  
ATOM   4199  CE2 TYR A 813      -6.406  38.428  99.032  1.00 66.88           C  
ATOM   4200  CZ  TYR A 813      -5.211  37.921  99.536  1.00 66.55           C  
ATOM   4201  OH  TYR A 813      -4.571  36.866  98.956  1.00 66.90           O  
ATOM   4202  H   TYR A 813      -9.594  40.643 101.621  1.00 62.30           H  
ATOM   4203  HA  TYR A 813      -7.335  40.050 103.301  1.00 61.67           H  
ATOM   4204  HB2 TYR A 813      -7.715  41.812 100.813  1.00 62.86           H  
ATOM   4205  HB3 TYR A 813      -6.259  41.988 101.749  1.00 62.86           H  
ATOM   4206  HD1 TYR A 813      -4.792  39.968 102.183  1.00 67.87           H  
ATOM   4207  HD2 TYR A 813      -7.963  39.899  99.308  1.00 67.16           H  
ATOM   4208  HE1 TYR A 813      -3.706  38.078 101.041  1.00 67.89           H  
ATOM   4209  HE2 TYR A 813      -6.853  37.994  98.150  1.00 66.88           H  
ATOM   4210  HH  TYR A 813      -4.943  36.711  98.059  1.00 66.90           H  
ATOM   4211  N   LEU A 814      -8.572  43.119 103.482  1.00 58.24           N  
ATOM   4212  CA  LEU A 814      -8.628  44.300 104.338  1.00 56.21           C  
ATOM   4213  C   LEU A 814      -9.078  43.911 105.757  1.00 55.97           C  
ATOM   4214  O   LEU A 814      -8.520  44.386 106.754  1.00 55.88           O  
ATOM   4215  CB  LEU A 814      -9.612  45.348 103.797  1.00 55.78           C  
ATOM   4216  CG  LEU A 814      -8.982  46.303 102.772  1.00 54.94           C  
ATOM   4217  CD1 LEU A 814     -10.087  47.005 101.982  1.00 55.26           C  
ATOM   4218  CD2 LEU A 814      -8.087  47.347 103.444  1.00 53.40           C  
ATOM   4219  H   LEU A 814      -9.095  43.108 102.618  1.00 58.24           H  
ATOM   4220  HA  LEU A 814      -7.613  44.694 104.425  1.00 56.21           H  
ATOM   4221  HB2 LEU A 814     -10.470  44.835 103.343  1.00 55.78           H  
ATOM   4222  HB3 LEU A 814     -10.021  45.944 104.623  1.00 55.78           H  
ATOM   4223  HG  LEU A 814      -8.372  45.721 102.072  1.00 54.94           H  
ATOM   4224 HD11 LEU A 814     -10.605  46.283 101.344  1.00 55.26           H  
ATOM   4225 HD12 LEU A 814     -10.827  47.459 102.645  1.00 55.26           H  
ATOM   4226 HD13 LEU A 814      -9.687  47.794 101.338  1.00 55.26           H  
ATOM   4227 HD21 LEU A 814      -8.653  47.963 104.150  1.00 53.40           H  
ATOM   4228 HD22 LEU A 814      -7.267  46.881 103.995  1.00 53.40           H  
ATOM   4229 HD23 LEU A 814      -7.643  48.015 102.699  1.00 53.40           H  
ATOM   4230  N   LEU A 815     -10.124  43.103 105.835  1.00 55.62           N  
ATOM   4231  CA  LEU A 815     -10.721  42.758 107.115  1.00 55.22           C  
ATOM   4232  C   LEU A 815      -9.764  41.844 107.912  1.00 55.51           C  
ATOM   4233  O   LEU A 815      -9.704  41.952 109.130  1.00 56.23           O  
ATOM   4234  CB  LEU A 815     -12.099  42.119 106.933  1.00 54.81           C  
ATOM   4235  CG  LEU A 815     -13.131  43.086 106.309  1.00 53.46           C  
ATOM   4236  CD1 LEU A 815     -14.399  42.331 105.924  1.00 51.92           C  
ATOM   4237  CD2 LEU A 815     -13.479  44.250 107.236  1.00 53.60           C  
ATOM   4238  H   LEU A 815     -10.509  42.716 104.985  1.00 55.62           H  
ATOM   4239  HA  LEU A 815     -10.803  43.682 107.700  1.00 55.22           H  
ATOM   4240  HB2 LEU A 815     -12.002  41.231 106.294  1.00 54.81           H  
ATOM   4241  HB3 LEU A 815     -12.471  41.760 107.901  1.00 54.81           H  
ATOM   4242  HG  LEU A 815     -12.717  43.512 105.391  1.00 53.46           H  
ATOM   4243 HD11 LEU A 815     -14.174  41.507 105.241  1.00 51.92           H  
ATOM   4244 HD12 LEU A 815     -14.882  41.919 106.811  1.00 51.92           H  
ATOM   4245 HD13 LEU A 815     -15.115  42.993 105.425  1.00 51.92           H  
ATOM   4246 HD21 LEU A 815     -13.793  43.890 108.220  1.00 53.60           H  
ATOM   4247 HD22 LEU A 815     -12.622  44.917 107.375  1.00 53.60           H  
ATOM   4248 HD23 LEU A 815     -14.292  44.854 106.819  1.00 53.60           H  
ATOM   4249  N   ASN A 816      -9.069  40.946 107.224  1.00 55.57           N  
ATOM   4250  CA  ASN A 816      -8.116  40.071 107.895  1.00 55.64           C  
ATOM   4251  C   ASN A 816      -6.922  40.910 108.381  1.00 54.98           C  
ATOM   4252  O   ASN A 816      -6.419  40.651 109.477  1.00 55.15           O  
ATOM   4253  CB  ASN A 816      -7.609  38.913 107.044  1.00 56.09           C  
ATOM   4254  CG  ASN A 816      -7.712  37.652 107.869  1.00 57.96           C  
ATOM   4255  OD1 ASN A 816      -6.769  37.257 108.569  1.00 58.91           O  
ATOM   4256  ND2 ASN A 816      -8.888  37.024 107.812  1.00 61.55           N  
ATOM   4257  H   ASN A 816      -9.213  40.872 106.227  1.00 55.57           H  
ATOM   4258  HA  ASN A 816      -8.623  39.704 108.797  1.00 55.64           H  
ATOM   4259  HB2 ASN A 816      -6.565  39.035 106.735  1.00 56.09           H  
ATOM   4260  HB3 ASN A 816      -8.195  38.765 106.137  1.00 56.09           H  
ATOM   4261 HD21 ASN A 816      -9.627  37.387 107.226  1.00 61.55           H  
ATOM   4262 HD22 ASN A 816      -9.041  36.187 108.356  1.00 61.55           H  
ATOM   4263  N   TRP A 817      -6.465  41.863 107.578  1.00 53.66           N  
ATOM   4264  CA  TRP A 817      -5.348  42.710 107.994  1.00 52.81           C  
ATOM   4265  C   TRP A 817      -5.776  43.512 109.246  1.00 52.16           C  
ATOM   4266  O   TRP A 817      -4.976  43.701 110.156  1.00 51.66           O  
ATOM   4267  CB  TRP A 817      -4.868  43.697 106.925  1.00 53.32           C  
ATOM   4268  CG  TRP A 817      -4.257  43.082 105.697  1.00 53.50           C  
ATOM   4269  CD1 TRP A 817      -3.601  41.893 105.582  1.00 54.22           C  
ATOM   4270  CD2 TRP A 817      -4.272  43.667 104.398  1.00 54.81           C  
ATOM   4271  NE1 TRP A 817      -3.219  41.689 104.272  1.00 55.24           N  
ATOM   4272  CE2 TRP A 817      -3.618  42.766 103.524  1.00 54.90           C  
ATOM   4273  CE3 TRP A 817      -4.789  44.859 103.875  1.00 55.05           C  
ATOM   4274  CZ2 TRP A 817      -3.479  43.018 102.169  1.00 53.39           C  
ATOM   4275  CZ3 TRP A 817      -4.642  45.107 102.521  1.00 54.17           C  
ATOM   4276  CH2 TRP A 817      -3.993  44.193 101.688  1.00 53.61           C  
ATOM   4277  H   TRP A 817      -6.881  41.992 106.667  1.00 53.66           H  
ATOM   4278  HA  TRP A 817      -4.532  42.046 108.305  1.00 52.81           H  
ATOM   4279  HB2 TRP A 817      -5.710  44.333 106.623  1.00 53.32           H  
ATOM   4280  HB3 TRP A 817      -4.121  44.371 107.365  1.00 53.32           H  
ATOM   4281  HD1 TRP A 817      -3.409  41.210 106.396  1.00 54.22           H  
ATOM   4282  HE1 TRP A 817      -2.726  40.880 103.922  1.00 55.24           H  
ATOM   4283  HE3 TRP A 817      -5.292  45.570 104.515  1.00 55.05           H  
ATOM   4284  HZ2 TRP A 817      -2.984  42.314 101.516  1.00 53.39           H  
ATOM   4285  HZ3 TRP A 817      -5.036  46.022 102.102  1.00 54.17           H  
ATOM   4286  HH2 TRP A 817      -3.893  44.419 100.637  1.00 53.61           H  
ATOM   4287  N   CYS A 818      -6.994  44.023 109.241  1.00 51.48           N  
ATOM   4288  CA  CYS A 818      -7.502  44.782 110.389  1.00 51.38           C  
ATOM   4289  C   CYS A 818      -7.587  43.885 111.646  1.00 50.57           C  
ATOM   4290  O   CYS A 818      -7.317  44.330 112.751  1.00 50.34           O  
ATOM   4291  CB  CYS A 818      -8.875  45.413 110.149  1.00 51.45           C  
ATOM   4292  SG  CYS A 818      -8.820  46.717 108.872  1.00 53.61           S  
ATOM   4293  H   CYS A 818      -7.575  43.939 108.419  1.00 51.48           H  
ATOM   4294  HA  CYS A 818      -6.761  45.561 110.616  1.00 51.38           H  
ATOM   4295  HB2 CYS A 818      -9.234  45.873 111.074  1.00 51.45           H  
ATOM   4296  HB3 CYS A 818      -9.610  44.662 109.844  1.00 51.45           H  
ATOM   4297  HG  CYS A 818      -8.597  45.890 107.834  1.00 53.61           H  
ATOM   4298  N   VAL A 819      -8.000  42.648 111.470  1.00 49.97           N  
ATOM   4299  CA  VAL A 819      -8.082  41.668 112.562  1.00 49.86           C  
ATOM   4300  C   VAL A 819      -6.649  41.281 112.995  1.00 49.94           C  
ATOM   4301  O   VAL A 819      -6.376  41.142 114.192  1.00 50.69           O  
ATOM   4302  CB  VAL A 819      -8.911  40.426 112.164  1.00 49.61           C  
ATOM   4303  CG1 VAL A 819      -8.731  39.249 113.131  1.00 48.93           C  
ATOM   4304  CG2 VAL A 819     -10.402  40.776 112.108  1.00 48.99           C  
ATOM   4305  H   VAL A 819      -8.280  42.322 110.556  1.00 49.97           H  
ATOM   4306  HA  VAL A 819      -8.547  42.170 113.420  1.00 49.86           H  
ATOM   4307  HB  VAL A 819      -8.600  40.086 111.170  1.00 49.61           H  
ATOM   4308 HG11 VAL A 819      -7.710  38.856 113.095  1.00 48.93           H  
ATOM   4309 HG12 VAL A 819      -8.950  39.545 114.163  1.00 48.93           H  
ATOM   4310 HG13 VAL A 819      -9.401  38.423 112.867  1.00 48.93           H  
ATOM   4311 HG21 VAL A 819     -10.787  41.002 113.108  1.00 48.99           H  
ATOM   4312 HG22 VAL A 819     -10.592  41.645 111.473  1.00 48.99           H  
ATOM   4313 HG23 VAL A 819     -10.983  39.938 111.707  1.00 48.99           H  
ATOM   4314  N   GLN A 820      -5.729  41.134 112.055  1.00 49.12           N  
ATOM   4315  CA  GLN A 820      -4.379  40.671 112.378  1.00 48.40           C  
ATOM   4316  C   GLN A 820      -3.627  41.761 113.173  1.00 48.07           C  
ATOM   4317  O   GLN A 820      -2.848  41.453 114.072  1.00 48.45           O  
ATOM   4318  CB  GLN A 820      -3.588  40.261 111.140  1.00 48.70           C  
ATOM   4319  CG  GLN A 820      -4.048  38.903 110.611  1.00 49.24           C  
ATOM   4320  CD  GLN A 820      -3.255  38.464 109.400  1.00 50.11           C  
ATOM   4321  OE1 GLN A 820      -2.079  38.777 109.248  1.00 52.15           O  
ATOM   4322  NE2 GLN A 820      -3.886  37.626 108.591  1.00 50.47           N  
ATOM   4323  H   GLN A 820      -5.911  41.411 111.101  1.00 49.12           H  
ATOM   4324  HA  GLN A 820      -4.481  39.816 113.057  1.00 48.40           H  
ATOM   4325  HB2 GLN A 820      -3.682  41.020 110.356  1.00 48.70           H  
ATOM   4326  HB3 GLN A 820      -2.521  40.206 111.389  1.00 48.70           H  
ATOM   4327  HG2 GLN A 820      -5.115  38.904 110.378  1.00 49.24           H  
ATOM   4328  HG3 GLN A 820      -3.900  38.138 111.380  1.00 49.24           H  
ATOM   4329 HE21 GLN A 820      -3.398  37.214 107.809  1.00 50.47           H  
ATOM   4330 HE22 GLN A 820      -4.856  37.398 108.757  1.00 50.47           H  
ATOM   4331  N   ILE A 821      -3.895  43.023 112.844  1.00 47.18           N  
ATOM   4332  CA  ILE A 821      -3.320  44.142 113.597  1.00 46.75           C  
ATOM   4333  C   ILE A 821      -4.003  44.153 114.995  1.00 46.79           C  
ATOM   4334  O   ILE A 821      -3.367  44.508 116.002  1.00 46.39           O  
ATOM   4335  CB  ILE A 821      -3.493  45.481 112.843  1.00 46.89           C  
ATOM   4336  CG1 ILE A 821      -2.697  45.467 111.517  1.00 48.12           C  
ATOM   4337  CG2 ILE A 821      -3.035  46.673 113.698  1.00 47.45           C  
ATOM   4338  CD1 ILE A 821      -3.170  46.530 110.533  1.00 45.51           C  
ATOM   4339  H   ILE A 821      -4.532  43.225 112.087  1.00 47.18           H  
ATOM   4340  HA  ILE A 821      -2.255  43.929 113.758  1.00 46.75           H  
ATOM   4341  HB  ILE A 821      -4.559  45.615 112.615  1.00 46.89           H  
ATOM   4342 HG12 ILE A 821      -1.628  45.606 111.721  1.00 48.12           H  
ATOM   4343 HG13 ILE A 821      -2.779  44.494 111.023  1.00 48.12           H  
ATOM   4344 HG21 ILE A 821      -3.617  46.756 114.621  1.00 47.45           H  
ATOM   4345 HG22 ILE A 821      -1.979  46.579 113.973  1.00 47.45           H  
ATOM   4346 HG23 ILE A 821      -3.161  47.620 113.164  1.00 47.45           H  
ATOM   4347 HD11 ILE A 821      -4.241  46.430 110.328  1.00 45.51           H  
ATOM   4348 HD12 ILE A 821      -2.987  47.539 110.909  1.00 45.51           H  
ATOM   4349 HD13 ILE A 821      -2.637  46.428 109.582  1.00 45.51           H  
ATOM   4350  N   ALA A 822      -5.292  43.829 115.055  1.00 46.61           N  
ATOM   4351  CA  ALA A 822      -6.007  43.784 116.329  1.00 46.35           C  
ATOM   4352  C   ALA A 822      -5.444  42.663 117.233  1.00 46.64           C  
ATOM   4353  O   ALA A 822      -5.362  42.838 118.456  1.00 47.16           O  
ATOM   4354  CB  ALA A 822      -7.503  43.589 116.158  1.00 45.81           C  
ATOM   4355  H   ALA A 822      -5.797  43.616 114.207  1.00 46.61           H  
ATOM   4356  HA  ALA A 822      -5.823  44.740 116.834  1.00 46.35           H  
ATOM   4357  HB1 ALA A 822      -7.924  44.331 115.477  1.00 45.81           H  
ATOM   4358  HB2 ALA A 822      -7.747  42.598 115.767  1.00 45.81           H  
ATOM   4359  HB3 ALA A 822      -8.011  43.693 117.122  1.00 45.81           H  
ATOM   4360  N   LYS A 823      -5.046  41.537 116.635  1.00 46.52           N  
ATOM   4361  CA  LYS A 823      -4.455  40.443 117.406  1.00 46.93           C  
ATOM   4362  C   LYS A 823      -3.157  40.966 118.076  1.00 47.60           C  
ATOM   4363  O   LYS A 823      -2.866  40.661 119.234  1.00 46.87           O  
ATOM   4364  CB  LYS A 823      -4.003  39.251 116.553  1.00 46.61           C  
ATOM   4365  CG  LYS A 823      -5.075  38.434 115.824  1.00 46.59           C  
ATOM   4366  CD  LYS A 823      -4.340  37.409 114.953  1.00 44.99           C  
ATOM   4367  CE  LYS A 823      -5.171  36.677 113.919  1.00 43.25           C  
ATOM   4368  NZ  LYS A 823      -4.270  35.744 113.190  1.00 43.57           N1+
ATOM   4369  H   LYS A 823      -5.141  41.442 115.633  1.00 46.52           H  
ATOM   4370  HA  LYS A 823      -5.162  40.141 118.186  1.00 46.93           H  
ATOM   4371  HB2 LYS A 823      -3.280  39.610 115.810  1.00 46.61           H  
ATOM   4372  HB3 LYS A 823      -3.439  38.562 117.197  1.00 46.61           H  
ATOM   4373  HG2 LYS A 823      -5.730  37.929 116.541  1.00 46.59           H  
ATOM   4374  HG3 LYS A 823      -5.697  39.075 115.199  1.00 46.59           H  
ATOM   4375  HD2 LYS A 823      -3.837  36.684 115.605  1.00 44.99           H  
ATOM   4376  HD3 LYS A 823      -3.563  37.950 114.404  1.00 44.99           H  
ATOM   4377  HE2 LYS A 823      -5.587  37.363 113.176  1.00 43.25           H  
ATOM   4378  HE3 LYS A 823      -5.970  36.077 114.363  1.00 43.25           H  
ATOM   4379  HZ1 LYS A 823      -4.650  35.443 112.285  1.00 43.57           H  
ATOM   4380  HZ2 LYS A 823      -3.329  36.160 112.994  1.00 43.57           H  
ATOM   4381  HZ3 LYS A 823      -4.053  34.902 113.735  1.00 43.57           H  
ATOM   4382  N   GLY A 824      -2.356  41.683 117.293  1.00 48.52           N  
ATOM   4383  CA  GLY A 824      -1.068  42.178 117.745  1.00 50.73           C  
ATOM   4384  C   GLY A 824      -1.258  43.249 118.821  1.00 52.60           C  
ATOM   4385  O   GLY A 824      -0.458  43.345 119.777  1.00 52.62           O  
ATOM   4386  H   GLY A 824      -2.644  41.898 116.349  1.00 48.52           H  
ATOM   4387  HA2 GLY A 824      -0.492  41.345 118.160  1.00 50.73           H  
ATOM   4388  HA3 GLY A 824      -0.542  42.609 116.889  1.00 50.73           H  
ATOM   4389  N   MET A 825      -2.339  44.021 118.699  1.00 54.07           N  
ATOM   4390  CA  MET A 825      -2.622  45.101 119.629  1.00 54.57           C  
ATOM   4391  C   MET A 825      -3.283  44.559 120.915  1.00 55.06           C  
ATOM   4392  O   MET A 825      -3.061  45.117 121.979  1.00 55.28           O  
ATOM   4393  CB  MET A 825      -3.494  46.189 119.022  1.00 54.07           C  
ATOM   4394  CG  MET A 825      -2.765  47.124 118.063  1.00 53.70           C  
ATOM   4395  SD  MET A 825      -1.293  47.952 118.756  1.00 52.24           S  
ATOM   4396  CE  MET A 825      -2.031  48.788 120.182  1.00 53.95           C  
ATOM   4397  H   MET A 825      -3.027  43.802 117.993  1.00 54.07           H  
ATOM   4398  HA  MET A 825      -1.661  45.505 119.963  1.00 54.57           H  
ATOM   4399  HB2 MET A 825      -3.925  46.784 119.830  1.00 54.07           H  
ATOM   4400  HB3 MET A 825      -4.343  45.736 118.496  1.00 54.07           H  
ATOM   4401  HG2 MET A 825      -3.454  47.894 117.701  1.00 53.70           H  
ATOM   4402  HG3 MET A 825      -2.426  46.569 117.184  1.00 53.70           H  
ATOM   4403  HE1 MET A 825      -2.917  49.345 119.876  1.00 53.95           H  
ATOM   4404  HE2 MET A 825      -2.291  48.068 120.961  1.00 53.95           H  
ATOM   4405  HE3 MET A 825      -1.302  49.489 120.595  1.00 53.95           H  
ATOM   4406  N   ASN A 826      -4.034  43.470 120.795  1.00 55.46           N  
ATOM   4407  CA  ASN A 826      -4.604  42.830 121.982  1.00 56.41           C  
ATOM   4408  C   ASN A 826      -3.416  42.303 122.797  1.00 57.49           C  
ATOM   4409  O   ASN A 826      -3.455  42.354 124.027  1.00 57.42           O  
ATOM   4410  CB  ASN A 826      -5.541  41.667 121.695  1.00 56.22           C  
ATOM   4411  CG  ASN A 826      -6.496  41.513 122.863  1.00 54.80           C  
ATOM   4412  OD1 ASN A 826      -7.585  42.068 122.843  1.00 54.03           O  
ATOM   4413  ND2 ASN A 826      -6.086  40.796 123.883  1.00 54.08           N  
ATOM   4414  H   ASN A 826      -4.185  43.058 119.885  1.00 55.46           H  
ATOM   4415  HA  ASN A 826      -5.099  43.616 122.563  1.00 56.41           H  
ATOM   4416  HB2 ASN A 826      -5.010  40.724 121.521  1.00 56.22           H  
ATOM   4417  HB3 ASN A 826      -6.145  41.868 120.806  1.00 56.22           H  
ATOM   4418 HD21 ASN A 826      -5.178  40.354 123.857  1.00 54.08           H  
ATOM   4419 HD22 ASN A 826      -6.678  40.686 124.694  1.00 54.08           H  
ATOM   4420  N   TYR A 827      -2.398  41.780 122.110  1.00 58.70           N  
ATOM   4421  CA  TYR A 827      -1.211  41.304 122.813  1.00 59.26           C  
ATOM   4422  C   TYR A 827      -0.561  42.458 123.623  1.00 59.89           C  
ATOM   4423  O   TYR A 827      -0.018  42.241 124.696  1.00 60.28           O  
ATOM   4424  CB  TYR A 827      -0.214  40.701 121.829  1.00 59.26           C  
ATOM   4425  CG  TYR A 827       0.923  39.976 122.494  1.00 59.42           C  
ATOM   4426  CD1 TYR A 827       0.741  38.755 123.106  1.00 59.86           C  
ATOM   4427  CD2 TYR A 827       2.203  40.505 122.466  1.00 59.22           C  
ATOM   4428  CE1 TYR A 827       1.789  38.088 123.671  1.00 59.97           C  
ATOM   4429  CE2 TYR A 827       3.259  39.842 123.021  1.00 58.94           C  
ATOM   4430  CZ  TYR A 827       3.046  38.639 123.628  1.00 59.80           C  
ATOM   4431  OH  TYR A 827       4.123  37.939 124.085  1.00 60.86           O  
ATOM   4432  H   TYR A 827      -2.493  41.668 121.111  1.00 58.70           H  
ATOM   4433  HA  TYR A 827      -1.552  40.551 123.533  1.00 59.26           H  
ATOM   4434  HB2 TYR A 827      -0.725  39.996 121.161  1.00 59.26           H  
ATOM   4435  HB3 TYR A 827       0.192  41.478 121.174  1.00 59.26           H  
ATOM   4436  HD1 TYR A 827      -0.247  38.319 123.138  1.00 59.86           H  
ATOM   4437  HD2 TYR A 827       2.369  41.462 121.994  1.00 59.22           H  
ATOM   4438  HE1 TYR A 827       1.631  37.133 124.148  1.00 59.97           H  
ATOM   4439  HE2 TYR A 827       4.252  40.266 122.981  1.00 58.94           H  
ATOM   4440  HH  TYR A 827       4.052  37.060 123.637  1.00 60.86           H  
ATOM   4441  N   LEU A 828      -0.645  43.678 123.109  1.00 60.58           N  
ATOM   4442  CA  LEU A 828      -0.109  44.829 123.829  1.00 61.34           C  
ATOM   4443  C   LEU A 828      -1.051  45.181 125.016  1.00 62.05           C  
ATOM   4444  O   LEU A 828      -0.602  45.604 126.067  1.00 61.89           O  
ATOM   4445  CB  LEU A 828       0.111  46.065 122.954  1.00 61.32           C  
ATOM   4446  CG  LEU A 828       1.073  45.901 121.760  1.00 61.34           C  
ATOM   4447  CD1 LEU A 828       1.505  47.284 121.266  1.00 62.22           C  
ATOM   4448  CD2 LEU A 828       2.317  45.065 122.051  1.00 60.89           C  
ATOM   4449  H   LEU A 828      -1.161  43.830 122.254  1.00 60.58           H  
ATOM   4450  HA  LEU A 828       0.843  44.526 124.282  1.00 61.34           H  
ATOM   4451  HB2 LEU A 828      -0.852  46.427 122.572  1.00 61.32           H  
ATOM   4452  HB3 LEU A 828       0.480  46.873 123.598  1.00 61.32           H  
ATOM   4453  HG  LEU A 828       0.524  45.411 120.950  1.00 61.34           H  
ATOM   4454 HD11 LEU A 828       0.643  47.941 121.136  1.00 62.22           H  
ATOM   4455 HD12 LEU A 828       2.183  47.768 121.979  1.00 62.22           H  
ATOM   4456 HD13 LEU A 828       2.022  47.208 120.305  1.00 62.22           H  
ATOM   4457 HD21 LEU A 828       2.901  45.503 122.863  1.00 60.89           H  
ATOM   4458 HD22 LEU A 828       2.062  44.036 122.321  1.00 60.89           H  
ATOM   4459 HD23 LEU A 828       2.961  45.012 121.167  1.00 60.89           H  
ATOM   4460  N   GLU A 829      -2.358  45.043 124.792  1.00 63.50           N  
ATOM   4461  CA  GLU A 829      -3.397  45.261 125.817  1.00 64.88           C  
ATOM   4462  C   GLU A 829      -3.191  44.208 126.945  1.00 65.20           C  
ATOM   4463  O   GLU A 829      -3.288  44.516 128.137  1.00 65.35           O  
ATOM   4464  CB  GLU A 829      -4.790  45.123 125.170  1.00 64.34           C  
ATOM   4465  CG  GLU A 829      -5.970  45.479 126.067  1.00 65.36           C  
ATOM   4466  CD  GLU A 829      -6.521  46.831 125.728  1.00 66.71           C  
ATOM   4467  OE1 GLU A 829      -6.008  47.846 126.245  1.00 69.33           O  
ATOM   4468  OE2 GLU A 829      -7.563  46.924 125.031  1.00 70.72           O1-
ATOM   4469  H   GLU A 829      -2.675  44.781 123.870  1.00 63.50           H  
ATOM   4470  HA  GLU A 829      -3.246  46.261 126.239  1.00 64.88           H  
ATOM   4471  HB2 GLU A 829      -4.819  45.718 124.249  1.00 64.34           H  
ATOM   4472  HB3 GLU A 829      -4.936  44.084 124.863  1.00 64.34           H  
ATOM   4473  HG2 GLU A 829      -5.707  45.443 127.129  1.00 65.36           H  
ATOM   4474  HG3 GLU A 829      -6.771  44.744 125.918  1.00 65.36           H  
ATOM   4475  N   ASP A 830      -2.958  42.953 126.542  1.00 65.53           N  
ATOM   4476  CA  ASP A 830      -2.758  41.826 127.456  1.00 66.53           C  
ATOM   4477  C   ASP A 830      -1.469  42.083 128.275  1.00 67.19           C  
ATOM   4478  O   ASP A 830      -1.380  41.788 129.467  1.00 68.29           O  
ATOM   4479  CB  ASP A 830      -2.568  40.508 126.710  1.00 66.59           C  
ATOM   4480  CG  ASP A 830      -3.846  39.985 126.115  1.00 69.22           C  
ATOM   4481  OD1 ASP A 830      -3.802  39.519 124.946  1.00 71.12           O  
ATOM   4482  OD2 ASP A 830      -4.886  40.009 126.813  1.00 71.67           O1-
ATOM   4483  H   ASP A 830      -2.990  42.734 125.556  1.00 65.53           H  
ATOM   4484  HA  ASP A 830      -3.602  41.804 128.155  1.00 66.53           H  
ATOM   4485  HB2 ASP A 830      -2.201  39.736 127.398  1.00 66.59           H  
ATOM   4486  HB3 ASP A 830      -1.809  40.609 125.926  1.00 66.59           H  
ATOM   4487  N   ARG A 831      -0.423  42.539 127.591  1.00 67.22           N  
ATOM   4488  CA  ARG A 831       0.887  42.770 128.191  1.00 67.08           C  
ATOM   4489  C   ARG A 831       0.973  44.054 129.039  1.00 67.20           C  
ATOM   4490  O   ARG A 831       1.937  44.234 129.767  1.00 67.64           O  
ATOM   4491  CB  ARG A 831       1.999  42.848 127.128  1.00 66.92           C  
ATOM   4492  CG  ARG A 831       2.394  41.484 126.562  1.00 68.67           C  
ATOM   4493  CD  ARG A 831       3.295  40.687 127.495  1.00 72.32           C  
ATOM   4494  NE  ARG A 831       4.703  41.123 127.419  1.00 74.28           N  
ATOM   4495  CZ  ARG A 831       5.449  41.658 128.387  1.00 75.45           C  
ATOM   4496  NH1 ARG A 831       4.894  42.147 129.491  1.00 76.36           N  
ATOM   4497  NH2 ARG A 831       6.763  41.704 128.251  1.00 75.95           N1+
ATOM   4498  H   ARG A 831      -0.512  42.743 126.606  1.00 67.22           H  
ATOM   4499  HA  ARG A 831       1.082  41.944 128.885  1.00 67.08           H  
ATOM   4500  HB2 ARG A 831       1.664  43.494 126.309  1.00 66.92           H  
ATOM   4501  HB3 ARG A 831       2.896  43.328 127.537  1.00 66.92           H  
ATOM   4502  HG2 ARG A 831       2.914  41.638 125.609  1.00 68.67           H  
ATOM   4503  HG3 ARG A 831       1.495  40.896 126.347  1.00 68.67           H  
ATOM   4504  HD2 ARG A 831       3.295  39.641 127.165  1.00 72.32           H  
ATOM   4505  HD3 ARG A 831       2.946  40.674 128.531  1.00 72.32           H  
ATOM   4506  HE  ARG A 831       5.182  40.762 126.606  1.00 74.28           H  
ATOM   4507 HH11 ARG A 831       3.891  42.118 129.607  1.00 76.36           H  
ATOM   4508 HH12 ARG A 831       5.475  42.548 130.213  1.00 76.36           H  
ATOM   4509 HH21 ARG A 831       7.198  41.335 127.418  1.00 75.95           H  
ATOM   4510 HH22 ARG A 831       7.333  42.109 128.981  1.00 75.95           H  
ATOM   4511  N   ARG A 832       0.057  44.990 128.801  1.00 67.25           N  
ATOM   4512  CA  ARG A 832       0.015  46.322 129.415  1.00 68.26           C  
ATOM   4513  C   ARG A 832       1.128  47.215 128.807  1.00 67.32           C  
ATOM   4514  O   ARG A 832       1.760  48.044 129.453  1.00 67.11           O  
ATOM   4515  CB  ARG A 832      -0.001  46.331 130.945  1.00 69.18           C  
ATOM   4516  CG  ARG A 832      -1.338  45.842 131.521  1.00 74.11           C  
ATOM   4517  CD  ARG A 832      -1.148  44.728 132.543  1.00 81.80           C  
ATOM   4518  NE  ARG A 832      -0.888  43.444 131.869  1.00 88.29           N  
ATOM   4519  CZ  ARG A 832       0.008  42.513 132.211  1.00 91.34           C  
ATOM   4520  NH1 ARG A 832       0.838  42.714 133.238  1.00 92.79           N  
ATOM   4521  NH2 ARG A 832       0.072  41.369 131.520  1.00 91.57           N1+
ATOM   4522  H   ARG A 832      -0.652  44.811 128.103  1.00 67.25           H  
ATOM   4523  HA  ARG A 832      -0.926  46.764 129.062  1.00 68.26           H  
ATOM   4524  HB2 ARG A 832       0.842  45.762 131.350  1.00 69.18           H  
ATOM   4525  HB3 ARG A 832       0.149  47.360 131.298  1.00 69.18           H  
ATOM   4526  HG2 ARG A 832      -2.021  45.507 130.731  1.00 74.11           H  
ATOM   4527  HG3 ARG A 832      -1.827  46.689 132.019  1.00 74.11           H  
ATOM   4528  HD2 ARG A 832      -2.071  44.597 133.116  1.00 81.80           H  
ATOM   4529  HD3 ARG A 832      -0.354  44.998 133.238  1.00 81.80           H  
ATOM   4530  HE  ARG A 832      -1.489  43.238 131.084  1.00 88.29           H  
ATOM   4531 HH11 ARG A 832       0.792  43.576 133.762  1.00 92.79           H  
ATOM   4532 HH12 ARG A 832       1.511  42.005 133.490  1.00 92.79           H  
ATOM   4533 HH21 ARG A 832      -0.554  41.212 130.743  1.00 91.57           H  
ATOM   4534 HH22 ARG A 832       0.748  40.662 131.774  1.00 91.57           H  
ATOM   4535  N   LEU A 833       1.237  47.102 127.480  1.00 66.57           N  
ATOM   4536  CA  LEU A 833       2.116  47.907 126.643  1.00 65.93           C  
ATOM   4537  C   LEU A 833       1.264  48.962 125.887  1.00 65.28           C  
ATOM   4538  O   LEU A 833       0.090  48.766 125.595  1.00 65.66           O  
ATOM   4539  CB  LEU A 833       2.883  47.033 125.633  1.00 66.18           C  
ATOM   4540  CG  LEU A 833       3.991  46.157 126.256  1.00 67.54           C  
ATOM   4541  CD1 LEU A 833       4.413  45.050 125.286  1.00 68.67           C  
ATOM   4542  CD2 LEU A 833       5.225  46.980 126.625  1.00 67.58           C  
ATOM   4543  H   LEU A 833       0.653  46.429 127.004  1.00 66.57           H  
ATOM   4544  HA  LEU A 833       2.812  48.437 127.293  1.00 65.93           H  
ATOM   4545  HB2 LEU A 833       2.163  46.380 125.131  1.00 66.18           H  
ATOM   4546  HB3 LEU A 833       3.321  47.662 124.847  1.00 66.18           H  
ATOM   4547  HG  LEU A 833       3.606  45.678 127.164  1.00 67.54           H  
ATOM   4548 HD11 LEU A 833       3.559  44.428 125.004  1.00 68.67           H  
ATOM   4549 HD12 LEU A 833       4.849  45.466 124.372  1.00 68.67           H  
ATOM   4550 HD13 LEU A 833       5.160  44.394 125.747  1.00 68.67           H  
ATOM   4551 HD21 LEU A 833       5.635  47.501 125.753  1.00 67.58           H  
ATOM   4552 HD22 LEU A 833       4.984  47.727 127.381  1.00 67.58           H  
ATOM   4553 HD23 LEU A 833       6.012  46.340 127.037  1.00 67.58           H  
ATOM   4554  N   VAL A 834       1.920  50.051 125.546  1.00 64.47           N  
ATOM   4555  CA  VAL A 834       1.376  51.146 124.734  1.00 64.01           C  
ATOM   4556  C   VAL A 834       2.389  51.300 123.578  1.00 64.40           C  
ATOM   4557  O   VAL A 834       3.597  51.275 123.810  1.00 64.50           O  
ATOM   4558  CB  VAL A 834       1.308  52.469 125.537  1.00 63.71           C  
ATOM   4559  CG1 VAL A 834       0.540  53.537 124.756  1.00 62.75           C  
ATOM   4560  CG2 VAL A 834       0.653  52.300 126.911  1.00 62.26           C  
ATOM   4561  H   VAL A 834       2.883  50.161 125.833  1.00 64.47           H  
ATOM   4562  HA  VAL A 834       0.391  50.861 124.352  1.00 64.01           H  
ATOM   4563  HB  VAL A 834       2.327  52.842 125.705  1.00 63.71           H  
ATOM   4564 HG11 VAL A 834       0.996  53.734 123.784  1.00 62.75           H  
ATOM   4565 HG12 VAL A 834      -0.491  53.218 124.578  1.00 62.75           H  
ATOM   4566 HG13 VAL A 834       0.515  54.484 125.307  1.00 62.75           H  
ATOM   4567 HG21 VAL A 834      -0.378  51.949 126.811  1.00 62.26           H  
ATOM   4568 HG22 VAL A 834       1.202  51.592 127.539  1.00 62.26           H  
ATOM   4569 HG23 VAL A 834       0.630  53.255 127.447  1.00 62.26           H  
ATOM   4570  N   HIS A 835       1.893  51.482 122.358  1.00 64.60           N  
ATOM   4571  CA  HIS A 835       2.729  51.597 121.158  1.00 64.62           C  
ATOM   4572  C   HIS A 835       3.124  53.075 120.926  1.00 65.66           C  
ATOM   4573  O   HIS A 835       4.313  53.387 120.850  1.00 65.94           O  
ATOM   4574  CB  HIS A 835       2.060  50.998 119.910  1.00 64.03           C  
ATOM   4575  CG  HIS A 835       3.050  50.789 118.818  1.00 62.76           C  
ATOM   4576  ND1 HIS A 835       3.733  51.842 118.255  1.00 61.07           N  
ATOM   4577  CD2 HIS A 835       3.543  49.669 118.242  1.00 61.79           C  
ATOM   4578  CE1 HIS A 835       4.597  51.381 117.372  1.00 61.26           C  
ATOM   4579  NE2 HIS A 835       4.507  50.065 117.348  1.00 60.87           N  
ATOM   4580  H   HIS A 835       0.895  51.575 122.236  1.00 64.60           H  
ATOM   4581  HA  HIS A 835       3.658  51.049 121.359  1.00 64.62           H  
ATOM   4582  HB2 HIS A 835       1.252  51.638 119.542  1.00 64.03           H  
ATOM   4583  HB3 HIS A 835       1.600  50.037 120.166  1.00 64.03           H  
ATOM   4584  HD2 HIS A 835       3.236  48.654 118.447  1.00 61.79           H  
ATOM   4585  HE2 HIS A 835       5.058  49.449 116.767  1.00 60.87           H  
ATOM   4586  HE1 HIS A 835       5.265  51.979 116.770  1.00 61.26           H  
ATOM   4587  N   ARG A 836       2.112  53.938 120.761  1.00 66.97           N  
ATOM   4588  CA  ARG A 836       2.236  55.372 120.519  1.00 67.35           C  
ATOM   4589  C   ARG A 836       2.525  55.788 119.055  1.00 66.96           C  
ATOM   4590  O   ARG A 836       2.354  56.953 118.709  1.00 67.65           O  
ATOM   4591  CB  ARG A 836       3.234  56.097 121.442  1.00 67.26           C  
ATOM   4592  CG  ARG A 836       2.881  55.969 122.922  1.00 69.50           C  
ATOM   4593  CD  ARG A 836       3.898  56.623 123.848  1.00 73.65           C  
ATOM   4594  NE  ARG A 836       4.309  57.962 123.400  1.00 76.90           N  
ATOM   4595  CZ  ARG A 836       5.539  58.339 123.035  1.00 78.12           C  
ATOM   4596  NH1 ARG A 836       6.534  57.454 122.902  1.00 78.12           N  
ATOM   4597  NH2 ARG A 836       5.774  59.625 122.801  1.00 78.58           N1+
ATOM   4598  H   ARG A 836       1.170  53.573 120.792  1.00 66.97           H  
ATOM   4599  HA  ARG A 836       1.233  55.769 120.728  1.00 67.35           H  
ATOM   4600  HB2 ARG A 836       4.251  55.737 121.272  1.00 67.26           H  
ATOM   4601  HB3 ARG A 836       3.251  57.161 121.174  1.00 67.26           H  
ATOM   4602  HG2 ARG A 836       2.805  54.915 123.206  1.00 69.50           H  
ATOM   4603  HG3 ARG A 836       1.895  56.414 123.091  1.00 69.50           H  
ATOM   4604  HD2 ARG A 836       4.759  55.977 124.008  1.00 73.65           H  
ATOM   4605  HD3 ARG A 836       3.446  56.748 124.839  1.00 73.65           H  
ATOM   4606  HE  ARG A 836       3.608  58.687 123.465  1.00 76.90           H  
ATOM   4607 HH11 ARG A 836       7.453  57.767 122.625  1.00 78.12           H  
ATOM   4608 HH12 ARG A 836       6.365  56.474 123.077  1.00 78.12           H  
ATOM   4609 HH21 ARG A 836       5.029  60.301 122.899  1.00 78.58           H  
ATOM   4610 HH22 ARG A 836       6.696  59.928 122.524  1.00 78.58           H  
ATOM   4611  N   ASP A 837       3.011  54.863 118.230  1.00 66.05           N  
ATOM   4612  CA  ASP A 837       3.358  55.107 116.816  1.00 65.22           C  
ATOM   4613  C   ASP A 837       2.738  53.950 115.982  1.00 64.55           C  
ATOM   4614  O   ASP A 837       3.356  53.383 115.064  1.00 64.15           O  
ATOM   4615  CB  ASP A 837       4.867  55.231 116.659  1.00 65.41           C  
ATOM   4616  CG  ASP A 837       5.190  55.774 115.291  1.00 67.91           C  
ATOM   4617  OD1 ASP A 837       4.621  56.853 114.941  1.00 70.07           O  
ATOM   4618  OD2 ASP A 837       5.999  55.145 114.574  1.00 69.80           O1-
ATOM   4619  H   ASP A 837       3.147  53.917 118.557  1.00 66.05           H  
ATOM   4620  HA  ASP A 837       2.849  56.025 116.495  1.00 65.22           H  
ATOM   4621  HB2 ASP A 837       5.367  54.271 116.816  1.00 65.41           H  
ATOM   4622  HB3 ASP A 837       5.270  55.927 117.401  1.00 65.41           H  
ATOM   4623  N   LEU A 838       1.489  53.653 116.346  1.00 63.66           N  
ATOM   4624  CA  LEU A 838       0.680  52.688 115.620  1.00 62.31           C  
ATOM   4625  C   LEU A 838       0.166  53.357 114.332  1.00 61.69           C  
ATOM   4626  O   LEU A 838      -0.469  54.386 114.339  1.00 62.10           O  
ATOM   4627  CB  LEU A 838      -0.492  52.217 116.484  1.00 62.03           C  
ATOM   4628  CG  LEU A 838      -1.399  51.167 115.817  1.00 62.05           C  
ATOM   4629  CD1 LEU A 838      -0.652  49.876 115.482  1.00 62.05           C  
ATOM   4630  CD2 LEU A 838      -2.582  50.881 116.738  1.00 62.03           C  
ATOM   4631  H   LEU A 838       1.127  54.059 117.196  1.00 63.66           H  
ATOM   4632  HA  LEU A 838       1.330  51.841 115.374  1.00 62.31           H  
ATOM   4633  HB2 LEU A 838      -0.099  51.811 117.425  1.00 62.03           H  
ATOM   4634  HB3 LEU A 838      -1.102  53.084 116.766  1.00 62.03           H  
ATOM   4635  HG  LEU A 838      -1.807  51.574 114.886  1.00 62.05           H  
ATOM   4636 HD11 LEU A 838       0.064  50.033 114.670  1.00 62.05           H  
ATOM   4637 HD12 LEU A 838      -0.097  49.500 116.347  1.00 62.05           H  
ATOM   4638 HD13 LEU A 838      -1.345  49.095 115.153  1.00 62.05           H  
ATOM   4639 HD21 LEU A 838      -2.251  50.566 117.729  1.00 62.03           H  
ATOM   4640 HD22 LEU A 838      -3.181  51.784 116.871  1.00 62.03           H  
ATOM   4641 HD23 LEU A 838      -3.230  50.104 116.321  1.00 62.03           H  
ATOM   4642  N   ALA A 839       0.481  52.722 113.216  1.00 60.96           N  
ATOM   4643  CA  ALA A 839       0.222  53.240 111.880  1.00 60.27           C  
ATOM   4644  C   ALA A 839       0.414  52.086 110.878  1.00 60.17           C  
ATOM   4645  O   ALA A 839       1.117  51.130 111.145  1.00 60.22           O  
ATOM   4646  CB  ALA A 839       1.228  54.335 111.559  1.00 60.52           C  
ATOM   4647  H   ALA A 839       0.932  51.821 113.279  1.00 60.96           H  
ATOM   4648  HA  ALA A 839      -0.801  53.626 111.829  1.00 60.27           H  
ATOM   4649  HB1 ALA A 839       1.163  55.160 112.274  1.00 60.52           H  
ATOM   4650  HB2 ALA A 839       2.252  53.950 111.611  1.00 60.52           H  
ATOM   4651  HB3 ALA A 839       1.066  54.728 110.553  1.00 60.52           H  
ATOM   4652  N   ALA A 840      -0.140  52.240 109.690  1.00 60.21           N  
ATOM   4653  CA  ALA A 840      -0.047  51.232 108.628  1.00 60.40           C  
ATOM   4654  C   ALA A 840       1.377  51.137 108.026  1.00 60.72           C  
ATOM   4655  O   ALA A 840       1.724  50.149 107.335  1.00 61.00           O  
ATOM   4656  CB  ALA A 840      -1.042  51.506 107.510  1.00 60.07           C  
ATOM   4657  H   ALA A 840      -0.696  53.060 109.495  1.00 60.21           H  
ATOM   4658  HA  ALA A 840      -0.263  50.258 109.083  1.00 60.40           H  
ATOM   4659  HB1 ALA A 840      -2.069  51.515 107.888  1.00 60.07           H  
ATOM   4660  HB2 ALA A 840      -0.851  52.477 107.043  1.00 60.07           H  
ATOM   4661  HB3 ALA A 840      -0.969  50.746 106.727  1.00 60.07           H  
ATOM   4662  N   ARG A 841       2.197  52.151 108.354  1.00 60.53           N  
ATOM   4663  CA  ARG A 841       3.592  52.186 107.933  1.00 59.88           C  
ATOM   4664  C   ARG A 841       4.478  51.278 108.826  1.00 59.51           C  
ATOM   4665  O   ARG A 841       5.596  50.951 108.425  1.00 59.59           O  
ATOM   4666  CB  ARG A 841       4.180  53.606 107.894  1.00 60.02           C  
ATOM   4667  CG  ARG A 841       3.865  54.437 109.137  1.00 60.76           C  
ATOM   4668  CD  ARG A 841       4.752  55.662 109.270  1.00 62.45           C  
ATOM   4669  NE  ARG A 841       4.288  56.523 110.367  1.00 63.45           N  
ATOM   4670  CZ  ARG A 841       4.577  56.395 111.659  1.00 63.99           C  
ATOM   4671  NH1 ARG A 841       5.347  55.372 112.062  1.00 63.63           N  
ATOM   4672  NH2 ARG A 841       4.108  57.283 112.539  1.00 62.61           N1+
ATOM   4673  H   ARG A 841       1.864  52.865 108.986  1.00 60.53           H  
ATOM   4674  HA  ARG A 841       3.649  51.755 106.925  1.00 59.88           H  
ATOM   4675  HB2 ARG A 841       5.266  53.548 107.752  1.00 60.02           H  
ATOM   4676  HB3 ARG A 841       3.780  54.133 107.021  1.00 60.02           H  
ATOM   4677  HG2 ARG A 841       3.955  53.831 110.041  1.00 60.76           H  
ATOM   4678  HG3 ARG A 841       2.825  54.774 109.083  1.00 60.76           H  
ATOM   4679  HD2 ARG A 841       4.699  56.264 108.355  1.00 62.45           H  
ATOM   4680  HD3 ARG A 841       5.808  55.411 109.414  1.00 62.45           H  
ATOM   4681  HE  ARG A 841       3.717  57.305 110.079  1.00 63.45           H  
ATOM   4682 HH11 ARG A 841       5.696  54.706 111.388  1.00 63.63           H  
ATOM   4683 HH12 ARG A 841       5.576  55.268 113.040  1.00 63.63           H  
ATOM   4684 HH21 ARG A 841       3.534  58.052 112.223  1.00 62.61           H  
ATOM   4685 HH22 ARG A 841       4.328  57.186 113.520  1.00 62.61           H  
ATOM   4686  N   ASN A 842       3.980  50.986 110.030  1.00 58.65           N  
ATOM   4687  CA  ASN A 842       4.714  50.213 111.044  1.00 57.97           C  
ATOM   4688  C   ASN A 842       4.120  48.783 111.157  1.00 57.02           C  
ATOM   4689  O   ASN A 842       4.364  48.041 112.092  1.00 56.94           O  
ATOM   4690  CB  ASN A 842       4.716  50.894 112.410  1.00 58.09           C  
ATOM   4691  CG  ASN A 842       5.593  52.132 112.461  1.00 60.16           C  
ATOM   4692  OD1 ASN A 842       5.825  52.828 111.445  1.00 60.41           O  
ATOM   4693  ND2 ASN A 842       5.978  52.477 113.687  1.00 62.53           N  
ATOM   4694  H   ASN A 842       3.048  51.305 110.254  1.00 58.65           H  
ATOM   4695  HA  ASN A 842       5.748  50.080 110.701  1.00 57.97           H  
ATOM   4696  HB2 ASN A 842       5.069  50.197 113.178  1.00 58.09           H  
ATOM   4697  HB3 ASN A 842       3.700  51.194 112.695  1.00 58.09           H  
ATOM   4698 HD21 ASN A 842       6.484  53.339 113.834  1.00 62.53           H  
ATOM   4699 HD22 ASN A 842       5.764  51.877 114.471  1.00 62.53           H  
ATOM   4700  N   VAL A 843       3.354  48.420 110.147  1.00 56.31           N  
ATOM   4701  CA  VAL A 843       2.847  47.068 109.916  1.00 55.63           C  
ATOM   4702  C   VAL A 843       3.611  46.550 108.675  1.00 55.39           C  
ATOM   4703  O   VAL A 843       3.682  47.221 107.648  1.00 55.67           O  
ATOM   4704  CB  VAL A 843       1.323  47.077 109.682  1.00 55.58           C  
ATOM   4705  CG1 VAL A 843       0.795  45.682 109.342  1.00 54.50           C  
ATOM   4706  CG2 VAL A 843       0.585  47.601 110.917  1.00 54.43           C  
ATOM   4707  H   VAL A 843       3.066  49.115 109.473  1.00 56.31           H  
ATOM   4708  HA  VAL A 843       3.084  46.458 110.788  1.00 55.63           H  
ATOM   4709  HB  VAL A 843       1.090  47.742 108.840  1.00 55.58           H  
ATOM   4710 HG11 VAL A 843       1.233  45.305 108.413  1.00 54.50           H  
ATOM   4711 HG12 VAL A 843       1.019  44.966 110.140  1.00 54.50           H  
ATOM   4712 HG13 VAL A 843      -0.290  45.700 109.204  1.00 54.50           H  
ATOM   4713 HG21 VAL A 843       0.727  46.936 111.776  1.00 54.43           H  
ATOM   4714 HG22 VAL A 843       0.932  48.595 111.204  1.00 54.43           H  
ATOM   4715 HG23 VAL A 843      -0.488  47.679 110.719  1.00 54.43           H  
ATOM   4716  N   LEU A 844       4.246  45.391 108.842  1.00 54.77           N  
ATOM   4717  CA  LEU A 844       5.016  44.721 107.798  1.00 54.66           C  
ATOM   4718  C   LEU A 844       4.315  43.404 107.370  1.00 54.53           C  
ATOM   4719  O   LEU A 844       3.661  42.760 108.185  1.00 54.49           O  
ATOM   4720  CB  LEU A 844       6.433  44.364 108.270  1.00 54.64           C  
ATOM   4721  CG  LEU A 844       7.301  45.517 108.794  1.00 55.21           C  
ATOM   4722  CD1 LEU A 844       8.686  44.977 109.150  1.00 57.00           C  
ATOM   4723  CD2 LEU A 844       7.446  46.665 107.804  1.00 56.03           C  
ATOM   4724  H   LEU A 844       4.227  44.934 109.742  1.00 54.77           H  
ATOM   4725  HA  LEU A 844       5.063  45.370 106.925  1.00 54.66           H  
ATOM   4726  HB2 LEU A 844       6.353  43.623 109.075  1.00 54.64           H  
ATOM   4727  HB3 LEU A 844       6.961  43.865 107.448  1.00 54.64           H  
ATOM   4728  HG  LEU A 844       6.839  45.906 109.706  1.00 55.21           H  
ATOM   4729 HD11 LEU A 844       8.615  44.202 109.916  1.00 57.00           H  
ATOM   4730 HD12 LEU A 844       9.173  44.546 108.271  1.00 57.00           H  
ATOM   4731 HD13 LEU A 844       9.336  45.765 109.538  1.00 57.00           H  
ATOM   4732 HD21 LEU A 844       7.787  46.312 106.827  1.00 56.03           H  
ATOM   4733 HD22 LEU A 844       6.492  47.181 107.680  1.00 56.03           H  
ATOM   4734 HD23 LEU A 844       8.165  47.408 108.166  1.00 56.03           H  
ATOM   4735  N   VAL A 845       4.605  43.010 106.133  1.00 54.60           N  
ATOM   4736  CA  VAL A 845       3.958  41.902 105.423  1.00 54.45           C  
ATOM   4737  C   VAL A 845       4.974  40.721 105.315  1.00 55.67           C  
ATOM   4738  O   VAL A 845       6.062  40.882 104.733  1.00 55.90           O  
ATOM   4739  CB  VAL A 845       3.530  42.413 104.025  1.00 53.79           C  
ATOM   4740  CG1 VAL A 845       2.798  41.338 103.227  1.00 51.62           C  
ATOM   4741  CG2 VAL A 845       2.641  43.661 104.108  1.00 51.05           C  
ATOM   4742  H   VAL A 845       5.357  43.489 105.658  1.00 54.60           H  
ATOM   4743  HA  VAL A 845       3.083  41.574 105.992  1.00 54.45           H  
ATOM   4744  HB  VAL A 845       4.428  42.705 103.468  1.00 53.79           H  
ATOM   4745 HG11 VAL A 845       3.417  40.447 103.095  1.00 51.62           H  
ATOM   4746 HG12 VAL A 845       1.870  41.052 103.730  1.00 51.62           H  
ATOM   4747 HG13 VAL A 845       2.538  41.704 102.228  1.00 51.62           H  
ATOM   4748 HG21 VAL A 845       1.751  43.469 104.713  1.00 51.05           H  
ATOM   4749 HG22 VAL A 845       3.174  44.509 104.549  1.00 51.05           H  
ATOM   4750 HG23 VAL A 845       2.313  43.973 103.111  1.00 51.05           H  
ATOM   4751  N   LYS A 846       4.664  39.575 105.912  1.00 56.53           N  
ATOM   4752  CA  LYS A 846       5.492  38.348 105.786  1.00 58.19           C  
ATOM   4753  C   LYS A 846       5.059  37.628 104.491  1.00 59.69           C  
ATOM   4754  O   LYS A 846       5.880  37.128 103.728  1.00 60.43           O  
ATOM   4755  CB  LYS A 846       5.353  37.419 107.012  1.00 58.08           C  
ATOM   4756  CG  LYS A 846       6.011  36.037 106.838  1.00 58.42           C  
ATOM   4757  CD  LYS A 846       6.332  35.353 108.177  1.00 59.72           C  
ATOM   4758  CE  LYS A 846       6.580  33.849 108.015  1.00 62.61           C  
ATOM   4759  NZ  LYS A 846       7.409  33.343 109.099  1.00 65.00           N1+
ATOM   4760  H   LYS A 846       3.824  39.513 106.469  1.00 56.53           H  
ATOM   4761  HA  LYS A 846       6.540  38.645 105.661  1.00 58.19           H  
ATOM   4762  HB2 LYS A 846       5.780  37.918 107.886  1.00 58.08           H  
ATOM   4763  HB3 LYS A 846       4.295  37.261 107.248  1.00 58.08           H  
ATOM   4764  HG2 LYS A 846       5.339  35.399 106.255  1.00 58.42           H  
ATOM   4765  HG3 LYS A 846       6.944  36.133 106.269  1.00 58.42           H  
ATOM   4766  HD2 LYS A 846       5.507  35.500 108.884  1.00 59.72           H  
ATOM   4767  HD3 LYS A 846       7.209  35.849 108.606  1.00 59.72           H  
ATOM   4768  HE2 LYS A 846       7.095  33.612 107.079  1.00 62.61           H  
ATOM   4769  HE3 LYS A 846       5.633  33.301 108.046  1.00 62.61           H  
ATOM   4770  HZ1 LYS A 846       7.283  33.776 110.039  1.00 65.00           H  
ATOM   4771  HZ2 LYS A 846       7.393  32.303 109.251  1.00 65.00           H  
ATOM   4772  HZ3 LYS A 846       8.419  33.493 108.848  1.00 65.00           H  
ATOM   4773  N   THR A 847       3.738  37.509 104.349  1.00 60.94           N  
ATOM   4774  CA  THR A 847       3.063  37.048 103.141  1.00 61.55           C  
ATOM   4775  C   THR A 847       1.825  37.961 103.042  1.00 62.59           C  
ATOM   4776  O   THR A 847       1.431  38.541 104.059  1.00 62.56           O  
ATOM   4777  CB  THR A 847       2.645  35.565 103.175  1.00 61.36           C  
ATOM   4778  OG1 THR A 847       1.696  35.321 104.219  1.00 60.98           O  
ATOM   4779  CG2 THR A 847       3.813  34.608 103.362  1.00 60.86           C  
ATOM   4780  H   THR A 847       3.154  37.777 105.129  1.00 60.94           H  
ATOM   4781  HA  THR A 847       3.728  37.237 102.293  1.00 61.55           H  
ATOM   4782  HB  THR A 847       2.160  35.309 102.228  1.00 61.36           H  
ATOM   4783 HG21 THR A 847       4.585  34.767 102.603  1.00 60.86           H  
ATOM   4784 HG22 THR A 847       4.259  34.710 104.355  1.00 60.86           H  
ATOM   4785 HG23 THR A 847       3.465  33.572 103.289  1.00 60.86           H  
ATOM   4786  HG1 THR A 847       0.943  34.849 103.799  1.00 60.98           H  
ATOM   4787  N   PRO A 848       1.177  38.057 101.865  1.00 63.35           N  
ATOM   4788  CA  PRO A 848       0.051  38.989 101.721  1.00 63.43           C  
ATOM   4789  C   PRO A 848      -1.130  38.819 102.698  1.00 63.33           C  
ATOM   4790  O   PRO A 848      -2.019  39.671 102.772  1.00 63.61           O  
ATOM   4791  CB  PRO A 848      -0.431  38.767 100.287  1.00 63.30           C  
ATOM   4792  CG  PRO A 848       0.810  38.273  99.559  1.00 63.12           C  
ATOM   4793  CD  PRO A 848       1.481  37.398 100.602  1.00 63.61           C  
ATOM   4794  HA  PRO A 848       0.450  40.002 101.850  1.00 63.43           H  
ATOM   4795  HB2 PRO A 848      -1.217  38.004 100.243  1.00 63.30           H  
ATOM   4796  HB3 PRO A 848      -0.831  39.684  99.852  1.00 63.30           H  
ATOM   4797  HG2 PRO A 848       1.458  39.121  99.308  1.00 63.12           H  
ATOM   4798  HG3 PRO A 848       0.579  37.733  98.637  1.00 63.12           H  
ATOM   4799  HD2 PRO A 848       2.556  37.298 100.438  1.00 63.61           H  
ATOM   4800  HD3 PRO A 848       1.022  36.404 100.623  1.00 63.61           H  
ATOM   4801  N   GLN A 849      -1.177  37.701 103.405  1.00 63.24           N  
ATOM   4802  CA  GLN A 849      -2.206  37.416 104.401  1.00 63.81           C  
ATOM   4803  C   GLN A 849      -1.613  37.016 105.775  1.00 63.08           C  
ATOM   4804  O   GLN A 849      -2.330  36.426 106.604  1.00 63.22           O  
ATOM   4805  CB  GLN A 849      -3.246  36.405 103.887  1.00 64.23           C  
ATOM   4806  CG  GLN A 849      -2.699  35.009 103.577  1.00 66.95           C  
ATOM   4807  CD  GLN A 849      -1.732  35.012 102.413  1.00 70.52           C  
ATOM   4808  OE1 GLN A 849      -0.510  34.951 102.610  1.00 72.16           O  
ATOM   4809  NE2 GLN A 849      -2.259  35.125 101.210  1.00 72.70           N  
ATOM   4810  H   GLN A 849      -0.467  36.989 103.308  1.00 63.24           H  
ATOM   4811  HA  GLN A 849      -2.745  38.351 104.607  1.00 63.81           H  
ATOM   4812  HB2 GLN A 849      -4.040  36.297 104.637  1.00 64.23           H  
ATOM   4813  HB3 GLN A 849      -3.724  36.812 102.990  1.00 64.23           H  
ATOM   4814  HG2 GLN A 849      -3.533  34.341 103.328  1.00 66.95           H  
ATOM   4815  HG3 GLN A 849      -2.198  34.576 104.449  1.00 66.95           H  
ATOM   4816 HE21 GLN A 849      -1.660  35.166 100.398  1.00 72.70           H  
ATOM   4817 HE22 GLN A 849      -3.262  35.170 101.101  1.00 72.70           H  
ATOM   4818  N   HIS A 850      -0.383  37.442 106.038  1.00 61.81           N  
ATOM   4819  CA  HIS A 850       0.243  37.298 107.358  1.00 60.44           C  
ATOM   4820  C   HIS A 850       1.086  38.567 107.595  1.00 59.79           C  
ATOM   4821  O   HIS A 850       2.158  38.739 107.051  1.00 60.04           O  
ATOM   4822  CB  HIS A 850       1.125  36.049 107.471  1.00 60.33           C  
ATOM   4823  CG  HIS A 850       1.488  35.767 108.889  1.00 59.98           C  
ATOM   4824  ND1 HIS A 850       0.831  34.812 109.625  1.00 59.89           N  
ATOM   4825  CD2 HIS A 850       2.382  36.345 109.724  1.00 61.00           C  
ATOM   4826  CE1 HIS A 850       1.326  34.790 110.847  1.00 61.16           C  
ATOM   4827  NE2 HIS A 850       2.270  35.711 110.935  1.00 61.56           N  
ATOM   4828  H   HIS A 850       0.168  37.876 105.311  1.00 61.81           H  
ATOM   4829  HA  HIS A 850      -0.550  37.237 108.110  1.00 60.44           H  
ATOM   4830  HB2 HIS A 850       2.038  36.150 106.873  1.00 60.33           H  
ATOM   4831  HB3 HIS A 850       0.587  35.182 107.066  1.00 60.33           H  
ATOM   4832  HD2 HIS A 850       3.056  37.154 109.483  1.00 61.00           H  
ATOM   4833  HE2 HIS A 850       2.819  35.914 111.758  1.00 61.56           H  
ATOM   4834  HE1 HIS A 850       1.013  34.130 111.642  1.00 61.16           H  
ATOM   4835  N   VAL A 851       0.501  39.495 108.319  1.00 59.12           N  
ATOM   4836  CA  VAL A 851       1.142  40.763 108.657  1.00 58.85           C  
ATOM   4837  C   VAL A 851       1.656  40.741 110.119  1.00 59.05           C  
ATOM   4838  O   VAL A 851       1.231  39.916 110.953  1.00 59.32           O  
ATOM   4839  CB  VAL A 851       0.262  41.996 108.355  1.00 58.86           C  
ATOM   4840  CG1 VAL A 851      -0.111  42.058 106.872  1.00 58.22           C  
ATOM   4841  CG2 VAL A 851      -1.004  42.082 109.207  1.00 58.53           C  
ATOM   4842  H   VAL A 851      -0.434  39.349 108.672  1.00 59.12           H  
ATOM   4843  HA  VAL A 851       2.041  40.847 108.036  1.00 58.85           H  
ATOM   4844  HB  VAL A 851       0.855  42.890 108.579  1.00 58.86           H  
ATOM   4845 HG11 VAL A 851       0.782  42.020 106.245  1.00 58.22           H  
ATOM   4846 HG12 VAL A 851      -0.758  41.224 106.584  1.00 58.22           H  
ATOM   4847 HG13 VAL A 851      -0.640  42.990 106.644  1.00 58.22           H  
ATOM   4848 HG21 VAL A 851      -1.711  41.291 108.949  1.00 58.53           H  
ATOM   4849 HG22 VAL A 851      -0.779  42.016 110.275  1.00 58.53           H  
ATOM   4850 HG23 VAL A 851      -1.513  43.038 109.038  1.00 58.53           H  
ATOM   4851  N   LYS A 852       2.571  41.673 110.412  1.00 58.58           N  
ATOM   4852  CA  LYS A 852       3.148  41.860 111.735  1.00 58.20           C  
ATOM   4853  C   LYS A 852       3.315  43.357 112.061  1.00 58.34           C  
ATOM   4854  O   LYS A 852       3.540  44.173 111.174  1.00 58.21           O  
ATOM   4855  CB  LYS A 852       4.552  41.257 111.834  1.00 57.90           C  
ATOM   4856  CG  LYS A 852       4.606  39.748 111.620  1.00 58.80           C  
ATOM   4857  CD  LYS A 852       5.996  39.224 111.967  1.00 60.00           C  
ATOM   4858  CE  LYS A 852       5.982  37.739 112.275  1.00 59.80           C  
ATOM   4859  NZ  LYS A 852       7.077  37.455 113.198  1.00 60.86           N1+
ATOM   4860  H   LYS A 852       2.898  42.281 109.674  1.00 58.58           H  
ATOM   4861  HA  LYS A 852       2.478  41.406 112.467  1.00 58.20           H  
ATOM   4862  HB2 LYS A 852       5.216  41.753 111.119  1.00 57.90           H  
ATOM   4863  HB3 LYS A 852       4.956  41.491 112.828  1.00 57.90           H  
ATOM   4864  HG2 LYS A 852       3.865  39.276 112.264  1.00 58.80           H  
ATOM   4865  HG3 LYS A 852       4.350  39.481 110.590  1.00 58.80           H  
ATOM   4866  HD2 LYS A 852       6.382  39.778 112.826  1.00 60.00           H  
ATOM   4867  HD3 LYS A 852       6.693  39.426 111.149  1.00 60.00           H  
ATOM   4868  HE2 LYS A 852       6.117  37.130 111.377  1.00 59.80           H  
ATOM   4869  HE3 LYS A 852       5.075  37.436 112.792  1.00 59.80           H  
ATOM   4870  HZ1 LYS A 852       7.992  37.585 112.734  1.00 60.86           H  
ATOM   4871  HZ2 LYS A 852       7.022  37.958 114.096  1.00 60.86           H  
ATOM   4872  HZ3 LYS A 852       7.071  36.430 113.434  1.00 60.86           H
[truncated: 207,053 more chars]
