# Supplementary material for: DegraderTCM: A Computationally Sparing Approach for Predicting Ternary Degradation Complexes
Source: ACS Med Chem Lett. 2023 Dec 13;15(1):45–53. doi: 10.1021/acsmedchemlett.3c00362 (PMC10788944; doi:10.1021/acsmedchemlett.3c00362)
Supplement: Supplementary file 2 — ml3c00362_si_002.zip [file ml3c00362_si_002.zip › TC models/Application_domain/EGFR-576-inactive.pdb]

HEADER    LIGASE                                                      
REMARK  99                                                                      
REMARK  99 MOE v2022.02 (Chemical Computing Group ULC) Fri Nov 24 15:58:56 2023 
SEQRES   1 C  143  ACE VAL LEU ARG SER VAL ASN SER ARG GLU PRO SER GLN
SEQRES   2 C  143  VAL ILE PHE CAS ASN ARG SER PRO ARG VAL VAL LEU PRO
SEQRES   3 C  143  VAL TRP LEU ASN PHE ASP GLY GLU PRO GLN PRO TYR PRO
SEQRES   4 C  143  THR LEU PRO PRO GLY THR GLY ARG ARG ILE HIS SER TYR
SEQRES   5 C  143  ARG GLY HIS LEU TRP LEU PHE ARG ASP ALA GLY THR HIS
SEQRES   6 C  143  ASP GLY LEU LEU VAL ASN GLN THR GLU LEU PHE VAL PRO
SEQRES   7 C  143  SER LEU ASN VAL ASP GLY GLN PRO ILE PHE ALA ASN ILE
SEQRES   8 C  143  THR LEU PRO VAL TYR THR LEU LYS GLU ARG CYS LEU GLN
SEQRES   9 C  143  VAL VAL ARG SER LEU VAL LYS PRO GLU ASN TYR ARG ARG
SEQRES  10 C  143  LEU ASP ILE VAL ARG SER LEU TYR GLU ASP LEU GLU ASP
SEQRES  11 C  143  HIS PRO ASN VAL GLN LYS ASP LEU GLU ARG LEU THR NME
SEQRES   1 A  311  ACE GLY GLU ALA PRO ASN GLN ALA LEU LEU ARG ILE LEU
SEQRES   2 A  311  LYS GLU THR GLU PHE LYS LYS ILE LYS VAL LEU GLY SER
SEQRES   3 A  311  GLY ALA PHE GLY THR VAL TYR LYS GLY LEU TRP ILE PRO
SEQRES   4 A  311  GLU GLY GLU LYS VAL LYS ILE PRO VAL ALA ILE LYS GLU
SEQRES   5 A  311  LEU ARG GLU ALA THR SER PRO LYS ALA ASN LYS GLU ILE
SEQRES   6 A  311  LEU ASP GLU ALA TYR VAL MET ALA SER VAL ASP ASN PRO
SEQRES   7 A  311  HIS VAL CYS ARG LEU LEU GLY ILE CYS LEU THR SER THR
SEQRES   8 A  311  VAL GLN LEU ILE MET GLN LEU MET PRO PHE GLY CYS LEU
SEQRES   9 A  311  LEU ASP TYR VAL ARG GLU HIS LYS ASP ASN ILE GLY SER
SEQRES  10 A  311  GLN TYR LEU LEU ASN TRP CYS VAL GLN ILE ALA LYS GLY
SEQRES  11 A  311  MET ASN TYR LEU GLU ASP ARG ARG LEU VAL HIS ARG ASP
SEQRES  12 A  311  LEU ALA ALA ARG ASN VAL LEU VAL LYS THR PRO GLN HIS
SEQRES  13 A  311  VAL LYS ILE THR ASP PHE GLY LEU ALA LYS LEU LEU GLY
SEQRES  14 A  311  ALA NME ACE VAL PRO ILE LYS TRP MET ALA LEU GLU SER
SEQRES  15 A  311  ILE LEU HIS ARG ILE TYR THR HIS GLN SER ASP VAL TRP
SEQRES  16 A  311  SER TYR GLY VAL THR VAL TRP GLU LEU MET THR PHE GLY
SEQRES  17 A  311  SER LYS PRO TYR ASP GLY ILE PRO ALA SER GLU ILE SER
SEQRES  18 A  311  SER ILE LEU GLU LYS GLY GLU ARG LEU PRO GLN PRO PRO
SEQRES  19 A  311  ILE CYS THR ILE ASP VAL TYR MET ILE MET VAL LYS CYS
SEQRES  20 A  311  TRP MET ILE ASP ALA ASP SER ARG PRO LYS PHE ARG GLU
SEQRES  21 A  311  LEU ILE ILE GLU PHE SER LYS MET ALA ARG ASP PRO GLN
SEQRES  22 A  311  ARG TYR LEU VAL ILE GLN GLY ASP GLU ARG MET HIS LEU
SEQRES  23 A  311  PRO NME ACE ARG ALA LEU MET ASP GLU GLU ASP MET ASP
SEQRES  24 A  311  ASP VAL VAL ASP ALA ASP GLU TYR LEU ILE PRO NME
HELIX    1   1 LEU C  158  LEU C  169  1               Generated by MOE   12
HELIX    2   2 ARG C  182  GLU C  189  1               Generated by MOE    8
HELIX    3   3 LYS C  196  GLU C  199  1               Generated by MOE    4
HELIX    4   4 GLU A  758  SER A  768  1               Generated by MOE   11
HELIX    5   5 LEU A  814  ASP A  830  1               Generated by MOE   17
HELIX    6   6 ALA A  840  ASN A  842  5               Generated by MOE    3
HELIX    7   7 LEU A  883  LEU A  887  1               Generated by MOE    5
HELIX    8   8 ASP A  896  TRP A  905  1               Generated by MOE   10
HELIX    9   9 ILE A  923  GLU A  928  1               Generated by MOE    6
HELIX   10  10 ILE A  941  CYS A  950  1               Generated by MOE   10
HELIX   11  11 ILE A  965  PHE A  968  1               Generated by MOE    4
SHEET    1       PHE C  76  CAS C  77                  Generated by MOE
SHEET    2       VAL C  84  LEU C  89                  Generated by MOE
SHEET    3       PRO C  95  PRO C  97                  Generated by MOE
SHEET    4       GLY C 106  ARG C 107                  Generated by MOE
SHEET    5       LEU C 116  ASP C 121                  Generated by MOE
SHEET    6       ARG A 705  ILE A 706                  Generated by MOE
SHEET    7       PHE A 712  GLY A 721                  Generated by MOE
SHEET    8       GLY A 724  TRP A 731                  Generated by MOE
SHEET    9       ILE A 740  LEU A 747                  Generated by MOE
SHEET   10       LEU A 777  LEU A 778                  Generated by MOE
SHEET   11       GLY A 779  ILE A 780                  Generated by MOE
SHEET   12       CYS A 781  LEU A 782                  Generated by MOE
SHEET   13       VAL A 786  GLN A 791                  Generated by MOE
SHEET   14       VAL A 843  THR A 847                  Generated by MOE
SHEET   15       HIS A 850  LYS A 852                  Generated by MOE
SHEET   16       ILE A 853  ILE A 853                  Generated by MOE
ATOM      1  CH3 ACE C  61      30.468 -54.968 132.388  1.00  0.00           C  
ATOM      2  C   ACE C  61      30.010 -56.318 131.906  1.00  0.00           C  
ATOM      3  O   ACE C  61      30.689 -56.933 131.084  1.00  0.00           O  
ATOM      4 HH31 ACE C  61      31.374 -54.661 131.870  1.00  0.00           H  
ATOM      5 HH32 ACE C  61      30.695 -55.083 133.457  1.00  0.00           H  
ATOM      6 HH33 ACE C  61      29.692 -54.214 132.262  1.00  0.00           H  
ATOM      7  N   VAL C  62      29.249 -56.919 132.791  1.00 67.97           N  
ATOM      8  CA  VAL C  62      29.317 -57.373 134.186  1.00 67.85           C  
ATOM      9  C   VAL C  62      28.668 -56.203 135.060  1.00 61.77           C  
ATOM     10  O   VAL C  62      28.670 -56.259 136.291  1.00 65.52           O  
ATOM     11  CB  VAL C  62      30.738 -57.789 134.649  1.00  0.00           C  
ATOM     12  CG1 VAL C  62      30.791 -58.213 136.124  1.00  0.00           C  
ATOM     13  CG2 VAL C  62      31.289 -58.957 133.823  1.00  0.00           C  
ATOM     14  H   VAL C  62      28.362 -56.568 132.425  1.00 67.97           H  
ATOM     15  HA  VAL C  62      28.631 -58.224 134.269  1.00 67.85           H  
ATOM     16  HB  VAL C  62      31.423 -56.942 134.527  1.00  0.00           H  
ATOM     17 HG11 VAL C  62      31.747 -58.692 136.362  1.00  0.00           H  
ATOM     18 HG12 VAL C  62      30.708 -57.352 136.792  1.00  0.00           H  
ATOM     19 HG13 VAL C  62      29.991 -58.923 136.363  1.00  0.00           H  
ATOM     20 HG21 VAL C  62      30.688 -59.859 133.972  1.00  0.00           H  
ATOM     21 HG22 VAL C  62      31.320 -58.735 132.755  1.00  0.00           H  
ATOM     22 HG23 VAL C  62      32.316 -59.191 134.127  1.00  0.00           H  
ATOM     23  N   LEU C  63      28.197 -55.154 134.386  1.00 55.60           N  
ATOM     24  CA  LEU C  63      27.670 -53.868 134.865  1.00 50.04           C  
ATOM     25  C   LEU C  63      26.894 -53.268 133.633  1.00 46.88           C  
ATOM     26  O   LEU C  63      27.036 -53.742 132.511  1.00 47.77           O  
ATOM     27  CB  LEU C  63      28.822 -52.889 135.193  1.00 51.00           C  
ATOM     28  CG  LEU C  63      29.743 -53.260 136.369  1.00 55.19           C  
ATOM     29  CD1 LEU C  63      30.850 -52.211 136.511  1.00 56.81           C  
ATOM     30  CD2 LEU C  63      28.982 -53.375 137.686  1.00 54.49           C  
ATOM     31  H   LEU C  63      28.242 -55.148 133.377  1.00 55.60           H  
ATOM     32  HA  LEU C  63      26.990 -54.040 135.701  1.00 50.04           H  
ATOM     33  HB2 LEU C  63      29.446 -52.777 134.296  1.00 51.00           H  
ATOM     34  HB3 LEU C  63      28.414 -51.887 135.376  1.00 51.00           H  
ATOM     35  HG  LEU C  63      30.235 -54.215 136.159  1.00 55.19           H  
ATOM     36 HD11 LEU C  63      31.435 -52.135 135.587  1.00 56.81           H  
ATOM     37 HD12 LEU C  63      30.436 -51.221 136.733  1.00 56.81           H  
ATOM     38 HD13 LEU C  63      31.539 -52.479 137.319  1.00 56.81           H  
ATOM     39 HD21 LEU C  63      28.497 -52.430 137.940  1.00 54.49           H  
ATOM     40 HD22 LEU C  63      28.212 -54.148 137.643  1.00 54.49           H  
ATOM     41 HD23 LEU C  63      29.662 -53.641 138.502  1.00 54.49           H  
ATOM     42  N   ARG C  64      26.172 -52.181 133.870  1.00 44.49           N  
ATOM     43  CA  ARG C  64      25.493 -51.320 132.885  1.00 42.10           C  
ATOM     44  C   ARG C  64      24.093 -51.825 132.381  1.00 38.23           C  
ATOM     45  O   ARG C  64      23.607 -52.853 132.854  1.00 38.54           O  
ATOM     46  CB  ARG C  64      26.456 -50.839 131.794  1.00 45.31           C  
ATOM     47  CG  ARG C  64      26.237 -49.372 131.399  1.00 51.87           C  
ATOM     48  CD  ARG C  64      27.513 -48.538 131.459  1.00 58.53           C  
ATOM     49  NE  ARG C  64      27.797 -48.020 132.802  1.00 68.17           N  
ATOM     50  CZ  ARG C  64      28.619 -46.998 133.045  1.00 75.45           C  
ATOM     51  NH1 ARG C  64      29.248 -46.360 132.056  1.00 73.21           N  
ATOM     52  NH2 ARG C  64      28.813 -46.604 134.300  1.00 81.94           N1+
ATOM     53  H   ARG C  64      26.069 -51.864 134.823  1.00 44.49           H  
ATOM     54  HA  ARG C  64      25.222 -50.452 133.497  1.00 42.10           H  
ATOM     55  HB2 ARG C  64      27.492 -50.967 132.131  1.00 45.31           H  
ATOM     56  HB3 ARG C  64      26.342 -51.469 130.904  1.00 45.31           H  
ATOM     57  HG2 ARG C  64      25.473 -48.882 132.012  1.00 51.87           H  
ATOM     58  HG3 ARG C  64      25.867 -49.361 130.366  1.00 51.87           H  
ATOM     59  HD2 ARG C  64      27.358 -47.689 130.797  1.00 58.53           H  
ATOM     60  HD3 ARG C  64      28.381 -49.106 131.108  1.00 58.53           H  
ATOM     61  HE  ARG C  64      27.353 -48.458 133.596  1.00 68.17           H  
ATOM     62 HH11 ARG C  64      29.108 -46.650 131.099  1.00 73.21           H  
ATOM     63 HH12 ARG C  64      29.863 -45.587 132.265  1.00 73.21           H  
ATOM     64 HH21 ARG C  64      28.341 -47.078 135.057  1.00 81.94           H  
ATOM     65 HH22 ARG C  64      29.433 -45.831 134.497  1.00 81.94           H  
ATOM     66  N   SER C  65      23.365 -50.904 131.760  1.00 34.17           N  
ATOM     67  CA  SER C  65      21.891 -50.864 131.850  1.00 32.26           C  
ATOM     68  C   SER C  65      21.040 -50.376 130.622  1.00 34.39           C  
ATOM     69  O   SER C  65      21.583 -50.088 129.546  1.00 34.01           O  
ATOM     70  CB  SER C  65      21.620 -49.878 133.011  1.00 29.51           C  
ATOM     71  OG  SER C  65      22.352 -50.228 134.182  1.00 26.31           O  
ATOM     72  H   SER C  65      23.795 -50.042 131.456  1.00 34.17           H  
ATOM     73  HA  SER C  65      21.550 -51.858 132.142  1.00 32.26           H  
ATOM     74  HB2 SER C  65      20.569 -49.826 133.272  1.00 29.51           H  
ATOM     75  HB3 SER C  65      21.948 -48.884 132.700  1.00 29.51           H  
ATOM     76  HG  SER C  65      22.155 -49.580 134.894  1.00 26.31           H  
ATOM     77  N   VAL C  66      19.722 -50.347 130.815  1.00 36.28           N  
ATOM     78  CA  VAL C  66      18.665 -49.803 129.907  1.00 38.45           C  
ATOM     79  C   VAL C  66      17.609 -49.014 130.795  1.00 37.94           C  
ATOM     80  O   VAL C  66      17.921 -48.780 131.957  1.00 38.13           O  
ATOM     81  CB  VAL C  66      18.118 -50.954 129.038  1.00 40.69           C  
ATOM     82  CG1 VAL C  66      16.963 -51.714 129.688  1.00 43.28           C  
ATOM     83  CG2 VAL C  66      17.761 -50.482 127.627  1.00 44.19           C  
ATOM     84  H   VAL C  66      19.352 -50.756 131.661  1.00 36.28           H  
ATOM     85  HA  VAL C  66      19.159 -49.062 129.267  1.00 38.45           H  
ATOM     86  HB  VAL C  66      18.928 -51.684 128.900  1.00 40.69           H  
ATOM     87 HG11 VAL C  66      16.049 -51.117 129.743  1.00 43.28           H  
ATOM     88 HG12 VAL C  66      16.730 -52.613 129.109  1.00 43.28           H  
ATOM     89 HG13 VAL C  66      17.220 -52.030 130.704  1.00 43.28           H  
ATOM     90 HG21 VAL C  66      18.632 -50.028 127.141  1.00 44.19           H  
ATOM     91 HG22 VAL C  66      17.446 -51.327 127.007  1.00 44.19           H  
ATOM     92 HG23 VAL C  66      16.957 -49.743 127.624  1.00 44.19           H  
ATOM     93  N   ASN C  67      16.498 -48.526 130.248  1.00 38.25           N  
ATOM     94  CA  ASN C  67      15.619 -47.569 130.977  1.00 38.12           C  
ATOM     95  C   ASN C  67      14.114 -47.448 130.497  1.00 37.09           C  
ATOM     96  O   ASN C  67      13.812 -47.701 129.334  1.00 35.83           O  
ATOM     97  CB  ASN C  67      16.230 -46.159 130.844  1.00 40.73           C  
ATOM     98  CG  ASN C  67      16.131 -45.412 132.150  1.00 42.77           C  
ATOM     99  OD1 ASN C  67      15.135 -44.756 132.451  1.00 40.81           O  
ATOM    100  ND2 ASN C  67      17.182 -45.515 132.953  1.00 46.75           N  
ATOM    101  H   ASN C  67      16.266 -48.782 129.299  1.00 38.25           H  
ATOM    102  HA  ASN C  67      15.617 -47.887 132.021  1.00 38.12           H  
ATOM    103  HB2 ASN C  67      15.728 -45.564 130.071  1.00 40.73           H  
ATOM    104  HB3 ASN C  67      17.286 -46.201 130.550  1.00 40.73           H  
ATOM    105 HD21 ASN C  67      17.183 -45.045 133.847  1.00 46.75           H  
ATOM    106 HD22 ASN C  67      17.982 -46.063 132.670  1.00 46.75           H  
ATOM    107  N   SER C  68      13.310 -46.770 131.318  1.00 36.18           N  
ATOM    108  CA  SER C  68      11.975 -46.153 131.046  1.00 36.17           C  
ATOM    109  C   SER C  68      10.594 -46.490 131.802  1.00 36.83           C  
ATOM    110  O   SER C  68      10.530 -46.358 133.018  1.00 38.99           O  
ATOM    111  CB  SER C  68      11.793 -45.665 129.599  1.00 34.47           C  
ATOM    112  OG  SER C  68      11.437 -46.745 128.753  1.00 31.20           O  
ATOM    113  H   SER C  68      13.664 -46.472 132.215  1.00 36.18           H  
ATOM    114  HA  SER C  68      12.162 -45.182 131.541  1.00 36.17           H  
ATOM    115  HB2 SER C  68      12.704 -45.195 129.210  1.00 34.47           H  
ATOM    116  HB3 SER C  68      10.994 -44.918 129.532  1.00 34.47           H  
ATOM    117  HG  SER C  68      12.264 -47.273 128.653  1.00 31.20           H  
ATOM    118  N   ARG C  69       9.516 -46.546 131.028  1.00 36.36           N  
ATOM    119  CA  ARG C  69       8.148 -46.101 131.420  1.00 39.70           C  
ATOM    120  C   ARG C  69       7.137 -46.817 132.402  1.00 37.71           C  
ATOM    121  O   ARG C  69       6.481 -46.131 133.175  1.00 37.60           O  
ATOM    122  CB  ARG C  69       7.420 -45.849 130.066  1.00 45.57           C  
ATOM    123  CG  ARG C  69       6.036 -45.207 130.114  1.00 50.89           C  
ATOM    124  CD  ARG C  69       5.456 -45.001 128.709  1.00 58.64           C  
ATOM    125  NE  ARG C  69       5.321 -46.264 127.968  1.00 64.79           N  
ATOM    126  CZ  ARG C  69       6.162 -46.766 127.062  1.00 70.91           C  
ATOM    127  NH1 ARG C  69       7.247 -46.090 126.686  1.00 72.08           N  
ATOM    128  NH2 ARG C  69       5.921 -47.964 126.535  1.00 74.78           N1+
ATOM    129  H   ARG C  69       9.635 -46.700 130.037  1.00 36.36           H  
ATOM    130  HA  ARG C  69       8.321 -45.122 131.891  1.00 39.70           H  
ATOM    131  HB2 ARG C  69       8.063 -45.213 129.441  1.00 45.57           H  
ATOM    132  HB3 ARG C  69       7.340 -46.806 129.541  1.00 45.57           H  
ATOM    133  HG2 ARG C  69       6.091 -44.241 130.628  1.00 50.89           H  
ATOM    134  HG3 ARG C  69       5.346 -45.838 130.680  1.00 50.89           H  
ATOM    135  HD2 ARG C  69       6.036 -44.273 128.137  1.00 58.64           H  
ATOM    136  HD3 ARG C  69       4.450 -44.582 128.809  1.00 58.64           H  
ATOM    137  HE  ARG C  69       4.526 -46.829 128.229  1.00 64.79           H  
ATOM    138 HH11 ARG C  69       7.438 -45.180 127.081  1.00 72.08           H  
ATOM    139 HH12 ARG C  69       7.880 -46.488 126.007  1.00 72.08           H  
ATOM    140 HH21 ARG C  69       5.106 -48.487 126.821  1.00 74.78           H  
ATOM    141 HH22 ARG C  69       6.553 -48.351 125.849  1.00 74.78           H  
ATOM    142  N   GLU C  70       6.790 -48.073 132.101  1.00 35.52           N  
ATOM    143  CA  GLU C  70       5.551 -48.739 132.602  1.00 35.93           C  
ATOM    144  C   GLU C  70       5.490 -49.421 134.037  1.00 31.99           C  
ATOM    145  O   GLU C  70       6.529 -49.679 134.635  1.00 30.16           O  
ATOM    146  CB  GLU C  70       5.048 -49.677 131.492  1.00 40.50           C  
ATOM    147  CG  GLU C  70       4.162 -48.958 130.482  1.00 47.34           C  
ATOM    148  CD  GLU C  70       4.346 -49.358 129.047  1.00 55.73           C  
ATOM    149  OE1 GLU C  70       4.768 -50.506 128.758  1.00 58.68           O  
ATOM    150  OE2 GLU C  70       4.066 -48.492 128.184  1.00 56.10           O1-
ATOM    151  H   GLU C  70       7.324 -48.581 131.411  1.00 35.52           H  
ATOM    152  HA  GLU C  70       4.841 -47.911 132.705  1.00 35.93           H  
ATOM    153  HB2 GLU C  70       5.907 -50.120 130.984  1.00 40.50           H  
ATOM    154  HB3 GLU C  70       4.468 -50.501 131.911  1.00 40.50           H  
ATOM    155  HG2 GLU C  70       4.317 -47.877 130.539  1.00 47.34           H  
ATOM    156  HG3 GLU C  70       3.113 -49.148 130.731  1.00 47.34           H  
ATOM    157  N   PRO C  71       4.278 -49.629 134.577  1.00 30.74           N  
ATOM    158  CA  PRO C  71       4.046 -49.856 136.027  1.00 29.55           C  
ATOM    159  C   PRO C  71       4.161 -51.204 136.804  1.00 29.13           C  
ATOM    160  O   PRO C  71       4.313 -51.130 138.028  1.00 28.58           O  
ATOM    161  CB  PRO C  71       2.561 -49.455 136.240  1.00 29.35           C  
ATOM    162  CG  PRO C  71       2.119 -48.820 134.942  1.00 31.96           C  
ATOM    163  CD  PRO C  71       2.987 -49.503 133.910  1.00 31.83           C  
ATOM    164  HA  PRO C  71       4.708 -49.158 136.534  1.00 29.55           H  
ATOM    165  HB2 PRO C  71       1.926 -50.322 136.450  1.00 29.35           H  
ATOM    166  HB3 PRO C  71       2.427 -48.776 137.085  1.00 29.35           H  
ATOM    167  HG2 PRO C  71       2.336 -47.747 134.969  1.00 31.96           H  
ATOM    168  HG3 PRO C  71       1.052 -48.957 134.756  1.00 31.96           H  
ATOM    169  HD2 PRO C  71       3.012 -48.921 132.994  1.00 31.83           H  
ATOM    170  HD3 PRO C  71       2.626 -50.512 133.684  1.00 31.83           H  
ATOM    171  N   SER C  72       3.782 -52.307 136.156  1.00 28.28           N  
ATOM    172  CA  SER C  72       3.456 -53.579 136.842  1.00 29.20           C  
ATOM    173  C   SER C  72       4.197 -53.932 138.168  1.00 29.62           C  
ATOM    174  O   SER C  72       5.410 -53.756 138.302  1.00 27.40           O  
ATOM    175  CB  SER C  72       3.662 -54.802 135.940  1.00 29.55           C  
ATOM    176  OG  SER C  72       2.817 -54.781 134.796  1.00 29.18           O  
ATOM    177  H   SER C  72       3.580 -52.235 135.170  1.00 28.28           H  
ATOM    178  HA  SER C  72       2.385 -53.481 137.056  1.00 29.20           H  
ATOM    179  HB2 SER C  72       3.410 -55.701 136.502  1.00 29.55           H  
ATOM    180  HB3 SER C  72       4.702 -54.915 135.619  1.00 29.55           H  
ATOM    181  HG  SER C  72       3.256 -54.263 134.090  1.00 29.18           H  
ATOM    182  N   GLN C  73       3.391 -54.364 139.137  1.00 30.58           N  
ATOM    183  CA  GLN C  73       3.799 -54.635 140.505  1.00 33.05           C  
ATOM    184  C   GLN C  73       4.400 -56.042 140.750  1.00 31.46           C  
ATOM    185  O   GLN C  73       4.325 -56.968 139.932  1.00 30.24           O  
ATOM    186  CB  GLN C  73       2.623 -54.416 141.474  1.00 39.52           C  
ATOM    187  CG  GLN C  73       2.068 -52.997 141.423  1.00 48.66           C  
ATOM    188  CD  GLN C  73       1.072 -52.827 142.543  1.00 59.76           C  
ATOM    189  OE1 GLN C  73       1.428 -52.457 143.676  1.00 63.72           O  
ATOM    190  NE2 GLN C  73      -0.190 -53.136 142.256  1.00 66.56           N  
ATOM    191  H   GLN C  73       2.404 -54.449 138.940  1.00 30.58           H  
ATOM    192  HA  GLN C  73       4.589 -53.920 140.749  1.00 33.05           H  
ATOM    193  HB2 GLN C  73       1.823 -55.137 141.265  1.00 39.52           H  
ATOM    194  HB3 GLN C  73       2.932 -54.629 142.505  1.00 39.52           H  
ATOM    195  HG2 GLN C  73       1.585 -52.788 140.462  1.00 48.66           H  
ATOM    196  HG3 GLN C  73       2.864 -52.257 141.561  1.00 48.66           H  
ATOM    197 HE21 GLN C  73      -0.900 -53.074 142.971  1.00 66.56           H  
ATOM    198 HE22 GLN C  73      -0.438 -53.432 141.322  1.00 66.56           H  
ATOM    199  N   VAL C  74       4.948 -56.171 141.952  1.00 29.05           N  
ATOM    200  CA  VAL C  74       5.656 -57.334 142.493  1.00 28.93           C  
ATOM    201  C   VAL C  74       5.381 -57.299 144.027  1.00 28.74           C  
ATOM    202  O   VAL C  74       5.271 -56.207 144.614  1.00 28.91           O  
ATOM    203  CB  VAL C  74       7.164 -57.191 142.215  1.00 27.85           C  
ATOM    204  CG1 VAL C  74       7.986 -58.279 142.899  1.00 27.60           C  
ATOM    205  CG2 VAL C  74       7.473 -57.192 140.716  1.00 28.92           C  
ATOM    206  H   VAL C  74       4.869 -55.404 142.605  1.00 29.05           H  
ATOM    207  HA  VAL C  74       5.245 -58.247 142.048  1.00 28.93           H  
ATOM    208  HB  VAL C  74       7.495 -56.225 142.616  1.00 27.85           H  
ATOM    209 HG11 VAL C  74       9.036 -58.208 142.610  1.00 27.60           H  
ATOM    210 HG12 VAL C  74       7.945 -58.180 143.987  1.00 27.60           H  
ATOM    211 HG13 VAL C  74       7.636 -59.275 142.627  1.00 27.60           H  
ATOM    212 HG21 VAL C  74       7.059 -58.079 140.227  1.00 28.92           H  
ATOM    213 HG22 VAL C  74       7.070 -56.304 140.220  1.00 28.92           H  
ATOM    214 HG23 VAL C  74       8.552 -57.179 140.545  1.00 28.92           H  
ATOM    215  N   ILE C  75       5.224 -58.483 144.625  1.00 27.75           N  
ATOM    216  CA  ILE C  75       5.144 -58.705 146.080  1.00 28.58           C  
ATOM    217  C   ILE C  75       6.027 -59.954 146.378  1.00 27.23           C  
ATOM    218  O   ILE C  75       6.206 -60.819 145.514  1.00 28.21           O  
ATOM    219  CB  ILE C  75       3.669 -58.898 146.539  1.00 30.59           C  
ATOM    220  CG1 ILE C  75       2.830 -57.629 146.245  1.00 32.27           C  
ATOM    221  CG2 ILE C  75       3.577 -59.277 148.023  1.00 30.54           C  
ATOM    222  CD1 ILE C  75       1.358 -57.741 146.620  1.00 35.23           C  
ATOM    223  H   ILE C  75       5.118 -59.305 144.048  1.00 27.75           H  
ATOM    224  HA  ILE C  75       5.584 -57.836 146.585  1.00 28.58           H  
ATOM    225  HB  ILE C  75       3.234 -59.725 145.961  1.00 30.59           H  
ATOM    226 HG12 ILE C  75       3.265 -56.766 146.763  1.00 32.27           H  
ATOM    227 HG13 ILE C  75       2.866 -57.410 145.172  1.00 32.27           H  
ATOM    228 HG21 ILE C  75       4.073 -60.231 148.223  1.00 30.54           H  
ATOM    229 HG22 ILE C  75       4.029 -58.508 148.657  1.00 30.54           H  
ATOM    230 HG23 ILE C  75       2.539 -59.415 148.342  1.00 30.54           H  
ATOM    231 HD11 ILE C  75       0.809 -56.874 146.236  1.00 35.23           H  
ATOM    232 HD12 ILE C  75       0.909 -58.642 146.191  1.00 35.23           H  
ATOM    233 HD13 ILE C  75       1.217 -57.758 147.704  1.00 35.23           H  
ATOM    234  N   PHE C  76       6.614 -59.994 147.570  1.00 24.94           N  
ATOM    235  CA  PHE C  76       7.400 -61.134 148.060  1.00 23.71           C  
ATOM    236  C   PHE C  76       6.743 -61.718 149.337  1.00 26.27           C  
ATOM    237  O   PHE C  76       6.171 -60.993 150.152  1.00 26.97           O  
ATOM    238  CB  PHE C  76       8.828 -60.674 148.393  1.00 22.35           C  
ATOM    239  CG  PHE C  76       9.796 -61.784 148.722  1.00 21.85           C  
ATOM    240  CD1 PHE C  76      10.192 -62.705 147.750  1.00 21.97           C  
ATOM    241  CD2 PHE C  76      10.316 -61.923 150.006  1.00 21.40           C  
ATOM    242  CE1 PHE C  76      11.107 -63.707 148.049  1.00 21.67           C  
ATOM    243  CE2 PHE C  76      11.221 -62.928 150.306  1.00 20.98           C  
ATOM    244  CZ  PHE C  76      11.618 -63.824 149.332  1.00 21.13           C  
ATOM    245  H   PHE C  76       6.577 -59.178 148.164  1.00 24.94           H  
ATOM    246  HA  PHE C  76       7.414 -61.913 147.290  1.00 23.71           H  
ATOM    247  HB2 PHE C  76       9.245 -60.096 147.560  1.00 22.35           H  
ATOM    248  HB3 PHE C  76       8.789 -59.971 149.234  1.00 22.35           H  
ATOM    249  HD1 PHE C  76       9.782 -62.637 146.753  1.00 21.97           H  
ATOM    250  HD2 PHE C  76      10.011 -61.235 150.781  1.00 21.40           H  
ATOM    251  HE1 PHE C  76      11.422 -64.396 147.279  1.00 21.67           H  
ATOM    252  HE2 PHE C  76      11.617 -63.013 151.307  1.00 20.98           H  
ATOM    253  HZ  PHE C  76      12.321 -64.609 149.569  1.00 21.13           H  
ATOM    254  N   CAS C  77       6.897 -63.041 149.505  1.00 26.73           N  
ATOM    255  CA  CAS C  77       6.406 -63.814 150.659  1.00 28.34           C  
ATOM    256  CB  CAS C  77       5.054 -64.456 150.335  1.00 32.70           C  
ATOM    257  C   CAS C  77       7.466 -64.900 150.953  1.00 27.72           C  
ATOM    258  O   CAS C  77       7.727 -65.777 150.114  1.00 28.21           O  
ATOM    259  SG  CAS C  77       4.394 -65.500 151.676  1.00 38.38           S  
ATOM    260 AS   CAS C  77       4.167 -64.319 153.554  1.00 53.54          AS  
ATOM    261  CE1 CAS C  77       3.083 -65.338 154.814  1.00 52.04           C  
ATOM    262  CE2 CAS C  77       3.287 -62.626 153.148  1.00 54.28           C  
ATOM    263  H   CAS C  77       7.374 -63.566 148.786  1.00 26.73           H  
ATOM    264  HA  CAS C  77       6.308 -63.137 151.511  1.00 28.34           H  
ATOM    265  HB2 CAS C  77       5.135 -65.088 149.444  1.00 32.70           H  
ATOM    266  HB3 CAS C  77       4.314 -63.680 150.108  1.00 32.70           H  
ATOM    267 HE11 CAS C  77       2.944 -64.761 155.732  1.00 52.04           H  
ATOM    268 HE12 CAS C  77       3.582 -66.280 155.054  1.00 52.04           H  
ATOM    269 HE13 CAS C  77       2.105 -65.550 154.374  1.00 52.04           H  
ATOM    270 HE21 CAS C  77       3.202 -62.028 154.059  1.00 54.28           H  
ATOM    271 HE22 CAS C  77       2.289 -62.815 152.747  1.00 54.28           H  
ATOM    272 HE23 CAS C  77       3.871 -62.074 152.409  1.00 54.28           H  
ATOM    273  N   ASN C  78       8.139 -64.763 152.096  1.00 26.71           N  
ATOM    274  CA  ASN C  78       9.298 -65.579 152.426  1.00 27.70           C  
ATOM    275  C   ASN C  78       8.934 -66.928 153.094  1.00 28.81           C  
ATOM    276  O   ASN C  78       9.057 -67.095 154.304  1.00 30.84           O  
ATOM    277  CB  ASN C  78      10.269 -64.830 153.341  1.00 28.45           C  
ATOM    278  CG  ASN C  78      11.632 -65.484 153.281  1.00 27.72           C  
ATOM    279  OD1 ASN C  78      11.943 -66.276 152.378  1.00 27.19           O  
ATOM    280  ND2 ASN C  78      12.480 -65.133 154.245  1.00 26.67           N  
ATOM    281  H   ASN C  78       7.859 -64.039 152.743  1.00 26.71           H  
ATOM    282  HA  ASN C  78       9.794 -65.810 151.474  1.00 27.70           H  
ATOM    283  HB2 ASN C  78       9.919 -64.797 154.379  1.00 28.45           H  
ATOM    284  HB3 ASN C  78      10.377 -63.794 153.012  1.00 28.45           H  
ATOM    285 HD21 ASN C  78      12.188 -64.485 154.962  1.00 26.67           H  
ATOM    286 HD22 ASN C  78      13.415 -65.514 154.259  1.00 26.67           H  
ATOM    287  N   ARG C  79       8.624 -67.911 152.270  1.00 28.48           N  
ATOM    288  CA  ARG C  79       8.546 -69.309 152.722  1.00 32.26           C  
ATOM    289  C   ARG C  79       9.930 -70.037 152.566  1.00 31.91           C  
ATOM    290  O   ARG C  79       9.963 -71.233 152.294  1.00 34.73           O  
ATOM    291  CB  ARG C  79       7.459 -70.145 152.008  1.00 34.49           C  
ATOM    292  CG  ARG C  79       6.075 -69.508 151.922  1.00 39.34           C  
ATOM    293  CD  ARG C  79       4.995 -70.514 151.508  1.00 43.64           C  
ATOM    294  NE  ARG C  79       5.007 -70.864 150.071  1.00 45.50           N  
ATOM    295  CZ  ARG C  79       5.502 -71.969 149.523  1.00 46.56           C  
ATOM    296  NH1 ARG C  79       6.274 -72.806 150.219  1.00 48.56           N  
ATOM    297  NH2 ARG C  79       5.215 -72.237 148.258  1.00 46.03           N1+
ATOM    298  H   ARG C  79       8.481 -67.705 151.292  1.00 28.48           H  
ATOM    299  HA  ARG C  79       8.324 -69.314 153.797  1.00 32.26           H  
ATOM    300  HB2 ARG C  79       7.783 -70.412 150.998  1.00 34.49           H  
ATOM    301  HB3 ARG C  79       7.375 -71.096 152.551  1.00 34.49           H  
ATOM    302  HG2 ARG C  79       6.091 -68.671 151.215  1.00 39.34           H  
ATOM    303  HG3 ARG C  79       5.809 -69.103 152.906  1.00 39.34           H  
ATOM    304  HD2 ARG C  79       4.014 -70.059 151.691  1.00 43.64           H  
ATOM    305  HD3 ARG C  79       5.017 -71.424 152.116  1.00 43.64           H  
ATOM    306  HE  ARG C  79       4.425 -70.278 149.490  1.00 45.50           H  
ATOM    307 HH11 ARG C  79       6.496 -72.605 151.183  1.00 48.56           H  
ATOM    308 HH12 ARG C  79       6.637 -73.640 149.780  1.00 48.56           H  
ATOM    309 HH21 ARG C  79       4.629 -71.607 147.729  1.00 46.03           H  
ATOM    310 HH22 ARG C  79       5.581 -73.072 147.822  1.00 46.03           H  
ATOM    311  N   SER C  80      11.021 -69.310 152.768  1.00 28.92           N  
ATOM    312  CA  SER C  80      12.380 -69.866 152.756  1.00 27.47           C  
ATOM    313  C   SER C  80      12.840 -70.091 154.212  1.00 27.31           C  
ATOM    314  O   SER C  80      12.991 -69.108 154.943  1.00 26.27           O  
ATOM    315  CB  SER C  80      13.398 -68.928 152.078  1.00 25.21           C  
ATOM    316  OG  SER C  80      12.867 -68.327 150.886  1.00 24.16           O  
ATOM    317  H   SER C  80      10.920 -68.316 152.913  1.00 28.92           H  
ATOM    318  HA  SER C  80      12.353 -70.797 152.187  1.00 27.47           H  
ATOM    319  HB2 SER C  80      14.291 -69.497 151.796  1.00 25.21           H  
ATOM    320  HB3 SER C  80      13.737 -68.125 152.741  1.00 25.21           H  
ATOM    321  HG  SER C  80      12.514 -67.461 151.205  1.00 24.16           H  
ATOM    322  N   PRO C  81      13.031 -71.340 154.641  1.00 28.62           N  
ATOM    323  CA  PRO C  81      13.439 -71.628 156.024  1.00 29.70           C  
ATOM    324  C   PRO C  81      14.961 -71.420 156.232  1.00 28.27           C  
ATOM    325  O   PRO C  81      15.713 -72.349 156.518  1.00 28.55           O  
ATOM    326  CB  PRO C  81      13.018 -73.086 156.220  1.00 30.58           C  
ATOM    327  CG  PRO C  81      13.246 -73.694 154.842  1.00 30.58           C  
ATOM    328  CD  PRO C  81      12.828 -72.577 153.897  1.00 29.32           C  
ATOM    329  HA  PRO C  81      12.909 -70.970 156.722  1.00 29.70           H  
ATOM    330  HB2 PRO C  81      13.568 -73.611 157.006  1.00 30.58           H  
ATOM    331  HB3 PRO C  81      11.950 -73.133 156.465  1.00 30.58           H  
ATOM    332  HG2 PRO C  81      12.675 -74.613 154.682  1.00 30.58           H  
ATOM    333  HG3 PRO C  81      14.308 -73.927 154.702  1.00 30.58           H  
ATOM    334  HD2 PRO C  81      11.766 -72.653 153.644  1.00 29.32           H  
ATOM    335  HD3 PRO C  81      13.419 -72.575 152.976  1.00 29.32           H  
ATOM    336  N   ARG C  82      15.384 -70.157 156.122  1.00 26.08           N  
ATOM    337  CA  ARG C  82      16.764 -69.713 156.337  1.00 26.04           C  
ATOM    338  C   ARG C  82      16.711 -68.233 156.795  1.00 26.03           C  
ATOM    339  O   ARG C  82      15.641 -67.649 156.908  1.00 26.51           O  
ATOM    340  CB  ARG C  82      17.610 -69.851 155.062  1.00 25.70           C  
ATOM    341  CG  ARG C  82      18.135 -71.257 154.748  1.00 25.59           C  
ATOM    342  CD  ARG C  82      18.863 -71.950 155.900  1.00 25.67           C  
ATOM    343  NE  ARG C  82      19.764 -73.000 155.393  1.00 24.58           N  
ATOM    344  CZ  ARG C  82      21.061 -72.847 155.116  1.00 25.14           C  
ATOM    345  NH1 ARG C  82      21.681 -71.683 155.303  1.00 24.22           N  
ATOM    346  NH2 ARG C  82      21.750 -73.879 154.629  1.00 25.76           N1+
ATOM    347  H   ARG C  82      14.719 -69.430 155.900  1.00 26.08           H  
ATOM    348  HA  ARG C  82      17.189 -70.288 157.167  1.00 26.04           H  
ATOM    349  HB2 ARG C  82      17.030 -69.497 154.199  1.00 25.70           H  
ATOM    350  HB3 ARG C  82      18.478 -69.185 155.113  1.00 25.70           H  
ATOM    351  HG2 ARG C  82      18.816 -71.171 153.892  1.00 25.59           H  
ATOM    352  HG3 ARG C  82      17.313 -71.896 154.404  1.00 25.59           H  
ATOM    353  HD2 ARG C  82      18.152 -72.453 156.560  1.00 25.67           H  
ATOM    354  HD3 ARG C  82      19.416 -71.261 156.541  1.00 25.67           H  
ATOM    355  HE  ARG C  82      19.359 -73.910 155.224  1.00 24.58           H  
ATOM    356 HH11 ARG C  82      22.661 -71.590 155.076  1.00 24.22           H  
ATOM    357 HH12 ARG C  82      21.171 -70.893 155.672  1.00 24.22           H  
ATOM    358 HH21 ARG C  82      21.290 -74.765 154.473  1.00 25.76           H  
ATOM    359 HH22 ARG C  82      22.732 -73.776 154.416  1.00 25.76           H  
ATOM    360  N   VAL C  83      17.877 -67.683 157.136  1.00 25.56           N  
ATOM    361  CA  VAL C  83      18.021 -66.257 157.417  1.00 25.28           C  
ATOM    362  C   VAL C  83      18.657 -65.670 156.145  1.00 23.97           C  
ATOM    363  O   VAL C  83      19.873 -65.708 155.953  1.00 23.50           O  
ATOM    364  CB  VAL C  83      18.881 -65.992 158.670  1.00 26.43           C  
ATOM    365  CG1 VAL C  83      18.937 -64.490 158.975  1.00 27.73           C  
ATOM    366  CG2 VAL C  83      18.327 -66.728 159.895  1.00 28.14           C  
ATOM    367  H   VAL C  83      18.689 -68.277 157.219  1.00 25.56           H  
ATOM    368  HA  VAL C  83      17.030 -65.809 157.560  1.00 25.28           H  
ATOM    369  HB  VAL C  83      19.905 -66.347 158.499  1.00 26.43           H  
ATOM    370 HG11 VAL C  83      19.359 -63.925 158.138  1.00 27.73           H  
ATOM    371 HG12 VAL C  83      17.938 -64.089 159.179  1.00 27.73           H  
ATOM    372 HG13 VAL C  83      19.565 -64.296 159.851  1.00 27.73           H  
ATOM    373 HG21 VAL C  83      17.287 -66.444 160.092  1.00 28.14           H  
ATOM    374 HG22 VAL C  83      18.363 -67.813 159.758  1.00 28.14           H  
ATOM    375 HG23 VAL C  83      18.916 -66.493 160.788  1.00 28.14           H  
ATOM    376  N   VAL C  84      17.805 -65.176 155.254  1.00 22.76           N  
ATOM    377  CA  VAL C  84      18.217 -64.783 153.910  1.00 22.90           C  
ATOM    378  C   VAL C  84      18.829 -63.359 154.011  1.00 22.93           C  
ATOM    379  O   VAL C  84      18.334 -62.491 154.748  1.00 23.37           O  
ATOM    380  CB  VAL C  84      17.024 -64.819 152.930  1.00 23.01           C  
ATOM    381  CG1 VAL C  84      17.414 -64.388 151.515  1.00 24.74           C  
ATOM    382  CG2 VAL C  84      16.390 -66.215 152.871  1.00 23.17           C  
ATOM    383  H   VAL C  84      16.848 -65.013 155.531  1.00 22.76           H  
ATOM    384  HA  VAL C  84      18.989 -65.485 153.577  1.00 22.90           H  
ATOM    385  HB  VAL C  84      16.257 -64.123 153.282  1.00 23.01           H  
ATOM    386 HG11 VAL C  84      17.782 -63.359 151.494  1.00 24.74           H  
ATOM    387 HG12 VAL C  84      18.185 -65.040 151.094  1.00 24.74           H  
ATOM    388 HG13 VAL C  84      16.539 -64.419 150.858  1.00 24.74           H  
ATOM    389 HG21 VAL C  84      17.116 -66.967 152.544  1.00 23.17           H  
ATOM    390 HG22 VAL C  84      16.000 -66.522 153.847  1.00 23.17           H  
ATOM    391 HG23 VAL C  84      15.548 -66.228 152.170  1.00 23.17           H  
ATOM    392  N   LEU C  85      19.889 -63.152 153.230  1.00 22.30           N  
ATOM    393  CA  LEU C  85      20.569 -61.873 153.031  1.00 22.99           C  
ATOM    394  C   LEU C  85      20.614 -61.670 151.502  1.00 21.75           C  
ATOM    395  O   LEU C  85      21.451 -62.289 150.827  1.00 20.85           O  
ATOM    396  CB  LEU C  85      21.981 -61.944 153.630  1.00 24.66           C  
ATOM    397  CG  LEU C  85      22.863 -60.705 153.381  1.00 26.30           C  
ATOM    398  CD1 LEU C  85      22.242 -59.425 153.934  1.00 28.27           C  
ATOM    399  CD2 LEU C  85      24.245 -60.925 154.000  1.00 29.31           C  
ATOM    400  H   LEU C  85      20.276 -63.936 152.723  1.00 22.30           H  
ATOM    401  HA  LEU C  85      20.005 -61.078 153.525  1.00 22.99           H  
ATOM    402  HB2 LEU C  85      21.889 -62.108 154.711  1.00 24.66           H  
ATOM    403  HB3 LEU C  85      22.501 -62.829 153.237  1.00 24.66           H  
ATOM    404  HG  LEU C  85      23.005 -60.575 152.301  1.00 26.30           H  
ATOM    405 HD11 LEU C  85      21.300 -59.193 153.430  1.00 28.27           H  
ATOM    406 HD12 LEU C  85      22.044 -59.510 155.007  1.00 28.27           H  
ATOM    407 HD13 LEU C  85      22.911 -58.571 153.781  1.00 28.27           H  
ATOM    408 HD21 LEU C  85      24.180 -61.045 155.087  1.00 29.31           H  
ATOM    409 HD22 LEU C  85      24.716 -61.823 153.588  1.00 29.31           H  
ATOM    410 HD23 LEU C  85      24.905 -60.076 153.792  1.00 29.31           H  
ATOM    411  N   PRO C  86      19.663 -60.892 150.948  1.00 20.57           N  
ATOM    412  CA  PRO C  86      19.701 -60.607 149.518  1.00 20.96           C  
ATOM    413  C   PRO C  86      20.816 -59.584 149.203  1.00 21.10           C  
ATOM    414  O   PRO C  86      20.992 -58.582 149.896  1.00 20.67           O  
ATOM    415  CB  PRO C  86      18.339 -59.982 149.195  1.00 21.54           C  
ATOM    416  CG  PRO C  86      17.498 -60.209 150.446  1.00 21.70           C  
ATOM    417  CD  PRO C  86      18.514 -60.264 151.572  1.00 21.77           C  
ATOM    418  HA  PRO C  86      19.858 -61.541 148.966  1.00 20.96           H  
ATOM    419  HB2 PRO C  86      18.421 -58.912 148.978  1.00 21.54           H  
ATOM    420  HB3 PRO C  86      17.884 -60.451 148.317  1.00 21.54           H  
ATOM    421  HG2 PRO C  86      16.980 -61.172 150.363  1.00 21.70           H  
ATOM    422  HG3 PRO C  86      16.744 -59.434 150.599  1.00 21.70           H  
ATOM    423  HD2 PRO C  86      18.141 -60.828 152.429  1.00 21.77           H  
ATOM    424  HD3 PRO C  86      18.816 -59.264 151.899  1.00 21.77           H  
ATOM    425  N   VAL C  87      21.487 -59.826 148.084  1.00 21.91           N  
ATOM    426  CA  VAL C  87      22.418 -58.878 147.488  1.00 22.28           C  
ATOM    427  C   VAL C  87      21.705 -58.436 146.192  1.00 22.57           C  
ATOM    428  O   VAL C  87      21.350 -59.264 145.344  1.00 22.76           O  
ATOM    429  CB  VAL C  87      23.797 -59.497 147.216  1.00 24.01           C  
ATOM    430  CG1 VAL C  87      24.751 -58.461 146.611  1.00 24.92           C  
ATOM    431  CG2 VAL C  87      24.418 -60.071 148.495  1.00 24.40           C  
ATOM    432  H   VAL C  87      21.304 -60.686 147.587  1.00 21.91           H  
ATOM    433  HA  VAL C  87      22.533 -58.019 148.153  1.00 22.28           H  
ATOM    434  HB  VAL C  87      23.686 -60.316 146.502  1.00 24.01           H  
ATOM    435 HG11 VAL C  87      24.378 -58.087 145.652  1.00 24.92           H  
ATOM    436 HG12 VAL C  87      24.883 -57.603 147.280  1.00 24.92           H  
ATOM    437 HG13 VAL C  87      25.737 -58.902 146.429  1.00 24.92           H  
ATOM    438 HG21 VAL C  87      24.521 -59.301 149.266  1.00 24.40           H  
ATOM    439 HG22 VAL C  87      23.808 -60.883 148.904  1.00 24.40           H  
ATOM    440 HG23 VAL C  87      25.412 -60.483 148.292  1.00 24.40           H  
ATOM    441  N   TRP C  88      21.408 -57.136 146.132  1.00 22.92           N  
ATOM    442  CA  TRP C  88      20.736 -56.449 145.026  1.00 23.29           C  
ATOM    443  C   TRP C  88      21.862 -55.880 144.138  1.00 24.05           C  
ATOM    444  O   TRP C  88      22.861 -55.362 144.622  1.00 24.61           O  
ATOM    445  CB  TRP C  88      19.790 -55.372 145.584  1.00 23.29           C  
ATOM    446  CG  TRP C  88      19.388 -54.275 144.647  1.00 23.61           C  
ATOM    447  CD1 TRP C  88      18.819 -54.402 143.403  1.00 23.99           C  
ATOM    448  CD2 TRP C  88      19.551 -52.866 144.863  1.00 24.06           C  
ATOM    449  NE1 TRP C  88      18.647 -53.169 142.831  1.00 24.33           N  
ATOM    450  CE2 TRP C  88      19.089 -52.209 143.702  1.00 24.57           C  
ATOM    451  CE3 TRP C  88      20.064 -52.097 145.915  1.00 24.24           C  
ATOM    452  CZ2 TRP C  88      19.116 -50.823 143.569  1.00 25.75           C  
ATOM    453  CZ3 TRP C  88      20.098 -50.721 145.782  1.00 25.24           C  
ATOM    454  CH2 TRP C  88      19.636 -50.094 144.613  1.00 26.03           C  
ATOM    455  H   TRP C  88      21.682 -56.557 146.912  1.00 22.92           H  
ATOM    456  HA  TRP C  88      20.163 -57.186 144.454  1.00 23.29           H  
ATOM    457  HB2 TRP C  88      18.882 -55.870 145.949  1.00 23.29           H  
ATOM    458  HB3 TRP C  88      20.243 -54.917 146.473  1.00 23.29           H  
ATOM    459  HD1 TRP C  88      18.546 -55.340 142.942  1.00 23.99           H  
ATOM    460  HE1 TRP C  88      18.257 -52.996 141.915  1.00 24.33           H  
ATOM    461  HE3 TRP C  88      20.427 -52.571 146.815  1.00 24.24           H  
ATOM    462  HZ2 TRP C  88      18.743 -50.338 142.679  1.00 25.75           H  
ATOM    463  HZ3 TRP C  88      20.486 -50.119 146.589  1.00 25.24           H  
ATOM    464  HH2 TRP C  88      19.689 -49.019 144.533  1.00 26.03           H  
ATOM    465  N   LEU C  89      21.681 -56.027 142.828  1.00 23.77           N  
ATOM    466  CA  LEU C  89      22.600 -55.477 141.829  1.00 25.64           C  
ATOM    467  C   LEU C  89      21.964 -54.148 141.367  1.00 26.20           C  
ATOM    468  O   LEU C  89      20.835 -54.100 140.907  1.00 25.63           O  
ATOM    469  CB  LEU C  89      22.805 -56.492 140.707  1.00 27.13           C  
ATOM    470  CG  LEU C  89      23.567 -57.739 141.212  1.00 27.24           C  
ATOM    471  CD1 LEU C  89      23.160 -58.979 140.430  1.00 28.34           C  
ATOM    472  CD2 LEU C  89      25.080 -57.548 141.129  1.00 27.58           C  
ATOM    473  H   LEU C  89      20.866 -56.526 142.499  1.00 23.77           H  
ATOM    474  HA  LEU C  89      23.560 -55.266 142.308  1.00 25.64           H  
ATOM    475  HB2 LEU C  89      21.824 -56.791 140.325  1.00 27.13           H  
ATOM    476  HB3 LEU C  89      23.340 -56.030 139.868  1.00 27.13           H  
ATOM    477  HG  LEU C  89      23.313 -57.933 142.262  1.00 27.24           H  
ATOM    478 HD11 LEU C  89      22.082 -59.147 140.503  1.00 28.34           H  
ATOM    479 HD12 LEU C  89      23.433 -58.894 139.376  1.00 28.34           H  
ATOM    480 HD13 LEU C  89      23.652 -59.862 140.842  1.00 28.34           H  
ATOM    481 HD21 LEU C  89      25.397 -56.655 141.670  1.00 27.58           H  
ATOM    482 HD22 LEU C  89      25.603 -58.406 141.565  1.00 27.58           H  
ATOM    483 HD23 LEU C  89      25.410 -57.449 140.091  1.00 27.58           H  
ATOM    484  N   ASN C  90      22.664 -53.057 141.654  1.00 27.01           N  
ATOM    485  CA  ASN C  90      22.113 -51.699 141.618  1.00 28.28           C  
ATOM    486  C   ASN C  90      22.034 -51.077 140.196  1.00 30.25           C  
ATOM    487  O   ASN C  90      22.137 -51.781 139.199  1.00 30.88           O  
ATOM    488  CB  ASN C  90      22.768 -50.829 142.693  1.00 28.25           C  
ATOM    489  CG  ASN C  90      24.097 -50.224 142.298  1.00 30.34           C  
ATOM    490  OD1 ASN C  90      24.493 -50.174 141.128  1.00 31.30           O  
ATOM    491  ND2 ASN C  90      24.776 -49.690 143.304  1.00 30.53           N  
ATOM    492  H   ASN C  90      23.626 -53.145 141.949  1.00 27.01           H  
ATOM    493  HA  ASN C  90      21.063 -51.807 141.898  1.00 28.28           H  
ATOM    494  HB2 ASN C  90      22.898 -51.407 143.617  1.00 28.25           H  
ATOM    495  HB3 ASN C  90      22.111 -49.985 142.937  1.00 28.25           H  
ATOM    496 HD21 ASN C  90      24.416 -49.753 144.245  1.00 30.53           H  
ATOM    497 HD22 ASN C  90      25.653 -49.221 143.128  1.00 30.53           H  
ATOM    498  N   PHE C  91      21.768 -49.782 140.113  1.00 31.92           N  
ATOM    499  CA  PHE C  91      21.377 -49.129 138.853  1.00 34.61           C  
ATOM    500  C   PHE C  91      22.405 -49.199 137.701  1.00 36.01           C  
ATOM    501  O   PHE C  91      22.059 -48.936 136.556  1.00 36.06           O  
ATOM    502  CB  PHE C  91      21.018 -47.648 139.070  1.00 35.16           C  
ATOM    503  CG  PHE C  91      19.796 -47.474 139.944  1.00 34.02           C  
ATOM    504  CD1 PHE C  91      18.531 -47.805 139.457  1.00 33.07           C  
ATOM    505  CD2 PHE C  91      19.912 -47.029 141.255  1.00 33.58           C  
ATOM    506  CE1 PHE C  91      17.405 -47.690 140.250  1.00 31.55           C  
ATOM    507  CE2 PHE C  91      18.789 -46.912 142.056  1.00 33.19           C  
ATOM    508  CZ  PHE C  91      17.533 -47.254 141.554  1.00 31.56           C  
ATOM    509  H   PHE C  91      21.770 -49.219 140.951  1.00 31.92           H  
ATOM    510  HA  PHE C  91      20.495 -49.675 138.500  1.00 34.61           H  
ATOM    511  HB2 PHE C  91      21.873 -47.119 139.513  1.00 35.16           H  
ATOM    512  HB3 PHE C  91      20.826 -47.147 138.113  1.00 35.16           H  
ATOM    513  HD1 PHE C  91      18.430 -48.158 138.441  1.00 33.07           H  
ATOM    514  HD2 PHE C  91      20.883 -46.774 141.651  1.00 33.58           H  
ATOM    515  HE1 PHE C  91      16.432 -47.940 139.853  1.00 31.55           H  
ATOM    516  HE2 PHE C  91      18.885 -46.555 143.071  1.00 33.19           H  
ATOM    517  HZ  PHE C  91      16.661 -47.177 142.186  1.00 31.56           H  
ATOM    518  N   ASP C  92      23.666 -49.484 138.033  1.00 37.61           N  
ATOM    519  CA  ASP C  92      24.731 -49.711 137.037  1.00 39.60           C  
ATOM    520  C   ASP C  92      25.266 -51.165 137.156  1.00 38.55           C  
ATOM    521  O   ASP C  92      26.273 -51.533 136.557  1.00 39.89           O  
ATOM    522  CB  ASP C  92      25.839 -48.694 137.230  1.00 42.71           C  
ATOM    523  CG  ASP C  92      26.713 -48.429 136.026  1.00 46.89           C  
ATOM    524  OD1 ASP C  92      26.437 -48.908 134.907  1.00 49.31           O  
ATOM    525  OD2 ASP C  92      27.665 -47.650 136.213  1.00 50.38           O1-
ATOM    526  H   ASP C  92      23.896 -49.587 139.011  1.00 37.61           H  
ATOM    527  HA  ASP C  92      24.295 -49.631 136.036  1.00 39.60           H  
ATOM    528  HB2 ASP C  92      26.486 -48.995 138.065  1.00 42.71           H  
ATOM    529  HB3 ASP C  92      25.404 -47.724 137.505  1.00 42.71           H  
ATOM    530  N   GLY C  93      24.554 -51.986 137.929  1.00 35.88           N  
ATOM    531  CA  GLY C  93      24.844 -53.392 138.130  1.00 35.00           C  
ATOM    532  C   GLY C  93      25.804 -53.745 139.277  1.00 34.34           C  
ATOM    533  O   GLY C  93      26.131 -54.915 139.461  1.00 34.65           O  
ATOM    534  H   GLY C  93      23.748 -51.624 138.418  1.00 35.88           H  
ATOM    535  HA2 GLY C  93      23.891 -53.885 138.344  1.00 35.00           H  
ATOM    536  HA3 GLY C  93      25.253 -53.808 137.205  1.00 35.00           H  
ATOM    537  N   GLU C  94      26.245 -52.740 140.042  1.00 34.25           N  
ATOM    538  CA  GLU C  94      27.178 -52.959 141.159  1.00 33.37           C  
ATOM    539  C   GLU C  94      26.403 -53.640 142.327  1.00 31.07           C  
ATOM    540  O   GLU C  94      25.220 -53.321 142.533  1.00 30.06           O  
ATOM    541  CB  GLU C  94      27.773 -51.638 141.678  1.00 35.19           C  
ATOM    542  CG  GLU C  94      28.794 -50.986 140.747  1.00 38.99           C  
ATOM    543  CD  GLU C  94      30.154 -51.646 140.726  1.00 40.83           C  
ATOM    544  OE1 GLU C  94      30.301 -52.770 141.253  1.00 41.38           O  
ATOM    545  OE2 GLU C  94      31.101 -51.039 140.193  1.00 42.89           O1-
ATOM    546  H   GLU C  94      25.967 -51.794 139.824  1.00 34.25           H  
ATOM    547  HA  GLU C  94      27.955 -53.633 140.791  1.00 33.37           H  
ATOM    548  HB2 GLU C  94      26.962 -50.922 141.845  1.00 35.19           H  
ATOM    549  HB3 GLU C  94      28.235 -51.797 142.661  1.00 35.19           H  
ATOM    550  HG2 GLU C  94      28.948 -49.953 141.082  1.00 38.99           H  
ATOM    551  HG3 GLU C  94      28.406 -50.930 139.725  1.00 38.99           H  
ATOM    552  N   PRO C  95      27.059 -54.533 143.082  1.00 28.58           N  
ATOM    553  CA  PRO C  95      26.392 -55.262 144.157  1.00 27.18           C  
ATOM    554  C   PRO C  95      26.218 -54.385 145.421  1.00 27.70           C  
ATOM    555  O   PRO C  95      27.145 -53.724 145.876  1.00 30.89           O  
ATOM    556  CB  PRO C  95      27.324 -56.439 144.442  1.00 26.24           C  
ATOM    557  CG  PRO C  95      28.707 -55.886 144.119  1.00 27.49           C  
ATOM    558  CD  PRO C  95      28.457 -54.931 142.959  1.00 29.05           C  
ATOM    559  HA  PRO C  95      25.415 -55.613 143.814  1.00 27.18           H  
ATOM    560  HB2 PRO C  95      27.258 -56.814 145.468  1.00 26.24           H  
ATOM    561  HB3 PRO C  95      27.096 -57.267 143.759  1.00 26.24           H  
ATOM    562  HG2 PRO C  95      29.429 -56.668 143.866  1.00 27.49           H  
ATOM    563  HG3 PRO C  95      29.102 -55.335 144.980  1.00 27.49           H  
ATOM    564  HD2 PRO C  95      28.591 -55.433 141.995  1.00 29.05           H  
ATOM    565  HD3 PRO C  95      29.106 -54.056 143.015  1.00 29.05           H  
ATOM    566  N   GLN C  96      24.993 -54.380 145.937  1.00 26.79           N  
ATOM    567  CA  GLN C  96      24.616 -53.629 147.128  1.00 27.65           C  
ATOM    568  C   GLN C  96      23.691 -54.517 148.006  1.00 27.13           C  
ATOM    569  O   GLN C  96      22.710 -55.065 147.509  1.00 25.22           O  
ATOM    570  CB  GLN C  96      23.928 -52.341 146.661  1.00 30.44           C  
ATOM    571  CG  GLN C  96      23.705 -51.331 147.779  1.00 34.57           C  
ATOM    572  CD  GLN C  96      23.313 -49.965 147.238  1.00 40.28           C  
ATOM    573  OE1 GLN C  96      23.504 -49.619 146.072  1.00 50.49           O  
ATOM    574  NE2 GLN C  96      22.769 -49.159 148.144  1.00 38.36           N  
ATOM    575  H   GLN C  96      24.254 -54.852 145.435  1.00 26.79           H  
ATOM    576  HA  GLN C  96      25.532 -53.370 147.662  1.00 27.65           H  
ATOM    577  HB2 GLN C  96      24.546 -51.882 145.878  1.00 30.44           H  
ATOM    578  HB3 GLN C  96      22.969 -52.575 146.181  1.00 30.44           H  
ATOM    579  HG2 GLN C  96      24.626 -51.192 148.357  1.00 34.57           H  
ATOM    580  HG3 GLN C  96      22.927 -51.691 148.462  1.00 34.57           H  
ATOM    581 HE21 GLN C  96      22.494 -48.222 147.886  1.00 38.36           H  
ATOM    582 HE22 GLN C  96      22.629 -49.483 149.090  1.00 38.36           H  
ATOM    583  N   PRO C  97      24.028 -54.677 149.294  1.00 27.55           N  
ATOM    584  CA  PRO C  97      23.230 -55.543 150.161  1.00 26.95           C  
ATOM    585  C   PRO C  97      21.901 -54.883 150.597  1.00 24.62           C  
ATOM    586  O   PRO C  97      21.785 -53.664 150.702  1.00 23.11           O  
ATOM    587  CB  PRO C  97      24.125 -55.790 151.375  1.00 28.43           C  
ATOM    588  CG  PRO C  97      24.931 -54.499 151.473  1.00 31.41           C  
ATOM    589  CD  PRO C  97      25.157 -54.113 150.018  1.00 31.03           C  
ATOM    590  HA  PRO C  97      23.009 -56.480 149.642  1.00 26.95           H  
ATOM    591  HB2 PRO C  97      23.576 -56.006 152.296  1.00 28.43           H  
ATOM    592  HB3 PRO C  97      24.803 -56.628 151.173  1.00 28.43           H  
ATOM    593  HG2 PRO C  97      25.868 -54.623 152.024  1.00 31.41           H  
ATOM    594  HG3 PRO C  97      24.340 -53.727 151.980  1.00 31.41           H  
ATOM    595  HD2 PRO C  97      26.072 -54.570 149.624  1.00 31.03           H  
ATOM    596  HD3 PRO C  97      25.210 -53.030 149.882  1.00 31.03           H  
ATOM    597  N   TYR C  98      20.942 -55.754 150.919  1.00 23.27           N  
ATOM    598  CA  TYR C  98      19.677 -55.393 151.553  1.00 23.48           C  
ATOM    599  C   TYR C  98      19.761 -55.787 153.053  1.00 24.28           C  
ATOM    600  O   TYR C  98      20.611 -56.590 153.449  1.00 24.71           O  
ATOM    601  CB  TYR C  98      18.502 -56.157 150.922  1.00 23.26           C  
ATOM    602  CG  TYR C  98      17.830 -55.603 149.685  1.00 23.48           C  
ATOM    603  CD1 TYR C  98      18.118 -54.392 149.078  1.00 23.63           C  
ATOM    604  CD2 TYR C  98      16.776 -56.368 149.157  1.00 24.37           C  
ATOM    605  CE1 TYR C  98      17.396 -53.947 147.976  1.00 24.32           C  
ATOM    606  CE2 TYR C  98      16.044 -55.926 148.042  1.00 24.23           C  
ATOM    607  CZ  TYR C  98      16.362 -54.713 147.453  1.00 24.09           C  
ATOM    608  OH  TYR C  98      15.686 -54.275 146.351  1.00 23.63           O  
ATOM    609  H   TYR C  98      21.121 -56.735 150.756  1.00 23.27           H  
ATOM    610  HA  TYR C  98      19.545 -54.310 151.498  1.00 23.48           H  
ATOM    611  HB2 TYR C  98      18.833 -57.176 150.689  1.00 23.26           H  
ATOM    612  HB3 TYR C  98      17.703 -56.271 151.664  1.00 23.26           H  
ATOM    613  HD1 TYR C  98      18.919 -53.781 149.468  1.00 23.63           H  
ATOM    614  HD2 TYR C  98      16.525 -57.312 149.616  1.00 24.37           H  
ATOM    615  HE1 TYR C  98      17.641 -52.998 147.523  1.00 24.32           H  
ATOM    616  HE2 TYR C  98      15.239 -56.528 147.648  1.00 24.23           H  
ATOM    617  HH  TYR C  98      15.036 -54.996 146.113  1.00 23.63           H  
ATOM    618  N   PRO C  99      18.799 -55.288 153.873  1.00 24.00           N  
ATOM    619  CA  PRO C  99      18.538 -55.902 155.174  1.00 24.18           C  
ATOM    620  C   PRO C  99      18.063 -57.367 155.026  1.00 23.35           C  
ATOM    621  O   PRO C  99      17.659 -57.828 153.968  1.00 21.90           O  
ATOM    622  CB  PRO C  99      17.424 -55.050 155.790  1.00 25.73           C  
ATOM    623  CG  PRO C  99      17.529 -53.722 155.052  1.00 25.69           C  
ATOM    624  CD  PRO C  99      17.948 -54.136 153.652  1.00 24.85           C  
ATOM    625  HA  PRO C  99      19.460 -55.865 155.767  1.00 24.18           H  
ATOM    626  HB2 PRO C  99      16.437 -55.496 155.614  1.00 25.73           H  
ATOM    627  HB3 PRO C  99      17.545 -54.934 156.872  1.00 25.73           H  
ATOM    628  HG2 PRO C  99      18.314 -53.108 155.512  1.00 25.69           H  
ATOM    629  HG3 PRO C  99      16.598 -53.150 155.064  1.00 25.69           H  
ATOM    630  HD2 PRO C  99      18.474 -53.338 153.123  1.00 24.85           H  
ATOM    631  HD3 PRO C  99      17.092 -54.461 153.061  1.00 24.85           H  
ATOM    632  N   THR C 100      18.140 -58.085 156.154  1.00 24.30           N  
ATOM    633  CA  THR C 100      17.897 -59.518 156.194  1.00 24.87           C  
ATOM    634  C   THR C 100      16.393 -59.867 156.084  1.00 26.51           C  
ATOM    635  O   THR C 100      15.493 -59.077 156.328  1.00 29.57           O  
ATOM    636  CB  THR C 100      18.518 -60.170 157.451  1.00 25.16           C  
ATOM    637  OG1 THR C 100      18.317 -59.325 158.595  1.00 25.89           O  
ATOM    638  CG2 THR C 100      20.019 -60.383 157.280  1.00 25.02           C  
ATOM    639  H   THR C 100      18.402 -57.618 157.011  1.00 24.30           H  
ATOM    640  HA  THR C 100      18.371 -59.939 155.298  1.00 24.87           H  
ATOM    641  HB  THR C 100      18.045 -61.135 157.665  1.00 25.16           H  
ATOM    642 HG21 THR C 100      20.234 -61.020 156.418  1.00 25.02           H  
ATOM    643 HG22 THR C 100      20.542 -59.429 157.155  1.00 25.02           H  
ATOM    644 HG23 THR C 100      20.442 -60.857 158.173  1.00 25.02           H  
ATOM    645  HG1 THR C 100      18.745 -59.758 159.357  1.00 25.89           H  
ATOM    646  N   LEU C 101      16.178 -61.120 155.661  1.00 27.02           N  
ATOM    647  CA  LEU C 101      14.862 -61.698 155.456  1.00 27.18           C  
ATOM    648  C   LEU C 101      14.756 -63.030 156.232  1.00 26.46           C  
ATOM    649  O   LEU C 101      15.169 -64.083 155.736  1.00 24.66           O  
ATOM    650  CB  LEU C 101      14.639 -61.883 153.942  1.00 28.40           C  
ATOM    651  CG  LEU C 101      13.625 -60.874 153.371  1.00 30.95           C  
ATOM    652  CD1 LEU C 101      13.766 -60.788 151.852  1.00 31.98           C  
ATOM    653  CD2 LEU C 101      12.205 -61.286 153.752  1.00 33.20           C  
ATOM    654  H   LEU C 101      16.981 -61.682 155.415  1.00 27.02           H  
ATOM    655  HA  LEU C 101      14.106 -61.014 155.852  1.00 27.18           H  
ATOM    656  HB2 LEU C 101      15.592 -61.768 153.408  1.00 28.40           H  
ATOM    657  HB3 LEU C 101      14.284 -62.894 153.714  1.00 28.40           H  
ATOM    658  HG  LEU C 101      13.827 -59.877 153.779  1.00 30.95           H  
ATOM    659 HD11 LEU C 101      14.735 -60.356 151.585  1.00 31.98           H  
ATOM    660 HD12 LEU C 101      13.704 -61.776 151.387  1.00 31.98           H  
ATOM    661 HD13 LEU C 101      12.989 -60.149 151.418  1.00 31.98           H  
ATOM    662 HD21 LEU C 101      11.993 -62.303 153.419  1.00 33.20           H  
ATOM    663 HD22 LEU C 101      12.059 -61.263 154.835  1.00 33.20           H  
ATOM    664 HD23 LEU C 101      11.466 -60.625 153.295  1.00 33.20           H  
ATOM    665  N   PRO C 102      14.243 -62.977 157.476  1.00 27.09           N  
ATOM    666  CA  PRO C 102      13.841 -64.198 158.185  1.00 28.57           C  
ATOM    667  C   PRO C 102      12.563 -64.810 157.550  1.00 30.23           C  
ATOM    668  O   PRO C 102      11.863 -64.149 156.790  1.00 29.76           O  
ATOM    669  CB  PRO C 102      13.530 -63.739 159.616  1.00 30.34           C  
ATOM    670  CG  PRO C 102      14.156 -62.355 159.720  1.00 30.50           C  
ATOM    671  CD  PRO C 102      14.032 -61.808 158.310  1.00 28.16           C  
ATOM    672  HA  PRO C 102      14.677 -64.901 158.138  1.00 28.57           H  
ATOM    673  HB2 PRO C 102      12.450 -63.670 159.792  1.00 30.34           H  
ATOM    674  HB3 PRO C 102      13.940 -64.426 160.364  1.00 30.34           H  
ATOM    675  HG2 PRO C 102      15.214 -62.451 159.993  1.00 30.50           H  
ATOM    676  HG3 PRO C 102      13.667 -61.721 160.465  1.00 30.50           H  
ATOM    677  HD2 PRO C 102      14.761 -61.021 158.113  1.00 28.16           H  
ATOM    678  HD3 PRO C 102      13.023 -61.430 158.113  1.00 28.16           H  
ATOM    679  N   PRO C 103      12.249 -66.068 157.910  1.00 32.20           N  
ATOM    680  CA  PRO C 103      11.103 -66.766 157.326  1.00 33.00           C  
ATOM    681  C   PRO C 103       9.757 -66.136 157.737  1.00 33.64           C  
ATOM    682  O   PRO C 103       9.621 -65.496 158.777  1.00 35.48           O  
ATOM    683  CB  PRO C 103      11.166 -68.193 157.886  1.00 35.19           C  
ATOM    684  CG  PRO C 103      12.590 -68.335 158.399  1.00 36.24           C  
ATOM    685  CD  PRO C 103      12.942 -66.932 158.854  1.00 34.35           C  
ATOM    686  HA  PRO C 103      11.210 -66.755 156.236  1.00 33.00           H  
ATOM    687  HB2 PRO C 103      10.461 -68.333 158.715  1.00 35.19           H  
ATOM    688  HB3 PRO C 103      10.925 -68.942 157.125  1.00 35.19           H  
ATOM    689  HG2 PRO C 103      13.245 -68.635 157.577  1.00 36.24           H  
ATOM    690  HG3 PRO C 103      12.685 -69.076 159.197  1.00 36.24           H  
ATOM    691  HD2 PRO C 103      14.020 -66.762 158.876  1.00 34.35           H  
ATOM    692  HD3 PRO C 103      12.533 -66.726 159.849  1.00 34.35           H  
ATOM    693  N   GLY C 104       8.754 -66.388 156.905  1.00 33.84           N  
ATOM    694  CA  GLY C 104       7.365 -66.070 157.190  1.00 36.23           C  
ATOM    695  C   GLY C 104       6.907 -64.665 156.787  1.00 38.31           C  
ATOM    696  O   GLY C 104       5.720 -64.398 156.693  1.00 42.00           O  
ATOM    697  H   GLY C 104       8.945 -66.840 156.022  1.00 33.84           H  
ATOM    698  HA2 GLY C 104       6.754 -66.795 156.643  1.00 36.23           H  
ATOM    699  HA3 GLY C 104       7.182 -66.188 158.263  1.00 36.23           H  
ATOM    700  N   THR C 105       7.866 -63.748 156.633  1.00 36.10           N  
ATOM    701  CA  THR C 105       7.539 -62.344 156.404  1.00 36.59           C  
ATOM    702  C   THR C 105       7.465 -62.059 154.882  1.00 33.34           C  
ATOM    703  O   THR C 105       8.050 -62.771 154.064  1.00 32.45           O  
ATOM    704  CB  THR C 105       8.483 -61.359 157.133  1.00 39.09           C  
ATOM    705  OG1 THR C 105       9.832 -61.382 156.636  1.00 37.60           O  
ATOM    706  CG2 THR C 105       8.523 -61.594 158.639  1.00 40.32           C  
ATOM    707  H   THR C 105       8.831 -64.043 156.645  1.00 36.10           H  
ATOM    708  HA  THR C 105       6.529 -62.169 156.801  1.00 36.59           H  
ATOM    709  HB  THR C 105       8.120 -60.340 156.959  1.00 39.09           H  
ATOM    710 HG21 THR C 105       7.521 -61.552 159.076  1.00 40.32           H  
ATOM    711 HG22 THR C 105       8.975 -62.562 158.881  1.00 40.32           H  
ATOM    712 HG23 THR C 105       9.146 -60.834 159.123  1.00 40.32           H  
ATOM    713  HG1 THR C 105      10.199 -62.269 156.845  1.00 37.60           H  
ATOM    714  N   GLY C 106       6.758 -60.984 154.547  1.00 32.38           N  
ATOM    715  CA  GLY C 106       6.618 -60.501 153.184  1.00 33.35           C  
ATOM    716  C   GLY C 106       7.416 -59.209 152.986  1.00 32.73           C  
ATOM    717  O   GLY C 106       8.008 -58.662 153.913  1.00 32.93           O  
ATOM    718  H   GLY C 106       6.316 -60.450 155.281  1.00 32.38           H  
ATOM    719  HA2 GLY C 106       6.989 -61.250 152.485  1.00 33.35           H  
ATOM    720  HA3 GLY C 106       5.559 -60.300 153.002  1.00 33.35           H  
ATOM    721  N   ARG C 107       7.414 -58.722 151.751  1.00 31.03           N  
ATOM    722  CA  ARG C 107       7.990 -57.435 151.363  1.00 31.76           C  
ATOM    723  C   ARG C 107       7.277 -56.969 150.065  1.00 30.05           C  
ATOM    724  O   ARG C 107       6.794 -57.773 149.263  1.00 29.58           O  
ATOM    725  CB  ARG C 107       9.506 -57.476 151.082  1.00 32.33           C  
ATOM    726  CG  ARG C 107      10.427 -57.881 152.238  1.00 34.03           C  
ATOM    727  CD  ARG C 107      10.479 -56.887 153.397  1.00 37.62           C  
ATOM    728  NE  ARG C 107      11.475 -57.289 154.412  1.00 42.11           N  
ATOM    729  CZ  ARG C 107      11.379 -58.312 155.268  1.00 50.52           C  
ATOM    730  NH1 ARG C 107      10.259 -59.023 155.351  1.00 48.08           N  
ATOM    731  NH2 ARG C 107      12.406 -58.628 156.055  1.00 53.15           N1+
ATOM    732  H   ARG C 107       6.967 -59.253 151.017  1.00 31.03           H  
ATOM    733  HA  ARG C 107       7.775 -56.713 152.161  1.00 31.76           H  
ATOM    734  HB2 ARG C 107       9.692 -58.170 150.254  1.00 32.33           H  
ATOM    735  HB3 ARG C 107       9.831 -56.493 150.716  1.00 32.33           H  
ATOM    736  HG2 ARG C 107      11.444 -57.979 151.835  1.00 34.03           H  
ATOM    737  HG3 ARG C 107      10.166 -58.882 152.589  1.00 34.03           H  
ATOM    738  HD2 ARG C 107       9.518 -56.726 153.891  1.00 37.62           H  
ATOM    739  HD3 ARG C 107      10.795 -55.907 153.021  1.00 37.62           H  
ATOM    740  HE  ARG C 107      12.346 -56.779 154.390  1.00 42.11           H  
ATOM    741 HH11 ARG C 107      10.196 -59.791 156.004  1.00 48.08           H  
ATOM    742 HH12 ARG C 107       9.472 -58.795 154.762  1.00 48.08           H  
ATOM    743 HH21 ARG C 107      13.262 -58.095 156.006  1.00 53.15           H  
ATOM    744 HH22 ARG C 107      12.328 -59.401 156.700  1.00 53.15           H  
ATOM    745  N   ARG C 108       7.282 -55.655 149.860  1.00 30.14           N  
ATOM    746  CA  ARG C 108       6.860 -54.988 148.625  1.00 30.91           C  
ATOM    747  C   ARG C 108       7.824 -53.789 148.516  1.00 29.44           C  
ATOM    748  O   ARG C 108       8.132 -53.152 149.518  1.00 30.17           O  
ATOM    749  CB  ARG C 108       5.404 -54.515 148.736  1.00 33.43           C  
ATOM    750  CG  ARG C 108       4.894 -53.859 147.451  1.00 36.49           C  
ATOM    751  CD  ARG C 108       3.494 -53.272 147.621  1.00 40.60           C  
ATOM    752  NE  ARG C 108       3.065 -52.524 146.427  1.00 43.15           N  
ATOM    753  CZ  ARG C 108       3.590 -51.382 145.990  1.00 47.14           C  
ATOM    754  NH1 ARG C 108       4.503 -50.724 146.704  1.00 46.45           N  
ATOM    755  NH2 ARG C 108       3.191 -50.885 144.830  1.00 51.72           N1+
ATOM    756  H   ARG C 108       7.602 -55.042 150.595  1.00 30.14           H  
ATOM    757  HA  ARG C 108       6.994 -55.671 147.779  1.00 30.91           H  
ATOM    758  HB2 ARG C 108       4.760 -55.368 148.985  1.00 33.43           H  
ATOM    759  HB3 ARG C 108       5.312 -53.803 149.566  1.00 33.43           H  
ATOM    760  HG2 ARG C 108       4.880 -54.596 146.641  1.00 36.49           H  
ATOM    761  HG3 ARG C 108       5.584 -53.074 147.133  1.00 36.49           H  
ATOM    762  HD2 ARG C 108       3.419 -52.609 148.489  1.00 40.60           H  
ATOM    763  HD3 ARG C 108       2.768 -54.079 147.774  1.00 40.60           H  
ATOM    764  HE  ARG C 108       2.355 -52.962 145.858  1.00 43.15           H  
ATOM    765 HH11 ARG C 108       4.883 -49.854 146.359  1.00 46.45           H  
ATOM    766 HH12 ARG C 108       4.814 -51.094 147.591  1.00 46.45           H  
ATOM    767 HH21 ARG C 108       2.494 -51.372 144.284  1.00 51.72           H  
ATOM    768 HH22 ARG C 108       3.583 -50.018 144.490  1.00 51.72           H  
ATOM    769  N   ILE C 109       8.289 -53.498 147.302  1.00 27.53           N  
ATOM    770  CA  ILE C 109       9.364 -52.526 147.085  1.00 26.35           C  
ATOM    771  C   ILE C 109       9.213 -51.870 145.678  1.00 26.24           C  
ATOM    772  O   ILE C 109       8.506 -52.372 144.805  1.00 24.56           O  
ATOM    773  CB  ILE C 109      10.731 -53.200 147.364  1.00 26.72           C  
ATOM    774  CG1 ILE C 109      11.909 -52.235 147.584  1.00 27.58           C  
ATOM    775  CG2 ILE C 109      11.088 -54.216 146.281  1.00 27.08           C  
ATOM    776  CD1 ILE C 109      11.719 -51.308 148.775  1.00 27.45           C  
ATOM    777  H   ILE C 109       7.897 -53.966 146.497  1.00 27.53           H  
ATOM    778  HA  ILE C 109       9.198 -51.726 147.816  1.00 26.35           H  
ATOM    779  HB  ILE C 109      10.634 -53.774 148.298  1.00 26.72           H  
ATOM    780 HG12 ILE C 109      12.818 -52.825 147.764  1.00 27.58           H  
ATOM    781 HG13 ILE C 109      12.107 -51.649 146.682  1.00 27.58           H  
ATOM    782 HG21 ILE C 109      10.295 -54.958 146.151  1.00 27.08           H  
ATOM    783 HG22 ILE C 109      11.260 -53.724 145.322  1.00 27.08           H  
ATOM    784 HG23 ILE C 109      12.000 -54.755 146.553  1.00 27.08           H  
ATOM    785 HD11 ILE C 109      12.646 -50.768 148.979  1.00 27.45           H  
ATOM    786 HD12 ILE C 109      10.939 -50.564 148.592  1.00 27.45           H  
ATOM    787 HD13 ILE C 109      11.456 -51.873 149.676  1.00 27.45           H  
ATOM    788  N   HIS C 110       9.825 -50.693 145.548  1.00 27.36           N  
ATOM    789  CA  HIS C 110       9.761 -49.837 144.356  1.00 28.58           C  
ATOM    790  C   HIS C 110      11.164 -49.771 143.697  1.00 24.70           C  
ATOM    791  O   HIS C 110      12.166 -50.133 144.295  1.00 24.36           O  
ATOM    792  CB  HIS C 110       9.314 -48.407 144.728  1.00 33.28           C  
ATOM    793  CG  HIS C 110       7.907 -48.326 145.242  1.00 41.53           C  
ATOM    794  ND1 HIS C 110       6.917 -47.671 144.544  1.00 48.39           N  
ATOM    795  CD2 HIS C 110       7.325 -48.797 146.367  1.00 47.77           C  
ATOM    796  CE1 HIS C 110       5.787 -47.727 145.226  1.00 50.33           C  
ATOM    797  NE2 HIS C 110       6.007 -48.407 146.336  1.00 50.98           N  
ATOM    798  H   HIS C 110      10.365 -50.341 146.326  1.00 27.36           H  
ATOM    799  HA  HIS C 110       9.064 -50.278 143.633  1.00 28.58           H  
ATOM    800  HB2 HIS C 110       9.415 -47.747 143.857  1.00 33.28           H  
ATOM    801  HB3 HIS C 110       9.987 -47.998 145.494  1.00 33.28           H  
ATOM    802  HD1 HIS C 110       7.044 -47.186 143.588  1.00 48.39           H  
ATOM    803  HD2 HIS C 110       7.805 -49.371 147.146  1.00 47.77           H  
ATOM    804  HE1 HIS C 110       4.845 -47.292 144.926  1.00 50.33           H  
ATOM    805  N   SER C 111      11.199 -49.256 142.473  1.00 22.93           N  
ATOM    806  CA  SER C 111      12.384 -48.923 141.652  1.00 22.33           C  
ATOM    807  C   SER C 111      12.557 -49.753 140.341  1.00 22.68           C  
ATOM    808  O   SER C 111      13.532 -49.576 139.611  1.00 23.08           O  
ATOM    809  CB  SER C 111      13.731 -48.751 142.360  1.00 21.86           C  
ATOM    810  OG  SER C 111      13.623 -47.876 143.481  1.00 21.46           O  
ATOM    811  H   SER C 111      10.325 -49.051 142.011  1.00 22.93           H  
ATOM    812  HA  SER C 111      12.125 -47.914 141.306  1.00 22.33           H  
ATOM    813  HB2 SER C 111      14.459 -48.304 141.676  1.00 21.86           H  
ATOM    814  HB3 SER C 111      14.156 -49.698 142.690  1.00 21.86           H  
ATOM    815  HG  SER C 111      13.233 -48.424 144.192  1.00 21.46           H  
ATOM    816  N   TYR C 112      11.472 -50.424 139.948  1.00 22.93           N  
ATOM    817  CA  TYR C 112      11.203 -50.953 138.595  1.00 24.29           C  
ATOM    818  C   TYR C 112      11.873 -52.257 138.014  1.00 25.18           C  
ATOM    819  O   TYR C 112      12.795 -52.842 138.594  1.00 24.65           O  
ATOM    820  CB  TYR C 112      11.168 -49.822 137.586  1.00 24.74           C  
ATOM    821  CG  TYR C 112      10.111 -48.713 137.816  1.00 25.92           C  
ATOM    822  CD1 TYR C 112      10.409 -47.661 138.677  1.00 26.51           C  
ATOM    823  CD2 TYR C 112       9.188 -48.486 136.801  1.00 26.92           C  
ATOM    824  CE1 TYR C 112       9.812 -46.421 138.530  1.00 27.90           C  
ATOM    825  CE2 TYR C 112       8.574 -47.247 136.651  1.00 28.26           C  
ATOM    826  CZ  TYR C 112       8.890 -46.223 137.525  1.00 29.05           C  
ATOM    827  OH  TYR C 112       8.338 -44.988 137.306  1.00 31.88           O  
ATOM    828  H   TYR C 112      10.686 -50.494 140.578  1.00 22.93           H  
ATOM    829  HA  TYR C 112      10.168 -51.267 138.671  1.00 24.29           H  
ATOM    830  HB2 TYR C 112      12.156 -49.350 137.521  1.00 24.74           H  
ATOM    831  HB3 TYR C 112      11.009 -50.217 136.582  1.00 24.74           H  
ATOM    832  HD1 TYR C 112      11.120 -47.815 139.476  1.00 26.51           H  
ATOM    833  HD2 TYR C 112       8.944 -49.285 136.116  1.00 26.92           H  
ATOM    834  HE1 TYR C 112      10.068 -45.612 139.199  1.00 27.90           H  
ATOM    835  HE2 TYR C 112       7.857 -47.087 135.860  1.00 28.26           H  
ATOM    836  HH  TYR C 112       8.834 -44.340 137.832  1.00 31.88           H  
ATOM    837  N   ARG C 113      11.310 -52.718 136.896  1.00 26.63           N  
ATOM    838  CA  ARG C 113      11.674 -53.976 136.228  1.00 27.57           C  
ATOM    839  C   ARG C 113      13.168 -53.954 135.840  1.00 27.49           C  
ATOM    840  O   ARG C 113      13.753 -52.919 135.570  1.00 27.25           O  
ATOM    841  CB  ARG C 113      10.811 -54.157 134.951  1.00 30.07           C  
ATOM    842  CG  ARG C 113      10.961 -55.497 134.209  1.00 31.42           C  
ATOM    843  CD  ARG C 113      10.157 -55.561 132.895  1.00 33.57           C  
ATOM    844  NE  ARG C 113       8.717 -55.749 133.126  1.00 36.22           N  
ATOM    845  CZ  ARG C 113       7.775 -55.713 132.178  1.00 39.55           C  
ATOM    846  NH1 ARG C 113       8.077 -55.489 130.906  1.00 41.74           N  
ATOM    847  NH2 ARG C 113       6.507 -55.926 132.504  1.00 41.96           N1+
ATOM    848  H   ARG C 113      10.549 -52.201 136.478  1.00 26.63           H  
ATOM    849  HA  ARG C 113      11.490 -54.788 136.941  1.00 27.57           H  
ATOM    850  HB2 ARG C 113       9.755 -54.015 135.209  1.00 30.07           H  
ATOM    851  HB3 ARG C 113      11.079 -53.355 134.255  1.00 30.07           H  
ATOM    852  HG2 ARG C 113      10.667 -56.320 134.869  1.00 31.42           H  
ATOM    853  HG3 ARG C 113      12.010 -55.650 133.939  1.00 31.42           H  
ATOM    854  HD2 ARG C 113      10.505 -56.418 132.311  1.00 33.57           H  
ATOM    855  HD3 ARG C 113      10.323 -54.654 132.312  1.00 33.57           H  
ATOM    856  HE  ARG C 113       8.415 -55.942 134.071  1.00 36.22           H  
ATOM    857 HH11 ARG C 113       9.036 -55.324 130.636  1.00 41.74           H  
ATOM    858 HH12 ARG C 113       7.347 -55.482 130.207  1.00 41.74           H  
ATOM    859 HH21 ARG C 113       6.256 -56.114 133.464  1.00 41.96           H  
ATOM    860 HH22 ARG C 113       5.791 -55.900 131.792  1.00 41.96           H  
ATOM    861  N   GLY C 114      13.749 -55.145 135.765  1.00 27.71           N  
ATOM    862  CA  GLY C 114      15.114 -55.319 135.295  1.00 29.06           C  
ATOM    863  C   GLY C 114      16.157 -55.229 136.407  1.00 28.78           C  
ATOM    864  O   GLY C 114      17.368 -55.257 136.150  1.00 30.02           O  
ATOM    865  H   GLY C 114      13.232 -55.967 136.040  1.00 27.71           H  
ATOM    866  HA2 GLY C 114      15.181 -56.315 134.847  1.00 29.06           H  
ATOM    867  HA3 GLY C 114      15.347 -54.565 134.536  1.00 29.06           H  
ATOM    868  N   HIS C 115      15.695 -55.209 137.660  1.00 26.63           N  
ATOM    869  CA  HIS C 115      16.564 -55.329 138.831  1.00 25.75           C  
ATOM    870  C   HIS C 115      16.782 -56.829 139.060  1.00 26.90           C  
ATOM    871  O   HIS C 115      16.031 -57.685 138.593  1.00 27.96           O  
ATOM    872  CB  HIS C 115      15.982 -54.674 140.086  1.00 24.16           C  
ATOM    873  CG  HIS C 115      16.115 -53.193 140.061  1.00 25.25           C  
ATOM    874  ND1 HIS C 115      16.431 -52.444 141.170  1.00 24.91           N  
ATOM    875  CD2 HIS C 115      15.977 -52.310 139.038  1.00 25.56           C  
ATOM    876  CE1 HIS C 115      16.476 -51.164 140.836  1.00 25.70           C  
ATOM    877  NE2 HIS C 115      16.191 -51.057 139.552  1.00 25.55           N  
ATOM    878  H   HIS C 115      14.701 -55.148 137.827  1.00 26.63           H  
ATOM    879  HA  HIS C 115      17.539 -54.888 138.587  1.00 25.75           H  
ATOM    880  HB2 HIS C 115      16.493 -55.049 140.982  1.00 24.16           H  
ATOM    881  HB3 HIS C 115      14.924 -54.940 140.198  1.00 24.16           H  
ATOM    882  HD2 HIS C 115      15.741 -52.550 138.012  1.00 25.56           H  
ATOM    883  HE2 HIS C 115      16.139 -50.193 139.031  1.00 25.55           H  
ATOM    884  HE1 HIS C 115      16.706 -50.345 141.502  1.00 25.70           H  
ATOM    885  N   LEU C 116      17.870 -57.146 139.748  1.00 27.36           N  
ATOM    886  CA  LEU C 116      18.390 -58.503 139.834  1.00 28.28           C  
ATOM    887  C   LEU C 116      18.973 -58.694 141.244  1.00 25.86           C  
ATOM    888  O   LEU C 116      19.565 -57.786 141.824  1.00 25.61           O  
ATOM    889  CB  LEU C 116      19.476 -58.633 138.762  1.00 31.59           C  
ATOM    890  CG  LEU C 116      19.977 -60.043 138.458  1.00 36.38           C  
ATOM    891  CD1 LEU C 116      18.871 -60.946 137.934  1.00 38.19           C  
ATOM    892  CD2 LEU C 116      21.085 -59.947 137.412  1.00 38.95           C  
ATOM    893  H   LEU C 116      18.407 -56.413 140.188  1.00 27.36           H  
ATOM    894  HA  LEU C 116      17.570 -59.207 139.668  1.00 28.28           H  
ATOM    895  HB2 LEU C 116      19.112 -58.186 137.825  1.00 31.59           H  
ATOM    896  HB3 LEU C 116      20.337 -58.031 139.067  1.00 31.59           H  
ATOM    897  HG  LEU C 116      20.398 -60.491 139.365  1.00 36.38           H  
ATOM    898 HD11 LEU C 116      18.132 -61.158 138.712  1.00 38.19           H  
ATOM    899 HD12 LEU C 116      18.352 -60.486 137.088  1.00 38.19           H  
ATOM    900 HD13 LEU C 116      19.288 -61.900 137.596  1.00 38.19           H  
ATOM    901 HD21 LEU C 116      20.703 -59.565 136.458  1.00 38.95           H  
ATOM    902 HD22 LEU C 116      21.886 -59.279 137.738  1.00 38.95           H  
ATOM    903 HD23 LEU C 116      21.519 -60.932 137.239  1.00 38.95           H  
ATOM    904  N   TRP C 117      18.821 -59.930 141.732  1.00 25.45           N  
ATOM    905  CA  TRP C 117      19.249 -60.359 143.056  1.00 23.80           C  
ATOM    906  C   TRP C 117      20.283 -61.480 142.839  1.00 24.68           C  
ATOM    907  O   TRP C 117      20.200 -62.255 141.882  1.00 25.94           O  
ATOM    908  CB  TRP C 117      18.114 -61.011 143.869  1.00 22.42           C  
ATOM    909  CG  TRP C 117      17.146 -60.120 144.590  1.00 21.37           C  
ATOM    910  CD1 TRP C 117      16.886 -58.802 144.428  1.00 21.47           C  
ATOM    911  CD2 TRP C 117      16.240 -60.591 145.605  1.00 20.04           C  
ATOM    912  NE1 TRP C 117      15.885 -58.407 145.282  1.00 21.69           N  
ATOM    913  CE2 TRP C 117      15.481 -59.488 146.027  1.00 20.59           C  
ATOM    914  CE3 TRP C 117      16.010 -61.836 146.205  1.00 19.45           C  
ATOM    915  CZ2 TRP C 117      14.508 -59.585 147.012  1.00 19.36           C  
ATOM    916  CZ3 TRP C 117      15.045 -61.935 147.193  1.00 19.17           C  
ATOM    917  CH2 TRP C 117      14.300 -60.811 147.585  1.00 19.07           C  
ATOM    918  H   TRP C 117      18.447 -60.633 141.112  1.00 25.45           H  
ATOM    919  HA  TRP C 117      19.703 -59.523 143.590  1.00 23.80           H  
ATOM    920  HB2 TRP C 117      17.532 -61.674 143.212  1.00 22.42           H  
ATOM    921  HB3 TRP C 117      18.556 -61.665 144.634  1.00 22.42           H  
ATOM    922  HD1 TRP C 117      17.391 -58.153 143.727  1.00 21.47           H  
ATOM    923  HE1 TRP C 117      15.507 -57.473 145.351  1.00 21.69           H  
ATOM    924  HE3 TRP C 117      16.575 -62.704 145.901  1.00 19.45           H  
ATOM    925  HZ2 TRP C 117      13.935 -58.723 147.317  1.00 19.36           H  
ATOM    926  HZ3 TRP C 117      14.864 -62.887 147.668  1.00 19.17           H  
ATOM    927  HH2 TRP C 117      13.548 -60.916 148.352  1.00 19.07           H  
ATOM    928  N   LEU C 118      21.101 -61.692 143.863  1.00 24.05           N  
ATOM    929  CA  LEU C 118      21.689 -62.990 144.138  1.00 26.08           C  
ATOM    930  C   LEU C 118      21.408 -63.253 145.632  1.00 24.71           C  
ATOM    931  O   LEU C 118      21.497 -62.338 146.476  1.00 22.98           O  
ATOM    932  CB  LEU C 118      23.144 -63.207 143.716  1.00 30.04           C  
ATOM    933  CG  LEU C 118      24.221 -62.339 144.391  1.00 34.30           C  
ATOM    934  CD1 LEU C 118      25.589 -63.022 144.269  1.00 36.23           C  
ATOM    935  CD2 LEU C 118      24.312 -60.944 143.772  1.00 35.92           C  
ATOM    936  H   LEU C 118      21.245 -60.952 144.535  1.00 24.05           H  
ATOM    937  HA  LEU C 118      21.096 -63.731 143.583  1.00 26.08           H  
ATOM    938  HB2 LEU C 118      23.377 -64.260 143.926  1.00 30.04           H  
ATOM    939  HB3 LEU C 118      23.218 -63.091 142.627  1.00 30.04           H  
ATOM    940  HG  LEU C 118      24.001 -62.248 145.459  1.00 34.30           H  
ATOM    941 HD11 LEU C 118      25.579 -64.004 144.756  1.00 36.23           H  
ATOM    942 HD12 LEU C 118      25.871 -63.166 143.220  1.00 36.23           H  
ATOM    943 HD13 LEU C 118      26.369 -62.423 144.752  1.00 36.23           H  
ATOM    944 HD21 LEU C 118      25.109 -60.361 144.247  1.00 35.92           H  
ATOM    945 HD22 LEU C 118      24.543 -61.001 142.704  1.00 35.92           H  
ATOM    946 HD23 LEU C 118      23.384 -60.381 143.888  1.00 35.92           H  
ATOM    947  N   PHE C 119      21.034 -64.497 145.936  1.00 22.95           N  
ATOM    948  CA  PHE C 119      20.582 -64.876 147.268  1.00 23.20           C  
ATOM    949  C   PHE C 119      21.785 -65.453 148.027  1.00 24.49           C  
ATOM    950  O   PHE C 119      22.585 -66.213 147.477  1.00 25.30           O  
ATOM    951  CB  PHE C 119      19.400 -65.866 147.260  1.00 22.30           C  
ATOM    952  CG  PHE C 119      19.715 -67.253 146.743  1.00 21.82           C  
ATOM    953  CD1 PHE C 119      19.653 -67.544 145.393  1.00 22.06           C  
ATOM    954  CD2 PHE C 119      20.112 -68.260 147.611  1.00 22.85           C  
ATOM    955  CE1 PHE C 119      19.979 -68.807 144.915  1.00 22.32           C  
ATOM    956  CE2 PHE C 119      20.450 -69.528 147.139  1.00 22.54           C  
ATOM    957  CZ  PHE C 119      20.387 -69.799 145.789  1.00 21.91           C  
ATOM    958  H   PHE C 119      21.109 -65.221 145.236  1.00 22.95           H  
ATOM    959  HA  PHE C 119      20.248 -63.967 147.783  1.00 23.20           H  
ATOM    960  HB2 PHE C 119      19.014 -65.962 148.284  1.00 22.30           H  
ATOM    961  HB3 PHE C 119      18.580 -65.442 146.668  1.00 22.30           H  
ATOM    962  HD1 PHE C 119      19.345 -66.777 144.698  1.00 22.06           H  
ATOM    963  HD2 PHE C 119      20.160 -68.058 148.671  1.00 22.85           H  
ATOM    964  HE1 PHE C 119      19.915 -69.015 143.857  1.00 22.32           H  
ATOM    965  HE2 PHE C 119      20.761 -70.297 147.831  1.00 22.54           H  
ATOM    966  HZ  PHE C 119      20.653 -70.777 145.417  1.00 21.91           H  
ATOM    967  N   ARG C 120      21.820 -65.176 149.330  1.00 24.88           N  
ATOM    968  CA  ARG C 120      22.810 -65.700 150.258  1.00 25.49           C  
ATOM    969  C   ARG C 120      22.024 -65.914 151.577  1.00 25.50           C  
ATOM    970  O   ARG C 120      21.044 -65.227 151.850  1.00 24.08           O  
ATOM    971  CB  ARG C 120      23.990 -64.744 150.481  1.00 27.71           C  
ATOM    972  CG  ARG C 120      24.799 -64.319 149.242  1.00 31.72           C  
ATOM    973  CD  ARG C 120      25.774 -65.359 148.671  1.00 33.77           C  
ATOM    974  NE  ARG C 120      25.108 -66.353 147.820  1.00 36.07           N  
ATOM    975  CZ  ARG C 120      25.685 -67.135 146.926  1.00 38.83           C  
ATOM    976  NH1 ARG C 120      27.010 -67.106 146.740  1.00 41.66           N  
ATOM    977  NH2 ARG C 120      24.930 -67.941 146.201  1.00 38.42           N1+
ATOM    978  H   ARG C 120      21.077 -64.614 149.721  1.00 24.88           H  
ATOM    979  HA  ARG C 120      23.165 -66.672 149.898  1.00 25.49           H  
ATOM    980  HB2 ARG C 120      23.606 -63.827 150.946  1.00 27.71           H  
ATOM    981  HB3 ARG C 120      24.673 -65.175 151.221  1.00 27.71           H  
ATOM    982  HG2 ARG C 120      25.405 -63.458 149.554  1.00 31.72           H  
ATOM    983  HG3 ARG C 120      24.135 -63.949 148.453  1.00 31.72           H  
ATOM    984  HD2 ARG C 120      26.297 -65.882 149.475  1.00 33.77           H  
ATOM    985  HD3 ARG C 120      26.499 -64.819 148.054  1.00 33.77           H  
ATOM    986  HE  ARG C 120      24.104 -66.410 147.921  1.00 36.07           H  
ATOM    987 HH11 ARG C 120      27.435 -67.702 146.044  1.00 41.66           H  
ATOM    988 HH12 ARG C 120      27.584 -66.489 147.296  1.00 41.66           H  
ATOM    989 HH21 ARG C 120      23.929 -67.953 146.335  1.00 38.42           H  
ATOM    990 HH22 ARG C 120      25.354 -68.546 145.512  1.00 38.42           H  
ATOM    991  N   ASP C 121      22.490 -66.885 152.362  1.00 25.42           N  
ATOM    992  CA  ASP C 121      22.099 -67.009 153.772  1.00 27.23           C  
ATOM    993  C   ASP C 121      23.034 -66.047 154.540  1.00 26.71           C  
ATOM    994  O   ASP C 121      24.215 -65.933 154.216  1.00 27.09           O  
ATOM    995  CB  ASP C 121      22.251 -68.447 154.207  1.00 27.77           C  
ATOM    996  CG  ASP C 121      21.911 -68.620 155.652  1.00 29.42           C  
ATOM    997  OD1 ASP C 121      22.715 -68.208 156.513  1.00 29.90           O  
ATOM    998  OD2 ASP C 121      20.902 -69.285 155.960  1.00 32.71           O1-
ATOM    999  H   ASP C 121      23.143 -67.551 151.974  1.00 25.42           H  
ATOM   1000  HA  ASP C 121      21.062 -66.676 153.882  1.00 27.23           H  
ATOM   1001  HB2 ASP C 121      23.282 -68.784 154.070  1.00 27.77           H  
ATOM   1002  HB3 ASP C 121      21.617 -69.097 153.592  1.00 27.77           H  
ATOM   1003  N   ALA C 122      22.506 -65.403 155.575  1.00 26.01           N  
ATOM   1004  CA  ALA C 122      23.263 -64.408 156.322  1.00 27.35           C  
ATOM   1005  C   ALA C 122      24.441 -65.013 157.113  1.00 27.93           C  
ATOM   1006  O   ALA C 122      25.377 -64.326 157.475  1.00 28.35           O  
ATOM   1007  CB  ALA C 122      22.351 -63.671 157.295  1.00 28.47           C  
ATOM   1008  H   ALA C 122      21.561 -65.620 155.855  1.00 26.01           H  
ATOM   1009  HA  ALA C 122      23.688 -63.705 155.596  1.00 27.35           H  
ATOM   1010  HB1 ALA C 122      21.492 -63.234 156.777  1.00 28.47           H  
ATOM   1011  HB2 ALA C 122      21.964 -64.350 158.064  1.00 28.47           H  
ATOM   1012  HB3 ALA C 122      22.891 -62.867 157.806  1.00 28.47           H  
ATOM   1013  N   GLY C 123      24.312 -66.281 157.484  1.00 29.72           N  
ATOM   1014  CA  GLY C 123      25.268 -66.991 158.301  1.00 30.47           C  
ATOM   1015  C   GLY C 123      26.237 -67.797 157.436  1.00 31.15           C  
ATOM   1016  O   GLY C 123      27.452 -67.693 157.575  1.00 33.26           O  
ATOM   1017  H   GLY C 123      23.521 -66.813 157.149  1.00 29.72           H  
ATOM   1018  HA2 GLY C 123      25.835 -66.292 158.923  1.00 30.47           H  
ATOM   1019  HA3 GLY C 123      24.715 -67.679 158.948  1.00 30.47           H  
ATOM   1020  N   THR C 124      25.698 -68.677 156.600  1.00 30.54           N  
ATOM   1021  CA  THR C 124      26.529 -69.622 155.843  1.00 30.39           C  
ATOM   1022  C   THR C 124      26.922 -69.119 154.432  1.00 29.51           C  
ATOM   1023  O   THR C 124      27.848 -69.646 153.819  1.00 28.34           O  
ATOM   1024  CB  THR C 124      25.894 -71.020 155.706  1.00 30.76           C  
ATOM   1025  OG1 THR C 124      24.634 -70.960 155.027  1.00 28.92           O  
ATOM   1026  CG2 THR C 124      25.669 -71.695 157.054  1.00 31.42           C  
ATOM   1027  H   THR C 124      24.697 -68.685 156.465  1.00 30.54           H  
ATOM   1028  HA  THR C 124      27.480 -69.740 156.380  1.00 30.39           H  
ATOM   1029  HB  THR C 124      26.556 -71.654 155.103  1.00 30.76           H  
ATOM   1030 HG21 THR C 124      26.602 -71.775 157.620  1.00 31.42           H  
ATOM   1031 HG22 THR C 124      24.934 -71.149 157.655  1.00 31.42           H  
ATOM   1032 HG23 THR C 124      25.263 -72.703 156.910  1.00 31.42           H  
ATOM   1033  HG1 THR C 124      24.539 -71.861 154.619  1.00 28.92           H  
ATOM   1034  N   HIS C 125      26.128 -68.191 153.907  1.00 29.30           N  
ATOM   1035  CA  HIS C 125      26.217 -67.673 152.528  1.00 31.04           C  
ATOM   1036  C   HIS C 125      25.847 -68.736 151.470  1.00 28.44           C  
ATOM   1037  O   HIS C 125      26.181 -68.681 150.295  1.00 27.58           O  
ATOM   1038  CB  HIS C 125      27.520 -66.925 152.236  1.00 35.36           C  
ATOM   1039  CG  HIS C 125      27.584 -65.639 152.980  1.00 41.52           C  
ATOM   1040  CD2 HIS C 125      27.650 -65.385 154.332  1.00 50.41           C  
ATOM   1041  ND1 HIS C 125      27.445 -64.433 152.378  1.00 44.14           N  
ATOM   1042  NE2 HIS C 125      27.575 -64.081 154.538  1.00 53.37           N  
ATOM   1043  CE1 HIS C 125      27.444 -63.481 153.369  1.00 47.49           C  
ATOM   1044  H   HIS C 125      25.450 -67.751 154.512  1.00 29.30           H  
ATOM   1045  HA  HIS C 125      25.397 -66.955 152.445  1.00 31.04           H  
ATOM   1046  HB2 HIS C 125      27.607 -66.712 151.166  1.00 35.36           H  
ATOM   1047  HB3 HIS C 125      28.385 -67.534 152.503  1.00 35.36           H  
ATOM   1048  HD2 HIS C 125      27.748 -66.134 155.104  1.00 50.41           H  
ATOM   1049  HE2 HIS C 125      27.613 -63.590 155.500  1.00 53.37           H  
ATOM   1050  HE1 HIS C 125      27.358 -62.485 153.226  1.00 47.49           H  
ATOM   1051  N   ASP C 126      25.035 -69.691 151.933  1.00 26.71           N  
ATOM   1052  CA  ASP C 126      24.572 -70.879 151.207  1.00 26.78           C  
ATOM   1053  C   ASP C 126      24.076 -70.827 149.740  1.00 27.91           C  
ATOM   1054  O   ASP C 126      23.683 -69.795 149.180  1.00 26.58           O  
ATOM   1055  CB  ASP C 126      23.406 -71.487 151.997  1.00 25.58           C  
ATOM   1056  CG  ASP C 126      23.900 -72.812 152.459  1.00 25.95           C  
ATOM   1057  OD1 ASP C 126      24.213 -73.678 151.603  1.00 26.91           O  
ATOM   1058  OD2 ASP C 126      23.933 -73.028 153.694  1.00 24.26           O1-
ATOM   1059  H   ASP C 126      24.837 -69.738 152.922  1.00 26.71           H  
ATOM   1060  HA  ASP C 126      25.466 -71.520 151.193  1.00 26.78           H  
ATOM   1061  HB2 ASP C 126      22.505 -71.653 151.395  1.00 25.58           H  
ATOM   1062  HB3 ASP C 126      23.093 -70.876 152.847  1.00 25.58           H  
ATOM   1063  N   GLY C 127      24.004 -72.030 149.174  1.00 29.03           N  
ATOM   1064  CA  GLY C 127      23.522 -72.308 147.837  1.00 28.19           C  
ATOM   1065  C   GLY C 127      22.764 -73.651 147.820  1.00 26.90           C  
ATOM   1066  O   GLY C 127      23.029 -74.554 148.619  1.00 27.09           O  
ATOM   1067  H   GLY C 127      24.283 -72.837 149.714  1.00 29.03           H  
ATOM   1068  HA2 GLY C 127      22.883 -71.494 147.486  1.00 28.19           H  
ATOM   1069  HA3 GLY C 127      24.390 -72.394 147.177  1.00 28.19           H  
ATOM   1070  N   LEU C 128      21.835 -73.756 146.861  1.00 24.54           N  
ATOM   1071  CA  LEU C 128      21.123 -74.998 146.535  1.00 23.39           C  
ATOM   1072  C   LEU C 128      21.858 -75.477 145.272  1.00 23.89           C  
ATOM   1073  O   LEU C 128      22.032 -74.671 144.367  1.00 24.96           O  
ATOM   1074  CB  LEU C 128      19.648 -74.739 146.189  1.00 24.24           C  
ATOM   1075  CG  LEU C 128      18.875 -73.834 147.169  1.00 25.50           C  
ATOM   1076  CD1 LEU C 128      17.437 -73.649 146.679  1.00 25.65           C  
ATOM   1077  CD2 LEU C 128      18.877 -74.369 148.597  1.00 28.11           C  
ATOM   1078  H   LEU C 128      21.647 -72.944 146.290  1.00 24.54           H  
ATOM   1079  HA  LEU C 128      21.229 -75.725 147.342  1.00 23.39           H  
ATOM   1080  HB2 LEU C 128      19.582 -74.276 145.194  1.00 24.24           H  
ATOM   1081  HB3 LEU C 128      19.141 -75.708 146.094  1.00 24.24           H  
ATOM   1082  HG  LEU C 128      19.341 -72.841 147.180  1.00 25.50           H  
ATOM   1083 HD11 LEU C 128      17.421 -73.211 145.676  1.00 25.65           H  
ATOM   1084 HD12 LEU C 128      16.900 -74.602 146.642  1.00 25.65           H  
ATOM   1085 HD13 LEU C 128      16.886 -72.975 147.344  1.00 25.65           H  
ATOM   1086 HD21 LEU C 128      18.505 -75.397 148.642  1.00 28.11           H  
ATOM   1087 HD22 LEU C 128      19.884 -74.349 149.018  1.00 28.11           H  
ATOM   1088 HD23 LEU C 128      18.245 -73.753 149.246  1.00 28.11           H  
ATOM   1089  N   LEU C 129      22.394 -76.697 145.251  1.00 26.01           N  
ATOM   1090  CA  LEU C 129      23.284 -77.092 144.157  1.00 27.05           C  
ATOM   1091  C   LEU C 129      23.421 -78.565 143.651  1.00 28.31           C  
ATOM   1092  O   LEU C 129      23.854 -79.473 144.392  1.00 26.78           O  
ATOM   1093  CB  LEU C 129      24.710 -76.509 144.381  1.00 28.95           C  
ATOM   1094  CG  LEU C 129      25.188 -76.309 145.834  1.00 30.72           C  
ATOM   1095  CD1 LEU C 129      25.314 -77.614 146.605  1.00 32.63           C  
ATOM   1096  CD2 LEU C 129      26.533 -75.574 145.846  1.00 31.69           C  
ATOM   1097  H   LEU C 129      22.260 -77.307 146.045  1.00 26.01           H  
ATOM   1098  HA  LEU C 129      22.871 -76.578 143.290  1.00 27.05           H  
ATOM   1099  HB2 LEU C 129      25.452 -77.105 143.837  1.00 28.95           H  
ATOM   1100  HB3 LEU C 129      24.723 -75.514 143.924  1.00 28.95           H  
ATOM   1101  HG  LEU C 129      24.476 -75.667 146.363  1.00 30.72           H  
ATOM   1102 HD11 LEU C 129      24.392 -78.198 146.580  1.00 32.63           H  
ATOM   1103 HD12 LEU C 129      26.127 -78.228 146.211  1.00 32.63           H  
ATOM   1104 HD13 LEU C 129      25.531 -77.401 147.655  1.00 32.63           H  
ATOM   1105 HD21 LEU C 129      27.307 -76.152 145.330  1.00 31.69           H  
ATOM   1106 HD22 LEU C 129      26.449 -74.601 145.350  1.00 31.69           H  
ATOM   1107 HD23 LEU C 129      26.870 -75.395 146.873  1.00 31.69           H  
ATOM   1108  N   VAL C 130      23.147 -78.743 142.357  1.00 26.73           N  
ATOM   1109  CA  VAL C 130      23.407 -79.952 141.549  1.00 27.04           C  
ATOM   1110  C   VAL C 130      23.736 -79.614 140.042  1.00 28.49           C  
ATOM   1111  O   VAL C 130      23.627 -80.494 139.174  1.00 29.25           O  
ATOM   1112  CB  VAL C 130      22.267 -80.990 141.713  1.00 25.89           C  
ATOM   1113  CG1 VAL C 130      21.023 -80.647 140.890  1.00 24.45           C  
ATOM   1114  CG2 VAL C 130      22.707 -82.423 141.395  1.00 26.19           C  
ATOM   1115  H   VAL C 130      22.711 -77.994 141.838  1.00 26.73           H  
ATOM   1116  HA  VAL C 130      24.334 -80.376 141.953  1.00 27.04           H  
ATOM   1117  HB  VAL C 130      21.971 -80.991 142.768  1.00 25.89           H  
ATOM   1118 HG11 VAL C 130      20.730 -79.608 141.036  1.00 24.45           H  
ATOM   1119 HG12 VAL C 130      21.177 -80.804 139.818  1.00 24.45           H  
ATOM   1120 HG13 VAL C 130      20.182 -81.281 141.190  1.00 24.45           H  
ATOM   1121 HG21 VAL C 130      23.568 -82.716 141.998  1.00 26.19           H  
ATOM   1122 HG22 VAL C 130      21.898 -83.128 141.619  1.00 26.19           H  
ATOM   1123 HG23 VAL C 130      22.970 -82.555 140.342  1.00 26.19           H  
ATOM   1124  N   ASN C 131      24.304 -78.433 139.825  1.00 28.37           N  
ATOM   1125  CA  ASN C 131      24.787 -77.958 138.513  1.00 30.38           C  
ATOM   1126  C   ASN C 131      23.710 -77.639 137.415  1.00 32.49           C  
ATOM   1127  O   ASN C 131      24.010 -77.764 136.231  1.00 34.27           O  
ATOM   1128  CB  ASN C 131      25.859 -78.903 137.951  1.00 31.87           C  
ATOM   1129  CG  ASN C 131      26.864 -78.200 137.056  1.00 32.18           C  
ATOM   1130  OD1 ASN C 131      26.887 -76.985 136.868  1.00 29.50           O  
ATOM   1131  ND2 ASN C 131      27.754 -79.033 136.499  1.00 32.29           N  
ATOM   1132  H   ASN C 131      24.514 -77.847 140.620  1.00 28.37           H  
ATOM   1133  HA  ASN C 131      25.273 -77.009 138.745  1.00 30.38           H  
ATOM   1134  HB2 ASN C 131      25.402 -79.724 137.384  1.00 31.87           H  
ATOM   1135  HB3 ASN C 131      26.434 -79.352 138.772  1.00 31.87           H  
ATOM   1136 HD21 ASN C 131      27.699 -80.025 136.680  1.00 32.29           H  
ATOM   1137 HD22 ASN C 131      28.480 -78.668 135.899  1.00 32.29           H  
ATOM   1138  N   GLN C 132      22.525 -77.191 137.827  1.00 33.37           N  
ATOM   1139  CA  GLN C 132      21.452 -76.819 136.883  1.00 38.23           C  
ATOM   1140  C   GLN C 132      20.761 -75.388 136.885  1.00 36.69           C  
ATOM   1141  O   GLN C 132      21.106 -74.553 136.060  1.00 36.63           O  
ATOM   1142  CB  GLN C 132      20.428 -77.958 136.856  1.00 44.90           C  
ATOM   1143  CG  GLN C 132      20.688 -78.967 135.735  1.00 51.78           C  
ATOM   1144  CD  GLN C 132      20.357 -78.356 134.391  1.00 63.89           C  
ATOM   1145  OE1 GLN C 132      21.220 -78.131 133.540  1.00 68.02           O  
ATOM   1146  NE2 GLN C 132      19.074 -78.036 134.219  1.00 69.95           N  
ATOM   1147  H   GLN C 132      22.334 -77.192 138.819  1.00 33.37           H  
ATOM   1148  HA  GLN C 132      21.928 -76.801 135.897  1.00 38.23           H  
ATOM   1149  HB2 GLN C 132      20.413 -78.489 137.815  1.00 44.90           H  
ATOM   1150  HB3 GLN C 132      19.443 -77.523 136.711  1.00 44.90           H  
ATOM   1151  HG2 GLN C 132      20.056 -79.851 135.872  1.00 51.78           H  
ATOM   1152  HG3 GLN C 132      21.728 -79.310 135.734  1.00 51.78           H  
ATOM   1153 HE21 GLN C 132      18.775 -77.590 133.364  1.00 69.95           H  
ATOM   1154 HE22 GLN C 132      18.402 -78.240 134.944  1.00 69.95           H  
ATOM   1155  N   THR C 133      19.827 -75.133 137.795  1.00 34.69           N  
ATOM   1156  CA  THR C 133      18.988 -73.905 137.803  1.00 34.98           C  
ATOM   1157  C   THR C 133      19.279 -72.986 139.061  1.00 33.42           C  
ATOM   1158  O   THR C 133      18.956 -73.391 140.184  1.00 30.40           O  
ATOM   1159  CB  THR C 133      17.493 -74.298 137.547  1.00 38.01           C  
ATOM   1160  OG1 THR C 133      16.861 -73.445 136.576  1.00 42.09           O  
ATOM   1161  CG2 THR C 133      16.580 -74.369 138.760  1.00 35.55           C  
ATOM   1162  H   THR C 133      19.598 -75.827 138.493  1.00 34.69           H  
ATOM   1163  HA  THR C 133      19.323 -73.360 136.935  1.00 34.98           H  
ATOM   1164  HB  THR C 133      17.475 -75.279 137.059  1.00 38.01           H  
ATOM   1165 HG21 THR C 133      16.490 -73.393 139.228  1.00 35.55           H  
ATOM   1166 HG22 THR C 133      15.567 -74.658 138.461  1.00 35.55           H  
ATOM   1167 HG23 THR C 133      16.925 -75.068 139.519  1.00 35.55           H  
ATOM   1168  HG1 THR C 133      16.775 -72.567 137.009  1.00 42.09           H  
ATOM   1169  N   GLU C 134      19.965 -71.865 138.879  1.00 33.70           N  
ATOM   1170  CA  GLU C 134      20.495 -71.035 140.009  1.00 34.78           C  
ATOM   1171  C   GLU C 134      19.933 -69.600 140.236  1.00 31.00           C  
ATOM   1172  O   GLU C 134      19.762 -69.217 141.395  1.00 30.77           O  
ATOM   1173  CB  GLU C 134      22.028 -70.830 139.921  1.00 41.20           C  
ATOM   1174  CG  GLU C 134      22.670 -70.714 141.305  1.00 48.30           C  
ATOM   1175  CD  GLU C 134      24.175 -70.606 141.309  1.00 54.72           C  
ATOM   1176  OE1 GLU C 134      24.830 -71.003 140.316  1.00 57.66           O  
ATOM   1177  OE2 GLU C 134      24.704 -70.155 142.344  1.00 59.03           O1-
ATOM   1178  H   GLU C 134      20.097 -71.518 137.940  1.00 33.70           H  
ATOM   1179  HA  GLU C 134      20.267 -71.589 140.928  1.00 34.78           H  
ATOM   1180  HB2 GLU C 134      22.497 -71.649 139.397  1.00 41.20           H  
ATOM   1181  HB3 GLU C 134      22.280 -69.947 139.321  1.00 41.20           H  
ATOM   1182  HG2 GLU C 134      22.414 -71.591 141.912  1.00 48.30           H  
ATOM   1183  HG3 GLU C 134      22.269 -69.845 141.838  1.00 48.30           H  
ATOM   1184  N   LEU C 135      19.909 -68.786 139.185  1.00 30.15           N  
ATOM   1185  CA  LEU C 135      19.846 -67.315 139.325  1.00 29.48           C  
ATOM   1186  C   LEU C 135      18.820 -66.751 138.307  1.00 28.33           C  
ATOM   1187  O   LEU C 135      18.987 -66.891 137.095  1.00 27.57           O  
ATOM   1188  CB  LEU C 135      21.241 -66.705 139.112  1.00 31.92           C  
ATOM   1189  CG  LEU C 135      22.176 -66.932 140.322  1.00 33.15           C  
ATOM   1190  CD1 LEU C 135      23.637 -66.761 139.922  1.00 35.27           C  
ATOM   1191  CD2 LEU C 135      21.834 -66.019 141.501  1.00 32.54           C  
ATOM   1192  H   LEU C 135      19.957 -69.192 138.262  1.00 30.15           H  
ATOM   1193  HA  LEU C 135      19.509 -67.066 140.333  1.00 29.48           H  
ATOM   1194  HB2 LEU C 135      21.688 -67.146 138.211  1.00 31.92           H  
ATOM   1195  HB3 LEU C 135      21.153 -65.628 138.917  1.00 31.92           H  
ATOM   1196  HG  LEU C 135      22.074 -67.960 140.669  1.00 33.15           H  
ATOM   1197 HD11 LEU C 135      23.911 -67.473 139.137  1.00 35.27           H  
ATOM   1198 HD12 LEU C 135      23.824 -65.755 139.549  1.00 35.27           H  
ATOM   1199 HD13 LEU C 135      24.300 -66.937 140.775  1.00 35.27           H  
ATOM   1200 HD21 LEU C 135      20.830 -66.218 141.886  1.00 32.54           H  
ATOM   1201 HD22 LEU C 135      22.534 -66.179 142.329  1.00 32.54           H  
ATOM   1202 HD23 LEU C 135      21.882 -64.964 141.219  1.00 32.54           H  
ATOM   1203  N   PHE C 136      17.704 -66.270 138.845  1.00 28.25           N  
ATOM   1204  CA  PHE C 136      16.492 -65.787 138.127  1.00 27.44           C  
ATOM   1205  C   PHE C 136      16.840 -64.447 137.481  1.00 27.27           C  
ATOM   1206  O   PHE C 136      17.500 -63.610 138.106  1.00 25.78           O  
ATOM   1207  CB  PHE C 136      15.334 -65.548 139.130  1.00 26.11           C  
ATOM   1208  CG  PHE C 136      13.866 -65.665 138.691  1.00 26.03           C  
ATOM   1209  CD1 PHE C 136      13.004 -66.435 139.454  1.00 28.02           C  
ATOM   1210  CD2 PHE C 136      13.359 -64.969 137.613  1.00 26.60           C  
ATOM   1211  CE1 PHE C 136      11.656 -66.495 139.158  1.00 28.72           C  
ATOM   1212  CE2 PHE C 136      12.013 -65.024 137.304  1.00 27.18           C  
ATOM   1213  CZ  PHE C 136      11.161 -65.796 138.071  1.00 27.62           C  
ATOM   1214  H   PHE C 136      17.637 -66.212 139.851  1.00 28.25           H  
ATOM   1215  HA  PHE C 136      16.218 -66.526 137.374  1.00 27.44           H  
ATOM   1216  HB2 PHE C 136      15.456 -66.273 139.935  1.00 26.11           H  
ATOM   1217  HB3 PHE C 136      15.450 -64.569 139.615  1.00 26.11           H  
ATOM   1218  HD1 PHE C 136      13.391 -66.996 140.292  1.00 28.02           H  
ATOM   1219  HD2 PHE C 136      14.022 -64.374 137.003  1.00 26.60           H  
ATOM   1220  HE1 PHE C 136      10.992 -67.085 139.772  1.00 28.72           H  
ATOM   1221  HE2 PHE C 136      11.628 -64.464 136.465  1.00 27.18           H  
ATOM   1222  HZ  PHE C 136      10.111 -65.853 137.823  1.00 27.62           H  
ATOM   1223  N   VAL C 137      16.313 -64.228 136.277  1.00 28.85           N  
ATOM   1224  CA  VAL C 137      16.423 -62.963 135.557  1.00 29.79           C  
ATOM   1225  C   VAL C 137      15.044 -62.677 134.890  1.00 30.26           C  
ATOM   1226  O   VAL C 137      14.407 -63.617 134.405  1.00 30.10           O  
ATOM   1227  CB  VAL C 137      17.630 -62.981 134.612  1.00 31.24           C  
ATOM   1228  CG1 VAL C 137      17.547 -64.053 133.529  1.00 31.78           C  
ATOM   1229  CG2 VAL C 137      17.845 -61.618 133.975  1.00 31.67           C  
ATOM   1230  H   VAL C 137      15.770 -64.965 135.850  1.00 28.85           H  
ATOM   1231  HA  VAL C 137      16.605 -62.216 136.330  1.00 29.79           H  
ATOM   1232  HB  VAL C 137      18.519 -63.209 135.214  1.00 31.24           H  
ATOM   1233 HG11 VAL C 137      17.389 -65.045 133.957  1.00 31.78           H  
ATOM   1234 HG12 VAL C 137      16.737 -63.842 132.826  1.00 31.78           H  
ATOM   1235 HG13 VAL C 137      18.482 -64.096 132.960  1.00 31.78           H  
ATOM   1236 HG21 VAL C 137      18.006 -60.843 134.728  1.00 31.67           H  
ATOM   1237 HG22 VAL C 137      18.727 -61.639 133.337  1.00 31.67           H  
ATOM   1238 HG23 VAL C 137      16.993 -61.333 133.353  1.00 31.67           H  
ATOM   1239  N   PRO C 138      14.562 -61.418 134.934  1.00 28.44           N  
ATOM   1240  CA  PRO C 138      13.160 -61.117 134.597  1.00 29.90           C  
ATOM   1241  C   PRO C 138      12.651 -61.179 133.121  1.00 34.16           C  
ATOM   1242  O   PRO C 138      13.435 -61.028 132.170  1.00 36.33           O  
ATOM   1243  CB  PRO C 138      13.004 -59.635 135.033  1.00 28.34           C  
ATOM   1244  CG  PRO C 138      14.133 -59.387 136.009  1.00 27.77           C  
ATOM   1245  CD  PRO C 138      15.241 -60.212 135.399  1.00 27.80           C  
ATOM   1246  HA  PRO C 138      12.535 -61.772 135.214  1.00 29.90           H  
ATOM   1247  HB2 PRO C 138      13.128 -58.955 134.180  1.00 28.34           H  
ATOM   1248  HB3 PRO C 138      12.031 -59.421 135.470  1.00 28.34           H  
ATOM   1249  HG2 PRO C 138      13.873 -59.770 137.002  1.00 27.77           H  
ATOM   1250  HG3 PRO C 138      14.393 -58.330 136.104  1.00 27.77           H  
ATOM   1251  HD2 PRO C 138      16.037 -60.388 136.119  1.00 27.80           H  
ATOM   1252  HD3 PRO C 138      15.661 -59.710 134.521  1.00 27.80           H  
ATOM   1253  N   SER C 139      11.337 -61.035 133.022  1.00 35.67           N  
ATOM   1254  CA  SER C 139       9.774 -60.348 131.529  1.00 38.64           C  
ATOM   1255  C   SER C 139       8.049 -59.699 131.444  1.00 38.61           C  
ATOM   1256  O   SER C 139       7.824 -58.529 131.792  1.00 35.35           O  
ATOM   1257  CB  SER C 139      10.487 -62.519 132.555  1.00 39.86           C  
ATOM   1258  OG  SER C 139      10.283 -62.847 134.050  1.00 40.66           O  
ATOM   1259  H   SER C 139      10.771 -61.160 133.850  1.00 35.67           H  
ATOM   1260  HA  SER C 139       9.773 -60.334 130.220  1.00 38.64           H  
ATOM   1261  HB2 SER C 139      11.518 -63.024 132.236  1.00 39.86           H  
ATOM   1262  HB3 SER C 139       9.094 -62.088 131.239  1.00 39.86           H  
ATOM   1263  HG  SER C 139      11.015 -63.469 134.233  1.00 40.66           H  
ATOM   1264  N   LEU C 140       7.098 -60.501 130.968  1.00 40.20           N  
ATOM   1265  CA  LEU C 140       5.726 -60.049 130.748  1.00 42.26           C  
ATOM   1266  C   LEU C 140       5.158 -59.389 132.031  1.00 42.30           C  
ATOM   1267  O   LEU C 140       4.490 -58.354 131.971  1.00 41.73           O  
ATOM   1268  CB  LEU C 140       4.780 -61.224 130.439  1.00 43.48           C  
ATOM   1269  CG  LEU C 140       4.855 -61.919 129.076  1.00 45.09           C  
ATOM   1270  CD1 LEU C 140       4.511 -60.969 127.943  1.00 44.87           C  
ATOM   1271  CD2 LEU C 140       6.166 -62.651 128.824  1.00 47.15           C  
ATOM   1272  H   LEU C 140       7.344 -61.439 130.689  1.00 40.20           H  
ATOM   1273  HA  LEU C 140       5.739 -59.300 129.951  1.00 42.26           H  
ATOM   1274  HB2 LEU C 140       4.910 -61.991 131.212  1.00 43.48           H  
ATOM   1275  HB3 LEU C 140       3.750 -60.858 130.550  1.00 43.48           H  
ATOM   1276  HG  LEU C 140       4.073 -62.688 129.081  1.00 45.09           H  
ATOM   1277 HD11 LEU C 140       5.310 -60.246 127.759  1.00 44.87           H  
ATOM   1278 HD12 LEU C 140       4.337 -61.529 127.024  1.00 44.87           H  
ATOM   1279 HD13 LEU C 140       3.586 -60.429 128.161  1.00 44.87           H  
ATOM   1280 HD21 LEU C 140       6.060 -63.332 127.975  1.00 47.15           H  
ATOM   1281 HD22 LEU C 140       6.983 -61.960 128.594  1.00 47.15           H  
ATOM   1282 HD23 LEU C 140       6.448 -63.263 129.687  1.00 47.15           H  
ATOM   1283  N   ASN C 141       5.296 -60.107 133.149  1.00 42.04           N  
ATOM   1284  CA  ASN C 141       4.786 -59.683 134.460  1.00 43.92           C  
ATOM   1285  C   ASN C 141       3.246 -59.833 134.450  1.00 46.11           C  
ATOM   1286  O   ASN C 141       2.730 -60.885 134.821  1.00 47.17           O  
ATOM   1287  CB  ASN C 141       5.276 -58.294 134.858  1.00 42.36           C  
ATOM   1288  CG  ASN C 141       5.658 -58.236 136.314  1.00 40.71           C  
ATOM   1289  OD1 ASN C 141       6.832 -58.343 136.656  1.00 40.16           O  
ATOM   1290  ND2 ASN C 141       4.687 -58.016 137.180  1.00 41.42           N  
ATOM   1291  H   ASN C 141       5.754 -61.006 133.108  1.00 42.04           H  
ATOM   1292  HA  ASN C 141       5.166 -60.426 135.173  1.00 43.92           H  
ATOM   1293  HB2 ASN C 141       4.558 -57.496 134.644  1.00 42.36           H  
ATOM   1294  HB3 ASN C 141       6.192 -58.051 134.307  1.00 42.36           H  
ATOM   1295 HD21 ASN C 141       3.733 -57.934 136.859  1.00 41.42           H  
ATOM   1296 HD22 ASN C 141       4.898 -57.931 138.164  1.00 41.42           H  
ATOM   1297  N   VAL C 142       2.570 -58.874 133.823  1.00 49.98           N  
ATOM   1298  CA  VAL C 142       1.159 -58.532 134.106  1.00 54.31           C  
ATOM   1299  C   VAL C 142       1.231 -57.652 135.400  1.00 58.85           C  
ATOM   1300  O   VAL C 142       2.214 -57.804 136.130  1.00 56.52           O  
ATOM   1301  CB  VAL C 142       0.512 -57.918 132.841  1.00  0.00           C  
ATOM   1302  CG1 VAL C 142       0.571 -58.935 131.685  1.00  0.00           C  
ATOM   1303  CG2 VAL C 142      -0.950 -57.498 133.012  1.00  0.00           C  
ATOM   1304  H   VAL C 142       3.041 -58.376 133.061  1.00 49.98           H  
ATOM   1305  HA  VAL C 142       0.637 -59.451 134.388  1.00 54.31           H  
ATOM   1306  HB  VAL C 142       1.083 -57.030 132.541  1.00  0.00           H  
ATOM   1307 HG11 VAL C 142       1.601 -59.168 131.400  1.00  0.00           H  
ATOM   1308 HG12 VAL C 142       0.075 -59.870 131.963  1.00  0.00           H  
ATOM   1309 HG13 VAL C 142       0.070 -58.547 130.793  1.00  0.00           H  
ATOM   1310 HG21 VAL C 142      -1.042 -56.599 133.624  1.00  0.00           H  
ATOM   1311 HG22 VAL C 142      -1.403 -57.255 132.044  1.00  0.00           H  
ATOM   1312 HG23 VAL C 142      -1.549 -58.293 133.463  1.00  0.00           H  
ATOM   1313  N   ASP C 143       0.110 -57.052 135.805  1.00 63.98           N  
ATOM   1314  CA  ASP C 143       0.041 -55.879 136.679  1.00 68.60           C  
ATOM   1315  C   ASP C 143       0.462 -56.245 138.135  1.00 69.19           C  
ATOM   1316  O   ASP C 143       0.807 -55.392 138.960  1.00 68.36           O  
ATOM   1317  CB  ASP C 143      -1.292 -55.158 136.631  1.00  0.00           C  
ATOM   1318  CG  ASP C 143      -2.364 -56.070 137.132  1.00  0.00           C  
ATOM   1319  OD1 ASP C 143      -2.998 -55.846 138.162  1.00  0.00           O  
ATOM   1320  OD2 ASP C 143      -2.582 -57.173 136.360  1.00  0.00           O1-
ATOM   1321  H   ASP C 143      -0.711 -57.634 135.634  1.00 63.98           H  
ATOM   1322  HA  ASP C 143       0.814 -55.193 136.321  1.00 68.60           H  
ATOM   1323  HB2 ASP C 143      -1.543 -54.866 135.607  1.00  0.00           H  
ATOM   1324  HB3 ASP C 143      -1.265 -54.251 137.246  1.00  0.00           H  
ATOM   1325  N   GLY C 144       0.502 -57.558 138.383  1.00 67.16           N  
ATOM   1326  CA  GLY C 144       0.969 -58.208 139.595  1.00 63.85           C  
ATOM   1327  C   GLY C 144       0.407 -59.633 139.532  1.00 63.02           C  
ATOM   1328  O   GLY C 144      -0.774 -59.825 139.804  1.00 67.18           O  
ATOM   1329  H   GLY C 144       0.243 -58.198 137.646  1.00 67.16           H  
ATOM   1330  HA2 GLY C 144       2.060 -58.214 139.589  1.00 63.85           H  
ATOM   1331  HA3 GLY C 144       0.602 -57.682 140.479  1.00 63.85           H  
ATOM   1332  N   GLN C 145       1.191 -60.577 139.014  1.00 59.65           N  
ATOM   1333  CA  GLN C 145       0.644 -61.858 138.552  1.00 56.87           C  
ATOM   1334  C   GLN C 145       1.333 -63.209 138.930  1.00 49.98           C  
ATOM   1335  O   GLN C 145       2.222 -63.721 138.238  1.00 47.72           O  
ATOM   1336  CB  GLN C 145       0.361 -61.784 137.036  1.00 59.71           C  
ATOM   1337  CG  GLN C 145      -1.140 -61.869 136.717  1.00 62.61           C  
ATOM   1338  CD  GLN C 145      -1.632 -60.602 136.072  1.00 64.57           C  
ATOM   1339  OE1 GLN C 145      -1.657 -60.468 134.849  1.00 61.37           O  
ATOM   1340  NE2 GLN C 145      -2.022 -59.647 136.906  1.00 68.13           N  
ATOM   1341  H   GLN C 145       2.178 -60.385 138.914  1.00 59.65           H  
ATOM   1342  HA  GLN C 145      -0.320 -61.947 139.036  1.00 56.87           H  
ATOM   1343  HB2 GLN C 145       0.786 -60.866 136.615  1.00 59.71           H  
ATOM   1344  HB3 GLN C 145       0.860 -62.609 136.517  1.00 59.71           H  
ATOM   1345  HG2 GLN C 145      -1.760 -62.077 137.594  1.00 62.61           H  
ATOM   1346  HG3 GLN C 145      -1.338 -62.688 136.019  1.00 62.61           H  
ATOM   1347 HE21 GLN C 145      -2.357 -58.765 136.544  1.00 68.13           H  
ATOM   1348 HE22 GLN C 145      -1.984 -59.801 137.904  1.00 68.13           H  
ATOM   1349  N   PRO C 146       0.880 -63.795 140.058  1.00 47.01           N  
ATOM   1350  CA  PRO C 146       0.837 -62.546 141.628  1.00 44.30           C  
ATOM   1351  C   PRO C 146       2.330 -61.953 141.681  1.00 42.43           C  
ATOM   1352  O   PRO C 146       2.637 -60.898 142.239  1.00 42.32           O  
ATOM   1353  CB  PRO C 146      -0.010 -63.561 143.289  1.00 43.46           C  
ATOM   1354  CG  PRO C 146      -0.496 -65.524 142.588  1.00 46.42           C  
ATOM   1355  CD  PRO C 146       0.411 -65.701 140.669  1.00 46.25           C  
ATOM   1356  HA  PRO C 146       0.216 -61.713 141.286  1.00 44.30           H  
ATOM   1357  HB2 PRO C 146       0.721 -63.417 144.090  1.00 43.46           H  
ATOM   1358  HB3 PRO C 146      -0.855 -63.132 143.857  1.00 43.46           H  
ATOM   1359  HG2 PRO C 146      -1.593 -65.567 142.464  1.00 46.42           H  
ATOM   1360  HG3 PRO C 146      -0.216 -66.363 143.229  1.00 46.42           H  
ATOM   1361  HD2 PRO C 146      -0.106 -66.343 139.943  1.00 46.25           H  
ATOM   1362  HD3 PRO C 146       1.342 -66.300 140.774  1.00 46.25           H  
ATOM   1363  N   ILE C 147       3.185 -62.700 140.987  1.00 39.33           N  
ATOM   1364  CA  ILE C 147       4.559 -62.611 140.476  1.00 40.61           C  
ATOM   1365  C   ILE C 147       5.084 -64.113 140.481  1.00 40.04           C  
ATOM   1366  O   ILE C 147       5.680 -64.583 141.456  1.00 38.06           O  
ATOM   1367  CB  ILE C 147       5.452 -61.557 141.119  1.00 41.96           C  
ATOM   1368  CG1 ILE C 147       6.748 -61.369 140.313  1.00 44.47           C  
ATOM   1369  CG2 ILE C 147       5.771 -61.840 142.578  1.00 42.50           C  
ATOM   1370  CD1 ILE C 147       6.484 -60.896 138.892  1.00 47.82           C  
ATOM   1371  H   ILE C 147       2.874 -63.597 140.641  1.00 39.33           H  
ATOM   1372  HA  ILE C 147       4.402 -62.342 139.425  1.00 40.61           H  
ATOM   1373  HB  ILE C 147       4.916 -60.599 141.092  1.00 41.96           H  
ATOM   1374 HG12 ILE C 147       7.379 -60.624 140.808  1.00 44.47           H  
ATOM   1375 HG13 ILE C 147       7.320 -62.302 140.282  1.00 44.47           H  
ATOM   1376 HG21 ILE C 147       4.872 -62.041 143.164  1.00 42.50           H  
ATOM   1377 HG22 ILE C 147       6.454 -62.683 142.696  1.00 42.50           H  
ATOM   1378 HG23 ILE C 147       6.254 -60.964 143.012  1.00 42.50           H  
ATOM   1379 HD11 ILE C 147       7.411 -60.556 138.437  1.00 47.82           H  
ATOM   1380 HD12 ILE C 147       6.095 -61.698 138.259  1.00 47.82           H  
ATOM   1381 HD13 ILE C 147       5.777 -60.063 138.880  1.00 47.82           H  
ATOM   1382  N   PHE C 148       4.604 -64.869 139.493  1.00 37.86           N  
ATOM   1383  CA  PHE C 148       4.658 -66.350 139.501  1.00 37.14           C  
ATOM   1384  C   PHE C 148       5.997 -67.030 139.071  1.00 34.97           C  
ATOM   1385  O   PHE C 148       6.697 -66.561 138.186  1.00 37.90           O  
ATOM   1386  CB  PHE C 148       3.529 -66.917 138.607  1.00 40.60           C  
ATOM   1387  CG  PHE C 148       3.237 -68.396 138.770  1.00 41.97           C  
ATOM   1388  CD1 PHE C 148       2.689 -68.899 139.932  1.00 45.13           C  
ATOM   1389  CD2 PHE C 148       3.555 -69.274 137.746  1.00 45.49           C  
ATOM   1390  CE1 PHE C 148       2.432 -70.256 140.066  1.00 48.27           C  
ATOM   1391  CE2 PHE C 148       3.296 -70.628 137.862  1.00 45.67           C  
ATOM   1392  CZ  PHE C 148       2.739 -71.121 139.028  1.00 48.26           C  
ATOM   1393  H   PHE C 148       4.084 -64.435 138.744  1.00 37.86           H  
ATOM   1394  HA  PHE C 148       4.449 -66.622 140.534  1.00 37.14           H  
ATOM   1395  HB2 PHE C 148       2.596 -66.382 138.812  1.00 40.60           H  
ATOM   1396  HB3 PHE C 148       3.756 -66.696 137.555  1.00 40.60           H  
ATOM   1397  HD1 PHE C 148       2.457 -68.229 140.746  1.00 45.13           H  
ATOM   1398  HD2 PHE C 148       4.011 -68.895 136.844  1.00 45.49           H  
ATOM   1399  HE1 PHE C 148       1.995 -70.637 140.977  1.00 48.27           H  
ATOM   1400  HE2 PHE C 148       3.528 -71.297 137.046  1.00 45.67           H  
ATOM   1401  HZ  PHE C 148       2.542 -72.178 139.129  1.00 48.26           H  
ATOM   1402  N   ALA C 149       6.259 -68.189 139.678  1.00 31.17           N  
ATOM   1403  CA  ALA C 149       7.236 -69.197 139.239  1.00 29.88           C  
ATOM   1404  C   ALA C 149       7.124 -70.491 140.109  1.00 30.25           C  
ATOM   1405  O   ALA C 149       6.410 -70.511 141.115  1.00 27.67           O  
ATOM   1406  CB  ALA C 149       8.671 -68.684 139.258  1.00 29.03           C  
ATOM   1407  H   ALA C 149       5.745 -68.424 140.515  1.00 31.17           H  
ATOM   1408  HA  ALA C 149       6.967 -69.465 138.209  1.00 29.88           H  
ATOM   1409  HB1 ALA C 149       8.793 -67.815 138.607  1.00 29.03           H  
ATOM   1410  HB2 ALA C 149       8.976 -68.394 140.266  1.00 29.03           H  
ATOM   1411  HB3 ALA C 149       9.374 -69.447 138.912  1.00 29.03           H  
ATOM   1412  N   ASN C 150       7.807 -71.550 139.674  1.00 30.91           N  
ATOM   1413  CA  ASN C 150       7.803 -72.866 140.333  1.00 32.26           C  
ATOM   1414  C   ASN C 150       9.036 -73.677 139.833  1.00 30.58           C  
ATOM   1415  O   ASN C 150       9.558 -73.406 138.759  1.00 29.85           O  
ATOM   1416  CB  ASN C 150       6.519 -73.616 139.965  1.00 37.38           C  
ATOM   1417  CG  ASN C 150       6.225 -74.677 140.993  1.00 44.66           C  
ATOM   1418  OD1 ASN C 150       5.909 -74.396 142.141  1.00 45.59           O  
ATOM   1419  ND2 ASN C 150       6.377 -75.928 140.585  1.00 58.40           N  
ATOM   1420  H   ASN C 150       8.342 -71.458 138.822  1.00 30.91           H  
ATOM   1421  HA  ASN C 150       7.891 -72.709 141.413  1.00 32.26           H  
ATOM   1422  HB2 ASN C 150       6.589 -74.051 138.961  1.00 37.38           H  
ATOM   1423  HB3 ASN C 150       5.651 -72.945 139.954  1.00 37.38           H  
ATOM   1424 HD21 ASN C 150       6.639 -76.119 139.628  1.00 58.40           H  
ATOM   1425 HD22 ASN C 150       6.231 -76.692 141.230  1.00 58.40           H  
ATOM   1426  N   ILE C 151       9.429 -74.700 140.590  1.00 30.60           N  
ATOM   1427  CA  ILE C 151      10.526 -75.651 140.280  1.00 26.29           C  
ATOM   1428  C   ILE C 151      10.145 -77.015 140.960  1.00 27.43           C  
ATOM   1429  O   ILE C 151       8.985 -77.167 141.351  1.00 26.26           O  
ATOM   1430  CB  ILE C 151      11.926 -75.146 140.710  1.00 25.50           C  
ATOM   1431  CG1 ILE C 151      12.002 -74.883 142.226  1.00 24.54           C  
ATOM   1432  CG2 ILE C 151      12.381 -73.930 139.901  1.00 24.81           C  
ATOM   1433  CD1 ILE C 151      13.426 -74.932 142.759  1.00 24.38           C  
ATOM   1434  H   ILE C 151       8.916 -74.903 141.436  1.00 30.60           H  
ATOM   1435  HA  ILE C 151      10.516 -75.828 139.197  1.00 26.29           H  
ATOM   1436  HB  ILE C 151      12.653 -75.927 140.468  1.00 25.50           H  
ATOM   1437 HG12 ILE C 151      11.555 -73.911 142.452  1.00 24.54           H  
ATOM   1438 HG13 ILE C 151      11.423 -75.629 142.782  1.00 24.54           H  
ATOM   1439 HG21 ILE C 151      12.266 -74.108 138.827  1.00 24.81           H  
ATOM   1440 HG22 ILE C 151      11.819 -73.033 140.167  1.00 24.81           H  
ATOM   1441 HG23 ILE C 151      13.440 -73.724 140.081  1.00 24.81           H  
ATOM   1442 HD11 ILE C 151      13.902 -75.890 142.525  1.00 24.38           H  
ATOM   1443 HD12 ILE C 151      14.038 -74.132 142.339  1.00 24.38           H  
ATOM   1444 HD13 ILE C 151      13.423 -74.821 143.848  1.00 24.38           H  
ATOM   1445  N   THR C 152      11.099 -77.951 141.103  1.00 26.86           N  
ATOM   1446  CA  THR C 152      10.829 -79.260 141.706  1.00 28.37           C  
ATOM   1447  C   THR C 152      11.151 -79.214 143.223  1.00 29.39           C  
ATOM   1448  O   THR C 152      10.286 -78.850 144.038  1.00 28.78           O  
ATOM   1449  CB  THR C 152      11.515 -80.441 140.986  1.00 29.14           C  
ATOM   1450  OG1 THR C 152      12.942 -80.330 141.006  1.00 29.91           O  
ATOM   1451  CG2 THR C 152      11.035 -80.602 139.551  1.00 29.54           C  
ATOM   1452  H   THR C 152      12.050 -77.718 140.857  1.00 26.86           H  
ATOM   1453  HA  THR C 152       9.747 -79.444 141.650  1.00 28.37           H  
ATOM   1454  HB  THR C 152      11.280 -81.364 141.529  1.00 29.14           H  
ATOM   1455 HG21 THR C 152       9.963 -80.818 139.515  1.00 29.54           H  
ATOM   1456 HG22 THR C 152      11.221 -79.696 138.969  1.00 29.54           H  
ATOM   1457 HG23 THR C 152      11.574 -81.416 139.054  1.00 29.54           H  
ATOM   1458  HG1 THR C 152      13.227 -79.596 140.418  1.00 29.91           H  
ATOM   1459  N   LEU C 153      12.371 -79.608 143.596  1.00 29.41           N  
ATOM   1460  CA  LEU C 153      12.866 -79.550 144.973  1.00 28.17           C  
ATOM   1461  C   LEU C 153      14.387 -79.230 144.966  1.00 27.59           C  
ATOM   1462  O   LEU C 153      15.050 -79.440 143.959  1.00 27.52           O  
ATOM   1463  CB  LEU C 153      12.668 -80.910 145.679  1.00 29.83           C  
ATOM   1464  CG  LEU C 153      11.220 -81.256 146.074  1.00 30.06           C  
ATOM   1465  CD1 LEU C 153      11.159 -82.693 146.600  1.00 30.15           C  
ATOM   1466  CD2 LEU C 153      10.667 -80.302 147.135  1.00 27.97           C  
ATOM   1467  H   LEU C 153      12.979 -80.060 142.927  1.00 29.41           H  
ATOM   1468  HA  LEU C 153      12.335 -78.743 145.482  1.00 28.17           H  
ATOM   1469  HB2 LEU C 153      13.052 -81.700 145.018  1.00 29.83           H  
ATOM   1470  HB3 LEU C 153      13.290 -80.960 146.581  1.00 29.83           H  
ATOM   1471  HG  LEU C 153      10.577 -81.208 145.188  1.00 30.06           H  
ATOM   1472 HD11 LEU C 153      11.513 -83.400 145.842  1.00 30.15           H  
ATOM   1473 HD12 LEU C 153      11.779 -82.816 147.495  1.00 30.15           H  
ATOM   1474 HD13 LEU C 153      10.132 -82.970 146.859  1.00 30.15           H  
ATOM   1475 HD21 LEU C 153      11.300 -80.294 148.028  1.00 27.97           H  
ATOM   1476 HD22 LEU C 153      10.596 -79.277 146.761  1.00 27.97           H  
ATOM   1477 HD23 LEU C 153       9.659 -80.605 147.439  1.00 27.97           H  
ATOM   1478  N   PRO C 154      14.934 -78.789 146.111  1.00 27.25           N  
ATOM   1479  CA  PRO C 154      16.387 -78.618 146.234  1.00 28.24           C  
ATOM   1480  C   PRO C 154      17.090 -79.998 146.313  1.00 28.24           C  
ATOM   1481  O   PRO C 154      17.249 -80.595 147.385  1.00 27.55           O  
ATOM   1482  CB  PRO C 154      16.583 -77.815 147.529  1.00 28.51           C  
ATOM   1483  CG  PRO C 154      15.192 -77.314 147.893  1.00 29.08           C  
ATOM   1484  CD  PRO C 154      14.274 -78.391 147.345  1.00 27.37           C  
ATOM   1485  HA  PRO C 154      16.756 -78.061 145.365  1.00 28.24           H  
ATOM   1486  HB2 PRO C 154      16.983 -78.419 148.350  1.00 28.51           H  
ATOM   1487  HB3 PRO C 154      17.282 -76.988 147.377  1.00 28.51           H  
ATOM   1488  HG2 PRO C 154      15.000 -76.362 147.381  1.00 29.08           H  
ATOM   1489  HG3 PRO C 154      15.064 -77.155 148.967  1.00 29.08           H  
ATOM   1490  HD2 PRO C 154      13.261 -78.021 147.186  1.00 27.37           H  
ATOM   1491  HD3 PRO C 154      14.244 -79.262 148.009  1.00 27.37           H  
ATOM   1492  N   VAL C 155      17.395 -80.531 145.130  1.00 27.79           N  
ATOM   1493  CA  VAL C 155      18.272 -81.696 145.010  1.00 28.64           C  
ATOM   1494  C   VAL C 155      19.705 -81.183 145.290  1.00 26.88           C  
ATOM   1495  O   VAL C 155      20.246 -80.339 144.583  1.00 26.74           O  
ATOM   1496  CB  VAL C 155      18.178 -82.346 143.614  1.00 30.04           C  
ATOM   1497  CG1 VAL C 155      19.156 -83.519 143.476  1.00 30.11           C  
ATOM   1498  CG2 VAL C 155      16.757 -82.846 143.325  1.00 32.00           C  
ATOM   1499  H   VAL C 155      16.964 -80.165 144.293  1.00 27.79           H  
ATOM   1500  HA  VAL C 155      17.982 -82.423 145.779  1.00 28.64           H  
ATOM   1501  HB  VAL C 155      18.433 -81.602 142.850  1.00 30.04           H  
ATOM   1502 HG11 VAL C 155      20.194 -83.189 143.585  1.00 30.11           H  
ATOM   1503 HG12 VAL C 155      18.962 -84.286 144.233  1.00 30.11           H  
ATOM   1504 HG13 VAL C 155      19.065 -83.986 142.490  1.00 30.11           H  
ATOM   1505 HG21 VAL C 155      16.434 -83.576 144.075  1.00 32.00           H  
ATOM   1506 HG22 VAL C 155      16.035 -82.025 143.319  1.00 32.00           H  
ATOM   1507 HG23 VAL C 155      16.708 -83.327 142.342  1.00 32.00           H  
ATOM   1508  N   TYR C 156      20.270 -81.643 146.397  1.00 25.61           N  
ATOM   1509  CA  TYR C 156      21.608 -81.252 146.840  1.00 25.27           C  
ATOM   1510  C   TYR C 156      22.650 -82.300 146.406  1.00 25.31           C  
ATOM   1511  O   TYR C 156      22.424 -83.508 146.525  1.00 24.12           O  
ATOM   1512  CB  TYR C 156      21.681 -81.180 148.379  1.00 25.08           C  
ATOM   1513  CG  TYR C 156      21.625 -79.768 148.898  1.00 26.59           C  
ATOM   1514  CD1 TYR C 156      22.806 -79.020 149.031  1.00 26.25           C  
ATOM   1515  CD2 TYR C 156      20.424 -79.179 149.275  1.00 26.16           C  
ATOM   1516  CE1 TYR C 156      22.777 -77.719 149.504  1.00 25.99           C  
ATOM   1517  CE2 TYR C 156      20.388 -77.882 149.756  1.00 26.60           C  
ATOM   1518  CZ  TYR C 156      21.558 -77.156 149.865  1.00 26.49           C  
ATOM   1519  OH  TYR C 156      21.497 -75.879 150.338  1.00 25.35           O  
ATOM   1520  H   TYR C 156      19.769 -82.302 146.975  1.00 25.61           H  
ATOM   1521  HA  TYR C 156      21.868 -80.289 146.385  1.00 25.27           H  
ATOM   1522  HB2 TYR C 156      20.876 -81.766 148.842  1.00 25.08           H  
ATOM   1523  HB3 TYR C 156      22.607 -81.634 148.757  1.00 25.08           H  
ATOM   1524  HD1 TYR C 156      23.751 -79.466 148.759  1.00 26.25           H  
ATOM   1525  HD2 TYR C 156      19.506 -79.742 149.192  1.00 26.16           H  
ATOM   1526  HE1 TYR C 156      23.690 -77.149 149.593  1.00 25.99           H  
ATOM   1527  HE2 TYR C 156      19.447 -77.438 150.044  1.00 26.60           H  
ATOM   1528  HH  TYR C 156      22.261 -75.382 149.951  1.00 25.35           H  
ATOM   1529  N   THR C 157      23.842 -81.791 146.052  1.00 24.97           N  
ATOM   1530  CA  THR C 157      25.043 -82.615 146.034  1.00 26.21           C  
ATOM   1531  C   THR C 157      25.502 -82.817 147.506  1.00 25.24           C  
ATOM   1532  O   THR C 157      25.374 -81.946 148.366  1.00 24.74           O  
ATOM   1533  CB  THR C 157      26.206 -82.045 145.202  1.00 28.21           C  
ATOM   1534  OG1 THR C 157      26.333 -80.633 145.362  1.00 26.53           O  
ATOM   1535  CG2 THR C 157      26.051 -82.356 143.721  1.00 29.46           C  
ATOM   1536  H   THR C 157      23.909 -80.812 145.815  1.00 24.97           H  
ATOM   1537  HA  THR C 157      24.768 -83.603 145.643  1.00 26.21           H  
ATOM   1538  HB  THR C 157      27.151 -82.485 145.540  1.00 28.21           H  
ATOM   1539 HG21 THR C 157      26.028 -83.434 143.538  1.00 29.46           H  
ATOM   1540 HG22 THR C 157      25.131 -81.916 143.337  1.00 29.46           H  
ATOM   1541 HG23 THR C 157      26.876 -81.920 143.147  1.00 29.46           H  
ATOM   1542  HG1 THR C 157      25.607 -80.204 144.859  1.00 26.53           H  
ATOM   1543  N   LEU C 158      25.990 -84.019 147.772  1.00 25.51           N  
ATOM   1544  CA  LEU C 158      26.271 -84.474 149.140  1.00 25.86           C  
ATOM   1545  C   LEU C 158      27.385 -83.672 149.849  1.00 26.20           C  
ATOM   1546  O   LEU C 158      27.433 -83.631 151.080  1.00 26.51           O  
ATOM   1547  CB  LEU C 158      26.628 -85.972 149.102  1.00 26.78           C  
ATOM   1548  CG  LEU C 158      26.766 -86.671 150.469  1.00 27.03           C  
ATOM   1549  CD1 LEU C 158      25.496 -86.568 151.315  1.00 26.41           C  
ATOM   1550  CD2 LEU C 158      27.127 -88.145 150.259  1.00 28.59           C  
ATOM   1551  H   LEU C 158      26.054 -84.703 147.032  1.00 25.51           H  
ATOM   1552  HA  LEU C 158      25.346 -84.309 149.703  1.00 25.86           H  
ATOM   1553  HB2 LEU C 158      25.861 -86.500 148.518  1.00 26.78           H  
ATOM   1554  HB3 LEU C 158      27.568 -86.098 148.547  1.00 26.78           H  
ATOM   1555  HG  LEU C 158      27.592 -86.214 151.025  1.00 27.03           H  
ATOM   1556 HD11 LEU C 158      25.289 -85.533 151.602  1.00 26.41           H  
ATOM   1557 HD12 LEU C 158      24.626 -86.953 150.772  1.00 26.41           H  
ATOM   1558 HD13 LEU C 158      25.598 -87.145 152.241  1.00 26.41           H  
ATOM   1559 HD21 LEU C 158      26.336 -88.676 149.718  1.00 28.59           H  
ATOM   1560 HD22 LEU C 158      28.055 -88.240 149.685  1.00 28.59           H  
ATOM   1561 HD23 LEU C 158      27.277 -88.649 151.220  1.00 28.59           H  
ATOM   1562  N   LYS C 159      28.344 -83.158 149.078  1.00 26.84           N  
ATOM   1563  CA  LYS C 159      29.545 -82.582 149.680  1.00 26.98           C  
ATOM   1564  C   LYS C 159      29.161 -81.353 150.534  1.00 26.08           C  
ATOM   1565  O   LYS C 159      29.527 -81.248 151.704  1.00 25.54           O  
ATOM   1566  CB  LYS C 159      30.586 -82.197 148.615  1.00 27.79           C  
ATOM   1567  CG  LYS C 159      32.000 -82.151 149.208  1.00 27.40           C  
ATOM   1568  CD  LYS C 159      32.989 -81.401 148.309  1.00 28.45           C  
ATOM   1569  CE  LYS C 159      34.412 -81.546 148.837  1.00 28.77           C  
ATOM   1570  NZ  LYS C 159      35.276 -80.526 148.247  1.00 29.85           N1+
ATOM   1571  H   LYS C 159      28.253 -83.208 148.073  1.00 26.84           H  
ATOM   1572  HA  LYS C 159      29.955 -83.345 150.355  1.00 26.98           H  
ATOM   1573  HB2 LYS C 159      30.580 -82.930 147.799  1.00 27.79           H  
ATOM   1574  HB3 LYS C 159      30.336 -81.229 148.164  1.00 27.79           H  
ATOM   1575  HG2 LYS C 159      31.982 -81.662 150.189  1.00 27.40           H  
ATOM   1576  HG3 LYS C 159      32.349 -83.178 149.373  1.00 27.40           H  
ATOM   1577  HD2 LYS C 159      32.699 -80.343 148.273  1.00 28.45           H  
ATOM   1578  HD3 LYS C 159      32.938 -81.785 147.284  1.00 28.45           H  
ATOM   1579  HE2 LYS C 159      34.836 -82.521 148.582  1.00 28.77           H  
ATOM   1580  HE3 LYS C 159      34.454 -81.416 149.923  1.00 28.77           H  
ATOM   1581  HZ1 LYS C 159      35.419 -80.491 147.242  1.00 29.85           H  
ATOM   1582  HZ2 LYS C 159      34.975 -79.576 148.593  1.00 29.85           H  
ATOM   1583  HZ3 LYS C 159      36.207 -80.530 148.738  1.00 29.85           H  
ATOM   1584  N   GLU C 160      28.475 -80.393 149.939  1.00 26.66           N  
ATOM   1585  CA  GLU C 160      28.162 -79.137 150.634  1.00 27.50           C  
ATOM   1586  C   GLU C 160      27.075 -79.405 151.694  1.00 25.60           C  
ATOM   1587  O   GLU C 160      26.999 -78.720 152.714  1.00 24.28           O  
ATOM   1588  CB  GLU C 160      27.753 -78.051 149.638  1.00 31.59           C  
ATOM   1589  CG  GLU C 160      27.581 -76.662 150.251  1.00 36.19           C  
ATOM   1590  CD  GLU C 160      28.796 -76.205 151.029  1.00 38.66           C  
ATOM   1591  OE1 GLU C 160      29.895 -76.091 150.430  1.00 41.41           O  
ATOM   1592  OE2 GLU C 160      28.645 -75.982 152.266  1.00 37.33           O1-
ATOM   1593  H   GLU C 160      28.173 -80.497 148.980  1.00 26.66           H  
ATOM   1594  HA  GLU C 160      29.071 -78.842 151.163  1.00 27.50           H  
ATOM   1595  HB2 GLU C 160      28.504 -77.996 148.839  1.00 31.59           H  
ATOM   1596  HB3 GLU C 160      26.813 -78.344 149.159  1.00 31.59           H  
ATOM   1597  HG2 GLU C 160      26.698 -76.646 150.899  1.00 36.19           H  
ATOM   1598  HG3 GLU C 160      27.392 -75.933 149.454  1.00 36.19           H  
ATOM   1599  N   ARG C 161      26.213 -80.384 151.441  1.00 25.04           N  
ATOM   1600  CA  ARG C 161      25.187 -80.713 152.427  1.00 24.38           C  
ATOM   1601  C   ARG C 161      25.841 -81.194 153.749  1.00 24.04           C  
ATOM   1602  O   ARG C 161      25.269 -81.067 154.822  1.00 23.56           O  
ATOM   1603  CB  ARG C 161      24.189 -81.738 151.878  1.00 25.51           C  
ATOM   1604  CG  ARG C 161      23.123 -82.210 152.876  1.00 25.56           C  
ATOM   1605  CD  ARG C 161      22.273 -81.098 153.499  1.00 24.92           C  
ATOM   1606  NE  ARG C 161      22.008 -81.406 154.922  1.00 25.77           N  
ATOM   1607  CZ  ARG C 161      22.337 -80.700 155.996  1.00 26.41           C  
ATOM   1608  NH1 ARG C 161      22.865 -79.483 155.896  1.00 25.61           N  
ATOM   1609  NH2 ARG C 161      22.108 -81.217 157.199  1.00 27.86           N1+
ATOM   1610  H   ARG C 161      26.255 -80.871 150.558  1.00 25.04           H  
ATOM   1611  HA  ARG C 161      24.676 -79.772 152.652  1.00 24.38           H  
ATOM   1612  HB2 ARG C 161      23.691 -81.314 150.999  1.00 25.51           H  
ATOM   1613  HB3 ARG C 161      24.732 -82.622 151.522  1.00 25.51           H  
ATOM   1614  HG2 ARG C 161      23.611 -82.798 153.663  1.00 25.56           H  
ATOM   1615  HG3 ARG C 161      22.454 -82.914 152.363  1.00 25.56           H  
ATOM   1616  HD2 ARG C 161      21.302 -81.044 152.996  1.00 24.92           H  
ATOM   1617  HD3 ARG C 161      22.729 -80.118 153.398  1.00 24.92           H  
ATOM   1618  HE  ARG C 161      21.564 -82.300 155.078  1.00 25.77           H  
ATOM   1619 HH11 ARG C 161      23.043 -79.083 154.986  1.00 25.61           H  
ATOM   1620 HH12 ARG C 161      23.089 -78.959 156.730  1.00 25.61           H  
ATOM   1621 HH21 ARG C 161      21.689 -82.132 157.285  1.00 27.86           H  
ATOM   1622 HH22 ARG C 161      22.352 -80.694 158.028  1.00 27.86           H  
ATOM   1623  N   CYS C 162      27.031 -81.789 153.651  1.00 25.03           N  
ATOM   1624  CA  CYS C 162      27.792 -82.194 154.832  1.00 25.43           C  
ATOM   1625  C   CYS C 162      28.557 -80.966 155.379  1.00 24.73           C  
ATOM   1626  O   CYS C 162      28.647 -80.773 156.584  1.00 23.22           O  
ATOM   1627  CB  CYS C 162      28.802 -83.311 154.554  1.00 25.99           C  
ATOM   1628  SG  CYS C 162      27.983 -84.869 154.092  1.00 27.38           S  
ATOM   1629  H   CYS C 162      27.451 -81.921 152.742  1.00 25.03           H  
ATOM   1630  HA  CYS C 162      27.089 -82.504 155.616  1.00 25.43           H  
ATOM   1631  HB2 CYS C 162      29.408 -83.502 155.446  1.00 25.99           H  
ATOM   1632  HB3 CYS C 162      29.489 -83.036 153.747  1.00 25.99           H  
ATOM   1633  HG  CYS C 162      27.539 -84.445 152.893  1.00 27.38           H  
ATOM   1634  N   LEU C 163      29.204 -80.220 154.484  1.00 24.92           N  
ATOM   1635  CA  LEU C 163      30.052 -79.094 154.879  1.00 25.74           C  
ATOM   1636  C   LEU C 163      29.253 -77.942 155.531  1.00 25.89           C  
ATOM   1637  O   LEU C 163      29.789 -77.209 156.377  1.00 26.52           O  
ATOM   1638  CB  LEU C 163      30.895 -78.559 153.724  1.00 26.38           C  
ATOM   1639  CG  LEU C 163      31.960 -79.545 153.213  1.00 27.77           C  
ATOM   1640  CD1 LEU C 163      32.462 -79.093 151.842  1.00 29.41           C  
ATOM   1641  CD2 LEU C 163      33.134 -79.665 154.188  1.00 28.93           C  
ATOM   1642  H   LEU C 163      29.153 -80.469 153.506  1.00 24.92           H  
ATOM   1643  HA  LEU C 163      30.708 -79.474 155.669  1.00 25.74           H  
ATOM   1644  HB2 LEU C 163      30.228 -78.271 152.906  1.00 26.38           H  
ATOM   1645  HB3 LEU C 163      31.400 -77.641 154.043  1.00 26.38           H  
ATOM   1646  HG  LEU C 163      31.523 -80.541 153.094  1.00 27.77           H  
ATOM   1647 HD11 LEU C 163      31.642 -79.050 151.118  1.00 29.41           H  
ATOM   1648 HD12 LEU C 163      32.920 -78.099 151.892  1.00 29.41           H  
ATOM   1649 HD13 LEU C 163      33.206 -79.796 151.457  1.00 29.41           H  
ATOM   1650 HD21 LEU C 163      33.604 -78.692 154.364  1.00 28.93           H  
ATOM   1651 HD22 LEU C 163      32.813 -80.066 155.153  1.00 28.93           H  
ATOM   1652 HD23 LEU C 163      33.898 -80.342 153.791  1.00 28.93           H  
ATOM   1653  N   GLN C 164      27.959 -77.848 155.215  1.00 26.10           N  
ATOM   1654  CA  GLN C 164      27.058 -76.892 155.858  1.00 26.74           C  
ATOM   1655  C   GLN C 164      27.041 -77.154 157.385  1.00 27.71           C  
ATOM   1656  O   GLN C 164      26.877 -76.247 158.187  1.00 28.38           O  
ATOM   1657  CB  GLN C 164      25.615 -77.085 155.381  1.00 27.07           C  
ATOM   1658  CG  GLN C 164      25.287 -76.346 154.089  1.00 26.58           C  
ATOM   1659  CD  GLN C 164      23.936 -76.789 153.556  1.00 27.21           C  
ATOM   1660  OE1 GLN C 164      23.324 -77.772 154.020  1.00 28.77           O  
ATOM   1661  NE2 GLN C 164      23.462 -76.064 152.547  1.00 25.67           N  
ATOM   1662  H   GLN C 164      27.574 -78.461 154.510  1.00 26.10           H  
ATOM   1663  HA  GLN C 164      27.434 -75.877 155.684  1.00 26.74           H  
ATOM   1664  HB2 GLN C 164      25.417 -78.159 155.268  1.00 27.07           H  
ATOM   1665  HB3 GLN C 164      24.912 -76.734 156.149  1.00 27.07           H  
ATOM   1666  HG2 GLN C 164      26.037 -76.533 153.318  1.00 26.58           H  
ATOM   1667  HG3 GLN C 164      25.268 -75.268 154.277  1.00 26.58           H  
ATOM   1668 HE21 GLN C 164      22.575 -76.303 152.127  1.00 25.67           H  
ATOM   1669 HE22 GLN C 164      23.989 -75.275 152.201  1.00 25.67           H  
ATOM   1670  N   VAL C 165      27.111 -78.429 157.754  1.00 28.64           N  
ATOM   1671  CA  VAL C 165      27.035 -78.848 159.150  1.00 28.95           C  
ATOM   1672  C   VAL C 165      28.446 -78.643 159.739  1.00 29.80           C  
ATOM   1673  O   VAL C 165      28.588 -78.126 160.852  1.00 29.91           O  
ATOM   1674  CB  VAL C 165      26.569 -80.311 159.300  1.00 29.05           C  
ATOM   1675  CG1 VAL C 165      26.474 -80.714 160.776  1.00 29.98           C  
ATOM   1676  CG2 VAL C 165      25.208 -80.530 158.632  1.00 29.47           C  
ATOM   1677  H   VAL C 165      27.288 -79.139 157.057  1.00 28.64           H  
ATOM   1678  HA  VAL C 165      26.349 -78.174 159.677  1.00 28.95           H  
ATOM   1679  HB  VAL C 165      27.290 -80.983 158.820  1.00 29.05           H  
ATOM   1680 HG11 VAL C 165      27.454 -80.678 161.262  1.00 29.98           H  
ATOM   1681 HG12 VAL C 165      25.796 -80.053 161.326  1.00 29.98           H  
ATOM   1682 HG13 VAL C 165      26.101 -81.739 160.876  1.00 29.98           H  
ATOM   1683 HG21 VAL C 165      24.449 -79.864 159.055  1.00 29.47           H  
ATOM   1684 HG22 VAL C 165      25.261 -80.346 157.555  1.00 29.47           H  
ATOM   1685 HG23 VAL C 165      24.869 -81.562 158.769  1.00 29.47           H  
ATOM   1686  N   VAL C 166      29.468 -79.104 159.020  1.00 29.36           N  
ATOM   1687  CA  VAL C 166      30.833 -79.052 159.547  1.00 30.59           C  
ATOM   1688  C   VAL C 166      31.220 -77.578 159.820  1.00 31.81           C  
ATOM   1689  O   VAL C 166      31.835 -77.286 160.842  1.00 33.54           O  
ATOM   1690  CB  VAL C 166      31.855 -79.747 158.623  1.00 30.99           C  
ATOM   1691  CG1 VAL C 166      33.288 -79.607 159.150  1.00 32.95           C  
ATOM   1692  CG2 VAL C 166      31.548 -81.243 158.478  1.00 30.97           C  
ATOM   1693  H   VAL C 166      29.293 -79.526 158.120  1.00 29.36           H  
ATOM   1694  HA  VAL C 166      30.812 -79.557 160.522  1.00 30.59           H  
ATOM   1695  HB  VAL C 166      31.817 -79.286 157.630  1.00 30.99           H  
ATOM   1696 HG11 VAL C 166      33.609 -78.562 159.171  1.00 32.95           H  
ATOM   1697 HG12 VAL C 166      33.378 -80.013 160.163  1.00 32.95           H  
ATOM   1698 HG13 VAL C 166      33.991 -80.149 158.508  1.00 32.95           H  
ATOM   1699 HG21 VAL C 166      31.615 -81.754 159.445  1.00 30.97           H  
ATOM   1700 HG22 VAL C 166      30.548 -81.419 158.079  1.00 30.97           H  
ATOM   1701 HG23 VAL C 166      32.260 -81.719 157.795  1.00 30.97           H  
ATOM   1702  N   ARG C 167      30.902 -76.669 158.894  1.00 30.76           N  
ATOM   1703  CA  ARG C 167      31.269 -75.258 159.046  1.00 31.89           C  
ATOM   1704  C   ARG C 167      30.408 -74.515 160.110  1.00 33.55           C  
ATOM   1705  O   ARG C 167      30.694 -73.363 160.447  1.00 36.35           O  
ATOM   1706  CB  ARG C 167      31.206 -74.475 157.723  1.00 29.45           C  
ATOM   1707  CG  ARG C 167      32.217 -74.933 156.661  1.00 29.58           C  
ATOM   1708  CD  ARG C 167      32.285 -73.923 155.512  1.00 29.06           C  
ATOM   1709  NE  ARG C 167      32.558 -74.538 154.206  1.00 28.81           N  
ATOM   1710  CZ  ARG C 167      31.599 -75.001 153.395  1.00 28.36           C  
ATOM   1711  NH1 ARG C 167      30.356 -75.170 153.821  1.00 26.83           N  
ATOM   1712  NH2 ARG C 167      31.889 -75.298 152.123  1.00 28.72           N1+
ATOM   1713  H   ARG C 167      30.406 -76.956 158.062  1.00 30.76           H  
ATOM   1714  HA  ARG C 167      32.298 -75.231 159.428  1.00 31.89           H  
ATOM   1715  HB2 ARG C 167      30.191 -74.536 157.308  1.00 29.45           H  
ATOM   1716  HB3 ARG C 167      31.386 -73.413 157.933  1.00 29.45           H  
ATOM   1717  HG2 ARG C 167      31.948 -75.924 156.284  1.00 29.58           H  
ATOM   1718  HG3 ARG C 167      33.215 -75.030 157.105  1.00 29.58           H  
ATOM   1719  HD2 ARG C 167      33.076 -73.194 155.706  1.00 29.06           H  
ATOM   1720  HD3 ARG C 167      31.366 -73.331 155.424  1.00 29.06           H  
ATOM   1721  HE  ARG C 167      33.484 -74.436 153.814  1.00 28.81           H  
ATOM   1722 HH11 ARG C 167      30.116 -74.952 154.777  1.00 26.83           H  
ATOM   1723 HH12 ARG C 167      29.649 -75.518 153.189  1.00 26.83           H  
ATOM   1724 HH21 ARG C 167      32.829 -75.173 151.777  1.00 28.72           H  
ATOM   1725 HH22 ARG C 167      31.167 -75.647 151.509  1.00 28.72           H  
ATOM   1726  N   SER C 168      29.391 -75.185 160.651  1.00 31.96           N  
ATOM   1727  CA  SER C 168      28.602 -74.627 161.757  1.00 32.82           C  
ATOM   1728  C   SER C 168      29.225 -75.019 163.114  1.00 34.40           C  
ATOM   1729  O   SER C 168      28.992 -74.381 164.135  1.00 35.47           O  
ATOM   1730  CB  SER C 168      27.123 -75.036 161.702  1.00 32.58           C  
ATOM   1731  OG  SER C 168      26.870 -76.413 161.976  1.00 32.62           O  
ATOM   1732  H   SER C 168      29.193 -76.124 160.336  1.00 31.96           H  
ATOM   1733  HA  SER C 168      28.654 -73.533 161.691  1.00 32.82           H  
ATOM   1734  HB2 SER C 168      26.708 -74.815 160.714  1.00 32.58           H  
ATOM   1735  HB3 SER C 168      26.552 -74.461 162.438  1.00 32.58           H  
ATOM   1736  HG  SER C 168      27.606 -76.950 161.619  1.00 32.62           H  
ATOM   1737  N   LEU C 169      29.934 -76.141 163.122  1.00 35.92           N  
ATOM   1738  CA  LEU C 169      30.520 -76.720 164.329  1.00 38.89           C  
ATOM   1739  C   LEU C 169      31.998 -76.288 164.445  1.00 40.94           C  
ATOM   1740  O   LEU C 169      32.468 -75.916 165.514  1.00 43.31           O  
ATOM   1741  CB  LEU C 169      30.436 -78.254 164.299  1.00 40.46           C  
ATOM   1742  CG  LEU C 169      29.001 -78.816 164.341  1.00 41.86           C  
ATOM   1743  CD1 LEU C 169      29.033 -80.331 164.121  1.00 42.70           C  
ATOM   1744  CD2 LEU C 169      28.291 -78.499 165.658  1.00 42.56           C  
ATOM   1745  H   LEU C 169      30.113 -76.612 162.246  1.00 35.92           H  
ATOM   1746  HA  LEU C 169      30.007 -76.320 165.209  1.00 38.89           H  
ATOM   1747  HB2 LEU C 169      30.931 -78.624 163.391  1.00 40.46           H  
ATOM   1748  HB3 LEU C 169      31.010 -78.663 165.142  1.00 40.46           H  
ATOM   1749  HG  LEU C 169      28.416 -78.378 163.526  1.00 41.86           H  
ATOM   1750 HD11 LEU C 169      29.498 -80.574 163.159  1.00 42.70           H  
ATOM   1751 HD12 LEU C 169      29.600 -80.836 164.910  1.00 42.70           H  
ATOM   1752 HD13 LEU C 169      28.019 -80.744 164.113  1.00 42.70           H  
ATOM   1753 HD21 LEU C 169      28.866 -78.862 166.516  1.00 42.56           H  
ATOM   1754 HD22 LEU C 169      28.137 -77.423 165.779  1.00 42.56           H  
ATOM   1755 HD23 LEU C 169      27.303 -78.972 165.689  1.00 42.56           H  
ATOM   1756  N   VAL C 170      32.734 -76.429 163.342  1.00 40.83           N  
ATOM   1757  CA  VAL C 170      34.162 -76.147 163.295  1.00 41.61           C  
ATOM   1758  C   VAL C 170      34.205 -74.676 162.831  1.00 42.87           C  
ATOM   1759  O   VAL C 170      34.073 -74.360 161.654  1.00 43.31           O  
ATOM   1760  CB  VAL C 170      34.926 -77.087 162.345  1.00 40.58           C  
ATOM   1761  CG1 VAL C 170      36.432 -76.830 162.454  1.00 41.46           C  
ATOM   1762  CG2 VAL C 170      34.652 -78.561 162.663  1.00 40.83           C  
ATOM   1763  H   VAL C 170      32.272 -76.666 162.476  1.00 40.83           H  
ATOM   1764  HA  VAL C 170      34.580 -76.226 164.307  1.00 41.61           H  
ATOM   1765  HB  VAL C 170      34.619 -76.900 161.308  1.00 40.58           H  
ATOM   1766 HG11 VAL C 170      36.665 -75.775 162.289  1.00 41.46           H  
ATOM   1767 HG12 VAL C 170      36.812 -77.101 163.445  1.00 41.46           H  
ATOM   1768 HG13 VAL C 170      36.981 -77.417 161.710  1.00 41.46           H  
ATOM   1769 HG21 VAL C 170      34.910 -78.798 163.701  1.00 40.83           H  
ATOM   1770 HG22 VAL C 170      33.599 -78.816 162.509  1.00 40.83           H  
ATOM   1771 HG23 VAL C 170      35.244 -79.213 162.011  1.00 40.83           H  
ATOM   1772  N   LYS C 171      34.248 -73.786 163.818  1.00 46.01           N  
ATOM   1773  CA  LYS C 171      34.072 -72.354 163.584  1.00 48.70           C  
ATOM   1774  C   LYS C 171      35.286 -71.711 162.850  1.00 48.43           C  
ATOM   1775  O   LYS C 171      36.403 -72.215 162.965  1.00 50.01           O  
ATOM   1776  CB  LYS C 171      33.859 -71.633 164.925  1.00 55.34           C  
ATOM   1777  CG  LYS C 171      32.473 -71.886 165.520  1.00 60.46           C  
ATOM   1778  CD  LYS C 171      32.289 -71.340 166.944  1.00 68.56           C  
ATOM   1779  CE  LYS C 171      32.544 -69.844 167.093  1.00 72.22           C  
ATOM   1780  NZ  LYS C 171      33.943 -69.596 167.443  1.00 74.04           N1+
ATOM   1781  H   LYS C 171      34.357 -74.107 164.769  1.00 46.01           H  
ATOM   1782  HA  LYS C 171      33.186 -72.258 162.948  1.00 48.70           H  
ATOM   1783  HB2 LYS C 171      34.630 -71.956 165.637  1.00 55.34           H  
ATOM   1784  HB3 LYS C 171      33.986 -70.556 164.785  1.00 55.34           H  
ATOM   1785  HG2 LYS C 171      31.716 -71.439 164.864  1.00 60.46           H  
ATOM   1786  HG3 LYS C 171      32.266 -72.963 165.544  1.00 60.46           H  
ATOM   1787  HD2 LYS C 171      32.911 -71.912 167.643  1.00 68.56           H  
ATOM   1788  HD3 LYS C 171      31.247 -71.536 167.228  1.00 68.56           H  
ATOM   1789  HE2 LYS C 171      31.950 -69.425 167.910  1.00 72.22           H  
ATOM   1790  HE3 LYS C 171      32.325 -69.292 166.174  1.00 72.22           H  
ATOM   1791  HZ1 LYS C 171      34.214 -69.761 168.412  1.00 74.04           H  
ATOM   1792  HZ2 LYS C 171      34.656 -70.047 166.839  1.00 74.04           H  
ATOM   1793  HZ3 LYS C 171      34.224 -68.600 167.225  1.00 74.04           H  
ATOM   1794  N   PRO C 172      35.081 -70.575 162.174  1.00 49.47           N  
ATOM   1795  CA  PRO C 172      36.102 -70.033 161.260  1.00 51.01           C  
ATOM   1796  C   PRO C 172      37.484 -69.682 161.831  1.00 53.24           C  
ATOM   1797  O   PRO C 172      38.463 -69.599 161.088  1.00 53.55           O  
ATOM   1798  CB  PRO C 172      35.467 -68.769 160.672  1.00 51.46           C  
ATOM   1799  CG  PRO C 172      33.976 -69.035 160.780  1.00 48.17           C  
ATOM   1800  CD  PRO C 172      33.864 -69.773 162.102  1.00 49.40           C  
ATOM   1801  HA  PRO C 172      36.258 -70.786 160.489  1.00 51.01           H  
ATOM   1802  HB2 PRO C 172      35.730 -67.881 161.261  1.00 51.46           H  
ATOM   1803  HB3 PRO C 172      35.786 -68.589 159.641  1.00 51.46           H  
ATOM   1804  HG2 PRO C 172      33.655 -69.685 159.956  1.00 48.17           H  
ATOM   1805  HG3 PRO C 172      33.376 -68.122 160.753  1.00 48.17           H  
ATOM   1806  HD2 PRO C 172      32.953 -70.370 162.158  1.00 49.40           H  
ATOM   1807  HD3 PRO C 172      33.882 -69.071 162.943  1.00 49.40           H  
ATOM   1808  N   GLU C 173      37.550 -69.443 163.140  1.00 56.33           N  
ATOM   1809  CA  GLU C 173      38.812 -69.094 163.774  1.00 58.38           C  
ATOM   1810  C   GLU C 173      39.619 -70.404 164.015  1.00 56.07           C  
ATOM   1811  O   GLU C 173      40.805 -70.379 164.335  1.00 57.29           O  
ATOM   1812  CB  GLU C 173      38.688 -68.337 165.111  1.00 63.43           C  
ATOM   1813  CG  GLU C 173      37.375 -67.606 165.372  1.00 67.65           C  
ATOM   1814  CD  GLU C 173      36.276 -68.470 165.949  1.00 70.82           C  
ATOM   1815  OE1 GLU C 173      36.387 -69.718 165.907  1.00 67.60           O  
ATOM   1816  OE2 GLU C 173      35.286 -67.889 166.447  1.00 74.99           O1-
ATOM   1817  H   GLU C 173      36.724 -69.574 163.706  1.00 56.33           H  
ATOM   1818  HA  GLU C 173      39.395 -68.487 163.071  1.00 58.38           H  
ATOM   1819  HB2 GLU C 173      38.904 -69.005 165.955  1.00 63.43           H  
ATOM   1820  HB3 GLU C 173      39.499 -67.597 165.135  1.00 63.43           H  
ATOM   1821  HG2 GLU C 173      37.013 -67.111 164.464  1.00 67.65           H  
ATOM   1822  HG3 GLU C 173      37.568 -66.814 166.108  1.00 67.65           H  
ATOM   1823  N   ASN C 174      38.880 -71.513 164.018  1.00 53.02           N  
ATOM   1824  CA  ASN C 174      39.265 -72.813 164.547  1.00 51.25           C  
ATOM   1825  C   ASN C 174      39.357 -73.934 163.488  1.00 46.05           C  
ATOM   1826  O   ASN C 174      39.499 -75.107 163.839  1.00 43.60           O  
ATOM   1827  CB  ASN C 174      38.275 -73.206 165.650  1.00 52.45           C  
ATOM   1828  CG  ASN C 174      38.641 -72.513 166.939  1.00 55.70           C  
ATOM   1829  ND2 ASN C 174      38.154 -71.422 167.234  1.00 55.83           N  
ATOM   1830  OD1 ASN C 174      39.519 -73.136 167.715  1.00 58.22           O  
ATOM   1831  H   ASN C 174      37.933 -71.465 163.670  1.00 53.02           H  
ATOM   1832  HA  ASN C 174      40.277 -72.725 164.963  1.00 51.25           H  
ATOM   1833  HB2 ASN C 174      38.284 -74.284 165.849  1.00 52.45           H  
ATOM   1834  HB3 ASN C 174      37.243 -72.954 165.380  1.00 52.45           H  
ATOM   1835 HD21 ASN C 174      38.419 -70.967 168.095  1.00 55.83           H  
ATOM   1836 HD22 ASN C 174      37.489 -70.982 166.614  1.00 55.83           H  
ATOM   1837  N   TYR C 175      39.393 -73.554 162.208  1.00 42.41           N  
ATOM   1838  CA  TYR C 175      39.489 -74.531 161.111  1.00 41.38           C  
ATOM   1839  C   TYR C 175      40.839 -75.294 161.108  1.00 42.85           C  
ATOM   1840  O   TYR C 175      40.928 -76.435 160.649  1.00 40.48           O  
ATOM   1841  CB  TYR C 175      39.403 -73.847 159.736  1.00 40.55           C  
ATOM   1842  CG  TYR C 175      38.108 -73.200 159.306  1.00 39.19           C  
ATOM   1843  CD1 TYR C 175      36.841 -73.674 159.686  1.00 38.66           C  
ATOM   1844  CD2 TYR C 175      38.164 -72.213 158.329  1.00 38.74           C  
ATOM   1845  CE1 TYR C 175      35.678 -73.138 159.125  1.00 36.63           C  
ATOM   1846  CE2 TYR C 175      37.012 -71.690 157.754  1.00 37.60           C  
ATOM   1847  CZ  TYR C 175      35.777 -72.147 158.153  1.00 36.68           C  
ATOM   1848  OH  TYR C 175      34.645 -71.728 157.520  1.00 36.60           O  
ATOM   1849  H   TYR C 175      39.267 -72.579 161.978  1.00 42.41           H  
ATOM   1850  HA  TYR C 175      38.702 -75.277 161.252  1.00 41.38           H  
ATOM   1851  HB2 TYR C 175      40.197 -73.088 159.684  1.00 40.55           H  
ATOM   1852  HB3 TYR C 175      39.637 -74.591 158.962  1.00 40.55           H  
ATOM   1853  HD1 TYR C 175      36.765 -74.463 160.420  1.00 38.66           H  
ATOM   1854  HD2 TYR C 175      39.127 -71.844 158.008  1.00 38.74           H  
ATOM   1855  HE1 TYR C 175      34.709 -73.492 159.444  1.00 36.63           H  
ATOM   1856  HE2 TYR C 175      37.086 -70.925 156.995  1.00 37.60           H  
ATOM   1857  HH  TYR C 175      34.861 -71.772 156.560  1.00 36.60           H  
ATOM   1858  N   ARG C 176      41.893 -74.565 161.458  1.00 45.54           N  
ATOM   1859  CA  ARG C 176      43.277 -75.027 161.318  1.00 48.67           C  
ATOM   1860  C   ARG C 176      43.700 -75.969 162.477  1.00 47.91           C  
ATOM   1861  O   ARG C 176      44.810 -75.899 162.997  1.00 47.59           O  
ATOM   1862  CB  ARG C 176      44.259 -73.857 161.124  1.00 53.88           C  
ATOM   1863  CG  ARG C 176      44.245 -72.824 162.258  1.00 59.26           C  
ATOM   1864  CD  ARG C 176      43.558 -71.523 161.849  1.00 64.29           C  
ATOM   1865  NE  ARG C 176      43.126 -70.753 163.027  1.00 66.88           N  
ATOM   1866  CZ  ARG C 176      43.900 -70.037 163.846  1.00 69.34           C  
ATOM   1867  NH1 ARG C 176      43.352 -69.392 164.874  1.00 72.02           N  
ATOM   1868  NH2 ARG C 176      45.216 -69.953 163.650  1.00 69.13           N1+
ATOM   1869  H   ARG C 176      41.737 -73.637 161.825  1.00 45.54           H  
ATOM   1870  HA  ARG C 176      43.324 -75.643 160.409  1.00 48.67           H  
ATOM   1871  HB2 ARG C 176      45.275 -74.264 161.039  1.00 53.88           H  
ATOM   1872  HB3 ARG C 176      44.049 -73.365 160.168  1.00 53.88           H  
ATOM   1873  HG2 ARG C 176      45.279 -72.598 162.544  1.00 59.26           H  
ATOM   1874  HG3 ARG C 176      43.768 -73.232 163.157  1.00 59.26           H  
ATOM   1875  HD2 ARG C 176      42.652 -71.723 161.267  1.00 64.29           H  
ATOM   1876  HD3 ARG C 176      44.198 -70.895 161.220  1.00 64.29           H  
ATOM   1877  HE  ARG C 176      42.136 -70.780 163.226  1.00 66.88           H  
ATOM   1878 HH11 ARG C 176      43.933 -68.847 165.495  1.00 72.02           H  
ATOM   1879 HH12 ARG C 176      42.356 -69.447 165.033  1.00 72.02           H  
ATOM   1880 HH21 ARG C 176      45.642 -70.436 162.873  1.00 69.13           H  
ATOM   1881 HH22 ARG C 176      45.786 -69.407 164.280  1.00 69.13           H  
ATOM   1882  N   ARG C 177      42.883 -77.004 162.673  1.00 47.28           N  
ATOM   1883  CA  ARG C 177      43.033 -77.926 163.802  1.00 48.07           C  
ATOM   1884  C   ARG C 177      43.250 -79.377 163.311  1.00 46.81           C  
ATOM   1885  O   ARG C 177      42.980 -80.348 164.021  1.00 46.28           O  
ATOM   1886  CB  ARG C 177      41.828 -77.846 164.748  1.00  0.00           C  
ATOM   1887  CG  ARG C 177      41.870 -76.602 165.635  1.00  0.00           C  
ATOM   1888  CD  ARG C 177      40.720 -76.617 166.634  1.00  0.00           C  
ATOM   1889  NE  ARG C 177      40.755 -75.450 167.524  1.00  0.00           N  
ATOM   1890  CZ  ARG C 177      41.559 -75.288 168.592  1.00  0.00           C  
ATOM   1891  NH1 ARG C 177      42.478 -76.206 168.928  1.00  0.00           N  
ATOM   1892  NH2 ARG C 177      41.435 -74.182 169.340  1.00  0.00           N1+
ATOM   1893  H   ARG C 177      42.177 -77.274 161.989  1.00 47.28           H  
ATOM   1894  HA  ARG C 177      43.944 -77.675 164.358  1.00 48.07           H  
ATOM   1895  HB2 ARG C 177      40.894 -77.864 164.172  1.00  0.00           H  
ATOM   1896  HB3 ARG C 177      41.805 -78.725 165.404  1.00  0.00           H  
ATOM   1897  HG2 ARG C 177      42.826 -76.562 166.170  1.00  0.00           H  
ATOM   1898  HG3 ARG C 177      41.820 -75.692 165.027  1.00  0.00           H  
ATOM   1899  HD2 ARG C 177      39.758 -76.593 166.110  1.00  0.00           H  
ATOM   1900  HD3 ARG C 177      40.715 -77.524 167.248  1.00  0.00           H  
ATOM   1901  HE  ARG C 177      40.086 -74.719 167.321  1.00  0.00           H  
ATOM   1902 HH11 ARG C 177      43.071 -76.060 169.733  1.00  0.00           H  
ATOM   1903 HH12 ARG C 177      42.581 -77.043 168.371  1.00  0.00           H  
ATOM   1904 HH21 ARG C 177      40.747 -73.484 169.096  1.00  0.00           H  
ATOM   1905 HH22 ARG C 177      42.028 -74.050 170.147  1.00  0.00           H  
ATOM   1906  N   LEU C 178      43.834 -79.505 162.118  1.00 44.22           N  
ATOM   1907  CA  LEU C 178      44.225 -80.781 161.531  1.00 43.29           C  
ATOM   1908  C   LEU C 178      45.555 -80.553 160.787  1.00 44.70           C  
ATOM   1909  O   LEU C 178      45.735 -79.547 160.090  1.00 44.93           O  
ATOM   1910  CB  LEU C 178      43.185 -81.288 160.517  1.00 41.17           C  
ATOM   1911  CG  LEU C 178      41.834 -81.726 161.113  1.00 41.50           C  
ATOM   1912  CD1 LEU C 178      40.835 -81.999 159.984  1.00 40.29           C  
ATOM   1913  CD2 LEU C 178      41.969 -82.976 161.985  1.00 40.47           C  
ATOM   1914  H   LEU C 178      44.021 -78.680 161.565  1.00 44.22           H  
ATOM   1915  HA  LEU C 178      44.384 -81.513 162.329  1.00 43.29           H  
ATOM   1916  HB2 LEU C 178      43.003 -80.494 159.779  1.00 41.17           H  
ATOM   1917  HB3 LEU C 178      43.613 -82.129 159.955  1.00 41.17           H  
ATOM   1918  HG  LEU C 178      41.423 -80.915 161.724  1.00 41.50           H  
ATOM   1919 HD11 LEU C 178      40.698 -81.108 159.362  1.00 40.29           H  
ATOM   1920 HD12 LEU C 178      41.177 -82.815 159.339  1.00 40.29           H  
ATOM   1921 HD13 LEU C 178      39.856 -82.275 160.390  1.00 40.29           H  
ATOM   1922 HD21 LEU C 178      42.396 -83.810 161.419  1.00 40.47           H  
ATOM   1923 HD22 LEU C 178      42.607 -82.796 162.854  1.00 40.47           H  
ATOM   1924 HD23 LEU C 178      40.989 -83.291 162.362  1.00 40.47           H  
ATOM   1925  N   ASP C 179      46.467 -81.507 160.927  1.00 43.33           N  
ATOM   1926  CA  ASP C 179      47.783 -81.509 160.262  1.00 45.01           C  
ATOM   1927  C   ASP C 179      47.578 -82.345 158.975  1.00 41.77           C  
ATOM   1928  O   ASP C 179      47.504 -83.563 159.004  1.00 40.84           O  
ATOM   1929  CB  ASP C 179      48.810 -82.127 161.194  1.00 47.98           C  
ATOM   1930  CG  ASP C 179      50.202 -82.011 160.631  1.00 51.62           C  
ATOM   1931  OD1 ASP C 179      50.368 -81.441 159.527  1.00 55.26           O  
ATOM   1932  OD2 ASP C 179      51.130 -82.473 161.313  1.00 53.90           O1-
ATOM   1933  H   ASP C 179      46.265 -82.308 161.508  1.00 43.33           H  
ATOM   1934  HA  ASP C 179      48.048 -80.476 160.007  1.00 45.01           H  
ATOM   1935  HB2 ASP C 179      48.594 -83.186 161.381  1.00 47.98           H  
ATOM   1936  HB3 ASP C 179      48.791 -81.617 162.165  1.00 47.98           H  
ATOM   1937  N   ILE C 180      47.320 -81.625 157.888  1.00 40.36           N  
ATOM   1938  CA  ILE C 180      46.952 -82.169 156.588  1.00 38.12           C  
ATOM   1939  C   ILE C 180      47.356 -81.140 155.499  1.00 37.77           C  
ATOM   1940  O   ILE C 180      47.652 -79.986 155.776  1.00 36.99           O  
ATOM   1941  CB  ILE C 180      45.439 -82.522 156.453  1.00 37.07           C  
ATOM   1942  CG1 ILE C 180      44.521 -81.343 156.842  1.00 38.15           C  
ATOM   1943  CG2 ILE C 180      45.081 -83.797 157.226  1.00 36.04           C  
ATOM   1944  CD1 ILE C 180      43.041 -81.625 156.615  1.00 37.24           C  
ATOM   1945  H   ILE C 180      47.422 -80.621 157.944  1.00 40.36           H  
ATOM   1946  HA  ILE C 180      47.556 -83.070 156.418  1.00 38.12           H  
ATOM   1947  HB  ILE C 180      45.241 -82.749 155.397  1.00 37.07           H  
ATOM   1948 HG12 ILE C 180      44.669 -81.080 157.894  1.00 38.15           H  
ATOM   1949 HG13 ILE C 180      44.791 -80.457 156.256  1.00 38.15           H  
ATOM   1950 HG21 ILE C 180      45.818 -84.587 157.047  1.00 36.04           H  
ATOM   1951 HG22 ILE C 180      45.016 -83.614 158.302  1.00 36.04           H  
ATOM   1952 HG23 ILE C 180      44.112 -84.191 156.900  1.00 36.04           H  
ATOM   1953 HD11 ILE C 180      42.850 -81.906 155.575  1.00 37.24           H  
ATOM   1954 HD12 ILE C 180      42.680 -82.427 157.263  1.00 37.24           H  
ATOM   1955 HD13 ILE C 180      42.447 -80.735 156.842  1.00 37.24           H  
ATOM   1956  N   VAL C 181      47.294 -81.582 154.246  1.00 37.89           N  
ATOM   1957  CA  VAL C 181      47.502 -80.681 153.118  1.00 40.21           C  
ATOM   1958  C   VAL C 181      46.332 -79.664 153.051  1.00 40.02           C  
ATOM   1959  O   VAL C 181      45.210 -79.933 153.477  1.00 37.66           O  
ATOM   1960  CB  VAL C 181      47.671 -81.405 151.764  1.00 41.80           C  
ATOM   1961  CG1 VAL C 181      48.942 -82.259 151.752  1.00 42.14           C  
ATOM   1962  CG2 VAL C 181      46.461 -82.261 151.373  1.00 40.68           C  
ATOM   1963  H   VAL C 181      47.096 -82.557 154.071  1.00 37.89           H  
ATOM   1964  HA  VAL C 181      48.416 -80.108 153.330  1.00 40.21           H  
ATOM   1965  HB  VAL C 181      47.787 -80.641 150.984  1.00 41.80           H  
ATOM   1966 HG11 VAL C 181      49.821 -81.653 151.995  1.00 42.14           H  
ATOM   1967 HG12 VAL C 181      48.885 -83.081 152.474  1.00 42.14           H  
ATOM   1968 HG13 VAL C 181      49.104 -82.696 150.761  1.00 42.14           H  
ATOM   1969 HG21 VAL C 181      46.298 -83.082 152.078  1.00 40.68           H  
ATOM   1970 HG22 VAL C 181      45.546 -81.663 151.326  1.00 40.68           H  
ATOM   1971 HG23 VAL C 181      46.611 -82.703 150.382  1.00 40.68           H  
ATOM   1972  N   ARG C 182      46.612 -78.502 152.473  1.00 44.52           N  
ATOM   1973  CA  ARG C 182      45.630 -77.421 152.452  1.00 46.49           C  
ATOM   1974  C   ARG C 182      44.373 -77.803 151.657  1.00 43.41           C  
ATOM   1975  O   ARG C 182      43.268 -77.364 151.991  1.00 41.67           O  
ATOM   1976  CB  ARG C 182      46.198 -76.106 151.896  1.00 52.40           C  
ATOM   1977  CG  ARG C 182      46.467 -75.086 153.013  1.00 57.06           C  
ATOM   1978  CD  ARG C 182      46.689 -73.681 152.462  1.00 64.66           C  
ATOM   1979  NE  ARG C 182      45.451 -73.116 151.921  1.00 69.49           N  
ATOM   1980  CZ  ARG C 182      44.528 -72.408 152.577  1.00 71.03           C  
ATOM   1981  NH1 ARG C 182      44.644 -72.151 153.882  1.00 69.76           N  
ATOM   1982  NH2 ARG C 182      43.470 -71.947 151.916  1.00 72.29           N1+
ATOM   1983  H   ARG C 182      47.537 -78.344 152.098  1.00 44.52           H  
ATOM   1984  HA  ARG C 182      45.302 -77.291 153.488  1.00 46.49           H  
ATOM   1985  HB2 ARG C 182      47.122 -76.278 151.332  1.00 52.40           H  
ATOM   1986  HB3 ARG C 182      45.487 -75.669 151.188  1.00 52.40           H  
ATOM   1987  HG2 ARG C 182      47.347 -75.403 153.583  1.00 57.06           H  
ATOM   1988  HG3 ARG C 182      45.618 -75.057 153.704  1.00 57.06           H  
ATOM   1989  HD2 ARG C 182      47.426 -73.698 151.651  1.00 64.66           H  
ATOM   1990  HD3 ARG C 182      47.091 -73.010 153.228  1.00 64.66           H  
ATOM   1991  HE  ARG C 182      45.297 -73.265 150.934  1.00 69.49           H  
ATOM   1992 HH11 ARG C 182      43.932 -71.613 154.355  1.00 69.76           H  
ATOM   1993 HH12 ARG C 182      45.442 -72.495 154.395  1.00 69.76           H  
ATOM   1994 HH21 ARG C 182      43.371 -72.134 150.929  1.00 72.29           H  
ATOM   1995 HH22 ARG C 182      42.766 -71.410 152.402  1.00 72.29           H  
ATOM   1996  N   SER C 183      44.549 -78.563 150.574  1.00 41.47           N  
ATOM   1997  CA  SER C 183      43.499 -78.884 149.604  1.00 40.58           C  
ATOM   1998  C   SER C 183      42.544 -80.019 150.062  1.00 36.91           C  
ATOM   1999  O   SER C 183      42.001 -80.773 149.248  1.00 34.95           O  
ATOM   2000  CB  SER C 183      44.146 -79.187 148.248  1.00 40.88           C  
ATOM   2001  OG  SER C 183      45.317 -80.008 148.427  1.00 39.31           O  
ATOM   2002  H   SER C 183      45.465 -78.939 150.373  1.00 41.47           H  
ATOM   2003  HA  SER C 183      42.853 -78.008 149.492  1.00 40.58           H  
ATOM   2004  HB2 SER C 183      44.486 -78.255 147.783  1.00 40.88           H  
ATOM   2005  HB3 SER C 183      43.464 -79.690 147.555  1.00 40.88           H  
ATOM   2006  HG  SER C 183      45.614 -80.235 147.528  1.00 39.31           H  
ATOM   2007  N   LEU C 184      42.253 -80.043 151.362  1.00 35.86           N  
ATOM   2008  CA  LEU C 184      41.262 -80.932 151.968  1.00 34.07           C  
ATOM   2009  C   LEU C 184      40.577 -80.246 153.206  1.00 34.06           C  
ATOM   2010  O   LEU C 184      39.568 -80.772 153.673  1.00 32.84           O  
ATOM   2011  CB  LEU C 184      41.921 -82.245 152.452  1.00 33.50           C  
ATOM   2012  CG  LEU C 184      42.341 -83.242 151.356  1.00 33.86           C  
ATOM   2013  CD1 LEU C 184      43.103 -84.410 151.992  1.00 34.98           C  
ATOM   2014  CD2 LEU C 184      41.143 -83.785 150.575  1.00 32.18           C  
ATOM   2015  H   LEU C 184      42.750 -79.432 151.994  1.00 35.86           H  
ATOM   2016  HA  LEU C 184      40.466 -81.124 151.241  1.00 34.07           H  
ATOM   2017  HB2 LEU C 184      42.810 -81.992 153.045  1.00 33.50           H  
ATOM   2018  HB3 LEU C 184      41.238 -82.759 153.142  1.00 33.50           H  
ATOM   2019  HG  LEU C 184      43.026 -82.751 150.657  1.00 33.86           H  
ATOM   2020 HD11 LEU C 184      43.979 -84.050 152.542  1.00 34.98           H  
ATOM   2021 HD12 LEU C 184      42.470 -84.965 152.693  1.00 34.98           H  
ATOM   2022 HD13 LEU C 184      43.455 -85.108 151.226  1.00 34.98           H  
ATOM   2023 HD21 LEU C 184      40.419 -84.264 151.242  1.00 32.18           H  
ATOM   2024 HD22 LEU C 184      40.625 -82.994 150.026  1.00 32.18           H  
ATOM   2025 HD23 LEU C 184      41.467 -84.530 149.840  1.00 32.18           H  
ATOM   2026  N   TYR C 185      41.343 -79.395 153.897  1.00 36.09           N  
ATOM   2027  CA  TYR C 185      41.142 -78.201 154.713  1.00 36.31           C  
ATOM   2028  C   TYR C 185      40.392 -77.093 153.925  1.00 35.74           C  
ATOM   2029  O   TYR C 185      39.487 -76.472 154.467  1.00 35.59           O  
ATOM   2030  CB  TYR C 185      42.509 -77.788 155.295  1.00  0.00           C  
ATOM   2031  CG  TYR C 185      42.751 -76.461 155.979  1.00  0.00           C  
ATOM   2032  CD1 TYR C 185      41.717 -75.604 156.414  1.00  0.00           C  
ATOM   2033  CE1 TYR C 185      42.021 -74.341 156.959  1.00  0.00           C  
ATOM   2034  CZ  TYR C 185      43.367 -73.922 157.073  1.00  0.00           C  
ATOM   2035  OH  TYR C 185      43.658 -72.656 157.481  1.00  0.00           O  
ATOM   2036  CE2 TYR C 185      44.402 -74.770 156.614  1.00  0.00           C  
ATOM   2037  CD2 TYR C 185      44.091 -76.032 156.079  1.00  0.00           C  
ATOM   2038  H   TYR C 185      41.959 -80.199 154.021  1.00 36.09           H  
ATOM   2039  HA  TYR C 185      40.471 -78.499 155.529  1.00 36.31           H  
ATOM   2040  HB2 TYR C 185      42.814 -78.564 156.010  1.00  0.00           H  
ATOM   2041  HB3 TYR C 185      43.237 -77.853 154.477  1.00  0.00           H  
ATOM   2042  HD1 TYR C 185      40.690 -75.930 156.365  1.00  0.00           H  
ATOM   2043  HD2 TYR C 185      44.893 -76.689 155.777  1.00  0.00           H  
ATOM   2044  HE1 TYR C 185      41.223 -73.702 157.309  1.00  0.00           H  
ATOM   2045  HE2 TYR C 185      45.433 -74.462 156.701  1.00  0.00           H  
ATOM   2046  HH  TYR C 185      43.087 -72.074 156.897  1.00  0.00           H  
ATOM   2047  N   GLU C 186      40.820 -76.820 152.693  1.00 36.73           N  
ATOM   2048  CA  GLU C 186      40.274 -75.713 151.898  1.00 38.34           C  
ATOM   2049  C   GLU C 186      38.750 -75.740 151.663  1.00 35.29           C  
ATOM   2050  O   GLU C 186      38.155 -74.705 151.363  1.00 32.92           O  
ATOM   2051  CB  GLU C 186      41.014 -75.554 150.562  1.00 42.67           C  
ATOM   2052  CG  GLU C 186      42.159 -74.565 150.730  1.00 49.22           C  
ATOM   2053  CD  GLU C 186      43.282 -74.554 149.731  1.00 55.69           C  
ATOM   2054  OE1 GLU C 186      43.405 -75.480 148.894  1.00 58.47           O  
ATOM   2055  OE2 GLU C 186      44.118 -73.632 149.828  1.00 61.90           O1-
ATOM   2056  H   GLU C 186      41.627 -77.308 152.332  1.00 36.73           H  
ATOM   2057  HA  GLU C 186      40.425 -74.818 152.519  1.00 38.34           H  
ATOM   2058  HB2 GLU C 186      41.367 -76.524 150.201  1.00 42.67           H  
ATOM   2059  HB3 GLU C 186      40.345 -75.169 149.782  1.00 42.67           H  
ATOM   2060  HG2 GLU C 186      42.641 -74.726 151.704  1.00 49.22           H  
ATOM   2061  HG3 GLU C 186      41.721 -73.560 150.757  1.00 49.22           H  
ATOM   2062  N   ASP C 187      38.123 -76.900 151.882  1.00 34.07           N  
ATOM   2063  CA  ASP C 187      36.661 -77.037 151.798  1.00 31.98           C  
ATOM   2064  C   ASP C 187      35.960 -76.272 152.961  1.00 31.07           C  
ATOM   2065  O   ASP C 187      34.761 -76.030 152.943  1.00 30.79           O  
ATOM   2066  CB  ASP C 187      36.281 -78.505 151.895  1.00 32.16           C  
ATOM   2067  CG  ASP C 187      36.126 -79.010 150.498  1.00 34.12           C  
ATOM   2068  OD1 ASP C 187      35.157 -78.626 149.825  1.00 35.31           O  
ATOM   2069  OD2 ASP C 187      36.908 -79.881 150.088  1.00 34.29           O1-
ATOM   2070  H   ASP C 187      38.667 -77.712 152.137  1.00 34.07           H  
ATOM   2071  HA  ASP C 187      36.338 -76.552 150.868  1.00 31.98           H  
ATOM   2072  HB2 ASP C 187      35.323 -78.644 152.405  1.00 32.16           H  
ATOM   2073  HB3 ASP C 187      37.019 -79.098 152.447  1.00 32.16           H  
ATOM   2074  N   LEU C 188      36.739 -75.990 154.004  1.00 32.30           N  
ATOM   2075  CA  LEU C 188      36.270 -75.233 155.152  1.00 33.07           C  
ATOM   2076  C   LEU C 188      36.391 -73.722 154.835  1.00 34.11           C  
ATOM   2077  O   LEU C 188      35.514 -72.930 155.218  1.00 31.06           O  
ATOM   2078  CB  LEU C 188      37.056 -75.577 156.420  1.00 34.20           C  
ATOM   2079  CG  LEU C 188      37.043 -77.067 156.814  1.00 35.52           C  
ATOM   2080  CD1 LEU C 188      37.903 -77.284 158.062  1.00 36.14           C  
ATOM   2081  CD2 LEU C 188      35.628 -77.584 157.069  1.00 35.21           C  
ATOM   2082  H   LEU C 188      37.703 -76.291 153.987  1.00 32.30           H  
ATOM   2083  HA  LEU C 188      35.204 -75.438 155.299  1.00 33.07           H  
ATOM   2084  HB2 LEU C 188      38.096 -75.242 156.315  1.00 34.20           H  
ATOM   2085  HB3 LEU C 188      36.637 -74.995 157.243  1.00 34.20           H  
ATOM   2086  HG  LEU C 188      37.483 -77.661 156.004  1.00 35.52           H  
ATOM   2087 HD11 LEU C 188      38.931 -76.948 157.891  1.00 36.14           H  
ATOM   2088 HD12 LEU C 188      37.505 -76.734 158.922  1.00 36.14           H  
ATOM   2089 HD13 LEU C 188      37.941 -78.345 158.329  1.00 36.14           H  
ATOM   2090 HD21 LEU C 188      35.123 -76.994 157.841  1.00 35.21           H  
ATOM   2091 HD22 LEU C 188      35.019 -77.550 156.161  1.00 35.21           H  
ATOM   2092 HD23 LEU C 188      35.655 -78.627 157.400  1.00 35.21           H  
ATOM   2093  N   GLU C 189      37.516 -73.332 154.225  1.00 36.36           N  
ATOM   2094  CA  GLU C 189      37.779 -71.928 153.910  1.00 40.83           C  
ATOM   2095  C   GLU C 189      36.925 -71.477 152.708  1.00 41.18           C  
ATOM   2096  O   GLU C 189      36.495 -70.332 152.645  1.00 42.54           O  
ATOM   2097  CB  GLU C 189      39.264 -71.654 153.642  1.00 46.90           C  
ATOM   2098  CG  GLU C 189      40.085 -71.640 154.933  1.00 53.71           C  
ATOM   2099  CD  GLU C 189      41.542 -71.287 154.753  1.00 63.61           C  
ATOM   2100  OE1 GLU C 189      41.973 -70.968 153.619  1.00 69.99           O  
ATOM   2101  OE2 GLU C 189      42.302 -71.375 155.750  1.00 63.38           O1-
ATOM   2102  H   GLU C 189      38.193 -74.033 153.959  1.00 36.36           H  
ATOM   2103  HA  GLU C 189      37.438 -71.325 154.759  1.00 40.83           H  
ATOM   2104  HB2 GLU C 189      39.671 -72.400 152.948  1.00 46.90           H  
ATOM   2105  HB3 GLU C 189      39.369 -70.681 153.144  1.00 46.90           H  
ATOM   2106  HG2 GLU C 189      40.025 -72.622 155.413  1.00 53.71           H  
ATOM   2107  HG3 GLU C 189      39.660 -70.907 155.629  1.00 53.71           H  
ATOM   2108  N   ASP C 190      36.748 -72.373 151.740  1.00 41.88           N  
ATOM   2109  CA  ASP C 190      35.958 -72.107 150.550  1.00 45.60           C  
ATOM   2110  C   ASP C 190      34.492 -72.535 150.835  1.00 43.84           C  
ATOM   2111  O   ASP C 190      34.195 -73.504 151.527  1.00 44.84           O  
ATOM   2112  CB  ASP C 190      36.507 -72.829 149.327  1.00 50.22           C  
ATOM   2113  CG  ASP C 190      35.751 -72.304 148.140  1.00 53.01           C  
ATOM   2114  OD1 ASP C 190      35.260 -73.118 147.335  1.00 52.90           O  
ATOM   2115  OD2 ASP C 190      35.556 -71.072 148.062  1.00 59.17           O1-
ATOM   2116  H   ASP C 190      37.133 -73.299 151.856  1.00 41.88           H  
ATOM   2117  HA  ASP C 190      35.968 -71.020 150.401  1.00 45.60           H  
ATOM   2118  HB2 ASP C 190      36.376 -73.914 149.415  1.00 50.22           H  
ATOM   2119  HB3 ASP C 190      37.574 -72.625 149.192  1.00 50.22           H  
ATOM   2120  N   HIS C 191      33.577 -71.797 150.223  1.00 42.65           N  
ATOM   2121  CA  HIS C 191      32.132 -71.976 150.393  1.00 45.61           C  
ATOM   2122  C   HIS C 191      31.438 -71.161 149.268  1.00 43.67           C  
ATOM   2123  O   HIS C 191      32.121 -70.503 148.487  1.00 43.28           O  
ATOM   2124  CB  HIS C 191      31.665 -71.617 151.821  1.00 48.31           C  
ATOM   2125  CG  HIS C 191      31.809 -70.180 152.220  1.00 52.83           C  
ATOM   2126  ND1 HIS C 191      30.746 -69.457 152.713  1.00 55.40           N  
ATOM   2127  CD2 HIS C 191      32.874 -69.347 152.242  1.00 57.06           C  
ATOM   2128  CE1 HIS C 191      31.148 -68.236 153.013  1.00 55.01           C  
ATOM   2129  NE2 HIS C 191      32.436 -68.144 152.737  1.00 59.05           N  
ATOM   2130  H   HIS C 191      33.869 -71.083 149.571  1.00 42.65           H  
ATOM   2131  HA  HIS C 191      31.929 -73.038 150.208  1.00 45.61           H  
ATOM   2132  HB2 HIS C 191      32.233 -72.207 152.550  1.00 48.31           H  
ATOM   2133  HB3 HIS C 191      30.623 -71.924 151.958  1.00 48.31           H  
ATOM   2134  HD1 HIS C 191      29.740 -69.831 152.836  1.00 55.40           H  
ATOM   2135  HD2 HIS C 191      33.879 -69.583 151.928  1.00 57.06           H  
ATOM   2136  HE1 HIS C 191      30.529 -67.447 153.414  1.00 55.01           H  
ATOM   2137  N   PRO C 192      30.095 -71.223 149.172  1.00 40.22           N  
ATOM   2138  CA  PRO C 192      29.353 -70.209 148.410  1.00 39.59           C  
ATOM   2139  C   PRO C 192      29.434 -68.899 149.246  1.00 39.04           C  
ATOM   2140  O   PRO C 192      29.109 -68.886 150.429  1.00 37.42           O  
ATOM   2141  CB  PRO C 192      27.933 -70.767 148.299  1.00 39.03           C  
ATOM   2142  CG  PRO C 192      28.058 -72.236 148.697  1.00 39.35           C  
ATOM   2143  CD  PRO C 192      29.187 -72.224 149.713  1.00 40.40           C  
ATOM   2144  HA  PRO C 192      29.820 -70.083 147.427  1.00 39.59           H  
ATOM   2145  HB2 PRO C 192      27.245 -70.265 148.977  1.00 39.03           H  
ATOM   2146  HB3 PRO C 192      27.530 -70.654 147.287  1.00 39.03           H  
ATOM   2147  HG2 PRO C 192      28.345 -72.830 147.821  1.00 39.35           H  
ATOM   2148  HG3 PRO C 192      27.130 -72.648 149.102  1.00 39.35           H  
ATOM   2149  HD2 PRO C 192      29.672 -73.196 149.826  1.00 40.40           H  
ATOM   2150  HD3 PRO C 192      28.824 -71.873 150.684  1.00 40.40           H  
ATOM   2151  N   ASN C 193      30.001 -67.873 148.616  1.00 40.79           N  
ATOM   2152  CA  ASN C 193      30.432 -66.620 149.273  1.00 43.42           C  
ATOM   2153  C   ASN C 193      29.871 -65.458 148.398  1.00 40.96           C  
ATOM   2154  O   ASN C 193      29.218 -65.720 147.384  1.00 39.75           O  
ATOM   2155  CB  ASN C 193      31.961 -66.648 149.360  1.00 50.03           C  
ATOM   2156  CG  ASN C 193      32.549 -65.495 150.132  1.00 60.13           C  
ATOM   2157  OD1 ASN C 193      32.668 -64.390 149.601  1.00 63.38           O  
ATOM   2158  ND2 ASN C 193      32.900 -65.728 151.398  1.00 66.75           N  
ATOM   2159  H   ASN C 193      30.153 -67.944 147.620  1.00 40.79           H  
ATOM   2160  HA  ASN C 193      29.984 -66.545 150.269  1.00 43.42           H  
ATOM   2161  HB2 ASN C 193      32.395 -66.606 148.358  1.00 50.03           H  
ATOM   2162  HB3 ASN C 193      32.300 -67.592 149.802  1.00 50.03           H  
ATOM   2163 HD21 ASN C 193      33.280 -64.982 151.963  1.00 66.75           H  
ATOM   2164 HD22 ASN C 193      32.784 -66.651 151.792  1.00 66.75           H  
ATOM   2165  N   VAL C 194      30.140 -64.213 148.783  1.00 40.59           N  
ATOM   2166  CA  VAL C 194      29.666 -63.034 148.049  1.00 41.17           C  
ATOM   2167  C   VAL C 194      30.664 -62.742 146.898  1.00 41.07           C  
ATOM   2168  O   VAL C 194      30.267 -62.320 145.813  1.00 36.95           O  
ATOM   2169  CB  VAL C 194      29.533 -61.801 148.973  1.00 42.14           C  
ATOM   2170  CG1 VAL C 194      28.960 -60.594 148.221  1.00 43.24           C  
ATOM   2171  CG2 VAL C 194      28.640 -62.101 150.180  1.00 39.16           C  
ATOM   2172  H   VAL C 194      30.743 -64.065 149.579  1.00 40.59           H  
ATOM   2173  HA  VAL C 194      28.698 -63.279 147.593  1.00 41.17           H  
ATOM   2174  HB  VAL C 194      30.524 -61.521 149.353  1.00 42.14           H  
ATOM   2175 HG11 VAL C 194      29.637 -60.259 147.429  1.00 43.24           H  
ATOM   2176 HG12 VAL C 194      27.993 -60.832 147.766  1.00 43.24           H  
ATOM   2177 HG13 VAL C 194      28.814 -59.746 148.899  1.00 43.24           H  
ATOM   2178 HG21 VAL C 194      27.650 -62.445 149.866  1.00 39.16           H  
ATOM   2179 HG22 VAL C 194      29.088 -62.871 150.814  1.00 39.16           H  
ATOM   2180 HG23 VAL C 194      28.508 -61.208 150.801  1.00 39.16           H  
ATOM   2181  N   GLN C 195      31.956 -62.833 147.194  1.00 46.35           N  
ATOM   2182  CA  GLN C 195      33.014 -62.434 146.246  1.00 52.59           C  
ATOM   2183  C   GLN C 195      33.232 -63.580 145.233  1.00 53.28           C  
ATOM   2184  O   GLN C 195      33.331 -63.370 144.023  1.00 53.70           O  
ATOM   2185  CB  GLN C 195      34.304 -62.115 147.021  1.00 59.10           C  
ATOM   2186  CG  GLN C 195      35.554 -61.965 146.154  1.00 69.00           C  
ATOM   2187  CD  GLN C 195      35.451 -60.848 145.140  1.00 69.01           C  
ATOM   2188  OE1 GLN C 195      34.744 -59.853 145.322  1.00 65.48           O  
ATOM   2189  NE2 GLN C 195      36.209 -60.999 144.058  1.00 76.58           N  
ATOM   2190  H   GLN C 195      32.234 -63.179 148.101  1.00 46.35           H  
ATOM   2191  HA  GLN C 195      32.666 -61.557 145.690  1.00 52.59           H  
ATOM   2192  HB2 GLN C 195      34.144 -61.200 147.607  1.00 59.10           H  
ATOM   2193  HB3 GLN C 195      34.504 -62.908 147.754  1.00 59.10           H  
ATOM   2194  HG2 GLN C 195      35.780 -62.912 145.654  1.00 69.00           H  
ATOM   2195  HG3 GLN C 195      36.412 -61.737 146.797  1.00 69.00           H  
ATOM   2196 HE21 GLN C 195      36.773 -61.830 143.949  1.00 76.58           H  
ATOM   2197 HE22 GLN C 195      36.220 -60.283 143.346  1.00 76.58           H  
ATOM   2198  N   LYS C 196      33.408 -64.779 145.777  1.00 56.21           N  
ATOM   2199  CA  LYS C 196      33.822 -65.953 144.990  1.00 58.38           C  
ATOM   2200  C   LYS C 196      32.812 -66.251 143.866  1.00 54.20           C  
ATOM   2201  O   LYS C 196      33.153 -66.841 142.837  1.00 51.86           O  
ATOM   2202  CB  LYS C 196      33.967 -67.140 145.946  1.00 66.79           C  
ATOM   2203  CG  LYS C 196      34.463 -68.453 145.338  1.00 77.01           C  
ATOM   2204  CD  LYS C 196      33.316 -69.380 144.906  1.00 80.45           C  
ATOM   2205  CE  LYS C 196      33.673 -70.857 145.000  1.00 78.82           C  
ATOM   2206  NZ  LYS C 196      33.728 -71.272 146.395  1.00 76.57           N1+
ATOM   2207  H   LYS C 196      33.349 -64.867 146.781  1.00 56.21           H  
ATOM   2208  HA  LYS C 196      34.777 -65.705 144.524  1.00 58.38           H  
ATOM   2209  HB2 LYS C 196      34.680 -66.849 146.730  1.00 66.79           H  
ATOM   2210  HB3 LYS C 196      33.016 -67.317 146.460  1.00 66.79           H  
ATOM   2211  HG2 LYS C 196      35.138 -68.267 144.495  1.00 77.01           H  
ATOM   2212  HG3 LYS C 196      35.069 -68.950 146.104  1.00 77.01           H  
ATOM   2213  HD2 LYS C 196      33.053 -69.159 143.867  1.00 80.45           H  
ATOM   2214  HD3 LYS C 196      32.415 -69.195 145.503  1.00 80.45           H  
ATOM   2215  HE2 LYS C 196      34.643 -71.078 144.546  1.00 78.82           H  
ATOM   2216  HE3 LYS C 196      32.904 -71.472 144.522  1.00 78.82           H  
ATOM   2217  HZ1 LYS C 196      34.510 -70.820 146.932  1.00 76.57           H  
ATOM   2218  HZ2 LYS C 196      32.906 -71.103 146.992  1.00 76.57           H  
ATOM   2219  HZ3 LYS C 196      34.040 -72.263 146.539  1.00 76.57           H  
ATOM   2220  N   ASP C 197      31.553 -65.898 144.104  1.00 49.19           N  
ATOM   2221  CA  ASP C 197      30.494 -66.189 143.147  1.00 47.18           C  
ATOM   2222  C   ASP C 197      30.345 -65.090 142.066  1.00 47.63           C  
ATOM   2223  O   ASP C 197      29.518 -65.217 141.156  1.00 48.34           O  
ATOM   2224  CB  ASP C 197      29.193 -66.519 143.846  1.00 48.40           C  
ATOM   2225  CG  ASP C 197      29.108 -67.980 144.210  1.00 48.01           C  
ATOM   2226  OD1 ASP C 197      28.093 -68.330 144.840  1.00 51.60           O  
ATOM   2227  OD2 ASP C 197      29.948 -68.791 143.800  1.00 44.01           O1-
ATOM   2228  H   ASP C 197      31.331 -65.390 144.948  1.00 49.19           H  
ATOM   2229  HA  ASP C 197      30.826 -67.047 142.554  1.00 47.18           H  
ATOM   2230  HB2 ASP C 197      28.337 -66.311 143.192  1.00 48.40           H  
ATOM   2231  HB3 ASP C 197      29.059 -65.907 144.744  1.00 48.40           H  
ATOM   2232  N   LEU C 198      31.238 -64.104 142.081  1.00 46.15           N  
ATOM   2233  CA  LEU C 198      31.437 -63.207 140.941  1.00 49.91           C  
ATOM   2234  C   LEU C 198      32.515 -63.861 140.033  1.00 57.96           C  
ATOM   2235  O   LEU C 198      32.466 -63.775 138.803  1.00 63.23           O  
ATOM   2236  CB  LEU C 198      31.902 -61.811 141.374  1.00 47.22           C  
ATOM   2237  CG  LEU C 198      30.947 -61.087 142.344  1.00 45.92           C  
ATOM   2238  CD1 LEU C 198      31.550 -59.744 142.763  1.00 46.35           C  
ATOM   2239  CD2 LEU C 198      29.558 -60.869 141.745  1.00 46.19           C  
ATOM   2240  H   LEU C 198      31.848 -63.990 142.879  1.00 46.15           H  
ATOM   2241  HA  LEU C 198      30.515 -63.148 140.353  1.00 49.91           H  
ATOM   2242  HB2 LEU C 198      32.891 -61.883 141.845  1.00 47.22           H  
ATOM   2243  HB3 LEU C 198      32.047 -61.194 140.477  1.00 47.22           H  
ATOM   2244  HG  LEU C 198      30.835 -61.693 143.251  1.00 45.92           H  
ATOM   2245 HD11 LEU C 198      32.529 -59.888 143.233  1.00 46.35           H  
ATOM   2246 HD12 LEU C 198      31.680 -59.080 141.902  1.00 46.35           H  
ATOM   2247 HD13 LEU C 198      30.905 -59.237 143.489  1.00 46.35           H  
ATOM   2248 HD21 LEU C 198      29.615 -60.329 140.794  1.00 46.19           H  
ATOM   2249 HD22 LEU C 198      29.050 -61.822 141.567  1.00 46.19           H  
ATOM   2250 HD23 LEU C 198      28.926 -60.289 142.426  1.00 46.19           H  
ATOM   2251  N   GLU C 199      33.525 -64.432 140.687  1.00 61.78           N  
ATOM   2252  CA  GLU C 199      34.670 -65.079 140.035  1.00 69.69           C  
ATOM   2253  C   GLU C 199      34.209 -66.376 139.329  1.00 73.01           C  
ATOM   2254  O   GLU C 199      34.777 -66.782 138.311  1.00 76.44           O  
ATOM   2255  CB  GLU C 199      35.766 -65.404 141.055  1.00 70.83           C  
ATOM   2256  CG  GLU C 199      36.392 -64.147 141.662  1.00 73.80           C  
ATOM   2257  CD  GLU C 199      37.027 -64.343 143.019  1.00 77.17           C  
ATOM   2258  OE1 GLU C 199      37.084 -65.482 143.529  1.00 76.32           O  
ATOM   2259  OE2 GLU C 199      37.439 -63.318 143.613  1.00 78.89           O1-
ATOM   2260  H   GLU C 199      33.536 -64.407 141.697  1.00 61.78           H  
ATOM   2261  HA  GLU C 199      35.042 -64.398 139.260  1.00 69.69           H  
ATOM   2262  HB2 GLU C 199      35.349 -66.045 141.839  1.00 70.83           H  
ATOM   2263  HB3 GLU C 199      36.556 -65.996 140.576  1.00 70.83           H  
ATOM   2264  HG2 GLU C 199      35.637 -63.362 141.788  1.00 73.80           H  
ATOM   2265  HG3 GLU C 199      37.149 -63.751 140.976  1.00 73.80           H  
ATOM   2266  N   ARG C 200      33.160 -66.991 139.873  1.00 72.39           N  
ATOM   2267  CA  ARG C 200      32.574 -68.208 139.307  1.00 74.84           C  
ATOM   2268  C   ARG C 200      31.818 -67.906 137.983  1.00 79.65           C  
ATOM   2269  O   ARG C 200      31.626 -68.797 137.157  1.00 92.92           O  
ATOM   2270  CB  ARG C 200      31.646 -68.859 140.353  1.00 73.44           C  
ATOM   2271  CG  ARG C 200      30.945 -70.140 139.889  1.00 74.51           C  
ATOM   2272  CD  ARG C 200      30.327 -70.934 141.036  1.00 73.20           C  
ATOM   2273  NE  ARG C 200      29.299 -70.212 141.798  1.00 72.71           N  
ATOM   2274  CZ  ARG C 200      27.974 -70.314 141.650  1.00 73.51           C  
ATOM   2275  NH1 ARG C 200      27.435 -70.867 140.564  1.00 75.81           N  
ATOM   2276  NH2 ARG C 200      27.173 -69.853 142.602  1.00 69.51           N1+
ATOM   2277  H   ARG C 200      32.727 -66.592 140.694  1.00 72.39           H  
ATOM   2278  HA  ARG C 200      33.398 -68.888 139.060  1.00 74.84           H  
ATOM   2279  HB2 ARG C 200      32.240 -69.078 141.250  1.00 73.44           H  
ATOM   2280  HB3 ARG C 200      30.881 -68.139 140.659  1.00 73.44           H  
ATOM   2281  HG2 ARG C 200      31.669 -70.784 139.377  1.00 74.51           H  
ATOM   2282  HG3 ARG C 200      30.160 -69.895 139.170  1.00 74.51           H  
ATOM   2283  HD2 ARG C 200      31.109 -71.215 141.752  1.00 73.20           H  
ATOM   2284  HD3 ARG C 200      29.906 -71.877 140.672  1.00 73.20           H  
ATOM   2285  HE  ARG C 200      29.640 -69.782 142.646  1.00 72.71           H  
ATOM   2286 HH11 ARG C 200      26.431 -70.930 140.475  1.00 75.81           H  
ATOM   2287 HH12 ARG C 200      28.031 -71.222 139.829  1.00 75.81           H  
ATOM   2288 HH21 ARG C 200      27.565 -69.430 143.431  1.00 69.51           H  
ATOM   2289 HH22 ARG C 200      26.171 -69.926 142.498  1.00 69.51           H  
ATOM   2290  N   LEU C 201      31.446 -66.641 137.781  1.00 74.86           N  
ATOM   2291  CA  LEU C 201      30.320 -66.275 136.920  1.00 73.31           C  
ATOM   2292  C   LEU C 201      30.697 -65.073 136.011  1.00 79.64           C  
ATOM   2293  O   LEU C 201      29.891 -64.186 135.735  1.00 80.05           O  
ATOM   2294  CB  LEU C 201      29.059 -65.971 137.747  1.00  0.00           C  
ATOM   2295  CG  LEU C 201      28.505 -67.153 138.569  1.00  0.00           C  
ATOM   2296  CD1 LEU C 201      27.231 -66.736 139.307  1.00  0.00           C  
ATOM   2297  CD2 LEU C 201      28.222 -68.376 137.700  1.00  0.00           C  
ATOM   2298  H   LEU C 201      32.004 -65.857 138.121  1.00 74.86           H  
ATOM   2299  HA  LEU C 201      30.114 -67.102 136.230  1.00 73.31           H  
ATOM   2300  HB2 LEU C 201      29.277 -65.137 138.426  1.00  0.00           H  
ATOM   2301  HB3 LEU C 201      28.268 -65.616 137.074  1.00  0.00           H  
ATOM   2302  HG  LEU C 201      29.236 -67.435 139.331  1.00  0.00           H  
ATOM   2303 HD11 LEU C 201      27.420 -65.900 139.986  1.00  0.00           H  
ATOM   2304 HD12 LEU C 201      26.452 -66.418 138.612  1.00  0.00           H  
ATOM   2305 HD13 LEU C 201      26.838 -67.564 139.907  1.00  0.00           H  
ATOM   2306 HD21 LEU C 201      27.722 -68.086 136.777  1.00  0.00           H  
ATOM   2307 HD22 LEU C 201      29.140 -68.886 137.406  1.00  0.00           H  
ATOM   2308 HD23 LEU C 201      27.602 -69.109 138.224  1.00  0.00           H  
ATOM   2309  N   THR C 202      31.903 -65.139 135.450  1.00 85.69           N  
ATOM   2310  CA  THR C 202      32.444 -64.146 134.501  1.00 86.11           C  
ATOM   2311  C   THR C 202      33.210 -64.902 133.387  1.00 86.00           C  
ATOM   2312  O   THR C 202      33.824 -65.938 133.647  1.00 82.80           O  
ATOM   2313  CB  THR C 202      33.393 -63.172 135.244  1.00 86.03           C  
ATOM   2314  OG1 THR C 202      32.676 -62.435 136.245  1.00 84.41           O  
ATOM   2315  CG2 THR C 202      34.029 -62.128 134.332  1.00 89.37           C  
ATOM   2316  H   THR C 202      32.509 -65.911 135.689  1.00 85.69           H  
ATOM   2317  HA  THR C 202      31.605 -63.594 134.062  1.00 86.11           H  
ATOM   2318  HB  THR C 202      34.190 -63.726 135.755  1.00 86.03           H  
ATOM   2319 HG21 THR C 202      34.741 -62.575 133.633  1.00 89.37           H  
ATOM   2320 HG22 THR C 202      33.265 -61.589 133.763  1.00 89.37           H  
ATOM   2321 HG23 THR C 202      34.566 -61.379 134.924  1.00 89.37           H  
ATOM   2322  HG1 THR C 202      32.472 -63.055 136.978  1.00 84.41           H  
ATOM   2323  N   NME C 203      33.232 -64.344 132.177  1.00  0.00           N  
ATOM   2324  CH3 NME C 203      34.009 -64.867 131.074  1.00  0.00           C  
ATOM   2325  H   NME C 203      32.709 -63.494 132.024  1.00  0.00           H  
ATOM   2326 HH31 NME C 203      33.384 -64.941 130.180  1.00  0.00           H  
ATOM   2327 HH32 NME C 203      34.820 -64.161 130.875  1.00  0.00           H  
ATOM   2328 HH33 NME C 203      34.435 -65.846 131.305  1.00  0.00           H  
TER    2329      NME C 203 
ATOM   2330  CH3 ACE A 695       7.687 -68.186  90.317  1.00  0.00           C  
ATOM   2331  C   ACE A 695       8.476 -68.314  91.589  1.00  0.00           C  
ATOM   2332  O   ACE A 695       9.697 -68.164  91.615  1.00  0.00           O  
ATOM   2333 HH31 ACE A 695       8.356 -68.268  89.456  1.00  0.00           H  
ATOM   2334 HH32 ACE A 695       6.941 -68.984  90.260  1.00  0.00           H  
ATOM   2335 HH33 ACE A 695       7.184 -67.216  90.298  1.00  0.00           H  
ATOM   2336  N   GLY A 696       7.769 -68.576  92.664  1.00 76.75           N  
ATOM   2337  CA  GLY A 696       8.342 -68.756  93.994  1.00 74.71           C  
ATOM   2338  C   GLY A 696       7.310 -68.478  95.090  1.00 85.66           C  
ATOM   2339  O   GLY A 696       7.255 -69.154  96.112  1.00 73.34           O  
ATOM   2340  H   GLY A 696       6.769 -68.689  92.581  1.00 76.75           H  
ATOM   2341  HA2 GLY A 696       8.677 -69.795  94.069  1.00 74.71           H  
ATOM   2342  HA3 GLY A 696       9.198 -68.087  94.129  1.00 74.71           H  
ATOM   2343  N   GLU A 697       6.545 -67.411  94.884  1.00 78.73           N  
ATOM   2344  CA  GLU A 697       5.598 -66.889  95.869  1.00 60.39           C  
ATOM   2345  C   GLU A 697       4.172 -67.447  95.602  1.00 59.73           C  
ATOM   2346  O   GLU A 697       3.915 -68.121  94.617  1.00 57.60           O  
ATOM   2347  CB  GLU A 697       5.592 -65.350  95.847  1.00 55.34           C  
ATOM   2348  CG  GLU A 697       6.958 -64.735  96.156  1.00 71.31           C  
ATOM   2349  CD  GLU A 697       7.492 -65.227  97.476  1.00 85.02           C  
ATOM   2350  OE1 GLU A 697       8.653 -65.679  97.517  1.00 76.66           O  
ATOM   2351  OE2 GLU A 697       6.748 -65.198  98.477  1.00 84.22           O1-
ATOM   2352  H   GLU A 697       6.584 -66.943  93.989  1.00 78.73           H  
ATOM   2353  HA  GLU A 697       5.888 -67.255  96.861  1.00 60.39           H  
ATOM   2354  HB2 GLU A 697       5.264 -64.996  94.861  1.00 55.34           H  
ATOM   2355  HB3 GLU A 697       4.855 -64.967  96.564  1.00 55.34           H  
ATOM   2356  HG2 GLU A 697       6.869 -63.644  96.204  1.00 71.31           H  
ATOM   2357  HG3 GLU A 697       7.670 -64.963  95.355  1.00 71.31           H  
ATOM   2358  N   ALA A 698       3.294 -67.188  96.559  1.00 47.03           N  
ATOM   2359  CA  ALA A 698       1.886 -67.584  96.548  1.00 36.27           C  
ATOM   2360  C   ALA A 698       0.997 -66.336  96.781  1.00 33.33           C  
ATOM   2361  O   ALA A 698       1.467 -65.370  97.356  1.00 38.76           O  
ATOM   2362  CB  ALA A 698       1.657 -68.608  97.658  1.00 32.67           C  
ATOM   2363  H   ALA A 698       3.617 -66.707  97.386  1.00 47.03           H  
ATOM   2364  HA  ALA A 698       1.649 -68.025  95.574  1.00 36.27           H  
ATOM   2365  HB1 ALA A 698       2.273 -69.499  97.495  1.00 32.67           H  
ATOM   2366  HB2 ALA A 698       1.929 -68.193  98.636  1.00 32.67           H  
ATOM   2367  HB3 ALA A 698       0.613 -68.923  97.722  1.00 32.67           H  
ATOM   2368  N   PRO A 699      -0.264 -66.391  96.384  1.00 29.59           N  
ATOM   2369  CA  PRO A 699      -1.163 -65.263  96.627  1.00 23.39           C  
ATOM   2370  C   PRO A 699      -1.502 -65.126  98.129  1.00 27.53           C  
ATOM   2371  O   PRO A 699      -1.640 -66.087  98.863  1.00 39.08           O  
ATOM   2372  CB  PRO A 699      -2.418 -65.578  95.813  1.00 26.45           C  
ATOM   2373  CG  PRO A 699      -2.426 -67.101  95.758  1.00 15.97           C  
ATOM   2374  CD  PRO A 699      -0.950 -67.453  95.660  1.00 30.67           C  
ATOM   2375  HA  PRO A 699      -0.687 -64.340  96.277  1.00 23.39           H  
ATOM   2376  HB2 PRO A 699      -3.338 -65.173  96.245  1.00 26.45           H  
ATOM   2377  HB3 PRO A 699      -2.310 -65.179  94.797  1.00 26.45           H  
ATOM   2378  HG2 PRO A 699      -3.009 -67.494  94.920  1.00 15.97           H  
ATOM   2379  HG3 PRO A 699      -2.849 -67.505  96.686  1.00 15.97           H  
ATOM   2380  HD2 PRO A 699      -0.604 -67.420  94.620  1.00 30.67           H  
ATOM   2381  HD3 PRO A 699      -0.730 -68.441  96.069  1.00 30.67           H  
ATOM   2382  N   ASN A 700      -1.636 -63.882  98.553  1.00 29.74           N  
ATOM   2383  CA  ASN A 700      -1.927 -63.559  99.952  1.00 28.09           C  
ATOM   2384  C   ASN A 700      -3.423 -63.819 100.225  1.00 34.66           C  
ATOM   2385  O   ASN A 700      -4.280 -63.611  99.387  1.00 31.16           O  
ATOM   2386  CB  ASN A 700      -1.597 -62.104 100.258  1.00 21.62           C  
ATOM   2387  CG  ASN A 700      -1.393 -61.887 101.741  1.00 28.95           C  
ATOM   2388  OD1 ASN A 700      -1.613 -62.744 102.575  1.00 26.04           O  
ATOM   2389  ND2 ASN A 700      -0.947 -60.696 102.047  1.00 34.04           N  
ATOM   2390  H   ASN A 700      -1.514 -63.113  97.910  1.00 29.74           H  
ATOM   2391  HA  ASN A 700      -1.326 -64.240 100.568  1.00 28.09           H  
ATOM   2392  HB2 ASN A 700      -2.388 -61.429  99.909  1.00 21.62           H  
ATOM   2393  HB3 ASN A 700      -0.668 -61.817  99.750  1.00 21.62           H  
ATOM   2394 HD21 ASN A 700      -0.772 -60.456 103.013  1.00 34.04           H  
ATOM   2395 HD22 ASN A 700      -0.779 -60.017 101.319  1.00 34.04           H  
ATOM   2396  N   GLN A 701      -3.690 -64.270 101.435  1.00 36.83           N  
ATOM   2397  CA  GLN A 701      -4.971 -64.856 101.843  1.00 36.87           C  
ATOM   2398  C   GLN A 701      -5.284 -64.381 103.283  1.00 41.43           C  
ATOM   2399  O   GLN A 701      -5.653 -65.145 104.159  1.00 40.03           O  
ATOM   2400  CB  GLN A 701      -4.900 -66.387 101.752  1.00 37.29           C  
ATOM   2401  CG  GLN A 701      -4.927 -66.903 100.312  1.00 45.48           C  
ATOM   2402  CD  GLN A 701      -4.296 -68.274 100.243  1.00 44.49           C  
ATOM   2403  OE1 GLN A 701      -4.917 -69.281 100.548  1.00 36.26           O  
ATOM   2404  NE2 GLN A 701      -3.032 -68.305  99.873  1.00 31.96           N  
ATOM   2405  H   GLN A 701      -2.968 -64.214 102.138  1.00 36.83           H  
ATOM   2406  HA  GLN A 701      -5.772 -64.478 101.196  1.00 36.87           H  
ATOM   2407  HB2 GLN A 701      -3.998 -66.739 102.270  1.00 37.29           H  
ATOM   2408  HB3 GLN A 701      -5.747 -66.838 102.285  1.00 37.29           H  
ATOM   2409  HG2 GLN A 701      -4.397 -66.242  99.623  1.00 45.48           H  
ATOM   2410  HG3 GLN A 701      -5.958 -66.972  99.948  1.00 45.48           H  
ATOM   2411 HE21 GLN A 701      -2.539 -69.186  99.833  1.00 31.96           H  
ATOM   2412 HE22 GLN A 701      -2.556 -67.449  99.629  1.00 31.96           H  
ATOM   2413  N   ALA A 702      -5.154 -63.078 103.464  1.00 31.93           N  
ATOM   2414  CA  ALA A 702      -5.551 -62.416 104.700  1.00 30.94           C  
ATOM   2415  C   ALA A 702      -7.070 -62.129 104.673  1.00 31.66           C  
ATOM   2416  O   ALA A 702      -7.563 -61.402 103.838  1.00 29.21           O  
ATOM   2417  CB  ALA A 702      -4.797 -61.103 104.868  1.00 23.10           C  
ATOM   2418  H   ALA A 702      -4.734 -62.523 102.733  1.00 31.93           H  
ATOM   2419  HA  ALA A 702      -5.311 -63.074 105.543  1.00 30.94           H  
ATOM   2420  HB1 ALA A 702      -3.717 -61.276 104.912  1.00 23.10           H  
ATOM   2421  HB2 ALA A 702      -4.988 -60.418 104.035  1.00 23.10           H  
ATOM   2422  HB3 ALA A 702      -5.108 -60.600 105.789  1.00 23.10           H  
ATOM   2423  N   LEU A 703      -7.782 -62.727 105.613  1.00 27.79           N  
ATOM   2424  CA  LEU A 703      -9.222 -62.506 105.808  1.00 18.44           C  
ATOM   2425  C   LEU A 703      -9.372 -61.230 106.682  1.00 27.70           C  
ATOM   2426  O   LEU A 703      -9.672 -61.269 107.859  1.00 25.38           O  
ATOM   2427  CB  LEU A 703      -9.903 -63.708 106.488  1.00 23.45           C  
ATOM   2428  CG  LEU A 703     -10.222 -64.925 105.595  1.00 38.26           C  
ATOM   2429  CD1 LEU A 703     -11.268 -64.598 104.527  1.00 37.29           C  
ATOM   2430  CD2 LEU A 703      -8.987 -65.552 104.955  1.00 34.59           C  
ATOM   2431  H   LEU A 703      -7.319 -63.365 106.244  1.00 27.79           H  
ATOM   2432  HA  LEU A 703      -9.690 -62.292 104.841  1.00 18.44           H  
ATOM   2433  HB2 LEU A 703      -9.285 -64.047 107.331  1.00 23.45           H  
ATOM   2434  HB3 LEU A 703     -10.851 -63.376 106.932  1.00 23.45           H  
ATOM   2435  HG  LEU A 703     -10.665 -65.684 106.254  1.00 38.26           H  
ATOM   2436 HD11 LEU A 703     -12.159 -64.149 104.978  1.00 37.29           H  
ATOM   2437 HD12 LEU A 703     -10.879 -63.907 103.773  1.00 37.29           H  
ATOM   2438 HD13 LEU A 703     -11.582 -65.510 104.008  1.00 37.29           H  
ATOM   2439 HD21 LEU A 703      -8.561 -64.910 104.178  1.00 34.59           H  
ATOM   2440 HD22 LEU A 703      -8.215 -65.753 105.706  1.00 34.59           H  
ATOM   2441 HD23 LEU A 703      -9.245 -66.507 104.483  1.00 34.59           H  
ATOM   2442  N   LEU A 704      -9.028 -60.110 106.068  1.00 33.73           N  
ATOM   2443  CA  LEU A 704      -9.071 -58.794 106.706  1.00 22.51           C  
ATOM   2444  C   LEU A 704     -10.511 -58.242 106.618  1.00 31.48           C  
ATOM   2445  O   LEU A 704     -11.105 -58.167 105.557  1.00 33.85           O  
ATOM   2446  CB  LEU A 704      -8.078 -57.864 105.994  1.00 21.03           C  
ATOM   2447  CG  LEU A 704      -7.867 -56.485 106.644  1.00 28.48           C  
ATOM   2448  CD1 LEU A 704      -7.347 -56.587 108.077  1.00 29.53           C  
ATOM   2449  CD2 LEU A 704      -6.882 -55.681 105.788  1.00 24.98           C  
ATOM   2450  H   LEU A 704      -8.661 -60.150 105.128  1.00 33.73           H  
ATOM   2451  HA  LEU A 704      -8.785 -58.931 107.754  1.00 22.51           H  
ATOM   2452  HB2 LEU A 704      -7.107 -58.375 105.928  1.00 21.03           H  
ATOM   2453  HB3 LEU A 704      -8.407 -57.715 104.956  1.00 21.03           H  
ATOM   2454  HG  LEU A 704      -8.820 -55.942 106.663  1.00 28.48           H  
ATOM   2455 HD11 LEU A 704      -8.075 -57.067 108.736  1.00 29.53           H  
ATOM   2456 HD12 LEU A 704      -6.418 -57.163 108.127  1.00 29.53           H  
ATOM   2457 HD13 LEU A 704      -7.152 -55.591 108.487  1.00 29.53           H  
ATOM   2458 HD21 LEU A 704      -5.937 -56.219 105.656  1.00 24.98           H  
ATOM   2459 HD22 LEU A 704      -7.301 -55.491 104.794  1.00 24.98           H  
ATOM   2460 HD23 LEU A 704      -6.651 -54.716 106.245  1.00 24.98           H  
ATOM   2461  N   ARG A 705     -11.045 -57.869 107.768  1.00 33.89           N  
ATOM   2462  CA  ARG A 705     -12.436 -57.443 107.901  1.00 29.91           C  
ATOM   2463  C   ARG A 705     -12.484 -55.896 107.774  1.00 36.70           C  
ATOM   2464  O   ARG A 705     -11.681 -55.179 108.339  1.00 35.69           O  
ATOM   2465  CB  ARG A 705     -12.991 -57.947 109.241  1.00 31.33           C  
ATOM   2466  CG  ARG A 705     -14.514 -58.142 109.256  1.00 43.34           C  
ATOM   2467  CD  ARG A 705     -14.929 -58.965 110.481  1.00 38.77           C  
ATOM   2468  NE  ARG A 705     -16.383 -59.128 110.586  1.00 47.55           N  
ATOM   2469  CZ  ARG A 705     -17.010 -60.043 111.309  1.00 52.65           C  
ATOM   2470  NH1 ARG A 705     -16.322 -60.852 112.087  1.00 50.40           N  
ATOM   2471  NH2 ARG A 705     -18.324 -60.143 111.254  1.00 57.95           N1+
ATOM   2472  H   ARG A 705     -10.468 -57.848 108.597  1.00 33.89           H  
ATOM   2473  HA  ARG A 705     -13.004 -57.891 107.077  1.00 29.91           H  
ATOM   2474  HB2 ARG A 705     -12.526 -58.916 109.468  1.00 31.33           H  
ATOM   2475  HB3 ARG A 705     -12.698 -57.271 110.054  1.00 31.33           H  
ATOM   2476  HG2 ARG A 705     -14.840 -58.670 108.352  1.00 43.34           H  
ATOM   2477  HG3 ARG A 705     -15.023 -57.173 109.255  1.00 43.34           H  
ATOM   2478  HD2 ARG A 705     -14.578 -58.475 111.390  1.00 38.77           H  
ATOM   2479  HD3 ARG A 705     -14.471 -59.956 110.399  1.00 38.77           H  
ATOM   2480  HE  ARG A 705     -16.943 -58.522 110.002  1.00 47.55           H  
ATOM   2481 HH11 ARG A 705     -15.316 -60.777 112.130  1.00 50.40           H  
ATOM   2482 HH12 ARG A 705     -16.800 -61.548 112.641  1.00 50.40           H  
ATOM   2483 HH21 ARG A 705     -18.853 -59.521 110.660  1.00 57.95           H  
ATOM   2484 HH22 ARG A 705     -18.800 -60.842 111.806  1.00 57.95           H  
ATOM   2485  N   ILE A 706     -13.460 -55.430 107.008  1.00 29.46           N  
ATOM   2486  CA  ILE A 706     -13.699 -54.000 106.793  1.00 25.54           C  
ATOM   2487  C   ILE A 706     -14.785 -53.614 107.822  1.00 32.17           C  
ATOM   2488  O   ILE A 706     -15.868 -54.173 107.853  1.00 36.25           O  
ATOM   2489  CB  ILE A 706     -14.157 -53.700 105.351  1.00 26.73           C  
ATOM   2490  CG1 ILE A 706     -13.179 -54.242 104.283  1.00 27.96           C  
ATOM   2491  CG2 ILE A 706     -14.392 -52.196 105.157  1.00 27.19           C  
ATOM   2492  CD1 ILE A 706     -11.749 -53.724 104.385  1.00 31.79           C  
ATOM   2493  H   ILE A 706     -14.086 -56.085 106.563  1.00 29.46           H  
ATOM   2494  HA  ILE A 706     -12.777 -53.452 107.013  1.00 25.54           H  
ATOM   2495  HB  ILE A 706     -15.120 -54.201 105.176  1.00 26.73           H  
ATOM   2496 HG12 ILE A 706     -13.156 -55.338 104.331  1.00 27.96           H  
ATOM   2497 HG13 ILE A 706     -13.568 -53.995 103.287  1.00 27.96           H  
ATOM   2498 HG21 ILE A 706     -15.222 -51.844 105.778  1.00 27.19           H  
ATOM   2499 HG22 ILE A 706     -13.506 -51.610 105.424  1.00 27.19           H  
ATOM   2500 HG23 ILE A 706     -14.648 -51.972 104.116  1.00 27.19           H  
ATOM   2501 HD11 ILE A 706     -11.708 -52.634 104.311  1.00 31.79           H  
ATOM   2502 HD12 ILE A 706     -11.275 -54.028 105.323  1.00 31.79           H  
ATOM   2503 HD13 ILE A 706     -11.147 -54.135 103.567  1.00 31.79           H  
ATOM   2504  N   LEU A 707     -14.417 -52.694 108.702  1.00 39.69           N  
ATOM   2505  CA  LEU A 707     -15.197 -52.327 109.875  1.00 31.78           C  
ATOM   2506  C   LEU A 707     -15.880 -50.957 109.674  1.00 36.76           C  
ATOM   2507  O   LEU A 707     -15.488 -50.155 108.839  1.00 34.36           O  
ATOM   2508  CB  LEU A 707     -14.345 -52.340 111.146  1.00 30.77           C  
ATOM   2509  CG  LEU A 707     -13.578 -53.658 111.365  1.00 34.03           C  
ATOM   2510  CD1 LEU A 707     -12.871 -53.627 112.716  1.00 37.97           C  
ATOM   2511  CD2 LEU A 707     -14.469 -54.890 111.279  1.00 36.09           C  
ATOM   2512  H   LEU A 707     -13.545 -52.204 108.562  1.00 39.69           H  
ATOM   2513  HA  LEU A 707     -15.987 -53.067 109.987  1.00 31.78           H  
ATOM   2514  HB2 LEU A 707     -13.622 -51.514 111.112  1.00 30.77           H  
ATOM   2515  HB3 LEU A 707     -14.992 -52.142 112.010  1.00 30.77           H  
ATOM   2516  HG  LEU A 707     -12.809 -53.745 110.590  1.00 34.03           H  
ATOM   2517 HD11 LEU A 707     -12.143 -52.818 112.723  1.00 37.97           H  
ATOM   2518 HD12 LEU A 707     -13.574 -53.461 113.538  1.00 37.97           H  
ATOM   2519 HD13 LEU A 707     -12.333 -54.561 112.909  1.00 37.97           H  
ATOM   2520 HD21 LEU A 707     -15.316 -54.812 111.964  1.00 36.09           H  
ATOM   2521 HD22 LEU A 707     -14.867 -55.038 110.274  1.00 36.09           H  
ATOM   2522 HD23 LEU A 707     -13.896 -55.789 111.520  1.00 36.09           H  
ATOM   2523  N   LYS A 708     -16.952 -50.753 110.427  1.00 44.34           N  
ATOM   2524  CA  LYS A 708     -17.685 -49.498 110.503  1.00 47.46           C  
ATOM   2525  C   LYS A 708     -17.537 -48.914 111.940  1.00 39.86           C  
ATOM   2526  O   LYS A 708     -17.560 -49.644 112.909  1.00 41.80           O  
ATOM   2527  CB  LYS A 708     -19.182 -49.693 110.203  1.00 43.00           C  
ATOM   2528  CG  LYS A 708     -19.524 -50.407 108.881  1.00 57.66           C  
ATOM   2529  CD  LYS A 708     -19.777 -51.924 109.028  1.00 60.85           C  
ATOM   2530  CE  LYS A 708     -18.716 -52.792 108.354  1.00 68.87           C  
ATOM   2531  NZ  LYS A 708     -18.341 -53.913 109.203  1.00 79.35           N1+
ATOM   2532  H   LYS A 708     -17.314 -51.521 110.975  1.00 44.34           H  
ATOM   2533  HA  LYS A 708     -17.267 -48.785 109.784  1.00 47.46           H  
ATOM   2534  HB2 LYS A 708     -19.667 -50.213 111.036  1.00 43.00           H  
ATOM   2535  HB3 LYS A 708     -19.642 -48.696 110.177  1.00 43.00           H  
ATOM   2536  HG2 LYS A 708     -20.465 -49.967 108.523  1.00 57.66           H  
ATOM   2537  HG3 LYS A 708     -18.778 -50.184 108.110  1.00 57.66           H  
ATOM   2538  HD2 LYS A 708     -20.735 -52.151 108.540  1.00 60.85           H  
ATOM   2539  HD3 LYS A 708     -19.925 -52.190 110.079  1.00 60.85           H  
ATOM   2540  HE2 LYS A 708     -17.800 -52.237 108.143  1.00 68.87           H  
ATOM   2541  HE3 LYS A 708     -19.085 -53.212 107.413  1.00 68.87           H  
ATOM   2542  HZ1 LYS A 708     -18.124 -53.629 110.188  1.00 79.35           H  
ATOM   2543  HZ2 LYS A 708     -19.063 -54.669 109.345  1.00 79.35           H  
ATOM   2544  HZ3 LYS A 708     -17.512 -54.421 108.866  1.00 79.35           H  
ATOM   2545  N   GLU A 709     -17.508 -47.595 112.038  1.00 38.63           N  
ATOM   2546  CA  GLU A 709     -17.391 -46.869 113.330  1.00 40.68           C  
ATOM   2547  C   GLU A 709     -18.729 -46.817 114.143  1.00 44.99           C  
ATOM   2548  O   GLU A 709     -18.851 -46.102 115.123  1.00 47.67           O  
ATOM   2549  CB  GLU A 709     -16.765 -45.477 113.108  1.00 50.63           C  
ATOM   2550  CG  GLU A 709     -16.311 -44.781 114.396  1.00 60.59           C  
ATOM   2551  CD  GLU A 709     -15.210 -43.782 114.131  1.00 66.26           C  
ATOM   2552  OE1 GLU A 709     -15.472 -42.766 113.466  1.00 63.18           O  
ATOM   2553  OE2 GLU A 709     -14.079 -44.019 114.591  1.00 57.39           O1-
ATOM   2554  H   GLU A 709     -17.515 -47.043 111.192  1.00 38.63           H  
ATOM   2555  HA  GLU A 709     -16.712 -47.468 113.949  1.00 40.68           H  
ATOM   2556  HB2 GLU A 709     -15.902 -45.584 112.437  1.00 50.63           H  
ATOM   2557  HB3 GLU A 709     -17.480 -44.832 112.582  1.00 50.63           H  
ATOM   2558  HG2 GLU A 709     -15.960 -45.513 115.130  1.00 60.59           H  
ATOM   2559  HG3 GLU A 709     -17.150 -44.245 114.855  1.00 60.59           H  
ATOM   2560  N   THR A 710     -19.637 -47.705 113.782  1.00 42.36           N  
ATOM   2561  CA  THR A 710     -20.830 -48.037 114.556  1.00 43.56           C  
ATOM   2562  C   THR A 710     -20.576 -49.261 115.463  1.00 51.55           C  
ATOM   2563  O   THR A 710     -21.366 -49.541 116.354  1.00 55.78           O  
ATOM   2564  CB  THR A 710     -22.005 -48.386 113.618  1.00 49.43           C  
ATOM   2565  OG1 THR A 710     -21.578 -49.310 112.601  1.00 45.63           O  
ATOM   2566  CG2 THR A 710     -22.540 -47.148 112.907  1.00 40.42           C  
ATOM   2567  H   THR A 710     -19.493 -48.221 112.926  1.00 42.36           H  
ATOM   2568  HA  THR A 710     -21.089 -47.199 115.214  1.00 43.56           H  
ATOM   2569  HB  THR A 710     -22.827 -48.854 114.171  1.00 49.43           H  
ATOM   2570 HG21 THR A 710     -22.890 -46.399 113.623  1.00 40.42           H  
ATOM   2571 HG22 THR A 710     -21.778 -46.695 112.265  1.00 40.42           H  
ATOM   2572 HG23 THR A 710     -23.376 -47.420 112.252  1.00 40.42           H  
ATOM   2573  HG1 THR A 710     -21.518 -50.190 113.023  1.00 45.63           H  
ATOM   2574  N   GLU A 711     -19.579 -50.054 115.108  1.00 50.16           N  
ATOM   2575  CA  GLU A 711     -19.353 -51.380 115.683  1.00 42.34           C  
ATOM   2576  C   GLU A 711     -18.551 -51.347 117.000  1.00 42.05           C  
ATOM   2577  O   GLU A 711     -18.485 -52.329 117.718  1.00 37.86           O  
ATOM   2578  CB  GLU A 711     -18.550 -52.251 114.719  1.00 38.78           C  
ATOM   2579  CG  GLU A 711     -19.266 -52.562 113.416  1.00 46.00           C  
ATOM   2580  CD  GLU A 711     -18.299 -53.384 112.610  1.00 58.01           C  
ATOM   2581  OE1 GLU A 711     -17.933 -52.950 111.514  1.00 49.86           O  
ATOM   2582  OE2 GLU A 711     -17.906 -54.471 113.052  1.00 75.61           O1-
ATOM   2583  H   GLU A 711     -18.934 -49.733 114.401  1.00 50.16           H  
ATOM   2584  HA  GLU A 711     -20.325 -51.837 115.903  1.00 42.34           H  
ATOM   2585  HB2 GLU A 711     -17.579 -51.783 114.510  1.00 38.78           H  
ATOM   2586  HB3 GLU A 711     -18.322 -53.194 115.221  1.00 38.78           H  
ATOM   2587  HG2 GLU A 711     -19.536 -51.650 112.878  1.00 46.00           H  
ATOM   2588  HG3 GLU A 711     -20.182 -53.132 113.599  1.00 46.00           H  
ATOM   2589  N   PHE A 712     -17.806 -50.274 117.197  1.00 32.94           N  
ATOM   2590  CA  PHE A 712     -16.838 -50.182 118.274  1.00 31.92           C  
ATOM   2591  C   PHE A 712     -16.961 -48.874 119.066  1.00 39.15           C  
ATOM   2592  O   PHE A 712     -17.301 -47.824 118.546  1.00 39.63           O  
ATOM   2593  CB  PHE A 712     -15.387 -50.427 117.814  1.00 35.43           C  
ATOM   2594  CG  PHE A 712     -14.915 -49.671 116.590  1.00 32.59           C  
ATOM   2595  CD1 PHE A 712     -14.559 -48.347 116.673  1.00 31.65           C  
ATOM   2596  CD2 PHE A 712     -14.794 -50.314 115.386  1.00 33.36           C  
ATOM   2597  CE1 PHE A 712     -14.078 -47.678 115.574  1.00 30.56           C  
ATOM   2598  CE2 PHE A 712     -14.313 -49.653 114.286  1.00 34.59           C  
ATOM   2599  CZ  PHE A 712     -13.960 -48.332 114.379  1.00 30.97           C  
ATOM   2600  H   PHE A 712     -17.904 -49.478 116.583  1.00 32.94           H  
ATOM   2601  HA  PHE A 712     -17.092 -50.973 118.985  1.00 31.92           H  
ATOM   2602  HB2 PHE A 712     -14.686 -50.217 118.632  1.00 35.43           H  
ATOM   2603  HB3 PHE A 712     -15.269 -51.496 117.605  1.00 35.43           H  
ATOM   2604  HD1 PHE A 712     -14.658 -47.825 117.614  1.00 31.65           H  
ATOM   2605  HD2 PHE A 712     -15.082 -51.352 115.302  1.00 33.36           H  
ATOM   2606  HE1 PHE A 712     -13.794 -46.639 115.654  1.00 30.56           H  
ATOM   2607  HE2 PHE A 712     -14.211 -50.174 113.346  1.00 34.59           H  
ATOM   2608  HZ  PHE A 712     -13.589 -47.809 113.510  1.00 30.97           H  
ATOM   2609  N   LYS A 713     -16.625 -48.974 120.342  1.00 45.92           N  
ATOM   2610  CA  LYS A 713     -16.514 -47.823 121.223  1.00 35.75           C  
ATOM   2611  C   LYS A 713     -15.009 -47.619 121.504  1.00 44.75           C  
ATOM   2612  O   LYS A 713     -14.340 -48.481 122.041  1.00 39.13           O  
ATOM   2613  CB  LYS A 713     -17.344 -47.916 122.524  1.00 40.16           C  
ATOM   2614  CG  LYS A 713     -17.193 -49.197 123.360  1.00 55.70           C  
ATOM   2615  CD  LYS A 713     -17.834 -49.067 124.759  1.00 55.41           C  
ATOM   2616  CE  LYS A 713     -17.687 -50.354 125.573  1.00 69.74           C  
ATOM   2617  NZ  LYS A 713     -17.892 -50.121 126.996  1.00 71.35           N1+
ATOM   2618  H   LYS A 713     -16.394 -49.882 120.720  1.00 45.92           H  
ATOM   2619  HA  LYS A 713     -16.877 -46.935 120.691  1.00 35.75           H  
ATOM   2620  HB2 LYS A 713     -17.092 -47.051 123.150  1.00 40.16           H  
ATOM   2621  HB3 LYS A 713     -18.405 -47.813 122.262  1.00 40.16           H  
ATOM   2622  HG2 LYS A 713     -17.657 -50.033 122.824  1.00 55.70           H  
ATOM   2623  HG3 LYS A 713     -16.134 -49.437 123.489  1.00 55.70           H  
ATOM   2624  HD2 LYS A 713     -18.898 -48.821 124.656  1.00 55.41           H  
ATOM   2625  HD3 LYS A 713     -17.370 -48.230 125.291  1.00 55.41           H  
ATOM   2626  HE2 LYS A 713     -16.692 -50.789 125.475  1.00 69.74           H  
ATOM   2627  HE3 LYS A 713     -18.427 -51.091 125.251  1.00 69.74           H  
ATOM   2628  HZ1 LYS A 713     -18.183 -49.198 127.304  1.00 71.35           H  
ATOM   2629  HZ2 LYS A 713     -18.646 -50.763 127.368  1.00 71.35           H  
ATOM   2630  HZ3 LYS A 713     -17.059 -50.384 127.594  1.00 71.35           H  
ATOM   2631  N   LYS A 714     -14.507 -46.448 121.136  1.00 47.08           N  
ATOM   2632  CA  LYS A 714     -13.145 -45.981 121.448  1.00 42.06           C  
ATOM   2633  C   LYS A 714     -13.341 -45.143 122.724  1.00 46.76           C  
ATOM   2634  O   LYS A 714     -14.023 -44.134 122.700  1.00 56.68           O  
ATOM   2635  CB  LYS A 714     -12.560 -45.096 120.330  1.00 42.14           C  
ATOM   2636  CG  LYS A 714     -11.987 -45.943 119.194  1.00 39.99           C  
ATOM   2637  CD  LYS A 714     -11.363 -45.152 118.034  1.00 45.75           C  
ATOM   2638  CE  LYS A 714     -12.380 -44.347 117.234  1.00 47.60           C  
ATOM   2639  NZ  LYS A 714     -11.903 -44.132 115.875  1.00 54.92           N1+
ATOM   2640  H   LYS A 714     -15.110 -45.775 120.685  1.00 47.08           H  
ATOM   2641  HA  LYS A 714     -12.495 -46.837 121.658  1.00 42.06           H  
ATOM   2642  HB2 LYS A 714     -13.325 -44.412 119.944  1.00 42.14           H  
ATOM   2643  HB3 LYS A 714     -11.755 -44.473 120.740  1.00 42.14           H  
ATOM   2644  HG2 LYS A 714     -11.207 -46.591 119.612  1.00 39.99           H  
ATOM   2645  HG3 LYS A 714     -12.770 -46.599 118.800  1.00 39.99           H  
ATOM   2646  HD2 LYS A 714     -10.867 -45.877 117.378  1.00 45.75           H  
ATOM   2647  HD3 LYS A 714     -10.577 -44.488 118.412  1.00 45.75           H  
ATOM   2648  HE2 LYS A 714     -12.561 -43.365 117.680  1.00 47.60           H  
ATOM   2649  HE3 LYS A 714     -13.332 -44.878 117.153  1.00 47.60           H  
ATOM   2650  HZ1 LYS A 714     -11.636 -44.992 115.370  1.00 54.92           H  
ATOM   2651  HZ2 LYS A 714     -12.673 -43.765 115.263  1.00 54.92           H  
ATOM   2652  HZ3 LYS A 714     -11.041 -43.536 115.756  1.00 54.92           H  
ATOM   2653  N   ILE A 715     -12.896 -45.682 123.849  1.00 51.96           N  
ATOM   2654  CA  ILE A 715     -13.258 -45.148 125.166  1.00 45.92           C  
ATOM   2655  C   ILE A 715     -12.076 -44.400 125.815  1.00 48.95           C  
ATOM   2656  O   ILE A 715     -12.261 -43.430 126.534  1.00 55.27           O  
ATOM   2657  CB  ILE A 715     -13.689 -46.279 126.145  1.00 47.20           C  
ATOM   2658  CG1 ILE A 715     -14.446 -47.427 125.459  1.00 46.86           C  
ATOM   2659  CG2 ILE A 715     -14.534 -45.695 127.290  1.00 51.05           C  
ATOM   2660  CD1 ILE A 715     -14.572 -48.643 126.359  1.00 53.64           C  
ATOM   2661  H   ILE A 715     -12.318 -46.508 123.808  1.00 51.96           H  
ATOM   2662  HA  ILE A 715     -14.077 -44.429 125.045  1.00 45.92           H  
ATOM   2663  HB  ILE A 715     -12.787 -46.716 126.590  1.00 47.20           H  
ATOM   2664 HG12 ILE A 715     -15.432 -47.087 125.129  1.00 46.86           H  
ATOM   2665 HG13 ILE A 715     -13.914 -47.761 124.568  1.00 46.86           H  
ATOM   2666 HG21 ILE A 715     -14.010 -44.885 127.806  1.00 51.05           H  
ATOM   2667 HG22 ILE A 715     -15.482 -45.297 126.915  1.00 51.05           H  
ATOM   2668 HG23 ILE A 715     -14.763 -46.453 128.045  1.00 51.05           H  
ATOM   2669 HD11 ILE A 715     -13.611 -48.904 126.815  1.00 53.64           H  
ATOM   2670 HD12 ILE A 715     -15.301 -48.465 127.153  1.00 53.64           H  
ATOM   2671 HD13 ILE A 715     -14.899 -49.507 125.777  1.00 53.64           H  
ATOM   2672  N   LYS A 716     -10.912 -45.022 125.744  1.00 44.95           N  
ATOM   2673  CA  LYS A 716      -9.792 -44.716 126.626  1.00 35.08           C  
ATOM   2674  C   LYS A 716      -8.543 -44.562 125.734  1.00 42.99           C  
ATOM   2675  O   LYS A 716      -8.286 -45.344 124.839  1.00 47.84           O  
ATOM   2676  CB  LYS A 716      -9.629 -45.861 127.645  1.00 45.76           C  
ATOM   2677  CG  LYS A 716     -10.734 -45.902 128.723  1.00 61.17           C  
ATOM   2678  CD  LYS A 716     -11.014 -47.333 129.211  1.00 63.85           C  
ATOM   2679  CE  LYS A 716     -12.130 -47.385 130.256  1.00 69.25           C  
ATOM   2680  NZ  LYS A 716     -12.378 -48.769 130.653  1.00 68.92           N1+
ATOM   2681  H   LYS A 716     -10.784 -45.754 125.061  1.00 44.95           H  
ATOM   2682  HA  LYS A 716      -9.973 -43.775 127.158  1.00 35.08           H  
ATOM   2683  HB2 LYS A 716      -9.635 -46.811 127.103  1.00 45.76           H  
ATOM   2684  HB3 LYS A 716      -8.652 -45.790 128.139  1.00 45.76           H  
ATOM   2685  HG2 LYS A 716     -10.431 -45.271 129.568  1.00 61.17           H  
ATOM   2686  HG3 LYS A 716     -11.666 -45.479 128.343  1.00 61.17           H  
ATOM   2687  HD2 LYS A 716     -10.091 -47.751 129.631  1.00 63.85           H  
ATOM   2688  HD3 LYS A 716     -11.290 -47.962 128.355  1.00 63.85           H  
ATOM   2689  HE2 LYS A 716     -13.072 -46.981 129.877  1.00 69.25           H  
ATOM   2690  HE3 LYS A 716     -11.840 -46.840 131.160  1.00 69.25           H  
ATOM   2691  HZ1 LYS A 716     -11.503 -49.310 130.822  1.00 68.92           H  
ATOM   2692  HZ2 LYS A 716     -12.889 -48.879 131.546  1.00 68.92           H  
ATOM   2693  HZ3 LYS A 716     -12.974 -49.329 129.983  1.00 68.92           H  
ATOM   2694  N   VAL A 717      -7.772 -43.521 125.999  1.00 33.33           N  
ATOM   2695  CA  VAL A 717      -6.522 -43.246 125.282  1.00 40.22           C  
ATOM   2696  C   VAL A 717      -5.456 -44.122 125.974  1.00 47.88           C  
ATOM   2697  O   VAL A 717      -5.455 -44.263 127.186  1.00 42.50           O  
ATOM   2698  CB  VAL A 717      -6.124 -41.754 125.352  1.00 41.78           C  
ATOM   2699  CG1 VAL A 717      -4.902 -41.465 124.470  1.00 43.22           C  
ATOM   2700  CG2 VAL A 717      -7.273 -40.831 124.930  1.00 49.87           C  
ATOM   2701  H   VAL A 717      -8.017 -42.885 126.745  1.00 33.33           H  
ATOM   2702  HA  VAL A 717      -6.642 -43.561 124.240  1.00 40.22           H  
ATOM   2703  HB  VAL A 717      -5.858 -41.499 126.386  1.00 41.78           H  
ATOM   2704 HG11 VAL A 717      -4.018 -41.998 124.829  1.00 43.22           H  
ATOM   2705 HG12 VAL A 717      -5.083 -41.761 123.431  1.00 43.22           H  
ATOM   2706 HG13 VAL A 717      -4.659 -40.397 124.480  1.00 43.22           H  
ATOM   2707 HG21 VAL A 717      -7.630 -41.076 123.926  1.00 49.87           H  
ATOM   2708 HG22 VAL A 717      -8.120 -40.905 125.618  1.00 49.87           H  
ATOM   2709 HG23 VAL A 717      -6.951 -39.784 124.928  1.00 49.87           H  
ATOM   2710  N   LEU A 718      -4.584 -44.724 125.175  1.00 46.64           N  
ATOM   2711  CA  LEU A 718      -3.412 -45.421 125.686  1.00 48.30           C  
ATOM   2712  C   LEU A 718      -2.180 -44.528 125.471  1.00 38.46           C  
ATOM   2713  O   LEU A 718      -1.458 -44.243 126.416  1.00 44.05           O  
ATOM   2714  CB  LEU A 718      -3.224 -46.793 125.025  1.00 41.42           C  
ATOM   2715  CG  LEU A 718      -4.324 -47.813 125.376  1.00 38.57           C  
ATOM   2716  CD1 LEU A 718      -4.169 -49.066 124.511  1.00 28.07           C  
ATOM   2717  CD2 LEU A 718      -4.299 -48.203 126.855  1.00 33.41           C  
ATOM   2718  H   LEU A 718      -4.742 -44.701 124.178  1.00 46.64           H  
ATOM   2719  HA  LEU A 718      -3.503 -45.546 126.770  1.00 48.30           H  
ATOM   2720  HB2 LEU A 718      -3.190 -46.676 123.937  1.00 41.42           H  
ATOM   2721  HB3 LEU A 718      -2.247 -47.199 125.314  1.00 41.42           H  
ATOM   2722  HG  LEU A 718      -5.302 -47.373 125.150  1.00 38.57           H  
ATOM   2723 HD11 LEU A 718      -4.247 -48.818 123.449  1.00 28.07           H  
ATOM   2724 HD12 LEU A 718      -3.200 -49.543 124.679  1.00 28.07           H  
ATOM   2725 HD13 LEU A 718      -4.946 -49.803 124.736  1.00 28.07           H  
ATOM   2726 HD21 LEU A 718      -3.307 -48.555 127.157  1.00 33.41           H  
ATOM   2727 HD22 LEU A 718      -4.570 -47.358 127.495  1.00 33.41           H  
ATOM   2728 HD23 LEU A 718      -5.016 -49.004 127.061  1.00 33.41           H  
ATOM   2729  N   GLY A 719      -1.902 -44.168 124.233  1.00 47.90           N  
ATOM   2730  CA  GLY A 719      -0.659 -43.492 123.932  1.00 49.26           C  
ATOM   2731  C   GLY A 719      -0.544 -43.008 122.490  1.00 56.54           C  
ATOM   2732  O   GLY A 719      -1.517 -42.864 121.770  1.00 58.88           O  
ATOM   2733  H   GLY A 719      -2.558 -44.376 123.494  1.00 47.90           H  
ATOM   2734  HA2 GLY A 719      -0.549 -42.627 124.596  1.00 49.26           H  
ATOM   2735  HA3 GLY A 719       0.156 -44.192 124.135  1.00 49.26           H  
ATOM   2736  N   SER A 720       0.687 -42.719 122.102  1.00 75.76           N  
ATOM   2737  CA  SER A 720       0.987 -42.156 120.788  1.00 83.09           C  
ATOM   2738  C   SER A 720       2.475 -42.306 120.443  1.00 89.53           C  
ATOM   2739  O   SER A 720       3.305 -42.512 121.319  1.00 84.31           O  
ATOM   2740  CB  SER A 720       0.564 -40.681 120.700  1.00 74.39           C  
ATOM   2741  OG  SER A 720       1.381 -39.769 121.453  1.00 94.70           O  
ATOM   2742  H   SER A 720       1.463 -42.929 122.713  1.00 75.76           H  
ATOM   2743  HA  SER A 720       0.415 -42.747 120.066  1.00 83.09           H  
ATOM   2744  HB2 SER A 720      -0.459 -40.547 121.056  1.00 74.39           H  
ATOM   2745  HB3 SER A 720       0.596 -40.339 119.666  1.00 74.39           H  
ATOM   2746  HG  SER A 720       1.619 -40.236 122.282  1.00 94.70           H  
ATOM   2747  N   GLY A 721       2.782 -42.211 119.159  1.00100.79           N  
ATOM   2748  CA  GLY A 721       4.149 -42.257 118.672  1.00104.64           C  
ATOM   2749  C   GLY A 721       4.267 -41.504 117.342  1.00111.68           C  
ATOM   2750  O   GLY A 721       3.710 -41.910 116.330  1.00111.34           O  
ATOM   2751  H   GLY A 721       2.040 -42.162 118.476  1.00100.79           H  
ATOM   2752  HA2 GLY A 721       4.831 -41.846 119.423  1.00104.64           H  
ATOM   2753  HA3 GLY A 721       4.414 -43.305 118.502  1.00104.64           H  
ATOM   2754  N   ALA A 722       4.950 -40.371 117.395  1.00113.36           N  
ATOM   2755  CA  ALA A 722       5.076 -39.423 116.280  1.00114.62           C  
ATOM   2756  C   ALA A 722       3.664 -39.011 115.782  1.00114.14           C  
ATOM   2757  O   ALA A 722       2.946 -38.338 116.514  1.00104.31           O  
ATOM   2758  CB  ALA A 722       6.043 -39.909 115.209  1.00105.97           C  
ATOM   2759  H   ALA A 722       5.476 -40.154 118.230  1.00113.36           H  
ATOM   2760  HA  ALA A 722       5.507 -38.512 116.716  1.00114.62           H  
ATOM   2761  HB1 ALA A 722       7.044 -40.047 115.633  1.00105.97           H  
ATOM   2762  HB2 ALA A 722       5.744 -40.869 114.777  1.00105.97           H  
ATOM   2763  HB3 ALA A 722       6.117 -39.180 114.396  1.00105.97           H  
ATOM   2764  N   PHE A 723       3.202 -39.716 114.758  1.00113.23           N  
ATOM   2765  CA  PHE A 723       2.040 -39.370 113.934  1.00111.56           C  
ATOM   2766  C   PHE A 723       0.808 -40.172 114.433  1.00105.31           C  
ATOM   2767  O   PHE A 723      -0.334 -39.776 114.221  1.00100.01           O  
ATOM   2768  CB  PHE A 723       2.288 -39.683 112.451  1.00  0.00           C  
ATOM   2769  CG  PHE A 723       3.539 -39.017 111.914  1.00  0.00           C  
ATOM   2770  CD1 PHE A 723       4.689 -39.784 111.634  1.00  0.00           C  
ATOM   2771  CE1 PHE A 723       5.861 -39.156 111.178  1.00  0.00           C  
ATOM   2772  CZ  PHE A 723       5.889 -37.762 110.997  1.00  0.00           C  
ATOM   2773  CE2 PHE A 723       4.744 -36.996 111.276  1.00  0.00           C  
ATOM   2774  CD2 PHE A 723       3.572 -37.622 111.735  1.00  0.00           C  
ATOM   2775  H   PHE A 723       3.610 -40.648 114.681  1.00113.23           H  
ATOM   2776  HA  PHE A 723       1.822 -38.305 114.083  1.00111.56           H  
ATOM   2777  HB2 PHE A 723       2.363 -40.769 112.306  1.00  0.00           H  
ATOM   2778  HB3 PHE A 723       1.426 -39.367 111.850  1.00  0.00           H  
ATOM   2779  HD1 PHE A 723       4.675 -40.855 111.771  1.00  0.00           H  
ATOM   2780  HD2 PHE A 723       2.697 -37.027 111.950  1.00  0.00           H  
ATOM   2781  HE1 PHE A 723       6.741 -39.745 110.965  1.00  0.00           H  
ATOM   2782  HE2 PHE A 723       4.766 -35.925 111.138  1.00  0.00           H  
ATOM   2783  HZ  PHE A 723       6.789 -37.280 110.645  1.00  0.00           H  
ATOM   2784  N   GLY A 724       1.073 -41.314 115.046  1.00 98.37           N  
ATOM   2785  CA  GLY A 724       0.055 -42.282 115.398  1.00 91.43           C  
ATOM   2786  C   GLY A 724      -0.418 -42.036 116.836  1.00 80.67           C  
ATOM   2787  O   GLY A 724       0.354 -41.675 117.711  1.00 87.96           O  
ATOM   2788  H   GLY A 724       2.017 -41.502 115.352  1.00 98.37           H  
ATOM   2789  HA2 GLY A 724      -0.776 -42.222 114.690  1.00 91.43           H  
ATOM   2790  HA3 GLY A 724       0.501 -43.279 115.346  1.00 91.43           H  
ATOM   2791  N   THR A 725      -1.705 -42.253 117.052  1.00 48.58           N  
ATOM   2792  CA  THR A 725      -2.329 -42.337 118.376  1.00 47.54           C  
ATOM   2793  C   THR A 725      -2.924 -43.743 118.488  1.00 44.47           C  
ATOM   2794  O   THR A 725      -3.316 -44.345 117.501  1.00 47.58           O  
ATOM   2795  CB  THR A 725      -3.416 -41.279 118.655  1.00 49.29           C  
ATOM   2796  OG1 THR A 725      -4.237 -40.982 117.520  1.00 48.52           O  
ATOM   2797  CG2 THR A 725      -2.824 -39.974 119.169  1.00 60.03           C  
ATOM   2798  H   THR A 725      -2.316 -42.405 116.263  1.00 48.58           H  
ATOM   2799  HA  THR A 725      -1.550 -42.259 119.138  1.00 47.54           H  
ATOM   2800  HB  THR A 725      -4.091 -41.649 119.433  1.00 49.29           H  
ATOM   2801 HG21 THR A 725      -2.482 -40.089 120.201  1.00 60.03           H  
ATOM   2802 HG22 THR A 725      -1.968 -39.659 118.567  1.00 60.03           H  
ATOM   2803 HG23 THR A 725      -3.564 -39.167 119.140  1.00 60.03           H  
ATOM   2804  HG1 THR A 725      -3.686 -41.018 116.715  1.00 48.52           H  
ATOM   2805  N   VAL A 726      -2.978 -44.256 119.709  1.00 47.03           N  
ATOM   2806  CA  VAL A 726      -3.524 -45.577 119.987  1.00 42.54           C  
ATOM   2807  C   VAL A 726      -4.476 -45.504 121.203  1.00 35.58           C  
ATOM   2808  O   VAL A 726      -4.181 -44.969 122.256  1.00 35.03           O  
ATOM   2809  CB  VAL A 726      -2.427 -46.655 120.077  1.00 37.46           C  
ATOM   2810  CG1 VAL A 726      -1.335 -46.334 121.090  1.00 33.76           C  
ATOM   2811  CG2 VAL A 726      -2.998 -48.049 120.346  1.00 29.58           C  
ATOM   2812  H   VAL A 726      -2.619 -43.719 120.486  1.00 47.03           H  
ATOM   2813  HA  VAL A 726      -4.139 -45.837 119.124  1.00 42.54           H  
ATOM   2814  HB  VAL A 726      -1.933 -46.693 119.096  1.00 37.46           H  
ATOM   2815 HG11 VAL A 726      -0.851 -45.380 120.869  1.00 33.76           H  
ATOM   2816 HG12 VAL A 726      -1.719 -46.306 122.112  1.00 33.76           H  
ATOM   2817 HG13 VAL A 726      -0.556 -47.099 121.038  1.00 33.76           H  
ATOM   2818 HG21 VAL A 726      -3.463 -48.110 121.334  1.00 29.58           H  
ATOM   2819 HG22 VAL A 726      -3.747 -48.318 119.597  1.00 29.58           H  
ATOM   2820 HG23 VAL A 726      -2.206 -48.804 120.306  1.00 29.58           H  
ATOM   2821  N   TYR A 727      -5.653 -46.068 120.980  1.00 34.85           N  
ATOM   2822  CA  TYR A 727      -6.820 -46.029 121.860  1.00 37.46           C  
ATOM   2823  C   TYR A 727      -7.153 -47.477 122.282  1.00 41.42           C  
ATOM   2824  O   TYR A 727      -6.738 -48.437 121.660  1.00 41.53           O  
ATOM   2825  CB  TYR A 727      -8.046 -45.420 121.152  1.00 43.16           C  
ATOM   2826  CG  TYR A 727      -7.764 -44.050 120.581  1.00 51.68           C  
ATOM   2827  CD1 TYR A 727      -7.887 -42.912 121.352  1.00 48.92           C  
ATOM   2828  CD2 TYR A 727      -7.293 -43.913 119.289  1.00 53.86           C  
ATOM   2829  CE1 TYR A 727      -7.527 -41.680 120.862  1.00 52.14           C  
ATOM   2830  CE2 TYR A 727      -6.931 -42.684 118.792  1.00 52.35           C  
ATOM   2831  CZ  TYR A 727      -7.053 -41.575 119.585  1.00 58.79           C  
ATOM   2832  OH  TYR A 727      -6.650 -40.348 119.143  1.00 61.34           O  
ATOM   2833  H   TYR A 727      -5.785 -46.582 120.121  1.00 34.85           H  
ATOM   2834  HA  TYR A 727      -6.565 -45.445 122.750  1.00 37.46           H  
ATOM   2835  HB2 TYR A 727      -8.385 -46.083 120.344  1.00 43.16           H  
ATOM   2836  HB3 TYR A 727      -8.893 -45.358 121.848  1.00 43.16           H  
ATOM   2837  HD1 TYR A 727      -8.272 -42.991 122.358  1.00 48.92           H  
ATOM   2838  HD2 TYR A 727      -7.207 -44.787 118.660  1.00 53.86           H  
ATOM   2839  HE1 TYR A 727      -7.619 -40.801 121.482  1.00 52.14           H  
ATOM   2840  HE2 TYR A 727      -6.555 -42.594 117.784  1.00 52.35           H  
ATOM   2841  HH  TYR A 727      -6.151 -40.478 118.310  1.00 61.34           H  
ATOM   2842  N   LYS A 728      -7.840 -47.580 123.411  1.00 33.93           N  
ATOM   2843  CA  LYS A 728      -8.453 -48.806 123.934  1.00 35.09           C  
ATOM   2844  C   LYS A 728      -9.980 -48.703 123.735  1.00 37.19           C  
ATOM   2845  O   LYS A 728     -10.603 -47.689 123.973  1.00 39.10           O  
ATOM   2846  CB  LYS A 728      -8.100 -48.938 125.423  1.00 44.70           C  
ATOM   2847  CG  LYS A 728      -8.691 -50.152 126.146  1.00 49.73           C  
ATOM   2848  CD  LYS A 728      -8.281 -50.144 127.625  1.00 55.78           C  
ATOM   2849  CE  LYS A 728      -8.861 -51.310 128.419  1.00 70.18           C  
ATOM   2850  NZ  LYS A 728      -8.508 -51.129 129.825  1.00 75.70           N1+
ATOM   2851  H   LYS A 728      -7.902 -46.772 124.014  1.00 33.93           H  
ATOM   2852  HA  LYS A 728      -8.063 -49.666 123.381  1.00 35.09           H  
ATOM   2853  HB2 LYS A 728      -7.011 -48.980 125.517  1.00 44.70           H  
ATOM   2854  HB3 LYS A 728      -8.406 -48.029 125.946  1.00 44.70           H  
ATOM   2855  HG2 LYS A 728      -9.784 -50.145 126.078  1.00 49.73           H  
ATOM   2856  HG3 LYS A 728      -8.329 -51.061 125.660  1.00 49.73           H  
ATOM   2857  HD2 LYS A 728      -8.607 -49.198 128.077  1.00 55.78           H  
ATOM   2858  HD3 LYS A 728      -7.186 -50.166 127.698  1.00 55.78           H  
ATOM   2859  HE2 LYS A 728      -8.437 -52.267 128.115  1.00 70.18           H  
ATOM   2860  HE3 LYS A 728      -9.953 -51.349 128.359  1.00 70.18           H  
ATOM   2861  HZ1 LYS A 728      -8.871 -51.869 130.483  1.00 75.70           H  
ATOM   2862  HZ2 LYS A 728      -7.516 -51.034 130.051  1.00 75.70           H  
ATOM   2863  HZ3 LYS A 728      -9.013 -50.317 130.238  1.00 75.70           H  
ATOM   2864  N   GLY A 729     -10.577 -49.824 123.360  1.00 27.69           N  
ATOM   2865  CA  GLY A 729     -11.987 -49.909 123.058  1.00 25.07           C  
ATOM   2866  C   GLY A 729     -12.576 -51.320 123.156  1.00 23.34           C  
ATOM   2867  O   GLY A 729     -11.980 -52.258 123.637  1.00 30.40           O  
ATOM   2868  H   GLY A 729     -10.039 -50.674 123.279  1.00 27.69           H  
ATOM   2869  HA2 GLY A 729     -12.538 -49.259 123.741  1.00 25.07           H  
ATOM   2870  HA3 GLY A 729     -12.104 -49.547 122.032  1.00 25.07           H  
ATOM   2871  N   LEU A 730     -13.816 -51.415 122.711  1.00 34.78           N  
ATOM   2872  CA  LEU A 730     -14.567 -52.671 122.593  1.00 35.22           C  
ATOM   2873  C   LEU A 730     -15.175 -52.665 121.186  1.00 38.66           C  
ATOM   2874  O   LEU A 730     -15.651 -51.652 120.710  1.00 36.31           O  
ATOM   2875  CB  LEU A 730     -15.690 -52.720 123.635  1.00 47.09           C  
ATOM   2876  CG  LEU A 730     -16.474 -54.045 123.697  1.00 42.34           C  
ATOM   2877  CD1 LEU A 730     -15.635 -55.157 124.312  1.00 54.23           C  
ATOM   2878  CD2 LEU A 730     -17.755 -53.861 124.508  1.00 36.24           C  
ATOM   2879  H   LEU A 730     -14.298 -50.573 122.430  1.00 34.78           H  
ATOM   2880  HA  LEU A 730     -13.878 -53.509 122.704  1.00 35.22           H  
ATOM   2881  HB2 LEU A 730     -15.274 -52.497 124.626  1.00 47.09           H  
ATOM   2882  HB3 LEU A 730     -16.400 -51.918 123.409  1.00 47.09           H  
ATOM   2883  HG  LEU A 730     -16.772 -54.352 122.689  1.00 42.34           H  
ATOM   2884 HD11 LEU A 730     -14.791 -55.389 123.671  1.00 54.23           H  
ATOM   2885 HD12 LEU A 730     -15.240 -54.869 125.291  1.00 54.23           H  
ATOM   2886 HD13 LEU A 730     -16.215 -56.077 124.429  1.00 54.23           H  
ATOM   2887 HD21 LEU A 730     -17.542 -53.508 125.522  1.00 36.24           H  
ATOM   2888 HD22 LEU A 730     -18.419 -53.139 124.023  1.00 36.24           H  
ATOM   2889 HD23 LEU A 730     -18.299 -54.806 124.584  1.00 36.24           H  
ATOM   2890  N   TRP A 731     -15.143 -53.815 120.532  1.00 33.67           N  
ATOM   2891  CA  TRP A 731     -15.663 -54.060 119.182  1.00 30.94           C  
ATOM   2892  C   TRP A 731     -16.725 -55.181 119.259  1.00 36.51           C  
ATOM   2893  O   TRP A 731     -16.562 -56.185 119.926  1.00 37.51           O  
ATOM   2894  CB  TRP A 731     -14.493 -54.440 118.262  1.00 35.37           C  
ATOM   2895  CG  TRP A 731     -14.849 -54.835 116.867  1.00 35.46           C  
ATOM   2896  CD1 TRP A 731     -15.806 -54.296 116.077  1.00 37.41           C  
ATOM   2897  CD2 TRP A 731     -14.303 -55.936 116.141  1.00 35.67           C  
ATOM   2898  NE1 TRP A 731     -15.898 -54.991 114.908  1.00 40.45           N  
ATOM   2899  CE2 TRP A 731     -14.984 -56.006 114.922  1.00 39.33           C  
ATOM   2900  CE3 TRP A 731     -13.303 -56.869 116.404  1.00 39.58           C  
ATOM   2901  CZ2 TRP A 731     -14.705 -56.970 113.970  1.00 38.42           C  
ATOM   2902  CZ3 TRP A 731     -13.024 -57.820 115.459  1.00 37.58           C  
ATOM   2903  CH2 TRP A 731     -13.722 -57.867 114.257  1.00 36.70           C  
ATOM   2904  H   TRP A 731     -14.713 -54.620 120.965  1.00 33.67           H  
ATOM   2905  HA  TRP A 731     -16.143 -53.147 118.824  1.00 30.94           H  
ATOM   2906  HB2 TRP A 731     -13.790 -53.600 118.210  1.00 35.37           H  
ATOM   2907  HB3 TRP A 731     -13.948 -55.269 118.728  1.00 35.37           H  
ATOM   2908  HD1 TRP A 731     -16.410 -53.439 116.336  1.00 37.41           H  
ATOM   2909  HE1 TRP A 731     -16.538 -54.788 114.153  1.00 40.45           H  
ATOM   2910  HE3 TRP A 731     -12.759 -56.844 117.336  1.00 39.58           H  
ATOM   2911  HZ2 TRP A 731     -15.246 -57.010 113.036  1.00 38.42           H  
ATOM   2912  HZ3 TRP A 731     -12.248 -58.547 115.651  1.00 37.58           H  
ATOM   2913  HH2 TRP A 731     -13.479 -58.632 113.535  1.00 36.70           H  
ATOM   2914  N   ILE A 732     -17.834 -54.958 118.576  1.00 41.91           N  
ATOM   2915  CA  ILE A 732     -18.938 -55.906 118.380  1.00 43.72           C  
ATOM   2916  C   ILE A 732     -18.962 -56.160 116.844  1.00 45.50           C  
ATOM   2917  O   ILE A 732     -19.335 -55.256 116.122  1.00 46.75           O  
ATOM   2918  CB  ILE A 732     -20.287 -55.280 118.840  1.00 40.53           C  
ATOM   2919  CG1 ILE A 732     -20.179 -54.675 120.258  1.00 39.15           C  
ATOM   2920  CG2 ILE A 732     -21.399 -56.334 118.754  1.00 45.37           C  
ATOM   2921  CD1 ILE A 732     -21.464 -54.030 120.758  1.00 34.99           C  
ATOM   2922  H   ILE A 732     -17.971 -54.066 118.122  1.00 41.91           H  
ATOM   2923  HA  ILE A 732     -18.751 -56.817 118.951  1.00 43.72           H  
ATOM   2924  HB  ILE A 732     -20.555 -54.461 118.160  1.00 40.53           H  
ATOM   2925 HG12 ILE A 732     -19.858 -55.443 120.968  1.00 39.15           H  
ATOM   2926 HG13 ILE A 732     -19.405 -53.899 120.270  1.00 39.15           H  
ATOM   2927 HG21 ILE A 732     -21.436 -56.795 117.762  1.00 45.37           H  
ATOM   2928 HG22 ILE A 732     -21.247 -57.128 119.492  1.00 45.37           H  
ATOM   2929 HG23 ILE A 732     -22.383 -55.889 118.931  1.00 45.37           H  
ATOM   2930 HD11 ILE A 732     -21.822 -53.272 120.054  1.00 34.99           H  
ATOM   2931 HD12 ILE A 732     -22.257 -54.768 120.908  1.00 34.99           H  
ATOM   2932 HD13 ILE A 732     -21.286 -53.540 121.721  1.00 34.99           H  
ATOM   2933  N   PRO A 733     -18.516 -57.305 116.363  1.00 60.45           N  
ATOM   2934  CA  PRO A 733     -18.412 -57.544 114.905  1.00 55.54           C  
ATOM   2935  C   PRO A 733     -19.786 -57.517 114.194  1.00 71.38           C  
ATOM   2936  O   PRO A 733     -20.612 -58.399 114.391  1.00 77.64           O  
ATOM   2937  CB  PRO A 733     -17.776 -58.933 114.786  1.00 59.17           C  
ATOM   2938  CG  PRO A 733     -17.120 -59.179 116.134  1.00 51.06           C  
ATOM   2939  CD  PRO A 733     -18.019 -58.450 117.112  1.00 50.18           C  
ATOM   2940  HA  PRO A 733     -17.761 -56.783 114.476  1.00 55.54           H  
ATOM   2941  HB2 PRO A 733     -18.519 -59.711 114.594  1.00 59.17           H  
ATOM   2942  HB3 PRO A 733     -17.050 -58.972 113.971  1.00 59.17           H  
ATOM   2943  HG2 PRO A 733     -16.124 -58.727 116.141  1.00 51.06           H  
ATOM   2944  HG3 PRO A 733     -17.012 -60.242 116.370  1.00 51.06           H  
ATOM   2945  HD2 PRO A 733     -17.467 -58.153 118.006  1.00 50.18           H  
ATOM   2946  HD3 PRO A 733     -18.879 -59.059 117.403  1.00 50.18           H  
ATOM   2947  N   GLU A 734     -20.063 -56.388 113.557  1.00113.29           N  
ATOM   2948  CA  GLU A 734     -21.290 -56.044 112.815  1.00107.40           C  
ATOM   2949  C   GLU A 734     -22.509 -55.989 113.793  1.00118.48           C  
ATOM   2950  O   GLU A 734     -23.172 -54.965 113.966  1.00119.63           O  
ATOM   2951  CB  GLU A 734     -21.669 -56.906 111.589  1.00110.73           C  
ATOM   2952  CG  GLU A 734     -20.579 -57.745 110.953  1.00115.54           C  
ATOM   2953  CD  GLU A 734     -19.501 -57.061 110.157  1.00115.25           C  
ATOM   2954  OE1 GLU A 734     -18.485 -57.733 109.876  1.00109.22           O  
ATOM   2955  OE2 GLU A 734     -19.671 -55.890 109.754  1.00121.63           O1-
ATOM   2956  H   GLU A 734     -19.418 -55.615 113.644  1.00113.29           H  
ATOM   2957  HA  GLU A 734     -21.125 -55.019 112.462  1.00107.40           H  
ATOM   2958  HB2 GLU A 734     -22.484 -57.594 111.845  1.00110.73           H  
ATOM   2959  HB3 GLU A 734     -22.109 -56.240 110.834  1.00110.73           H  
ATOM   2960  HG2 GLU A 734     -21.061 -58.437 110.249  1.00115.54           H  
ATOM   2961  HG3 GLU A 734     -20.127 -58.373 111.722  1.00115.54           H  
ATOM   2962  N   GLY A 735     -22.811 -57.164 114.329  1.00 67.81           N  
ATOM   2963  CA  GLY A 735     -23.849 -57.417 115.307  1.00 68.92           C  
ATOM   2964  C   GLY A 735     -23.747 -58.841 115.899  1.00 76.68           C  
ATOM   2965  O   GLY A 735     -24.729 -59.348 116.422  1.00 81.67           O  
ATOM   2966  H   GLY A 735     -22.276 -57.973 114.046  1.00 67.81           H  
ATOM   2967  HA2 GLY A 735     -23.763 -56.684 116.115  1.00 68.92           H  
ATOM   2968  HA3 GLY A 735     -24.817 -57.302 114.810  1.00 68.92           H  
ATOM   2969  N   GLU A 736     -22.641 -59.400 115.925  1.00104.74           N  
ATOM   2970  CA  GLU A 736     -22.354 -60.720 116.483  1.00102.88           C  
ATOM   2971  C   GLU A 736     -22.165 -60.498 118.005  1.00113.65           C  
ATOM   2972  O   GLU A 736     -21.288 -59.745 118.394  1.00109.43           O  
ATOM   2973  CB  GLU A 736     -21.055 -61.336 115.934  1.00 61.45           C  
ATOM   2974  CG  GLU A 736     -21.105 -61.729 114.459  1.00 61.45           C  
ATOM   2975  CD  GLU A 736     -19.729 -62.139 113.957  1.00 61.45           C  
ATOM   2976  OE1 GLU A 736     -18.992 -62.817 114.698  1.00 61.45           O  
ATOM   2977  OE2 GLU A 736     -19.393 -61.755 112.820  1.00 61.45           O1-
ATOM   2978  H   GLU A 736     -21.835 -58.907 115.566  1.00104.74           H  
ATOM   2979  HA  GLU A 736     -23.204 -61.386 116.295  1.00102.88           H  
ATOM   2980  HB2 GLU A 736     -20.220 -60.644 116.097  1.00 61.45           H  
ATOM   2981  HB3 GLU A 736     -20.821 -62.230 116.524  1.00 61.45           H  
ATOM   2982  HG2 GLU A 736     -21.475 -60.896 113.851  1.00 61.45           H  
ATOM   2983  HG3 GLU A 736     -21.793 -62.570 114.315  1.00 61.45           H  
ATOM   2984  N   LYS A 737     -22.966 -61.151 118.775  1.00 61.66           N  
ATOM   2985  CA  LYS A 737     -22.912 -61.010 120.234  1.00 63.18           C  
ATOM   2986  C   LYS A 737     -21.781 -61.892 120.835  1.00 64.11           C  
ATOM   2987  O   LYS A 737     -21.986 -62.785 121.644  1.00 59.86           O  
ATOM   2988  CB  LYS A 737     -24.282 -61.230 120.894  1.00 61.58           C  
ATOM   2989  CG  LYS A 737     -24.821 -62.667 120.852  1.00 64.02           C  
ATOM   2990  CD  LYS A 737     -25.642 -63.067 122.088  1.00 57.82           C  
ATOM   2991  CE  LYS A 737     -25.010 -62.837 123.464  1.00 61.38           C  
ATOM   2992  NZ  LYS A 737     -23.655 -63.368 123.550  1.00 50.48           N1+
ATOM   2993  H   LYS A 737     -23.655 -61.780 118.390  1.00 61.66           H  
ATOM   2994  HA  LYS A 737     -22.626 -59.970 120.451  1.00 63.18           H  
ATOM   2995  HB2 LYS A 737     -24.201 -60.880 121.925  1.00 61.58           H  
ATOM   2996  HB3 LYS A 737     -25.021 -60.571 120.419  1.00 61.58           H  
ATOM   2997  HG2 LYS A 737     -25.459 -62.772 119.965  1.00 64.02           H  
ATOM   2998  HG3 LYS A 737     -24.026 -63.404 120.710  1.00 64.02           H  
ATOM   2999  HD2 LYS A 737     -25.895 -64.131 121.992  1.00 57.82           H  
ATOM   3000  HD3 LYS A 737     -26.597 -62.527 122.063  1.00 57.82           H  
ATOM   3001  HE2 LYS A 737     -25.597 -63.340 124.238  1.00 61.38           H  
ATOM   3002  HE3 LYS A 737     -24.969 -61.775 123.718  1.00 61.38           H  
ATOM   3003  HZ1 LYS A 737     -23.497 -64.367 123.461  1.00 50.48           H  
ATOM   3004  HZ2 LYS A 737     -22.984 -62.882 122.919  1.00 50.48           H  
ATOM   3005  HZ3 LYS A 737     -23.214 -63.061 124.461  1.00 50.48           H  
ATOM   3006  N   VAL A 738     -20.559 -61.582 120.419  1.00 40.17           N  
ATOM   3007  CA  VAL A 738     -19.321 -62.151 120.956  1.00 30.75           C  
ATOM   3008  C   VAL A 738     -18.346 -60.962 120.860  1.00 32.50           C  
ATOM   3009  O   VAL A 738     -17.854 -60.612 119.810  1.00 40.77           O  
ATOM   3010  CB  VAL A 738     -18.815 -63.396 120.197  1.00 32.64           C  
ATOM   3011  CG1 VAL A 738     -19.420 -64.678 120.778  1.00 41.54           C  
ATOM   3012  CG2 VAL A 738     -19.066 -63.360 118.688  1.00 26.07           C  
ATOM   3013  H   VAL A 738     -20.425 -60.884 119.701  1.00 40.17           H  
ATOM   3014  HA  VAL A 738     -19.475 -62.398 122.014  1.00 30.75           H  
ATOM   3015  HB  VAL A 738     -17.731 -63.465 120.349  1.00 32.64           H  
ATOM   3016 HG11 VAL A 738     -19.239 -64.744 121.856  1.00 41.54           H  
ATOM   3017 HG12 VAL A 738     -20.500 -64.728 120.608  1.00 41.54           H  
ATOM   3018 HG13 VAL A 738     -18.969 -65.561 120.313  1.00 41.54           H  
ATOM   3019 HG21 VAL A 738     -20.136 -63.380 118.461  1.00 26.07           H  
ATOM   3020 HG22 VAL A 738     -18.630 -62.472 118.224  1.00 26.07           H  
ATOM   3021 HG23 VAL A 738     -18.618 -64.237 118.210  1.00 26.07           H  
ATOM   3022  N   LYS A 739     -18.324 -60.193 121.940  1.00 32.32           N  
ATOM   3023  CA  LYS A 739     -17.703 -58.876 121.938  1.00 32.42           C  
ATOM   3024  C   LYS A 739     -16.194 -59.016 122.213  1.00 35.19           C  
ATOM   3025  O   LYS A 739     -15.753 -59.772 123.055  1.00 28.22           O  
ATOM   3026  CB  LYS A 739     -18.366 -57.947 122.956  1.00 28.52           C  
ATOM   3027  CG  LYS A 739     -19.885 -57.845 122.749  1.00 36.32           C  
ATOM   3028  CD  LYS A 739     -20.495 -56.793 123.671  1.00 49.56           C  
ATOM   3029  CE  LYS A 739     -22.019 -56.772 123.604  1.00 38.76           C  
ATOM   3030  NZ  LYS A 739     -22.527 -55.751 124.516  1.00 46.51           N  
ATOM   3031  H   LYS A 739     -18.802 -60.490 122.779  1.00 32.32           H  
ATOM   3032  HA  LYS A 739     -17.840 -58.445 120.938  1.00 32.42           H  
ATOM   3033  HB2 LYS A 739     -18.164 -58.308 123.972  1.00 28.52           H  
ATOM   3034  HB3 LYS A 739     -17.914 -56.951 122.878  1.00 28.52           H  
ATOM   3035  HG2 LYS A 739     -20.106 -57.598 121.705  1.00 36.32           H  
ATOM   3036  HG3 LYS A 739     -20.353 -58.814 122.951  1.00 36.32           H  
ATOM   3037  HD2 LYS A 739     -20.096 -55.806 123.411  1.00 49.56           H  
ATOM   3038  HD3 LYS A 739     -20.190 -57.007 124.698  1.00 49.56           H  
ATOM   3039  HE2 LYS A 739     -22.426 -57.745 123.895  1.00 38.76           H  
ATOM   3040  HE3 LYS A 739     -22.357 -56.560 122.585  1.00 38.76           H  
ATOM   3041  HZ1 LYS A 739     -22.211 -54.831 124.217  1.00 46.51           H  
ATOM   3042  HZ2 LYS A 739     -23.545 -55.737 124.470  1.00 46.51           H  
ATOM   3043  N   ILE A 740     -15.415 -58.265 121.447  1.00 31.55           N  
ATOM   3044  CA  ILE A 740     -13.955 -58.358 121.431  1.00 27.70           C  
ATOM   3045  C   ILE A 740     -13.423 -57.013 121.987  1.00 25.85           C  
ATOM   3046  O   ILE A 740     -13.692 -55.976 121.418  1.00 32.40           O  
ATOM   3047  CB  ILE A 740     -13.462 -58.625 119.986  1.00 24.62           C  
ATOM   3048  CG1 ILE A 740     -13.955 -60.010 119.513  1.00 22.81           C  
ATOM   3049  CG2 ILE A 740     -11.934 -58.564 119.897  1.00 23.84           C  
ATOM   3050  CD1 ILE A 740     -13.830 -60.230 118.018  1.00 37.67           C  
ATOM   3051  H   ILE A 740     -15.836 -57.593 120.822  1.00 31.55           H  
ATOM   3052  HA  ILE A 740     -13.638 -59.200 122.049  1.00 27.70           H  
ATOM   3053  HB  ILE A 740     -13.879 -57.855 119.324  1.00 24.62           H  
ATOM   3054 HG12 ILE A 740     -13.389 -60.791 120.031  1.00 22.81           H  
ATOM   3055 HG13 ILE A 740     -15.009 -60.152 119.772  1.00 22.81           H  
ATOM   3056 HG21 ILE A 740     -11.557 -57.581 120.180  1.00 23.84           H  
ATOM   3057 HG22 ILE A 740     -11.467 -59.306 120.553  1.00 23.84           H  
ATOM   3058 HG23 ILE A 740     -11.589 -58.748 118.875  1.00 23.84           H  
ATOM   3059 HD11 ILE A 740     -14.343 -59.439 117.469  1.00 37.67           H  
ATOM   3060 HD12 ILE A 740     -12.786 -60.272 117.694  1.00 37.67           H  
ATOM   3061 HD13 ILE A 740     -14.304 -61.176 117.749  1.00 37.67           H  
ATOM   3062  N   PRO A 741     -12.693 -57.051 123.091  1.00 27.03           N  
ATOM   3063  CA  PRO A 741     -11.920 -55.892 123.545  1.00 22.73           C  
ATOM   3064  C   PRO A 741     -10.794 -55.623 122.527  1.00 24.96           C  
ATOM   3065  O   PRO A 741     -10.101 -56.527 122.103  1.00 25.06           O  
ATOM   3066  CB  PRO A 741     -11.343 -56.311 124.901  1.00 25.76           C  
ATOM   3067  CG  PRO A 741     -12.187 -57.499 125.328  1.00 19.32           C  
ATOM   3068  CD  PRO A 741     -12.536 -58.163 124.012  1.00 26.58           C  
ATOM   3069  HA  PRO A 741     -12.579 -55.028 123.641  1.00 22.73           H  
ATOM   3070  HB2 PRO A 741     -10.292 -56.612 124.822  1.00 25.76           H  
ATOM   3071  HB3 PRO A 741     -11.409 -55.504 125.635  1.00 25.76           H  
ATOM   3072  HG2 PRO A 741     -13.098 -57.140 125.822  1.00 19.32           H  
ATOM   3073  HG3 PRO A 741     -11.667 -58.170 126.018  1.00 19.32           H  
ATOM   3074  HD2 PRO A 741     -13.454 -58.745 124.097  1.00 26.58           H  
ATOM   3075  HD3 PRO A 741     -11.715 -58.787 123.645  1.00 26.58           H  
ATOM   3076  N   VAL A 742     -10.645 -54.366 122.150  1.00 28.71           N  
ATOM   3077  CA  VAL A 742      -9.720 -53.972 121.094  1.00 30.08           C  
ATOM   3078  C   VAL A 742      -8.831 -52.794 121.534  1.00 29.11           C  
ATOM   3079  O   VAL A 742      -9.128 -52.028 122.427  1.00 32.86           O  
ATOM   3080  CB  VAL A 742     -10.429 -53.621 119.762  1.00 29.53           C  
ATOM   3081  CG1 VAL A 742     -11.013 -54.869 119.110  1.00 26.05           C  
ATOM   3082  CG2 VAL A 742     -11.507 -52.548 119.917  1.00 24.70           C  
ATOM   3083  H   VAL A 742     -11.174 -53.640 122.612  1.00 28.71           H  
ATOM   3084  HA  VAL A 742      -9.038 -54.811 120.906  1.00 30.08           H  
ATOM   3085  HB  VAL A 742      -9.685 -53.217 119.064  1.00 29.53           H  
ATOM   3086 HG11 VAL A 742     -10.254 -55.650 119.015  1.00 26.05           H  
ATOM   3087 HG12 VAL A 742     -11.841 -55.273 119.696  1.00 26.05           H  
ATOM   3088 HG13 VAL A 742     -11.389 -54.643 118.107  1.00 26.05           H  
ATOM   3089 HG21 VAL A 742     -12.330 -52.901 120.541  1.00 24.70           H  
ATOM   3090 HG22 VAL A 742     -11.101 -51.635 120.362  1.00 24.70           H  
ATOM   3091 HG23 VAL A 742     -11.922 -52.280 118.940  1.00 24.70           H  
ATOM   3092  N   ALA A 743      -7.740 -52.665 120.803  1.00 24.36           N  
ATOM   3093  CA  ALA A 743      -6.928 -51.466 120.740  1.00 28.55           C  
ATOM   3094  C   ALA A 743      -7.000 -51.026 119.271  1.00 31.58           C  
ATOM   3095  O   ALA A 743      -7.030 -51.829 118.357  1.00 28.50           O  
ATOM   3096  CB  ALA A 743      -5.491 -51.698 121.165  1.00 22.29           C  
ATOM   3097  H   ALA A 743      -7.461 -53.420 120.193  1.00 24.36           H  
ATOM   3098  HA  ALA A 743      -7.387 -50.704 121.371  1.00 28.55           H  
ATOM   3099  HB1 ALA A 743      -5.440 -52.038 122.204  1.00 22.29           H  
ATOM   3100  HB2 ALA A 743      -5.007 -52.452 120.537  1.00 22.29           H  
ATOM   3101  HB3 ALA A 743      -4.905 -50.777 121.079  1.00 22.29           H  
ATOM   3102  N   ILE A 744      -7.049 -49.720 119.068  1.00 28.34           N  
ATOM   3103  CA  ILE A 744      -7.224 -49.156 117.732  1.00 20.85           C  
ATOM   3104  C   ILE A 744      -6.142 -48.086 117.611  1.00 29.35           C  
ATOM   3105  O   ILE A 744      -5.996 -47.257 118.482  1.00 35.34           O  
ATOM   3106  CB  ILE A 744      -8.650 -48.573 117.547  1.00 23.61           C  
ATOM   3107  CG1 ILE A 744      -9.706 -49.668 117.835  1.00 22.96           C  
ATOM   3108  CG2 ILE A 744      -8.800 -47.976 116.141  1.00 23.73           C  
ATOM   3109  CD1 ILE A 744     -11.151 -49.265 117.602  1.00 28.73           C  
ATOM   3110  H   ILE A 744      -6.972 -49.091 119.854  1.00 28.34           H  
ATOM   3111  HA  ILE A 744      -7.048 -49.934 116.985  1.00 20.85           H  
ATOM   3112  HB  ILE A 744      -8.802 -47.760 118.270  1.00 23.61           H  
ATOM   3113 HG12 ILE A 744      -9.487 -50.555 117.234  1.00 22.96           H  
ATOM   3114 HG13 ILE A 744      -9.627 -49.980 118.883  1.00 22.96           H  
ATOM   3115 HG21 ILE A 744      -8.075 -47.174 115.970  1.00 23.73           H  
ATOM   3116 HG22 ILE A 744      -8.650 -48.736 115.369  1.00 23.73           H  
ATOM   3117 HG23 ILE A 744      -9.788 -47.533 115.994  1.00 23.73           H  
ATOM   3118 HD11 ILE A 744     -11.421 -48.423 118.237  1.00 28.73           H  
ATOM   3119 HD12 ILE A 744     -11.344 -48.994 116.562  1.00 28.73           H  
ATOM   3120 HD13 ILE A 744     -11.817 -50.096 117.852  1.00 28.73           H  
ATOM   3121  N   LYS A 745      -5.392 -48.124 116.524  1.00 29.87           N  
ATOM   3122  CA  LYS A 745      -4.415 -47.093 116.203  1.00 39.25           C  
ATOM   3123  C   LYS A 745      -4.865 -46.357 114.931  1.00 47.93           C  
ATOM   3124  O   LYS A 745      -5.345 -46.930 113.972  1.00 43.74           O  
ATOM   3125  CB  LYS A 745      -2.942 -47.537 116.185  1.00 37.75           C  
ATOM   3126  CG  LYS A 745      -2.492 -48.507 115.083  1.00 44.45           C  
ATOM   3127  CD  LYS A 745      -0.957 -48.710 115.127  1.00 44.02           C  
ATOM   3128  CE  LYS A 745      -0.478 -49.858 114.242  1.00 40.03           C  
ATOM   3129  NZ  LYS A 745       0.973 -49.844 114.095  1.00 42.50           N1+
ATOM   3130  H   LYS A 745      -5.539 -48.858 115.846  1.00 29.87           H  
ATOM   3131  HA  LYS A 745      -4.486 -46.358 117.007  1.00 39.25           H  
ATOM   3132  HB2 LYS A 745      -2.322 -46.633 116.107  1.00 37.75           H  
ATOM   3133  HB3 LYS A 745      -2.708 -47.991 117.155  1.00 37.75           H  
ATOM   3134  HG2 LYS A 745      -3.009 -49.464 115.202  1.00 44.45           H  
ATOM   3135  HG3 LYS A 745      -2.762 -48.109 114.099  1.00 44.45           H  
ATOM   3136  HD2 LYS A 745      -0.640 -48.903 116.159  1.00 44.02           H  
ATOM   3137  HD3 LYS A 745      -0.474 -47.774 114.817  1.00 44.02           H  
ATOM   3138  HE2 LYS A 745      -0.900 -49.796 113.237  1.00 40.03           H  
ATOM   3139  HE3 LYS A 745      -0.741 -50.825 114.673  1.00 40.03           H  
ATOM   3140  HZ1 LYS A 745       1.311 -49.292 113.280  1.00 42.50           H  
ATOM   3141  HZ2 LYS A 745       1.590 -49.654 114.929  1.00 42.50           H  
ATOM   3142  HZ3 LYS A 745       1.331 -50.774 113.796  1.00 42.50           H  
ATOM   3143  N   GLU A 746      -4.686 -45.044 114.961  1.00 49.47           N  
ATOM   3144  CA  GLU A 746      -5.031 -44.139 113.873  1.00 53.10           C  
ATOM   3145  C   GLU A 746      -4.159 -42.856 113.964  1.00 58.73           C  
ATOM   3146  O   GLU A 746      -3.377 -42.661 114.881  1.00 66.71           O  
ATOM   3147  CB  GLU A 746      -6.542 -43.882 113.750  1.00 59.44           C  
ATOM   3148  CG  GLU A 746      -7.231 -43.248 114.959  1.00 56.89           C  
ATOM   3149  CD  GLU A 746      -8.697 -42.981 114.652  1.00 57.47           C  
ATOM   3150  OE1 GLU A 746      -9.549 -43.267 115.503  1.00 61.97           O  
ATOM   3151  OE2 GLU A 746      -8.991 -42.502 113.545  1.00 53.39           O1-
ATOM   3152  H   GLU A 746      -4.278 -44.620 115.782  1.00 49.47           H  
ATOM   3153  HA  GLU A 746      -4.715 -44.640 112.947  1.00 53.10           H  
ATOM   3154  HB2 GLU A 746      -6.714 -43.264 112.865  1.00 59.44           H  
ATOM   3155  HB3 GLU A 746      -7.045 -44.834 113.551  1.00 59.44           H  
ATOM   3156  HG2 GLU A 746      -6.756 -42.296 115.218  1.00 56.89           H  
ATOM   3157  HG3 GLU A 746      -7.153 -43.915 115.824  1.00 56.89           H  
ATOM   3158  N   LEU A 747      -4.247 -42.045 112.917  1.00 71.46           N  
ATOM   3159  CA  LEU A 747      -3.378 -40.885 112.710  1.00 88.10           C  
ATOM   3160  C   LEU A 747      -3.932 -39.713 113.549  1.00 95.13           C  
ATOM   3161  O   LEU A 747      -5.134 -39.472 113.582  1.00 91.73           O  
ATOM   3162  CB  LEU A 747      -3.317 -40.478 111.234  1.00 93.03           C  
ATOM   3163  CG  LEU A 747      -2.737 -41.508 110.241  1.00 88.52           C  
ATOM   3164  CD1 LEU A 747      -1.436 -42.151 110.720  1.00 79.56           C  
ATOM   3165  CD2 LEU A 747      -3.747 -42.576 109.827  1.00 83.04           C  
ATOM   3166  H   LEU A 747      -4.949 -42.213 112.211  1.00 71.46           H  
ATOM   3167  HA  LEU A 747      -2.379 -41.142 113.077  1.00 88.10           H  
ATOM   3168  HB2 LEU A 747      -4.310 -40.168 110.887  1.00 93.03           H  
ATOM   3169  HB3 LEU A 747      -2.703 -39.575 111.167  1.00 93.03           H  
ATOM   3170  HG  LEU A 747      -2.503 -40.949 109.328  1.00 88.52           H  
ATOM   3171 HD11 LEU A 747      -0.715 -41.390 111.035  1.00 79.56           H  
ATOM   3172 HD12 LEU A 747      -1.604 -42.831 111.561  1.00 79.56           H  
ATOM   3173 HD13 LEU A 747      -0.977 -42.732 109.913  1.00 79.56           H  
ATOM   3174 HD21 LEU A 747      -3.886 -43.339 110.598  1.00 83.04           H  
ATOM   3175 HD22 LEU A 747      -4.720 -42.129 109.598  1.00 83.04           H  
ATOM   3176 HD23 LEU A 747      -3.401 -43.085 108.922  1.00 83.04           H  
ATOM   3177  N   ARG A 748      -3.037 -39.059 114.276  1.00126.45           N  
ATOM   3178  CA  ARG A 748      -3.420 -38.045 115.257  1.00135.66           C  
ATOM   3179  C   ARG A 748      -3.862 -36.714 114.631  1.00137.78           C  
ATOM   3180  O   ARG A 748      -4.580 -35.922 115.236  1.00133.97           O  
ATOM   3181  CB  ARG A 748      -2.301 -37.837 116.283  1.00135.84           C  
ATOM   3182  CG  ARG A 748      -1.152 -36.926 115.830  1.00138.98           C  
ATOM   3183  CD  ARG A 748       0.106 -37.136 116.671  1.00139.07           C  
ATOM   3184  NE  ARG A 748      -0.149 -36.948 118.111  1.00148.93           N  
ATOM   3185  CZ  ARG A 748       0.553 -37.524 119.081  1.00149.01           C  
ATOM   3186  NH1 ARG A 748       1.696 -38.136 118.808  1.00149.34           N  
ATOM   3187  NH2 ARG A 748       0.112 -37.488 120.330  1.00143.45           N1+
ATOM   3188  H   ARG A 748      -2.059 -39.288 114.173  1.00126.45           H  
ATOM   3189  HA  ARG A 748      -4.297 -38.445 115.783  1.00135.66           H  
ATOM   3190  HB2 ARG A 748      -2.740 -37.408 117.193  1.00135.84           H  
ATOM   3191  HB3 ARG A 748      -1.897 -38.818 116.555  1.00135.84           H  
ATOM   3192  HG2 ARG A 748      -1.468 -35.878 115.900  1.00138.98           H  
ATOM   3193  HG3 ARG A 748      -0.896 -37.123 114.784  1.00138.98           H  
ATOM   3194  HD2 ARG A 748       0.883 -36.429 116.366  1.00139.07           H  
ATOM   3195  HD3 ARG A 748       0.443 -38.163 116.509  1.00139.07           H  
ATOM   3196  HE  ARG A 748      -1.014 -36.492 118.364  1.00148.93           H  
ATOM   3197 HH11 ARG A 748       2.038 -38.167 117.858  1.00149.34           H  
ATOM   3198 HH12 ARG A 748       2.226 -38.572 119.550  1.00149.34           H  
ATOM   3199 HH21 ARG A 748      -0.758 -37.023 120.545  1.00143.45           H  
ATOM   3200 HH22 ARG A 748       0.646 -37.926 121.068  1.00143.45           H  
ATOM   3201  N   GLU A 749      -3.404 -36.484 113.409  1.00130.45           N  
ATOM   3202  CA  GLU A 749      -3.652 -35.193 112.755  1.00138.22           C  
ATOM   3203  C   GLU A 749      -5.003 -35.212 111.974  1.00131.07           C  
ATOM   3204  O   GLU A 749      -5.319 -34.273 111.245  1.00120.30           O  
ATOM   3205  CB  GLU A 749      -2.530 -34.790 111.772  1.00  0.00           C  
ATOM   3206  CG  GLU A 749      -1.099 -35.111 112.207  1.00  0.00           C  
ATOM   3207  CD  GLU A 749      -0.682 -36.468 111.687  1.00  0.00           C  
ATOM   3208  OE1 GLU A 749       0.361 -36.624 111.055  1.00  0.00           O  
ATOM   3209  OE2 GLU A 749      -1.567 -37.483 111.914  1.00  0.00           O1-
ATOM   3210  H   GLU A 749      -2.922 -37.092 112.743  1.00130.45           H  
ATOM   3211  HA  GLU A 749      -3.739 -34.419 113.527  1.00138.22           H  
ATOM   3212  HB2 GLU A 749      -2.609 -33.707 111.608  1.00  0.00           H  
ATOM   3213  HB3 GLU A 749      -2.720 -35.246 110.793  1.00  0.00           H  
ATOM   3214  HG2 GLU A 749      -0.981 -35.064 113.293  1.00  0.00           H  
ATOM   3215  HG3 GLU A 749      -0.422 -34.365 111.773  1.00  0.00           H  
ATOM   3216  N   ALA A 750      -5.722 -36.322 112.091  1.00152.45           N  
ATOM   3217  CA  ALA A 750      -7.020 -36.596 111.461  1.00152.68           C  
ATOM   3218  C   ALA A 750      -6.857 -37.177 110.035  1.00150.97           C  
ATOM   3219  O   ALA A 750      -7.751 -37.828 109.506  1.00141.96           O  
ATOM   3220  CB  ALA A 750      -7.996 -35.427 111.461  1.00144.58           C  
ATOM   3221  H   ALA A 750      -5.346 -37.104 112.608  1.00152.45           H  
ATOM   3222  HA  ALA A 750      -7.452 -37.401 112.067  1.00152.68           H  
ATOM   3223  HB1 ALA A 750      -8.063 -34.968 112.453  1.00144.58           H  
ATOM   3224  HB2 ALA A 750      -7.713 -34.653 110.740  1.00144.58           H  
ATOM   3225  HB3 ALA A 750      -8.998 -35.768 111.176  1.00144.58           H  
ATOM   3226  N   THR A 751      -5.765 -36.784 109.395  1.00121.99           N  
ATOM   3227  CA  THR A 751      -5.206 -37.537 108.249  1.00113.36           C  
ATOM   3228  C   THR A 751      -3.723 -37.087 108.232  1.00117.60           C  
ATOM   3229  O   THR A 751      -3.481 -35.897 108.441  1.00122.82           O  
ATOM   3230  CB  THR A 751      -5.958 -37.272 106.929  1.00  0.00           C  
ATOM   3231  CG2 THR A 751      -5.403 -36.147 106.065  1.00  0.00           C  
ATOM   3232  OG1 THR A 751      -5.967 -38.469 106.132  1.00  0.00           O  
ATOM   3233  H   THR A 751      -5.183 -35.955 109.565  1.00121.99           H  
ATOM   3234  HA  THR A 751      -5.261 -38.602 108.510  1.00113.36           H  
ATOM   3235  HB  THR A 751      -7.008 -37.034 107.136  1.00  0.00           H  
ATOM   3236 HG21 THR A 751      -5.387 -35.196 106.606  1.00  0.00           H  
ATOM   3237 HG22 THR A 751      -4.395 -36.376 105.703  1.00  0.00           H  
ATOM   3238 HG23 THR A 751      -6.024 -36.021 105.171  1.00  0.00           H  
ATOM   3239  HG1 THR A 751      -6.778 -38.966 106.405  1.00  0.00           H  
ATOM   3240  N   SER A 752      -2.787 -38.023 108.205  1.00101.85           N  
ATOM   3241  CA  SER A 752      -1.367 -37.677 108.350  1.00102.53           C  
ATOM   3242  C   SER A 752      -0.751 -37.206 107.015  1.00115.44           C  
ATOM   3243  O   SER A 752      -0.766 -37.965 106.049  1.00115.18           O  
ATOM   3244  CB  SER A 752      -0.510 -38.824 108.883  1.00111.52           C  
ATOM   3245  OG  SER A 752       0.834 -38.402 109.148  1.00101.42           O  
ATOM   3246  H   SER A 752      -3.063 -38.994 108.189  1.00101.85           H  
ATOM   3247  HA  SER A 752      -1.322 -36.885 109.090  1.00102.53           H  
ATOM   3248  HB2 SER A 752      -0.475 -39.653 108.171  1.00111.52           H  
ATOM   3249  HB3 SER A 752      -0.916 -39.216 109.816  1.00111.52           H  
ATOM   3250  HG  SER A 752       0.758 -37.769 109.919  1.00101.42           H  
ATOM   3251  N   PRO A 753      -0.226 -35.991 106.965  1.00131.02           N  
ATOM   3252  CA  PRO A 753       0.369 -35.493 105.732  1.00123.81           C  
ATOM   3253  C   PRO A 753       1.705 -36.168 105.283  1.00121.14           C  
ATOM   3254  O   PRO A 753       2.163 -35.749 104.224  1.00116.26           O  
ATOM   3255  CB  PRO A 753       0.638 -33.999 105.996  1.00115.18           C  
ATOM   3256  CG  PRO A 753      -0.203 -33.665 107.215  1.00109.77           C  
ATOM   3257  CD  PRO A 753      -0.202 -34.962 108.001  1.00113.25           C  
ATOM   3258  HA  PRO A 753      -0.359 -35.625 104.922  1.00123.81           H  
ATOM   3259  HB2 PRO A 753       1.695 -33.807 106.216  1.00115.18           H  
ATOM   3260  HB3 PRO A 753       0.371 -33.381 105.133  1.00115.18           H  
ATOM   3261  HG2 PRO A 753      -1.225 -33.419 106.900  1.00109.77           H  
ATOM   3262  HG3 PRO A 753       0.191 -32.822 107.789  1.00109.77           H  
ATOM   3263  HD2 PRO A 753      -1.055 -34.997 108.677  1.00113.25           H  
ATOM   3264  HD3 PRO A 753       0.724 -35.086 108.573  1.00113.25           H  
ATOM   3265  N   LYS A 754       2.433 -36.808 106.183  1.00 86.57           N  
ATOM   3266  CA  LYS A 754       3.420 -37.852 106.116  1.00 81.99           C  
ATOM   3267  C   LYS A 754       2.940 -39.320 106.128  1.00 85.36           C  
ATOM   3268  O   LYS A 754       3.316 -40.062 105.227  1.00 78.91           O  
ATOM   3269  CB  LYS A 754       4.540 -37.636 107.154  1.00  0.00           C  
ATOM   3270  CG  LYS A 754       5.645 -38.713 107.160  1.00  0.00           C  
ATOM   3271  CD  LYS A 754       6.363 -38.904 105.813  1.00  0.00           C  
ATOM   3272  CE  LYS A 754       6.814 -40.337 105.532  1.00  0.00           C  
ATOM   3273  NZ  LYS A 754       5.668 -41.238 105.520  1.00  0.00           N1+
ATOM   3274  H   LYS A 754       2.350 -35.895 106.631  1.00 86.57           H  
ATOM   3275  HA  LYS A 754       3.855 -37.714 105.119  1.00 81.99           H  
ATOM   3276  HB2 LYS A 754       4.099 -37.591 108.158  1.00  0.00           H  
ATOM   3277  HB3 LYS A 754       5.003 -36.656 106.982  1.00  0.00           H  
ATOM   3278  HG2 LYS A 754       5.216 -39.652 107.523  1.00  0.00           H  
ATOM   3279  HG3 LYS A 754       6.395 -38.433 107.910  1.00  0.00           H  
ATOM   3280  HD2 LYS A 754       7.243 -38.249 105.793  1.00  0.00           H  
ATOM   3281  HD3 LYS A 754       5.742 -38.581 104.973  1.00  0.00           H  
ATOM   3282  HE2 LYS A 754       7.517 -40.703 106.286  1.00  0.00           H  
ATOM   3283  HE3 LYS A 754       7.281 -40.402 104.545  1.00  0.00           H  
ATOM   3284  HZ1 LYS A 754       5.484 -41.593 106.497  1.00  0.00           H  
ATOM   3285  HZ2 LYS A 754       4.758 -40.866 105.202  1.00  0.00           H  
ATOM   3286  HZ3 LYS A 754       5.788 -42.167 105.069  1.00  0.00           H  
ATOM   3287  N   ALA A 755       2.326 -39.754 107.224  1.00 97.66           N  
ATOM   3288  CA  ALA A 755       2.188 -41.182 107.550  1.00106.29           C  
ATOM   3289  C   ALA A 755       0.945 -41.893 106.968  1.00104.01           C  
ATOM   3290  O   ALA A 755       0.616 -43.018 107.340  1.00 85.96           O  
ATOM   3291  CB  ALA A 755       2.290 -41.417 109.050  1.00103.91           C  
ATOM   3292  H   ALA A 755       1.969 -39.071 107.877  1.00 97.66           H  
ATOM   3293  HA  ALA A 755       3.035 -41.692 107.078  1.00106.29           H  
ATOM   3294  HB1 ALA A 755       3.205 -40.967 109.444  1.00103.91           H  
ATOM   3295  HB2 ALA A 755       1.439 -40.983 109.582  1.00103.91           H  
ATOM   3296  HB3 ALA A 755       2.313 -42.486 109.285  1.00103.91           H  
ATOM   3297  N   ASN A 756       0.387 -41.286 105.929  1.00103.16           N  
ATOM   3298  CA  ASN A 756      -0.741 -41.845 105.203  1.00 89.38           C  
ATOM   3299  C   ASN A 756      -0.200 -42.824 104.040  1.00 77.72           C  
ATOM   3300  O   ASN A 756      -0.948 -43.094 103.117  1.00 72.78           O  
ATOM   3301  CB  ASN A 756      -1.637 -40.758 104.603  1.00 88.28           C  
ATOM   3302  CG  ASN A 756      -2.758 -40.312 105.526  1.00100.78           C  
ATOM   3303  OD1 ASN A 756      -2.875 -40.681 106.690  1.00 98.73           O  
ATOM   3304  ND2 ASN A 756      -3.628 -39.498 104.948  1.00 93.33           N  
ATOM   3305  H   ASN A 756       0.784 -40.415 105.607  1.00103.16           H  
ATOM   3306  HA  ASN A 756      -1.311 -42.490 105.881  1.00 89.38           H  
ATOM   3307  HB2 ASN A 756      -2.127 -41.119 103.691  1.00 88.28           H  
ATOM   3308  HB3 ASN A 756      -1.049 -39.880 104.311  1.00 88.28           H  
ATOM   3309 HD21 ASN A 756      -4.423 -39.157 105.468  1.00 93.33           H  
ATOM   3310 HD22 ASN A 756      -3.495 -39.219 103.986  1.00 93.33           H  
ATOM   3311  N   LYS A 757       0.859 -43.557 104.336  1.00 82.86           N  
ATOM   3312  CA  LYS A 757       1.639 -44.415 103.446  1.00 78.45           C  
ATOM   3313  C   LYS A 757       2.220 -45.629 104.214  1.00 72.93           C  
ATOM   3314  O   LYS A 757       2.344 -46.671 103.586  1.00 70.46           O  
ATOM   3315  CB  LYS A 757       2.739 -43.619 102.712  1.00  0.00           C  
ATOM   3316  CG  LYS A 757       2.940 -44.001 101.235  1.00  0.00           C  
ATOM   3317  CD  LYS A 757       3.293 -45.459 100.920  1.00  0.00           C  
ATOM   3318  CE  LYS A 757       4.576 -45.955 101.579  1.00  0.00           C  
ATOM   3319  NZ  LYS A 757       4.770 -47.365 101.253  1.00  0.00           N1+
ATOM   3320  H   LYS A 757       0.180 -42.997 103.819  1.00 82.86           H  
ATOM   3321  HA  LYS A 757       0.928 -44.814 102.713  1.00 78.45           H  
ATOM   3322  HB2 LYS A 757       3.702 -43.701 103.224  1.00  0.00           H  
ATOM   3323  HB3 LYS A 757       2.488 -42.550 102.729  1.00  0.00           H  
ATOM   3324  HG2 LYS A 757       3.727 -43.356 100.823  1.00  0.00           H  
ATOM   3325  HG3 LYS A 757       2.023 -43.747 100.686  1.00  0.00           H  
ATOM   3326  HD2 LYS A 757       3.401 -45.550  99.831  1.00  0.00           H  
ATOM   3327  HD3 LYS A 757       2.447 -46.103 101.182  1.00  0.00           H  
ATOM   3328  HE2 LYS A 757       4.551 -45.879 102.667  1.00  0.00           H  
ATOM   3329  HE3 LYS A 757       5.454 -45.415 101.212  1.00  0.00           H  
ATOM   3330  HZ1 LYS A 757       5.345 -47.862 101.984  1.00  0.00           H  
ATOM   3331  HZ2 LYS A 757       3.900 -47.944 101.390  1.00  0.00           H  
ATOM   3332  HZ3 LYS A 757       5.144 -47.623 100.343  1.00  0.00           H  
ATOM   3333  N   GLU A 758       2.855 -45.407 105.356  1.00 73.29           N  
ATOM   3334  CA  GLU A 758       3.150 -46.317 106.444  1.00 72.97           C  
ATOM   3335  C   GLU A 758       1.878 -47.065 106.855  1.00 60.91           C  
ATOM   3336  O   GLU A 758       1.893 -48.268 107.072  1.00 51.23           O  
ATOM   3337  CB  GLU A 758       3.750 -45.606 107.662  1.00  0.00           C  
ATOM   3338  CG  GLU A 758       5.197 -45.165 107.449  1.00  0.00           C  
ATOM   3339  CD  GLU A 758       5.238 -43.883 106.669  1.00  0.00           C  
ATOM   3340  OE1 GLU A 758       5.101 -43.857 105.447  1.00  0.00           O  
ATOM   3341  OE2 GLU A 758       5.430 -42.756 107.415  1.00  0.00           O1-
ATOM   3342  H   GLU A 758       3.448 -44.630 105.063  1.00 73.29           H  
ATOM   3343  HA  GLU A 758       3.846 -47.067 106.049  1.00 72.97           H  
ATOM   3344  HB2 GLU A 758       3.735 -46.298 108.514  1.00  0.00           H  
ATOM   3345  HB3 GLU A 758       3.128 -44.748 107.948  1.00  0.00           H  
ATOM   3346  HG2 GLU A 758       5.780 -45.937 106.935  1.00  0.00           H  
ATOM   3347  HG3 GLU A 758       5.672 -45.000 108.423  1.00  0.00           H  
ATOM   3348  N   ILE A 759       0.788 -46.322 106.988  1.00 51.53           N  
ATOM   3349  CA  ILE A 759      -0.478 -46.897 107.440  1.00 42.99           C  
ATOM   3350  C   ILE A 759      -1.017 -47.925 106.403  1.00 45.35           C  
ATOM   3351  O   ILE A 759      -1.797 -48.802 106.738  1.00 36.82           O  
ATOM   3352  CB  ILE A 759      -1.488 -45.772 107.775  1.00 44.69           C  
ATOM   3353  CG1 ILE A 759      -2.530 -46.199 108.822  1.00 46.97           C  
ATOM   3354  CG2 ILE A 759      -2.200 -45.228 106.531  1.00 49.07           C  
ATOM   3355  CD1 ILE A 759      -1.942 -46.381 110.216  1.00 51.47           C  
ATOM   3356  H   ILE A 759       0.848 -45.329 106.813  1.00 51.53           H  
ATOM   3357  HA  ILE A 759      -0.232 -47.474 108.339  1.00 42.99           H  
ATOM   3358  HB  ILE A 759      -0.933 -44.933 108.213  1.00 44.69           H  
ATOM   3359 HG12 ILE A 759      -3.309 -45.434 108.893  1.00 46.97           H  
ATOM   3360 HG13 ILE A 759      -3.027 -47.117 108.500  1.00 46.97           H  
ATOM   3361 HG21 ILE A 759      -1.481 -44.950 105.756  1.00 49.07           H  
ATOM   3362 HG22 ILE A 759      -2.897 -45.960 106.109  1.00 49.07           H  
ATOM   3363 HG23 ILE A 759      -2.780 -44.333 106.781  1.00 49.07           H  
ATOM   3364 HD11 ILE A 759      -1.258 -47.233 110.262  1.00 51.47           H  
ATOM   3365 HD12 ILE A 759      -1.398 -45.485 110.532  1.00 51.47           H  
ATOM   3366 HD13 ILE A 759      -2.740 -46.557 110.944  1.00 51.47           H  
ATOM   3367  N   LEU A 760      -0.653 -47.730 105.145  1.00 41.61           N  
ATOM   3368  CA  LEU A 760      -1.070 -48.606 104.049  1.00 35.60           C  
ATOM   3369  C   LEU A 760      -0.153 -49.849 104.008  1.00 34.51           C  
ATOM   3370  O   LEU A 760      -0.604 -50.957 103.768  1.00 33.71           O  
ATOM   3371  CB  LEU A 760      -1.025 -47.886 102.694  1.00 38.03           C  
ATOM   3372  CG  LEU A 760      -1.910 -46.628 102.599  1.00 26.73           C  
ATOM   3373  CD1 LEU A 760      -1.749 -45.987 101.218  1.00 26.24           C  
ATOM   3374  CD2 LEU A 760      -3.387 -46.925 102.862  1.00 28.14           C  
ATOM   3375  H   LEU A 760      -0.051 -46.948 104.928  1.00 41.61           H  
ATOM   3376  HA  LEU A 760      -2.083 -48.968 104.259  1.00 35.60           H  
ATOM   3377  HB2 LEU A 760       0.011 -47.601 102.468  1.00 38.03           H  
ATOM   3378  HB3 LEU A 760      -1.316 -48.596 101.908  1.00 38.03           H  
ATOM   3379  HG  LEU A 760      -1.572 -45.897 103.343  1.00 26.73           H  
ATOM   3380 HD11 LEU A 760      -0.701 -45.736 101.023  1.00 26.24           H  
ATOM   3381 HD12 LEU A 760      -2.090 -46.661 100.425  1.00 26.24           H  
ATOM   3382 HD13 LEU A 760      -2.331 -45.061 101.149  1.00 26.24           H  
ATOM   3383 HD21 LEU A 760      -3.762 -47.701 102.187  1.00 28.14           H  
ATOM   3384 HD22 LEU A 760      -3.550 -47.259 103.891  1.00 28.14           H  
ATOM   3385 HD23 LEU A 760      -3.996 -46.026 102.716  1.00 28.14           H  
ATOM   3386  N   ASP A 761       1.135 -49.627 104.192  1.00 44.29           N  
ATOM   3387  CA  ASP A 761       2.136 -50.696 104.148  1.00 47.56           C  
ATOM   3388  C   ASP A 761       1.846 -51.624 105.352  1.00 42.51           C  
ATOM   3389  O   ASP A 761       1.842 -52.836 105.231  1.00 36.63           O  
ATOM   3390  CB  ASP A 761       3.564 -50.180 104.256  1.00 45.05           C  
ATOM   3391  CG  ASP A 761       4.082 -49.471 103.036  1.00 58.04           C  
ATOM   3392  OD1 ASP A 761       3.332 -49.298 102.060  1.00 55.17           O  
ATOM   3393  OD2 ASP A 761       5.234 -49.010 103.089  1.00 69.40           O1-
ATOM   3394  H   ASP A 761       1.459 -48.684 104.348  1.00 44.29           H  
ATOM   3395  HA  ASP A 761       1.978 -51.275 103.230  1.00 47.56           H  
ATOM   3396  HB2 ASP A 761       4.242 -51.022 104.449  1.00 45.05           H  
ATOM   3397  HB3 ASP A 761       3.663 -49.497 105.109  1.00 45.05           H  
ATOM   3398  N   GLU A 762       1.641 -51.018 106.506  1.00 50.92           N  
ATOM   3399  CA  GLU A 762       1.395 -51.761 107.729  1.00 50.44           C  
ATOM   3400  C   GLU A 762       0.044 -52.506 107.630  1.00 47.25           C  
ATOM   3401  O   GLU A 762      -0.076 -53.608 108.139  1.00 45.82           O  
ATOM   3402  CB  GLU A 762       1.443 -50.863 108.966  1.00 50.84           C  
ATOM   3403  CG  GLU A 762       1.425 -51.699 110.238  1.00 55.67           C  
ATOM   3404  CD  GLU A 762       1.767 -50.961 111.501  1.00 74.64           C  
ATOM   3405  OE1 GLU A 762       1.578 -49.730 111.574  1.00 69.39           O  
ATOM   3406  OE2 GLU A 762       2.171 -51.651 112.457  1.00 88.45           O1-
ATOM   3407  H   GLU A 762       1.673 -50.009 106.542  1.00 50.92           H  
ATOM   3408  HA  GLU A 762       2.181 -52.526 107.793  1.00 50.44           H  
ATOM   3409  HB2 GLU A 762       2.356 -50.255 108.942  1.00 50.84           H  
ATOM   3410  HB3 GLU A 762       0.600 -50.161 108.967  1.00 50.84           H  
ATOM   3411  HG2 GLU A 762       2.127 -52.536 110.140  1.00 55.67           H  
ATOM   3412  HG3 GLU A 762       0.427 -52.128 110.383  1.00 55.67           H  
ATOM   3413  N   ALA A 763      -0.944 -51.882 107.004  1.00 39.99           N  
ATOM   3414  CA  ALA A 763      -2.253 -52.507 106.836  1.00 36.52           C  
ATOM   3415  C   ALA A 763      -2.134 -53.807 106.011  1.00 42.43           C  
ATOM   3416  O   ALA A 763      -2.864 -54.759 106.227  1.00 32.18           O  
ATOM   3417  CB  ALA A 763      -3.248 -51.581 106.155  1.00 34.39           C  
ATOM   3418  H   ALA A 763      -0.781 -50.951 106.648  1.00 39.99           H  
ATOM   3419  HA  ALA A 763      -2.616 -52.778 107.833  1.00 36.52           H  
ATOM   3420  HB1 ALA A 763      -3.483 -50.726 106.794  1.00 34.39           H  
ATOM   3421  HB2 ALA A 763      -2.860 -51.198 105.206  1.00 34.39           H  
ATOM   3422  HB3 ALA A 763      -4.184 -52.105 105.934  1.00 34.39           H  
ATOM   3423  N   TYR A 764      -1.227 -53.807 105.050  1.00 29.52           N  
ATOM   3424  CA  TYR A 764      -0.998 -54.976 104.202  1.00 25.52           C  
ATOM   3425  C   TYR A 764      -0.177 -56.018 105.007  1.00 33.84           C  
ATOM   3426  O   TYR A 764      -0.469 -57.205 104.973  1.00 29.03           O  
ATOM   3427  CB  TYR A 764      -0.275 -54.583 102.904  1.00 29.06           C  
ATOM   3428  CG  TYR A 764      -0.110 -55.743 101.952  1.00 29.75           C  
ATOM   3429  CD1 TYR A 764       1.088 -56.414 101.854  1.00 36.85           C  
ATOM   3430  CD2 TYR A 764      -1.172 -56.198 101.198  1.00 26.00           C  
ATOM   3431  CE1 TYR A 764       1.227 -57.505 101.036  1.00 33.55           C  
ATOM   3432  CE2 TYR A 764      -1.038 -57.286 100.378  1.00 27.45           C  
ATOM   3433  CZ  TYR A 764       0.165 -57.931 100.303  1.00 35.29           C  
ATOM   3434  OH  TYR A 764       0.240 -59.046  99.518  1.00 39.68           O  
ATOM   3435  H   TYR A 764      -0.638 -52.997 104.917  1.00 29.52           H  
ATOM   3436  HA  TYR A 764      -1.973 -55.429 103.979  1.00 25.52           H  
ATOM   3437  HB2 TYR A 764      -0.835 -53.787 102.394  1.00 29.06           H  
ATOM   3438  HB3 TYR A 764       0.708 -54.147 103.124  1.00 29.06           H  
ATOM   3439  HD1 TYR A 764       1.934 -56.075 102.433  1.00 36.85           H  
ATOM   3440  HD2 TYR A 764      -2.122 -55.688 101.255  1.00 26.00           H  
ATOM   3441  HE1 TYR A 764       2.173 -58.022 100.975  1.00 33.55           H  
ATOM   3442  HE2 TYR A 764      -1.878 -57.633  99.794  1.00 27.45           H  
ATOM   3443  HH  TYR A 764       1.181 -59.269  99.401  1.00 39.68           H  
ATOM   3444  N   VAL A 765       0.906 -55.564 105.620  1.00 36.10           N  
ATOM   3445  CA  VAL A 765       1.840 -56.467 106.285  1.00 35.92           C  
ATOM   3446  C   VAL A 765       1.211 -57.043 107.579  1.00 36.32           C  
ATOM   3447  O   VAL A 765       1.369 -58.222 107.844  1.00 42.19           O  
ATOM   3448  CB  VAL A 765       3.209 -55.805 106.552  1.00 40.56           C  
ATOM   3449  CG1 VAL A 765       4.136 -56.732 107.347  1.00 38.31           C  
ATOM   3450  CG2 VAL A 765       3.913 -55.448 105.235  1.00 38.18           C  
ATOM   3451  H   VAL A 765       1.110 -54.576 105.585  1.00 36.10           H  
ATOM   3452  HA  VAL A 765       1.986 -57.323 105.611  1.00 35.92           H  
ATOM   3453  HB  VAL A 765       3.063 -54.884 107.130  1.00 40.56           H  
ATOM   3454 HG11 VAL A 765       3.736 -56.947 108.341  1.00 38.31           H  
ATOM   3455 HG12 VAL A 765       4.282 -57.685 106.828  1.00 38.31           H  
ATOM   3456 HG13 VAL A 765       5.117 -56.270 107.487  1.00 38.31           H  
ATOM   3457 HG21 VAL A 765       4.139 -56.348 104.652  1.00 38.18           H  
ATOM   3458 HG22 VAL A 765       3.303 -54.794 104.607  1.00 38.18           H  
ATOM   3459 HG23 VAL A 765       4.858 -54.930 105.432  1.00 38.18           H  
ATOM   3460  N   MET A 766       0.601 -56.191 108.391  1.00 32.70           N  
ATOM   3461  CA  MET A 766       0.103 -56.578 109.720  1.00 32.40           C  
ATOM   3462  C   MET A 766      -1.153 -57.483 109.615  1.00 33.13           C  
ATOM   3463  O   MET A 766      -1.535 -58.137 110.571  1.00 38.02           O  
ATOM   3464  CB  MET A 766      -0.157 -55.352 110.601  1.00 31.76           C  
ATOM   3465  CG  MET A 766      -0.153 -55.683 112.096  1.00 40.19           C  
ATOM   3466  SD  MET A 766      -0.357 -54.137 113.046  1.00 37.37           S  
ATOM   3467  CE  MET A 766      -0.119 -54.798 114.712  1.00 38.04           C  
ATOM   3468  H   MET A 766       0.503 -55.232 108.090  1.00 32.70           H  
ATOM   3469  HA  MET A 766       0.893 -57.186 110.175  1.00 32.40           H  
ATOM   3470  HB2 MET A 766      -1.107 -54.884 110.317  1.00 31.76           H  
ATOM   3471  HB3 MET A 766       0.637 -54.619 110.413  1.00 31.76           H  
ATOM   3472  HG2 MET A 766       0.800 -56.145 112.374  1.00 40.19           H  
ATOM   3473  HG3 MET A 766      -0.962 -56.368 112.360  1.00 40.19           H  
ATOM   3474  HE1 MET A 766      -0.979 -55.408 114.997  1.00 38.04           H  
ATOM   3475  HE2 MET A 766       0.799 -55.389 114.764  1.00 38.04           H  
ATOM   3476  HE3 MET A 766      -0.029 -53.969 115.418  1.00 38.04           H  
ATOM   3477  N   ALA A 767      -1.764 -57.493 108.444  1.00 32.57           N  
ATOM   3478  CA  ALA A 767      -2.857 -58.408 108.112  1.00 28.20           C  
ATOM   3479  C   ALA A 767      -2.310 -59.794 107.689  1.00 27.38           C  
ATOM   3480  O   ALA A 767      -3.018 -60.786 107.718  1.00 31.54           O  
ATOM   3481  CB  ALA A 767      -3.685 -57.862 106.957  1.00 34.75           C  
ATOM   3482  H   ALA A 767      -1.442 -56.851 107.734  1.00 32.57           H  
ATOM   3483  HA  ALA A 767      -3.481 -58.551 109.001  1.00 28.20           H  
ATOM   3484  HB1 ALA A 767      -4.081 -56.873 107.190  1.00 34.75           H  
ATOM   3485  HB2 ALA A 767      -3.090 -57.775 106.041  1.00 34.75           H  
ATOM   3486  HB3 ALA A 767      -4.532 -58.519 106.740  1.00 34.75           H  
ATOM   3487  N   SER A 768      -1.088 -59.792 107.189  1.00 32.56           N  
ATOM   3488  CA  SER A 768      -0.497 -60.957 106.540  1.00 34.70           C  
ATOM   3489  C   SER A 768       0.152 -61.929 107.548  1.00 37.59           C  
ATOM   3490  O   SER A 768       0.459 -63.062 107.212  1.00 39.78           O  
ATOM   3491  CB  SER A 768       0.564 -60.545 105.515  1.00 32.31           C  
ATOM   3492  OG  SER A 768      -0.017 -59.814 104.438  1.00 32.29           O  
ATOM   3493  H   SER A 768      -0.535 -58.953 107.286  1.00 32.56           H  
ATOM   3494  HA  SER A 768      -1.304 -61.501 106.033  1.00 34.70           H  
ATOM   3495  HB2 SER A 768       1.038 -61.432 105.080  1.00 32.31           H  
ATOM   3496  HB3 SER A 768       1.361 -59.942 105.959  1.00 32.31           H  
ATOM   3497  HG  SER A 768      -0.253 -58.916 104.771  1.00 32.29           H  
ATOM   3498  N   VAL A 769       0.483 -61.422 108.723  1.00 33.63           N  
ATOM   3499  CA  VAL A 769       1.251 -62.128 109.758  1.00 29.40           C  
ATOM   3500  C   VAL A 769       0.353 -62.656 110.904  1.00 20.19           C  
ATOM   3501  O   VAL A 769       0.652 -62.510 112.071  1.00 27.57           O  
ATOM   3502  CB  VAL A 769       2.444 -61.296 110.288  1.00 26.94           C  
ATOM   3503  CG1 VAL A 769       3.507 -61.102 109.205  1.00 16.17           C  
ATOM   3504  CG2 VAL A 769       2.030 -59.938 110.856  1.00 35.70           C  
ATOM   3505  H   VAL A 769       0.206 -60.477 108.949  1.00 33.63           H  
ATOM   3506  HA  VAL A 769       1.668 -63.035 109.299  1.00 29.40           H  
ATOM   3507  HB  VAL A 769       2.918 -61.861 111.102  1.00 26.94           H  
ATOM   3508 HG11 VAL A 769       3.854 -62.068 108.822  1.00 16.17           H  
ATOM   3509 HG12 VAL A 769       3.127 -60.519 108.360  1.00 16.17           H  
ATOM   3510 HG13 VAL A 769       4.376 -60.575 109.613  1.00 16.17           H  
ATOM   3511 HG21 VAL A 769       1.692 -59.267 110.068  1.00 35.70           H  
ATOM   3512 HG22 VAL A 769       1.223 -60.026 111.590  1.00 35.70           H  
ATOM   3513 HG23 VAL A 769       2.878 -59.458 111.352  1.00 35.70           H  
ATOM   3514  N   ASP A 770      -0.715 -63.339 110.528  1.00 23.31           N  
ATOM   3515  CA  ASP A 770      -1.534 -64.067 111.502  1.00 24.28           C  
ATOM   3516  C   ASP A 770      -0.689 -65.196 112.151  1.00 32.10           C  
ATOM   3517  O   ASP A 770      -0.251 -66.147 111.529  1.00 30.32           O  
ATOM   3518  CB  ASP A 770      -2.777 -64.681 110.873  1.00 20.98           C  
ATOM   3519  CG  ASP A 770      -3.713 -64.898 112.037  1.00 37.58           C  
ATOM   3520  OD1 ASP A 770      -3.370 -65.629 112.979  1.00 48.29           O  
ATOM   3521  OD2 ASP A 770      -4.762 -64.239 112.043  1.00 48.26           O1-
ATOM   3522  H   ASP A 770      -1.046 -63.262 109.577  1.00 23.31           H  
ATOM   3523  HA  ASP A 770      -1.816 -63.329 112.267  1.00 24.28           H  
ATOM   3524  HB2 ASP A 770      -2.578 -65.630 110.366  1.00 20.98           H  
ATOM   3525  HB3 ASP A 770      -3.231 -63.998 110.146  1.00 20.98           H  
ATOM   3526  N   ASN A 771      -0.484 -65.036 113.447  1.00 32.99           N  
ATOM   3527  CA  ASN A 771       0.149 -65.992 114.348  1.00 22.97           C  
ATOM   3528  C   ASN A 771      -0.383 -65.601 115.752  1.00 23.93           C  
ATOM   3529  O   ASN A 771      -0.395 -64.431 116.055  1.00 34.33           O  
ATOM   3530  CB  ASN A 771       1.665 -65.840 114.343  1.00 30.31           C  
ATOM   3531  CG  ASN A 771       2.315 -66.965 115.113  1.00 27.44           C  
ATOM   3532  OD1 ASN A 771       2.295 -66.996 116.329  1.00 31.66           O  
ATOM   3533  ND2 ASN A 771       2.882 -67.904 114.392  1.00 28.40           N  
ATOM   3534  H   ASN A 771      -0.840 -64.208 113.903  1.00 32.99           H  
ATOM   3535  HA  ASN A 771      -0.147 -66.997 114.042  1.00 22.97           H  
ATOM   3536  HB2 ASN A 771       1.978 -64.899 114.803  1.00 30.31           H  
ATOM   3537  HB3 ASN A 771       2.039 -65.822 113.320  1.00 30.31           H  
ATOM   3538 HD21 ASN A 771       3.323 -68.691 114.846  1.00 28.40           H  
ATOM   3539 HD22 ASN A 771       2.876 -67.840 113.384  1.00 28.40           H  
ATOM   3540  N   PRO A 772      -0.738 -66.558 116.584  1.00 16.43           N  
ATOM   3541  CA  PRO A 772      -1.154 -66.231 117.954  1.00 13.42           C  
ATOM   3542  C   PRO A 772      -0.138 -65.473 118.840  1.00 18.78           C  
ATOM   3543  O   PRO A 772      -0.510 -64.980 119.886  1.00 17.17           O  
ATOM   3544  CB  PRO A 772      -1.470 -67.585 118.596  1.00  6.06           C  
ATOM   3545  CG  PRO A 772      -1.836 -68.465 117.412  1.00  5.70           C  
ATOM   3546  CD  PRO A 772      -0.891 -67.984 116.323  1.00  7.38           C  
ATOM   3547  HA  PRO A 772      -2.055 -65.614 117.875  1.00 13.42           H  
ATOM   3548  HB2 PRO A 772      -0.593 -67.996 119.109  1.00  6.06           H  
ATOM   3549  HB3 PRO A 772      -2.279 -67.514 119.330  1.00  6.06           H  
ATOM   3550  HG2 PRO A 772      -2.875 -68.274 117.119  1.00  5.70           H  
ATOM   3551  HG3 PRO A 772      -1.729 -69.532 117.623  1.00  5.70           H  
ATOM   3552  HD2 PRO A 772      -1.298 -68.174 115.327  1.00  7.38           H  
ATOM   3553  HD3 PRO A 772       0.090 -68.459 116.413  1.00  7.38           H  
ATOM   3554  N   HIS A 773       1.114 -65.443 118.434  1.00 26.32           N  
ATOM   3555  CA  HIS A 773       2.220 -64.805 119.175  1.00 25.22           C  
ATOM   3556  C   HIS A 773       2.709 -63.514 118.442  1.00 23.91           C  
ATOM   3557  O   HIS A 773       3.811 -63.044 118.658  1.00 26.18           O  
ATOM   3558  CB  HIS A 773       3.406 -65.769 119.387  1.00 21.19           C  
ATOM   3559  CG  HIS A 773       3.001 -67.145 119.831  1.00 21.53           C  
ATOM   3560  ND1 HIS A 773       2.589 -68.086 118.921  1.00 26.17           N  
ATOM   3561  CD2 HIS A 773       2.940 -67.740 121.040  1.00 19.67           C  
ATOM   3562  CE1 HIS A 773       2.314 -69.211 119.550  1.00 23.46           C  
ATOM   3563  NE2 HIS A 773       2.518 -69.026 120.837  1.00 24.97           N  
ATOM   3564  H   HIS A 773       1.353 -65.860 117.546  1.00 26.32           H  
ATOM   3565  HA  HIS A 773       1.841 -64.484 120.153  1.00 25.22           H  
ATOM   3566  HB2 HIS A 773       4.099 -65.339 120.122  1.00 21.19           H  
ATOM   3567  HB3 HIS A 773       3.979 -65.860 118.454  1.00 21.19           H  
ATOM   3568  HD1 HIS A 773       2.504 -67.930 117.856  1.00 26.17           H  
ATOM   3569  HD2 HIS A 773       3.179 -67.286 121.990  1.00 19.67           H  
ATOM   3570  HE1 HIS A 773       1.978 -70.128 119.088  1.00 23.46           H  
ATOM   3571  N   VAL A 774       1.827 -62.969 117.623  1.00 31.81           N  
ATOM   3572  CA  VAL A 774       1.993 -61.676 116.952  1.00 30.45           C  
ATOM   3573  C   VAL A 774       0.758 -60.798 117.307  1.00 29.78           C  
ATOM   3574  O   VAL A 774      -0.326 -61.273 117.576  1.00 37.94           O  
ATOM   3575  CB  VAL A 774       2.216 -61.892 115.436  1.00 26.68           C  
ATOM   3576  CG1 VAL A 774       2.156 -60.605 114.617  1.00 31.46           C  
ATOM   3577  CG2 VAL A 774       3.577 -62.560 115.179  1.00 30.52           C  
ATOM   3578  H   VAL A 774       0.991 -63.492 117.405  1.00 31.81           H  
ATOM   3579  HA  VAL A 774       2.873 -61.177 117.374  1.00 30.45           H  
ATOM   3580  HB  VAL A 774       1.433 -62.559 115.053  1.00 26.68           H  
ATOM   3581 HG11 VAL A 774       1.139 -60.206 114.584  1.00 31.46           H  
ATOM   3582 HG12 VAL A 774       2.823 -59.843 115.025  1.00 31.46           H  
ATOM   3583 HG13 VAL A 774       2.460 -60.792 113.583  1.00 31.46           H  
ATOM   3584 HG21 VAL A 774       4.400 -61.920 115.516  1.00 30.52           H  
ATOM   3585 HG22 VAL A 774       3.664 -63.519 115.698  1.00 30.52           H  
ATOM   3586 HG23 VAL A 774       3.718 -62.756 114.111  1.00 30.52           H  
ATOM   3587  N   CYS A 775       0.972 -59.492 117.273  1.00 33.10           N  
ATOM   3588  CA  CYS A 775      -0.055 -58.473 117.523  1.00 34.47           C  
ATOM   3589  C   CYS A 775      -0.815 -58.365 116.195  1.00 34.00           C  
ATOM   3590  O   CYS A 775      -0.284 -58.015 115.154  1.00 40.63           O  
ATOM   3591  CB  CYS A 775       0.557 -57.123 117.897  1.00 41.47           C  
ATOM   3592  SG  CYS A 775      -0.684 -55.941 118.509  1.00 55.52           S  
ATOM   3593  H   CYS A 775       1.884 -59.150 117.006  1.00 33.10           H  
ATOM   3594  HA  CYS A 775      -0.711 -58.845 118.318  1.00 34.47           H  
ATOM   3595  HB2 CYS A 775       1.054 -56.669 117.036  1.00 41.47           H  
ATOM   3596  HB3 CYS A 775       1.307 -57.249 118.685  1.00 41.47           H  
ATOM   3597  HG  CYS A 775       0.126 -54.863 118.489  1.00 55.52           H  
ATOM   3598  N   ARG A 776      -2.073 -58.775 116.234  1.00 51.08           N  
ATOM   3599  CA  ARG A 776      -2.845 -59.058 115.033  1.00 53.22           C  
ATOM   3600  C   ARG A 776      -3.701 -57.829 114.671  1.00 50.78           C  
ATOM   3601  O   ARG A 776      -4.306 -57.201 115.527  1.00 38.68           O  
ATOM   3602  CB  ARG A 776      -3.722 -60.323 115.172  1.00 51.32           C  
ATOM   3603  CG  ARG A 776      -4.409 -60.466 116.535  1.00 63.99           C  
ATOM   3604  CD  ARG A 776      -5.405 -61.616 116.662  1.00 64.49           C  
ATOM   3605  NE  ARG A 776      -4.784 -62.933 116.499  1.00 56.32           N  
ATOM   3606  CZ  ARG A 776      -4.691 -63.606 115.362  1.00 76.51           C  
ATOM   3607  NH1 ARG A 776      -5.165 -63.101 114.236  1.00 74.96           N  
ATOM   3608  NH2 ARG A 776      -4.106 -64.788 115.350  1.00 82.52           N1+
ATOM   3609  H   ARG A 776      -2.546 -58.853 117.123  1.00 51.08           H  
ATOM   3610  HA  ARG A 776      -2.145 -59.237 114.206  1.00 53.22           H  
ATOM   3611  HB2 ARG A 776      -4.474 -60.328 114.374  1.00 51.32           H  
ATOM   3612  HB3 ARG A 776      -3.079 -61.199 115.020  1.00 51.32           H  
ATOM   3613  HG2 ARG A 776      -4.930 -59.535 116.776  1.00 63.99           H  
ATOM   3614  HG3 ARG A 776      -3.637 -60.617 117.294  1.00 63.99           H  
ATOM   3615  HD2 ARG A 776      -6.255 -61.503 115.985  1.00 64.49           H  
ATOM   3616  HD3 ARG A 776      -5.818 -61.593 117.675  1.00 64.49           H  
ATOM   3617  HE  ARG A 776      -4.389 -63.353 117.328  1.00 56.32           H  
ATOM   3618 HH11 ARG A 776      -5.613 -62.196 114.237  1.00 74.96           H  
ATOM   3619 HH12 ARG A 776      -5.078 -63.621 113.374  1.00 74.96           H  
ATOM   3620 HH21 ARG A 776      -3.733 -65.176 116.204  1.00 82.52           H  
ATOM   3621 HH22 ARG A 776      -4.032 -65.306 114.485  1.00 82.52           H  
ATOM   3622  N   LEU A 777      -3.777 -57.573 113.375  1.00 41.54           N  
ATOM   3623  CA  LEU A 777      -4.685 -56.588 112.795  1.00 40.64           C  
ATOM   3624  C   LEU A 777      -5.998 -57.351 112.554  1.00 32.37           C  
ATOM   3625  O   LEU A 777      -6.019 -58.409 111.969  1.00 42.11           O  
ATOM   3626  CB  LEU A 777      -4.128 -56.055 111.476  1.00 37.91           C  
ATOM   3627  CG  LEU A 777      -4.965 -54.933 110.848  1.00 42.29           C  
ATOM   3628  CD1 LEU A 777      -4.961 -53.671 111.701  1.00 39.83           C  
ATOM   3629  CD2 LEU A 777      -4.417 -54.605 109.463  1.00 37.66           C  
ATOM   3630  H   LEU A 777      -3.209 -58.111 112.737  1.00 41.54           H  
ATOM   3631  HA  LEU A 777      -4.828 -55.788 113.527  1.00 40.64           H  
ATOM   3632  HB2 LEU A 777      -3.108 -55.693 111.638  1.00 37.91           H  
ATOM   3633  HB3 LEU A 777      -4.051 -56.882 110.759  1.00 37.91           H  
ATOM   3634  HG  LEU A 777      -6.001 -55.271 110.732  1.00 42.29           H  
ATOM   3635 HD11 LEU A 777      -5.330 -53.849 112.710  1.00 39.83           H  
ATOM   3636 HD12 LEU A 777      -3.951 -53.256 111.786  1.00 39.83           H  
ATOM   3637 HD13 LEU A 777      -5.611 -52.917 111.249  1.00 39.83           H  
ATOM   3638 HD21 LEU A 777      -3.381 -54.256 109.516  1.00 37.66           H  
ATOM   3639 HD22 LEU A 777      -4.445 -55.486 108.820  1.00 37.66           H  
ATOM   3640 HD23 LEU A 777      -5.015 -53.828 108.983  1.00 37.66           H  
ATOM   3641  N   LEU A 778      -7.072 -56.836 113.124  1.00 30.00           N  
ATOM   3642  CA  LEU A 778      -8.388 -57.461 113.025  1.00 30.42           C  
ATOM   3643  C   LEU A 778      -9.154 -56.879 111.828  1.00 37.38           C  
ATOM   3644  O   LEU A 778      -9.924 -57.557 111.171  1.00 32.99           O  
ATOM   3645  CB  LEU A 778      -9.200 -57.261 114.312  1.00 34.27           C  
ATOM   3646  CG  LEU A 778      -8.443 -57.603 115.610  1.00 39.10           C  
ATOM   3647  CD1 LEU A 778      -9.381 -57.489 116.810  1.00 26.61           C  
ATOM   3648  CD2 LEU A 778      -7.804 -58.987 115.578  1.00 32.76           C  
ATOM   3649  H   LEU A 778      -6.982 -55.994 113.674  1.00 30.00           H  
ATOM   3650  HA  LEU A 778      -8.262 -58.533 112.831  1.00 30.42           H  
ATOM   3651  HB2 LEU A 778      -9.543 -56.221 114.374  1.00 34.27           H  
ATOM   3652  HB3 LEU A 778     -10.110 -57.870 114.242  1.00 34.27           H  
ATOM   3653  HG  LEU A 778      -7.643 -56.868 115.753  1.00 39.10           H  
ATOM   3654 HD11 LEU A 778      -9.869 -56.511 116.826  1.00 26.61           H  
ATOM   3655 HD12 LEU A 778     -10.157 -58.260 116.780  1.00 26.61           H  
ATOM   3656 HD13 LEU A 778      -8.830 -57.607 117.748  1.00 26.61           H  
ATOM   3657 HD21 LEU A 778      -8.543 -59.759 115.340  1.00 32.76           H  
ATOM   3658 HD22 LEU A 778      -7.002 -59.049 114.837  1.00 32.76           H  
ATOM   3659 HD23 LEU A 778      -7.357 -59.220 116.549  1.00 32.76           H  
ATOM   3660  N   GLY A 779      -8.999 -55.586 111.620  1.00 35.71           N  
ATOM   3661  CA  GLY A 779      -9.783 -54.898 110.629  1.00 30.54           C  
ATOM   3662  C   GLY A 779      -9.355 -53.456 110.385  1.00 34.83           C  
ATOM   3663  O   GLY A 779      -8.581 -52.858 111.112  1.00 28.85           O  
ATOM   3664  H   GLY A 779      -8.293 -55.079 112.135  1.00 35.71           H  
ATOM   3665  HA2 GLY A 779      -9.683 -55.455 109.693  1.00 30.54           H  
ATOM   3666  HA3 GLY A 779     -10.828 -54.919 110.944  1.00 30.54           H  
ATOM   3667  N   ILE A 780      -9.879 -52.932 109.289  1.00 38.38           N  
ATOM   3668  CA  ILE A 780      -9.656 -51.563 108.832  1.00 36.19           C  
ATOM   3669  C   ILE A 780     -11.012 -50.841 108.903  1.00 37.28           C  
ATOM   3670  O   ILE A 780     -12.049 -51.384 108.571  1.00 31.75           O  
ATOM   3671  CB  ILE A 780      -9.116 -51.545 107.378  1.00 25.75           C  
ATOM   3672  CG1 ILE A 780      -7.741 -52.231 107.257  1.00 37.05           C  
ATOM   3673  CG2 ILE A 780      -9.063 -50.133 106.777  1.00 41.25           C  
ATOM   3674  CD1 ILE A 780      -6.606 -51.517 107.973  1.00 57.40           C  
ATOM   3675  H   ILE A 780     -10.480 -53.511 108.720  1.00 38.38           H  
ATOM   3676  HA  ILE A 780      -8.956 -51.075 109.509  1.00 36.19           H  
ATOM   3677  HB  ILE A 780      -9.809 -52.126 106.753  1.00 25.75           H  
ATOM   3678 HG12 ILE A 780      -7.807 -53.255 107.638  1.00 37.05           H  
ATOM   3679 HG13 ILE A 780      -7.480 -52.315 106.195  1.00 37.05           H  
ATOM   3680 HG21 ILE A 780     -10.070 -49.748 106.594  1.00 41.25           H  
ATOM   3681 HG22 ILE A 780      -8.546 -49.430 107.438  1.00 41.25           H  
ATOM   3682 HG23 ILE A 780      -8.546 -50.138 105.812  1.00 41.25           H  
ATOM   3683 HD11 ILE A 780      -6.468 -50.499 107.598  1.00 57.40           H  
ATOM   3684 HD12 ILE A 780      -6.774 -51.476 109.051  1.00 57.40           H  
ATOM   3685 HD13 ILE A 780      -5.668 -52.051 107.806  1.00 57.40           H  
ATOM   3686  N   CYS A 781     -10.961 -49.568 109.250  1.00 30.86           N  
ATOM   3687  CA  CYS A 781     -12.092 -48.647 109.093  1.00 36.16           C  
ATOM   3688  C   CYS A 781     -11.516 -47.411 108.380  1.00 39.10           C  
ATOM   3689  O   CYS A 781     -10.393 -47.002 108.624  1.00 36.49           O  
ATOM   3690  CB  CYS A 781     -12.741 -48.280 110.425  1.00 36.77           C  
ATOM   3691  SG  CYS A 781     -14.347 -47.450 110.214  1.00 38.07           S  
ATOM   3692  H   CYS A 781     -10.103 -49.169 109.604  1.00 30.86           H  
ATOM   3693  HA  CYS A 781     -12.826 -49.125 108.432  1.00 36.16           H  
ATOM   3694  HB2 CYS A 781     -12.103 -47.613 111.008  1.00 36.77           H  
ATOM   3695  HB3 CYS A 781     -12.912 -49.180 111.024  1.00 36.77           H  
ATOM   3696  HG  CYS A 781     -14.923 -48.435 109.497  1.00 38.07           H  
ATOM   3697  N   LEU A 782     -12.301 -46.875 107.458  1.00 43.26           N  
ATOM   3698  CA  LEU A 782     -11.935 -45.735 106.625  1.00 47.48           C  
ATOM   3699  C   LEU A 782     -12.868 -44.576 107.015  1.00 47.18           C  
ATOM   3700  O   LEU A 782     -14.060 -44.599 106.785  1.00 59.26           O  
ATOM   3701  CB  LEU A 782     -12.118 -46.062 105.134  1.00 43.07           C  
ATOM   3702  CG  LEU A 782     -11.248 -47.224 104.613  1.00 40.44           C  
ATOM   3703  CD1 LEU A 782     -11.591 -47.513 103.150  1.00 46.36           C  
ATOM   3704  CD2 LEU A 782      -9.753 -46.938 104.745  1.00 38.23           C  
ATOM   3705  H   LEU A 782     -13.225 -47.257 107.318  1.00 43.26           H  
ATOM   3706  HA  LEU A 782     -10.896 -45.448 106.819  1.00 47.48           H  
ATOM   3707  HB2 LEU A 782     -13.172 -46.308 104.945  1.00 43.07           H  
ATOM   3708  HB3 LEU A 782     -11.910 -45.158 104.545  1.00 43.07           H  
ATOM   3709  HG  LEU A 782     -11.478 -48.129 105.189  1.00 40.44           H  
ATOM   3710 HD11 LEU A 782     -12.652 -47.762 103.040  1.00 46.36           H  
ATOM   3711 HD12 LEU A 782     -11.378 -46.647 102.513  1.00 46.36           H  
ATOM   3712 HD13 LEU A 782     -11.011 -48.362 102.774  1.00 46.36           H  
ATOM   3713 HD21 LEU A 782      -9.482 -46.006 104.238  1.00 38.23           H  
ATOM   3714 HD22 LEU A 782      -9.456 -46.856 105.794  1.00 38.23           H  
ATOM   3715 HD23 LEU A 782      -9.161 -47.747 104.304  1.00 38.23           H  
ATOM   3716  N   THR A 783     -12.280 -43.580 107.652  1.00 44.89           N  
ATOM   3717  CA  THR A 783     -12.923 -42.321 108.047  1.00 43.80           C  
ATOM   3718  C   THR A 783     -12.096 -41.225 107.302  1.00 55.43           C  
ATOM   3719  O   THR A 783     -11.783 -41.438 106.144  1.00 57.35           O  
ATOM   3720  CB  THR A 783     -13.074 -42.268 109.585  1.00 45.51           C  
ATOM   3721  OG1 THR A 783     -12.008 -42.949 110.264  1.00 47.08           O  
ATOM   3722  CG2 THR A 783     -14.358 -42.981 110.007  1.00 43.52           C  
ATOM   3723  H   THR A 783     -11.296 -43.650 107.871  1.00 44.89           H  
ATOM   3724  HA  THR A 783     -13.919 -42.257 107.587  1.00 43.80           H  
ATOM   3725  HB  THR A 783     -13.130 -41.246 109.968  1.00 45.51           H  
ATOM   3726 HG21 THR A 783     -15.243 -42.506 109.572  1.00 43.52           H  
ATOM   3727 HG22 THR A 783     -14.343 -44.036 109.714  1.00 43.52           H  
ATOM   3728 HG23 THR A 783     -14.456 -42.965 111.095  1.00 43.52           H  
ATOM   3729  HG1 THR A 783     -11.223 -42.368 110.356  1.00 47.08           H  
ATOM   3730  N   SER A 784     -11.691 -40.162 107.975  1.00 70.14           N  
ATOM   3731  CA  SER A 784     -10.682 -39.246 107.410  1.00 65.79           C  
ATOM   3732  C   SER A 784      -9.295 -39.905 107.614  1.00 63.49           C  
ATOM   3733  O   SER A 784      -8.318 -39.641 106.926  1.00 65.35           O  
ATOM   3734  CB  SER A 784     -10.719 -37.875 108.083  1.00 59.29           C  
ATOM   3735  OG  SER A 784     -10.604 -37.990 109.503  1.00 77.97           O  
ATOM   3736  H   SER A 784     -12.013 -40.025 108.922  1.00 70.14           H  
ATOM   3737  HA  SER A 784     -10.848 -39.146 106.331  1.00 65.79           H  
ATOM   3738  HB2 SER A 784     -11.677 -37.387 107.879  1.00 59.29           H  
ATOM   3739  HB3 SER A 784      -9.919 -37.222 107.717  1.00 59.29           H  
ATOM   3740  HG  SER A 784      -9.640 -38.054 109.689  1.00 77.97           H  
ATOM   3741  N   THR A 785      -9.245 -40.702 108.668  1.00 81.89           N  
ATOM   3742  CA  THR A 785      -8.159 -41.565 109.079  1.00 83.48           C  
ATOM   3743  C   THR A 785      -8.389 -42.959 108.455  1.00 75.24           C  
ATOM   3744  O   THR A 785      -9.501 -43.397 108.214  1.00 76.87           O  
ATOM   3745  CB  THR A 785      -8.163 -41.730 110.615  1.00 87.38           C  
ATOM   3746  OG1 THR A 785      -9.516 -41.910 111.079  1.00 80.27           O  
ATOM   3747  CG2 THR A 785      -7.586 -40.508 111.314  1.00100.68           C  
ATOM   3748  H   THR A 785     -10.061 -40.778 109.259  1.00 81.89           H  
ATOM   3749  HA  THR A 785      -7.205 -41.166 108.714  1.00 83.48           H  
ATOM   3750  HB  THR A 785      -7.588 -42.619 110.895  1.00 87.38           H  
ATOM   3751 HG21 THR A 785      -6.620 -40.223 110.892  1.00100.68           H  
ATOM   3752 HG22 THR A 785      -8.276 -39.662 111.253  1.00100.68           H  
ATOM   3753 HG23 THR A 785      -7.442 -40.706 112.381  1.00100.68           H  
ATOM   3754  HG1 THR A 785      -9.427 -42.104 112.061  1.00 80.27           H  
ATOM   3755  N   VAL A 786      -7.289 -43.682 108.305  1.00 64.28           N  
ATOM   3756  CA  VAL A 786      -7.295 -45.118 108.022  1.00 69.06           C  
ATOM   3757  C   VAL A 786      -7.039 -45.713 109.423  1.00 68.51           C  
ATOM   3758  O   VAL A 786      -5.972 -45.537 109.992  1.00 69.30           O  
ATOM   3759  CB  VAL A 786      -6.180 -45.501 107.029  1.00 62.88           C  
ATOM   3760  CG1 VAL A 786      -6.144 -47.014 106.792  1.00 58.61           C  
ATOM   3761  CG2 VAL A 786      -6.353 -44.780 105.688  1.00 80.05           C  
ATOM   3762  H   VAL A 786      -6.385 -43.259 108.456  1.00 64.28           H  
ATOM   3763  HA  VAL A 786      -8.276 -45.425 107.645  1.00 69.06           H  
ATOM   3764  HB  VAL A 786      -5.209 -45.203 107.440  1.00 62.88           H  
ATOM   3765 HG11 VAL A 786      -5.956 -47.557 107.722  1.00 58.61           H  
ATOM   3766 HG12 VAL A 786      -7.090 -47.375 106.376  1.00 58.61           H  
ATOM   3767 HG13 VAL A 786      -5.345 -47.278 106.091  1.00 58.61           H  
ATOM   3768 HG21 VAL A 786      -7.325 -45.008 105.238  1.00 80.05           H  
ATOM   3769 HG22 VAL A 786      -6.281 -43.694 105.809  1.00 80.05           H  
ATOM   3770 HG23 VAL A 786      -5.573 -45.082 104.982  1.00 80.05           H  
ATOM   3771  N   GLN A 787      -8.066 -46.329 109.989  1.00 52.81           N  
ATOM   3772  CA  GLN A 787      -8.013 -46.852 111.347  1.00 46.68           C  
ATOM   3773  C   GLN A 787      -7.596 -48.329 111.251  1.00 43.77           C  
ATOM   3774  O   GLN A 787      -8.133 -49.084 110.460  1.00 43.61           O  
ATOM   3775  CB  GLN A 787      -9.354 -46.799 112.078  1.00 41.27           C  
ATOM   3776  CG  GLN A 787     -10.056 -45.449 111.983  1.00 44.11           C  
ATOM   3777  CD  GLN A 787     -11.228 -45.365 112.943  1.00 51.30           C  
ATOM   3778  OE1 GLN A 787     -11.269 -45.999 113.985  1.00 61.47           O  
ATOM   3779  NE2 GLN A 787     -12.181 -44.535 112.584  1.00 47.11           N  
ATOM   3780  H   GLN A 787      -8.906 -46.484 109.451  1.00 52.81           H  
ATOM   3781  HA  GLN A 787      -7.262 -46.293 111.911  1.00 46.68           H  
ATOM   3782  HB2 GLN A 787     -10.026 -47.571 111.689  1.00 41.27           H  
ATOM   3783  HB3 GLN A 787      -9.180 -47.069 113.128  1.00 41.27           H  
ATOM   3784  HG2 GLN A 787     -10.411 -45.281 110.959  1.00 44.11           H  
ATOM   3785  HG3 GLN A 787      -9.360 -44.645 112.229  1.00 44.11           H  
ATOM   3786 HE21 GLN A 787     -12.109 -44.029 111.713  1.00 47.11           H  
ATOM   3787 HE22 GLN A 787     -12.987 -44.403 113.179  1.00 47.11           H  
ATOM   3788  N   LEU A 788      -6.641 -48.715 112.082  1.00 50.62           N  
ATOM   3789  CA  LEU A 788      -6.149 -50.086 112.187  1.00 47.64           C  
ATOM   3790  C   LEU A 788      -6.646 -50.619 113.549  1.00 45.58           C  
ATOM   3791  O   LEU A 788      -6.256 -50.145 114.598  1.00 46.77           O  
ATOM   3792  CB  LEU A 788      -4.613 -50.134 112.124  1.00 41.53           C  
ATOM   3793  CG  LEU A 788      -4.044 -50.290 110.698  1.00 53.64           C  
ATOM   3794  CD1 LEU A 788      -4.483 -49.172 109.760  1.00 51.14           C  
ATOM   3795  CD2 LEU A 788      -2.517 -50.365 110.745  1.00 55.96           C  
ATOM   3796  H   LEU A 788      -6.219 -48.033 112.696  1.00 50.62           H  
ATOM   3797  HA  LEU A 788      -6.578 -50.699 111.388  1.00 47.64           H  
ATOM   3798  HB2 LEU A 788      -4.192 -49.232 112.585  1.00 41.53           H  
ATOM   3799  HB3 LEU A 788      -4.251 -50.976 112.728  1.00 41.53           H  
ATOM   3800  HG  LEU A 788      -4.403 -51.234 110.272  1.00 53.64           H  
ATOM   3801 HD11 LEU A 788      -5.549 -49.242 109.535  1.00 51.14           H  
ATOM   3802 HD12 LEU A 788      -4.298 -48.190 110.202  1.00 51.14           H  
ATOM   3803 HD13 LEU A 788      -3.954 -49.234 108.805  1.00 51.14           H  
ATOM   3804 HD21 LEU A 788      -2.088 -49.439 111.141  1.00 55.96           H  
ATOM   3805 HD22 LEU A 788      -2.186 -51.194 111.378  1.00 55.96           H  
ATOM   3806 HD23 LEU A 788      -2.102 -50.527 109.744  1.00 55.96           H  
ATOM   3807  N   ILE A 789      -7.591 -51.540 113.489  1.00 31.11           N  
ATOM   3808  CA  ILE A 789      -8.230 -52.132 114.666  1.00 33.44           C  
ATOM   3809  C   ILE A 789      -7.430 -53.417 114.989  1.00 35.35           C  
ATOM   3810  O   ILE A 789      -7.274 -54.305 114.169  1.00 37.83           O  
ATOM   3811  CB  ILE A 789      -9.732 -52.432 114.439  1.00 43.27           C  
ATOM   3812  CG1 ILE A 789     -10.577 -51.145 114.287  1.00 36.25           C  
ATOM   3813  CG2 ILE A 789     -10.312 -53.239 115.613  1.00 36.25           C  
ATOM   3814  CD1 ILE A 789     -10.445 -50.427 112.953  1.00 37.58           C  
ATOM   3815  H   ILE A 789      -7.914 -51.871 112.591  1.00 31.11           H  
ATOM   3816  HA  ILE A 789      -8.129 -51.431 115.500  1.00 33.44           H  
ATOM   3817  HB  ILE A 789      -9.848 -53.044 113.536  1.00 43.27           H  
ATOM   3818 HG12 ILE A 789     -11.637 -51.388 114.423  1.00 36.25           H  
ATOM   3819 HG13 ILE A 789     -10.327 -50.442 115.083  1.00 36.25           H  
ATOM   3820 HG21 ILE A 789      -9.823 -54.211 115.716  1.00 36.25           H  
ATOM   3821 HG22 ILE A 789     -10.198 -52.701 116.559  1.00 36.25           H  
ATOM   3822 HG23 ILE A 789     -11.379 -53.436 115.465  1.00 36.25           H  
ATOM   3823 HD11 ILE A 789      -9.477 -49.934 112.857  1.00 37.58           H  
ATOM   3824 HD12 ILE A 789     -10.579 -51.111 112.112  1.00 37.58           H  
ATOM   3825 HD13 ILE A 789     -11.207 -49.646 112.877  1.00 37.58           H  
ATOM   3826  N   MET A 790      -6.914 -53.457 116.202  1.00 30.62           N  
ATOM   3827  CA  MET A 790      -5.980 -54.449 116.711  1.00 23.51           C  
ATOM   3828  C   MET A 790      -6.585 -55.117 117.973  1.00 21.90           C  
ATOM   3829  O   MET A 790      -7.596 -54.719 118.515  1.00 26.30           O  
ATOM   3830  CB  MET A 790      -4.646 -53.800 117.119  1.00 20.19           C  
ATOM   3831  CG  MET A 790      -4.046 -52.910 116.041  1.00 35.98           C  
ATOM   3832  SD  MET A 790      -2.451 -52.208 116.580  1.00 36.54           S  
ATOM   3833  CE  MET A 790      -3.009 -51.144 117.932  1.00 35.82           C  
ATOM   3834  H   MET A 790      -7.192 -52.758 116.876  1.00 30.62           H  
ATOM   3835  HA  MET A 790      -5.815 -55.213 115.947  1.00 23.51           H  
ATOM   3836  HB2 MET A 790      -3.926 -54.587 117.380  1.00 20.19           H  
ATOM   3837  HB3 MET A 790      -4.807 -53.220 118.035  1.00 20.19           H  
ATOM   3838  HG2 MET A 790      -4.707 -52.080 115.779  1.00 35.98           H  
ATOM   3839  HG3 MET A 790      -3.866 -53.491 115.131  1.00 35.98           H  
ATOM   3840  HE1 MET A 790      -3.879 -50.555 117.631  1.00 35.82           H  
ATOM   3841  HE2 MET A 790      -3.248 -51.738 118.816  1.00 35.82           H  
ATOM   3842  HE3 MET A 790      -2.201 -50.456 118.195  1.00 35.82           H  
ATOM   3843  N   GLN A 791      -5.863 -56.120 118.438  1.00 21.76           N  
ATOM   3844  CA  GLN A 791      -6.155 -56.779 119.708  1.00 18.72           C  
ATOM   3845  C   GLN A 791      -5.749 -55.861 120.891  1.00 22.15           C  
ATOM   3846  O   GLN A 791      -4.841 -55.059 120.793  1.00 23.67           O  
ATOM   3847  CB  GLN A 791      -5.363 -58.073 119.739  1.00 21.40           C  
ATOM   3848  CG  GLN A 791      -5.810 -59.046 120.815  1.00 30.34           C  
ATOM   3849  CD  GLN A 791      -5.158 -60.378 120.550  1.00 42.62           C  
ATOM   3850  OE1 GLN A 791      -4.199 -60.504 119.800  1.00 31.14           O  
ATOM   3851  NE2 GLN A 791      -5.701 -61.397 121.191  1.00 38.42           N  
ATOM   3852  H   GLN A 791      -5.068 -56.440 117.903  1.00 21.76           H  
ATOM   3853  HA  GLN A 791      -7.235 -56.970 119.749  1.00 18.72           H  
ATOM   3854  HB2 GLN A 791      -5.474 -58.563 118.763  1.00 21.40           H  
ATOM   3855  HB3 GLN A 791      -4.291 -57.861 119.852  1.00 21.40           H  
ATOM   3856  HG2 GLN A 791      -6.899 -59.165 120.792  1.00 30.34           H  
ATOM   3857  HG3 GLN A 791      -5.514 -58.707 121.812  1.00 30.34           H  
ATOM   3858 HE21 GLN A 791      -5.324 -62.327 121.073  1.00 38.42           H  
ATOM   3859 HE22 GLN A 791      -6.492 -61.246 121.800  1.00 38.42           H  
ATOM   3860  N   LEU A 792      -6.444 -56.042 122.005  1.00 19.92           N  
ATOM   3861  CA  LEU A 792      -6.218 -55.261 123.218  1.00 19.89           C  
ATOM   3862  C   LEU A 792      -5.023 -55.875 123.968  1.00 20.02           C  
ATOM   3863  O   LEU A 792      -5.014 -57.025 124.379  1.00 23.49           O  
ATOM   3864  CB  LEU A 792      -7.459 -55.249 124.114  1.00 23.22           C  
ATOM   3865  CG  LEU A 792      -7.628 -53.961 124.945  1.00 15.60           C  
ATOM   3866  CD1 LEU A 792      -9.003 -53.965 125.608  1.00 13.86           C  
ATOM   3867  CD2 LEU A 792      -6.549 -53.787 126.003  1.00 18.77           C  
ATOM   3868  H   LEU A 792      -7.146 -56.768 122.019  1.00 19.92           H  
ATOM   3869  HA  LEU A 792      -5.981 -54.240 122.903  1.00 19.89           H  
ATOM   3870  HB2 LEU A 792      -8.338 -55.338 123.475  1.00 23.22           H  
ATOM   3871  HB3 LEU A 792      -7.477 -56.126 124.775  1.00 23.22           H  
ATOM   3872  HG  LEU A 792      -7.582 -53.096 124.274  1.00 15.60           H  
ATOM   3873 HD11 LEU A 792      -9.790 -53.989 124.852  1.00 13.86           H  
ATOM   3874 HD12 LEU A 792      -9.120 -54.826 126.274  1.00 13.86           H  
ATOM   3875 HD13 LEU A 792      -9.171 -53.065 126.198  1.00 13.86           H  
ATOM   3876 HD21 LEU A 792      -6.461 -54.680 126.628  1.00 18.77           H  
ATOM   3877 HD22 LEU A 792      -5.581 -53.578 125.544  1.00 18.77           H  
ATOM   3878 HD23 LEU A 792      -6.768 -52.937 126.655  1.00 18.77           H  
ATOM   3879  N   MET A 793      -3.980 -55.072 124.084  1.00 21.36           N  
ATOM   3880  CA  MET A 793      -2.743 -55.416 124.788  1.00 22.56           C  
ATOM   3881  C   MET A 793      -2.808 -54.607 126.119  1.00 22.31           C  
ATOM   3882  O   MET A 793      -2.602 -53.413 126.059  1.00 21.39           O  
ATOM   3883  CB  MET A 793      -1.561 -54.988 123.912  1.00 28.93           C  
ATOM   3884  CG  MET A 793      -1.573 -55.580 122.493  1.00 24.35           C  
ATOM   3885  SD  MET A 793      -1.727 -57.392 122.389  1.00 29.41           S  
ATOM   3886  CE  MET A 793      -0.179 -57.832 123.186  1.00 19.11           C  
ATOM   3887  H   MET A 793      -3.990 -54.159 123.653  1.00 21.36           H  
ATOM   3888  HA  MET A 793      -2.686 -56.487 124.971  1.00 22.56           H  
ATOM   3889  HB2 MET A 793      -0.628 -55.226 124.432  1.00 28.93           H  
ATOM   3890  HB3 MET A 793      -1.555 -53.897 123.800  1.00 28.93           H  
ATOM   3891  HG2 MET A 793      -0.659 -55.294 121.966  1.00 24.35           H  
ATOM   3892  HG3 MET A 793      -2.399 -55.150 121.919  1.00 24.35           H  
ATOM   3893  HE1 MET A 793       0.647 -57.581 122.523  1.00 19.11           H  
ATOM   3894  HE2 MET A 793      -0.054 -57.294 124.119  1.00 19.11           H  
ATOM   3895  HE3 MET A 793      -0.155 -58.900 123.402  1.00 19.11           H  
ATOM   3896  N   PRO A 794      -3.248 -55.221 127.201  1.00 24.79           N  
ATOM   3897  CA  PRO A 794      -3.793 -54.453 128.326  1.00 25.93           C  
ATOM   3898  C   PRO A 794      -2.872 -53.560 129.175  1.00 25.45           C  
ATOM   3899  O   PRO A 794      -3.373 -52.697 129.856  1.00 27.75           O  
ATOM   3900  CB  PRO A 794      -4.405 -55.511 129.264  1.00 21.37           C  
ATOM   3901  CG  PRO A 794      -4.579 -56.741 128.391  1.00 19.30           C  
ATOM   3902  CD  PRO A 794      -3.391 -56.654 127.452  1.00 20.22           C  
ATOM   3903  HA  PRO A 794      -4.574 -53.800 127.920  1.00 25.93           H  
ATOM   3904  HB2 PRO A 794      -3.733 -55.748 130.099  1.00 21.37           H  
ATOM   3905  HB3 PRO A 794      -5.353 -55.175 129.695  1.00 21.37           H  
ATOM   3906  HG2 PRO A 794      -5.515 -56.667 127.825  1.00 19.30           H  
ATOM   3907  HG3 PRO A 794      -4.597 -57.672 128.965  1.00 19.30           H  
ATOM   3908  HD2 PRO A 794      -3.552 -57.251 126.557  1.00 20.22           H  
ATOM   3909  HD3 PRO A 794      -2.477 -56.992 127.951  1.00 20.22           H  
ATOM   3910  N   PHE A 795      -1.612 -53.929 129.285  1.00 24.21           N  
ATOM   3911  CA  PHE A 795      -0.749 -53.369 130.341  1.00 26.18           C  
ATOM   3912  C   PHE A 795       0.751 -53.301 129.949  1.00 28.29           C  
ATOM   3913  O   PHE A 795       1.655 -53.572 130.717  1.00 30.72           O  
ATOM   3914  CB  PHE A 795      -0.969 -54.129 131.664  1.00 24.82           C  
ATOM   3915  CG  PHE A 795      -1.005 -53.218 132.871  1.00 22.17           C  
ATOM   3916  CD1 PHE A 795      -2.142 -52.523 133.182  1.00 25.77           C  
ATOM   3917  CD2 PHE A 795       0.101 -53.067 133.661  1.00 30.48           C  
ATOM   3918  CE1 PHE A 795      -2.186 -51.705 134.278  1.00 26.88           C  
ATOM   3919  CE2 PHE A 795       0.070 -52.252 134.762  1.00 29.59           C  
ATOM   3920  CZ  PHE A 795      -1.078 -51.572 135.073  1.00 33.55           C  
ATOM   3921  H   PHE A 795      -1.255 -54.640 128.662  1.00 24.21           H  
ATOM   3922  HA  PHE A 795      -1.051 -52.319 130.465  1.00 26.18           H  
ATOM   3923  HB2 PHE A 795      -1.919 -54.680 131.645  1.00 24.82           H  
ATOM   3924  HB3 PHE A 795      -0.201 -54.901 131.800  1.00 24.82           H  
ATOM   3925  HD1 PHE A 795      -3.015 -52.621 132.555  1.00 25.77           H  
ATOM   3926  HD2 PHE A 795       1.009 -53.596 133.414  1.00 30.48           H  
ATOM   3927  HE1 PHE A 795      -3.091 -51.166 134.515  1.00 26.88           H  
ATOM   3928  HE2 PHE A 795       0.948 -52.146 135.382  1.00 29.59           H  
ATOM   3929  HZ  PHE A 795      -1.110 -50.934 135.944  1.00 33.55           H  
ATOM   3930  N   GLY A 796       0.958 -52.754 128.764  1.00 32.40           N  
ATOM   3931  CA  GLY A 796       2.250 -52.239 128.359  1.00 22.42           C  
ATOM   3932  C   GLY A 796       3.145 -53.166 127.519  1.00 31.15           C  
ATOM   3933  O   GLY A 796       2.713 -54.093 126.855  1.00 29.52           O  
ATOM   3934  H   GLY A 796       0.185 -52.653 128.121  1.00 32.40           H  
ATOM   3935  HA2 GLY A 796       2.065 -51.338 127.765  1.00 22.42           H  
ATOM   3936  HA3 GLY A 796       2.789 -51.944 129.265  1.00 22.42           H  
ATOM   3937  N   CYS A 797       4.401 -52.745 127.481  1.00 42.17           N  
ATOM   3938  CA  CYS A 797       5.492 -53.282 126.673  1.00 30.40           C  
ATOM   3939  C   CYS A 797       6.404 -54.247 127.481  1.00 39.94           C  
ATOM   3940  O   CYS A 797       6.149 -54.594 128.626  1.00 37.52           O  
ATOM   3941  CB  CYS A 797       6.288 -52.093 126.113  1.00 34.30           C  
ATOM   3942  SG  CYS A 797       6.971 -52.415 124.460  1.00 47.11           S  
ATOM   3943  H   CYS A 797       4.632 -51.933 128.037  1.00 42.17           H  
ATOM   3944  HA  CYS A 797       5.043 -53.875 125.875  1.00 30.40           H  
ATOM   3945  HB2 CYS A 797       7.103 -51.828 126.794  1.00 34.30           H  
ATOM   3946  HB3 CYS A 797       5.653 -51.207 126.006  1.00 34.30           H  
ATOM   3947  HG  CYS A 797       7.802 -51.348 124.473  1.00 47.11           H  
ATOM   3948  N   LEU A 798       7.456 -54.698 126.810  1.00 32.55           N  
ATOM   3949  CA  LEU A 798       8.433 -55.595 127.405  1.00 29.11           C  
ATOM   3950  C   LEU A 798       9.654 -54.795 127.947  1.00 34.38           C  
ATOM   3951  O   LEU A 798      10.117 -55.071 129.036  1.00 30.90           O  
ATOM   3952  CB  LEU A 798       8.775 -56.726 126.431  1.00 25.21           C  
ATOM   3953  CG  LEU A 798       9.369 -57.982 127.093  1.00 23.81           C  
ATOM   3954  CD1 LEU A 798       8.348 -58.698 127.980  1.00 17.56           C  
ATOM   3955  CD2 LEU A 798       9.852 -58.953 126.014  1.00 25.17           C  
ATOM   3956  H   LEU A 798       7.584 -54.416 125.849  1.00 32.55           H  
ATOM   3957  HA  LEU A 798       7.959 -56.041 128.281  1.00 29.11           H  
ATOM   3958  HB2 LEU A 798       7.866 -57.026 125.894  1.00 25.21           H  
ATOM   3959  HB3 LEU A 798       9.461 -56.362 125.667  1.00 25.21           H  
ATOM   3960  HG  LEU A 798      10.230 -57.695 127.706  1.00 23.81           H  
ATOM   3961 HD11 LEU A 798       7.412 -58.878 127.442  1.00 17.56           H  
ATOM   3962 HD12 LEU A 798       8.732 -59.668 128.309  1.00 17.56           H  
ATOM   3963 HD13 LEU A 798       8.119 -58.115 128.876  1.00 17.56           H  
ATOM   3964 HD21 LEU A 798       9.020 -59.292 125.389  1.00 25.17           H  
ATOM   3965 HD22 LEU A 798      10.596 -58.485 125.362  1.00 25.17           H  
ATOM   3966 HD23 LEU A 798      10.313 -59.837 126.467  1.00 25.17           H  
ATOM   3967  N   LEU A 799      10.201 -53.898 127.146  1.00 26.71           N  
ATOM   3968  CA  LEU A 799      11.391 -53.100 127.505  1.00 32.52           C  
ATOM   3969  C   LEU A 799      11.041 -51.940 128.449  1.00 36.77           C  
ATOM   3970  O   LEU A 799      11.692 -51.748 129.462  1.00 35.06           O  
ATOM   3971  CB  LEU A 799      12.076 -52.463 126.261  1.00 24.28           C  
ATOM   3972  CG  LEU A 799      13.087 -51.321 126.551  1.00 34.41           C  
ATOM   3973  CD1 LEU A 799      14.341 -51.818 127.252  1.00 34.28           C  
ATOM   3974  CD2 LEU A 799      13.449 -50.566 125.275  1.00 28.33           C  
ATOM   3975  H   LEU A 799       9.813 -53.754 126.224  1.00 26.71           H  
ATOM   3976  HA  LEU A 799      12.093 -53.762 128.025  1.00 32.52           H  
ATOM   3977  HB2 LEU A 799      12.576 -53.243 125.683  1.00 24.28           H  
ATOM   3978  HB3 LEU A 799      11.295 -52.057 125.610  1.00 24.28           H  
ATOM   3979  HG  LEU A 799      12.637 -50.566 127.200  1.00 34.41           H  
ATOM   3980 HD11 LEU A 799      14.110 -52.427 128.129  1.00 34.28           H  
ATOM   3981 HD12 LEU A 799      14.967 -52.401 126.576  1.00 34.28           H  
ATOM   3982 HD13 LEU A 799      14.930 -50.962 127.592  1.00 34.28           H  
ATOM   3983 HD21 LEU A 799      13.865 -51.233 124.521  1.00 28.33           H  
ATOM   3984 HD22 LEU A 799      12.561 -50.084 124.853  1.00 28.33           H  
ATOM   3985 HD23 LEU A 799      14.186 -49.781 125.477  1.00 28.33           H  
ATOM   3986  N   ASP A 800      10.216 -51.036 127.949  1.00 32.17           N  
ATOM   3987  CA  ASP A 800      10.070 -49.671 128.442  1.00 34.85           C  
ATOM   3988  C   ASP A 800       9.290 -49.650 129.776  1.00 40.87           C  
ATOM   3989  O   ASP A 800       8.236 -49.070 129.957  1.00 50.07           O  
ATOM   3990  CB  ASP A 800       9.636 -48.662 127.387  1.00 36.69           C  
ATOM   3991  CG  ASP A 800       8.885 -49.094 126.167  1.00 37.57           C  
ATOM   3992  OD1 ASP A 800       8.274 -48.226 125.525  1.00 33.48           O  
ATOM   3993  OD2 ASP A 800       8.924 -50.283 125.822  1.00 40.45           O1-
ATOM   3994  H   ASP A 800       9.714 -51.240 127.097  1.00 32.17           H  
ATOM   3995  HA  ASP A 800      11.085 -49.359 128.734  1.00 34.85           H  
ATOM   3996  HB2 ASP A 800      10.551 -48.231 126.955  1.00 36.69           H  
ATOM   3997  HB3 ASP A 800       9.103 -47.829 127.858  1.00 36.69           H  
ATOM   3998  N   TYR A 801       9.944 -50.282 130.736  1.00 34.10           N  
ATOM   3999  CA  TYR A 801       9.443 -50.602 132.068  1.00 36.65           C  
ATOM   4000  C   TYR A 801      10.487 -50.360 133.193  1.00 37.72           C  
ATOM   4001  O   TYR A 801      10.302 -50.769 134.326  1.00 36.63           O  
ATOM   4002  CB  TYR A 801       9.102 -52.101 132.042  1.00 31.78           C  
ATOM   4003  CG  TYR A 801       7.642 -52.414 132.149  1.00 31.16           C  
ATOM   4004  CD1 TYR A 801       7.087 -52.619 133.397  1.00 27.82           C  
ATOM   4005  CD2 TYR A 801       6.840 -52.590 131.046  1.00 22.90           C  
ATOM   4006  CE1 TYR A 801       5.772 -52.981 133.538  1.00 24.87           C  
ATOM   4007  CE2 TYR A 801       5.526 -52.956 131.178  1.00 36.60           C  
ATOM   4008  CZ  TYR A 801       4.998 -53.149 132.429  1.00 43.39           C  
ATOM   4009  OH  TYR A 801       3.695 -53.516 132.606  1.00 44.80           O  
ATOM   4010  H   TYR A 801      10.855 -50.668 130.532  1.00 34.10           H  
ATOM   4011  HA  TYR A 801       8.574 -49.989 132.304  1.00 36.65           H  
ATOM   4012  HB2 TYR A 801       9.488 -52.587 131.134  1.00 31.78           H  
ATOM   4013  HB3 TYR A 801       9.607 -52.625 132.855  1.00 31.78           H  
ATOM   4014  HD1 TYR A 801       7.699 -52.492 134.277  1.00 27.82           H  
ATOM   4015  HD2 TYR A 801       7.252 -52.438 130.059  1.00 22.90           H  
ATOM   4016  HE1 TYR A 801       5.353 -53.132 134.522  1.00 24.87           H  
ATOM   4017  HE2 TYR A 801       4.909 -53.092 130.302  1.00 36.60           H  
ATOM   4018  HH  TYR A 801       3.209 -53.469 131.746  1.00 44.80           H  
ATOM   4019  N   VAL A 802      11.643 -49.840 132.815  1.00 31.78           N  
ATOM   4020  CA  VAL A 802      12.844 -49.786 133.666  1.00 33.47           C  
ATOM   4021  C   VAL A 802      13.135 -48.329 134.157  1.00 37.33           C  
ATOM   4022  O   VAL A 802      14.141 -47.725 133.831  1.00 40.08           O  
ATOM   4023  CB  VAL A 802      14.030 -50.438 132.899  1.00 30.86           C  
ATOM   4024  CG1 VAL A 802      15.289 -50.552 133.757  1.00 28.92           C  
ATOM   4025  CG2 VAL A 802      13.684 -51.835 132.362  1.00 31.82           C  
ATOM   4026  H   VAL A 802      11.781 -49.549 131.858  1.00 31.78           H  
ATOM   4027  HA  VAL A 802      12.659 -50.383 134.569  1.00 33.47           H  
ATOM   4028  HB  VAL A 802      14.268 -49.819 132.030  1.00 30.86           H  
ATOM   4029 HG11 VAL A 802      16.102 -51.017 133.190  1.00 28.92           H  
ATOM   4030 HG12 VAL A 802      15.638 -49.574 134.081  1.00 28.92           H  
ATOM   4031 HG13 VAL A 802      15.119 -51.150 134.655  1.00 28.92           H  
ATOM   4032 HG21 VAL A 802      12.887 -51.787 131.619  1.00 31.82           H  
ATOM   4033 HG22 VAL A 802      14.551 -52.293 131.874  1.00 31.82           H  
ATOM   4034 HG23 VAL A 802      13.351 -52.504 133.157  1.00 31.82           H  
ATOM   4035  N   ARG A 803      12.266 -47.856 135.039  1.00 37.36           N  
ATOM   4036  CA  ARG A 803      12.509 -46.620 135.808  1.00 33.45           C  
ATOM   4037  C   ARG A 803      11.601 -46.571 137.057  1.00 39.26           C  
ATOM   4038  O   ARG A 803      12.054 -46.155 138.108  1.00 42.61           O  
ATOM   4039  CB  ARG A 803      12.433 -45.318 135.006  1.00 28.80           C  
ATOM   4040  CG  ARG A 803      13.514 -44.280 135.363  1.00 32.45           C  
ATOM   4041  CD  ARG A 803      13.367 -43.637 136.734  1.00 27.98           C  
ATOM   4042  NE  ARG A 803      13.924 -44.465 137.817  1.00 32.23           N  
ATOM   4043  CZ  ARG A 803      15.166 -44.478 138.272  1.00 35.16           C  
ATOM   4044  NH1 ARG A 803      16.101 -43.786 137.657  1.00 36.90           N  
ATOM   4045  NH2 ARG A 803      15.472 -45.184 139.342  1.00 37.05           N1+
ATOM   4046  H   ARG A 803      11.442 -48.394 135.262  1.00 37.36           H  
ATOM   4047  HA  ARG A 803      13.533 -46.740 136.189  1.00 33.45           H  
ATOM   4048  HB2 ARG A 803      12.584 -45.533 133.946  1.00 28.80           H  
ATOM   4049  HB3 ARG A 803      11.441 -44.859 135.099  1.00 28.80           H  
ATOM   4050  HG2 ARG A 803      13.448 -43.481 134.614  1.00 32.45           H  
ATOM   4051  HG3 ARG A 803      14.508 -44.729 135.258  1.00 32.45           H  
ATOM   4052  HD2 ARG A 803      12.312 -43.452 136.969  1.00 27.98           H  
ATOM   4053  HD3 ARG A 803      13.855 -42.656 136.764  1.00 27.98           H  
ATOM   4054  HE  ARG A 803      13.231 -45.006 138.315  1.00 32.23           H  
ATOM   4055 HH11 ARG A 803      15.871 -43.244 136.837  1.00 36.90           H  
ATOM   4056 HH12 ARG A 803      17.049 -43.797 138.006  1.00 36.90           H  
ATOM   4057 HH21 ARG A 803      14.757 -45.717 139.817  1.00 37.05           H  
ATOM   4058 HH22 ARG A 803      16.421 -45.193 139.688  1.00 37.05           H  
ATOM   4059  N   GLU A 804      10.398 -47.106 136.954  1.00 34.88           N  
ATOM   4060  CA  GLU A 804       8.656 -47.802 138.384  1.00 38.90           C  
ATOM   4061  C   GLU A 804       8.640 -49.069 139.757  1.00 39.06           C  
ATOM   4062  O   GLU A 804       9.130 -48.772 140.831  1.00 48.56           O  
ATOM   4063  CB  GLU A 804       6.863 -48.095 137.976  1.00 49.65           C  
ATOM   4064  CG  GLU A 804       5.967 -46.843 137.916  1.00 63.59           C  
ATOM   4065  CD  GLU A 804       4.488 -47.083 138.089  1.00 85.92           C  
ATOM   4066  OE1 GLU A 804       3.703 -46.401 137.403  1.00 98.01           O  
ATOM   4067  OE2 GLU A 804       4.109 -47.938 138.915  1.00 86.87           O1-
ATOM   4068  H   GLU A 804      10.062 -47.380 136.042  1.00 34.88           H  
ATOM   4069  HA  GLU A 804       8.254 -47.047 139.248  1.00 38.90           H  
ATOM   4070  HB2 GLU A 804       6.745 -48.756 137.111  1.00 49.65           H  
ATOM   4071  HB3 GLU A 804       6.475 -48.677 138.816  1.00 49.65           H  
ATOM   4072  HG2 GLU A 804       6.099 -46.325 136.963  1.00 63.59           H  
ATOM   4073  HG3 GLU A 804       6.247 -46.159 138.723  1.00 63.59           H  
ATOM   4074  N   HIS A 805       8.091 -50.250 139.521  1.00 43.26           N  
ATOM   4075  CA  HIS A 805       7.857 -51.316 140.555  1.00 45.56           C  
ATOM   4076  C   HIS A 805       8.606 -52.659 140.265  1.00 40.00           C  
ATOM   4077  O   HIS A 805       8.827 -52.986 139.114  1.00 45.46           O  
ATOM   4078  CB  HIS A 805       6.366 -51.628 140.695  1.00 45.74           C  
ATOM   4079  CG  HIS A 805       5.619 -50.625 141.506  1.00 49.41           C  
ATOM   4080  ND1 HIS A 805       4.771 -49.691 140.962  1.00 53.41           N  
ATOM   4081  CD2 HIS A 805       5.546 -50.464 142.846  1.00 47.23           C  
ATOM   4082  CE1 HIS A 805       4.212 -48.991 141.929  1.00 57.31           C  
ATOM   4083  NE2 HIS A 805       4.662 -49.443 143.083  1.00 56.47           N  
ATOM   4084  H   HIS A 805       7.776 -50.462 138.585  1.00 43.26           H  
ATOM   4085  HA  HIS A 805       8.251 -50.941 141.507  1.00 45.56           H  
ATOM   4086  HB2 HIS A 805       6.245 -52.599 141.189  1.00 45.74           H  
ATOM   4087  HB3 HIS A 805       5.916 -51.726 139.706  1.00 45.74           H  
ATOM   4088  HD1 HIS A 805       4.590 -49.552 139.907  1.00 53.41           H  
ATOM   4089  HD2 HIS A 805       6.082 -51.033 143.591  1.00 47.23           H  
ATOM   4090  HE1 HIS A 805       3.506 -48.185 141.798  1.00 57.31           H  
ATOM   4091  N   LYS A 806       9.046 -53.360 141.294  1.00 42.27           N  
ATOM   4092  CA  LYS A 806      10.103 -54.378 141.146  1.00 46.99           C  
ATOM   4093  C   LYS A 806      10.333 -55.538 142.162  1.00 51.20           C  
ATOM   4094  O   LYS A 806       9.854 -55.550 143.282  1.00 53.45           O  
ATOM   4095  CB  LYS A 806      11.453 -53.628 141.122  1.00 43.03           C  
ATOM   4096  CG  LYS A 806      11.956 -53.148 142.489  1.00 50.63           C  
ATOM   4097  CD  LYS A 806      13.393 -52.656 142.367  1.00 58.64           C  
ATOM   4098  CE  LYS A 806      14.089 -52.504 143.713  1.00 64.12           C  
ATOM   4099  NZ  LYS A 806      15.331 -53.282 143.684  1.00 67.24           N1+
ATOM   4100  H   LYS A 806       8.683 -53.165 142.216  1.00 42.27           H  
ATOM   4101  HA  LYS A 806       9.955 -54.851 140.166  1.00 46.99           H  
ATOM   4102  HB2 LYS A 806      12.215 -54.263 140.656  1.00 43.03           H  
ATOM   4103  HB3 LYS A 806      11.351 -52.758 140.492  1.00 43.03           H  
ATOM   4104  HG2 LYS A 806      11.301 -52.363 142.876  1.00 50.63           H  
ATOM   4105  HG3 LYS A 806      11.937 -53.963 143.215  1.00 50.63           H  
ATOM   4106  HD2 LYS A 806      13.411 -51.705 141.834  1.00 58.64           H  
ATOM   4107  HD3 LYS A 806      13.937 -53.364 141.737  1.00 58.64           H  
ATOM   4108  HE2 LYS A 806      13.500 -52.869 144.558  1.00 64.12           H  
ATOM   4109  HE3 LYS A 806      14.376 -51.470 143.897  1.00 64.12           H  
ATOM   4110  HZ1 LYS A 806      15.940 -53.018 142.899  1.00 67.24           H  
ATOM   4111  HZ2 LYS A 806      15.841 -53.243 144.578  1.00 67.24           H  
ATOM   4112  HZ3 LYS A 806      15.069 -54.291 143.546  1.00 67.24           H  
ATOM   4113  N   ASP A 807      11.314 -56.340 141.800  1.00 55.17           N  
ATOM   4114  CA  ASP A 807      12.210 -57.208 142.587  1.00 48.32           C  
ATOM   4115  C   ASP A 807      12.135 -58.691 142.203  1.00 46.19           C  
ATOM   4116  O   ASP A 807      12.753 -59.094 141.240  1.00 54.40           O  
ATOM   4117  CB  ASP A 807      12.421 -56.935 144.073  1.00 47.19           C  
ATOM   4118  CG  ASP A 807      13.667 -56.122 144.337  1.00 61.96           C  
ATOM   4119  OD1 ASP A 807      14.112 -56.129 145.499  1.00 57.42           O  
ATOM   4120  OD2 ASP A 807      14.212 -55.489 143.415  1.00 70.26           O1-
ATOM   4121  H   ASP A 807      11.629 -56.332 140.840  1.00 55.17           H  
ATOM   4122  HA  ASP A 807      13.167 -56.965 142.100  1.00 48.32           H  
ATOM   4123  HB2 ASP A 807      12.568 -57.873 144.622  1.00 47.19           H  
ATOM   4124  HB3 ASP A 807      11.573 -56.438 144.542  1.00 47.19           H  
ATOM   4125  N   ASN A 808      11.395 -59.496 142.945  1.00 42.12           N  
ATOM   4126  CA  ASN A 808      11.311 -60.945 142.717  1.00 45.08           C  
ATOM   4127  C   ASN A 808      10.538 -61.383 141.447  1.00 39.40           C  
ATOM   4128  O   ASN A 808       9.697 -62.271 141.454  1.00 33.98           O  
ATOM   4129  CB  ASN A 808      10.857 -61.714 143.953  1.00 57.21           C  
ATOM   4130  CG  ASN A 808       9.559 -61.175 144.486  1.00 68.31           C  
ATOM   4131  OD1 ASN A 808       9.513 -60.081 145.028  1.00 67.23           O  
ATOM   4132  ND2 ASN A 808       8.498 -61.949 144.358  1.00 70.71           N  
ATOM   4133  H   ASN A 808      10.928 -59.135 143.764  1.00 42.12           H  
ATOM   4134  HA  ASN A 808      12.343 -61.264 142.519  1.00 45.08           H  
ATOM   4135  HB2 ASN A 808      11.598 -61.602 144.756  1.00 57.21           H  
ATOM   4136  HB3 ASN A 808      10.779 -62.786 143.748  1.00 57.21           H  
ATOM   4137 HD21 ASN A 808       8.580 -62.847 143.902  1.00 70.71           H  
ATOM   4138 HD22 ASN A 808       7.604 -61.644 144.714  1.00 70.71           H  
ATOM   4139  N   ILE A 809      10.972 -60.832 140.320  1.00 42.55           N  
ATOM   4140  CA  ILE A 809      10.513 -61.218 138.991  1.00 42.78           C  
ATOM   4141  C   ILE A 809      11.529 -62.313 138.581  1.00 38.24           C  
ATOM   4142  O   ILE A 809      12.560 -62.032 137.996  1.00 41.03           O  
ATOM   4143  CB  ILE A 809      10.537 -60.026 138.005  1.00 41.12           C  
ATOM   4144  CG1 ILE A 809       9.888 -58.750 138.578  1.00 33.78           C  
ATOM   4145  CG2 ILE A 809       9.863 -60.452 136.697  1.00 30.72           C  
ATOM   4146  CD1 ILE A 809      10.081 -57.519 137.699  1.00 34.61           C  
ATOM   4147  H   ILE A 809      11.701 -60.133 140.347  1.00 42.55           H  
ATOM   4148  HA  ILE A 809       9.510 -61.652 139.058  1.00 42.78           H  
ATOM   4149  HB  ILE A 809      11.580 -59.772 137.784  1.00 41.12           H  
ATOM   4150 HG12 ILE A 809       8.820 -58.910 138.741  1.00 33.78           H  
ATOM   4151 HG13 ILE A 809      10.326 -58.513 139.553  1.00 33.78           H  
ATOM   4152 HG21 ILE A 809      10.380 -61.307 136.255  1.00 30.72           H  
ATOM   4153 HG22 ILE A 809       8.821 -60.743 136.846  1.00 30.72           H  
ATOM   4154 HG23 ILE A 809       9.873 -59.643 135.965  1.00 30.72           H  
ATOM   4155 HD11 ILE A 809      11.141 -57.354 137.482  1.00 34.61           H  
ATOM   4156 HD12 ILE A 809       9.542 -57.607 136.752  1.00 34.61           H  
ATOM   4157 HD13 ILE A 809       9.699 -56.629 138.210  1.00 34.61           H  
ATOM   4158  N   GLY A 810      11.264 -63.520 139.059  1.00 31.08           N  
ATOM   4159  CA  GLY A 810      12.302 -64.836 139.068  1.00 28.46           C  
ATOM   4160  C   GLY A 810      12.727 -66.764 137.623  1.00 34.38           C  
ATOM   4161  O   GLY A 810      12.982 -66.491 136.473  1.00 36.12           O  
ATOM   4162  H   GLY A 810      10.383 -63.657 139.534  1.00 31.08           H  
ATOM   4163  HA2 GLY A 810      13.159 -64.074 139.390  1.00 28.46           H  
ATOM   4164  HA3 GLY A 810      12.033 -64.951 140.230  1.00 28.46           H  
ATOM   4165  N   SER A 811      12.692 -68.007 138.072  1.00 40.77           N  
ATOM   4166  CA  SER A 811      13.133 -69.149 137.286  1.00 35.79           C  
ATOM   4167  C   SER A 811      12.342 -69.474 135.996  1.00 33.29           C  
ATOM   4168  O   SER A 811      12.786 -69.243 134.886  1.00 32.41           O  
ATOM   4169  CB  SER A 811      13.170 -70.437 138.132  1.00 28.73           C  
ATOM   4170  OG  SER A 811      11.948 -70.587 138.869  1.00 33.90           O  
ATOM   4171  H   SER A 811      12.419 -68.169 139.031  1.00 40.77           H  
ATOM   4172  HA  SER A 811      14.151 -68.913 136.968  1.00 35.79           H  
ATOM   4173  HB2 SER A 811      13.986 -70.418 138.844  1.00 28.73           H  
ATOM   4174  HB3 SER A 811      13.308 -71.331 137.512  1.00 28.73           H  
ATOM   4175  HG  SER A 811      12.111 -70.096 139.716  1.00 33.90           H  
ATOM   4176  N   GLN A 812      11.232 -70.169 136.188  1.00 36.14           N  
ATOM   4177  CA  GLN A 812      10.554 -70.866 135.095  1.00 38.50           C  
ATOM   4178  C   GLN A 812       9.918 -69.927 134.063  1.00 39.45           C  
ATOM   4179  O   GLN A 812       9.571 -70.335 132.969  1.00 35.96           O  
ATOM   4180  CB  GLN A 812       9.535 -71.844 135.689  1.00 21.02           C  
ATOM   4181  CG  GLN A 812       9.061 -72.920 134.715  1.00 39.30           C  
ATOM   4182  CD  GLN A 812       8.401 -74.048 135.483  1.00 49.51           C  
ATOM   4183  OE1 GLN A 812       7.211 -74.021 135.757  1.00 41.26           O  
ATOM   4184  NE2 GLN A 812       9.195 -75.036 135.858  1.00 36.93           N  
ATOM   4185  H   GLN A 812      10.926 -70.362 137.131  1.00 36.14           H  
ATOM   4186  HA  GLN A 812      11.333 -71.415 134.556  1.00 38.50           H  
ATOM   4187  HB2 GLN A 812      10.000 -72.339 136.549  1.00 21.02           H  
ATOM   4188  HB3 GLN A 812       8.668 -71.299 136.086  1.00 21.02           H  
ATOM   4189  HG2 GLN A 812       9.896 -73.323 134.132  1.00 39.30           H  
ATOM   4190  HG3 GLN A 812       8.334 -72.514 134.003  1.00 39.30           H  
ATOM   4191 HE21 GLN A 812       8.823 -75.808 136.393  1.00 36.93           H  
ATOM   4192 HE22 GLN A 812      10.174 -75.019 135.610  1.00 36.93           H  
ATOM   4193  N   TYR A 813       9.642 -68.703 134.479  1.00 34.32           N  
ATOM   4194  CA  TYR A 813       8.981 -67.755 133.598  1.00 30.76           C  
ATOM   4195  C   TYR A 813       9.926 -67.050 132.611  1.00 33.23           C  
ATOM   4196  O   TYR A 813       9.439 -66.467 131.662  1.00 33.68           O  
ATOM   4197  CB  TYR A 813       8.048 -66.792 134.356  1.00 28.45           C  
ATOM   4198  CG  TYR A 813       6.593 -67.241 134.260  1.00 32.33           C  
ATOM   4199  CD1 TYR A 813       5.633 -66.384 133.795  1.00 37.73           C  
ATOM   4200  CD2 TYR A 813       6.225 -68.531 134.559  1.00 41.98           C  
ATOM   4201  CE1 TYR A 813       4.333 -66.793 133.644  1.00 43.50           C  
ATOM   4202  CE2 TYR A 813       4.924 -68.950 134.411  1.00 43.11           C  
ATOM   4203  CZ  TYR A 813       3.985 -68.069 133.951  1.00 45.06           C  
ATOM   4204  OH  TYR A 813       2.711 -68.527 133.793  1.00 52.99           O  
ATOM   4205  H   TYR A 813       9.857 -68.438 135.430  1.00 34.32           H  
ATOM   4206  HA  TYR A 813       8.361 -68.353 132.912  1.00 30.76           H  
ATOM   4207  HB2 TYR A 813       8.317 -66.725 135.418  1.00 28.45           H  
ATOM   4208  HB3 TYR A 813       8.140 -65.778 133.948  1.00 28.45           H  
ATOM   4209  HD1 TYR A 813       5.903 -65.369 133.544  1.00 37.73           H  
ATOM   4210  HD2 TYR A 813       6.970 -69.227 134.916  1.00 41.98           H  
ATOM   4211  HE1 TYR A 813       3.586 -66.102 133.281  1.00 43.50           H  
ATOM   4212  HE2 TYR A 813       4.647 -69.965 134.655  1.00 43.11           H  
ATOM   4213  HH  TYR A 813       2.150 -67.842 133.364  1.00 52.99           H  
ATOM   4214  N   LEU A 814      11.233 -67.190 132.773  1.00 26.97           N  
ATOM   4215  CA  LEU A 814      12.185 -66.588 131.820  1.00 23.67           C  
ATOM   4216  C   LEU A 814      12.024 -67.294 130.446  1.00 21.78           C  
ATOM   4217  O   LEU A 814      12.205 -66.705 129.405  1.00 23.38           O  
ATOM   4218  CB  LEU A 814      13.613 -66.655 132.354  1.00 21.37           C  
ATOM   4219  CG  LEU A 814      14.706 -65.884 131.575  1.00 29.02           C  
ATOM   4220  CD1 LEU A 814      15.341 -66.719 130.465  1.00 26.45           C  
ATOM   4221  CD2 LEU A 814      14.284 -64.507 131.078  1.00 24.11           C  
ATOM   4222  H   LEU A 814      11.579 -67.721 133.559  1.00 26.97           H  
ATOM   4223  HA  LEU A 814      11.870 -65.548 131.702  1.00 23.67           H  
ATOM   4224  HB2 LEU A 814      13.595 -66.244 133.373  1.00 21.37           H  
ATOM   4225  HB3 LEU A 814      13.914 -67.704 132.463  1.00 21.37           H  
ATOM   4226  HG  LEU A 814      15.513 -65.694 132.287  1.00 29.02           H  
ATOM   4227 HD11 LEU A 814      15.717 -67.665 130.866  1.00 26.45           H  
ATOM   4228 HD12 LEU A 814      14.644 -66.951 129.659  1.00 26.45           H  
ATOM   4229 HD13 LEU A 814      16.193 -66.189 130.025  1.00 26.45           H  
ATOM   4230 HD21 LEU A 814      15.150 -63.947 130.707  1.00 24.11           H  
ATOM   4231 HD22 LEU A 814      13.568 -64.575 130.264  1.00 24.11           H  
ATOM   4232 HD23 LEU A 814      13.831 -63.920 131.881  1.00 24.11           H  
ATOM   4233  N   LEU A 815      11.632 -68.556 130.496  1.00 20.63           N  
ATOM   4234  CA  LEU A 815      11.340 -69.320 129.286  1.00 13.81           C  
ATOM   4235  C   LEU A 815      10.165 -68.616 128.564  1.00 17.20           C  
ATOM   4236  O   LEU A 815      10.147 -68.500 127.359  1.00 20.26           O  
ATOM   4237  CB  LEU A 815      10.915 -70.759 129.608  1.00 15.46           C  
ATOM   4238  CG  LEU A 815      12.073 -71.668 130.050  1.00 14.72           C  
ATOM   4239  CD1 LEU A 815      11.523 -72.947 130.685  1.00 20.59           C  
ATOM   4240  CD2 LEU A 815      12.966 -72.035 128.865  1.00 10.91           C  
ATOM   4241  H   LEU A 815      11.506 -68.991 131.398  1.00 20.63           H  
ATOM   4242  HA  LEU A 815      12.214 -69.272 128.629  1.00 13.81           H  
ATOM   4243  HB2 LEU A 815      10.150 -70.740 130.394  1.00 15.46           H  
ATOM   4244  HB3 LEU A 815      10.427 -71.203 128.729  1.00 15.46           H  
ATOM   4245  HG  LEU A 815      12.679 -71.153 130.804  1.00 14.72           H  
ATOM   4246 HD11 LEU A 815      10.934 -72.715 131.579  1.00 20.59           H  
ATOM   4247 HD12 LEU A 815      10.881 -73.495 129.987  1.00 20.59           H  
ATOM   4248 HD13 LEU A 815      12.338 -73.613 130.987  1.00 20.59           H  
ATOM   4249 HD21 LEU A 815      12.399 -72.550 128.083  1.00 10.91           H  
ATOM   4250 HD22 LEU A 815      13.430 -71.150 128.422  1.00 10.91           H  
ATOM   4251 HD23 LEU A 815      13.767 -72.703 129.187  1.00 10.91           H  
ATOM   4252  N   ASN A 816       9.172 -68.226 129.343  1.00 24.47           N  
ATOM   4253  CA  ASN A 816       7.986 -67.551 128.822  1.00 22.58           C  
ATOM   4254  C   ASN A 816       8.335 -66.142 128.303  1.00 27.83           C  
ATOM   4255  O   ASN A 816       7.681 -65.611 127.433  1.00 28.27           O  
ATOM   4256  CB  ASN A 816       6.869 -67.454 129.858  1.00 28.04           C  
ATOM   4257  CG  ASN A 816       6.004 -68.691 129.818  1.00 38.97           C  
ATOM   4258  OD1 ASN A 816       5.734 -69.250 128.766  1.00 46.16           O  
ATOM   4259  ND2 ASN A 816       5.543 -69.100 130.980  1.00 44.77           N  
ATOM   4260  H   ASN A 816       9.231 -68.416 130.333  1.00 24.47           H  
ATOM   4261  HA  ASN A 816       7.675 -68.123 127.943  1.00 22.58           H  
ATOM   4262  HB2 ASN A 816       6.207 -66.607 129.641  1.00 28.04           H  
ATOM   4263  HB3 ASN A 816       7.261 -67.298 130.866  1.00 28.04           H  
ATOM   4264 HD21 ASN A 816       4.938 -69.908 131.027  1.00 44.77           H  
ATOM   4265 HD22 ASN A 816       5.793 -68.607 131.825  1.00 44.77           H  
ATOM   4266  N   TRP A 817       9.345 -65.537 128.902  1.00 22.46           N  
ATOM   4267  CA  TRP A 817       9.825 -64.216 128.500  1.00 19.78           C  
ATOM   4268  C   TRP A 817      10.571 -64.317 127.139  1.00 21.09           C  
ATOM   4269  O   TRP A 817      10.495 -63.400 126.358  1.00 22.67           O  
ATOM   4270  CB  TRP A 817      10.760 -63.576 129.547  1.00 25.51           C  
ATOM   4271  CG  TRP A 817      10.082 -62.980 130.774  1.00 25.42           C  
ATOM   4272  CD1 TRP A 817       9.038 -63.490 131.467  1.00 21.13           C  
ATOM   4273  CD2 TRP A 817      10.363 -61.712 131.348  1.00 18.72           C  
ATOM   4274  NE1 TRP A 817       8.647 -62.621 132.439  1.00 19.25           N  
ATOM   4275  CE2 TRP A 817       9.450 -61.516 132.385  1.00 22.72           C  
ATOM   4276  CE3 TRP A 817      11.304 -60.722 131.086  1.00 21.41           C  
ATOM   4277  CZ2 TRP A 817       9.447 -60.375 133.158  1.00 23.05           C  
ATOM   4278  CZ3 TRP A 817      11.293 -59.595 131.849  1.00 27.70           C  
ATOM   4279  CH2 TRP A 817      10.377 -59.427 132.874  1.00 21.79           C  
ATOM   4280  H   TRP A 817       9.812 -66.001 129.669  1.00 22.46           H  
ATOM   4281  HA  TRP A 817       8.949 -63.578 128.333  1.00 19.78           H  
ATOM   4282  HB2 TRP A 817      11.486 -64.311 129.890  1.00 25.51           H  
ATOM   4283  HB3 TRP A 817      11.338 -62.782 129.057  1.00 25.51           H  
ATOM   4284  HD1 TRP A 817       8.581 -64.449 131.276  1.00 21.13           H  
ATOM   4285  HE1 TRP A 817       7.891 -62.768 133.091  1.00 19.25           H  
ATOM   4286  HE3 TRP A 817      12.028 -60.844 130.294  1.00 21.41           H  
ATOM   4287  HZ2 TRP A 817       8.733 -60.240 133.957  1.00 23.05           H  
ATOM   4288  HZ3 TRP A 817      12.014 -58.816 131.651  1.00 27.70           H  
ATOM   4289  HH2 TRP A 817      10.402 -58.521 133.461  1.00 21.79           H  
ATOM   4290  N   CYS A 818      11.378 -65.345 126.964  1.00 17.94           N  
ATOM   4291  CA  CYS A 818      12.247 -65.473 125.780  1.00 19.21           C  
ATOM   4292  C   CYS A 818      11.725 -66.384 124.634  1.00 22.03           C  
ATOM   4293  O   CYS A 818      11.997 -66.115 123.483  1.00 15.47           O  
ATOM   4294  CB  CYS A 818      13.639 -66.014 126.149  1.00 17.45           C  
ATOM   4295  SG  CYS A 818      14.571 -64.867 127.203  1.00 19.86           S  
ATOM   4296  H   CYS A 818      11.428 -66.054 127.681  1.00 17.94           H  
ATOM   4297  HA  CYS A 818      12.358 -64.478 125.329  1.00 19.21           H  
ATOM   4298  HB2 CYS A 818      14.233 -66.186 125.246  1.00 17.45           H  
ATOM   4299  HB3 CYS A 818      13.554 -66.969 126.678  1.00 17.45           H  
ATOM   4300  HG  CYS A 818      13.674 -64.849 128.199  1.00 19.86           H  
ATOM   4301  N   VAL A 819      11.200 -67.544 124.997  1.00 24.64           N  
ATOM   4302  CA  VAL A 819      10.909 -68.621 124.032  1.00 22.26           C  
ATOM   4303  C   VAL A 819       9.621 -68.291 123.252  1.00 22.52           C  
ATOM   4304  O   VAL A 819       9.438 -68.720 122.135  1.00 28.27           O  
ATOM   4305  CB  VAL A 819      10.822 -70.014 124.697  1.00 16.61           C  
ATOM   4306  CG1 VAL A 819      10.519 -71.128 123.684  1.00 24.06           C  
ATOM   4307  CG2 VAL A 819      12.135 -70.359 125.405  1.00 23.51           C  
ATOM   4308  H   VAL A 819      11.058 -67.731 125.980  1.00 24.64           H  
ATOM   4309  HA  VAL A 819      11.725 -68.620 123.296  1.00 22.26           H  
ATOM   4310  HB  VAL A 819      10.012 -70.020 125.434  1.00 16.61           H  
ATOM   4311 HG11 VAL A 819       9.510 -71.030 123.272  1.00 24.06           H  
ATOM   4312 HG12 VAL A 819      11.234 -71.116 122.854  1.00 24.06           H  
ATOM   4313 HG13 VAL A 819      10.572 -72.113 124.161  1.00 24.06           H  
ATOM   4314 HG21 VAL A 819      12.958 -70.393 124.686  1.00 23.51           H  
ATOM   4315 HG22 VAL A 819      12.391 -69.628 126.177  1.00 23.51           H  
ATOM   4316 HG23 VAL A 819      12.068 -71.338 125.890  1.00 23.51           H  
ATOM   4317  N   GLN A 820       8.731 -67.556 123.896  1.00 20.01           N  
ATOM   4318  CA  GLN A 820       7.463 -67.198 123.269  1.00 23.78           C  
ATOM   4319  C   GLN A 820       7.740 -66.228 122.079  1.00 21.15           C  
ATOM   4320  O   GLN A 820       6.960 -66.141 121.150  1.00 20.04           O  
ATOM   4321  CB  GLN A 820       6.484 -66.567 124.264  1.00 17.92           C  
ATOM   4322  CG  GLN A 820       6.122 -67.454 125.459  1.00 20.70           C  
ATOM   4323  CD  GLN A 820       5.181 -68.597 125.142  1.00 25.29           C  
ATOM   4324  OE1 GLN A 820       4.823 -68.854 124.014  1.00 27.36           O  
ATOM   4325  NE2 GLN A 820       4.792 -69.294 126.182  1.00 16.68           N  
ATOM   4326  H   GLN A 820       8.951 -67.243 124.830  1.00 20.01           H  
ATOM   4327  HA  GLN A 820       7.039 -68.112 122.837  1.00 23.78           H  
ATOM   4328  HB2 GLN A 820       6.923 -65.639 124.649  1.00 17.92           H  
ATOM   4329  HB3 GLN A 820       5.565 -66.289 123.736  1.00 17.92           H  
ATOM   4330  HG2 GLN A 820       5.628 -66.832 126.217  1.00 20.70           H  
ATOM   4331  HG3 GLN A 820       7.024 -67.877 125.907  1.00 20.70           H  
ATOM   4332 HE21 GLN A 820       4.170 -70.079 126.059  1.00 16.68           H  
ATOM   4333 HE22 GLN A 820       5.116 -69.045 127.106  1.00 16.68           H  
ATOM   4334  N   ILE A 821       8.810 -65.461 122.186  1.00 20.11           N  
ATOM   4335  CA  ILE A 821       9.213 -64.499 121.144  1.00 19.47           C  
ATOM   4336  C   ILE A 821       9.830 -65.297 119.966  1.00 23.62           C  
ATOM   4337  O   ILE A 821       9.728 -64.912 118.821  1.00 23.00           O  
ATOM   4338  CB  ILE A 821      10.224 -63.448 121.679  1.00 12.41           C  
ATOM   4339  CG1 ILE A 821       9.649 -62.676 122.885  1.00 18.58           C  
ATOM   4340  CG2 ILE A 821      10.645 -62.468 120.572  1.00 14.51           C  
ATOM   4341  CD1 ILE A 821      10.643 -61.726 123.538  1.00 18.97           C  
ATOM   4342  H   ILE A 821       9.375 -65.518 123.021  1.00 20.11           H  
ATOM   4343  HA  ILE A 821       8.308 -64.006 120.768  1.00 19.47           H  
ATOM   4344  HB  ILE A 821      11.122 -63.977 122.019  1.00 12.41           H  
ATOM   4345 HG12 ILE A 821       8.765 -62.107 122.578  1.00 18.58           H  
ATOM   4346 HG13 ILE A 821       9.324 -63.384 123.655  1.00 18.58           H  
ATOM   4347 HG21 ILE A 821      11.119 -62.984 119.732  1.00 14.51           H  
ATOM   4348 HG22 ILE A 821       9.783 -61.911 120.189  1.00 14.51           H  
ATOM   4349 HG23 ILE A 821      11.383 -61.745 120.933  1.00 14.51           H  
ATOM   4350 HD11 ILE A 821      11.590 -62.228 123.755  1.00 18.97           H  
ATOM   4351 HD12 ILE A 821      10.840 -60.856 122.907  1.00 18.97           H  
ATOM   4352 HD13 ILE A 821      10.231 -61.355 124.480  1.00 18.97           H  
ATOM   4353  N   ALA A 822      10.539 -66.361 120.301  1.00 16.59           N  
ATOM   4354  CA  ALA A 822      11.275 -67.158 119.322  1.00 15.41           C  
ATOM   4355  C   ALA A 822      10.300 -67.794 118.311  1.00 21.22           C  
ATOM   4356  O   ALA A 822      10.638 -67.996 117.160  1.00 18.76           O  
ATOM   4357  CB  ALA A 822      12.095 -68.249 119.995  1.00 14.09           C  
ATOM   4358  H   ALA A 822      10.587 -66.628 121.274  1.00 16.59           H  
ATOM   4359  HA  ALA A 822      11.932 -66.475 118.772  1.00 15.41           H  
ATOM   4360  HB1 ALA A 822      12.772 -67.827 120.743  1.00 14.09           H  
ATOM   4361  HB2 ALA A 822      11.457 -68.982 120.499  1.00 14.09           H  
ATOM   4362  HB3 ALA A 822      12.695 -68.796 119.260  1.00 14.09           H  
ATOM   4363  N   LYS A 823       9.109 -68.128 118.780  1.00 18.73           N  
ATOM   4364  CA  LYS A 823       8.067 -68.693 117.928  1.00 18.35           C  
ATOM   4365  C   LYS A 823       7.598 -67.621 116.911  1.00 25.53           C  
ATOM   4366  O   LYS A 823       7.294 -67.919 115.765  1.00 24.85           O  
ATOM   4367  CB  LYS A 823       6.805 -69.050 118.714  1.00 19.38           C  
ATOM   4368  CG  LYS A 823       6.920 -70.107 119.816  1.00 18.53           C  
ATOM   4369  CD  LYS A 823       5.603 -70.042 120.585  1.00 18.72           C  
ATOM   4370  CE  LYS A 823       5.393 -71.057 121.685  1.00 21.82           C  
ATOM   4371  NZ  LYS A 823       4.144 -70.683 122.387  1.00 17.77           N1+
ATOM   4372  H   LYS A 823       8.913 -67.984 119.761  1.00 18.73           H  
ATOM   4373  HA  LYS A 823       8.476 -69.552 117.384  1.00 18.35           H  
ATOM   4374  HB2 LYS A 823       6.408 -68.131 119.169  1.00 19.38           H  
ATOM   4375  HB3 LYS A 823       6.034 -69.379 118.003  1.00 19.38           H  
ATOM   4376  HG2 LYS A 823       7.074 -71.099 119.379  1.00 18.53           H  
ATOM   4377  HG3 LYS A 823       7.756 -69.897 120.488  1.00 18.53           H  
ATOM   4378  HD2 LYS A 823       4.793 -70.167 119.859  1.00 18.72           H  
ATOM   4379  HD3 LYS A 823       5.508 -69.036 121.013  1.00 18.72           H  
ATOM   4380  HE2 LYS A 823       6.197 -71.056 122.426  1.00 21.82           H  
ATOM   4381  HE3 LYS A 823       5.252 -72.065 121.285  1.00 21.82           H  
ATOM   4382  HZ1 LYS A 823       4.331 -69.869 123.012  1.00 17.77           H  
ATOM   4383  HZ2 LYS A 823       3.405 -70.311 121.753  1.00 17.77           H  
ATOM   4384  HZ3 LYS A 823       3.742 -71.413 122.976  1.00 17.77           H  
ATOM   4385  N   GLY A 824       7.376 -66.420 117.421  1.00 18.69           N  
ATOM   4386  CA  GLY A 824       6.848 -65.322 116.632  1.00 24.04           C  
ATOM   4387  C   GLY A 824       7.881 -64.876 115.602  1.00 23.54           C  
ATOM   4388  O   GLY A 824       7.548 -64.471 114.504  1.00 25.48           O  
ATOM   4389  H   GLY A 824       7.540 -66.267 118.406  1.00 18.69           H  
ATOM   4390  HA2 GLY A 824       5.940 -65.653 116.119  1.00 24.04           H  
ATOM   4391  HA3 GLY A 824       6.618 -64.490 117.304  1.00 24.04           H  
ATOM   4392  N   MET A 825       9.138 -64.919 116.003  1.00 27.72           N  
ATOM   4393  CA  MET A 825      10.240 -64.588 115.118  1.00 30.48           C  
ATOM   4394  C   MET A 825      10.536 -65.725 114.130  1.00 26.74           C  
ATOM   4395  O   MET A 825      10.944 -65.454 113.023  1.00 27.38           O  
ATOM   4396  CB  MET A 825      11.525 -64.232 115.858  1.00 21.02           C  
ATOM   4397  CG  MET A 825      11.615 -62.768 116.268  1.00 30.18           C  
ATOM   4398  SD  MET A 825      11.411 -61.564 114.903  1.00 31.35           S  
ATOM   4399  CE  MET A 825      12.762 -62.065 113.807  1.00 35.72           C  
ATOM   4400  H   MET A 825       9.336 -65.206 116.951  1.00 27.72           H  
ATOM   4401  HA  MET A 825       9.898 -63.761 114.488  1.00 30.48           H  
ATOM   4402  HB2 MET A 825      12.390 -64.462 115.230  1.00 21.02           H  
ATOM   4403  HB3 MET A 825      11.637 -64.860 116.751  1.00 21.02           H  
ATOM   4404  HG2 MET A 825      12.580 -62.585 116.749  1.00 30.18           H  
ATOM   4405  HG3 MET A 825      10.845 -62.547 117.013  1.00 30.18           H  
ATOM   4406  HE1 MET A 825      13.703 -62.117 114.356  1.00 35.72           H  
ATOM   4407  HE2 MET A 825      12.544 -63.029 113.342  1.00 35.72           H  
ATOM   4408  HE3 MET A 825      12.867 -61.322 113.012  1.00 35.72           H  
ATOM   4409  N   ASN A 826      10.380 -66.971 114.546  1.00 22.15           N  
ATOM   4410  CA  ASN A 826      10.582 -68.085 113.618  1.00 23.44           C  
ATOM   4411  C   ASN A 826       9.546 -67.979 112.495  1.00 28.06           C  
ATOM   4412  O   ASN A 826       9.817 -68.350 111.369  1.00 23.24           O  
ATOM   4413  CB  ASN A 826      10.469 -69.471 114.232  1.00 19.79           C  
ATOM   4414  CG  ASN A 826      11.337 -70.381 113.397  1.00 19.75           C  
ATOM   4415  OD1 ASN A 826      12.533 -70.465 113.609  1.00 24.79           O  
ATOM   4416  ND2 ASN A 826      10.750 -71.014 112.407  1.00 18.36           N  
ATOM   4417  H   ASN A 826      10.161 -67.141 115.517  1.00 22.15           H  
ATOM   4418  HA  ASN A 826      11.565 -67.929 113.156  1.00 23.44           H  
ATOM   4419  HB2 ASN A 826       9.438 -69.840 114.265  1.00 19.79           H  
ATOM   4420  HB3 ASN A 826      10.862 -69.504 115.252  1.00 19.79           H  
ATOM   4421 HD21 ASN A 826       9.755 -70.918 112.265  1.00 18.36           H  
ATOM   4422 HD22 ASN A 826      11.294 -71.598 111.787  1.00 18.36           H  
ATOM   4423  N   TYR A 827       8.377 -67.444 112.808  1.00 28.67           N  
ATOM   4424  CA  TYR A 827       7.354 -67.265 111.787  1.00 28.19           C  
ATOM   4425  C   TYR A 827       7.875 -66.344 110.653  1.00 29.10           C  
ATOM   4426  O   TYR A 827       7.399 -66.400 109.536  1.00 35.48           O  
ATOM   4427  CB  TYR A 827       6.080 -66.676 112.394  1.00 23.84           C  
ATOM   4428  CG  TYR A 827       4.823 -66.888 111.584  1.00 29.42           C  
ATOM   4429  CD1 TYR A 827       4.412 -68.146 111.199  1.00 29.10           C  
ATOM   4430  CD2 TYR A 827       3.993 -65.821 111.309  1.00 24.61           C  
ATOM   4431  CE1 TYR A 827       3.207 -68.334 110.571  1.00 35.32           C  
ATOM   4432  CE2 TYR A 827       2.790 -66.005 110.681  1.00 22.22           C  
ATOM   4433  CZ  TYR A 827       2.408 -67.262 110.317  1.00 28.74           C  
ATOM   4434  OH  TYR A 827       1.176 -67.460 109.761  1.00 32.80           O  
ATOM   4435  H   TYR A 827       8.185 -67.191 113.767  1.00 28.67           H  
ATOM   4436  HA  TYR A 827       7.180 -68.252 111.352  1.00 28.19           H  
ATOM   4437  HB2 TYR A 827       5.894 -67.118 113.383  1.00 23.84           H  
ATOM   4438  HB3 TYR A 827       6.226 -65.603 112.570  1.00 23.84           H  
ATOM   4439  HD1 TYR A 827       5.049 -68.996 111.394  1.00 29.10           H  
ATOM   4440  HD2 TYR A 827       4.297 -64.825 111.595  1.00 24.61           H  
ATOM   4441  HE1 TYR A 827       2.894 -69.326 110.281  1.00 35.32           H  
ATOM   4442  HE2 TYR A 827       2.149 -65.160 110.475  1.00 22.22           H  
ATOM   4443  HH  TYR A 827       0.551 -67.068 110.430  1.00 32.80           H  
ATOM   4444  N   LEU A 828       8.830 -65.484 110.984  1.00 20.51           N  
ATOM   4445  CA  LEU A 828       9.458 -64.599 110.015  1.00 23.09           C  
ATOM   4446  C   LEU A 828      10.615 -65.311 109.252  1.00 25.93           C  
ATOM   4447  O   LEU A 828      11.117 -64.782 108.262  1.00 32.60           O  
ATOM   4448  CB  LEU A 828       9.937 -63.280 110.629  1.00 20.47           C  
ATOM   4449  CG  LEU A 828       8.905 -62.495 111.472  1.00 21.08           C  
ATOM   4450  CD1 LEU A 828       9.387 -61.051 111.654  1.00 23.95           C  
ATOM   4451  CD2 LEU A 828       7.484 -62.485 110.906  1.00 17.88           C  
ATOM   4452  H   LEU A 828       9.173 -65.464 111.933  1.00 20.51           H  
ATOM   4453  HA  LEU A 828       8.713 -64.370 109.241  1.00 23.09           H  
ATOM   4454  HB2 LEU A 828      10.820 -63.467 111.255  1.00 20.47           H  
ATOM   4455  HB3 LEU A 828      10.298 -62.641 109.817  1.00 20.47           H  
ATOM   4456  HG  LEU A 828       8.860 -62.959 112.464  1.00 21.08           H  
ATOM   4457 HD11 LEU A 828      10.422 -61.022 112.005  1.00 23.95           H  
ATOM   4458 HD12 LEU A 828       9.342 -60.495 110.711  1.00 23.95           H  
ATOM   4459 HD13 LEU A 828       8.766 -60.523 112.385  1.00 23.95           H  
ATOM   4460 HD21 LEU A 828       7.463 -62.124 109.876  1.00 17.88           H  
ATOM   4461 HD22 LEU A 828       7.033 -63.480 110.924  1.00 17.88           H  
ATOM   4462 HD23 LEU A 828       6.835 -61.834 111.503  1.00 17.88           H  
ATOM   4463  N   GLU A 829      10.949 -66.527 109.672  1.00 36.52           N  
ATOM   4464  CA  GLU A 829      11.832 -67.451 108.952  1.00 37.28           C  
ATOM   4465  C   GLU A 829      10.892 -68.314 108.074  1.00 41.73           C  
ATOM   4466  O   GLU A 829      11.130 -68.491 106.879  1.00 41.45           O  
ATOM   4467  CB  GLU A 829      12.681 -68.303 109.908  1.00 42.36           C  
ATOM   4468  CG  GLU A 829      13.659 -69.209 109.164  1.00 43.18           C  
ATOM   4469  CD  GLU A 829      14.462 -70.109 110.076  1.00 52.99           C  
ATOM   4470  OE1 GLU A 829      15.038 -69.611 111.066  1.00 59.68           O  
ATOM   4471  OE2 GLU A 829      14.605 -71.300 109.733  1.00 54.60           O1-
ATOM   4472  H   GLU A 829      10.512 -66.893 110.506  1.00 36.52           H  
ATOM   4473  HA  GLU A 829      12.479 -66.869 108.284  1.00 37.28           H  
ATOM   4474  HB2 GLU A 829      13.232 -67.639 110.587  1.00 42.36           H  
ATOM   4475  HB3 GLU A 829      12.048 -68.929 110.544  1.00 42.36           H  
ATOM   4476  HG2 GLU A 829      14.365 -68.600 108.587  1.00 43.18           H  
ATOM   4477  HG3 GLU A 829      13.118 -69.839 108.448  1.00 43.18           H  
ATOM   4478  N   ASP A 830       9.852 -68.865 108.690  1.00 30.76           N  
ATOM   4479  CA  ASP A 830       8.915 -69.795 108.046  1.00 38.23           C  
ATOM   4480  C   ASP A 830       8.155 -69.084 106.883  1.00 37.64           C  
ATOM   4481  O   ASP A 830       7.862 -69.709 105.865  1.00 36.70           O  
ATOM   4482  CB  ASP A 830       7.887 -70.337 109.037  1.00 36.91           C  
ATOM   4483  CG  ASP A 830       8.495 -71.195 110.118  1.00 38.08           C  
ATOM   4484  OD1 ASP A 830       8.241 -70.905 111.305  1.00 43.48           O  
ATOM   4485  OD2 ASP A 830       9.220 -72.159 109.795  1.00 32.76           O1-
ATOM   4486  H   ASP A 830       9.723 -68.708 109.679  1.00 30.76           H  
ATOM   4487  HA  ASP A 830       9.513 -70.600 107.603  1.00 38.23           H  
ATOM   4488  HB2 ASP A 830       7.150 -70.955 108.507  1.00 36.91           H  
ATOM   4489  HB3 ASP A 830       7.323 -69.513 109.489  1.00 36.91           H  
ATOM   4490  N   ARG A 831       7.791 -67.826 107.099  1.00 47.24           N  
ATOM   4491  CA  ARG A 831       7.156 -67.021 106.058  1.00 50.22           C  
ATOM   4492  C   ARG A 831       8.220 -66.397 105.124  1.00 55.67           C  
ATOM   4493  O   ARG A 831       7.969 -66.165 103.943  1.00 67.44           O  
ATOM   4494  CB  ARG A 831       6.317 -65.868 106.622  1.00 49.79           C  
ATOM   4495  CG  ARG A 831       5.059 -66.291 107.380  1.00 44.44           C  
ATOM   4496  CD  ARG A 831       4.030 -67.016 106.519  1.00 47.10           C  
ATOM   4497  NE  ARG A 831       2.677 -66.861 107.086  1.00 59.54           N  
ATOM   4498  CZ  ARG A 831       1.913 -65.777 107.002  1.00 63.18           C  
ATOM   4499  NH1 ARG A 831       0.764 -65.722 107.660  1.00 58.37           N  
ATOM   4500  NH2 ARG A 831       2.295 -64.747 106.261  1.00 74.64           N1+
ATOM   4501  H   ARG A 831       7.991 -67.412 107.998  1.00 47.24           H  
ATOM   4502  HA  ARG A 831       6.537 -67.677 105.435  1.00 50.22           H  
ATOM   4503  HB2 ARG A 831       6.936 -65.249 107.283  1.00 49.79           H  
ATOM   4504  HB3 ARG A 831       6.014 -65.204 105.801  1.00 49.79           H  
ATOM   4505  HG2 ARG A 831       4.613 -65.385 107.809  1.00 44.44           H  
ATOM   4506  HG3 ARG A 831       5.315 -66.931 108.231  1.00 44.44           H  
ATOM   4507  HD2 ARG A 831       4.250 -68.089 106.492  1.00 47.10           H  
ATOM   4508  HD3 ARG A 831       4.017 -66.674 105.479  1.00 47.10           H  
ATOM   4509  HE  ARG A 831       2.351 -67.625 107.660  1.00 59.54           H  
ATOM   4510 HH11 ARG A 831       0.183 -64.898 107.595  1.00 58.37           H  
ATOM   4511 HH12 ARG A 831       0.468 -66.504 108.226  1.00 58.37           H  
ATOM   4512 HH21 ARG A 831       3.170 -64.785 105.757  1.00 74.64           H  
ATOM   4513 HH22 ARG A 831       1.713 -63.924 106.199  1.00 74.64           H  
ATOM   4514  N   ARG A 832       9.361 -66.035 105.697  1.00 86.94           N  
ATOM   4515  CA  ARG A 832      10.449 -65.236 105.110  1.00 90.61           C  
ATOM   4516  C   ARG A 832      10.069 -63.726 105.176  1.00 87.85           C  
ATOM   4517  O   ARG A 832       9.449 -63.170 104.272  1.00 93.06           O  
ATOM   4518  CB  ARG A 832      10.857 -65.633 103.687  1.00 60.20           C  
ATOM   4519  CG  ARG A 832      11.086 -67.142 103.491  1.00 60.20           C  
ATOM   4520  CD  ARG A 832      10.668 -67.579 102.087  1.00 60.20           C  
ATOM   4521  NE  ARG A 832       9.263 -67.201 101.846  1.00 60.20           N  
ATOM   4522  CZ  ARG A 832       8.774 -66.722 100.707  1.00 60.20           C  
ATOM   4523  NH1 ARG A 832       9.461 -66.853  99.581  1.00 60.20           N  
ATOM   4524  NH2 ARG A 832       7.598 -66.110 100.694  1.00 60.20           N1+
ATOM   4525  H   ARG A 832       9.567 -66.355 106.632  1.00 86.94           H  
ATOM   4526  HA  ARG A 832      11.318 -65.402 105.758  1.00 90.61           H  
ATOM   4527  HB2 ARG A 832      10.116 -65.247 102.979  1.00 60.20           H  
ATOM   4528  HB3 ARG A 832      11.781 -65.104 103.420  1.00 60.20           H  
ATOM   4529  HG2 ARG A 832      10.513 -67.734 104.212  1.00 60.20           H  
ATOM   4530  HG3 ARG A 832      12.142 -67.380 103.659  1.00 60.20           H  
ATOM   4531  HD2 ARG A 832      10.755 -68.663 101.979  1.00 60.20           H  
ATOM   4532  HD3 ARG A 832      11.322 -67.085 101.363  1.00 60.20           H  
ATOM   4533  HE  ARG A 832       8.712 -67.083 102.684  1.00 60.20           H  
ATOM   4534 HH11 ARG A 832      10.357 -67.318  99.587  1.00 60.20           H  
ATOM   4535 HH12 ARG A 832       9.087 -66.488  98.716  1.00 60.20           H  
ATOM   4536 HH21 ARG A 832       7.072 -66.009 101.551  1.00 60.20           H  
ATOM   4537 HH22 ARG A 832       7.227 -65.746  99.828  1.00 60.20           H  
ATOM   4538  N   LEU A 833      10.385 -63.122 106.316  1.00 40.45           N  
ATOM   4539  CA  LEU A 833      10.159 -61.699 106.593  1.00 44.68           C  
ATOM   4540  C   LEU A 833      11.328 -61.185 107.481  1.00 39.08           C  
ATOM   4541  O   LEU A 833      12.184 -61.949 107.923  1.00 36.56           O  
ATOM   4542  CB  LEU A 833       8.807 -61.514 107.309  1.00 37.36           C  
ATOM   4543  CG  LEU A 833       7.925 -60.381 106.750  1.00 41.98           C  
ATOM   4544  CD1 LEU A 833       7.395 -60.703 105.353  1.00 52.06           C  
ATOM   4545  CD2 LEU A 833       6.748 -60.128 107.694  1.00 44.78           C  
ATOM   4546  H   LEU A 833      10.786 -63.669 107.064  1.00 40.45           H  
ATOM   4547  HA  LEU A 833      10.201 -61.155 105.644  1.00 44.68           H  
ATOM   4548  HB2 LEU A 833       8.229 -62.448 107.279  1.00 37.36           H  
ATOM   4549  HB3 LEU A 833       8.992 -61.310 108.369  1.00 37.36           H  
ATOM   4550  HG  LEU A 833       8.506 -59.455 106.702  1.00 41.98           H  
ATOM   4551 HD11 LEU A 833       8.206 -60.765 104.623  1.00 52.06           H  
ATOM   4552 HD12 LEU A 833       6.854 -61.656 105.343  1.00 52.06           H  
ATOM   4553 HD13 LEU A 833       6.706 -59.924 105.012  1.00 52.06           H  
ATOM   4554 HD21 LEU A 833       6.127 -61.023 107.795  1.00 44.78           H  
ATOM   4555 HD22 LEU A 833       7.101 -59.841 108.690  1.00 44.78           H  
ATOM   4556 HD23 LEU A 833       6.117 -59.315 107.322  1.00 44.78           H  
ATOM   4557  N   VAL A 834      11.343 -59.877 107.713  1.00 32.23           N  
ATOM   4558  CA  VAL A 834      12.327 -59.195 108.565  1.00 25.82           C  
ATOM   4559  C   VAL A 834      11.506 -58.119 109.313  1.00 31.61           C  
ATOM   4560  O   VAL A 834      10.567 -57.571 108.742  1.00 43.37           O  
ATOM   4561  CB  VAL A 834      13.423 -58.524 107.704  1.00 36.75           C  
ATOM   4562  CG1 VAL A 834      14.626 -58.107 108.541  1.00 42.80           C  
ATOM   4563  CG2 VAL A 834      13.916 -59.404 106.551  1.00 32.22           C  
ATOM   4564  H   VAL A 834      10.643 -59.291 107.281  1.00 32.23           H  
ATOM   4565  HA  VAL A 834      12.752 -59.911 109.277  1.00 25.82           H  
ATOM   4566  HB  VAL A 834      13.008 -57.610 107.272  1.00 36.75           H  
ATOM   4567 HG11 VAL A 834      14.348 -57.356 109.283  1.00 42.80           H  
ATOM   4568 HG12 VAL A 834      15.055 -58.972 109.052  1.00 42.80           H  
ATOM   4569 HG13 VAL A 834      15.407 -57.663 107.916  1.00 42.80           H  
ATOM   4570 HG21 VAL A 834      14.292 -60.362 106.920  1.00 32.22           H  
ATOM   4571 HG22 VAL A 834      13.124 -59.596 105.821  1.00 32.22           H  
ATOM   4572 HG23 VAL A 834      14.729 -58.910 106.011  1.00 32.22           H  
ATOM   4573  N   HIS A 835      11.879 -57.806 110.550  1.00 37.51           N  
ATOM   4574  CA  HIS A 835      11.223 -56.756 111.348  1.00 38.59           C  
ATOM   4575  C   HIS A 835      12.077 -55.476 111.248  1.00 35.55           C  
ATOM   4576  O   HIS A 835      11.551 -54.376 111.087  1.00 30.78           O  
ATOM   4577  CB  HIS A 835      11.011 -57.159 112.812  1.00 27.56           C  
ATOM   4578  CG  HIS A 835      10.113 -56.202 113.520  1.00 29.17           C  
ATOM   4579  ND1 HIS A 835      10.574 -54.996 113.998  1.00 32.03           N  
ATOM   4580  CD2 HIS A 835       8.784 -56.225 113.773  1.00 35.39           C  
ATOM   4581  CE1 HIS A 835       9.568 -54.320 114.523  1.00 35.71           C  
ATOM   4582  NE2 HIS A 835       8.471 -55.043 114.399  1.00 41.52           N  
ATOM   4583  H   HIS A 835      12.678 -58.269 110.959  1.00 37.51           H  
ATOM   4584  HA  HIS A 835      10.253 -56.532 110.887  1.00 38.59           H  
ATOM   4585  HB2 HIS A 835      11.969 -57.212 113.343  1.00 27.56           H  
ATOM   4586  HB3 HIS A 835      10.573 -58.164 112.859  1.00 27.56           H  
ATOM   4587  HD2 HIS A 835       8.098 -57.023 113.529  1.00 35.39           H  
ATOM   4588  HE2 HIS A 835       7.550 -54.772 114.713  1.00 41.52           H  
ATOM   4589  HE1 HIS A 835       9.632 -53.342 114.977  1.00 35.71           H  
ATOM   4590  N   ARG A 836      13.386 -55.637 111.402  1.00 41.06           N  
ATOM   4591  CA  ARG A 836      14.406 -54.585 111.360  1.00 45.83           C  
ATOM   4592  C   ARG A 836      14.629 -53.828 112.684  1.00 43.85           C  
ATOM   4593  O   ARG A 836      15.684 -53.264 112.905  1.00 50.25           O  
ATOM   4594  CB  ARG A 836      14.230 -53.554 110.230  1.00 49.40           C  
ATOM   4595  CG  ARG A 836      14.248 -54.195 108.843  1.00 55.61           C  
ATOM   4596  CD  ARG A 836      14.335 -53.143 107.740  1.00 55.25           C  
ATOM   4597  NE  ARG A 836      13.012 -52.601 107.418  1.00 65.92           N  
ATOM   4598  CZ  ARG A 836      12.711 -51.865 106.357  1.00 72.80           C  
ATOM   4599  NH1 ARG A 836      13.670 -51.445 105.548  1.00 64.82           N  
ATOM   4600  NH2 ARG A 836      11.450 -51.554 106.102  1.00 55.79           N1+
ATOM   4601  H   ARG A 836      13.752 -56.567 111.545  1.00 41.06           H  
ATOM   4602  HA  ARG A 836      15.344 -55.129 111.185  1.00 45.83           H  
ATOM   4603  HB2 ARG A 836      13.317 -52.964 110.362  1.00 49.40           H  
ATOM   4604  HB3 ARG A 836      15.046 -52.824 110.297  1.00 49.40           H  
ATOM   4605  HG2 ARG A 836      13.361 -54.821 108.696  1.00 55.61           H  
ATOM   4606  HG3 ARG A 836      15.114 -54.857 108.772  1.00 55.61           H  
ATOM   4607  HD2 ARG A 836      14.724 -53.626 106.839  1.00 55.25           H  
ATOM   4608  HD3 ARG A 836      14.992 -52.316 108.026  1.00 55.25           H  
ATOM   4609  HE  ARG A 836      12.254 -52.910 108.010  1.00 65.92           H  
ATOM   4610 HH11 ARG A 836      14.632 -51.681 105.741  1.00 64.82           H  
ATOM   4611 HH12 ARG A 836      13.439 -50.887 104.738  1.00 64.82           H  
ATOM   4612 HH21 ARG A 836      10.716 -51.877 106.716  1.00 55.79           H  
ATOM   4613 HH22 ARG A 836      11.222 -50.993 105.293  1.00 55.79           H  
ATOM   4614  N   ASP A 837      13.593 -53.732 113.500  1.00 23.65           N  
ATOM   4615  CA  ASP A 837      13.631 -53.062 114.806  1.00 26.89           C  
ATOM   4616  C   ASP A 837      13.067 -54.062 115.842  1.00 37.14           C  
ATOM   4617  O   ASP A 837      12.293 -53.742 116.730  1.00 34.72           O  
ATOM   4618  CB  ASP A 837      12.864 -51.755 114.753  1.00 29.35           C  
ATOM   4619  CG  ASP A 837      13.083 -50.974 116.019  1.00 40.24           C  
ATOM   4620  OD1 ASP A 837      14.190 -51.009 116.574  1.00 45.75           O  
ATOM   4621  OD2 ASP A 837      12.133 -50.311 116.465  1.00 33.65           O1-
ATOM   4622  H   ASP A 837      12.711 -54.148 113.237  1.00 23.65           H  
ATOM   4623  HA  ASP A 837      14.681 -52.892 115.074  1.00 26.89           H  
ATOM   4624  HB2 ASP A 837      11.795 -51.945 114.609  1.00 29.35           H  
ATOM   4625  HB3 ASP A 837      13.207 -51.141 113.912  1.00 29.35           H  
ATOM   4626  N   LEU A 838      13.603 -55.264 115.769  1.00 43.08           N  
ATOM   4627  CA  LEU A 838      13.254 -56.298 116.727  1.00 32.85           C  
ATOM   4628  C   LEU A 838      13.974 -55.935 118.037  1.00 45.09           C  
ATOM   4629  O   LEU A 838      15.185 -55.829 118.104  1.00 34.24           O  
ATOM   4630  CB  LEU A 838      13.703 -57.685 116.271  1.00 30.49           C  
ATOM   4631  CG  LEU A 838      13.464 -58.780 117.330  1.00 27.91           C  
ATOM   4632  CD1 LEU A 838      11.978 -59.014 117.599  1.00 28.67           C  
ATOM   4633  CD2 LEU A 838      14.166 -60.059 116.900  1.00 27.47           C  
ATOM   4634  H   LEU A 838      14.281 -55.474 115.051  1.00 43.08           H  
ATOM   4635  HA  LEU A 838      12.166 -56.279 116.861  1.00 32.85           H  
ATOM   4636  HB2 LEU A 838      13.186 -57.948 115.339  1.00 30.49           H  
ATOM   4637  HB3 LEU A 838      14.770 -57.656 116.020  1.00 30.49           H  
ATOM   4638  HG  LEU A 838      13.927 -58.487 118.277  1.00 27.91           H  
ATOM   4639 HD11 LEU A 838      11.537 -58.164 118.129  1.00 28.67           H  
ATOM   4640 HD12 LEU A 838      11.418 -59.146 116.669  1.00 28.67           H  
ATOM   4641 HD13 LEU A 838      11.825 -59.900 118.225  1.00 28.67           H  
ATOM   4642 HD21 LEU A 838      13.879 -60.355 115.892  1.00 27.47           H  
ATOM   4643 HD22 LEU A 838      15.246 -59.901 116.893  1.00 27.47           H  
ATOM   4644 HD23 LEU A 838      13.954 -60.879 117.591  1.00 27.47           H  
ATOM   4645  N   ALA A 839      13.167 -55.731 119.060  1.00 25.79           N  
ATOM   4646  CA  ALA A 839      13.606 -55.296 120.371  1.00 22.54           C  
ATOM   4647  C   ALA A 839      12.429 -55.603 121.310  1.00 26.25           C  
ATOM   4648  O   ALA A 839      11.308 -55.759 120.883  1.00 31.63           O  
ATOM   4649  CB  ALA A 839      13.902 -53.801 120.344  1.00 28.18           C  
ATOM   4650  H   ALA A 839      12.175 -55.871 118.931  1.00 25.79           H  
ATOM   4651  HA  ALA A 839      14.496 -55.855 120.672  1.00 22.54           H  
ATOM   4652  HB1 ALA A 839      14.734 -53.577 119.670  1.00 28.18           H  
ATOM   4653  HB2 ALA A 839      13.034 -53.240 119.980  1.00 28.18           H  
ATOM   4654  HB3 ALA A 839      14.154 -53.419 121.336  1.00 28.18           H  
ATOM   4655  N   ALA A 840      12.709 -55.565 122.600  1.00 27.76           N  
ATOM   4656  CA  ALA A 840      11.694 -55.704 123.645  1.00 27.05           C  
ATOM   4657  C   ALA A 840      10.822 -54.416 123.724  1.00 26.68           C  
ATOM   4658  O   ALA A 840       9.815 -54.342 124.400  1.00 28.36           O  
ATOM   4659  CB  ALA A 840      12.346 -56.039 124.977  1.00 30.45           C  
ATOM   4660  H   ALA A 840      13.669 -55.439 122.886  1.00 27.76           H  
ATOM   4661  HA  ALA A 840      11.019 -56.517 123.349  1.00 27.05           H  
ATOM   4662  HB1 ALA A 840      12.869 -56.999 124.922  1.00 30.45           H  
ATOM   4663  HB2 ALA A 840      13.084 -55.287 125.260  1.00 30.45           H  
ATOM   4664  HB3 ALA A 840      11.619 -56.096 125.789  1.00 30.45           H  
ATOM   4665  N   ARG A 841      11.248 -53.436 122.947  1.00 30.85           N  
ATOM   4666  CA  ARG A 841      10.579 -52.154 122.705  1.00 34.14           C  
ATOM   4667  C   ARG A 841       9.380 -52.309 121.737  1.00 36.71           C  
ATOM   4668  O   ARG A 841       8.592 -51.389 121.582  1.00 33.23           O  
ATOM   4669  CB  ARG A 841      11.637 -51.233 122.085  1.00 24.58           C  
ATOM   4670  CG  ARG A 841      11.247 -49.768 121.927  1.00 31.13           C  
ATOM   4671  CD  ARG A 841      12.474 -48.882 121.692  1.00 25.25           C  
ATOM   4672  NE  ARG A 841      13.530 -49.496 120.862  1.00 37.57           N  
ATOM   4673  CZ  ARG A 841      13.457 -49.823 119.583  1.00 46.76           C  
ATOM   4674  NH1 ARG A 841      12.363 -49.546 118.896  1.00 43.63           N  
ATOM   4675  NH2 ARG A 841      14.479 -50.417 118.991  1.00 36.60           N1+
ATOM   4676  H   ARG A 841      12.118 -53.561 122.449  1.00 30.85           H  
ATOM   4677  HA  ARG A 841      10.204 -51.769 123.657  1.00 34.14           H  
ATOM   4678  HB2 ARG A 841      12.549 -51.294 122.688  1.00 24.58           H  
ATOM   4679  HB3 ARG A 841      11.903 -51.622 121.096  1.00 24.58           H  
ATOM   4680  HG2 ARG A 841      10.719 -49.410 122.819  1.00 31.13           H  
ATOM   4681  HG3 ARG A 841      10.550 -49.666 121.090  1.00 31.13           H  
ATOM   4682  HD2 ARG A 841      12.941 -48.663 122.660  1.00 25.25           H  
ATOM   4683  HD3 ARG A 841      12.200 -47.914 121.260  1.00 25.25           H  
ATOM   4684  HE  ARG A 841      14.385 -49.709 121.356  1.00 37.57           H  
ATOM   4685 HH11 ARG A 841      11.583 -49.092 119.350  1.00 43.63           H  
ATOM   4686 HH12 ARG A 841      12.306 -49.788 117.917  1.00 43.63           H  
ATOM   4687 HH21 ARG A 841      15.318 -50.622 119.516  1.00 36.60           H  
ATOM   4688 HH22 ARG A 841      14.422 -50.666 118.014  1.00 36.60           H  
ATOM   4689  N   ASN A 842       9.319 -53.433 121.037  1.00 34.49           N  
ATOM   4690  CA  ASN A 842       8.293 -53.707 120.017  1.00 34.38           C  
ATOM   4691  C   ASN A 842       7.644 -55.095 120.282  1.00 36.59           C  
ATOM   4692  O   ASN A 842       7.250 -55.811 119.383  1.00 32.08           O  
ATOM   4693  CB  ASN A 842       8.895 -53.653 118.613  1.00 30.70           C  
ATOM   4694  CG  ASN A 842       9.229 -52.235 118.195  1.00 36.28           C  
ATOM   4695  OD1 ASN A 842       8.504 -51.289 118.456  1.00 31.09           O  
ATOM   4696  ND2 ASN A 842      10.346 -52.111 117.509  1.00 31.17           N  
ATOM   4697  H   ASN A 842      10.006 -54.152 121.209  1.00 34.49           H  
ATOM   4698  HA  ASN A 842       7.483 -52.974 120.116  1.00 34.38           H  
ATOM   4699  HB2 ASN A 842       8.186 -54.032 117.867  1.00 30.70           H  
ATOM   4700  HB3 ASN A 842       9.786 -54.290 118.560  1.00 30.70           H  
ATOM   4701 HD21 ASN A 842      10.914 -52.924 117.317  1.00 31.17           H  
ATOM   4702 HD22 ASN A 842      10.634 -51.203 117.174  1.00 31.17           H  
ATOM   4703  N   VAL A 843       7.530 -55.422 121.557  1.00 30.43           N  
ATOM   4704  CA  VAL A 843       6.821 -56.614 122.032  1.00 33.30           C  
ATOM   4705  C   VAL A 843       5.885 -56.180 123.179  1.00 27.06           C  
ATOM   4706  O   VAL A 843       6.316 -55.670 124.195  1.00 32.17           O  
ATOM   4707  CB  VAL A 843       7.811 -57.699 122.518  1.00 28.78           C  
ATOM   4708  CG1 VAL A 843       7.068 -58.924 123.057  1.00 24.05           C  
ATOM   4709  CG2 VAL A 843       8.750 -58.157 121.399  1.00 22.24           C  
ATOM   4710  H   VAL A 843       8.004 -54.867 122.255  1.00 30.43           H  
ATOM   4711  HA  VAL A 843       6.222 -57.013 121.209  1.00 33.30           H  
ATOM   4712  HB  VAL A 843       8.428 -57.291 123.328  1.00 28.78           H  
ATOM   4713 HG11 VAL A 843       6.477 -58.680 123.945  1.00 24.05           H  
ATOM   4714 HG12 VAL A 843       6.393 -59.337 122.300  1.00 24.05           H  
ATOM   4715 HG13 VAL A 843       7.773 -59.711 123.342  1.00 24.05           H  
ATOM   4716 HG21 VAL A 843       8.188 -58.559 120.552  1.00 22.24           H  
ATOM   4717 HG22 VAL A 843       9.365 -57.333 121.032  1.00 22.24           H  
ATOM   4718 HG23 VAL A 843       9.432 -58.937 121.754  1.00 22.24           H  
ATOM   4719  N   LEU A 844       4.592 -56.362 122.963  1.00 24.61           N  
ATOM   4720  CA  LEU A 844       3.549 -55.975 123.913  1.00 29.90           C  
ATOM   4721  C   LEU A 844       3.049 -57.232 124.676  1.00 31.28           C  
ATOM   4722  O   LEU A 844       3.147 -58.351 124.206  1.00 24.18           O  
ATOM   4723  CB  LEU A 844       2.384 -55.290 123.188  1.00 29.58           C  
ATOM   4724  CG  LEU A 844       2.708 -53.904 122.598  1.00 38.82           C  
ATOM   4725  CD1 LEU A 844       1.595 -53.477 121.639  1.00 37.56           C  
ATOM   4726  CD2 LEU A 844       2.877 -52.836 123.675  1.00 34.90           C  
ATOM   4727  H   LEU A 844       4.296 -56.814 122.110  1.00 24.61           H  
ATOM   4728  HA  LEU A 844       3.976 -55.300 124.657  1.00 29.90           H  
ATOM   4729  HB2 LEU A 844       2.059 -55.943 122.369  1.00 29.58           H  
ATOM   4730  HB3 LEU A 844       1.533 -55.196 123.870  1.00 29.58           H  
ATOM   4731  HG  LEU A 844       3.641 -53.967 122.028  1.00 38.82           H  
ATOM   4732 HD11 LEU A 844       1.470 -54.206 120.833  1.00 37.56           H  
ATOM   4733 HD12 LEU A 844       0.638 -53.393 122.159  1.00 37.56           H  
ATOM   4734 HD13 LEU A 844       1.817 -52.507 121.183  1.00 37.56           H  
ATOM   4735 HD21 LEU A 844       2.001 -52.785 124.330  1.00 34.90           H  
ATOM   4736 HD22 LEU A 844       3.751 -53.040 124.291  1.00 34.90           H  
ATOM   4737 HD23 LEU A 844       3.021 -51.847 123.226  1.00 34.90           H  
ATOM   4738  N   VAL A 845       2.494 -56.996 125.858  1.00 25.69           N  
ATOM   4739  CA  VAL A 845       1.995 -58.059 126.744  1.00 31.41           C  
ATOM   4740  C   VAL A 845       0.472 -58.298 126.537  1.00 25.98           C  
ATOM   4741  O   VAL A 845      -0.306 -57.374 126.550  1.00 25.05           O  
ATOM   4742  CB  VAL A 845       2.315 -57.762 128.237  1.00 34.35           C  
ATOM   4743  CG1 VAL A 845       3.786 -57.373 128.429  1.00 20.36           C  
ATOM   4744  CG2 VAL A 845       1.432 -56.683 128.875  1.00 24.62           C  
ATOM   4745  H   VAL A 845       2.416 -56.048 126.198  1.00 25.69           H  
ATOM   4746  HA  VAL A 845       2.521 -58.983 126.471  1.00 31.41           H  
ATOM   4747  HB  VAL A 845       2.133 -58.686 128.800  1.00 34.35           H  
ATOM   4748 HG11 VAL A 845       4.455 -58.083 127.936  1.00 20.36           H  
ATOM   4749 HG12 VAL A 845       3.997 -56.379 128.023  1.00 20.36           H  
ATOM   4750 HG13 VAL A 845       4.042 -57.352 129.493  1.00 20.36           H  
ATOM   4751 HG21 VAL A 845       1.434 -55.761 128.291  1.00 24.62           H  
ATOM   4752 HG22 VAL A 845       0.395 -57.019 128.967  1.00 24.62           H  
ATOM   4753 HG23 VAL A 845       1.778 -56.445 129.886  1.00 24.62           H  
ATOM   4754  N   LYS A 846       0.082 -59.550 126.327  1.00 21.64           N  
ATOM   4755  CA  LYS A 846      -1.337 -59.960 126.353  1.00 21.07           C  
ATOM   4756  C   LYS A 846      -1.680 -60.497 127.761  1.00 19.34           C  
ATOM   4757  O   LYS A 846      -2.702 -60.175 128.325  1.00 32.71           O  
ATOM   4758  CB  LYS A 846      -1.685 -60.968 125.231  1.00 21.45           C  
ATOM   4759  CG  LYS A 846      -2.968 -61.783 125.481  1.00 21.85           C  
ATOM   4760  CD  LYS A 846      -3.541 -62.451 124.223  1.00 20.41           C  
ATOM   4761  CE  LYS A 846      -4.536 -63.562 124.577  1.00 19.68           C  
ATOM   4762  NZ  LYS A 846      -5.379 -63.881 123.433  1.00 30.69           N1+
ATOM   4763  H   LYS A 846       0.780 -60.254 126.130  1.00 21.64           H  
ATOM   4764  HA  LYS A 846      -1.958 -59.069 126.207  1.00 21.07           H  
ATOM   4765  HB2 LYS A 846      -1.787 -60.409 124.294  1.00 21.45           H  
ATOM   4766  HB3 LYS A 846      -0.854 -61.666 125.075  1.00 21.45           H  
ATOM   4767  HG2 LYS A 846      -2.746 -62.559 126.219  1.00 21.85           H  
ATOM   4768  HG3 LYS A 846      -3.745 -61.137 125.907  1.00 21.85           H  
ATOM   4769  HD2 LYS A 846      -2.729 -62.875 123.623  1.00 20.41           H  
ATOM   4770  HD3 LYS A 846      -4.024 -61.680 123.611  1.00 20.41           H  
ATOM   4771  HE2 LYS A 846      -5.202 -63.267 125.394  1.00 19.68           H  
ATOM   4772  HE3 LYS A 846      -4.020 -64.478 124.869  1.00 19.68           H  
ATOM   4773  HZ1 LYS A 846      -6.160 -63.179 123.403  1.00 30.69           H  
ATOM   4774  HZ2 LYS A 846      -4.950 -63.898 122.487  1.00 30.69           H  
ATOM   4775  HZ3 LYS A 846      -5.931 -64.773 123.514  1.00 30.69           H  
ATOM   4776  N   THR A 847      -0.894 -61.461 128.224  1.00 28.13           N  
ATOM   4777  CA  THR A 847      -1.040 -62.095 129.545  1.00 21.11           C  
ATOM   4778  C   THR A 847       0.388 -62.538 129.969  1.00 26.10           C  
ATOM   4779  O   THR A 847       1.279 -62.542 129.122  1.00 24.72           O  
ATOM   4780  CB  THR A 847      -2.022 -63.295 129.541  1.00 18.84           C  
ATOM   4781  OG1 THR A 847      -1.662 -64.270 128.558  1.00 29.38           O  
ATOM   4782  CG2 THR A 847      -3.488 -62.915 129.367  1.00 22.08           C  
ATOM   4783  H   THR A 847      -0.152 -61.809 127.634  1.00 28.13           H  
ATOM   4784  HA  THR A 847      -1.384 -61.325 130.246  1.00 21.11           H  
ATOM   4785  HB  THR A 847      -1.964 -63.825 130.491  1.00 18.84           H  
ATOM   4786 HG21 THR A 847      -3.794 -62.161 130.098  1.00 22.08           H  
ATOM   4787 HG22 THR A 847      -3.701 -62.547 128.360  1.00 22.08           H  
ATOM   4788 HG23 THR A 847      -4.121 -63.800 129.501  1.00 22.08           H  
ATOM   4789  HG1 THR A 847      -2.032 -63.973 127.706  1.00 29.38           H  
ATOM   4790  N   PRO A 848       0.593 -62.926 131.242  1.00 30.62           N  
ATOM   4791  CA  PRO A 848       1.949 -63.187 131.764  1.00 29.15           C  
ATOM   4792  C   PRO A 848       2.830 -64.254 131.082  1.00 28.24           C  
ATOM   4793  O   PRO A 848       3.995 -64.392 131.403  1.00 36.48           O  
ATOM   4794  CB  PRO A 848       1.724 -63.612 133.217  1.00 28.79           C  
ATOM   4795  CG  PRO A 848       0.427 -62.922 133.584  1.00 36.18           C  
ATOM   4796  CD  PRO A 848      -0.387 -63.040 132.316  1.00 32.08           C  
ATOM   4797  HA  PRO A 848       2.479 -62.231 131.728  1.00 29.15           H  
ATOM   4798  HB2 PRO A 848       1.595 -64.697 133.298  1.00 28.79           H  
ATOM   4799  HB3 PRO A 848       2.556 -63.333 133.869  1.00 28.79           H  
ATOM   4800  HG2 PRO A 848       0.604 -61.869 133.818  1.00 36.18           H  
ATOM   4801  HG3 PRO A 848      -0.067 -63.397 134.428  1.00 36.18           H  
ATOM   4802  HD2 PRO A 848      -1.170 -62.282 132.248  1.00 32.08           H  
ATOM   4803  HD3 PRO A 848      -0.835 -64.037 132.257  1.00 32.08           H  
ATOM   4804  N   GLN A 849       2.240 -65.005 130.167  1.00 25.00           N  
ATOM   4805  CA  GLN A 849       2.921 -66.043 129.403  1.00 23.02           C  
ATOM   4806  C   GLN A 849       2.555 -65.961 127.907  1.00 25.64           C  
ATOM   4807  O   GLN A 849       2.639 -66.943 127.173  1.00 20.34           O  
ATOM   4808  CB  GLN A 849       2.662 -67.446 129.973  1.00 26.54           C  
ATOM   4809  CG  GLN A 849       1.187 -67.851 130.017  1.00 38.16           C  
ATOM   4810  CD  GLN A 849       0.446 -67.221 131.177  1.00 46.88           C  
ATOM   4811  OE1 GLN A 849       0.946 -67.113 132.300  1.00 48.36           O  
ATOM   4812  NE2 GLN A 849      -0.792 -66.814 130.908  1.00 48.81           N  
ATOM   4813  H   GLN A 849       1.265 -64.845 129.958  1.00 25.00           H  
ATOM   4814  HA  GLN A 849       3.999 -65.850 129.446  1.00 23.02           H  
ATOM   4815  HB2 GLN A 849       3.188 -68.181 129.354  1.00 26.54           H  
ATOM   4816  HB3 GLN A 849       3.097 -67.510 130.975  1.00 26.54           H  
ATOM   4817  HG2 GLN A 849       1.119 -68.936 130.164  1.00 38.16           H  
ATOM   4818  HG3 GLN A 849       0.688 -67.627 129.068  1.00 38.16           H  
ATOM   4819 HE21 GLN A 849      -1.357 -66.401 131.636  1.00 48.81           H  
ATOM   4820 HE22 GLN A 849      -1.166 -66.919 129.976  1.00 48.81           H  
ATOM   4821  N   HIS A 850       2.210 -64.761 127.446  1.00 25.07           N  
ATOM   4822  CA  HIS A 850       1.773 -64.570 126.063  1.00 22.25           C  
ATOM   4823  C   HIS A 850       2.284 -63.209 125.559  1.00 24.42           C  
ATOM   4824  O   HIS A 850       1.744 -62.145 125.837  1.00 26.06           O  
ATOM   4825  CB  HIS A 850       0.245 -64.644 125.996  1.00 18.85           C  
ATOM   4826  CG  HIS A 850      -0.327 -64.971 124.669  1.00 30.97           C  
ATOM   4827  ND1 HIS A 850      -1.570 -65.545 124.570  1.00 25.01           N  
ATOM   4828  CD2 HIS A 850       0.132 -64.835 123.391  1.00 19.63           C  
ATOM   4829  CE1 HIS A 850      -1.860 -65.757 123.294  1.00 22.21           C  
ATOM   4830  NE2 HIS A 850      -0.844 -65.329 122.567  1.00 19.04           N  
ATOM   4831  H   HIS A 850       2.204 -63.968 128.070  1.00 25.07           H  
ATOM   4832  HA  HIS A 850       2.207 -65.366 125.445  1.00 22.25           H  
ATOM   4833  HB2 HIS A 850      -0.201 -63.706 126.342  1.00 18.85           H  
ATOM   4834  HB3 HIS A 850      -0.101 -65.422 126.691  1.00 18.85           H  
ATOM   4835  HD2 HIS A 850       1.081 -64.419 123.088  1.00 19.63           H  
ATOM   4836  HE2 HIS A 850      -0.795 -65.361 121.559  1.00 19.04           H  
ATOM   4837  HE1 HIS A 850      -2.768 -66.202 122.915  1.00 22.21           H  
ATOM   4838  N   VAL A 851       3.370 -63.274 124.796  1.00 13.58           N  
ATOM   4839  CA  VAL A 851       4.011 -62.120 124.169  1.00 17.07           C  
ATOM   4840  C   VAL A 851       3.341 -61.951 122.797  1.00 19.85           C  
ATOM   4841  O   VAL A 851       2.959 -62.913 122.151  1.00 17.78           O  
ATOM   4842  CB  VAL A 851       5.534 -62.296 123.934  1.00 18.74           C  
ATOM   4843  CG1 VAL A 851       6.301 -62.631 125.208  1.00 19.97           C  
ATOM   4844  CG2 VAL A 851       5.867 -63.316 122.841  1.00 15.11           C  
ATOM   4845  H   VAL A 851       3.740 -64.179 124.542  1.00 13.58           H  
ATOM   4846  HA  VAL A 851       3.821 -61.228 124.775  1.00 17.07           H  
ATOM   4847  HB  VAL A 851       5.922 -61.336 123.577  1.00 18.74           H  
ATOM   4848 HG11 VAL A 851       7.367 -62.776 125.004  1.00 19.97           H  
ATOM   4849 HG12 VAL A 851       6.232 -61.808 125.921  1.00 19.97           H  
ATOM   4850 HG13 VAL A 851       5.926 -63.546 125.676  1.00 19.97           H  
ATOM   4851 HG21 VAL A 851       5.307 -64.244 122.965  1.00 15.11           H  
ATOM   4852 HG22 VAL A 851       5.644 -62.919 121.845  1.00 15.11           H  
ATOM   4853 HG23 VAL A 851       6.929 -63.557 122.851  1.00 15.11           H  
ATOM   4854  N   LYS A 852       3.371 -60.728 122.288  1.00 20.97           N  
ATOM   4855  CA  LYS A 852       2.952 -60.455 120.925  1.00 16.93           C  
ATOM   4856  C   LYS A 852       3.873 -59.365 120.350  1.00 19.51           C  
ATOM   4857  O   LYS A 852       3.993 -58.272 120.856  1.00 23.36           O  
ATOM   4858  CB  LYS A 852       1.482 -60.048 120.874  1.00 19.15           C  
ATOM   4859  CG  LYS A 852       0.546 -61.259 120.884  1.00 19.36           C  
ATOM   4860  CD  LYS A 852      -0.923 -60.868 120.998  1.00 29.66           C  
ATOM   4861  CE  LYS A 852      -1.830 -62.070 120.785  1.00 18.03           C  
ATOM   4862  NZ  LYS A 852      -2.247 -62.134 119.381  1.00 32.19           N1+
ATOM   4863  H   LYS A 852       3.722 -59.965 122.849  1.00 20.97           H  
ATOM   4864  HA  LYS A 852       3.087 -61.361 120.331  1.00 16.93           H  
ATOM   4865  HB2 LYS A 852       1.267 -59.419 121.734  1.00 19.15           H  
ATOM   4866  HB3 LYS A 852       1.283 -59.445 119.985  1.00 19.15           H  
ATOM   4867  HG2 LYS A 852       0.711 -61.856 119.984  1.00 19.36           H  
ATOM   4868  HG3 LYS A 852       0.773 -61.906 121.736  1.00 19.36           H  
ATOM   4869  HD2 LYS A 852      -1.172 -60.055 120.308  1.00 29.66           H  
ATOM   4870  HD3 LYS A 852      -1.093 -60.494 122.011  1.00 29.66           H  
ATOM   4871  HE2 LYS A 852      -2.738 -61.967 121.380  1.00 18.03           H  
ATOM   4872  HE3 LYS A 852      -1.348 -63.011 121.041  1.00 18.03           H  
ATOM   4873  HZ1 LYS A 852      -2.989 -61.424 119.253  1.00 32.19           H  
ATOM   4874  HZ2 LYS A 852      -1.511 -61.999 118.668  1.00 32.19           H  
ATOM   4875  HZ3 LYS A 852      -2.762 -63.020 119.180  1.00 32.19           H  
ATOM   4876  N   ILE A 853       4.562 -59.728 119.280  1.00 25.41           N  
ATOM   4877  CA  ILE A 853       5.453 -58.821 118.544  1.00 28.40           C  
ATOM   4878  C   ILE A 853       4.504 -57.852 117.795  1.00 26.56           C  
ATOM   4879  O   ILE A 853       3.524 -58.266 117.211  1.00 22.70           O  
ATOM   4880  CB  ILE A 853       6.364 -59.579 117.544  1.00 24.19           C
[truncated: 213,771 more chars]
