# Supplementary material for: DegraderTCM: A Computationally Sparing Approach for Predicting Ternary Degradation Complexes
Source: ACS Med Chem Lett. 2023 Dec 13;15(1):45–53. doi: 10.1021/acsmedchemlett.3c00362 (PMC10788944; doi:10.1021/acsmedchemlett.3c00362)
Supplement: Supplementary file 2 — ml3c00362_si_002.zip [file ml3c00362_si_002.zip › TC models/Application_domain/HMGCR-1108-inactive.pdb]

HEADER    DNA BINDING PROTEIN/LIGASE                                  
REMARK  99                                                                      
REMARK  99 MOE v2022.02 (Chemical Computing Group ULC) Fri Nov 24 15:52:29 2023 
SEQRES   1 C  381  ASN PHE ASP THR SER LEU PRO THR SER HIS THR TYR LEU
SEQRES   2 C  381  GLY ALA ASP MET GLU GLU PHE HIS GLY ARG THR LEU HIS
SEQRES   3 C  381  ASP ASP ASP SER CYS GLN VAL ILE PRO VAL LEU PRO GLN
SEQRES   4 C  381  VAL MET MET ILE LEU ILE PRO GLY GLN THR LEU PRO LEU
SEQRES   5 C  381  GLN LEU PHE HIS PRO GLN GLU VAL SER MET VAL ARG ASN
SEQRES   6 C  381  LEU ILE GLN LYS ASP ARG THR PHE ALA VAL LEU ALA TYR
SEQRES   7 C  381  SER ASN VAL GLN GLU ARG GLU ALA GLN PHE GLY THR THR
SEQRES   8 C  381  ALA GLU ILE TYR ALA TYR ARG GLU GLU GLN ASP PHE GLY
SEQRES   9 C  381  ILE GLU ILE VAL LYS VAL LYS ALA ILE GLY ARG GLN ARG
SEQRES  10 C  381  PHE LYS VAL LEU GLU LEU ARG THR GLN SER ASP GLY ILE
SEQRES  11 C  381  GLN GLN ALA LYS VAL GLN ILE LEU PRO GLU CYS VAL LEU
SEQRES  12 C  381  PRO SER THR MET SER ALA VAL GLN LEU GLU SER LEU ASN
SEQRES  13 C  381  LYS CYS GLN ILE PHE PRO SER LYS PRO VAL SER ARG GLU
SEQRES  14 C  381  ASP GLN CYS SER TYR LYS TRP TRP GLN LYS TYR GLN LYS
SEQRES  15 C  381  ARG LYS PHE HIS CYS ALA ASN LEU THR SER TRP PRO ARG
SEQRES  16 C  381  TRP LEU TYR SER LEU TYR ASP ALA GLU THR LEU MET ASP
SEQRES  17 C  381  ARG ILE LYS LYS GLN LEU ARG GLU TRP ASP GLU ASN LEU
SEQRES  18 C  381  LYS ASP ASP SER LEU PRO SER ASN PRO ILE ASP PHE SER
SEQRES  19 C  381  TYR ARG VAL ALA ALA CYS LEU PRO ILE ASP ASP VAL LEU
SEQRES  20 C  381  ARG ILE GLN LEU LEU LYS ILE GLY SER ALA ILE GLN ARG
SEQRES  21 C  381  LEU ARG CYS GLU LEU ASP ILE MET ASN LYS CYS THR SER
SEQRES  22 C  381  LEU CYS CYS LYS GLN CYS GLN GLU THR GLU ILE THR THR
SEQRES  23 C  381  LYS ASN GLU ILE PHE SER LEU SER LEU CYS GLY PRO MET
SEQRES  24 C  381  ALA ALA TYR VAL ASN PRO HIS GLY TYR VAL HIS GLU THR
SEQRES  25 C  381  LEU THR VAL TYR LYS ALA CYS ASN LEU ASN LEU ILE GLY
SEQRES  26 C  381  ARG PRO SER THR GLU HIS SER TRP PHE PRO GLY TYR ALA
SEQRES  27 C  381  TRP THR VAL ALA GLN CYS LYS ILE CYS ALA SER HIS ILE
SEQRES  28 C  381  GLY TRP LYS PHE THR ALA THR LYS LYS ASP MET SER PRO
SEQRES  29 C  381  GLN LYS PHE TRP GLY LEU THR ARG SER ALA LEU LEU PRO
SEQRES  30 C  381  THR ILE PRO ASP
SEQRES   1 A  412  ACE PRO ARG PRO ASN GLU GLU CYS LEU NME ACE LEU SER
SEQRES   2 A  412  ASP ALA GLU ILE ILE GLN LEU VAL ASN ALA LYS HIS ILE
SEQRES   3 A  412  PRO ALA TYR LYS LEU GLU THR LEU ILE GLU THR HIS GLU
SEQRES   4 A  412  ARG GLY VAL SER ILE ARG ARG GLN LEU LEU SER LYS LYS
SEQRES   5 A  412  LEU SER GLU PRO SER SER LEU GLN TYR LEU PRO TYR ARG
SEQRES   6 A  412  ASP TYR ASN TYR SER LEU VAL MET GLY ALA CYS CYS GLU
SEQRES   7 A  412  ASN VAL ILE GLY TYR MET PRO ILE PRO VAL GLY VAL ALA
SEQRES   8 A  412  GLY PRO LEU CYS LEU ASP GLU LYS GLU PHE GLN VAL PRO
SEQRES   9 A  412  MET ALA THR THR GLU GLY CYS LEU VAL ALA SER THR ASN
SEQRES  10 A  412  ARG GLY CYS ARG ALA ILE GLY LEU GLY GLY GLY ALA SER
SEQRES  11 A  412  SER ARG VAL LEU ALA ASP GLY MET THR ARG GLY PRO VAL
SEQRES  12 A  412  VAL ARG LEU PRO ARG ALA CYS ASP SER ALA GLU VAL LYS
SEQRES  13 A  412  ALA TRP LEU GLU THR SER GLU GLY PHE ALA VAL ILE LYS
SEQRES  14 A  412  GLU ALA PHE ASP SER THR SER ARG PHE ALA ARG LEU GLN
SEQRES  15 A  412  LYS LEU HIS THR SER ILE ALA GLY ARG ASN LEU TYR ILE
SEQRES  16 A  412  ARG PHE GLN SER ARG SER GLY ASP ALA MET GLY MET ASN
SEQRES  17 A  412  MET ILE SER LYS GLY THR GLU LYS ALA LEU SER LYS LEU
SEQRES  18 A  412  HIS GLU TYR PHE PRO GLU MET GLN ILE LEU ALA VAL SER
SEQRES  19 A  412  GLY ASN TYR CYS THR ASP LYS LYS PRO ALA ALA ILE ASN
SEQRES  20 A  412  TRP ILE GLU GLY ARG GLY LYS SER VAL VAL CYS GLU ALA
SEQRES  21 A  412  VAL ILE PRO ALA LYS VAL VAL ARG GLU VAL LEU LYS THR
SEQRES  22 A  412  THR THR GLU ALA MET ILE GLU VAL ASN ILE ASN LYS ASN
SEQRES  23 A  412  LEU VAL GLY SER ALA MET ALA GLY SER ILE GLY GLY TYR
SEQRES  24 A  412  ASN ALA HIS ALA ALA ASN ILE VAL THR ALA ILE TYR ILE
SEQRES  25 A  412  ALA CYS GLY GLN ASP ALA ALA GLN ASN VAL GLY SER SER
SEQRES  26 A  412  ASN CYS ILE THR LEU MET GLU ALA SER GLY PRO THR ASN
SEQRES  27 A  412  GLU ASP LEU TYR ILE SER CYS THR MET PRO SER ILE GLU
SEQRES  28 A  412  ILE GLY THR VAL GLY GLY GLY THR ASN LEU LEU PRO GLN
SEQRES  29 A  412  GLN ALA CYS LEU GLN MET LEU GLY VAL GLN GLY ALA CYS
SEQRES  30 A  412  LYS ASP ASN PRO GLY GLU ASN ALA ARG GLN LEU ALA ARG
SEQRES  31 A  412  ILE VAL CYS GLY THR VAL MET ALA GLY GLU LEU SER LEU
SEQRES  32 A  412  MET ALA ALA LEU ALA ALA GLY HIS NME
HELIX    1   1 LEU C   53  SER C   56  5               Generated by MOE    4
HELIX    2   2 THR C   58  LEU C   60  5               Generated by MOE    3
HELIX    3   3 PRO C  104  VAL C  110  1               Generated by MOE    7
HELIX    4   4 ASP C  149  GLY C  151  5               Generated by MOE    3
HELIX    5   5 THR C  193  SER C  195  5               Generated by MOE    3
HELIX    6   6 ASN C  203  GLN C  206  5               Generated by MOE    4
HELIX    7   7 VAL C  213  ARG C  215  5               Generated by MOE    3
HELIX    8   8 TYR C  221  LYS C  231  1               Generated by MOE   11
HELIX    9   9 CYS C  234  LEU C  237  5               Generated by MOE    4
HELIX   10  10 ARG C  242  TYR C  245  1               Generated by MOE    4
HELIX   11  11 ALA C  250  GLN C  260  1               Generated by MOE   11
HELIX   12  12 LEU C  261  TRP C  264  5               Generated by MOE    4
HELIX   13  13 PRO C  277  ALA C  286  1               Generated by MOE   10
HELIX   14  14 LEU C  294  GLN C  297  1               Generated by MOE    4
HELIX   15  15 ALA C  304  ILE C  314  1               Generated by MOE   11
HELIX   16  16 LYS C  334  GLU C  336  5               Generated by MOE    3
HELIX   17  17 ARG C  419  ALA C  421  5               Generated by MOE    3
HELIX   18  18 ALA A  465  ASN A  472  1               Generated by MOE    8
HELIX   19  19 HIS A  488  LEU A  499  1               Generated by MOE   12
HELIX   20  20 TYR A  519  LEU A  521  5               Generated by MOE    3
HELIX   21  21 LEU A  562  ILE A  573  1               Generated by MOE   12
HELIX   22  22 CYS A  600  TRP A  608  1               Generated by MOE    9
HELIX   23  23 SER A  612  ASP A  623  1               Generated by MOE   12
HELIX   24  24 MET A  657  TYR A  674  1               Generated by MOE   18
HELIX   25  25 ILE A  696  ILE A  699  1               Generated by MOE    4
HELIX   26  26 ALA A  714  ARG A  718  1               Generated by MOE    5
HELIX   27  27 THR A  725  ASN A  736  1               Generated by MOE   12
HELIX   28  28 VAL A  738  ALA A  741  1               Generated by MOE    4
HELIX   29  29 ALA A  753  ALA A  763  1               Generated by MOE   11
HELIX   30  30 GLN A  770  VAL A  772  5               Generated by MOE    3
HELIX   31  31 LEU A  812  MET A  820  1               Generated by MOE    9
HELIX   32  32 GLU A  833  LEU A  857  1               Generated by MOE   25
SHEET    1       CYS C  78  PRO C  82                  Generated by MOE
SHEET    2       VAL C  83  VAL C  83                  Generated by MOE
SHEET    3       THR C  96  LEU C 101                  Generated by MOE
SHEET    4       THR C 119  PHE C 120                  Generated by MOE
SHEET    5       ALA C 121  ALA C 121                  Generated by MOE
SHEET    6       VAL C 122  TYR C 125                  Generated by MOE
SHEET    7       ALA C 133  GLU C 147                  Generated by MOE
SHEET    8       ILE C 154  SER C 174                  Generated by MOE
SHEET    9       ILE C 177  LEU C 185                  Generated by MOE
SHEET   10       SER C 320  CYS C 323                  Generated by MOE
SHEET   11       GLU C 330  THR C 333                  Generated by MOE
SHEET   12       MET C 346  VAL C 350                  Generated by MOE
SHEET   13       VAL C 356  VAL C 362                  Generated by MOE
SHEET   14       ASN C 369  SER C 375                  Generated by MOE
SHEET   15       ALA C 385  GLN C 390                  Generated by MOE
SHEET   16       HIS C 397  THR C 403                  Generated by MOE
SHEET   17       PHE C 414  THR C 418                  Generated by MOE
SHEET   18       LEU C 422  THR C 425                  Generated by MOE
SHEET   19       VAL A 538  ALA A 541                  Generated by MOE
SHEET   20       VAL A 553  ALA A 556                  Generated by MOE
SHEET   21       ALA A 579  ALA A 579                  Generated by MOE
SHEET   22       SER A 580  ARG A 590                  Generated by MOE
SHEET   23       VAL A 593  ARG A 595                  Generated by MOE
SHEET   24       LYS A 633  ALA A 639                  Generated by MOE
SHEET   25       ASN A 642  SER A 649                  Generated by MOE
SHEET   26       GLN A 679  ALA A 682                  Generated by MOE
SHEET   27       ARG A 702  GLY A 703                  Generated by MOE
SHEET   28       LYS A 704  ILE A 712                  Generated by MOE
SHEET   29       GLY A 748  TYR A 749                  Generated by MOE
SHEET   30       CYS A 777  ILE A 778                  Generated by MOE
SHEET   31       THR A 779  SER A 784                  Generated by MOE
SHEET   32       ASP A 790  MET A 797                  Generated by MOE
SHEET   33       SER A 799  ILE A 800                  Generated by MOE
ATOM      1  N   ASN C  48      23.519  38.584   9.100  1.00 66.25           N1+
ATOM      2  CA  ASN C  48      24.810  37.951   8.716  1.00 66.53           C  
ATOM      3  C   ASN C  48      25.856  38.396   9.753  1.00 69.76           C  
ATOM      4  O   ASN C  48      26.211  39.584   9.786  1.00 71.36           O  
ATOM      5  CB  ASN C  48      25.265  38.360   7.311  1.00 63.15           C  
ATOM      6  CG  ASN C  48      24.080  38.578   6.425  1.00 61.48           C  
ATOM      7  ND2 ASN C  48      23.787  37.787   5.527  1.00 57.53           N  
ATOM      8  OD1 ASN C  48      23.307  39.602   6.753  1.00 63.01           O  
ATOM      9  H1  ASN C  48      22.712  38.126   8.625  1.00 66.25           H  
ATOM     10  H2  ASN C  48      23.456  39.573   8.820  1.00 66.25           H  
ATOM     11  H3  ASN C  48      23.283  38.473  10.103  1.00 66.25           H  
ATOM     12  HA  ASN C  48      24.638  36.872   8.775  1.00 66.53           H  
ATOM     13  HB2 ASN C  48      25.928  37.596   6.891  1.00 63.15           H  
ATOM     14  HB3 ASN C  48      25.840  39.293   7.316  1.00 63.15           H  
ATOM     15 HD21 ASN C  48      22.928  37.907   5.009  1.00 57.53           H  
ATOM     16 HD22 ASN C  48      24.405  37.019   5.309  1.00 57.53           H  
ATOM     17  N   PHE C  49      26.248  37.480  10.646  1.00 71.75           N  
ATOM     18  CA  PHE C  49      27.035  37.865  11.829  1.00 69.83           C  
ATOM     19  C   PHE C  49      28.503  38.238  11.515  1.00 70.72           C  
ATOM     20  O   PHE C  49      29.175  38.934  12.297  1.00 70.72           O  
ATOM     21  CB  PHE C  49      26.917  36.839  12.966  1.00 67.60           C  
ATOM     22  CG  PHE C  49      27.901  35.694  13.005  1.00 65.45           C  
ATOM     23  CD1 PHE C  49      28.250  34.950  11.884  1.00 64.22           C  
ATOM     24  CD2 PHE C  49      28.473  35.348  14.234  1.00 65.00           C  
ATOM     25  CE1 PHE C  49      29.182  33.922  11.978  1.00 62.80           C  
ATOM     26  CE2 PHE C  49      29.393  34.311  14.334  1.00 62.14           C  
ATOM     27  CZ  PHE C  49      29.748  33.598  13.201  1.00 61.71           C  
ATOM     28  H   PHE C  49      25.951  36.524  10.507  1.00 71.75           H  
ATOM     29  HA  PHE C  49      26.567  38.793  12.186  1.00 69.83           H  
ATOM     30  HB2 PHE C  49      27.024  37.399  13.900  1.00 67.60           H  
ATOM     31  HB3 PHE C  49      25.907  36.414  12.986  1.00 67.60           H  
ATOM     32  HD1 PHE C  49      27.793  35.172  10.931  1.00 64.22           H  
ATOM     33  HD2 PHE C  49      28.194  35.897  15.121  1.00 65.00           H  
ATOM     34  HE1 PHE C  49      29.467  33.373  11.093  1.00 62.80           H  
ATOM     35  HE2 PHE C  49      29.829  34.064  15.290  1.00 62.14           H  
ATOM     36  HZ  PHE C  49      30.463  32.791  13.271  1.00 61.71           H  
ATOM     37  N   ASP C  50      28.986  37.770  10.363  1.00 70.09           N  
ATOM     38  CA  ASP C  50      30.349  37.984   9.919  1.00 69.01           C  
ATOM     39  C   ASP C  50      30.478  37.515   8.461  1.00 66.19           C  
ATOM     40  O   ASP C  50      29.810  36.607   7.962  1.00 66.24           O  
ATOM     41  CB  ASP C  50      31.387  37.245  10.756  1.00 68.94           C  
ATOM     42  CG  ASP C  50      32.797  37.721  10.492  1.00 70.40           C  
ATOM     43  OD1 ASP C  50      33.729  36.983  10.879  1.00 73.45           O  
ATOM     44  OD2 ASP C  50      32.987  38.756   9.827  1.00 69.70           O1-
ATOM     45  H   ASP C  50      28.357  37.310   9.720  1.00 70.09           H  
ATOM     46  HA  ASP C  50      30.508  39.067   9.951  1.00 69.01           H  
ATOM     47  HB2 ASP C  50      31.336  36.166  10.559  1.00 68.94           H  
ATOM     48  HB3 ASP C  50      31.187  37.376  11.815  1.00 68.94           H  
ATOM     49  N   THR C  51      31.533  38.056   7.851  1.00 64.32           N  
ATOM     50  CA  THR C  51      32.051  37.732   6.531  1.00 63.43           C  
ATOM     51  C   THR C  51      33.500  37.162   6.626  1.00 62.61           C  
ATOM     52  O   THR C  51      33.997  36.538   5.678  1.00 61.06           O  
ATOM     53  CB  THR C  51      32.094  39.025   5.689  1.00 62.83           C  
ATOM     54  OG1 THR C  51      32.619  40.136   6.458  1.00 64.88           O  
ATOM     55  CG2 THR C  51      30.698  39.410   5.227  1.00 62.34           C  
ATOM     56  H   THR C  51      32.117  38.701   8.364  1.00 64.32           H  
ATOM     57  HA  THR C  51      31.429  36.964   6.061  1.00 63.43           H  
ATOM     58  HB  THR C  51      32.736  38.906   4.814  1.00 62.83           H  
ATOM     59 HG21 THR C  51      30.268  38.648   4.571  1.00 62.34           H  
ATOM     60 HG22 THR C  51      30.020  39.567   6.074  1.00 62.34           H  
ATOM     61 HG23 THR C  51      30.739  40.359   4.691  1.00 62.34           H  
ATOM     62  HG1 THR C  51      33.544  39.906   6.690  1.00 64.88           H  
ATOM     63  N   SER C  52      34.226  37.620   7.645  1.00 63.19           N  
ATOM     64  CA  SER C  52      35.672  37.520   7.813  1.00 62.44           C  
ATOM     65  C   SER C  52      36.088  36.147   8.383  1.00 62.96           C  
ATOM     66  O   SER C  52      36.463  35.246   7.617  1.00 64.82           O  
ATOM     67  CB  SER C  52      36.193  38.691   8.678  1.00 60.90           C  
ATOM     68  OG  SER C  52      35.262  39.786   8.721  1.00 59.34           O  
ATOM     69  H   SER C  52      33.771  38.150   8.375  1.00 63.19           H  
ATOM     70  HA  SER C  52      36.122  37.604   6.815  1.00 62.44           H  
ATOM     71  HB2 SER C  52      37.130  39.067   8.255  1.00 60.90           H  
ATOM     72  HB3 SER C  52      36.411  38.408   9.711  1.00 60.90           H  
ATOM     73  HG  SER C  52      34.573  39.530   9.384  1.00 59.34           H  
ATOM     74  N   LEU C  53      35.828  35.945   9.677  1.00 60.35           N  
ATOM     75  CA  LEU C  53      36.526  34.969  10.476  1.00 57.88           C  
ATOM     76  C   LEU C  53      36.176  33.491  10.149  1.00 55.55           C  
ATOM     77  O   LEU C  53      37.065  32.662  10.332  1.00 56.18           O  
ATOM     78  CB  LEU C  53      36.434  35.253  11.978  1.00  0.00           C  
ATOM     79  CG  LEU C  53      36.986  36.636  12.396  1.00  0.00           C  
ATOM     80  CD1 LEU C  53      36.919  36.788  13.915  1.00  0.00           C  
ATOM     81  CD2 LEU C  53      38.424  36.877  11.933  1.00  0.00           C  
ATOM     82  H   LEU C  53      35.012  36.424  10.056  1.00 60.35           H  
ATOM     83  HA  LEU C  53      37.578  35.047  10.170  1.00 57.88           H  
ATOM     84  HB2 LEU C  53      35.388  35.172  12.302  1.00  0.00           H  
ATOM     85  HB3 LEU C  53      36.977  34.469  12.523  1.00  0.00           H  
ATOM     86  HG  LEU C  53      36.351  37.417  11.961  1.00  0.00           H  
ATOM     87 HD11 LEU C  53      35.904  36.609  14.276  1.00  0.00           H  
ATOM     88 HD12 LEU C  53      37.591  36.080  14.409  1.00  0.00           H  
ATOM     89 HD13 LEU C  53      37.208  37.799  14.221  1.00  0.00           H  
ATOM     90 HD21 LEU C  53      39.085  36.064  12.252  1.00  0.00           H  
ATOM     91 HD22 LEU C  53      38.486  36.963  10.844  1.00  0.00           H  
ATOM     92 HD23 LEU C  53      38.815  37.813  12.348  1.00  0.00           H  
ATOM     93  N   PRO C  54      34.952  33.147   9.677  1.00 54.02           N  
ATOM     94  CA  PRO C  54      34.714  31.779   9.202  1.00 52.73           C  
ATOM     95  C   PRO C  54      35.690  31.382   8.080  1.00 53.51           C  
ATOM     96  O   PRO C  54      36.108  30.233   7.994  1.00 55.86           O  
ATOM     97  CB  PRO C  54      33.284  31.799   8.666  1.00 52.12           C  
ATOM     98  CG  PRO C  54      32.618  32.931   9.432  1.00 54.27           C  
ATOM     99  CD  PRO C  54      33.736  33.945   9.611  1.00 55.54           C  
ATOM    100  HA  PRO C  54      34.832  31.097  10.052  1.00 52.73           H  
ATOM    101  HB2 PRO C  54      33.253  32.013   7.591  1.00 52.12           H  
ATOM    102  HB3 PRO C  54      32.792  30.837   8.823  1.00 52.12           H  
ATOM    103  HG2 PRO C  54      32.278  32.571  10.406  1.00 54.27           H  
ATOM    104  HG3 PRO C  54      31.752  33.348   8.909  1.00 54.27           H  
ATOM    105  HD2 PRO C  54      33.611  34.525  10.525  1.00 55.54           H  
ATOM    106  HD3 PRO C  54      33.790  34.601   8.738  1.00 55.54           H  
ATOM    107  N   THR C  55      36.014  32.336   7.212  1.00 54.60           N  
ATOM    108  CA  THR C  55      36.921  32.105   6.092  1.00 53.79           C  
ATOM    109  C   THR C  55      38.368  32.526   6.441  1.00 52.29           C  
ATOM    110  O   THR C  55      39.214  32.645   5.544  1.00 53.25           O  
ATOM    111  CB  THR C  55      36.439  32.673   4.740  1.00 54.49           C  
ATOM    112  OG1 THR C  55      37.233  32.172   3.650  1.00 51.83           O  
ATOM    113  CG2 THR C  55      36.410  34.192   4.657  1.00 53.56           C  
ATOM    114  H   THR C  55      35.672  33.274   7.362  1.00 54.60           H  
ATOM    115  HA  THR C  55      36.997  31.020   5.958  1.00 53.79           H  
ATOM    116  HB  THR C  55      35.423  32.305   4.560  1.00 54.49           H  
ATOM    117 HG21 THR C  55      35.673  34.603   5.348  1.00 53.56           H  
ATOM    118 HG22 THR C  55      37.389  34.631   4.874  1.00 53.56           H  
ATOM    119 HG23 THR C  55      36.144  34.519   3.647  1.00 53.56           H  
ATOM    120  HG1 THR C  55      38.154  32.464   3.829  1.00 51.83           H  
ATOM    121  N   SER C  56      38.673  32.527   7.740  1.00 50.76           N  
ATOM    122  CA  SER C  56      40.055  32.519   8.217  1.00 49.85           C  
ATOM    123  C   SER C  56      40.550  31.059   8.249  1.00 47.79           C  
ATOM    124  O   SER C  56      41.749  30.799   8.325  1.00 48.76           O  
ATOM    125  CB  SER C  56      40.226  33.113   9.622  1.00 50.16           C  
ATOM    126  OG  SER C  56      39.632  32.305  10.646  1.00 49.57           O  
ATOM    127  H   SER C  56      37.923  32.471   8.414  1.00 50.76           H  
ATOM    128  HA  SER C  56      40.674  33.072   7.502  1.00 49.85           H  
ATOM    129  HB2 SER C  56      39.797  34.119   9.682  1.00 50.16           H  
ATOM    130  HB3 SER C  56      41.292  33.189   9.864  1.00 50.16           H  
ATOM    131  HG  SER C  56      38.660  32.457  10.601  1.00 49.57           H  
ATOM    132  N   HIS C  57      39.596  30.138   8.390  1.00 45.59           N  
ATOM    133  CA  HIS C  57      39.817  28.695   8.375  1.00 43.78           C  
ATOM    134  C   HIS C  57      40.663  28.226   9.578  1.00 43.41           C  
ATOM    135  O   HIS C  57      41.357  27.209   9.515  1.00 42.92           O  
ATOM    136  CB  HIS C  57      40.340  28.155   7.045  1.00 42.77           C  
ATOM    137  CG  HIS C  57      39.421  28.473   5.924  1.00 41.48           C  
ATOM    138  ND1 HIS C  57      38.216  27.907   5.786  1.00 40.42           N  
ATOM    139  CD2 HIS C  57      39.553  29.375   4.873  1.00 41.75           C  
ATOM    140  CE1 HIS C  57      37.602  28.421   4.710  1.00 40.70           C  
ATOM    141  NE2 HIS C  57      38.421  29.319   4.152  1.00 41.38           N  
ATOM    142  H   HIS C  57      38.643  30.453   8.500  1.00 45.59           H  
ATOM    143  HA  HIS C  57      38.824  28.276   8.555  1.00 43.78           H  
ATOM    144  HB2 HIS C  57      40.450  27.066   7.104  1.00 42.77           H  
ATOM    145  HB3 HIS C  57      41.336  28.554   6.832  1.00 42.77           H  
ATOM    146  HD2 HIS C  57      40.409  30.003   4.674  1.00 41.75           H  
ATOM    147  HE2 HIS C  57      38.222  29.864   3.325  1.00 41.38           H  
ATOM    148  HE1 HIS C  57      36.617  28.156   4.356  1.00 40.70           H  
ATOM    149  N   THR C  58      40.427  28.881  10.706  1.00 43.25           N  
ATOM    150  CA  THR C  58      41.108  28.601  11.976  1.00 44.94           C  
ATOM    151  C   THR C  58      40.401  27.489  12.804  1.00 45.50           C  
ATOM    152  O   THR C  58      40.855  27.126  13.904  1.00 46.28           O  
ATOM    153  CB  THR C  58      41.273  29.882  12.818  1.00 46.26           C  
ATOM    154  OG1 THR C  58      40.044  30.624  12.833  1.00 47.17           O  
ATOM    155  CG2 THR C  58      42.400  30.766  12.290  1.00 46.45           C  
ATOM    156  H   THR C  58      39.733  29.615  10.705  1.00 43.25           H  
ATOM    157  HA  THR C  58      42.096  28.186  11.743  1.00 44.94           H  
ATOM    158  HB  THR C  58      41.499  29.629  13.859  1.00 46.26           H  
ATOM    159 HG21 THR C  58      43.363  30.248  12.336  1.00 46.45           H  
ATOM    160 HG22 THR C  58      42.219  31.069  11.253  1.00 46.45           H  
ATOM    161 HG23 THR C  58      42.470  31.687  12.879  1.00 46.45           H  
ATOM    162  HG1 THR C  58      40.073  31.305  12.124  1.00 47.17           H  
ATOM    163  N   TYR C  59      39.361  26.901  12.202  1.00 43.87           N  
ATOM    164  CA  TYR C  59      38.597  25.781  12.770  1.00 43.68           C  
ATOM    165  C   TYR C  59      39.336  24.413  12.697  1.00 45.69           C  
ATOM    166  O   TYR C  59      38.783  23.370  13.071  1.00 46.25           O  
ATOM    167  CB  TYR C  59      37.181  25.657  12.157  1.00 42.43           C  
ATOM    168  CG  TYR C  59      37.169  25.545  10.646  1.00 42.08           C  
ATOM    169  CD1 TYR C  59      37.689  24.419  10.001  1.00 41.00           C  
ATOM    170  CD2 TYR C  59      36.729  26.613   9.862  1.00 42.28           C  
ATOM    171  CE1 TYR C  59      37.763  24.361   8.620  1.00 41.80           C  
ATOM    172  CE2 TYR C  59      36.795  26.565   8.479  1.00 42.28           C  
ATOM    173  CZ  TYR C  59      37.308  25.441   7.858  1.00 42.50           C  
ATOM    174  OH  TYR C  59      37.472  25.376   6.510  1.00 42.63           O  
ATOM    175  H   TYR C  59      39.064  27.263  11.307  1.00 43.87           H  
ATOM    176  HA  TYR C  59      38.489  25.987  13.844  1.00 43.68           H  
ATOM    177  HB2 TYR C  59      36.653  24.789  12.572  1.00 42.43           H  
ATOM    178  HB3 TYR C  59      36.595  26.536  12.456  1.00 42.43           H  
ATOM    179  HD1 TYR C  59      38.037  23.583  10.589  1.00 41.00           H  
ATOM    180  HD2 TYR C  59      36.328  27.493  10.342  1.00 42.28           H  
ATOM    181  HE1 TYR C  59      38.171  23.487   8.134  1.00 41.80           H  
ATOM    182  HE2 TYR C  59      36.449  27.401   7.889  1.00 42.28           H  
ATOM    183  HH  TYR C  59      37.594  26.308   6.201  1.00 42.63           H  
ATOM    184  N   LEU C  60      40.593  24.461  12.292  1.00 47.94           N  
ATOM    185  CA  LEU C  60      41.467  23.299  12.245  1.00 49.52           C  
ATOM    186  C   LEU C  60      42.164  23.102  13.617  1.00 54.04           C  
ATOM    187  O   LEU C  60      42.687  22.049  13.909  1.00 56.18           O  
ATOM    188  CB  LEU C  60      42.514  23.433  11.134  1.00 48.21           C  
ATOM    189  CG  LEU C  60      41.931  23.656   9.724  1.00 46.96           C  
ATOM    190  CD1 LEU C  60      43.066  23.803   8.708  1.00 46.38           C  
ATOM    191  CD2 LEU C  60      40.995  22.527   9.302  1.00 47.46           C  
ATOM    192  H   LEU C  60      40.988  25.356  12.041  1.00 47.94           H  
ATOM    193  HA  LEU C  60      40.854  22.405  12.085  1.00 49.52           H  
ATOM    194  HB2 LEU C  60      43.191  24.264  11.374  1.00 48.21           H  
ATOM    195  HB3 LEU C  60      43.134  22.528  11.123  1.00 48.21           H  
ATOM    196  HG  LEU C  60      41.358  24.590   9.714  1.00 46.96           H  
ATOM    197 HD11 LEU C  60      43.710  24.650   8.965  1.00 46.38           H  
ATOM    198 HD12 LEU C  60      43.688  22.902   8.677  1.00 46.38           H  
ATOM    199 HD13 LEU C  60      42.671  23.979   7.702  1.00 46.38           H  
ATOM    200 HD21 LEU C  60      41.484  21.556   9.392  1.00 47.46           H  
ATOM    201 HD22 LEU C  60      40.095  22.499   9.921  1.00 47.46           H  
ATOM    202 HD23 LEU C  60      40.675  22.656   8.265  1.00 47.46           H  
ATOM    203  N   GLY C  61      42.219  24.156  14.397  1.00 56.30           N  
ATOM    204  CA  GLY C  61      42.917  24.213  15.675  1.00 58.95           C  
ATOM    205  C   GLY C  61      43.343  25.664  15.910  1.00 62.48           C  
ATOM    206  O   GLY C  61      44.235  26.163  15.267  1.00 60.72           O  
ATOM    207  H   GLY C  61      41.734  25.002  14.134  1.00 56.30           H  
ATOM    208  HA2 GLY C  61      42.230  23.865  16.452  1.00 58.95           H  
ATOM    209  HA3 GLY C  61      43.801  23.569  15.661  1.00 58.95           H  
ATOM    210  N   ALA C  62      42.613  26.348  16.758  1.00 66.56           N  
ATOM    211  CA  ALA C  62      42.578  27.816  16.803  1.00 70.05           C  
ATOM    212  C   ALA C  62      43.810  28.447  17.489  1.00 71.12           C  
ATOM    213  O   ALA C  62      43.773  28.987  18.581  1.00 71.48           O  
ATOM    214  CB  ALA C  62      41.288  28.288  17.469  1.00 70.70           C  
ATOM    215  H   ALA C  62      42.014  25.858  17.408  1.00 66.56           H  
ATOM    216  HA  ALA C  62      42.580  28.174  15.765  1.00 70.05           H  
ATOM    217  HB1 ALA C  62      40.412  27.905  16.935  1.00 70.70           H  
ATOM    218  HB2 ALA C  62      41.225  27.939  18.506  1.00 70.70           H  
ATOM    219  HB3 ALA C  62      41.230  29.382  17.480  1.00 70.70           H  
ATOM    220  N   ASP C  63      44.934  28.296  16.810  1.00 74.01           N  
ATOM    221  CA  ASP C  63      46.125  29.168  17.005  1.00 78.30           C  
ATOM    222  C   ASP C  63      47.129  28.693  15.921  1.00 78.02           C  
ATOM    223  O   ASP C  63      47.518  27.549  15.949  1.00 77.76           O  
ATOM    224  CB  ASP C  63      46.762  28.985  18.379  1.00  0.00           C  
ATOM    225  CG  ASP C  63      46.866  30.375  18.924  1.00  0.00           C  
ATOM    226  OD1 ASP C  63      47.422  31.280  18.305  1.00  0.00           O  
ATOM    227  OD2 ASP C  63      46.285  30.566  20.145  1.00  0.00           O1-
ATOM    228  H   ASP C  63      45.123  27.584  16.102  1.00 74.01           H  
ATOM    229  HA  ASP C  63      45.784  30.186  16.785  1.00 78.30           H  
ATOM    230  HB2 ASP C  63      47.777  28.574  18.332  1.00  0.00           H  
ATOM    231  HB3 ASP C  63      46.180  28.343  19.047  1.00  0.00           H  
ATOM    232  N   MET C  64      47.376  29.520  14.921  1.00 75.05           N  
ATOM    233  CA  MET C  64      48.014  29.133  13.649  1.00 74.24           C  
ATOM    234  C   MET C  64      48.891  30.299  13.098  1.00 76.07           C  
ATOM    235  O   MET C  64      48.535  31.431  13.294  1.00 77.36           O  
ATOM    236  CB  MET C  64      46.931  28.815  12.584  1.00 71.46           C  
ATOM    237  CG  MET C  64      46.098  27.577  12.894  1.00 70.62           C  
ATOM    238  SD  MET C  64      45.066  27.058  11.473  1.00 67.60           S  
ATOM    239  CE  MET C  64      46.338  26.265  10.454  1.00 65.57           C  
ATOM    240  H   MET C  64      47.118  30.493  15.004  1.00 75.05           H  
ATOM    241  HA  MET C  64      48.657  28.259  13.812  1.00 74.24           H  
ATOM    242  HB2 MET C  64      47.401  28.698  11.603  1.00 71.46           H  
ATOM    243  HB3 MET C  64      46.258  29.678  12.495  1.00 71.46           H  
ATOM    244  HG2 MET C  64      45.416  27.797  13.717  1.00 70.62           H  
ATOM    245  HG3 MET C  64      46.723  26.732  13.188  1.00 70.62           H  
ATOM    246  HE1 MET C  64      47.105  26.980  10.151  1.00 65.57           H  
ATOM    247  HE2 MET C  64      46.795  25.436  10.999  1.00 65.57           H  
ATOM    248  HE3 MET C  64      45.872  25.865   9.550  1.00 65.57           H  
ATOM    249  N   GLU C  65      49.759  29.981  12.149  1.00 76.92           N  
ATOM    250  CA  GLU C  65      50.840  30.730  11.504  1.00 76.70           C  
ATOM    251  C   GLU C  65      50.233  30.988  10.098  1.00 77.37           C  
ATOM    252  O   GLU C  65      49.624  30.105   9.497  1.00 77.16           O  
ATOM    253  CB  GLU C  65      52.142  29.932  11.445  1.00  0.00           C  
ATOM    254  CG  GLU C  65      53.224  30.514  10.535  1.00  0.00           C  
ATOM    255  CD  GLU C  65      53.492  31.963  10.839  1.00  0.00           C  
ATOM    256  OE1 GLU C  65      54.223  32.321  11.760  1.00  0.00           O  
ATOM    257  OE2 GLU C  65      52.830  32.847  10.036  1.00  0.00           O1-
ATOM    258  H   GLU C  65      49.275  29.231  11.648  1.00 76.92           H  
ATOM    259  HA  GLU C  65      50.967  31.676  12.041  1.00 76.70           H  
ATOM    260  HB2 GLU C  65      51.941  28.910  11.105  1.00  0.00           H  
ATOM    261  HB3 GLU C  65      52.536  29.835  12.465  1.00  0.00           H  
ATOM    262  HG2 GLU C  65      52.933  30.408   9.483  1.00  0.00           H  
ATOM    263  HG3 GLU C  65      54.153  29.946  10.660  1.00  0.00           H  
ATOM    264  N   GLU C  66      50.289  32.246   9.664  1.00 79.30           N  
ATOM    265  CA  GLU C  66      49.487  32.787   8.564  1.00 76.55           C  
ATOM    266  C   GLU C  66      50.310  33.597   7.516  1.00 76.94           C  
ATOM    267  O   GLU C  66      49.737  34.198   6.611  1.00 79.92           O  
ATOM    268  CB  GLU C  66      48.392  33.722   9.132  1.00 76.24           C  
ATOM    269  CG  GLU C  66      47.451  33.089  10.160  1.00 77.82           C  
ATOM    270  CD  GLU C  66      46.431  32.105   9.639  1.00 79.26           C  
ATOM    271  OE1 GLU C  66      46.170  32.098   8.417  1.00 80.84           O  
ATOM    272  OE2 GLU C  66      45.842  31.382  10.474  1.00 80.13           O1-
ATOM    273  H   GLU C  66      50.889  32.906  10.138  1.00 79.30           H  
ATOM    274  HA  GLU C  66      49.021  31.962   8.022  1.00 76.55           H  
ATOM    275  HB2 GLU C  66      48.885  34.579   9.612  1.00 76.24           H  
ATOM    276  HB3 GLU C  66      47.800  34.140   8.308  1.00 76.24           H  
ATOM    277  HG2 GLU C  66      46.873  33.898  10.626  1.00 77.82           H  
ATOM    278  HG3 GLU C  66      48.022  32.622  10.967  1.00 77.82           H  
ATOM    279  N   PHE C  67      51.633  33.596   7.665  1.00 76.01           N  
ATOM    280  CA  PHE C  67      52.522  34.424   6.848  1.00 78.64           C  
ATOM    281  C   PHE C  67      52.496  34.077   5.322  1.00 81.03           C  
ATOM    282  O   PHE C  67      53.180  33.174   4.824  1.00 81.08           O  
ATOM    283  CB  PHE C  67      53.971  34.373   7.372  1.00 78.72           C  
ATOM    284  CG  PHE C  67      54.868  35.422   6.747  1.00 81.23           C  
ATOM    285  CD1 PHE C  67      54.794  36.754   7.162  1.00 83.44           C  
ATOM    286  CD2 PHE C  67      55.761  35.085   5.733  1.00 80.03           C  
ATOM    287  CE1 PHE C  67      55.595  37.723   6.579  1.00 84.13           C  
ATOM    288  CE2 PHE C  67      56.561  36.054   5.144  1.00 80.52           C  
ATOM    289  CZ  PHE C  67      56.478  37.372   5.567  1.00 83.00           C  
ATOM    290  H   PHE C  67      52.043  33.061   8.417  1.00 76.01           H  
ATOM    291  HA  PHE C  67      52.146  35.452   6.952  1.00 78.64           H  
ATOM    292  HB2 PHE C  67      53.983  34.539   8.457  1.00 78.72           H  
ATOM    293  HB3 PHE C  67      54.399  33.373   7.223  1.00 78.72           H  
ATOM    294  HD1 PHE C  67      54.106  37.032   7.946  1.00 83.44           H  
ATOM    295  HD2 PHE C  67      55.831  34.060   5.402  1.00 80.03           H  
ATOM    296  HE1 PHE C  67      55.532  38.749   6.910  1.00 84.13           H  
ATOM    297  HE2 PHE C  67      57.249  35.781   4.356  1.00 80.52           H  
ATOM    298  HZ  PHE C  67      57.100  38.126   5.108  1.00 83.00           H  
ATOM    299  N   HIS C  68      51.564  34.764   4.649  1.00 83.18           N  
ATOM    300  CA  HIS C  68      51.684  35.651   3.498  1.00 81.59           C  
ATOM    301  C   HIS C  68      51.866  34.900   2.147  1.00 80.53           C  
ATOM    302  O   HIS C  68      52.306  33.746   2.108  1.00 78.58           O  
ATOM    303  CB  HIS C  68      52.817  36.669   3.717  1.00  0.00           C  
ATOM    304  CG  HIS C  68      52.776  37.843   2.810  1.00  0.00           C  
ATOM    305  ND1 HIS C  68      51.618  38.266   2.200  1.00  0.00           N  
ATOM    306  CE1 HIS C  68      51.930  39.310   1.411  1.00  0.00           C  
ATOM    307  NE2 HIS C  68      53.243  39.591   1.482  1.00  0.00           N  
ATOM    308  CD2 HIS C  68      53.786  38.658   2.370  1.00  0.00           C  
ATOM    309  H   HIS C  68      50.692  34.446   5.127  1.00 83.18           H  
ATOM    310  HA  HIS C  68      50.716  36.166   3.450  1.00 81.59           H  
ATOM    311  HB2 HIS C  68      53.784  36.166   3.604  1.00  0.00           H  
ATOM    312  HB3 HIS C  68      52.772  37.050   4.745  1.00  0.00           H  
ATOM    313  HD2 HIS C  68      54.823  38.591   2.661  1.00  0.00           H  
ATOM    314  HE2 HIS C  68      53.736  40.325   0.994  1.00  0.00           H  
ATOM    315  HE1 HIS C  68      51.221  39.850   0.803  1.00  0.00           H  
ATOM    316  N   GLY C  69      51.619  35.622   1.058  1.00 80.19           N  
ATOM    317  CA  GLY C  69      51.738  35.139  -0.314  1.00 78.74           C  
ATOM    318  C   GLY C  69      52.964  35.795  -0.975  1.00 78.89           C  
ATOM    319  O   GLY C  69      53.197  37.001  -0.796  1.00 76.89           O  
ATOM    320  H   GLY C  69      51.426  36.608   1.162  1.00 80.19           H  
ATOM    321  HA2 GLY C  69      51.807  34.050  -0.327  1.00 78.74           H  
ATOM    322  HA3 GLY C  69      50.844  35.452  -0.861  1.00 78.74           H  
ATOM    323  N   ARG C  70      53.753  34.998  -1.688  1.00 78.05           N  
ATOM    324  CA  ARG C  70      54.987  35.473  -2.304  1.00 78.54           C  
ATOM    325  C   ARG C  70      55.369  34.957  -3.710  1.00 77.91           C  
ATOM    326  O   ARG C  70      56.442  35.336  -4.182  1.00 84.55           O  
ATOM    327  CB  ARG C  70      56.201  35.270  -1.351  1.00 82.35           C  
ATOM    328  CG  ARG C  70      56.408  33.865  -0.759  1.00 84.49           C  
ATOM    329  CD  ARG C  70      56.665  32.711  -1.725  1.00 87.14           C  
ATOM    330  NE  ARG C  70      58.091  32.394  -1.933  1.00 91.57           N  
ATOM    331  CZ  ARG C  70      58.850  32.691  -2.990  1.00 93.32           C  
ATOM    332  NH1 ARG C  70      58.475  33.624  -3.860  1.00 92.51           N  
ATOM    333  NH2 ARG C  70      59.994  32.047  -3.184  1.00 93.24           N1+
ATOM    334  H   ARG C  70      53.527  34.016  -1.760  1.00 78.05           H  
ATOM    335  HA  ARG C  70      54.882  36.557  -2.452  1.00 78.54           H  
ATOM    336  HB2 ARG C  70      57.132  35.586  -1.837  1.00 82.35           H  
ATOM    337  HB3 ARG C  70      56.067  35.953  -0.500  1.00 82.35           H  
ATOM    338  HG2 ARG C  70      55.516  33.626  -0.170  1.00 84.49           H  
ATOM    339  HG3 ARG C  70      57.234  33.915  -0.039  1.00 84.49           H  
ATOM    340  HD2 ARG C  70      56.170  32.787  -2.682  1.00 87.14           H  
ATOM    341  HD3 ARG C  70      56.244  31.808  -1.266  1.00 87.14           H  
ATOM    342  HE  ARG C  70      58.425  31.676  -1.306  1.00 91.57           H  
ATOM    343 HH11 ARG C  70      59.059  33.836  -4.656  1.00 92.51           H  
ATOM    344 HH12 ARG C  70      57.606  34.121  -3.724  1.00 92.51           H  
ATOM    345 HH21 ARG C  70      60.289  31.335  -2.531  1.00 93.24           H  
ATOM    346 HH22 ARG C  70      60.570  32.270  -3.983  1.00 93.24           H  
ATOM    347  N   THR C  71      54.695  33.928  -4.208  1.00 73.14           N  
ATOM    348  CA  THR C  71      55.128  33.244  -5.440  1.00 74.03           C  
ATOM    349  C   THR C  71      54.383  33.641  -6.727  1.00 73.14           C  
ATOM    350  O   THR C  71      53.161  33.818  -6.748  1.00 73.84           O  
ATOM    351  CB  THR C  71      55.203  31.702  -5.238  1.00 73.41           C  
ATOM    352  OG1 THR C  71      56.588  31.359  -5.031  1.00 68.61           O  
ATOM    353  CG2 THR C  71      54.647  30.860  -6.379  1.00 72.69           C  
ATOM    354  H   THR C  71      53.942  33.516  -3.676  1.00 73.14           H  
ATOM    355  HA  THR C  71      56.162  33.573  -5.609  1.00 74.03           H  
ATOM    356  HB  THR C  71      54.680  31.415  -4.319  1.00 73.41           H  
ATOM    357 HG21 THR C  71      53.584  31.051  -6.550  1.00 72.69           H  
ATOM    358 HG22 THR C  71      55.203  31.026  -7.304  1.00 72.69           H  
ATOM    359 HG23 THR C  71      54.763  29.800  -6.152  1.00 72.69           H  
ATOM    360  HG1 THR C  71      56.692  30.387  -5.221  1.00 68.61           H  
ATOM    361  N   LEU C  72      55.155  33.626  -7.817  1.00 71.99           N  
ATOM    362  CA  LEU C  72      54.706  33.612  -9.207  1.00 70.44           C  
ATOM    363  C   LEU C  72      55.796  32.785  -9.930  1.00 71.18           C  
ATOM    364  O   LEU C  72      56.981  32.882  -9.607  1.00 74.27           O  
ATOM    365  CB  LEU C  72      54.629  35.005  -9.840  1.00 69.65           C  
ATOM    366  CG  LEU C  72      53.441  35.870  -9.377  1.00 68.28           C  
ATOM    367  CD1 LEU C  72      53.569  37.278  -9.965  1.00 65.30           C  
ATOM    368  CD2 LEU C  72      52.093  35.269  -9.781  1.00 65.20           C  
ATOM    369  H   LEU C  72      56.155  33.554  -7.694  1.00 71.99           H  
ATOM    370  HA  LEU C  72      53.753  33.080  -9.259  1.00 70.44           H  
ATOM    371  HB2 LEU C  72      55.565  35.542  -9.630  1.00 69.65           H  
ATOM    372  HB3 LEU C  72      54.582  34.899 -10.932  1.00 69.65           H  
ATOM    373  HG  LEU C  72      53.468  35.968  -8.286  1.00 68.28           H  
ATOM    374 HD11 LEU C  72      54.510  37.745  -9.655  1.00 65.30           H  
ATOM    375 HD12 LEU C  72      53.546  37.256 -11.060  1.00 65.30           H  
ATOM    376 HD13 LEU C  72      52.750  37.919  -9.622  1.00 65.30           H  
ATOM    377 HD21 LEU C  72      52.036  35.116 -10.864  1.00 65.20           H  
ATOM    378 HD22 LEU C  72      51.917  34.306  -9.295  1.00 65.20           H  
ATOM    379 HD23 LEU C  72      51.271  35.932  -9.491  1.00 65.20           H  
ATOM    380  N   HIS C  73      55.365  31.947 -10.867  1.00 69.48           N  
ATOM    381  CA  HIS C  73      56.229  31.064 -11.659  1.00 70.72           C  
ATOM    382  C   HIS C  73      56.330  31.637 -13.088  1.00 69.44           C  
ATOM    383  O   HIS C  73      55.616  32.555 -13.475  1.00 67.03           O  
ATOM    384  CB  HIS C  73      55.703  29.622 -11.682  1.00 71.12           C  
ATOM    385  CG  HIS C  73      55.798  28.899 -10.382  1.00 71.33           C  
ATOM    386  ND1 HIS C  73      55.194  27.711 -10.188  1.00 72.97           N  
ATOM    387  CD2 HIS C  73      56.456  29.203  -9.192  1.00 69.56           C  
ATOM    388  CE1 HIS C  73      55.447  27.277  -8.940  1.00 71.91           C  
ATOM    389  NE2 HIS C  73      56.221  28.187  -8.332  1.00 70.20           N  
ATOM    390  H   HIS C  73      54.378  31.916 -11.076  1.00 69.48           H  
ATOM    391  HA  HIS C  73      57.244  31.089 -11.242  1.00 70.72           H  
ATOM    392  HB2 HIS C  73      56.252  29.028 -12.423  1.00 71.12           H  
ATOM    393  HB3 HIS C  73      54.654  29.620 -12.006  1.00 71.12           H  
ATOM    394  HD2 HIS C  73      57.044  30.086  -8.994  1.00 69.56           H  
ATOM    395  HE2 HIS C  73      56.571  28.124  -7.387  1.00 70.20           H  
ATOM    396  HE1 HIS C  73      55.088  26.356  -8.504  1.00 71.91           H  
ATOM    397  N   ASP C  74      57.250  31.059 -13.861  1.00 72.21           N  
ATOM    398  CA  ASP C  74      57.578  31.469 -15.213  1.00 72.62           C  
ATOM    399  C   ASP C  74      56.576  30.819 -16.206  1.00 72.43           C  
ATOM    400  O   ASP C  74      56.397  29.597 -16.248  1.00 70.85           O  
ATOM    401  CB  ASP C  74      59.032  31.178 -15.568  1.00 74.18           C  
ATOM    402  CG  ASP C  74      59.560  29.818 -15.186  1.00 77.69           C  
ATOM    403  OD1 ASP C  74      59.061  29.207 -14.211  1.00 79.92           O  
ATOM    404  OD2 ASP C  74      60.511  29.349 -15.857  1.00 77.22           O1-
ATOM    405  H   ASP C  74      57.748  30.248 -13.523  1.00 72.21           H  
ATOM    406  HA  ASP C  74      57.438  32.557 -15.261  1.00 72.62           H  
ATOM    407  HB2 ASP C  74      59.673  31.901 -15.045  1.00 74.18           H  
ATOM    408  HB3 ASP C  74      59.187  31.333 -16.642  1.00 74.18           H  
ATOM    409  N   ASP C  75      55.952  31.686 -16.998  1.00 73.59           N  
ATOM    410  CA  ASP C  75      54.786  31.343 -17.817  1.00 74.24           C  
ATOM    411  C   ASP C  75      55.286  30.671 -19.123  1.00 75.35           C  
ATOM    412  O   ASP C  75      56.270  31.095 -19.727  1.00 75.04           O  
ATOM    413  CB  ASP C  75      53.964  32.570 -18.170  1.00 74.30           C  
ATOM    414  CG  ASP C  75      52.940  32.918 -17.122  1.00 73.53           C  
ATOM    415  OD1 ASP C  75      52.415  32.004 -16.440  1.00 72.46           O  
ATOM    416  OD2 ASP C  75      52.616  34.117 -17.010  1.00 75.34           O1-
ATOM    417  H   ASP C  75      56.325  32.621 -17.076  1.00 73.59           H  
ATOM    418  HA  ASP C  75      54.204  30.607 -17.254  1.00 74.24           H  
ATOM    419  HB2 ASP C  75      53.407  32.391 -19.096  1.00 74.30           H  
ATOM    420  HB3 ASP C  75      54.611  33.437 -18.356  1.00 74.30           H  
ATOM    421  N   ASP C  76      54.619  29.560 -19.451  1.00 76.91           N  
ATOM    422  CA  ASP C  76      54.878  28.647 -20.572  1.00 77.90           C  
ATOM    423  C   ASP C  76      56.256  27.946 -20.413  1.00 77.41           C  
ATOM    424  O   ASP C  76      56.802  27.350 -21.342  1.00 78.37           O  
ATOM    425  CB  ASP C  76      54.598  29.257 -21.936  1.00 80.70           C  
ATOM    426  CG  ASP C  76      53.210  28.811 -22.331  1.00 82.19           C  
ATOM    427  OD1 ASP C  76      52.321  29.680 -22.461  1.00 83.01           O  
ATOM    428  OD2 ASP C  76      53.004  27.597 -22.536  1.00 83.03           O1-
ATOM    429  H   ASP C  76      53.846  29.292 -18.859  1.00 76.91           H  
ATOM    430  HA  ASP C  76      54.189  27.812 -20.388  1.00 77.90           H  
ATOM    431  HB2 ASP C  76      55.294  28.896 -22.701  1.00 80.70           H  
ATOM    432  HB3 ASP C  76      54.660  30.350 -21.925  1.00 80.70           H  
ATOM    433  N   SER C  77      56.688  27.886 -19.154  1.00 76.70           N  
ATOM    434  CA  SER C  77      57.887  27.176 -18.748  1.00 77.76           C  
ATOM    435  C   SER C  77      57.474  25.763 -18.293  1.00 77.07           C  
ATOM    436  O   SER C  77      56.364  25.514 -17.822  1.00 77.45           O  
ATOM    437  CB  SER C  77      58.627  27.872 -17.619  1.00 78.02           C  
ATOM    438  OG  SER C  77      59.983  27.421 -17.554  1.00 83.17           O  
ATOM    439  H   SER C  77      56.138  28.329 -18.432  1.00 76.70           H  
ATOM    440  HA  SER C  77      58.548  27.082 -19.619  1.00 77.76           H  
ATOM    441  HB2 SER C  77      58.155  27.681 -16.651  1.00 78.02           H  
ATOM    442  HB3 SER C  77      58.646  28.950 -17.806  1.00 78.02           H  
ATOM    443  HG  SER C  77      60.401  28.041 -16.891  1.00 83.17           H  
ATOM    444  N   CYS C  78      58.380  24.821 -18.563  1.00 76.42           N  
ATOM    445  CA  CYS C  78      58.188  23.405 -18.258  1.00 75.05           C  
ATOM    446  C   CYS C  78      58.660  23.064 -16.819  1.00 72.13           C  
ATOM    447  O   CYS C  78      59.682  22.404 -16.627  1.00 72.52           O  
ATOM    448  CB  CYS C  78      58.948  22.531 -19.266  1.00 80.11           C  
ATOM    449  SG  CYS C  78      58.304  22.663 -20.964  1.00 88.10           S  
ATOM    450  H   CYS C  78      59.211  25.073 -19.078  1.00 76.42           H  
ATOM    451  HA  CYS C  78      57.120  23.172 -18.323  1.00 75.05           H  
ATOM    452  HB2 CYS C  78      58.893  21.475 -18.984  1.00 80.11           H  
ATOM    453  HB3 CYS C  78      60.009  22.807 -19.291  1.00 80.11           H  
ATOM    454  HG  CYS C  78      58.141  23.999 -20.980  1.00 88.10           H  
ATOM    455  N   GLN C  79      57.870  23.509 -15.848  1.00 68.43           N  
ATOM    456  CA  GLN C  79      58.153  23.325 -14.420  1.00 66.12           C  
ATOM    457  C   GLN C  79      57.814  21.882 -13.930  1.00 65.79           C  
ATOM    458  O   GLN C  79      57.311  21.053 -14.691  1.00 66.03           O  
ATOM    459  CB  GLN C  79      57.416  24.385 -13.580  1.00 62.77           C  
ATOM    460  CG  GLN C  79      58.077  25.764 -13.661  1.00 62.50           C  
ATOM    461  CD  GLN C  79      59.450  25.779 -13.015  1.00 63.23           C  
ATOM    462  OE1 GLN C  79      59.929  24.785 -12.463  1.00 63.00           O  
ATOM    463  NE2 GLN C  79      60.100  26.929 -13.105  1.00 63.94           N  
ATOM    464  H   GLN C  79      57.028  24.007 -16.099  1.00 68.43           H  
ATOM    465  HA  GLN C  79      59.240  23.413 -14.308  1.00 66.12           H  
ATOM    466  HB2 GLN C  79      56.376  24.466 -13.923  1.00 62.77           H  
ATOM    467  HB3 GLN C  79      57.362  24.083 -12.527  1.00 62.77           H  
ATOM    468  HG2 GLN C  79      57.451  26.496 -13.137  1.00 62.50           H  
ATOM    469  HG3 GLN C  79      58.169  26.089 -14.704  1.00 62.50           H  
ATOM    470 HE21 GLN C  79      61.027  27.017 -12.713  1.00 63.94           H  
ATOM    471 HE22 GLN C  79      59.669  27.718 -13.565  1.00 63.94           H  
ATOM    472  N   VAL C  80      58.206  21.598 -12.695  1.00 65.99           N  
ATOM    473  CA  VAL C  80      57.931  20.335 -11.983  1.00 64.84           C  
ATOM    474  C   VAL C  80      57.298  20.726 -10.633  1.00 63.01           C  
ATOM    475  O   VAL C  80      57.861  21.557  -9.913  1.00 63.53           O  
ATOM    476  CB  VAL C  80      59.225  19.523 -11.723  1.00 66.11           C  
ATOM    477  CG1 VAL C  80      58.936  18.233 -10.941  1.00 66.60           C  
ATOM    478  CG2 VAL C  80      59.947  19.156 -13.020  1.00 66.02           C  
ATOM    479  H   VAL C  80      58.740  22.286 -12.182  1.00 65.99           H  
ATOM    480  HA  VAL C  80      57.231  19.756 -12.583  1.00 64.84           H  
ATOM    481  HB  VAL C  80      59.914  20.132 -11.122  1.00 66.11           H  
ATOM    482 HG11 VAL C  80      58.532  18.447  -9.947  1.00 66.60           H  
ATOM    483 HG12 VAL C  80      58.219  17.599 -11.472  1.00 66.60           H  
ATOM    484 HG13 VAL C  80      59.855  17.653 -10.796  1.00 66.60           H  
ATOM    485 HG21 VAL C  80      59.330  18.498 -13.637  1.00 66.02           H  
ATOM    486 HG22 VAL C  80      60.206  20.046 -13.602  1.00 66.02           H  
ATOM    487 HG23 VAL C  80      60.882  18.627 -12.804  1.00 66.02           H  
ATOM    488  N   ILE C  81      56.134  20.167 -10.317  1.00 61.18           N  
ATOM    489  CA  ILE C  81      55.383  20.533  -9.098  1.00 60.33           C  
ATOM    490  C   ILE C  81      54.698  19.246  -8.526  1.00 60.44           C  
ATOM    491  O   ILE C  81      54.173  18.445  -9.307  1.00 60.82           O  
ATOM    492  CB  ILE C  81      54.326  21.638  -9.416  1.00 57.86           C  
ATOM    493  CG1 ILE C  81      54.966  22.850 -10.135  1.00 58.22           C  
ATOM    494  CG2 ILE C  81      53.588  22.104  -8.156  1.00 56.44           C  
ATOM    495  CD1 ILE C  81      54.017  24.003 -10.404  1.00 57.07           C  
ATOM    496  H   ILE C  81      55.732  19.484 -10.943  1.00 61.18           H  
ATOM    497  HA  ILE C  81      56.103  20.922  -8.373  1.00 60.33           H  
ATOM    498  HB  ILE C  81      53.575  21.203 -10.087  1.00 57.86           H  
ATOM    499 HG12 ILE C  81      55.808  23.229  -9.544  1.00 58.22           H  
ATOM    500 HG13 ILE C  81      55.363  22.534 -11.106  1.00 58.22           H  
ATOM    501 HG21 ILE C  81      53.161  21.261  -7.613  1.00 56.44           H  
ATOM    502 HG22 ILE C  81      54.255  22.652  -7.483  1.00 56.44           H  
ATOM    503 HG23 ILE C  81      52.749  22.760  -8.406  1.00 56.44           H  
ATOM    504 HD11 ILE C  81      53.132  23.667 -10.951  1.00 57.07           H  
ATOM    505 HD12 ILE C  81      53.698  24.485  -9.476  1.00 57.07           H  
ATOM    506 HD13 ILE C  81      54.525  24.765 -11.001  1.00 57.07           H  
ATOM    507  N   PRO C  82      54.697  19.064  -7.189  1.00 60.40           N  
ATOM    508  CA  PRO C  82      54.002  17.933  -6.555  1.00 60.21           C  
ATOM    509  C   PRO C  82      52.460  18.091  -6.483  1.00 57.71           C  
ATOM    510  O   PRO C  82      51.921  19.194  -6.424  1.00 56.83           O  
ATOM    511  CB  PRO C  82      54.580  17.876  -5.140  1.00 60.13           C  
ATOM    512  CG  PRO C  82      54.900  19.335  -4.841  1.00 59.39           C  
ATOM    513  CD  PRO C  82      55.388  19.865  -6.181  1.00 60.08           C  
ATOM    514  HA  PRO C  82      54.238  17.024  -7.106  1.00 60.21           H  
ATOM    515  HB2 PRO C  82      53.903  17.440  -4.399  1.00 60.13           H  
ATOM    516  HB3 PRO C  82      55.509  17.293  -5.141  1.00 60.13           H  
ATOM    517  HG2 PRO C  82      55.643  19.456  -4.047  1.00 59.39           H  
ATOM    518  HG3 PRO C  82      53.989  19.862  -4.535  1.00 59.39           H  
ATOM    519  HD2 PRO C  82      56.463  19.692  -6.305  1.00 60.08           H  
ATOM    520  HD3 PRO C  82      55.191  20.931  -6.295  1.00 60.08           H  
ATOM    521  N   VAL C  83      51.781  16.949  -6.508  1.00 57.31           N  
ATOM    522  CA  VAL C  83      50.330  16.810  -6.332  1.00 56.91           C  
ATOM    523  C   VAL C  83      50.103  16.079  -4.987  1.00 58.80           C  
ATOM    524  O   VAL C  83      50.775  15.087  -4.673  1.00 61.52           O  
ATOM    525  CB  VAL C  83      49.713  15.984  -7.485  1.00 57.05           C  
ATOM    526  CG1 VAL C  83      48.204  15.787  -7.310  1.00 54.93           C  
ATOM    527  CG2 VAL C  83      49.978  16.621  -8.853  1.00 57.74           C  
ATOM    528  H   VAL C  83      52.279  16.091  -6.698  1.00 57.31           H  
ATOM    529  HA  VAL C  83      49.879  17.806  -6.288  1.00 56.91           H  
ATOM    530  HB  VAL C  83      50.177  14.989  -7.490  1.00 57.05           H  
ATOM    531 HG11 VAL C  83      47.977  15.208  -6.410  1.00 54.93           H  
ATOM    532 HG12 VAL C  83      47.681  16.746  -7.243  1.00 54.93           H  
ATOM    533 HG13 VAL C  83      47.786  15.230  -8.154  1.00 54.93           H  
ATOM    534 HG21 VAL C  83      49.489  17.597  -8.933  1.00 57.74           H  
ATOM    535 HG22 VAL C  83      51.048  16.752  -9.041  1.00 57.74           H  
ATOM    536 HG23 VAL C  83      49.586  15.986  -9.654  1.00 57.74           H  
ATOM    537  N   LEU C  84      49.143  16.575  -4.216  1.00 59.24           N  
ATOM    538  CA  LEU C  84      48.763  16.004  -2.920  1.00 62.42           C  
ATOM    539  C   LEU C  84      47.369  15.326  -3.036  1.00 64.68           C  
ATOM    540  O   LEU C  84      46.585  15.699  -3.915  1.00 63.85           O  
ATOM    541  CB  LEU C  84      48.706  17.086  -1.831  1.00 62.13           C  
ATOM    542  CG  LEU C  84      50.023  17.851  -1.602  1.00 62.04           C  
ATOM    543  CD1 LEU C  84      49.810  18.917  -0.527  1.00 61.01           C  
ATOM    544  CD2 LEU C  84      51.175  16.937  -1.187  1.00 63.40           C  
ATOM    545  H   LEU C  84      48.609  17.373  -4.531  1.00 59.24           H  
ATOM    546  HA  LEU C  84      49.503  15.245  -2.663  1.00 62.42           H  
ATOM    547  HB2 LEU C  84      47.921  17.809  -2.094  1.00 62.13           H  
ATOM    548  HB3 LEU C  84      48.385  16.634  -0.883  1.00 62.13           H  
ATOM    549  HG  LEU C  84      50.308  18.362  -2.529  1.00 62.04           H  
ATOM    550 HD11 LEU C  84      48.957  19.558  -0.764  1.00 61.01           H  
ATOM    551 HD12 LEU C  84      49.616  18.452   0.443  1.00 61.01           H  
ATOM    552 HD13 LEU C  84      50.694  19.556  -0.432  1.00 61.01           H  
ATOM    553 HD21 LEU C  84      50.915  16.340  -0.306  1.00 63.40           H  
ATOM    554 HD22 LEU C  84      51.448  16.254  -1.995  1.00 63.40           H  
ATOM    555 HD23 LEU C  84      52.068  17.524  -0.946  1.00 63.40           H  
ATOM    556  N   PRO C  85      47.052  14.378  -2.121  1.00 68.49           N  
ATOM    557  CA  PRO C  85      45.714  13.776  -2.074  1.00 70.47           C  
ATOM    558  C   PRO C  85      44.626  14.724  -1.475  1.00 70.91           C  
ATOM    559  O   PRO C  85      44.844  15.928  -1.290  1.00 71.48           O  
ATOM    560  CB  PRO C  85      45.895  12.520  -1.202  1.00 71.25           C  
ATOM    561  CG  PRO C  85      47.401  12.347  -1.061  1.00 72.52           C  
ATOM    562  CD  PRO C  85      47.905  13.774  -1.111  1.00 70.52           C  
ATOM    563  HA  PRO C  85      45.409  13.513  -3.094  1.00 70.47           H  
ATOM    564  HB2 PRO C  85      45.467  12.658  -0.208  1.00 71.25           H  
ATOM    565  HB3 PRO C  85      45.422  11.640  -1.648  1.00 71.25           H  
ATOM    566  HG2 PRO C  85      47.788  11.779  -1.916  1.00 72.52           H  
ATOM    567  HG3 PRO C  85      47.687  11.823  -0.145  1.00 72.52           H  
ATOM    568  HD2 PRO C  85      48.966  13.819  -1.353  1.00 70.52           H  
ATOM    569  HD3 PRO C  85      47.726  14.301  -0.168  1.00 70.52           H  
ATOM    570  N   GLN C  86      43.437  14.153  -1.276  1.00 70.77           N  
ATOM    571  CA  GLN C  86      42.243  14.794  -0.701  1.00 69.95           C  
ATOM    572  C   GLN C  86      41.549  15.841  -1.616  1.00 66.36           C  
ATOM    573  O   GLN C  86      40.328  15.983  -1.575  1.00 64.27           O  
ATOM    574  CB  GLN C  86      42.467  15.394   0.704  1.00 71.63           C  
ATOM    575  CG  GLN C  86      42.414  14.356   1.828  1.00 75.22           C  
ATOM    576  CD  GLN C  86      43.581  13.398   1.795  1.00 79.18           C  
ATOM    577  OE1 GLN C  86      43.479  12.270   1.303  1.00 82.72           O  
ATOM    578  NE2 GLN C  86      44.727  13.867   2.296  1.00 76.69           N  
ATOM    579  H   GLN C  86      43.328  13.176  -1.511  1.00 70.77           H  
ATOM    580  HA  GLN C  86      41.512  13.977  -0.621  1.00 69.95           H  
ATOM    581  HB2 GLN C  86      43.410  15.948   0.752  1.00 71.63           H  
ATOM    582  HB3 GLN C  86      41.676  16.128   0.908  1.00 71.63           H  
ATOM    583  HG2 GLN C  86      41.482  13.781   1.784  1.00 75.22           H  
ATOM    584  HG3 GLN C  86      42.422  14.869   2.796  1.00 75.22           H  
ATOM    585 HE21 GLN C  86      44.763  14.797   2.689  1.00 76.69           H  
ATOM    586 HE22 GLN C  86      45.558  13.293   2.280  1.00 76.69           H  
ATOM    587  N   VAL C  87      42.327  16.672  -2.267  1.00 66.69           N  
ATOM    588  CA  VAL C  87      41.806  17.788  -3.067  1.00 67.34           C  
ATOM    589  C   VAL C  87      41.321  17.270  -4.452  1.00 67.73           C  
ATOM    590  O   VAL C  87      41.942  17.454  -5.468  1.00 68.39           O  
ATOM    591  CB  VAL C  87      42.846  18.925  -3.217  1.00 68.12           C  
ATOM    592  CG1 VAL C  87      42.220  20.163  -3.871  1.00 67.60           C  
ATOM    593  CG2 VAL C  87      43.433  19.347  -1.868  1.00 68.87           C  
ATOM    594  H   VAL C  87      43.333  16.611  -2.192  1.00 66.69           H  
ATOM    595  HA  VAL C  87      40.927  18.191  -2.543  1.00 67.34           H  
ATOM    596  HB  VAL C  87      43.674  18.580  -3.850  1.00 68.12           H  
ATOM    597 HG11 VAL C  87      41.792  19.939  -4.851  1.00 67.60           H  
ATOM    598 HG12 VAL C  87      41.426  20.580  -3.243  1.00 67.60           H  
ATOM    599 HG13 VAL C  87      42.974  20.943  -4.016  1.00 67.60           H  
ATOM    600 HG21 VAL C  87      42.652  19.692  -1.183  1.00 68.87           H  
ATOM    601 HG22 VAL C  87      43.971  18.527  -1.386  1.00 68.87           H  
ATOM    602 HG23 VAL C  87      44.152  20.160  -2.004  1.00 68.87           H  
ATOM    603  N   MET C  88      40.183  16.618  -4.419  1.00 68.12           N  
ATOM    604  CA  MET C  88      39.446  16.232  -5.628  1.00 69.37           C  
ATOM    605  C   MET C  88      38.394  17.355  -5.822  1.00 67.52           C  
ATOM    606  O   MET C  88      37.319  17.332  -5.265  1.00 68.26           O  
ATOM    607  CB  MET C  88      38.824  14.840  -5.462  1.00 72.07           C  
ATOM    608  CG  MET C  88      38.743  14.043  -6.768  1.00 77.78           C  
ATOM    609  SD  MET C  88      37.695  14.824  -8.033  1.00 84.84           S  
ATOM    610  CE  MET C  88      37.737  13.495  -9.269  1.00 85.04           C  
ATOM    611  H   MET C  88      39.774  16.370  -3.529  1.00 68.12           H  
ATOM    612  HA  MET C  88      40.136  16.237  -6.480  1.00 69.37           H  
ATOM    613  HB2 MET C  88      37.831  14.896  -4.999  1.00 72.07           H  
ATOM    614  HB3 MET C  88      39.442  14.250  -4.772  1.00 72.07           H  
ATOM    615  HG2 MET C  88      38.335  13.051  -6.546  1.00 77.78           H  
ATOM    616  HG3 MET C  88      39.748  13.905  -7.180  1.00 77.78           H  
ATOM    617  HE1 MET C  88      38.768  13.238  -9.521  1.00 85.04           H  
ATOM    618  HE2 MET C  88      37.223  12.611  -8.884  1.00 85.04           H  
ATOM    619  HE3 MET C  88      37.227  13.831 -10.175  1.00 85.04           H  
ATOM    620  N   MET C  89      38.842  18.411  -6.463  1.00 64.20           N  
ATOM    621  CA  MET C  89      38.032  19.559  -6.867  1.00 63.91           C  
ATOM    622  C   MET C  89      38.878  20.409  -7.841  1.00 62.34           C  
ATOM    623  O   MET C  89      40.076  20.384  -7.798  1.00 63.69           O  
ATOM    624  CB  MET C  89      37.560  20.432  -5.693  1.00 64.31           C  
ATOM    625  CG  MET C  89      38.706  20.863  -4.776  1.00 64.01           C  
ATOM    626  SD  MET C  89      38.158  22.048  -3.506  1.00 65.54           S  
ATOM    627  CE  MET C  89      38.063  23.538  -4.527  1.00 63.89           C  
ATOM    628  H   MET C  89      39.829  18.488  -6.660  1.00 64.20           H  
ATOM    629  HA  MET C  89      37.158  19.170  -7.404  1.00 63.91           H  
ATOM    630  HB2 MET C  89      36.819  19.879  -5.102  1.00 64.31           H  
ATOM    631  HB3 MET C  89      37.041  21.309  -6.100  1.00 64.31           H  
ATOM    632  HG2 MET C  89      39.533  21.314  -5.333  1.00 64.01           H  
ATOM    633  HG3 MET C  89      39.105  19.991  -4.248  1.00 64.01           H  
ATOM    634  HE1 MET C  89      39.033  23.742  -4.984  1.00 63.89           H  
ATOM    635  HE2 MET C  89      37.312  23.428  -5.310  1.00 63.89           H  
ATOM    636  HE3 MET C  89      37.791  24.388  -3.896  1.00 63.89           H  
ATOM    637  N   ILE C  90      38.210  21.138  -8.711  1.00 59.34           N  
ATOM    638  CA  ILE C  90      38.881  22.000  -9.688  1.00 58.13           C  
ATOM    639  C   ILE C  90      38.962  23.419  -9.063  1.00 55.27           C  
ATOM    640  O   ILE C  90      38.018  24.147  -8.994  1.00 57.27           O  
ATOM    641  CB  ILE C  90      38.153  21.993 -11.052  1.00 59.28           C  
ATOM    642  CG1 ILE C  90      38.044  20.561 -11.631  1.00 61.59           C  
ATOM    643  CG2 ILE C  90      38.907  22.888 -12.049  1.00 58.33           C  
ATOM    644  CD1 ILE C  90      36.668  19.941 -11.426  1.00 63.30           C  
ATOM    645  H   ILE C  90      37.201  21.089  -8.737  1.00 59.34           H  
ATOM    646  HA  ILE C  90      39.900  21.624  -9.845  1.00 58.13           H  
ATOM    647  HB  ILE C  90      37.145  22.408 -10.929  1.00 59.28           H  
ATOM    648 HG12 ILE C  90      38.243  20.567 -12.708  1.00 61.59           H  
ATOM    649 HG13 ILE C  90      38.803  19.904 -11.191  1.00 61.59           H  
ATOM    650 HG21 ILE C  90      38.959  23.925 -11.701  1.00 58.33           H  
ATOM    651 HG22 ILE C  90      39.930  22.533 -12.202  1.00 58.33           H  
ATOM    652 HG23 ILE C  90      38.400  22.901 -13.019  1.00 58.33           H  
ATOM    653 HD11 ILE C  90      36.424  19.827 -10.367  1.00 63.30           H  
ATOM    654 HD12 ILE C  90      35.890  20.553 -11.894  1.00 63.30           H  
ATOM    655 HD13 ILE C  90      36.633  18.947 -11.883  1.00 63.30           H  
ATOM    656  N   LEU C  91      40.134  23.725  -8.573  1.00 51.70           N  
ATOM    657  CA  LEU C  91      40.477  24.931  -7.786  1.00 49.55           C  
ATOM    658  C   LEU C  91      40.945  26.010  -8.787  1.00 50.10           C  
ATOM    659  O   LEU C  91      41.788  25.738  -9.648  1.00 54.56           O  
ATOM    660  CB  LEU C  91      41.600  24.511  -6.815  1.00 49.19           C  
ATOM    661  CG  LEU C  91      42.169  25.501  -5.786  1.00 47.90           C  
ATOM    662  CD1 LEU C  91      43.214  26.439  -6.378  1.00 47.66           C  
ATOM    663  CD2 LEU C  91      41.096  26.271  -5.037  1.00 46.59           C  
ATOM    664  H   LEU C  91      40.917  23.117  -8.767  1.00 51.70           H  
ATOM    665  HA  LEU C  91      39.582  25.262  -7.250  1.00 49.55           H  
ATOM    666  HB2 LEU C  91      41.216  23.654  -6.243  1.00 49.19           H  
ATOM    667  HB3 LEU C  91      42.443  24.119  -7.400  1.00 49.19           H  
ATOM    668  HG  LEU C  91      42.706  24.897  -5.044  1.00 47.90           H  
ATOM    669 HD11 LEU C  91      44.014  25.871  -6.864  1.00 47.66           H  
ATOM    670 HD12 LEU C  91      42.784  27.120  -7.111  1.00 47.66           H  
ATOM    671 HD13 LEU C  91      43.674  27.044  -5.589  1.00 47.66           H  
ATOM    672 HD21 LEU C  91      40.520  26.886  -5.724  1.00 46.59           H  
ATOM    673 HD22 LEU C  91      40.411  25.594  -4.519  1.00 46.59           H  
ATOM    674 HD23 LEU C  91      41.539  26.934  -4.286  1.00 46.59           H  
ATOM    675  N   ILE C  92      40.402  27.216  -8.674  1.00 46.57           N  
ATOM    676  CA  ILE C  92      40.712  28.352  -9.566  1.00 43.55           C  
ATOM    677  C   ILE C  92      41.686  29.344  -8.845  1.00 42.53           C  
ATOM    678  O   ILE C  92      41.698  29.400  -7.619  1.00 41.08           O  
ATOM    679  CB  ILE C  92      39.383  28.974 -10.100  1.00 42.85           C  
ATOM    680  CG1 ILE C  92      39.190  28.586 -11.585  1.00 43.21           C  
ATOM    681  CG2 ILE C  92      39.250  30.480  -9.886  1.00 42.96           C  
ATOM    682  CD1 ILE C  92      37.937  29.155 -12.235  1.00 43.37           C  
ATOM    683  H   ILE C  92      39.759  27.394  -7.916  1.00 46.57           H  
ATOM    684  HA  ILE C  92      41.268  27.928 -10.408  1.00 43.55           H  
ATOM    685  HB  ILE C  92      38.545  28.520  -9.552  1.00 42.85           H  
ATOM    686 HG12 ILE C  92      40.057  28.907 -12.174  1.00 43.21           H  
ATOM    687 HG13 ILE C  92      39.145  27.492 -11.652  1.00 43.21           H  
ATOM    688 HG21 ILE C  92      39.406  30.742  -8.836  1.00 42.96           H  
ATOM    689 HG22 ILE C  92      39.955  31.045 -10.495  1.00 42.96           H  
ATOM    690 HG23 ILE C  92      38.247  30.827 -10.151  1.00 42.96           H  
ATOM    691 HD11 ILE C  92      37.054  28.995 -11.610  1.00 43.37           H  
ATOM    692 HD12 ILE C  92      38.040  30.229 -12.418  1.00 43.37           H  
ATOM    693 HD13 ILE C  92      37.765  28.674 -13.203  1.00 43.37           H  
ATOM    694  N   PRO C  93      42.455  30.139  -9.612  1.00 42.93           N  
ATOM    695  CA  PRO C  93      43.281  31.190  -8.998  1.00 43.24           C  
ATOM    696  C   PRO C  93      42.483  32.191  -8.132  1.00 42.78           C  
ATOM    697  O   PRO C  93      41.303  32.463  -8.393  1.00 42.60           O  
ATOM    698  CB  PRO C  93      43.930  31.917 -10.174  1.00 43.59           C  
ATOM    699  CG  PRO C  93      43.954  30.868 -11.274  1.00 43.86           C  
ATOM    700  CD  PRO C  93      42.665  30.091 -11.051  1.00 43.61           C  
ATOM    701  HA  PRO C  93      44.034  30.679  -8.395  1.00 43.24           H  
ATOM    702  HB2 PRO C  93      43.327  32.776 -10.491  1.00 43.59           H  
ATOM    703  HB3 PRO C  93      44.930  32.289  -9.930  1.00 43.59           H  
ATOM    704  HG2 PRO C  93      44.820  30.210 -11.138  1.00 43.86           H  
ATOM    705  HG3 PRO C  93      44.010  31.308 -12.272  1.00 43.86           H  
ATOM    706  HD2 PRO C  93      42.743  29.064 -11.416  1.00 43.61           H  
ATOM    707  HD3 PRO C  93      41.824  30.582 -11.544  1.00 43.61           H  
ATOM    708  N   GLY C  94      43.128  32.669  -7.069  1.00 42.59           N  
ATOM    709  CA  GLY C  94      42.511  33.579  -6.116  1.00 41.99           C  
ATOM    710  C   GLY C  94      41.705  32.877  -5.005  1.00 41.21           C  
ATOM    711  O   GLY C  94      41.485  33.436  -3.943  1.00 41.21           O  
ATOM    712  H   GLY C  94      44.079  32.371  -6.902  1.00 42.59           H  
ATOM    713  HA2 GLY C  94      43.319  34.149  -5.647  1.00 41.99           H  
ATOM    714  HA3 GLY C  94      41.841  34.265  -6.644  1.00 41.99           H  
ATOM    715  N   GLN C  95      41.211  31.679  -5.309  1.00 41.15           N  
ATOM    716  CA  GLN C  95      40.345  30.911  -4.424  1.00 40.83           C  
ATOM    717  C   GLN C  95      41.229  30.352  -3.285  1.00 42.38           C  
ATOM    718  O   GLN C  95      42.327  29.847  -3.498  1.00 44.79           O  
ATOM    719  CB  GLN C  95      39.666  29.783  -5.208  1.00 40.74           C  
ATOM    720  CG  GLN C  95      38.593  29.038  -4.423  1.00 40.50           C  
ATOM    721  CD  GLN C  95      37.910  27.940  -5.228  1.00 40.66           C  
ATOM    722  NE2 GLN C  95      37.030  27.286  -4.670  1.00 41.65           N  
ATOM    723  OE1 GLN C  95      38.268  27.721  -6.485  1.00 40.52           O  
ATOM    724  H   GLN C  95      41.452  31.266  -6.198  1.00 41.15           H  
ATOM    725  HA  GLN C  95      39.594  31.597  -4.012  1.00 40.83           H  
ATOM    726  HB2 GLN C  95      39.220  30.196  -6.122  1.00 40.74           H  
ATOM    727  HB3 GLN C  95      40.426  29.069  -5.535  1.00 40.74           H  
ATOM    728  HG2 GLN C  95      37.822  29.742  -4.086  1.00 40.50           H  
ATOM    729  HG3 GLN C  95      39.030  28.570  -3.533  1.00 40.50           H  
ATOM    730 HE21 GLN C  95      36.552  26.552  -5.172  1.00 41.65           H  
ATOM    731 HE22 GLN C  95      36.785  27.484  -3.711  1.00 41.65           H  
ATOM    732  N   THR C  96      40.725  30.460  -2.075  1.00 42.69           N  
ATOM    733  CA  THR C  96      41.424  30.015  -0.862  1.00 42.89           C  
ATOM    734  C   THR C  96      41.011  28.552  -0.603  1.00 42.81           C  
ATOM    735  O   THR C  96      39.846  28.172  -0.748  1.00 44.95           O  
ATOM    736  CB  THR C  96      41.143  30.952   0.337  1.00 43.55           C  
ATOM    737  OG1 THR C  96      42.264  30.992   1.236  1.00 45.51           O  
ATOM    738  CG2 THR C  96      39.901  30.614   1.147  1.00 45.55           C  
ATOM    739  H   THR C  96      39.798  30.838  -1.939  1.00 42.69           H  
ATOM    740  HA  THR C  96      42.499  30.039  -1.072  1.00 42.89           H  
ATOM    741  HB  THR C  96      41.024  31.978  -0.037  1.00 43.55           H  
ATOM    742 HG21 THR C  96      39.005  30.582   0.521  1.00 45.55           H  
ATOM    743 HG22 THR C  96      40.015  29.656   1.663  1.00 45.55           H  
ATOM    744 HG23 THR C  96      39.747  31.367   1.929  1.00 45.55           H  
ATOM    745  HG1 THR C  96      42.909  31.600   0.822  1.00 45.51           H  
ATOM    746  N   LEU C  97      41.994  27.724  -0.245  1.00 41.51           N  
ATOM    747  CA  LEU C  97      41.856  26.282  -0.057  1.00 40.31           C  
ATOM    748  C   LEU C  97      42.523  25.893   1.285  1.00 40.97           C  
ATOM    749  O   LEU C  97      43.748  25.877   1.380  1.00 42.93           O  
ATOM    750  CB  LEU C  97      42.567  25.570  -1.225  1.00 40.60           C  
ATOM    751  CG  LEU C  97      42.632  24.035  -1.113  1.00 40.82           C  
ATOM    752  CD1 LEU C  97      41.245  23.398  -1.101  1.00 40.48           C  
ATOM    753  CD2 LEU C  97      43.457  23.468  -2.268  1.00 40.74           C  
ATOM    754  H   LEU C  97      42.926  28.093  -0.122  1.00 41.51           H  
ATOM    755  HA  LEU C  97      40.799  26.016  -0.075  1.00 40.31           H  
ATOM    756  HB2 LEU C  97      42.068  25.846  -2.162  1.00 40.60           H  
ATOM    757  HB3 LEU C  97      43.592  25.956  -1.311  1.00 40.60           H  
ATOM    758  HG  LEU C  97      43.145  23.756  -0.185  1.00 40.82           H  
ATOM    759 HD11 LEU C  97      40.685  23.686  -0.207  1.00 40.48           H  
ATOM    760 HD12 LEU C  97      40.664  23.698  -1.979  1.00 40.48           H  
ATOM    761 HD13 LEU C  97      41.321  22.305  -1.102  1.00 40.48           H  
ATOM    762 HD21 LEU C  97      42.944  23.600  -3.224  1.00 40.74           H  
ATOM    763 HD22 LEU C  97      44.436  23.953  -2.332  1.00 40.74           H  
ATOM    764 HD23 LEU C  97      43.626  22.399  -2.123  1.00 40.74           H  
ATOM    765  N   PRO C  98      41.715  25.622   2.327  1.00 40.30           N  
ATOM    766  CA  PRO C  98      42.236  25.015   3.553  1.00 40.12           C  
ATOM    767  C   PRO C  98      42.419  23.478   3.401  1.00 40.63           C  
ATOM    768  O   PRO C  98      41.756  22.840   2.584  1.00 41.00           O  
ATOM    769  CB  PRO C  98      41.191  25.382   4.593  1.00 39.07           C  
ATOM    770  CG  PRO C  98      39.891  25.355   3.799  1.00 38.83           C  
ATOM    771  CD  PRO C  98      40.285  25.880   2.431  1.00 39.28           C  
ATOM    772  HA  PRO C  98      43.199  25.454   3.810  1.00 40.12           H  
ATOM    773  HB2 PRO C  98      41.186  24.730   5.467  1.00 39.07           H  
ATOM    774  HB3 PRO C  98      41.380  26.404   4.940  1.00 39.07           H  
ATOM    775  HG2 PRO C  98      39.097  25.939   4.259  1.00 38.83           H  
ATOM    776  HG3 PRO C  98      39.518  24.334   3.688  1.00 38.83           H  
ATOM    777  HD2 PRO C  98      40.123  26.959   2.339  1.00 39.28           H  
ATOM    778  HD3 PRO C  98      39.740  25.364   1.637  1.00 39.28           H  
ATOM    779  N   LEU C  99      43.291  22.908   4.225  1.00 41.21           N  
ATOM    780  CA  LEU C  99      43.631  21.486   4.182  1.00 41.54           C  
ATOM    781  C   LEU C  99      44.155  20.966   5.553  1.00 42.30           C  
ATOM    782  O   LEU C  99      44.680  21.711   6.378  1.00 42.69           O  
ATOM    783  CB  LEU C  99      44.746  21.241   3.143  1.00 41.39           C  
ATOM    784  CG  LEU C  99      44.343  20.470   1.874  1.00 40.79           C  
ATOM    785  CD1 LEU C  99      45.571  20.397   0.959  1.00 40.75           C  
ATOM    786  CD2 LEU C  99      43.840  19.057   2.166  1.00 40.56           C  
ATOM    787  H   LEU C  99      43.774  23.481   4.903  1.00 41.21           H  
ATOM    788  HA  LEU C  99      42.718  20.933   3.936  1.00 41.54           H  
ATOM    789  HB2 LEU C  99      45.156  22.209   2.825  1.00 41.39           H  
ATOM    790  HB3 LEU C  99      45.584  20.702   3.606  1.00 41.39           H  
ATOM    791  HG  LEU C  99      43.553  21.021   1.351  1.00 40.79           H  
ATOM    792 HD11 LEU C  99      45.900  21.402   0.678  1.00 40.75           H  
ATOM    793 HD12 LEU C  99      46.410  19.897   1.456  1.00 40.75           H  
ATOM    794 HD13 LEU C  99      45.357  19.844   0.043  1.00 40.75           H  
ATOM    795 HD21 LEU C  99      44.583  18.478   2.724  1.00 40.56           H  
ATOM    796 HD22 LEU C  99      42.911  19.070   2.743  1.00 40.56           H  
ATOM    797 HD23 LEU C  99      43.631  18.521   1.234  1.00 40.56           H  
ATOM    798  N   GLN C 100      44.101  19.644   5.696  1.00 42.42           N  
ATOM    799  CA  GLN C 100      44.805  18.895   6.728  1.00 42.45           C  
ATOM    800  C   GLN C 100      45.408  17.668   6.034  1.00 42.78           C  
ATOM    801  O   GLN C 100      44.776  17.045   5.176  1.00 41.88           O  
ATOM    802  CB  GLN C 100      43.912  18.389   7.858  1.00 42.65           C  
ATOM    803  CG  GLN C 100      43.278  19.504   8.676  1.00 43.74           C  
ATOM    804  CD  GLN C 100      42.726  18.952   9.974  1.00 44.34           C  
ATOM    805  NE2 GLN C 100      41.803  18.142   9.949  1.00 45.68           N  
ATOM    806  OE1 GLN C 100      43.296  19.357  11.102  1.00 44.64           O  
ATOM    807  H   GLN C 100      43.589  19.104   5.012  1.00 42.42           H  
ATOM    808  HA  GLN C 100      45.608  19.520   7.129  1.00 42.45           H  
ATOM    809  HB2 GLN C 100      43.124  17.743   7.451  1.00 42.65           H  
ATOM    810  HB3 GLN C 100      44.508  17.748   8.522  1.00 42.65           H  
ATOM    811  HG2 GLN C 100      42.465  19.971   8.110  1.00 43.74           H  
ATOM    812  HG3 GLN C 100      44.012  20.281   8.916  1.00 43.74           H  
ATOM    813 HE21 GLN C 100      41.447  17.755  10.811  1.00 45.68           H  
ATOM    814 HE22 GLN C 100      41.400  17.863   9.066  1.00 45.68           H  
ATOM    815  N   LEU C 101      46.600  17.292   6.477  1.00 43.88           N  
ATOM    816  CA  LEU C 101      47.395  16.211   5.909  1.00 46.15           C  
ATOM    817  C   LEU C 101      47.898  15.375   7.103  1.00 47.06           C  
ATOM    818  O   LEU C 101      48.203  15.885   8.178  1.00 46.37           O  
ATOM    819  CB  LEU C 101      48.563  16.783   5.111  1.00 46.84           C  
ATOM    820  CG  LEU C 101      48.140  17.658   3.914  1.00 45.54           C  
ATOM    821  CD1 LEU C 101      49.356  18.394   3.369  1.00 46.30           C  
ATOM    822  CD2 LEU C 101      47.480  16.851   2.796  1.00 44.11           C  
ATOM    823  H   LEU C 101      47.000  17.755   7.280  1.00 43.88           H  
ATOM    824  HA  LEU C 101      46.758  15.585   5.276  1.00 46.15           H  
ATOM    825  HB2 LEU C 101      49.179  17.391   5.782  1.00 46.84           H  
ATOM    826  HB3 LEU C 101      49.207  15.966   4.775  1.00 46.84           H  
ATOM    827  HG  LEU C 101      47.431  18.425   4.249  1.00 45.54           H  
ATOM    828 HD11 LEU C 101      49.848  18.979   4.152  1.00 46.30           H  
ATOM    829 HD12 LEU C 101      50.086  17.688   2.960  1.00 46.30           H  
ATOM    830 HD13 LEU C 101      49.061  19.091   2.579  1.00 46.30           H  
ATOM    831 HD21 LEU C 101      48.157  16.087   2.404  1.00 44.11           H  
ATOM    832 HD22 LEU C 101      46.568  16.357   3.140  1.00 44.11           H  
ATOM    833 HD23 LEU C 101      47.201  17.504   1.962  1.00 44.11           H  
ATOM    834  N   PHE C 102      47.855  14.058   6.917  1.00 49.21           N  
ATOM    835  CA  PHE C 102      48.037  13.083   7.997  1.00 53.71           C  
ATOM    836  C   PHE C 102      49.081  11.994   7.687  1.00 57.31           C  
ATOM    837  O   PHE C 102      49.596  11.355   8.607  1.00 57.70           O  
ATOM    838  CB  PHE C 102      46.723  12.315   8.257  1.00 52.17           C  
ATOM    839  CG  PHE C 102      45.572  13.149   8.761  1.00 51.15           C  
ATOM    840  CD1 PHE C 102      44.698  13.770   7.865  1.00 51.00           C  
ATOM    841  CD2 PHE C 102      45.318  13.262  10.127  1.00 49.44           C  
ATOM    842  CE1 PHE C 102      43.604  14.498   8.318  1.00 48.70           C  
ATOM    843  CE2 PHE C 102      44.229  13.987  10.582  1.00 47.92           C  
ATOM    844  CZ  PHE C 102      43.373  14.608   9.675  1.00 48.06           C  
ATOM    845  H   PHE C 102      47.627  13.688   6.005  1.00 49.21           H  
ATOM    846  HA  PHE C 102      48.362  13.601   8.906  1.00 53.71           H  
ATOM    847  HB2 PHE C 102      46.403  11.801   7.339  1.00 52.17           H  
ATOM    848  HB3 PHE C 102      46.902  11.506   8.979  1.00 52.17           H  
ATOM    849  HD1 PHE C 102      44.875  13.684   6.803  1.00 51.00           H  
ATOM    850  HD2 PHE C 102      45.975  12.780  10.835  1.00 49.44           H  
ATOM    851  HE1 PHE C 102      42.939  14.975   7.613  1.00 48.70           H  
ATOM    852  HE2 PHE C 102      44.043  14.071  11.643  1.00 47.92           H  
ATOM    853  HZ  PHE C 102      42.528  15.176  10.034  1.00 48.06           H  
ATOM    854  N   HIS C 103      49.219  11.655   6.409  1.00 60.19           N  
ATOM    855  CA  HIS C 103      49.962  10.465   6.026  1.00 65.74           C  
ATOM    856  C   HIS C 103      51.467  10.814   6.022  1.00 65.71           C  
ATOM    857  O   HIS C 103      51.831  11.911   5.617  1.00 64.97           O  
ATOM    858  CB  HIS C 103      49.593   9.955   4.630  1.00 70.65           C  
ATOM    859  CG  HIS C 103      48.263   9.314   4.582  1.00 74.96           C  
ATOM    860  CD2 HIS C 103      47.044   9.800   4.273  1.00 74.95           C  
ATOM    861  ND1 HIS C 103      48.086   7.963   4.881  1.00 77.66           N  
ATOM    862  NE2 HIS C 103      46.135   8.809   4.348  1.00 76.40           N  
ATOM    863  CE1 HIS C 103      46.775   7.686   4.723  1.00 80.01           C  
ATOM    864  H   HIS C 103      48.806  12.233   5.691  1.00 60.19           H  
ATOM    865  HA  HIS C 103      49.764   9.693   6.778  1.00 65.74           H  
ATOM    866  HB2 HIS C 103      50.333   9.221   4.287  1.00 70.65           H  
ATOM    867  HB3 HIS C 103      49.638  10.770   3.903  1.00 70.65           H  
ATOM    868  HD2 HIS C 103      46.830  10.824   4.007  1.00 74.95           H  
ATOM    869  HE2 HIS C 103      45.079   8.900   4.143  1.00 76.40           H  
ATOM    870  HE1 HIS C 103      46.345   6.783   4.864  1.00 80.01           H  
ATOM    871  N   PRO C 104      52.325   9.828   6.348  1.00 67.81           N  
ATOM    872  CA  PRO C 104      53.766  10.106   6.402  1.00 68.43           C  
ATOM    873  C   PRO C 104      54.354  10.464   5.015  1.00 68.66           C  
ATOM    874  O   PRO C 104      55.470  10.977   4.910  1.00 66.80           O  
ATOM    875  CB  PRO C 104      54.383   8.827   6.968  1.00 69.83           C  
ATOM    876  CG  PRO C 104      53.369   7.744   6.612  1.00 70.21           C  
ATOM    877  CD  PRO C 104      52.033   8.457   6.746  1.00 67.58           C  
ATOM    878  HA  PRO C 104      53.940  10.964   7.060  1.00 68.43           H  
ATOM    879  HB2 PRO C 104      55.379   8.606   6.575  1.00 69.83           H  
ATOM    880  HB3 PRO C 104      54.457   8.907   8.060  1.00 69.83           H  
ATOM    881  HG2 PRO C 104      53.443   6.864   7.256  1.00 70.21           H  
ATOM    882  HG3 PRO C 104      53.521   7.423   5.574  1.00 70.21           H  
ATOM    883  HD2 PRO C 104      51.692   8.477   7.787  1.00 67.58           H  
ATOM    884  HD3 PRO C 104      51.255   8.010   6.123  1.00 67.58           H  
ATOM    885  N   GLN C 105      53.583  10.132   3.976  1.00 70.65           N  
ATOM    886  CA  GLN C 105      53.894  10.483   2.592  1.00 71.72           C  
ATOM    887  C   GLN C 105      53.701  12.018   2.411  1.00 71.18           C  
ATOM    888  O   GLN C 105      54.490  12.675   1.718  1.00 72.50           O  
ATOM    889  CB  GLN C 105      52.935   9.737   1.651  1.00 72.82           C  
ATOM    890  CG  GLN C 105      53.038   8.212   1.742  1.00 75.74           C  
ATOM    891  CD  GLN C 105      53.936   7.666   0.662  1.00 79.27           C  
ATOM    892  OE1 GLN C 105      53.533   7.559  -0.505  1.00 79.55           O  
ATOM    893  NE2 GLN C 105      55.172   7.326   1.035  1.00 79.22           N  
ATOM    894  H   GLN C 105      52.742   9.603   4.161  1.00 70.65           H  
ATOM    895  HA  GLN C 105      54.942  10.236   2.391  1.00 71.72           H  
ATOM    896  HB2 GLN C 105      51.901  10.015   1.900  1.00 72.82           H  
ATOM    897  HB3 GLN C 105      53.098  10.072   0.622  1.00 72.82           H  
ATOM    898  HG2 GLN C 105      52.047   7.771   1.573  1.00 75.74           H  
ATOM    899  HG3 GLN C 105      53.367   7.865   2.726  1.00 75.74           H  
ATOM    900 HE21 GLN C 105      55.455   7.431   1.999  1.00 79.22           H  
ATOM    901 HE22 GLN C 105      55.823   6.964   0.354  1.00 79.22           H  
ATOM    902  N   GLU C 106      52.569  12.514   2.921  1.00 68.33           N  
ATOM    903  CA  GLU C 106      52.124  13.898   2.747  1.00 64.56           C  
ATOM    904  C   GLU C 106      52.996  14.808   3.624  1.00 64.66           C  
ATOM    905  O   GLU C 106      53.428  15.889   3.215  1.00 65.97           O  
ATOM    906  CB  GLU C 106      50.673  14.087   3.204  1.00 62.82           C  
ATOM    907  CG  GLU C 106      49.651  13.296   2.401  1.00 62.97           C  
ATOM    908  CD  GLU C 106      48.315  13.179   3.105  1.00 62.60           C  
ATOM    909  OE1 GLU C 106      48.259  13.182   4.355  1.00 64.33           O  
ATOM    910  OE2 GLU C 106      47.301  13.032   2.387  1.00 61.88           O1-
ATOM    911  H   GLU C 106      51.967  11.887   3.436  1.00 68.33           H  
ATOM    912  HA  GLU C 106      52.261  14.185   1.699  1.00 64.56           H  
ATOM    913  HB2 GLU C 106      50.594  13.843   4.270  1.00 62.82           H  
ATOM    914  HB3 GLU C 106      50.424  15.151   3.122  1.00 62.82           H  
ATOM    915  HG2 GLU C 106      50.001  12.277   2.207  1.00 62.97           H  
ATOM    916  HG3 GLU C 106      49.514  13.775   1.426  1.00 62.97           H  
ATOM    917  N   VAL C 107      53.210  14.348   4.859  1.00 63.33           N  
ATOM    918  CA  VAL C 107      53.875  15.142   5.881  1.00 62.30           C  
ATOM    919  C   VAL C 107      55.341  15.340   5.423  1.00 63.65           C  
ATOM    920  O   VAL C 107      55.912  16.418   5.594  1.00 64.25           O  
ATOM    921  CB  VAL C 107      53.767  14.438   7.249  1.00 62.10           C  
ATOM    922  CG1 VAL C 107      54.684  15.059   8.299  1.00 62.68           C  
ATOM    923  CG2 VAL C 107      52.322  14.462   7.767  1.00 59.54           C  
ATOM    924  H   VAL C 107      52.909  13.409   5.078  1.00 63.33           H  
ATOM    925  HA  VAL C 107      53.401  16.131   5.902  1.00 62.30           H  
ATOM    926  HB  VAL C 107      54.064  13.387   7.138  1.00 62.10           H  
ATOM    927 HG11 VAL C 107      55.739  14.916   8.045  1.00 62.68           H  
ATOM    928 HG12 VAL C 107      54.500  16.132   8.399  1.00 62.68           H  
ATOM    929 HG13 VAL C 107      54.522  14.589   9.275  1.00 62.68           H  
ATOM    930 HG21 VAL C 107      51.982  15.485   7.948  1.00 59.54           H  
ATOM    931 HG22 VAL C 107      51.626  14.010   7.055  1.00 59.54           H  
ATOM    932 HG23 VAL C 107      52.237  13.908   8.708  1.00 59.54           H  
ATOM    933  N   SER C 108      55.972  14.257   4.971  1.00 63.90           N  
ATOM    934  CA  SER C 108      57.382  14.294   4.585  1.00 65.08           C  
ATOM    935  C   SER C 108      57.669  15.119   3.309  1.00 64.17           C  
ATOM    936  O   SER C 108      58.855  15.351   3.031  1.00 64.59           O  
ATOM    937  CB  SER C 108      57.952  12.885   4.381  1.00 67.43           C  
ATOM    938  OG  SER C 108      57.799  12.110   5.571  1.00 69.06           O  
ATOM    939  H   SER C 108      55.492  13.368   4.970  1.00 63.90           H  
ATOM    940  HA  SER C 108      57.915  14.782   5.412  1.00 65.08           H  
ATOM    941  HB2 SER C 108      59.022  12.928   4.152  1.00 67.43           H  
ATOM    942  HB3 SER C 108      57.458  12.366   3.551  1.00 67.43           H  
ATOM    943  HG  SER C 108      57.027  11.524   5.413  1.00 69.06           H  
ATOM    944  N   MET C 109      56.665  15.260   2.435  1.00 61.59           N  
ATOM    945  CA  MET C 109      56.572  16.272   1.406  1.00 60.31           C  
ATOM    946  C   MET C 109      56.372  17.677   2.017  1.00 59.10           C  
ATOM    947  O   MET C 109      57.189  18.558   1.780  1.00 60.35           O  
ATOM    948  CB  MET C 109      55.481  15.945   0.380  1.00  0.00           C  
ATOM    949  CG  MET C 109      55.410  16.924  -0.797  1.00  0.00           C  
ATOM    950  SD  MET C 109      56.776  16.704  -1.986  1.00  0.00           S  
ATOM    951  CE  MET C 109      57.747  18.188  -1.626  1.00  0.00           C  
ATOM    952  H   MET C 109      56.203  14.352   2.479  1.00 61.59           H  
ATOM    953  HA  MET C 109      57.550  16.281   0.909  1.00 60.31           H  
ATOM    954  HB2 MET C 109      55.619  14.922   0.006  1.00  0.00           H  
ATOM    955  HB3 MET C 109      54.501  15.944   0.871  1.00  0.00           H  
ATOM    956  HG2 MET C 109      54.487  16.726  -1.353  1.00  0.00           H  
ATOM    957  HG3 MET C 109      55.346  17.965  -0.464  1.00  0.00           H  
ATOM    958  HE1 MET C 109      57.128  19.081  -1.732  1.00  0.00           H  
ATOM    959  HE2 MET C 109      58.169  18.141  -0.621  1.00  0.00           H  
ATOM    960  HE3 MET C 109      58.572  18.255  -2.340  1.00  0.00           H  
ATOM    961  N   VAL C 110      55.240  17.892   2.681  1.00 57.34           N  
ATOM    962  CA  VAL C 110      54.817  19.254   3.008  1.00 55.56           C  
ATOM    963  C   VAL C 110      55.701  19.917   4.085  1.00 57.09           C  
ATOM    964  O   VAL C 110      55.871  21.141   4.054  1.00 56.05           O  
ATOM    965  CB  VAL C 110      53.303  19.354   3.261  1.00 52.64           C  
ATOM    966  CG1 VAL C 110      52.877  20.750   3.727  1.00 51.59           C  
ATOM    967  CG2 VAL C 110      52.558  19.034   1.956  1.00 50.69           C  
ATOM    968  H   VAL C 110      54.645  17.103   2.890  1.00 57.34           H  
ATOM    969  HA  VAL C 110      55.027  19.834   2.101  1.00 55.56           H  
ATOM    970  HB  VAL C 110      53.003  18.630   4.028  1.00 52.64           H  
ATOM    971 HG11 VAL C 110      53.283  20.983   4.716  1.00 51.59           H  
ATOM    972 HG12 VAL C 110      53.213  21.523   3.027  1.00 51.59           H  
ATOM    973 HG13 VAL C 110      51.786  20.819   3.804  1.00 51.59           H  
ATOM    974 HG21 VAL C 110      52.936  19.635   1.122  1.00 50.69           H  
ATOM    975 HG22 VAL C 110      52.662  17.980   1.684  1.00 50.69           H  
ATOM    976 HG23 VAL C 110      51.494  19.254   2.047  1.00 50.69           H  
ATOM    977  N   ARG C 111      56.275  19.123   4.986  1.00 59.32           N  
ATOM    978  CA  ARG C 111      57.170  19.649   6.029  1.00 61.93           C  
ATOM    979  C   ARG C 111      58.515  20.113   5.391  1.00 64.16           C  
ATOM    980  O   ARG C 111      59.255  20.899   5.989  1.00 64.78           O  
ATOM    981  CB  ARG C 111      57.391  18.579   7.103  1.00 63.70           C  
ATOM    982  CG  ARG C 111      58.144  19.067   8.343  1.00 65.05           C  
ATOM    983  CD  ARG C 111      58.173  17.988   9.430  1.00 65.42           C  
ATOM    984  NE  ARG C 111      56.845  17.756  10.013  1.00 64.15           N  
ATOM    985  CZ  ARG C 111      56.430  16.657  10.642  1.00 64.94           C  
ATOM    986  NH1 ARG C 111      57.241  15.616  10.788  1.00 66.32           N  
ATOM    987  NH2 ARG C 111      55.195  16.592  11.122  1.00 63.27           N1+
ATOM    988  H   ARG C 111      56.097  18.130   4.941  1.00 59.32           H  
ATOM    989  HA  ARG C 111      56.688  20.535   6.461  1.00 61.93           H  
ATOM    990  HB2 ARG C 111      56.410  18.199   7.417  1.00 63.70           H  
ATOM    991  HB3 ARG C 111      57.937  17.730   6.672  1.00 63.70           H  
ATOM    992  HG2 ARG C 111      57.682  19.980   8.731  1.00 65.05           H  
ATOM    993  HG3 ARG C 111      59.177  19.311   8.074  1.00 65.05           H  
ATOM    994  HD2 ARG C 111      58.836  18.305  10.241  1.00 65.42           H  
ATOM    995  HD3 ARG C 111      58.552  17.059   8.994  1.00 65.42           H  
ATOM    996  HE  ARG C 111      56.187  18.515   9.908  1.00 64.15           H  
ATOM    997 HH11 ARG C 111      56.916  14.785  11.261  1.00 66.32           H  
ATOM    998 HH12 ARG C 111      58.183  15.655  10.426  1.00 66.32           H  
ATOM    999 HH21 ARG C 111      54.568  17.375  11.012  1.00 63.27           H  
ATOM   1000 HH22 ARG C 111      54.883  15.758  11.599  1.00 63.27           H  
ATOM   1001  N   ASN C 112      58.820  19.563   4.215  1.00 65.57           N  
ATOM   1002  CA  ASN C 112      60.016  19.942   3.445  1.00 68.92           C  
ATOM   1003  C   ASN C 112      59.692  21.151   2.526  1.00 67.69           C  
ATOM   1004  O   ASN C 112      60.570  21.939   2.163  1.00 69.49           O  
ATOM   1005  CB  ASN C 112      60.517  18.778   2.589  1.00 71.63           C  
ATOM   1006  CG  ASN C 112      61.544  17.970   3.348  1.00 74.71           C  
ATOM   1007  OD1 ASN C 112      62.587  18.490   3.767  1.00 74.52           O  
ATOM   1008  ND2 ASN C 112      61.265  16.677   3.517  1.00 76.75           N  
ATOM   1009  H   ASN C 112      58.182  18.893   3.810  1.00 65.57           H  
ATOM   1010  HA  ASN C 112      60.781  20.289   4.150  1.00 68.92           H  
ATOM   1011  HB2 ASN C 112      61.024  19.141   1.685  1.00 71.63           H  
ATOM   1012  HB3 ASN C 112      59.696  18.138   2.250  1.00 71.63           H  
ATOM   1013 HD21 ASN C 112      60.402  16.295   3.158  1.00 76.75           H  
ATOM   1014 HD22 ASN C 112      61.918  16.079   4.004  1.00 76.75           H  
ATOM   1015  N   LEU C 113      58.446  21.199   2.065  1.00 65.28           N  
ATOM   1016  CA  LEU C 113      57.945  22.177   1.078  1.00 64.06           C  
ATOM   1017  C   LEU C 113      57.763  23.613   1.642  1.00 65.20           C  
ATOM   1018  O   LEU C 113      57.411  24.535   0.908  1.00 64.27           O  
ATOM   1019  CB  LEU C 113      56.612  21.647   0.521  1.00 61.06           C  
ATOM   1020  CG  LEU C 113      55.980  22.359  -0.685  1.00 59.58           C  
ATOM   1021  CD1 LEU C 113      56.936  22.496  -1.867  1.00 60.69           C  
ATOM   1022  CD2 LEU C 113      54.716  21.598  -1.103  1.00 58.91           C  
ATOM   1023  H   LEU C 113      57.787  20.493   2.361  1.00 65.28           H  
ATOM   1024  HA  LEU C 113      58.705  22.237   0.291  1.00 64.06           H  
ATOM   1025  HB2 LEU C 113      56.745  20.592   0.254  1.00 61.06           H  
ATOM   1026  HB3 LEU C 113      55.876  21.672   1.334  1.00 61.06           H  
ATOM   1027  HG  LEU C 113      55.657  23.358  -0.380  1.00 59.58           H  
ATOM   1028 HD11 LEU C 113      57.787  23.137  -1.618  1.00 60.69           H  
ATOM   1029 HD12 LEU C 113      57.322  21.522  -2.183  1.00 60.69           H  
ATOM   1030 HD13 LEU C 113      56.431  22.953  -2.724  1.00 60.69           H  
ATOM   1031 HD21 LEU C 113      54.956  20.597  -1.478  1.00 58.91           H  
ATOM   1032 HD22 LEU C 113      54.030  21.488  -0.257  1.00 58.91           H  
ATOM   1033 HD23 LEU C 113      54.179  22.135  -1.887  1.00 58.91           H  
ATOM   1034  N   ILE C 114      58.076  23.769   2.931  1.00 67.34           N  
ATOM   1035  CA  ILE C 114      58.033  25.070   3.599  1.00 69.20           C  
ATOM   1036  C   ILE C 114      59.203  25.957   3.065  1.00 73.50           C  
ATOM   1037  O   ILE C 114      59.184  27.178   3.232  1.00 77.10           O  
ATOM   1038  CB  ILE C 114      58.094  24.914   5.140  1.00 69.45           C  
ATOM   1039  CG1 ILE C 114      57.037  23.931   5.697  1.00 68.00           C  
ATOM   1040  CG2 ILE C 114      57.968  26.263   5.861  1.00 70.77           C  
ATOM   1041  CD1 ILE C 114      55.592  24.263   5.346  1.00 67.12           C  
ATOM   1042  H   ILE C 114      58.359  22.955   3.458  1.00 67.34           H  
ATOM   1043  HA  ILE C 114      57.103  25.567   3.298  1.00 69.20           H  
ATOM   1044  HB  ILE C 114      59.077  24.500   5.405  1.00 69.45           H  
ATOM   1045 HG12 ILE C 114      57.259  22.920   5.345  1.00 68.00           H  
ATOM   1046 HG13 ILE C 114      57.132  23.885   6.788  1.00 68.00           H  
ATOM   1047 HG21 ILE C 114      58.860  26.879   5.707  1.00 70.77           H  
ATOM   1048 HG22 ILE C 114      57.099  26.829   5.510  1.00 70.77           H  
ATOM   1049 HG23 ILE C 114      57.868  26.123   6.943  1.00 70.77           H  
ATOM   1050 HD11 ILE C 114      55.302  25.247   5.725  1.00 67.12           H  
ATOM   1051 HD12 ILE C 114      55.423  24.244   4.265  1.00 67.12           H  
ATOM   1052 HD13 ILE C 114      54.922  23.522   5.791  1.00 67.12           H  
ATOM   1053  N   GLN C 115      60.228  25.315   2.555  1.00 75.86           N  
ATOM   1054  CA  GLN C 115      61.359  25.991   1.941  1.00 77.95           C  
ATOM   1055  C   GLN C 115      61.153  26.071   0.407  1.00 79.43           C  
ATOM   1056  O   GLN C 115      60.889  25.077  -0.234  1.00 78.81           O  
ATOM   1057  CB  GLN C 115      62.681  25.262   2.223  1.00 80.59           C  
ATOM   1058  CG  GLN C 115      63.084  25.318   3.697  1.00 83.06           C  
ATOM   1059  CD  GLN C 115      63.339  26.737   4.177  1.00 84.06           C  
ATOM   1060  NE2 GLN C 115      62.915  27.080   5.268  1.00 81.82           N  
ATOM   1061  OE1 GLN C 115      64.021  27.547   3.398  1.00 85.51           O  
ATOM   1062  H   GLN C 115      60.240  24.306   2.548  1.00 75.86           H  
ATOM   1063  HA  GLN C 115      61.423  27.002   2.345  1.00 77.95           H  
ATOM   1064  HB2 GLN C 115      62.601  24.211   1.920  1.00 80.59           H  
ATOM   1065  HB3 GLN C 115      63.478  25.701   1.609  1.00 80.59           H  
ATOM   1066  HG2 GLN C 115      64.013  24.756   3.844  1.00 83.06           H  
ATOM   1067  HG3 GLN C 115      62.318  24.839   4.318  1.00 83.06           H  
ATOM   1068 HE21 GLN C 115      62.395  26.427   5.837  1.00 81.82           H  
ATOM   1069 HE22 GLN C 115      63.084  28.018   5.603  1.00 81.82           H  
ATOM   1070  N   LYS C 116      61.223  27.271  -0.154  1.00 79.16           N  
ATOM   1071  CA  LYS C 116      60.519  28.475   0.318  1.00 78.13           C  
ATOM   1072  C   LYS C 116      59.807  29.119  -0.905  1.00 74.17           C  
ATOM   1073  O   LYS C 116      59.744  30.309  -1.106  1.00 74.15           O  
ATOM   1074  CB  LYS C 116      61.393  29.464   1.107  1.00  0.00           C  
ATOM   1075  CG  LYS C 116      62.871  29.487   0.706  1.00  0.00           C  
ATOM   1076  CD  LYS C 116      63.638  30.579   1.465  1.00  0.00           C  
ATOM   1077  CE  LYS C 116      65.146  30.354   1.439  1.00  0.00           C  
ATOM   1078  NZ  LYS C 116      65.533  29.408   2.507  1.00  0.00           N1+
ATOM   1079  H   LYS C 116      61.785  27.419  -0.992  1.00 79.16           H  
ATOM   1080  HA  LYS C 116      59.698  28.152   0.969  1.00 78.13           H  
ATOM   1081  HB2 LYS C 116      61.344  29.196   2.170  1.00  0.00           H  
ATOM   1082  HB3 LYS C 116      60.976  30.476   1.045  1.00  0.00           H  
ATOM   1083  HG2 LYS C 116      62.966  29.666  -0.372  1.00  0.00           H  
ATOM   1084  HG3 LYS C 116      63.317  28.508   0.911  1.00  0.00           H  
ATOM   1085  HD2 LYS C 116      63.288  30.649   2.503  1.00  0.00           H  
ATOM   1086  HD3 LYS C 116      63.415  31.543   0.992  1.00  0.00           H  
ATOM   1087  HE2 LYS C 116      65.691  31.281   1.641  1.00  0.00           H  
ATOM   1088  HE3 LYS C 116      65.486  29.933   0.489  1.00  0.00           H  
ATOM   1089  HZ1 LYS C 116      65.498  29.845   3.435  1.00  0.00           H  
ATOM   1090  HZ2 LYS C 116      64.894  28.586   2.596  1.00  0.00           H  
ATOM   1091  HZ3 LYS C 116      66.476  29.026   2.379  1.00  0.00           H  
ATOM   1092  N   ASP C 117      59.209  28.232  -1.683  1.00 70.49           N  
ATOM   1093  CA  ASP C 117      58.208  28.531  -2.725  1.00 67.29           C  
ATOM   1094  C   ASP C 117      56.827  28.289  -2.052  1.00 63.13           C  
ATOM   1095  O   ASP C 117      56.132  29.209  -1.701  1.00 60.56           O  
ATOM   1096  CB  ASP C 117      58.498  27.688  -3.952  1.00 67.28           C  
ATOM   1097  CG  ASP C 117      57.286  27.826  -4.816  1.00 65.79           C  
ATOM   1098  OD1 ASP C 117      57.126  28.846  -5.469  1.00 65.26           O  
ATOM   1099  OD2 ASP C 117      56.478  26.897  -4.809  1.00 64.47           O1-
ATOM   1100  H   ASP C 117      59.426  27.251  -1.574  1.00 70.49           H  
ATOM   1101  HA  ASP C 117      58.260  29.596  -2.979  1.00 67.29           H  
ATOM   1102  HB2 ASP C 117      58.672  26.633  -3.706  1.00 67.28           H  
ATOM   1103  HB3 ASP C 117      59.391  28.048  -4.474  1.00 67.28           H  
ATOM   1104  N   ARG C 118      56.566  27.034  -1.758  1.00 61.37           N  
ATOM   1105  CA  ARG C 118      55.418  26.531  -1.009  1.00 58.98           C  
ATOM   1106  C   ARG C 118      54.188  26.194  -1.896  1.00 55.45           C  
ATOM   1107  O   ARG C 118      53.084  26.040  -1.366  1.00 52.94           O  
ATOM   1108  CB  ARG C 118      54.955  27.395   0.177  1.00 60.11           C  
ATOM   1109  CG  ARG C 118      56.045  27.939   1.106  1.00 64.19           C  
ATOM   1110  CD  ARG C 118      55.498  29.051   2.004  1.00 66.75           C  
ATOM   1111  NE  ARG C 118      54.967  30.173   1.206  1.00 68.99           N  
ATOM   1112  CZ  ARG C 118      54.221  31.162   1.685  1.00 72.19           C  
ATOM   1113  NH1 ARG C 118      54.049  31.306   2.994  1.00 75.43           N  
ATOM   1114  NH2 ARG C 118      53.629  32.001   0.845  1.00 73.13           N1+
ATOM   1115  H   ARG C 118      57.198  26.314  -2.077  1.00 61.37           H  
ATOM   1116  HA  ARG C 118      55.751  25.568  -0.613  1.00 58.98           H  
ATOM   1117  HB2 ARG C 118      54.334  28.207  -0.217  1.00 60.11           H  
ATOM   1118  HB3 ARG C 118      54.278  26.797   0.795  1.00 60.11           H  
ATOM   1119  HG2 ARG C 118      56.897  28.340   0.553  1.00 64.19           H  
ATOM   1120  HG3 ARG C 118      56.431  27.125   1.726  1.00 64.19           H  
ATOM   1121  HD2 ARG C 118      56.305  29.435   2.635  1.00 66.75           H  
ATOM   1122  HD3 ARG C 118      54.694  28.651   2.632  1.00 66.75           H  
ATOM   1123  HE  ARG C 118      55.053  30.093   0.203  1.00 68.99           H  
ATOM   1124 HH11 ARG C 118      53.468  32.053   3.348  1.00 75.43           H  
ATOM   1125 HH12 ARG C 118      54.499  30.669   3.636  1.00 75.43           H  
ATOM   1126 HH21 ARG C 118      53.747  31.885  -0.151  1.00 73.13           H  
ATOM   1127 HH22 ARG C 118      53.060  32.755   1.202  1.00 73.13           H  
ATOM   1128  N   THR C 119      54.409  25.956  -3.189  1.00 54.49           N  
ATOM   1129  CA  THR C 119      53.342  25.528  -4.081  1.00 51.75           C  
ATOM   1130  C   THR C 119      53.186  23.997  -4.161  1.00 50.38           C  
ATOM   1131  O   THR C 119      54.157  23.239  -4.139  1.00 50.37           O  
ATOM   1132  CB  THR C 119      53.435  26.062  -5.527  1.00 51.69           C  
ATOM   1133  OG1 THR C 119      54.665  25.713  -6.159  1.00 54.27           O  
ATOM   1134  CG2 THR C 119      53.230  27.567  -5.595  1.00 52.62           C  
ATOM   1135  H   THR C 119      55.342  26.065  -3.560  1.00 54.49           H  
ATOM   1136  HA  THR C 119      52.418  25.917  -3.654  1.00 51.75           H  
ATOM   1137  HB  THR C 119      52.649  25.600  -6.137  1.00 51.69           H  
ATOM   1138 HG21 THR C 119      52.221  27.841  -5.278  1.00 52.62           H  
ATOM   1139 HG22 THR C 119      53.946  28.092  -4.957  1.00 52.62           H  
ATOM   1140 HG23 THR C 119      53.376  27.926  -6.619  1.00 52.62           H  
ATOM   1141  HG1 THR C 119      55.392  26.161  -5.649  1.00 54.27           H  
ATOM   1142  N   PHE C 120      51.940  23.607  -4.408  1.00 48.55           N  
ATOM   1143  CA  PHE C 120      51.582  22.281  -4.883  1.00 47.28           C  
ATOM   1144  C   PHE C 120      50.563  22.451  -6.033  1.00 45.66           C  
ATOM   1145  O   PHE C 120      49.937  23.496  -6.211  1.00 44.44           O  
ATOM   1146  CB  PHE C 120      51.133  21.320  -3.780  1.00 46.88           C  
ATOM   1147  CG  PHE C 120      49.756  21.561  -3.216  1.00 45.66           C  
ATOM   1148  CD1 PHE C 120      49.549  22.514  -2.214  1.00 45.14           C  
ATOM   1149  CD2 PHE C 120      48.669  20.792  -3.649  1.00 43.72           C  
ATOM   1150  CE1 PHE C 120      48.288  22.703  -1.665  1.00 43.83           C  
ATOM   1151  CE2 PHE C 120      47.412  20.976  -3.097  1.00 42.57           C  
ATOM   1152  CZ  PHE C 120      47.220  21.928  -2.105  1.00 42.74           C  
ATOM   1153  H   PHE C 120      51.204  24.290  -4.304  1.00 48.55           H  
ATOM   1154  HA  PHE C 120      52.488  21.854  -5.332  1.00 47.28           H  
ATOM   1155  HB2 PHE C 120      51.167  20.292  -4.164  1.00 46.88           H  
ATOM   1156  HB3 PHE C 120      51.857  21.337  -2.955  1.00 46.88           H  
ATOM   1157  HD1 PHE C 120      50.379  23.110  -1.864  1.00 45.14           H  
ATOM   1158  HD2 PHE C 120      48.811  20.049  -4.420  1.00 43.72           H  
ATOM   1159  HE1 PHE C 120      48.138  23.449  -0.899  1.00 43.83           H  
ATOM   1160  HE2 PHE C 120      46.581  20.378  -3.440  1.00 42.57           H  
ATOM   1161  HZ  PHE C 120      46.239  22.067  -1.674  1.00 42.74           H  
ATOM   1162  N   ALA C 121      50.442  21.391  -6.829  1.00 45.60           N  
ATOM   1163  CA  ALA C 121      49.613  21.362  -8.017  1.00 44.52           C  
ATOM   1164  C   ALA C 121      48.252  20.750  -7.659  1.00 43.59           C  
ATOM   1165  O   ALA C 121      48.164  19.624  -7.182  1.00 43.62           O  
ATOM   1166  CB  ALA C 121      50.287  20.527  -9.100  1.00 45.69           C  
ATOM   1167  H   ALA C 121      50.941  20.546  -6.593  1.00 45.60           H  
ATOM   1168  HA  ALA C 121      49.472  22.384  -8.386  1.00 44.52           H  
ATOM   1169  HB1 ALA C 121      51.112  21.082  -9.555  1.00 45.69           H  
ATOM   1170  HB2 ALA C 121      50.704  19.599  -8.697  1.00 45.69           H  
ATOM   1171  HB3 ALA C 121      49.587  20.242  -9.885  1.00 45.69           H  
ATOM   1172  N   VAL C 122      47.189  21.508  -7.911  1.00 43.24           N  
ATOM   1173  CA  VAL C 122      45.824  21.010  -7.818  1.00 43.77           C  
ATOM   1174  C   VAL C 122      45.410  20.757  -9.277  1.00 45.62           C  
ATOM   1175  O   VAL C 122      45.406  21.659 -10.119  1.00 45.65           O  
ATOM   1176  CB  VAL C 122      44.847  21.990  -7.147  1.00 42.07           C  
ATOM   1177  CG1 VAL C 122      43.436  21.388  -7.124  1.00 42.08           C  
ATOM   1178  CG2 VAL C 122      45.280  22.304  -5.716  1.00 41.86           C  
ATOM   1179  H   VAL C 122      47.326  22.459  -8.221  1.00 43.24           H  
ATOM   1180  HA  VAL C 122      45.824  20.062  -7.265  1.00 43.77           H  
ATOM   1181  HB  VAL C 122      44.816  22.933  -7.707  1.00 42.07           H  
ATOM   1182 HG11 VAL C 122      42.993  21.382  -8.125  1.00 42.08           H  
ATOM   1183 HG12 VAL C 122      43.450  20.356  -6.755  1.00 42.08           H  
ATOM   1184 HG13 VAL C 122      42.771  21.958  -6.471  1.00 42.08           H  
ATOM   1185 HG21 VAL C 122      45.249  21.404  -5.096  1.00 41.86           H  
ATOM   1186 HG22 VAL C 122      46.296  22.707  -5.686  1.00 41.86           H  
ATOM   1187 HG23 VAL C 122      44.614  23.046  -5.264  1.00 41.86           H  
ATOM   1188  N   LEU C 123      45.070  19.500  -9.552  1.00 47.55           N  
ATOM   1189  CA  LEU C 123      44.769  19.033 -10.893  1.00 49.48           C  
ATOM   1190  C   LEU C 123      43.298  19.373 -11.228  1.00 51.60           C  
ATOM   1191  O   LEU C 123      42.400  19.277 -10.389  1.00 52.24           O  
ATOM   1192  CB  LEU C 123      44.956  17.513 -11.010  1.00 49.30           C  
ATOM   1193  CG  LEU C 123      46.404  17.019 -10.816  1.00 49.77           C  
ATOM   1194  CD1 LEU C 123      46.430  15.488 -10.790  1.00 51.17           C  
ATOM   1195  CD2 LEU C 123      47.346  17.530 -11.907  1.00 49.37           C  
ATOM   1196  H   LEU C 123      44.964  18.843  -8.792  1.00 47.55           H  
ATOM   1197  HA  LEU C 123      45.421  19.560 -11.598  1.00 49.48           H  
ATOM   1198  HB2 LEU C 123      44.316  17.021 -10.266  1.00 49.30           H  
ATOM   1199  HB3 LEU C 123      44.586  17.183 -11.986  1.00 49.30           H  
ATOM   1200  HG  LEU C 123      46.778  17.373  -9.848  1.00 49.77           H  
ATOM   1201 HD11 LEU C 123      45.806  15.103  -9.976  1.00 51.17           H  
ATOM   1202 HD12 LEU C 123      46.062  15.064 -11.728  1.00 51.17           H  
ATOM   1203 HD13 LEU C 123      47.448  15.117 -10.634  1.00 51.17           H  
ATOM   1204 HD21 LEU C 123      46.991  17.252 -12.904  1.00 49.37           H  
ATOM   1205 HD22 LEU C 123      47.440  18.618 -11.870  1.00 49.37           H  
ATOM   1206 HD23 LEU C 123      48.352  17.115 -11.779  1.00 49.37           H  
ATOM   1207  N   ALA C 124      43.092  19.751 -12.486  1.00 54.48           N  
ATOM   1208  CA  ALA C 124      41.775  19.833 -13.081  1.00 56.96           C  
ATOM   1209  C   ALA C 124      41.569  18.453 -13.713  1.00 59.61           C  
ATOM   1210  O   ALA C 124      42.146  18.077 -14.730  1.00 64.11           O  
ATOM   1211  CB  ALA C 124      41.650  20.926 -14.125  1.00 56.29           C  
ATOM   1212  H   ALA C 124      43.888  19.993 -13.059  1.00 54.48           H  
ATOM   1213  HA  ALA C 124      41.035  20.012 -12.295  1.00 56.96           H  
ATOM   1214  HB1 ALA C 124      41.940  21.900 -13.719  1.00 56.29           H  
ATOM   1215  HB2 ALA C 124      42.272  20.720 -14.997  1.00 56.29           H  
ATOM   1216  HB3 ALA C 124      40.616  20.997 -14.482  1.00 56.29           H  
ATOM   1217  N   TYR C 125      40.761  17.663 -13.009  1.00 60.86           N  
ATOM   1218  CA  TYR C 125      40.444  16.298 -13.391  1.00 63.39           C  
ATOM   1219  C   TYR C 125      39.482  16.355 -14.597  1.00 66.40           C  
ATOM   1220  O   TYR C 125      38.726  17.320 -14.788  1.00 65.69           O  
ATOM   1221  CB  TYR C 125      39.765  15.514 -12.258  1.00 62.03           C  
ATOM   1222  CG  TYR C 125      40.732  15.045 -11.198  1.00 61.54           C  
ATOM   1223  CD1 TYR C 125      41.308  13.773 -11.289  1.00 61.86           C  
ATOM   1224  CD2 TYR C 125      41.057  15.842 -10.089  1.00 59.94           C  
ATOM   1225  CE1 TYR C 125      42.187  13.311 -10.316  1.00 60.86           C  
ATOM   1226  CE2 TYR C 125      41.934  15.386  -9.111  1.00 59.10           C  
ATOM   1227  CZ  TYR C 125      42.495  14.122  -9.230  1.00 59.29           C  
ATOM   1228  OH  TYR C 125      43.343  13.694  -8.250  1.00 57.93           O  
ATOM   1229  H   TYR C 125      40.314  18.023 -12.178  1.00 60.86           H  
ATOM   1230  HA  TYR C 125      41.379  15.824 -13.696  1.00 63.39           H  
ATOM   1231  HB2 TYR C 125      38.979  16.121 -11.786  1.00 62.03           H  
ATOM   1232  HB3 TYR C 125      39.243  14.635 -12.658  1.00 62.03           H  
ATOM   1233  HD1 TYR C 125      41.066  13.139 -12.130  1.00 61.86           H  
ATOM   1234  HD2 TYR C 125      40.619  16.824  -9.994  1.00 59.94           H  
ATOM   1235  HE1 TYR C 125      42.627  12.329 -10.403  1.00 60.86           H  
ATOM   1236  HE2 TYR C 125      42.176  16.011  -8.264  1.00 59.10           H  
ATOM   1237  HH  TYR C 125      43.613  12.786  -8.470  1.00 57.93           H  
ATOM   1238  N   SER C 126      39.501  15.266 -15.371  1.00 68.79           N  
ATOM   1239  CA  SER C 126      38.579  15.082 -16.480  1.00 67.93           C  
ATOM   1240  C   SER C 126      37.232  14.828 -15.887  1.00 68.97           C  
ATOM   1241  O   SER C 126      36.558  14.079 -15.164  1.00 69.27           O  
ATOM   1242  CB  SER C 126      39.032  13.901 -17.344  1.00  0.00           C  
ATOM   1243  OG  SER C 126      38.098  13.471 -18.340  1.00  0.00           O  
ATOM   1244  H   SER C 126      40.188  14.563 -15.184  1.00 68.79           H  
ATOM   1245  HA  SER C 126      38.511  15.996 -17.080  1.00 67.93           H  
ATOM   1246  HB2 SER C 126      39.942  14.200 -17.871  1.00  0.00           H  
ATOM   1247  HB3 SER C 126      39.283  13.034 -16.721  1.00  0.00           H  
ATOM   1248  HG  SER C 126      37.614  12.730 -17.909  1.00  0.00           H  
ATOM   1249  N   ASN C 127      35.831  14.790 -16.791  1.00  0.00           N  
ATOM   1250  CA  ASN C 127      34.449  14.570 -16.269  1.00  0.00           C  
ATOM   1251  C   ASN C 127      34.052  13.086 -16.488  1.00  0.00           C  
ATOM   1252  O   ASN C 127      32.902  12.692 -16.669  1.00  0.00           O  
ATOM   1253  CB  ASN C 127      33.444  15.489 -16.957  1.00  0.00           C  
ATOM   1254  CG  ASN C 127      33.787  16.948 -16.760  1.00  0.00           C  
ATOM   1255  OD1 ASN C 127      34.236  17.628 -17.680  1.00  0.00           O  
ATOM   1256  ND2 ASN C 127      33.565  17.448 -15.541  1.00  0.00           N  
ATOM   1257  H   ASN C 127      35.928  14.941 -17.785  1.00  0.00           H  
ATOM   1258  HA  ASN C 127      34.435  14.761 -15.189  1.00  0.00           H  
ATOM   1259  HB2 ASN C 127      33.409  15.288 -18.035  1.00  0.00           H  
ATOM   1260  HB3 ASN C 127      32.432  15.316 -16.570  1.00  0.00           H  
ATOM   1261 HD21 ASN C 127      33.769  18.417 -15.344  1.00  0.00           H  
ATOM   1262 HD22 ASN C 127      33.200  16.850 -14.812  1.00  0.00           H  
ATOM   1263  N   VAL C 128      35.116  12.232 -16.409  1.00  0.00           N  
ATOM   1264  CA  VAL C 128      35.117  10.780 -16.496  1.00  0.00           C  
ATOM   1265  C   VAL C 128      36.581  10.392 -16.181  1.00  0.00           C  
ATOM   1266  O   VAL C 128      37.544  11.001 -16.647  1.00  0.00           O  
ATOM   1267  CB  VAL C 128      34.639  10.243 -17.862  1.00  0.00           C  
ATOM   1268  CG1 VAL C 128      35.502  10.699 -19.042  1.00  0.00           C  
ATOM   1269  CG2 VAL C 128      34.530   8.716 -17.854  1.00  0.00           C  
ATOM   1270  H   VAL C 128      36.013  12.673 -16.265  1.00  0.00           H  
ATOM   1271  HA  VAL C 128      34.457  10.417 -15.700  1.00  0.00           H  
ATOM   1272  HB  VAL C 128      33.627  10.629 -18.042  1.00  0.00           H  
ATOM   1273 HG11 VAL C 128      35.582  11.790 -19.080  1.00  0.00           H  
ATOM   1274 HG12 VAL C 128      36.513  10.280 -18.994  1.00  0.00           H  
ATOM   1275 HG13 VAL C 128      35.058  10.371 -19.989  1.00  0.00           H  
ATOM   1276 HG21 VAL C 128      35.512   8.239 -17.767  1.00  0.00           H  
ATOM   1277 HG22 VAL C 128      33.907   8.373 -17.021  1.00  0.00           H  
ATOM   1278 HG23 VAL C 128      34.070   8.358 -18.782  1.00  0.00           H  
ATOM   1279  N   GLN C 129      36.730   9.315 -15.325  1.00  0.00           N  
ATOM   1280  CA  GLN C 129      38.035   8.881 -14.810  1.00  0.00           C  
ATOM   1281  C   GLN C 129      38.749   8.032 -15.898  1.00  0.00           C  
ATOM   1282  O   GLN C 129      38.146   7.623 -16.887  1.00  0.00           O  
ATOM   1283  CB  GLN C 129      37.854   8.048 -13.529  1.00  0.00           C  
ATOM   1284  CG  GLN C 129      37.187   8.791 -12.373  1.00  0.00           C  
ATOM   1285  CD  GLN C 129      37.887  10.028 -11.844  1.00  0.00           C  
ATOM   1286  NE2 GLN C 129      39.112  10.145 -11.850  1.00  0.00           N  
ATOM   1287  OE1 GLN C 129      37.091  10.949 -11.293  1.00  0.00           O  
ATOM   1288  H   GLN C 129      35.917   8.779 -15.055  1.00  0.00           H  
ATOM   1289  HA  GLN C 129      38.647   9.771 -14.629  1.00  0.00           H  
ATOM   1290  HB2 GLN C 129      37.238   7.168 -13.764  1.00  0.00           H  
ATOM   1291  HB3 GLN C 129      38.811   7.641 -13.188  1.00  0.00           H  
ATOM   1292  HG2 GLN C 129      36.170   9.083 -12.664  1.00  0.00           H  
ATOM   1293  HG3 GLN C 129      37.087   8.102 -11.526  1.00  0.00           H  
ATOM   1294 HE21 GLN C 129      39.686   9.431 -12.275  1.00  0.00           H  
ATOM   1295 HE22 GLN C 129      39.544  10.956 -11.431  1.00  0.00           H  
ATOM   1296  N   GLU C 130      40.053   7.718 -15.601  1.00  0.00           N  
ATOM   1297  CA  GLU C 130      41.040   7.033 -16.451  1.00  0.00           C  
ATOM   1298  C   GLU C 130      41.771   8.095 -17.298  1.00  0.00           C  
ATOM   1299  O   GLU C 130      42.985   8.060 -17.507  1.00  0.00           O  
ATOM   1300  CB  GLU C 130      40.449   5.920 -17.328  1.00  0.00           C  
ATOM   1301  CG  GLU C 130      41.499   4.945 -17.859  1.00  0.00           C  
ATOM   1302  CD  GLU C 130      42.096   4.039 -16.809  1.00  0.00           C  
ATOM   1303  OE1 GLU C 130      41.699   4.019 -15.645  1.00  0.00           O  
ATOM   1304  OE2 GLU C 130      43.104   3.234 -17.258  1.00  0.00           O1-
ATOM   1305  H   GLU C 130      40.357   7.938 -14.663  1.00  0.00           H  
ATOM   1306  HA  GLU C 130      41.777   6.630 -15.748  1.00  0.00           H  
ATOM   1307  HB2 GLU C 130      39.933   6.357 -18.191  1.00  0.00           H  
ATOM   1308  HB3 GLU C 130      39.697   5.359 -16.759  1.00  0.00           H  
ATOM   1309  HG2 GLU C 130      42.306   5.485 -18.366  1.00  0.00           H  
ATOM   1310  HG3 GLU C 130      41.027   4.297 -18.608  1.00  0.00           H  
ATOM   1311  N   ARG C 131      40.967   9.062 -17.856  1.00  0.00           N  
ATOM   1312  CA  ARG C 131      41.529  10.223 -18.527  1.00  0.00           C  
ATOM   1313  C   ARG C 131      41.932  11.316 -17.487  1.00  0.00           C  
ATOM   1314  O   ARG C 131      41.663  12.497 -17.682  1.00  0.00           O  
ATOM   1315  CB  ARG C 131      40.508  10.891 -19.456  1.00  0.00           C  
ATOM   1316  CG  ARG C 131      39.890  10.054 -20.566  1.00  0.00           C  
ATOM   1317  CD  ARG C 131      38.939  10.917 -21.408  1.00  0.00           C  
ATOM   1318  NE  ARG C 131      39.678  11.923 -22.201  1.00  0.00           N  
ATOM   1319  CZ  ARG C 131      40.020  13.169 -21.825  1.00  0.00           C  
ATOM   1320  NH1 ARG C 131      40.811  13.894 -22.628  1.00  0.00           N  
ATOM   1321  NH2 ARG C 131      39.594  13.706 -20.671  1.00  0.00           N1+
ATOM   1322  H   ARG C 131      39.965   8.947 -17.792  1.00  0.00           H  
ATOM   1323  HA  ARG C 131      42.428   9.933 -19.082  1.00  0.00           H  
ATOM   1324  HB2 ARG C 131      39.689  11.296 -18.849  1.00  0.00           H  
ATOM   1325  HB3 ARG C 131      41.023  11.740 -19.915  1.00  0.00           H  
ATOM   1326  HG2 ARG C 131      40.678   9.636 -21.202  1.00  0.00           H  
ATOM   1327  HG3 ARG C 131      39.327   9.218 -20.137  1.00  0.00           H  
ATOM   1328  HD2 ARG C 131      38.416  10.279 -22.129  1.00  0.00           H  
ATOM   1329  HD3 ARG C 131      38.166  11.408 -20.809  1.00  0.00           H  
ATOM   1330  HE  ARG C 131      40.039  11.588 -23.085  1.00  0.00           H  
ATOM   1331 HH11 ARG C 131      41.078  14.830 -22.362  1.00  0.00           H  
ATOM   1332 HH12 ARG C 131      41.138  13.502 -23.500  1.00  0.00           H  
ATOM   1333 HH21 ARG C 131      39.873  14.644 -20.419  1.00  0.00           H  
ATOM   1334 HH22 ARG C 131      39.000  13.172 -20.055  1.00  0.00           H  
ATOM   1335  N   GLU C 132      42.590  10.852 -16.349  1.00 70.26           N  
ATOM   1336  CA  GLU C 132      42.596  11.525 -15.062  1.00 71.10           C  
ATOM   1337  C   GLU C 132      42.641  13.069 -15.114  1.00 71.93           C  
ATOM   1338  O   GLU C 132      41.629  13.698 -14.771  1.00 71.62           O  
ATOM   1339  CB  GLU C 132      43.679  10.950 -14.138  1.00  0.00           C  
ATOM   1340  CG  GLU C 132      43.385   9.512 -13.693  1.00  0.00           C  
ATOM   1341  CD  GLU C 132      42.085   9.456 -12.931  1.00  0.00           C  
ATOM   1342  OE1 GLU C 132      41.098   8.868 -13.368  1.00  0.00           O  
ATOM   1343  OE2 GLU C 132      42.065  10.170 -11.769  1.00  0.00           O1-
ATOM   1344  H   GLU C 132      42.909   9.913 -16.470  1.00 70.26           H  
ATOM   1345  HA  GLU C 132      41.608  11.305 -14.638  1.00 71.10           H  
ATOM   1346  HB2 GLU C 132      43.784  11.590 -13.253  1.00  0.00           H  
ATOM   1347  HB3 GLU C 132      44.651  10.966 -14.647  1.00  0.00           H  
ATOM   1348  HG2 GLU C 132      44.188   9.157 -13.038  1.00  0.00           H  
ATOM   1349  HG3 GLU C 132      43.346   8.832 -14.551  1.00  0.00           H  
ATOM   1350  N   ALA C 133      43.761  13.657 -15.546  1.00 70.45           N  
ATOM   1351  CA  ALA C 133      43.921  15.110 -15.514  1.00 66.61           C  
ATOM   1352  C   ALA C 133      44.562  15.668 -16.797  1.00 66.84           C  
ATOM   1353  O   ALA C 133      45.272  14.965 -17.521  1.00 68.86           O  
ATOM   1354  CB  ALA C 133      44.750  15.523 -14.309  1.00 66.23           C  
ATOM   1355  H   ALA C 133      44.512  13.090 -15.912  1.00 70.45           H  
ATOM   1356  HA  ALA C 133      42.929  15.567 -15.432  1.00 66.61           H  
ATOM   1357  HB1 ALA C 133      44.270  15.192 -13.382  1.00 66.23           H  
ATOM   1358  HB2 ALA C 133      45.751  15.078 -14.347  1.00 66.23           H  
ATOM   1359  HB3 ALA C 133      44.872  16.610 -14.268  1.00 66.23           H  
ATOM   1360  N   GLN C 134      44.293  16.945 -17.060  1.00 65.14           N  
ATOM   1361  CA  GLN C 134      44.846  17.645 -18.230  1.00 64.70           C  
ATOM   1362  C   GLN C 134      45.385  19.077 -17.911  1.00 62.52           C  
ATOM   1363  O   GLN C 134      46.320  19.548 -18.561  1.00 62.54           O  
ATOM   1364  CB  GLN C 134      43.802  17.738 -19.366  1.00 65.26           C  
ATOM   1365  CG  GLN C 134      43.743  16.509 -20.283  1.00 67.70           C  
ATOM   1366  CD  GLN C 134      42.621  15.544 -19.944  1.00 69.35           C  
ATOM   1367  OE1 GLN C 134      41.471  15.687 -20.384  1.00 67.56           O  
ATOM   1368  NE2 GLN C 134      42.957  14.541 -19.134  1.00 71.31           N  
ATOM   1369  H   GLN C 134      43.679  17.450 -16.438  1.00 65.14           H  
ATOM   1370  HA  GLN C 134      45.724  17.088 -18.580  1.00 64.70           H  
ATOM   1371  HB2 GLN C 134      42.811  17.964 -18.954  1.00 65.26           H  
ATOM   1372  HB3 GLN C 134      44.073  18.586 -20.007  1.00 65.26           H  
ATOM   1373  HG2 GLN C 134      44.702  15.979 -20.310  1.00 67.70           H  
ATOM   1374  HG3 GLN C 134      43.551  16.842 -21.311  1.00 67.70           H  
ATOM   1375 HE21 GLN C 134      43.906  14.460 -18.797  1.00 71.31           H  
ATOM   1376 HE22 GLN C 134      42.264  13.861 -18.857  1.00 71.31           H  
ATOM   1377  N   PHE C 135      44.711  19.773 -16.995  1.00 59.52           N  
ATOM   1378  CA  PHE C 135      44.959  21.183 -16.648  1.00 56.90           C  
ATOM   1379  C   PHE C 135      45.045  21.252 -15.104  1.00 54.52           C  
ATOM   1380  O   PHE C 135      44.827  20.242 -14.424  1.00 53.00           O  
ATOM   1381  CB  PHE C 135      43.828  22.098 -17.163  1.00 56.84           C  
ATOM   1382  CG  PHE C 135      43.880  22.419 -18.640  1.00 58.38           C  
ATOM   1383  CD1 PHE C 135      44.469  23.603 -19.085  1.00 60.22           C  
ATOM   1384  CD2 PHE C 135      43.303  21.566 -19.577  1.00 59.25           C  
ATOM   1385  CE1 PHE C 135      44.503  23.915 -20.439  1.00 61.46           C  
ATOM   1386  CE2 PHE C 135      43.335  21.869 -20.931  1.00 60.58           C  
ATOM   1387  CZ  PHE C 135      43.934  23.046 -21.364  1.00 62.07           C  
ATOM   1388  H   PHE C 135      44.010  19.297 -16.445  1.00 59.52           H  
ATOM   1389  HA  PHE C 135      45.928  21.483 -17.044  1.00 56.90           H  
ATOM   1390  HB2 PHE C 135      42.851  21.645 -16.949  1.00 56.84           H  
ATOM   1391  HB3 PHE C 135      43.817  23.048 -16.616  1.00 56.84           H  
ATOM   1392  HD1 PHE C 135      44.904  24.285 -18.369  1.00 60.22           H  
ATOM   1393  HD2 PHE C 135      42.824  20.656 -19.247  1.00 59.25           H  
ATOM   1394  HE1 PHE C 135      44.970  24.830 -20.772  1.00 61.46           H  
ATOM   1395  HE2 PHE C 135      42.894  21.192 -21.647  1.00 60.58           H  
ATOM   1396  HZ  PHE C 135      43.958  23.286 -22.417  1.00 62.07           H  
ATOM   1397  N   GLY C 136      45.289  22.453 -14.571  1.00 52.15           N  
ATOM   1398  CA  GLY C 136      45.183  22.704 -13.147  1.00 50.28           C  
ATOM   1399  C   GLY C 136      45.656  24.088 -12.715  1.00 49.46           C  
ATOM   1400  O   GLY C 136      45.812  25.016 -13.511  1.00 49.99           O  
ATOM   1401  H   GLY C 136      45.549  23.213 -15.184  1.00 52.15           H  
ATOM   1402  HA2 GLY C 136      44.128  22.610 -12.870  1.00 50.28           H  
ATOM   1403  HA3 GLY C 136      45.737  21.928 -12.618  1.00 50.28           H  
ATOM   1404  N   THR C 137      45.842  24.228 -11.403  1.00 48.25           N  
ATOM   1405  CA  THR C 137      46.183  25.495 -10.741  1.00 46.67           C  
ATOM   1406  C   THR C 137      47.273  25.210  -9.686  1.00 45.55           C  
ATOM   1407  O   THR C 137      47.243  24.196  -8.984  1.00 44.17           O  
ATOM   1408  CB  THR C 137      44.939  26.100 -10.060  1.00 46.02           C  
ATOM   1409  OG1 THR C 137      43.953  26.418 -11.052  1.00 45.31           O  
ATOM   1410  CG2 THR C 137      45.213  27.389  -9.298  1.00 45.93           C  
ATOM   1411  H   THR C 137      45.746  23.419 -10.805  1.00 48.25           H  
ATOM   1412  HA  THR C 137      46.564  26.176 -11.505  1.00 46.67           H  
ATOM   1413  HB  THR C 137      44.502  25.361  -9.376  1.00 46.02           H  
ATOM   1414 HG21 THR C 137      45.841  27.214  -8.423  1.00 45.93           H  
ATOM   1415 HG22 THR C 137      45.691  28.135  -9.939  1.00 45.93           H  
ATOM   1416 HG23 THR C 137      44.275  27.834  -8.953  1.00 45.93           H  
ATOM   1417  HG1 THR C 137      43.085  26.180 -10.652  1.00 45.31           H  
ATOM   1418  N   THR C 138      48.238  26.126  -9.588  1.00 44.75           N  
ATOM   1419  CA  THR C 138      49.274  26.079  -8.555  1.00 44.33           C  
ATOM   1420  C   THR C 138      48.662  26.697  -7.284  1.00 43.27           C  
ATOM   1421  O   THR C 138      48.142  27.805  -7.304  1.00 42.77           O  
ATOM   1422  CB  THR C 138      50.569  26.828  -8.928  1.00 44.20           C  
ATOM   1423  OG1 THR C 138      50.312  28.197  -9.259  1.00 42.78           O  
ATOM   1424  CG2 THR C 138      51.264  26.189 -10.121  1.00 45.20           C  
ATOM   1425  H   THR C 138      48.270  26.891 -10.247  1.00 44.75           H  
ATOM   1426  HA  THR C 138      49.516  25.027  -8.369  1.00 44.33           H  
ATOM   1427  HB  THR C 138      51.244  26.822  -8.065  1.00 44.20           H  
ATOM   1428 HG21 THR C 138      51.367  25.109  -9.990  1.00 45.20           H  
ATOM   1429 HG22 THR C 138      50.719  26.389 -11.049  1.00 45.20           H  
ATOM   1430 HG23 THR C 138      52.261  26.624 -10.254  1.00 45.20           H  
ATOM   1431  HG1 THR C 138      51.180  28.608  -9.441  1.00 42.78           H  
ATOM   1432  N   ALA C 139      48.639  25.912  -6.226  1.00 43.51           N  
ATOM   1433  CA  ALA C 139      48.128  26.321  -4.928  1.00 43.59           C  
ATOM   1434  C   ALA C 139      49.328  26.597  -4.009  1.00 45.53           C  
ATOM   1435  O   ALA C 139      50.115  25.691  -3.709  1.00 47.23           O  
ATOM   1436  CB  ALA C 139      47.229  25.240  -4.351  1.00 42.27           C  
ATOM   1437  H   ALA C 139      48.972  24.962  -6.306  1.00 43.51           H  
ATOM   1438  HA  ALA C 139      47.536  27.229  -5.045  1.00 43.59           H  
ATOM   1439  HB1 ALA C 139      46.360  25.082  -4.998  1.00 42.27           H  
ATOM   1440  HB2 ALA C 139      47.757  24.286  -4.263  1.00 42.27           H  
ATOM   1441  HB3 ALA C 139      46.863  25.516  -3.359  1.00 42.27           H  
ATOM   1442  N   GLU C 140      49.466  27.854  -3.605  1.00 45.91           N  
ATOM   1443  CA  GLU C 140      50.561  28.352  -2.769  1.00 47.57           C  
ATOM   1444  C   GLU C 140      50.087  28.248  -1.314  1.00 47.54           C  
ATOM   1445  O   GLU C 140      49.069  28.835  -0.946  1.00 47.27           O  
ATOM   1446  CB  GLU C 140      50.851  29.821  -3.106  1.00 49.71           C  
ATOM   1447  CG  GLU C 140      52.003  30.417  -2.303  1.00 53.31           C  
ATOM   1448  CD  GLU C 140      52.187  31.911  -2.444  1.00 55.83           C  
ATOM   1449  OE1 GLU C 140      53.222  32.399  -1.929  1.00 57.83           O  
ATOM   1450  OE2 GLU C 140      51.328  32.607  -3.037  1.00 55.74           O1-
ATOM   1451  H   GLU C 140      48.740  28.512  -3.848  1.00 45.91           H  
ATOM   1452  HA  GLU C 140      51.450  27.740  -2.925  1.00 47.57           H  
ATOM   1453  HB2 GLU C 140      51.093  29.889  -4.172  1.00 49.71           H  
ATOM   1454  HB3 GLU C 140      49.945  30.422  -2.957  1.00 49.71           H  
ATOM   1455  HG2 GLU C 140      52.939  29.921  -2.589  1.00 53.31           H  
ATOM   1456  HG3 GLU C 140      51.856  30.231  -1.233  1.00 53.31           H  
ATOM   1457  N   ILE C 141      50.831  27.520  -0.489  1.00 48.34           N  
ATOM   1458  CA  ILE C 141      50.533  27.360   0.937  1.00 49.29           C  
ATOM   1459  C   ILE C 141      50.957  28.683   1.623  1.00 50.00           C  
ATOM   1460  O   ILE C 141      52.113  29.100   1.549  1.00 51.49           O  
ATOM   1461  CB  ILE C 141      51.258  26.136   1.549  1.00 50.95           C  
ATOM   1462  CG1 ILE C 141      50.720  24.827   0.928  1.00 50.46           C  
ATOM   1463  CG2 ILE C 141      51.119  26.111   3.076  1.00 50.99           C  
ATOM   1464  CD1 ILE C 141      51.569  23.605   1.252  1.00 50.78           C  
ATOM   1465  H   ILE C 141      51.663  27.063  -0.834  1.00 48.34           H  
ATOM   1466  HA  ILE C 141      49.458  27.219   1.037  1.00 49.29           H  
ATOM   1467  HB  ILE C 141      52.325  26.210   1.322  1.00 50.95           H  
ATOM   1468 HG12 ILE C 141      49.691  24.649   1.264  1.00 50.46           H  
ATOM   1469 HG13 ILE C 141      50.682  24.922  -0.163  1.00 50.46           H  
ATOM   1470 HG21 ILE C 141      51.561  27.000   3.536  1.00 50.99           H  
ATOM   1471 HG22 ILE C 141      50.067  26.065   3.370  1.00 50.99           H  
ATOM   1472 HG23 ILE C 141      51.634  25.250   3.513  1.00 50.99           H  
ATOM   1473 HD11 ILE C 141      52.611  23.760   0.954  1.00 50.78           H  
ATOM   1474 HD12 ILE C 141      51.543  23.368   2.318  1.00 50.78           H  
ATOM   1475 HD13 ILE C 141      51.191  22.731   0.713  1.00 50.78           H  
ATOM   1476  N   TYR C 142      49.978  29.353   2.235  1.00 49.36           N  
ATOM   1477  CA  TYR C 142      50.178  30.636   2.917  1.00 50.34           C  
ATOM   1478  C   TYR C 142      50.103  30.544   4.453  1.00 52.08           C  
ATOM   1479  O   TYR C 142      50.448  31.502   5.142  1.00 53.45           O  
ATOM   1480  CB  TYR C 142      49.250  31.751   2.397  1.00 48.22           C  
ATOM   1481  CG  TYR C 142      47.781  31.607   2.732  1.00 46.16           C  
ATOM   1482  CD1 TYR C 142      47.252  32.141   3.908  1.00 45.88           C  
ATOM   1483  CD2 TYR C 142      46.904  30.969   1.849  1.00 45.61           C  
ATOM   1484  CE1 TYR C 142      45.900  32.010   4.217  1.00 45.11           C  
ATOM   1485  CE2 TYR C 142      45.543  30.842   2.140  1.00 44.82           C  
ATOM   1486  CZ  TYR C 142      45.046  31.365   3.326  1.00 44.10           C  
ATOM   1487  OH  TYR C 142      43.725  31.256   3.652  1.00 41.59           O  
ATOM   1488  H   TYR C 142      49.044  28.967   2.237  1.00 49.36           H  
ATOM   1489  HA  TYR C 142      51.204  30.960   2.706  1.00 50.34           H  
ATOM   1490  HB2 TYR C 142      49.590  32.717   2.792  1.00 48.22           H  
ATOM   1491  HB3 TYR C 142      49.357  31.831   1.306  1.00 48.22           H  
ATOM   1492  HD1 TYR C 142      47.903  32.667   4.591  1.00 45.88           H  
ATOM   1493  HD2 TYR C 142      47.286  30.566   0.923  1.00 45.61           H  
ATOM   1494  HE1 TYR C 142      45.515  32.406   5.145  1.00 45.11           H  
ATOM   1495  HE2 TYR C 142      44.883  30.341   1.447  1.00 44.82           H  
ATOM   1496  HH  TYR C 142      43.212  30.934   2.881  1.00 41.59           H  
ATOM   1497  N   ALA C 143      49.579  29.434   4.964  1.00 53.64           N  
ATOM   1498  CA  ALA C 143      49.380  29.251   6.399  1.00 54.87           C  
ATOM   1499  C   ALA C 143      49.621  27.778   6.761  1.00 54.87           C  
ATOM   1500  O   ALA C 143      49.446  26.883   5.930  1.00 52.72           O  
ATOM   1501  CB  ALA C 143      47.972  29.643   6.797  1.00 53.98           C  
ATOM   1502  H   ALA C 143      49.299  28.698   4.332  1.00 53.64           H  
ATOM   1503  HA  ALA C 143      50.110  29.866   6.935  1.00 54.87           H  
ATOM   1504  HB1 ALA C 143      47.754  30.679   6.526  1.00 53.98           H  
ATOM   1505  HB2 ALA C 143      47.257  29.006   6.282  1.00 53.98           H  
ATOM   1506  HB3 ALA C 143      47.798  29.518   7.869  1.00 53.98           H  
ATOM   1507  N   TYR C 144      49.995  27.551   8.016  1.00 57.32           N  
ATOM   1508  CA  TYR C 144      50.594  26.287   8.472  1.00 59.48           C  
ATOM   1509  C   TYR C 144      50.305  26.093   9.975  1.00 59.50           C  
ATOM   1510  O   TYR C 144      50.265  27.042  10.749  1.00 59.40           O  
ATOM   1511  CB  TYR C 144      52.117  26.381   8.221  1.00 63.53           C  
ATOM   1512  CG  TYR C 144      53.057  25.249   8.584  1.00 68.15           C  
ATOM   1513  CD1 TYR C 144      54.347  25.585   9.006  1.00 70.72           C  
ATOM   1514  CD2 TYR C 144      52.749  23.897   8.414  1.00 70.05           C  
ATOM   1515  CE1 TYR C 144      55.292  24.607   9.276  1.00 74.66           C  
ATOM   1516  CE2 TYR C 144      53.688  22.906   8.677  1.00 72.88           C  
ATOM   1517  CZ  TYR C 144      54.957  23.261   9.112  1.00 75.92           C  
ATOM   1518  OH  TYR C 144      55.932  22.345   9.371  1.00 78.58           O  
ATOM   1519  H   TYR C 144      49.888  28.291   8.695  1.00 57.32           H  
ATOM   1520  HA  TYR C 144      50.167  25.469   7.892  1.00 59.48           H  
ATOM   1521  HB2 TYR C 144      52.280  26.579   7.152  1.00 63.53           H  
ATOM   1522  HB3 TYR C 144      52.469  27.286   8.741  1.00 63.53           H  
ATOM   1523  HD1 TYR C 144      54.613  26.626   9.122  1.00 70.72           H  
ATOM   1524  HD2 TYR C 144      51.764  23.617   8.071  1.00 70.05           H  
ATOM   1525  HE1 TYR C 144      56.281  24.884   9.611  1.00 74.66           H  
ATOM   1526  HE2 TYR C 144      53.430  21.865   8.545  1.00 72.88           H  
ATOM   1527  HH  TYR C 144      55.551  21.439   9.521  1.00 78.58           H  
ATOM   1528  N   ARG C 145      50.239  24.827  10.379  1.00 60.67           N  
ATOM   1529  CA  ARG C 145      50.495  24.413  11.744  1.00 62.97           C  
ATOM   1530  C   ARG C 145      51.006  22.969  11.703  1.00 62.88           C  
ATOM   1531  O   ARG C 145      50.592  22.124  10.901  1.00 61.77           O  
ATOM   1532  CB  ARG C 145      49.319  24.563  12.704  1.00 64.42           C  
ATOM   1533  CG  ARG C 145      49.825  24.645  14.151  1.00 69.42           C  
ATOM   1534  CD  ARG C 145      48.735  25.064  15.123  1.00 73.30           C  
ATOM   1535  NE  ARG C 145      47.988  23.943  15.678  1.00 73.29           N  
ATOM   1536  CZ  ARG C 145      47.222  24.039  16.764  1.00 72.02           C  
ATOM   1537  NH1 ARG C 145      46.723  22.940  17.315  1.00 71.81           N  
ATOM   1538  NH2 ARG C 145      46.935  25.225  17.289  1.00 72.81           N1+
ATOM   1539  H   ARG C 145      50.069  24.105   9.693  1.00 60.67           H  
ATOM   1540  HA  ARG C 145      51.317  25.058  12.086  1.00 62.97           H  
ATOM   1541  HB2 ARG C 145      48.767  25.478  12.464  1.00 64.42           H  
ATOM   1542  HB3 ARG C 145      48.620  23.728  12.607  1.00 64.42           H  
ATOM   1543  HG2 ARG C 145      50.616  25.404  14.196  1.00 69.42           H  
ATOM   1544  HG3 ARG C 145      50.271  23.695  14.463  1.00 69.42           H  
ATOM   1545  HD2 ARG C 145      48.027  25.719  14.619  1.00 73.30           H  
ATOM   1546  HD3 ARG C 145      49.222  25.586  15.954  1.00 73.30           H  
ATOM   1547  HE  ARG C 145      48.164  23.017  15.313  1.00 73.29           H  
ATOM   1548 HH11 ARG C 145      46.129  23.009  18.129  1.00 71.81           H  
ATOM   1549 HH12 ARG C 145      46.937  22.035  16.921  1.00 71.81           H  
ATOM   1550 HH21 ARG C 145      47.299  26.067  16.866  1.00 72.81           H  
ATOM   1551 HH22 ARG C 145      46.353  25.285  18.113  1.00 72.81           H  
ATOM   1552  N   GLU C 146      52.050  22.767  12.502  1.00 64.23           N  
ATOM   1553  CA  GLU C 146      52.671  21.450  12.689  1.00 66.36           C  
ATOM   1554  C   GLU C 146      52.360  21.041  14.136  1.00 68.35           C  
ATOM   1555  O   GLU C 146      52.559  21.835  15.065  1.00 72.09           O  
ATOM   1556  CB  GLU C 146      54.190  21.658  12.536  1.00  0.00           C  
ATOM   1557  CG  GLU C 146      55.014  20.389  12.506  1.00  0.00           C  
ATOM   1558  CD  GLU C 146      54.681  19.650  11.249  1.00  0.00           C  
ATOM   1559  OE1 GLU C 146      53.902  18.698  11.270  1.00  0.00           O  
ATOM   1560  OE2 GLU C 146      55.413  19.977  10.146  1.00  0.00           O1-
ATOM   1561  H   GLU C 146      52.597  23.453  13.028  1.00 64.23           H  
ATOM   1562  HA  GLU C 146      52.266  20.732  11.972  1.00 66.36           H  
ATOM   1563  HB2 GLU C 146      54.565  22.282  13.359  1.00  0.00           H  
ATOM   1564  HB3 GLU C 146      54.378  22.235  11.626  1.00  0.00           H  
ATOM   1565  HG2 GLU C 146      54.822  19.762  13.384  1.00  0.00           H  
ATOM   1566  HG3 GLU C 146      56.082  20.633  12.508  1.00  0.00           H  
ATOM   1567  N   GLU C 147      51.895  19.807  14.321  1.00 67.32           N  
ATOM   1568  CA  GLU C 147      51.660  19.259  15.648  1.00 66.98           C  
ATOM   1569  C   GLU C 147      51.606  17.721  15.608  1.00 65.40           C  
ATOM   1570  O   GLU C 147      51.167  17.121  14.627  1.00 61.78           O  
ATOM   1571  CB  GLU C 147      50.380  19.817  16.292  1.00 66.87           C  
ATOM   1572  CG  GLU C 147      49.112  19.481  15.506  1.00 64.59           C  
ATOM   1573  CD  GLU C 147      48.167  20.641  15.614  1.00 64.68           C  
ATOM   1574  OE1 GLU C 147      48.338  21.617  14.846  1.00 65.49           O  
ATOM   1575  OE2 GLU C 147      47.240  20.582  16.457  1.00 61.63           O1-
ATOM   1576  H   GLU C 147      51.682  19.228  13.522  1.00 67.32           H  
ATOM   1577  HA  GLU C 147      52.514  19.554  16.271  1.00 66.98           H  
ATOM   1578  HB2 GLU C 147      50.276  19.409  17.306  1.00 66.87           H  
ATOM   1579  HB3 GLU C 147      50.487  20.902  16.416  1.00 66.87           H  
ATOM   1580  HG2 GLU C 147      48.650  18.564  15.889  1.00 64.59           H  
ATOM   1581  HG3 GLU C 147      49.318  19.323  14.444  1.00 64.59           H  
ATOM   1582  N   GLN C 148      52.044  17.118  16.709  1.00 66.46           N  
ATOM   1583  CA  GLN C 148      51.942  15.681  16.935  1.00 66.22           C  
ATOM   1584  C   GLN C 148      51.372  15.370  18.330  1.00 65.79           C  
ATOM   1585  O   GLN C 148      51.884  14.548  19.088  1.00 66.52           O  
ATOM   1586  CB  GLN C 148      53.233  14.923  16.614  1.00 68.46           C  
ATOM   1587  CG  GLN C 148      54.488  15.452  17.303  1.00 72.06           C  
ATOM   1588  CD  GLN C 148      54.971  16.738  16.670  1.00 73.30           C  
ATOM   1589  NE2 GLN C 148      55.481  16.725  15.548  1.00 74.71           N  
ATOM   1590  OE1 GLN C 148      54.794  17.857  17.366  1.00 72.91           O  
ATOM   1591  H   GLN C 148      52.536  17.670  17.397  1.00 66.46           H  
ATOM   1592  HA  GLN C 148      51.187  15.308  16.244  1.00 66.22           H  
ATOM   1593  HB2 GLN C 148      53.107  13.865  16.877  1.00 68.46           H  
ATOM   1594  HB3 GLN C 148      53.376  14.959  15.532  1.00 68.46           H  
ATOM   1595  HG2 GLN C 148      55.293  14.712  17.209  1.00 72.06           H  
ATOM   1596  HG3 GLN C 148      54.325  15.613  18.374  1.00 72.06           H  
ATOM   1597 HE21 GLN C 148      55.596  15.850  15.056  1.00 74.71           H  
ATOM   1598 HE22 GLN C 148      55.785  17.588  15.122  1.00 74.71           H  
ATOM   1599  N   ASP C 149      50.230  15.995  18.601  1.00 65.07           N  
ATOM   1600  CA  ASP C 149      49.458  15.708  19.806  1.00 65.90           C  
ATOM   1601  C   ASP C 149      48.874  14.271  19.673  1.00 63.61           C  
ATOM   1602  O   ASP C 149      48.585  13.773  18.576  1.00 61.97           O  
ATOM   1603  CB  ASP C 149      48.364  16.732  20.028  1.00 67.85           C  
ATOM   1604  CG  ASP C 149      47.775  16.553  21.401  1.00 73.56           C  
ATOM   1605  OD1 ASP C 149      46.694  17.144  21.655  1.00 76.34           O  
ATOM   1606  OD2 ASP C 149      48.351  15.819  22.234  1.00 75.48           O1-
ATOM   1607  H   ASP C 149      49.894  16.694  17.955  1.00 65.07           H  
ATOM   1608  HA  ASP C 149      50.182  15.714  20.633  1.00 65.90           H  
ATOM   1609  HB2 ASP C 149      47.573  16.629  19.275  1.00 67.85           H  
ATOM   1610  HB3 ASP C 149      48.764  17.750  19.955  1.00 67.85           H  
ATOM   1611  N   PHE C 150      48.791  13.617  20.832  1.00 62.52           N  
ATOM   1612  CA  PHE C 150      48.500  12.187  20.950  1.00 61.68           C  
ATOM   1613  C   PHE C 150      49.507  11.258  20.207  1.00 63.11           C  
ATOM   1614  O   PHE C 150      49.289  10.043  20.133  1.00 63.23           O  
ATOM   1615  CB  PHE C 150      47.046  11.837  20.564  1.00 58.23           C  
ATOM   1616  CG  PHE C 150      46.080  12.000  21.719  1.00 57.19           C  
ATOM   1617  CD1 PHE C 150      45.582  10.885  22.387  1.00 58.23           C  
ATOM   1618  CD2 PHE C 150      45.681  13.264  22.142  1.00 55.69           C  
ATOM   1619  CE1 PHE C 150      44.712  11.032  23.459  1.00 57.67           C  
ATOM   1620  CE2 PHE C 150      44.808  13.416  23.211  1.00 54.51           C  
ATOM   1621  CZ  PHE C 150      44.325  12.302  23.871  1.00 55.71           C  
ATOM   1622  H   PHE C 150      48.839  14.154  21.685  1.00 62.52           H  
ATOM   1623  HA  PHE C 150      48.662  11.956  22.012  1.00 61.68           H  
ATOM   1624  HB2 PHE C 150      46.693  12.453  19.728  1.00 58.23           H  
ATOM   1625  HB3 PHE C 150      46.972  10.805  20.202  1.00 58.23           H  
ATOM   1626  HD1 PHE C 150      45.874   9.896  22.067  1.00 58.23           H  
ATOM   1627  HD2 PHE C 150      46.054  14.139  21.631  1.00 55.69           H  
ATOM   1628  HE1 PHE C 150      44.336  10.159  23.973  1.00 57.67           H  
ATOM   1629  HE2 PHE C 150      44.507  14.404  23.528  1.00 54.51           H  
ATOM   1630  HZ  PHE C 150      43.648  12.418  24.704  1.00 55.71           H  
ATOM   1631  N   GLY C 151      50.591  11.837  19.691  1.00 63.99           N  
ATOM   1632  CA  GLY C 151      51.567  11.125  18.891  1.00 63.38           C  
ATOM   1633  C   GLY C 151      51.131  10.903  17.432  1.00 61.07           C  
ATOM   1634  O   GLY C 151      51.717  10.072  16.734  1.00 61.68           O  
ATOM   1635  H   GLY C 151      50.733  12.825  19.846  1.00 63.99           H  
ATOM   1636  HA2 GLY C 151      52.491  11.711  18.888  1.00 63.38           H  
ATOM   1637  HA3 GLY C 151      51.758  10.147  19.346  1.00 63.38           H  
ATOM   1638  N   ILE C 152      50.109  11.641  16.995  1.00 57.66           N  
ATOM   1639  CA  ILE C 152      49.599  11.584  15.627  1.00 56.43           C  
ATOM   1640  C   ILE C 152      50.020  12.901  14.943  1.00 57.74           C  
ATOM   1641  O   ILE C 152      49.568  13.988  15.325  1.00 59.17           O  
ATOM   1642  CB  ILE C 152      48.056  11.417  15.594  1.00 54.06           C  
ATOM   1643  CG1 ILE C 152      47.593  10.249  16.496  1.00 53.92           C  
ATOM   1644  CG2 ILE C 152      47.585  11.207  14.147  1.00 52.82           C  
ATOM   1645  CD1 ILE C 152      46.081  10.083  16.560  1.00 51.72           C  
ATOM   1646  H   ILE C 152      49.627  12.241  17.649  1.00 57.66           H  
ATOM   1647  HA  ILE C 152      50.062  10.736  15.107  1.00 56.43           H  
ATOM   1648  HB  ILE C 152      47.592  12.338  15.971  1.00 54.06           H  
ATOM   1649 HG12 ILE C 152      48.045   9.310  16.155  1.00 53.92           H  
ATOM   1650 HG13 ILE C 152      47.942  10.414  17.522  1.00 53.92           H  
ATOM   1651 HG21 ILE C 152      47.971  11.983  13.480  1.00 52.82           H  
ATOM   1652 HG22 ILE C 152      47.920  10.238  13.761  1.00 52.82           H  
ATOM   1653 HG23 ILE C 152      46.494  11.244  14.076  1.00 52.82           H  
ATOM   1654 HD11 ILE C 152      45.594  11.021  16.845  1.00 51.72           H  
ATOM   1655 HD12 ILE C 152      45.670   9.752  15.602  1.00 51.72           H  
ATOM   1656 HD13 ILE C 152      45.819   9.326  17.307  1.00 51.72           H  
ATOM   1657  N   GLU C 153      50.909  12.781  13.953  1.00 59.14           N  
ATOM   1658  CA  GLU C 153      51.471  13.926  13.233  1.00 58.69           C  
ATOM   1659  C   GLU C 153      50.366  14.500  12.310  1.00 56.13           C  
ATOM   1660  O   GLU C 153      49.837  13.792  11.454  1.00 55.71           O  
ATOM   1661  CB  GLU C 153      52.676  13.492  12.377  1.00 61.37           C  
ATOM   1662  CG  GLU C 153      53.858  12.957  13.201  1.00 66.56           C  
ATOM   1663  CD  GLU C 153      55.053  13.879  13.132  1.00 71.00           C  
ATOM   1664  OE1 GLU C 153      55.562  14.099  12.002  1.00 71.83           O  
ATOM   1665  OE2 GLU C 153      55.456  14.417  14.189  1.00 73.56           O1-
ATOM   1666  H   GLU C 153      51.202  11.856  13.672  1.00 59.14           H  
ATOM   1667  HA  GLU C 153      51.776  14.679  13.962  1.00 58.69           H  
ATOM   1668  HB2 GLU C 153      52.354  12.699  11.689  1.00 61.37           H  
ATOM   1669  HB3 GLU C 153      52.979  14.334  11.743  1.00 61.37           H  
ATOM   1670  HG2 GLU C 153      54.177  11.992  12.788  1.00 66.56           H  
ATOM   1671  HG3 GLU C 153      53.583  12.776  14.245  1.00 66.56           H  
ATOM   1672  N   ILE C 154      49.986  15.744  12.569  1.00 54.15           N  
ATOM   1673  CA  ILE C 154      49.015  16.476  11.772  1.00 52.24           C  
ATOM   1674  C   ILE C 154      49.773  17.680  11.175  1.00 51.93           C  
ATOM   1675  O   ILE C 154      50.361  18.488  11.892  1.00 52.67           O  
ATOM   1676  CB  ILE C 154      47.808  17.032  12.581  1.00 52.26           C  
ATOM   1677  CG1 ILE C 154      47.364  16.180  13.785  1.00 52.73           C  
ATOM   1678  CG2 ILE C 154      46.630  17.314  11.635  1.00 50.19           C  
ATOM   1679  CD1 ILE C 154      46.780  14.823  13.436  1.00 52.49           C  
ATOM   1680  H   ILE C 154      50.384  16.220  13.365  1.00 54.15           H  
ATOM   1681  HA  ILE C 154      48.653  15.826  10.967  1.00 52.24           H  
ATOM   1682  HB  ILE C 154      48.094  18.002  13.007  1.00 52.26           H  
ATOM   1683 HG12 ILE C 154      48.206  16.050  14.472  1.00 52.73           H  
ATOM   1684 HG13 ILE C 154      46.609  16.740  14.352  1.00 52.73           H  
ATOM   1685 HG21 ILE C 154      46.900  18.066  10.888  1.00 50.19           H  
ATOM   1686 HG22 ILE C 154      46.319  16.413  11.098  1.00 50.19           H  
ATOM   1687 HG23 ILE C 154      45.766  17.694  12.190  1.00 50.19           H  
ATOM   1688 HD11 ILE C 154      45.813  14.936  12.941  1.00 52.49           H  
ATOM   1689 HD12 ILE C 154      47.439  14.249  12.783  1.00 52.49           H  
ATOM   1690 HD13 ILE C 154      46.611  14.243  14.348  1.00 52.49           H  
ATOM   1691  N   VAL C 155      49.715  17.790   9.858  1.00 51.34           N  
ATOM   1692  CA  VAL C 155      50.132  18.993   9.145  1.00 50.91           C  
ATOM   1693  C   VAL C 155      48.794  19.665   8.764  1.00 48.75           C  
ATOM   1694  O   VAL C 155      47.961  19.078   8.064  1.00 47.78           O  
ATOM   1695  CB  VAL C 155      51.001  18.651   7.922  1.00 52.34           C  
ATOM   1696  CG1 VAL C 155      51.060  19.791   6.905  1.00 51.95           C  
ATOM   1697  CG2 VAL C 155      52.428  18.318   8.362  1.00 53.78           C  
ATOM   1698  H   VAL C 155      49.343  17.025   9.314  1.00 51.34           H  
ATOM   1699  HA  VAL C 155      50.690  19.652   9.820  1.00 50.91           H  
ATOM   1700  HB  VAL C 155      50.594  17.766   7.421  1.00 52.34           H  
ATOM   1701 HG11 VAL C 155      50.079  19.985   6.461  1.00 51.95           H  
ATOM   1702 HG12 VAL C 155      51.419  20.716   7.366  1.00 51.95           H  
ATOM   1703 HG13 VAL C 155      51.738  19.534   6.087  1.00 51.95           H  
ATOM   1704 HG21 VAL C 155      52.918  19.198   8.791  1.00 53.78           H  
ATOM   1705 HG22 VAL C 155      52.438  17.521   9.111  1.00 53.78           H  
ATOM   1706 HG23 VAL C 155      53.030  17.989   7.509  1.00 53.78           H  
ATOM   1707  N   LYS C 156      48.591  20.862   9.303  1.00 47.65           N  
ATOM   1708  CA  LYS C 156      47.432  21.697   9.009  1.00 46.44           C  
ATOM   1709  C   LYS C 156      47.973  22.825   8.123  1.00 46.53           C  
ATOM   1710  O   LYS C 156      49.021  23.398   8.429  1.00 47.56           O  
ATOM   1711  CB  LYS C 156      46.826  22.282  10.287  1.00 47.11           C  
ATOM   1712  CG  LYS C 156      46.393  21.196  11.275  1.00 48.50           C  
ATOM   1713  CD  LYS C 156      45.897  21.795  12.590  1.00 49.37           C  
ATOM   1714  CE  LYS C 156      45.591  20.728  13.632  1.00 49.72           C  
ATOM   1715  NZ  LYS C 156      44.292  20.089  13.361  1.00 49.31           N1+
ATOM   1716  H   LYS C 156      49.285  21.234   9.937  1.00 47.65           H  
ATOM   1717  HA  LYS C 156      46.680  21.118   8.465  1.00 46.44           H  
ATOM   1718  HB2 LYS C 156      47.556  22.941  10.769  1.00 47.11           H  
ATOM   1719  HB3 LYS C 156      45.967  22.913  10.029  1.00 47.11           H  
ATOM   1720  HG2 LYS C 156      45.614  20.580  10.816  1.00 48.50           H  
ATOM   1721  HG3 LYS C 156      47.239  20.535  11.494  1.00 48.50           H  
ATOM   1722  HD2 LYS C 156      45.026  22.432  12.415  1.00 49.37           H  
ATOM   1723  HD3 LYS C 156      46.677  22.451  12.991  1.00 49.37           H  
ATOM   1724  HE2 LYS C 156      45.494  21.176  14.623  1.00 49.72           H  
ATOM   1725  HE3 LYS C 156      46.338  19.932  13.646  1.00 49.72           H  
ATOM   1726  HZ1 LYS C 156      43.530  20.764  13.561  1.00 49.31           H  
ATOM   1727  HZ2 LYS C 156      44.139  19.781  12.380  1.00 49.31           H  
ATOM   1728  HZ3 LYS C 156      44.141  19.277  13.963  1.00 49.31           H  
ATOM   1729  N   VAL C 157      47.289  23.101   7.012  1.00 45.00           N  
ATOM   1730  CA  VAL C 157      47.726  24.117   6.063  1.00 44.96           C  
ATOM   1731  C   VAL C 157      46.518  24.845   5.433  1.00 43.80           C  
ATOM   1732  O   VAL C 157      45.376  24.385   5.483  1.00 43.09           O  
ATOM   1733  CB  VAL C 157      48.667  23.563   4.956  1.00 45.65           C  
ATOM   1734  CG1 VAL C 157      50.081  23.293   5.468  1.00 47.10           C  
ATOM   1735  CG2 VAL C 157      48.117  22.310   4.277  1.00 44.97           C  
ATOM   1736  H   VAL C 157      46.457  22.568   6.800  1.00 45.00           H  
ATOM   1737  HA  VAL C 157      48.262  24.877   6.639  1.00 44.96           H  
ATOM   1738  HB  VAL C 157      48.764  24.325   4.173  1.00 45.65           H  
ATOM   1739 HG11 VAL C 157      50.514  24.193   5.912  1.00 47.10           H  
ATOM   1740 HG12 VAL C 157      50.096  22.495   6.214  1.00 47.10           H  
ATOM   1741 HG13 VAL C 157      50.736  22.987   4.647  1.00 47.10           H  
ATOM   1742 HG21 VAL C 157      48.013  21.474   4.976  1.00 44.97           H  
ATOM   1743 HG22 VAL C 157      47.141  22.520   3.837  1.00 44.97           H  
ATOM   1744 HG23 VAL C 157      48.779  21.985   3.467  1.00 44.97           H  
ATOM   1745  N   LYS C 158      46.821  25.995   4.834  1.00 43.86           N  
ATOM   1746  CA  LYS C 158      45.892  26.715   3.979  1.00 41.91           C  
ATOM   1747  C   LYS C 158      46.708  27.196   2.771  1.00 41.43           C  
ATOM   1748  O   LYS C 158      47.847  27.630   2.899  1.00 41.96           O  
ATOM   1749  CB  LYS C 158      45.231  27.929   4.636  1.00 41.97           C  
ATOM   1750  CG  LYS C 158      44.792  27.741   6.092  1.00 41.82           C  
ATOM   1751  CD  LYS C 158      44.393  29.088   6.707  1.00 41.99           C  
ATOM   1752  CE  LYS C 158      44.482  29.064   8.227  1.00 42.04           C  
ATOM   1753  NZ  LYS C 158      44.282  30.415   8.728  1.00 42.15           N1+
ATOM   1754  H   LYS C 158      47.740  26.390   4.974  1.00 43.86           H  
ATOM   1755  HA  LYS C 158      45.135  26.009   3.639  1.00 41.91           H  
ATOM   1756  HB2 LYS C 158      45.930  28.771   4.584  1.00 41.97           H  
ATOM   1757  HB3 LYS C 158      44.365  28.233   4.033  1.00 41.97           H  
ATOM   1758  HG2 LYS C 158      43.956  27.035   6.152  1.00 41.82           H  
ATOM   1759  HG3 LYS C 158      45.615  27.317   6.678  1.00 41.82           H  
ATOM   1760  HD2 LYS C 158      43.385  29.361   6.378  1.00 41.99           H  
ATOM   1761  HD3 LYS C 158      45.055  29.877   6.332  1.00 41.99           H  
ATOM   1762  HE2 LYS C 158      45.472  28.746   8.563  1.00 42.04           H  
ATOM   1763  HE3 LYS C 158      43.719  28.423   8.675  1.00 42.04           H  
ATOM   1764  HZ1 LYS C 158      44.637  30.561   9.703  1.00 42.15           H  
ATOM   1765  HZ2 LYS C 158      44.917  31.106   8.256  1.00 42.15           H  
ATOM   1766  HZ3 LYS C 158      43.319  30.768   8.650  1.00 42.15           H  
ATOM   1767  N   ALA C 159      46.102  27.085   1.596  1.00 41.21           N  
ATOM   1768  CA  ALA C 159      46.678  27.497   0.333  1.00 41.25           C  
ATOM   1769  C   ALA C 159      45.730  28.414  -0.452  1.00 39.85           C  
ATOM   1770  O   ALA C 159      44.530  28.480  -0.194  1.00 38.52           O  
ATOM   1771  CB  ALA C 159      47.051  26.275  -0.491  1.00 40.72           C  
ATOM   1772  H   ALA C 159      45.186  26.661   1.555  1.00 41.21           H  
ATOM   1773  HA  ALA C 159      47.564  28.083   0.565  1.00 41.25           H  
ATOM   1774  HB1 ALA C 159      47.723  25.619   0.070  1.00 40.72           H  
ATOM   1775  HB2 ALA C 159      46.163  25.691  -0.758  1.00 40.72           H  
ATOM   1776  HB3 ALA C 159      47.551  26.561  -1.420  1.00 40.72           H  
ATOM   1777  N   ILE C 160      46.301  29.126  -1.413  1.00 39.98           N  
ATOM   1778  CA  ILE C 160      45.566  30.006  -2.315  1.00 39.76           C  
ATOM   1779  C   ILE C 160      46.060  29.705  -3.738  1.00 39.61           C  
ATOM   1780  O   ILE C 160      47.239  29.462  -3.967  1.00 41.57           O  
ATOM   1781  CB  ILE C 160      45.715  31.491  -1.906  1.00 40.87           C  
ATOM   1782  CG1 ILE C 160      44.776  32.398  -2.726  1.00 40.81           C  
ATOM   1783  CG2 ILE C 160      47.168  31.976  -1.982  1.00 41.71           C  
ATOM   1784  CD1 ILE C 160      44.670  33.815  -2.177  1.00 41.49           C  
ATOM   1785  H   ILE C 160      47.301  29.065  -1.541  1.00 39.98           H  
ATOM   1786  HA  ILE C 160      44.510  29.729  -2.256  1.00 39.76           H  
ATOM   1787  HB  ILE C 160      45.406  31.566  -0.855  1.00 40.87           H  
ATOM   1788 HG12 ILE C 160      45.104  32.447  -3.771  1.00 40.81           H  
ATOM   1789 HG13 ILE C 160      43.770  31.966  -2.725  1.00 40.81           H  
ATOM   1790 HG21 ILE C 160      47.845  31.318  -1.431  1.00 41.71           H  
ATOM   1791 HG22 ILE C 160      47.514  32.025  -3.019  1.00 41.71           H  
ATOM   1792 HG23 ILE C 160      47.273  32.972  -1.541  1.00 41.71           H  
ATOM   1793 HD11 ILE C 160      44.351  33.806  -1.130  1.00 41.49           H  
ATOM   1794 HD12 ILE C 160      45.622  34.348  -2.246  1.00 41.49           H  
ATOM   1795 HD13 ILE C 160      43.932  34.385  -2.751  1.00 41.49           H  
ATOM   1796  N   GLY C 161      45.132  29.720  -4.689  1.00 38.20           N  
ATOM   1797  CA  GLY C 161      45.459  29.472  -6.079  1.00 38.64           C  
ATOM   1798  C   GLY C 161      46.214  30.664  -6.686  1.00 39.34           C  
ATOM   1799  O   GLY C 161      45.731  31.788  -6.673  1.00 39.53           O  
ATOM   1800  H   GLY C 161      44.165  29.863  -4.434  1.00 38.20           H  
ATOM   1801  HA2 GLY C 161      46.036  28.550  -6.149  1.00 38.64           H  
ATOM   1802  HA3 GLY C 161      44.522  29.335  -6.624  1.00 38.64           H  
ATOM   1803  N   ARG C 162      47.403  30.400  -7.211  1.00 40.75           N  
ATOM   1804  CA  ARG C 162      48.300  31.426  -7.736  1.00 42.34           C  
ATOM   1805  C   ARG C 162      48.231  31.562  -9.270  1.00 41.84           C  
ATOM   1806  O   ARG C 162      48.084  32.667  -9.783  1.00 40.96           O  
ATOM   1807  CB  ARG C 162      49.760  31.170  -7.324  1.00 44.86           C  
ATOM   1808  CG  ARG C 162      50.183  31.865  -6.025  1.00 45.79           C  
ATOM   1809  CD  ARG C 162      50.350  33.377  -6.154  1.00 48.11           C  
ATOM   1810  NE  ARG C 162      49.104  34.113  -5.915  1.00 48.16           N  
ATOM   1811  CZ  ARG C 162      48.616  34.445  -4.719  1.00 48.92           C  
ATOM   1812  NH1 ARG C 162      49.228  34.052  -3.604  1.00 49.48           N  
ATOM   1813  NH2 ARG C 162      47.518  35.177  -4.637  1.00 48.43           N1+
ATOM   1814  H   ARG C 162      47.712  29.440  -7.272  1.00 40.75           H  
ATOM   1815  HA  ARG C 162      47.963  32.391  -7.348  1.00 42.34           H  
ATOM   1816  HB2 ARG C 162      49.927  30.092  -7.203  1.00 44.86           H  
ATOM   1817  HB3 ARG C 162      50.448  31.492  -8.117  1.00 44.86           H  
ATOM   1818  HG2 ARG C 162      51.165  31.458  -5.759  1.00 45.79           H  
ATOM   1819  HG3 ARG C 162      49.488  31.611  -5.218  1.00 45.79           H  
ATOM   1820  HD2 ARG C 162      50.688  33.647  -7.159  1.00 48.11           H  
ATOM   1821  HD3 ARG C 162      51.100  33.758  -5.456  1.00 48.11           H  
ATOM   1822  HE  ARG C 162      48.613  34.439  -6.735  1.00 48.16           H  
ATOM   1823 HH11 ARG C 162      50.067  33.492  -3.658  1.00 49.48           H  
ATOM   1824 HH12 ARG C 162      48.853  34.314  -2.703  1.00 49.48           H  
ATOM   1825 HH21 ARG C 162      47.052  35.485  -5.478  1.00 48.43           H  
ATOM   1826 HH22 ARG C 162      47.147  35.430  -3.732  1.00 48.43           H  
ATOM   1827  N   GLN C 163      48.464  30.471  -9.990  1.00 42.27           N  
ATOM   1828  CA  GLN C 163      48.745  30.494 -11.436  1.00 43.55           C  
ATOM   1829  C   GLN C 163      48.106  29.233 -12.065  1.00 44.19           C  
ATOM   1830  O   GLN C 163      47.917  28.212 -11.394  1.00 44.70           O  
ATOM   1831  CB  GLN C 163      50.267  30.542 -11.661  1.00 44.19           C  
ATOM   1832  CG  GLN C 163      50.707  31.473 -12.803  1.00 44.68           C  
ATOM   1833  CD  GLN C 163      52.165  31.899 -12.645  1.00 45.95           C  
ATOM   1834  OE1 GLN C 163      52.705  31.932 -11.545  1.00 48.21           O  
ATOM   1835  NE2 GLN C 163      52.783  32.259 -13.759  1.00 46.09           N  
ATOM   1836  H   GLN C 163      48.453  29.566  -9.541  1.00 42.27           H  
ATOM   1837  HA  GLN C 163      48.258  31.379 -11.861  1.00 43.55           H  
ATOM   1838  HB2 GLN C 163      50.745  30.870 -10.730  1.00 44.19           H  
ATOM   1839  HB3 GLN C 163      50.662  29.536 -11.856  1.00 44.19           H  
ATOM   1840  HG2 GLN C 163      50.113  32.394 -12.797  1.00 44.68           H  
ATOM   1841  HG3 GLN C 163      50.554  30.981 -13.769  1.00 44.68           H  
ATOM   1842 HE21 GLN C 163      52.296  32.216 -14.643  1.00 46.09           H  
ATOM   1843 HE22 GLN C 163      53.741  32.578 -13.725  1.00 46.09           H  
ATOM   1844  N   ARG C 164      47.740  29.338 -13.338  1.00 43.94           N  
ATOM   1845  CA  ARG C 164      47.116  28.243 -14.084  1.00 44.63           C  
ATOM   1846  C   ARG C 164      48.199  27.378 -14.756  1.00 46.68           C  
ATOM   1847  O   ARG C 164      49.278  27.868 -15.103  1.00 47.78           O  
ATOM   1848  CB  ARG C 164      46.220  28.780 -15.212  1.00 43.52           C  
ATOM   1849  CG  ARG C 164      44.907  29.377 -14.711  1.00 41.79           C  
ATOM   1850  CD  ARG C 164      44.011  29.812 -15.870  1.00 42.21           C  
ATOM   1851  NE  ARG C 164      44.371  31.138 -16.383  1.00 42.99           N  
ATOM   1852  CZ  ARG C 164      45.167  31.436 -17.410  1.00 43.90           C  
ATOM   1853  NH1 ARG C 164      45.784  30.476 -18.089  1.00 43.36           N  
ATOM   1854  NH2 ARG C 164      45.349  32.703 -17.757  1.00 44.87           N1+
ATOM   1855  H   ARG C 164      47.891  30.205 -13.833  1.00 43.94           H  
ATOM   1856  HA  ARG C 164      46.537  27.619 -13.396  1.00 44.63           H  
ATOM   1857  HB2 ARG C 164      46.775  29.534 -15.782  1.00 43.52           H  
ATOM   1858  HB3 ARG C 164      45.984  27.969 -15.914  1.00 43.52           H  
ATOM   1859  HG2 ARG C 164      45.108  30.229 -14.054  1.00 41.79           H  
ATOM   1860  HG3 ARG C 164      44.377  28.620 -14.121  1.00 41.79           H  
ATOM   1861  HD2 ARG C 164      42.977  29.890 -15.515  1.00 42.21           H  
ATOM   1862  HD3 ARG C 164      44.013  29.088 -16.685  1.00 42.21           H  
ATOM   1863  HE  ARG C 164      43.925  31.903 -15.899  1.00 42.99           H  
ATOM   1864 HH11 ARG C 164      46.387  30.714 -18.864  1.00 43.36           H  
ATOM   1865 HH12 ARG C 164      45.651  29.509 -17.831  1.00 43.36           H  
ATOM   1866 HH21 ARG C 164      44.885  33.439 -17.244  1.00 44.87           H  
ATOM   1867 HH22 ARG C 164      45.952  32.933 -18.535  1.00 44.87           H  
ATOM   1868  N   PHE C 165      47.843  26.141 -15.073  1.00 48.02           N  
ATOM   1869  CA  PHE C 165      48.712  25.274 -15.852  1.00 50.03           C  
ATOM   1870  C   PHE C 165      47.970  24.276 -16.765  1.00 51.15           C  
ATOM   1871  O   PHE C 165      46.802  23.940 -16.552  1.00 50.66           O  
ATOM   1872  CB  PHE C 165      49.755  24.564 -14.978  1.00 50.70           C  
ATOM   1873  CG  PHE C 165      49.252  23.551 -13.974  1.00 50.47           C  
ATOM   1874  CD1 PHE C 165      48.853  22.279 -14.370  1.00 50.75           C  
ATOM   1875  CD2 PHE C 165      49.271  23.846 -12.621  1.00 50.07           C  
ATOM   1876  CE1 PHE C 165      48.461  21.333 -13.440  1.00 50.30           C  
ATOM   1877  CE2 PHE C 165      48.881  22.899 -11.685  1.00 49.63           C  
ATOM   1878  CZ  PHE C 165      48.473  21.642 -12.095  1.00 49.18           C  
ATOM   1879  H   PHE C 165      46.953  25.780 -14.763  1.00 48.02           H  
ATOM   1880  HA  PHE C 165      49.257  25.936 -16.535  1.00 50.03           H  
ATOM   1881  HB2 PHE C 165      50.467  24.043 -15.623  1.00 50.70           H  
ATOM   1882  HB3 PHE C 165      50.348  25.318 -14.446  1.00 50.70           H  
ATOM   1883  HD1 PHE C 165      48.848  22.026 -15.420  1.00 50.75           H  
ATOM   1884  HD2 PHE C 165      49.594  24.822 -12.290  1.00 50.07           H  
ATOM   1885  HE1 PHE C 165      48.146  20.353 -13.766  1.00 50.30           H  
ATOM   1886  HE2 PHE C 165      48.894  23.144 -10.633  1.00 49.63           H  
ATOM   1887  HZ  PHE C 165      48.167  20.907 -11.366  1.00 49.18           H  
ATOM   1888  N   LYS C 166      48.738  23.752 -17.718  1.00 53.55           N  
ATOM   1889  CA  LYS C 166      48.419  22.565 -18.496  1.00 55.28           C  
ATOM   1890  C   LYS C 166      49.424  21.498 -18.002  1.00 57.17           C  
ATOM   1891  O   LYS C 166      50.575  21.809 -17.669  1.00 57.99           O  
ATOM   1892  CB  LYS C 166      48.606  22.794 -19.997  1.00 56.63           C  
ATOM   1893  CG  LYS C 166      47.845  21.771 -20.848  1.00 59.00           C  
ATOM   1894  CD  LYS C 166      48.159  21.914 -22.341  1.00 61.48           C  
ATOM   1895  CE  LYS C 166      49.102  20.846 -22.887  1.00 62.52           C  
ATOM   1896  NZ  LYS C 166      50.380  20.826 -22.166  1.00 64.64           N1+
ATOM   1897  H   LYS C 166      49.652  24.157 -17.861  1.00 53.55           H  
ATOM   1898  HA  LYS C 166      47.397  22.253 -18.280  1.00 55.28           H  
ATOM   1899  HB2 LYS C 166      48.253  23.794 -20.265  1.00 56.63           H  
ATOM   1900  HB3 LYS C 166      49.669  22.766 -20.251  1.00 56.63           H  
ATOM   1901  HG2 LYS C 166      48.041  20.747 -20.517  1.00 59.00           H  
ATOM   1902  HG3 LYS C 166      46.773  21.937 -20.698  1.00 59.00           H  
ATOM   1903  HD2 LYS C 166      48.557  22.912 -22.561  1.00 61.48           H  
ATOM   1904  HD3 LYS C 166      47.219  21.831 -22.900  1.00 61.48           H  
ATOM   1905  HE2 LYS C 166      49.333  21.043 -23.938  1.00 62.52           H  
ATOM   1906  HE3 LYS C 166      48.671  19.844 -22.801  1.00 62.52           H  
ATOM   1907  HZ1 LYS C 166      50.819  21.770 -22.092  1.00 64.64           H  
ATOM   1908  HZ2 LYS C 166      50.294  20.414 -21.216  1.00 64.64           H  
ATOM   1909  HZ3 LYS C 166      51.068  20.241 -22.645  1.00 64.64           H  
ATOM   1910  N   VAL C 167      48.992  20.240 -18.011  1.00 57.94           N  
ATOM   1911  CA  VAL C 167      49.871  19.111 -17.703  1.00 59.19           C  
ATOM   1912  C   VAL C 167      50.685  18.836 -19.001  1.00 60.27           C  
ATOM   1913  O   VAL C 167      50.245  19.105 -20.108  1.00 59.91           O  
ATOM   1914  CB  VAL C 167      49.049  17.888 -17.230  1.00 59.59           C  
ATOM   1915  CG1 VAL C 167      49.894  16.627 -17.026  1.00 59.99           C  
ATOM   1916  CG2 VAL C 167      48.323  18.197 -15.914  1.00 57.23           C  
ATOM   1917  H   VAL C 167      48.029  20.055 -18.253  1.00 57.94           H  
ATOM   1918  HA  VAL C 167      50.573  19.420 -16.917  1.00 59.19           H  
ATOM   1919  HB  VAL C 167      48.292  17.654 -17.989  1.00 59.59           H  
ATOM   1920 HG11 VAL C 167      50.268  16.244 -17.979  1.00 59.99           H  
ATOM   1921 HG12 VAL C 167      50.744  16.816 -16.362  1.00 59.99           H  
ATOM   1922 HG13 VAL C 167      49.293  15.826 -16.584  1.00 59.99           H  
ATOM   1923 HG21 VAL C 167      49.039  18.382 -15.105  1.00 57.23           H  
ATOM   1924 HG22 VAL C 167      47.679  19.077 -16.002  1.00 57.23           H  
ATOM   1925 HG23 VAL C 167      47.687  17.357 -15.615  1.00 57.23           H  
ATOM   1926  N   LEU C 168      51.858  18.248 -18.815  1.00 62.89           N  
ATOM   1927  CA  LEU C 168      52.634  17.632 -19.890  1.00 66.63           C  
ATOM   1928  C   LEU C 168      52.755  16.114 -19.639  1.00 70.00           C  
ATOM   1929  O   LEU C 168      52.608  15.322 -20.567  1.00 72.14           O  
ATOM   1930  CB  LEU C 168      54.034  18.249 -20.009  1.00 67.02           C  
ATOM   1931  CG  LEU C 168      54.031  19.686 -20.558  1.00 65.34           C  
ATOM   1932  CD1 LEU C 168      55.330  20.399 -20.180  1.00 65.80           C  
ATOM   1933  CD2 LEU C 168      53.867  19.698 -22.078  1.00 65.89           C  
ATOM   1934  H   LEU C 168      52.236  18.180 -17.880  1.00 62.89           H  
ATOM   1935  HA  LEU C 168      52.089  17.742 -20.834  1.00 66.63           H  
ATOM   1936  HB2 LEU C 168      54.508  18.238 -19.025  1.00 67.02           H  
ATOM   1937  HB3 LEU C 168      54.666  17.616 -20.647  1.00 67.02           H  
ATOM   1938  HG  LEU C 168      53.201  20.247 -20.113  1.00 65.34           H  
ATOM   1939 HD11 LEU C 168      55.421  20.489 -19.092  1.00 65.80           H  
ATOM   1940 HD12 LEU C 168      56.206  19.855 -20.551  1.00 65.80           H  
ATOM   1941 HD13 LEU C 168      55.353  21.410 -20.598  1.00 65.80           H  
ATOM   1942 HD21 LEU C 168      54.721  19.223 -22.573  1.00 65.89           H  
ATOM   1943 HD22 LEU C 168      52.965  19.164 -22.389  1.00 65.89           H  
ATOM   1944 HD23 LEU C 168      53.793  20.726 -22.450  1.00 65.89           H  
ATOM   1945  N   GLU C 169      53.185  15.738 -18.431  1.00 71.73           N  
ATOM   1946  CA  GLU C 169      53.517  14.348 -18.059  1.00 74.85           C  
ATOM   1947  C   GLU C 169      53.481  14.291 -16.497  1.00 74.52           C  
ATOM   1948  O   GLU C 169      53.468  15.337 -15.847  1.00 73.13           O  
ATOM   1949  CB  GLU C 169      54.814  13.955 -18.788  1.00 79.52           C  
ATOM   1950  CG  GLU C 169      55.465  12.631 -18.419  1.00 83.52           C  
ATOM   1951  CD  GLU C 169      56.580  12.761 -17.414  1.00 88.27           C  
ATOM   1952  OE1 GLU C 169      56.851  13.888 -16.937  1.00 92.12           O  
ATOM   1953  OE2 GLU C 169      57.197  11.719 -17.090  1.00 87.80           O1-
ATOM   1954  H   GLU C 169      53.341  16.438 -17.721  1.00 71.73           H  
ATOM   1955  HA  GLU C 169      52.700  13.712 -18.424  1.00 74.85           H  
ATOM   1956  HB2 GLU C 169      54.576  13.892 -19.859  1.00 79.52           H  
ATOM   1957  HB3 GLU C 169      55.537  14.777 -18.724  1.00 79.52           H  
ATOM   1958  HG2 GLU C 169      55.932  12.217 -19.323  1.00 83.52           H  
ATOM   1959  HG3 GLU C 169      54.730  11.891 -18.089  1.00 83.52           H  
ATOM   1960  N   LEU C 170      53.323  13.087 -15.950  1.00 76.32           N  
ATOM   1961  CA  LEU C 170      53.030  12.868 -14.528  1.00 76.62           C  
ATOM   1962  C   LEU C 170      53.665  11.543 -14.068  1.00 79.30           C  
ATOM   1963  O   LEU C 170      53.488  10.519 -14.730  1.00 79.75           O  
ATOM   1964  CB  LEU C 170      51.495  12.771 -14.336  1.00 74.25           C  
ATOM   1965  CG  LEU C 170      50.881  13.963 -13.579  1.00 71.69           C  
ATOM   1966  CD1 LEU C 170      49.365  14.009 -13.797  1.00 70.99           C  
ATOM   1967  CD2 LEU C 170      51.166  13.864 -12.081  1.00 71.32           C  
ATOM   1968  H   LEU C 170      53.368  12.276 -16.550  1.00 76.32           H  
ATOM   1969  HA  LEU C 170      53.460  13.691 -13.954  1.00 76.62           H  
ATOM   1970  HB2 LEU C 170      51.013  12.694 -15.320  1.00 74.25           H  
ATOM   1971  HB3 LEU C 170      51.228  11.848 -13.804  1.00 74.25           H  
ATOM   1972  HG  LEU C 170      51.304  14.897 -13.968  1.00 71.69           H  
ATOM   1973 HD11 LEU C 170      49.126  14.098 -14.862  1.00 70.99           H  
ATOM   1974 HD12 LEU C 170      48.880  13.103 -13.417  1.00 70.99           H  
ATOM   1975 HD13 LEU C 170      48.925  14.871 -13.284  1.00 70.99           H  
ATOM   1976 HD21 LEU C 170      50.713  12.963 -11.657  1.00 71.32           H  
ATOM   1977 HD22 LEU C 170      52.237  13.821 -11.879  1.00 71.32           H  
ATOM   1978 HD23 LEU C 170      50.755  14.725 -11.546  1.00 71.32           H  
ATOM   1979  N   ARG C 171      54.352  11.562 -12.925  1.00 82.29           N  
ATOM   1980  CA  ARG C 171      54.980  10.365 -12.375  1.00 85.78           C  
ATOM   1981  C   ARG C 171      54.931  10.330 -10.821  1.00 84.79           C  
ATOM   1982  O   ARG C 171      54.879  11.357 -10.125  1.00 82.13           O  
ATOM   1983  CB  ARG C 171      56.446  10.128 -12.803  1.00 89.49           C  
ATOM   1984  CG  ARG C 171      56.875  10.734 -14.139  1.00 90.29           C  
ATOM   1985  CD  ARG C 171      57.379  12.166 -13.971  1.00 89.23           C  
ATOM   1986  NE  ARG C 171      58.839  12.199 -13.784  1.00 90.49           N  
ATOM   1987  CZ  ARG C 171      59.766  11.951 -14.708  1.00 93.25           C  
ATOM   1988  NH1 ARG C 171      61.053  11.972 -14.384  1.00 94.55           N  
ATOM   1989  NH2 ARG C 171      59.410  11.685 -15.960  1.00 94.21           N1+
ATOM   1990  H   ARG C 171      54.424  12.432 -12.418  1.00 82.29           H  
ATOM   1991  HA  ARG C 171      54.389   9.508 -12.728  1.00 85.78           H  
ATOM   1992  HB2 ARG C 171      57.135  10.463 -12.018  1.00 89.49           H  
ATOM   1993  HB3 ARG C 171      56.594   9.040 -12.857  1.00 89.49           H  
ATOM   1994  HG2 ARG C 171      56.057  10.694 -14.861  1.00 90.29           H  
ATOM   1995  HG3 ARG C 171      57.672  10.106 -14.555  1.00 90.29           H  
ATOM   1996  HD2 ARG C 171      56.937  12.642 -13.088  1.00 89.23           H  
ATOM   1997  HD3 ARG C 171      57.124  12.816 -14.800  1.00 89.23           H  
ATOM   1998  HE  ARG C 171      59.151  12.401 -12.844  1.00 90.49           H  
ATOM   1999 HH11 ARG C 171      61.754  11.787 -15.087  1.00 94.55           H  
ATOM   2000 HH12 ARG C 171      61.331  12.173 -13.434  1.00 94.55           H  
ATOM   2001 HH21 ARG C 171      58.433  11.671 -16.216  1.00 94.21           H  
ATOM   2002 HH22 ARG C 171      60.117  11.498 -16.657  1.00 94.21           H  
ATOM   2003  N   THR C 172      54.983   9.098 -10.306  1.00 85.89           N  
ATOM   2004  CA  THR C 172      55.081   8.716  -8.891  1.00 83.41           C  
ATOM   2005  C   THR C 172      56.517   8.846  -8.415  1.00 82.40           C  
ATOM   2006  O   THR C 172      57.270   8.145  -7.723  1.00 79.60           O  
ATOM   2007  CB  THR C 172      54.599   7.264  -8.706  1.00 82.37           C  
ATOM   2008  OG1 THR C 172      55.029   6.488  -9.841  1.00 85.67           O  
ATOM   2009  CG2 THR C 172      53.077   7.184  -8.652  1.00 79.63           C  
ATOM   2010  H   THR C 172      54.898   8.317 -10.926  1.00 85.89           H  
ATOM   2011  HA  THR C 172      54.488   9.414  -8.289  1.00 83.41           H  
ATOM   2012  HB  THR C 172      55.028   6.813  -7.806  1.00 82.37           H  
ATOM   2013 HG21 THR C 172      52.672   7.782  -7.831  1.00 79.63           H  
ATOM   2014 HG22 THR C 172      52.628   7.529  -9.590  1.00 79.63           H  
ATOM   2015 HG23 THR C 172      52.756   6.145  -8.517  1.00 79.63           H  
ATOM   2016  HG1 THR C 172      54.913   5.551  -9.595  1.00 85.67           H  
ATOM   2017  N   GLN C 173      57.194  10.170  -8.463  1.00  0.00           N  
ATOM   2018  CA  GLN C 173      58.585  10.359  -8.004  1.00  0.00           C  
ATOM   2019  C   GLN C 173      58.751  10.386  -6.467  1.00  0.00           C  
ATOM   2020  O   GLN C 173      59.852  10.463  -5.919  1.00  0.00           O  
ATOM   2021  CB  GLN C 173      59.179  11.671  -8.533  1.00  0.00           C  
ATOM   2022  CG  GLN C 173      59.152  11.786 -10.050  1.00  0.00           C  
ATOM   2023  CD  GLN C 173      60.110  12.816 -10.614  1.00  0.00           C  
ATOM   2024  NE2 GLN C 173      60.329  13.896 -10.065  1.00  0.00           N  
ATOM   2025  OE1 GLN C 173      60.649  12.500 -11.796  1.00  0.00           O  
ATOM   2026  H   GLN C 173      56.693  10.960  -8.843  1.00  0.00           H  
ATOM   2027  HA  GLN C 173      59.175   9.512  -8.374  1.00  0.00           H  
ATOM   2028  HB2 GLN C 173      58.618  12.507  -8.107  1.00  0.00           H  
ATOM   2029  HB3 GLN C 173      60.211  11.777  -8.174  1.00  0.00           H  
ATOM   2030  HG2 GLN C 173      59.419  10.819 -10.494  1.00  0.00           H  
ATOM   2031  HG3 GLN C 173      58.146  12.045 -10.397  1.00  0.00           H  
ATOM   2032 HE21 GLN C 173      59.905  14.103  -9.172  1.00  0.00           H  
ATOM   2033 HE22 GLN C 173      60.932  14.574 -10.507  1.00  0.00           H  
ATOM   2034  N   SER C 174      57.580  10.382  -5.741  1.00  0.00           N  
ATOM   2035  CA  SER C 174      57.562  10.440  -4.282  1.00  0.00           C  
ATOM   2036  C   SER C 174      56.397   9.563  -3.798  1.00  0.00           C  
ATOM   2037  O   SER C 174      55.515   9.933  -3.027  1.00  0.00           O  
ATOM   2038  CB  SER C 174      57.525  11.883  -3.762  1.00  0.00           C  
ATOM   2039  OG  SER C 174      56.805  12.782  -4.619  1.00  0.00           O  
ATOM   2040  H   SER C 174      56.692  10.316  -6.219  1.00  0.00           H  
ATOM   2041  HA  SER C 174      58.469   9.962  -3.891  1.00  0.00           H  
ATOM   2042  HB2 SER C 174      57.105  11.949  -2.754  1.00  0.00           H  
ATOM   2043  HB3 SER C 174      58.547  12.273  -3.715  1.00  0.00           H  
ATOM   2044  HG  SER C 174      55.995  12.305  -4.912  1.00  0.00           H  
ATOM   2045  N   ASP C 175      56.445   8.285  -4.311  1.00  0.00           N  
ATOM   2046  CA  ASP C 175      55.641   7.164  -3.835  1.00  0.00           C  
ATOM   2047  C   ASP C 175      54.173   7.368  -4.325  1.00  0.00           C  
ATOM   2048  O   ASP C 175      53.908   7.207  -5.518  1.00  0.00           O  
ATOM   2049  CB  ASP C 175      55.798   6.877  -2.361  1.00  0.00           C  
ATOM   2050  CG  ASP C 175      57.103   6.320  -1.904  1.00  0.00           C  
ATOM   2051  OD1 ASP C 175      57.965   5.877  -2.662  1.00  0.00           O  
ATOM   2052  OD2 ASP C 175      57.245   6.322  -0.546  1.00  0.00           O1-
ATOM   2053  H   ASP C 175      57.071   8.102  -5.082  1.00  0.00           H  
ATOM   2054  HA  ASP C 175      56.003   6.291  -4.396  1.00  0.00           H  
ATOM   2055  HB2 ASP C 175      55.053   6.132  -2.054  1.00  0.00           H  
ATOM   2056  HB3 ASP C 175      55.635   7.789  -1.781  1.00  0.00           H  
ATOM   2057  N   GLY C 176      53.221   7.763  -3.368  1.00 81.37           N  
ATOM   2058  CA  GLY C 176      51.870   8.183  -3.623  1.00 81.86           C  
ATOM   2059  C   GLY C 176      51.741   9.669  -3.966  1.00 79.69           C  
ATOM   2060  O   GLY C 176      50.689  10.109  -4.454  1.00 76.97           O  
ATOM   2061  H   GLY C 176      53.661   7.606  -2.485  1.00 81.37           H  
ATOM   2062  HA2 GLY C 176      51.472   7.601  -4.460  1.00 81.86           H  
ATOM   2063  HA3 GLY C 176      51.284   7.983  -2.721  1.00 81.86           H  
ATOM   2064  N   ILE C 177      52.773  10.440  -3.631  1.00 79.35           N  
ATOM   2065  CA  ILE C 177      52.808  11.872  -3.894  1.00 77.96           C  
ATOM   2066  C   ILE C 177      53.372  11.959  -5.326  1.00 77.58           C  
ATOM   2067  O   ILE C 177      54.543  11.679  -5.598  1.00 78.92           O  
ATOM   2068  CB  ILE C 177      53.676  12.646  -2.887  1.00 78.33           C  
ATOM   2069  CG1 ILE C 177      53.256  12.413  -1.423  1.00 78.61           C  
ATOM   2070  CG2 ILE C 177      53.704  14.141  -3.211  1.00 75.97           C  
ATOM   2071  CD1 ILE C 177      51.800  12.712  -1.100  1.00 75.79           C  
ATOM   2072  H   ILE C 177      53.591  10.014  -3.219  1.00 79.35           H  
ATOM   2073  HA  ILE C 177      51.785  12.263  -3.879  1.00 77.96           H  
ATOM   2074  HB  ILE C 177      54.710  12.297  -2.966  1.00 78.33           H  
ATOM   2075 HG12 ILE C 177      53.467  11.371  -1.158  1.00 78.61           H  
ATOM   2076 HG13 ILE C 177      53.891  13.026  -0.774  1.00 78.61           H  
ATOM   2077 HG21 ILE C 177      54.102  14.329  -4.213  1.00 75.97           H  
ATOM   2078 HG22 ILE C 177      52.709  14.585  -3.154  1.00 75.97           H  
ATOM   2079 HG23 ILE C 177      54.348  14.668  -2.503  1.00 75.97           H  
ATOM   2080 HD11 ILE C 177      51.554  13.759  -1.292  1.00 75.79           H  
ATOM   2081 HD12 ILE C 177      51.117  12.082  -1.677  1.00 75.79           H  
ATOM   2082 HD13 ILE C 177      51.605  12.512  -0.043  1.00 75.79           H  
ATOM   2083  N   GLN C 178      52.462  12.278  -6.242  1.00 75.03           N  
ATOM   2084  CA  GLN C 178      52.775  12.343  -7.655  1.00 74.21           C  
ATOM   2085  C   GLN C 178      53.419  13.717  -7.905  1.00 73.63           C  
ATOM   2086  O   GLN C 178      53.176  14.687  -7.187  1.00 73.50           O  
ATOM   2087  CB  GLN C 178      51.543  12.144  -8.529  1.00 72.70           C  
ATOM   2088  CG  GLN C 178      50.941  10.752  -8.342  1.00 72.79           C  
ATOM   2089  CD  GLN C 178      49.620  10.619  -9.066  1.00 71.35           C  
ATOM   2090  OE1 GLN C 178      49.385  11.206 -10.125  1.00 68.71           O  
ATOM   2091  NE2 GLN C 178      48.744   9.806  -8.488  1.00 72.21           N  
ATOM   2092  H   GLN C 178      51.530  12.523  -5.939  1.00 75.03           H  
ATOM   2093  HA  GLN C 178      53.514  11.564  -7.874  1.00 74.21           H  
ATOM   2094  HB2 GLN C 178      50.789  12.907  -8.301  1.00 72.70           H  
ATOM   2095  HB3 GLN C 178      51.814  12.286  -9.582  1.00 72.70           H  
ATOM   2096  HG2 GLN C 178      50.787  10.539  -7.279  1.00 72.79           H  
ATOM   2097  HG3 GLN C 178      51.620   9.989  -8.738  1.00 72.79           H  
ATOM   2098 HE21 GLN C 178      47.843   9.647  -8.917  1.00 72.21           H  
ATOM   2099 HE22 GLN C 178      48.978   9.346  -7.620  1.00 72.21           H  
ATOM   2100  N   GLN C 179      54.319  13.740  -8.878  1.00 73.48           N  
ATOM   2101  CA  GLN C 179      54.954  14.965  -9.327  1.00 72.38           C  
ATOM   2102  C   GLN C 179      54.650  15.102 -10.816  1.00 72.24           C  
ATOM   2103  O   GLN C 179      54.844  14.175 -11.611  1.00 73.48           O  
ATOM   2104  CB  GLN C 179      56.454  14.962  -9.047  1.00 74.04           C  
ATOM   2105  CG  GLN C 179      56.736  14.913  -7.543  1.00 75.61           C  
ATOM   2106  CD  GLN C 179      58.214  14.938  -7.228  1.00 77.25           C  
ATOM   2107  OE1 GLN C 179      59.068  15.272  -8.054  1.00 76.73           O  
ATOM   2108  NE2 GLN C 179      58.525  14.569  -5.990  1.00 78.93           N  
ATOM   2109  H   GLN C 179      54.624  12.869  -9.289  1.00 73.48           H  
ATOM   2110  HA  GLN C 179      54.500  15.810  -8.807  1.00 72.38           H  
ATOM   2111  HB2 GLN C 179      56.932  14.107  -9.540  1.00 74.04           H  
ATOM   2112  HB3 GLN C 179      56.908  15.861  -9.483  1.00 74.04           H  
ATOM   2113  HG2 GLN C 179      56.309  14.002  -7.109  1.00 75.61           H  
ATOM   2114  HG3 GLN C 179      56.279  15.772  -7.042  1.00 75.61           H  
ATOM   2115 HE21 GLN C 179      57.796  14.303  -5.344  1.00 78.93           H  
ATOM   2116 HE22 GLN C 179      59.491  14.555  -5.695  1.00 78.93           H  
ATOM   2117  N   ALA C 180      54.111  16.273 -11.167  1.00 69.71           N  
ATOM   2118  CA  ALA C 180      53.715  16.596 -12.519  1.00 67.60           C  
ATOM   2119  C   ALA C 180      54.869  17.345 -13.199  1.00 67.17           C  
ATOM   2120  O   ALA C 180      55.617  18.109 -12.566  1.00 62.89           O  
ATOM   2121  CB  ALA C 180      52.452  17.443 -12.529  1.00 64.59           C  
ATOM   2122  H   ALA C 180      54.004  16.990 -10.463  1.00 69.71           H  
ATOM   2123  HA  ALA C 180      53.526  15.669 -13.063  1.00 67.60           H  
ATOM   2124  HB1 ALA C 180      51.614  16.903 -12.078  1.00 64.59           H  
ATOM   2125  HB2 ALA C 180      52.588  18.363 -11.951  1.00 64.59           H  
ATOM   2126  HB3 ALA C 180      52.170  17.720 -13.550  1.00 64.59           H  
ATOM   2127  N   LYS C 181      54.971  17.123 -14.514  1.00 68.79           N  
ATOM   2128  CA  LYS C 181      55.741  17.933 -15.450  1.00 69.23           C  
ATOM   2129  C   LYS C 181      54.687  18.906 -16.024  1.00 67.80           C  
ATOM   2130  O   LYS C 181      53.729  18.516 -16.701  1.00 67.87           O  
ATOM   2131  CB  LYS C 181      56.380  17.033 -16.510  1.00 70.75           C  
ATOM   2132  CG  LYS C 181      57.096  17.707 -17.684  1.00 71.21           C  
ATOM   2133  CD  LYS C 181      58.559  18.086 -17.448  1.00 74.39           C  
ATOM   2134  CE  LYS C 181      58.690  19.350 -16.625  1.00 74.63           C  
ATOM   2135  NZ  LYS C 181      60.079  19.847 -16.658  1.00 77.04           N1+
ATOM   2136  H   LYS C 181      54.476  16.337 -14.910  1.00 68.79           H  
ATOM   2137  HA  LYS C 181      56.504  18.479 -14.891  1.00 69.23           H  
ATOM   2138  HB2 LYS C 181      57.067  16.336 -16.015  1.00 70.75           H  
ATOM   2139  HB3 LYS C 181      55.590  16.415 -16.949  1.00 70.75           H  
ATOM   2140  HG2 LYS C 181      57.089  16.990 -18.516  1.00 71.21           H  
ATOM   2141  HG3 LYS C 181      56.536  18.579 -18.033  1.00 71.21           H  
ATOM   2142  HD2 LYS C 181      59.025  18.247 -18.429  1.00 74.39           H  
ATOM   2143  HD3 LYS C 181      59.101  17.259 -16.975  1.00 74.39           H  
ATOM   2144  HE2 LYS C 181      58.453  19.165 -15.581  1.00 74.63           H  
ATOM   2145  HE3 LYS C 181      58.059  20.147 -17.026  1.00 74.63           H  
ATOM   2146  HZ1 LYS C 181      60.695  19.333 -16.021  1.00 77.04           H  
ATOM   2147  HZ2 LYS C 181      60.488  19.842 -17.597  1.00 77.04           H  
ATOM   2148  HZ3 LYS C 181      60.086  20.849 -16.360  1.00 77.04           H  
ATOM   2149  N   VAL C 182      54.865  20.175 -15.680  1.00 66.05           N  
ATOM   2150  CA  VAL C 182      53.821  21.191 -15.712  1.00 62.63           C  
ATOM   2151  C   VAL C 182      54.190  22.285 -16.734  1.00 62.43           C  
ATOM   2152  O   VAL C 182      55.306  22.804 -16.727  1.00 64.30           O  
ATOM   2153  CB  VAL C 182      53.693  21.827 -14.301  1.00 60.90           C  
ATOM   2154  CG1 VAL C 182      52.672  22.952 -14.279  1.00 59.24           C  
ATOM   2155  CG2 VAL C 182      53.275  20.790 -13.262  1.00 59.85           C  
ATOM   2156  H   VAL C 182      55.786  20.483 -15.399  1.00 66.05           H  
ATOM   2157  HA  VAL C 182      52.870  20.729 -16.004  1.00 62.63           H  
ATOM   2158  HB  VAL C 182      54.661  22.246 -13.995  1.00 60.90           H  
ATOM   2159 HG11 VAL C 182      52.987  23.797 -14.894  1.00 59.24           H  
ATOM   2160 HG12 VAL C 182      51.724  22.572 -14.661  1.00 59.24           H  
ATOM   2161 HG13 VAL C 182      52.510  23.331 -13.266  1.00 59.24           H  
ATOM   2162 HG21 VAL C 182      52.367  20.264 -13.574  1.00 59.85           H  
ATOM   2163 HG22 VAL C 182      54.068  20.060 -13.104  1.00 59.85           H  
ATOM   2164 HG23 VAL C 182      53.071  21.261 -12.296  1.00 59.85           H  
ATOM   2165  N   GLN C 183      53.163  22.768 -17.434  1.00 61.80           N  
ATOM   2166  CA  GLN C 183      53.311  23.888 -18.382  1.00 61.97           C  
ATOM   2167  C   GLN C 183      52.461  25.015 -17.757  1.00 59.54           C  
ATOM   2168  O   GLN C 183      51.227  24.938 -17.744  1.00 57.96           O  
ATOM   2169  CB  GLN C 183      52.763  23.496 -19.752  1.00  0.00           C  
ATOM   2170  CG  GLN C 183      52.790  24.636 -20.770  1.00  0.00           C  
ATOM   2171  CD  GLN C 183      52.076  24.243 -22.050  1.00  0.00           C  
ATOM   2172  OE1 GLN C 183      51.602  23.124 -22.239  1.00  0.00           O  
ATOM   2173  NE2 GLN C 183      52.010  25.214 -22.965  1.00  0.00           N  
ATOM   2174  H   GLN C 183      52.175  22.537 -17.300  1.00 61.80           H  
ATOM   2175  HA  GLN C 183      54.357  24.189 -18.466  1.00 61.97           H  
ATOM   2176  HB2 GLN C 183      53.337  22.650 -20.144  1.00  0.00           H  
ATOM   2177  HB3 GLN C 183      51.737  23.131 -19.646  1.00  0.00           H  
ATOM   2178  HG2 GLN C 183      52.293  25.528 -20.373  1.00  0.00           H  
ATOM   2179  HG3 GLN C 183      53.826  24.903 -21.010  1.00  0.00           H  
ATOM   2180 HE21 GLN C 183      51.554  25.044 -23.850  1.00  0.00           H  
ATOM   2181 HE22 GLN C 183      52.422  26.118 -22.775  1.00  0.00           H  
ATOM   2182  N   ILE C 184      53.130  25.995 -17.153  1.00 58.01           N  
ATOM   2183  CA  ILE C 184      52.457  27.117 -16.464  1.00 56.48           C  
ATOM   2184  C   ILE C 184      51.875  28.006 -17.597  1.00 56.73           C  
ATOM   2185  O   ILE C 184      52.538  28.145 -18.636  1.00 58.02           O  
ATOM   2186  CB  ILE C 184      53.441  27.927 -15.594  1.00 56.08           C  
ATOM   2187  CG1 ILE C 184      54.309  27.071 -14.647  1.00 55.84           C  
ATOM   2188  CG2 ILE C 184      52.703  29.004 -14.799  1.00 54.28           C  
ATOM   2189  CD1 ILE C 184      53.552  26.421 -13.500  1.00 54.38           C  
ATOM   2190  H   ILE C 184      54.140  25.999 -17.186  1.00 58.01           H  
ATOM   2191  HA  ILE C 184      51.639  26.706 -15.866  1.00 56.48           H  
ATOM   2192  HB  ILE C 184      54.135  28.435 -16.273  1.00 56.08           H  
ATOM   2193 HG12 ILE C 184      54.837  26.294 -15.209  1.00 55.84           H  
ATOM   2194 HG13 ILE C 184      55.096  27.705 -14.220  1.00 55.84           H  
ATOM   2195 HG21 ILE C 184      52.191  29.702 -15.464  1.00 54.28           H  
ATOM   2196 HG22 ILE C 184      51.945  28.576 -14.135  1.00 54.28           H  
ATOM   2197 HG23 ILE C 184      53.409  29.577 -14.191  1.00 54.28           H  
ATOM   2198 HD11 ILE C 184      53.246  27.160 -12.754  1.00 54.38           H  
ATOM   2199 HD12 ILE C 184      52.661  25.894 -13.847  1.00 54.38           H  
ATOM   2200 HD13 ILE C 184      54.201  25.698 -13.000  1.00 54.38           H  
ATOM   2201  N   LEU C 185      50.627  28.453 -17.473  1.00 54.51           N  
ATOM   2202  CA  LEU C 185      49.975  29.219 -18.538  1.00 52.85           C  
ATOM   2203  C   LEU C 185      49.672  30.686 -18.141  1.00 53.02           C  
ATOM   2204  O   LEU C 185      49.064  30.919 -17.096  1.00 52.75           O  
ATOM   2205  CB  LEU C 185      48.620  28.591 -18.916  1.00 50.05           C  
ATOM   2206  CG  LEU C 185      48.677  27.197 -19.561  1.00 49.66           C  
ATOM   2207  CD1 LEU C 185      47.244  26.701 -19.775  1.00 48.66           C  
ATOM   2208  CD2 LEU C 185      49.433  27.192 -20.889  1.00 50.23           C  
ATOM   2209  H   LEU C 185      50.086  28.205 -16.658  1.00 54.51           H  
ATOM   2210  HA  LEU C 185      50.627  29.205 -19.411  1.00 52.85           H  
ATOM   2211  HB2 LEU C 185      47.998  28.529 -18.012  1.00 50.05           H  
ATOM   2212  HB3 LEU C 185      48.093  29.269 -19.601  1.00 50.05           H  
ATOM   2213  HG  LEU C 185      49.179  26.502 -18.880  1.00 49.66           H  
ATOM   2214 HD11 LEU C 185      46.717  26.609 -18.820  1.00 48.66           H  
ATOM   2215 HD12 LEU C 185      46.676  27.389 -20.411  1.00 48.66           H  
ATOM   2216 HD13 LEU C 185      47.235  25.722 -20.258  1.00 48.66           H  
ATOM   2217 HD21 LEU C 185      49.015  27.923 -21.588  1.00 50.23           H  
ATOM   2218 HD22 LEU C 185      50.492  27.423 -20.745  1.00 50.23           H  
ATOM   2219 HD23 LEU C 185      49.380  26.204 -21.360  1.00 50.23           H  
ATOM   2220  N   PRO C 186      49.990  31.642 -19.031  1.00 54.12           N  
ATOM   2221  CA  PRO C 186      49.835  33.066 -18.729  1.00 54.06           C  
ATOM   2222  C   PRO C 186      48.376  33.574 -18.763  1.00 52.37           C  
ATOM   2223  O   PRO C 186      47.441  32.913 -19.233  1.00 52.85           O  
ATOM   2224  CB  PRO C 186      50.630  33.778 -19.832  1.00 55.97           C  
ATOM   2225  CG  PRO C 186      50.523  32.820 -21.011  1.00 55.70           C  
ATOM   2226  CD  PRO C 186      50.588  31.452 -20.353  1.00 55.32           C  
ATOM   2227  HA  PRO C 186      50.227  33.272 -17.729  1.00 54.06           H  
ATOM   2228  HB2 PRO C 186      50.257  34.776 -20.084  1.00 55.97           H  
ATOM   2229  HB3 PRO C 186      51.679  33.881 -19.545  1.00 55.97           H  
ATOM   2230  HG2 PRO C 186      51.313  32.966 -21.753  1.00 55.70           H  
ATOM   2231  HG3 PRO C 186      49.556  32.952 -21.511  1.00 55.70           H  
ATOM   2232  HD2 PRO C 186      51.623  31.129 -20.206  1.00 55.32           H  
ATOM   2233  HD3 PRO C 186      50.042  30.695 -20.923  1.00 55.32           H  
ATOM   2234  N   GLU C 187      48.212  34.789 -18.236  1.00 56.26           N  
ATOM   2235  CA  GLU C 187      46.990  35.589 -18.350  1.00 53.63           C  
ATOM   2236  C   GLU C 187      47.217  36.618 -19.477  1.00 52.58           C  
ATOM   2237  O   GLU C 187      48.146  37.438 -19.423  1.00 53.47           O  
ATOM   2238  CB  GLU C 187      46.671  36.301 -17.026  1.00 54.46           C  
ATOM   2239  CG  GLU C 187      45.285  36.954 -16.999  1.00 52.99           C  
ATOM   2240  CD  GLU C 187      44.110  36.012 -16.884  1.00 52.62           C  
ATOM   2241  OE1 GLU C 187      44.323  34.788 -16.709  1.00 52.91           O  
ATOM   2242  OE2 GLU C 187      42.960  36.503 -16.944  1.00 51.88           O1-
ATOM   2243  H   GLU C 187      48.966  35.215 -17.715  1.00 56.26           H  
ATOM   2244  HA  GLU C 187      46.165  34.939 -18.636  1.00 53.63           H  
ATOM   2245  HB2 GLU C 187      46.756  35.587 -16.197  1.00 54.46           H  
ATOM   2246  HB3 GLU C 187      47.424  37.078 -16.835  1.00 54.46           H  
ATOM   2247  HG2 GLU C 187      45.142  37.587 -17.881  1.00 52.99           H  
ATOM   2248  HG3 GLU C 187      45.238  37.615 -16.124  1.00 52.99           H  
ATOM   2249  N   CYS C 188      46.326  36.572 -20.460  1.00 49.90           N  
ATOM   2250  CA  CYS C 188      46.383  37.433 -21.637  1.00 47.99           C  
ATOM   2251  C   CYS C 188      45.550  38.665 -21.239  1.00 45.61           C  
ATOM   2252  O   CYS C 188      44.374  38.790 -21.560  1.00 43.75           O  
ATOM   2253  CB  CYS C 188      45.816  36.721 -22.868  1.00 48.73           C  
ATOM   2254  SG  CYS C 188      46.096  37.649 -24.412  1.00 52.47           S  
ATOM   2255  H   CYS C 188      45.524  35.966 -20.364  1.00 49.90           H  
ATOM   2256  HA  CYS C 188      47.424  37.731 -21.810  1.00 47.99           H  
ATOM   2257  HB2 CYS C 188      44.741  36.536 -22.770  1.00 48.73           H  
ATOM   2258  HB3 CYS C 188      46.299  35.744 -22.985  1.00 48.73           H  
ATOM   2259  HG  CYS C 188      45.360  38.725 -24.084  1.00 52.47           H  
ATOM   2260  N   VAL C 189      46.199  39.557 -20.494  1.00 45.60           N  
ATOM   2261  CA  VAL C 189      45.553  40.771 -20.015  1.00 44.46           C  
ATOM   2262  C   VAL C 189      45.366  41.719 -21.222  1.00 43.90           C  
ATOM   2263  O   VAL C 189      46.220  41.784 -22.127  1.00 45.02           O  
ATOM   2264  CB  VAL C 189      46.297  41.471 -18.861  1.00 45.39           C  
ATOM   2265  CG1 VAL C 189      46.299  40.598 -17.604  1.00 45.03           C  
ATOM   2266  CG2 VAL C 189      47.731  41.885 -19.205  1.00 47.69           C  
ATOM   2267  H   VAL C 189      47.179  39.408 -20.298  1.00 45.60           H  
ATOM   2268  HA  VAL C 189      44.552  40.483 -19.664  1.00 44.46           H  
ATOM   2269  HB  VAL C 189      45.748  42.392 -18.618  1.00 45.39           H  
ATOM   2270 HG11 VAL C 189      45.278  40.328 -17.313  1.00 45.03           H  
ATOM   2271 HG12 VAL C 189      46.868  39.675 -17.754  1.00 45.03           H  
ATOM   2272 HG13 VAL C 189      46.752  41.137 -16.766  1.00 45.03           H  
ATOM   2273 HG21 VAL C 189      48.364  41.021 -19.431  1.00 47.69           H  
ATOM   2274 HG22 VAL C 189      47.757  42.562 -20.064  1.00 47.69           H  
ATOM   2275 HG23 VAL C 189      48.188  42.415 -18.362  1.00 47.69           H  
ATOM   2276  N   LEU C 190      44.238  42.428 -21.230  1.00 41.75           N  
ATOM   2277  CA  LEU C 190      43.860  43.319 -22.321  1.00 41.03           C  
ATOM   2278  C   LEU C 190      43.280  44.615 -21.708  1.00 40.60           C  
ATOM   2279  O   LEU C 190      42.626  44.568 -20.672  1.00 40.48           O  
ATOM   2280  CB  LEU C 190      42.798  42.672 -23.227  1.00 39.70           C  
ATOM   2281  CG  LEU C 190      43.296  41.488 -24.079  1.00 39.65           C  
ATOM   2282  CD1 LEU C 190      42.105  40.801 -24.755  1.00 38.58           C  
ATOM   2283  CD2 LEU C 190      44.306  41.922 -25.142  1.00 41.10           C  
ATOM   2284  H   LEU C 190      43.595  42.345 -20.455  1.00 41.75           H  
ATOM   2285  HA  LEU C 190      44.760  43.556 -22.891  1.00 41.03           H  
ATOM   2286  HB2 LEU C 190      41.973  42.320 -22.597  1.00 39.70           H  
ATOM   2287  HB3 LEU C 190      42.367  43.433 -23.891  1.00 39.70           H  
ATOM   2288  HG  LEU C 190      43.774  40.747 -23.429  1.00 39.65           H  
ATOM   2289 HD11 LEU C 190      41.384  40.446 -24.010  1.00 38.58           H  
ATOM   2290 HD12 LEU C 190      41.583  41.485 -25.432  1.00 38.58           H  
ATOM   2291 HD13 LEU C 190      42.435  39.933 -25.336  1.00 38.58           H  
ATOM   2292 HD21 LEU C 190      43.884  42.691 -25.799  1.00 41.10           H  
ATOM   2293 HD22 LEU C 190      45.218  42.323 -24.693  1.00 41.10           H  
ATOM   2294 HD23 LEU C 190      44.600  41.071 -25.766  1.00 41.10           H  
ATOM   2295  N   PRO C 191      43.506  45.763 -22.385  1.00 40.56           N  
ATOM   2296  CA  PRO C 191      42.876  47.026 -22.001  1.00 40.54           C  
ATOM   2297  C   PRO C 191      41.447  47.137 -22.608  1.00 39.79           C  
ATOM   2298  O   PRO C 191      40.883  46.170 -23.130  1.00 39.75           O  
ATOM   2299  CB  PRO C 191      43.829  48.067 -22.594  1.00 40.89           C  
ATOM   2300  CG  PRO C 191      44.258  47.416 -23.905  1.00 40.75           C  
ATOM   2301  CD  PRO C 191      44.382  45.946 -23.537  1.00 41.01           C  
ATOM   2302  HA  PRO C 191      42.791  47.110 -20.912  1.00 40.54           H  
ATOM   2303  HB2 PRO C 191      43.393  49.056 -22.748  1.00 40.89           H  
ATOM   2304  HB3 PRO C 191      44.704  48.182 -21.942  1.00 40.89           H  
ATOM   2305  HG2 PRO C 191      45.189  47.829 -24.303  1.00 40.75           H  
ATOM   2306  HG3 PRO C 191      43.477  47.545 -24.664  1.00 40.75           H  
ATOM   2307  HD2 PRO C 191      45.405  45.702 -23.230  1.00 41.01           H  
ATOM   2308  HD3 PRO C 191      44.087  45.286 -24.357  1.00 41.01           H  
ATOM   2309  N   SER C 192      40.877  48.337 -22.521  1.00 39.93           N  
ATOM   2310  CA  SER C 192      39.622  48.650 -23.197  1.00 39.92           C  
ATOM   2311  C   SER C 192      39.927  48.897 -24.693  1.00 39.79           C  
ATOM   2312  O   SER C 192      41.030  49.323 -25.058  1.00 40.48           O  
ATOM   2313  CB  SER C 192      38.934  49.873 -22.584  1.00 41.05           C  
ATOM   2314  OG  SER C 192      39.847  50.967 -22.452  1.00 42.31           O  
ATOM   2315  H   SER C 192      41.330  49.075 -22.000  1.00 39.93           H  
ATOM   2316  HA  SER C 192      38.967  47.775 -23.122  1.00 39.92           H  
ATOM   2317  HB2 SER C 192      38.580  49.632 -21.578  1.00 41.05           H  
ATOM   2318  HB3 SER C 192      38.089  50.208 -23.193  1.00 41.05           H  
ATOM   2319  HG  SER C 192      39.344  51.703 -22.059  1.00 42.31           H  
ATOM   2320  N   THR C 193      38.952  48.604 -25.545  1.00 39.22           N  
ATOM   2321  CA  THR C 193      39.137  48.710 -27.001  1.00 39.46           C  
ATOM   2322  C   THR C 193      39.434  50.153 -27.447  1.00 39.60           C  
ATOM   2323  O   THR C 193      40.093  50.381 -28.462  1.00 40.67           O  
ATOM   2324  CB  THR C 193      37.931  48.170 -27.797  1.00 39.48           C  
ATOM   2325  OG1 THR C 193      36.702  48.593 -27.188  1.00 39.94           O  
ATOM   2326  CG2 THR C 193      37.947  46.645 -27.856  1.00 39.91           C  
ATOM   2327  H   THR C 193      38.093  48.196 -25.203  1.00 39.22           H  
ATOM   2328  HA  THR C 193      40.040  48.136 -27.251  1.00 39.46           H  
ATOM   2329  HB  THR C 193      37.940  48.562 -28.820  1.00 39.48           H  
ATOM   2330 HG21 THR C 193      38.844  46.279 -28.365  1.00 39.91           H  
ATOM   2331 HG22 THR C 193      37.915  46.209 -26.852  1.00 39.91           H  
ATOM   2332 HG23 THR C 193      37.068  46.271 -28.391  1.00 39.91           H  
ATOM   2333  HG1 THR C 193      35.979  48.161 -27.680  1.00 39.94           H  
ATOM   2334  N   MET C 194      38.970  51.114 -26.652  1.00 38.38           N  
ATOM   2335  CA  MET C 194      39.114  52.531 -26.976  1.00 37.90           C  
ATOM   2336  C   MET C 194      40.513  53.093 -26.630  1.00 38.38           C  
ATOM   2337  O   MET C 194      40.766  54.275 -26.817  1.00 38.88           O  
ATOM   2338  CB  MET C 194      38.019  53.358 -26.299  1.00 37.93           C  
ATOM   2339  CG  MET C 194      36.646  53.198 -26.946  1.00 37.18           C  
ATOM   2340  SD  MET C 194      36.524  53.942 -28.616  1.00 37.61           S  
ATOM   2341  CE  MET C 194      36.533  52.430 -29.616  1.00 36.58           C  
ATOM   2342  H   MET C 194      38.553  50.862 -25.768  1.00 38.38           H  
ATOM   2343  HA  MET C 194      39.058  52.631 -28.066  1.00 37.90           H  
ATOM   2344  HB2 MET C 194      38.277  54.420 -26.266  1.00 37.93           H  
ATOM   2345  HB3 MET C 194      37.941  53.052 -25.246  1.00 37.93           H  
ATOM   2346  HG2 MET C 194      35.922  53.721 -26.315  1.00 37.18           H  
ATOM   2347  HG3 MET C 194      36.350  52.146 -26.980  1.00 37.18           H  
ATOM   2348  HE1 MET C 194      37.451  51.860 -29.466  1.00 36.58           H  
ATOM   2349  HE2 MET C 194      35.672  51.810 -29.358  1.00 36.58           H  
ATOM   2350  HE3 MET C 194      36.462  52.700 -30.673  1.00 36.58           H  
ATOM   2351  N   SER C 195      41.436  52.214 -26.269  1.00 38.76           N  
ATOM   2352  CA  SER C 195      42.853  52.553 -26.121  1.00 39.82           C  
ATOM   2353  C   SER C 195      43.626  52.296 -27.436  1.00 40.18           C  
ATOM   2354  O   SER C 195      44.719  52.796 -27.626  1.00 41.31           O  
ATOM   2355  CB  SER C 195      43.511  51.772 -24.978  1.00 40.06           C  
ATOM   2356  OG  SER C 195      43.475  50.360 -25.183  1.00 40.02           O  
ATOM   2357  H   SER C 195      41.166  51.249 -26.140  1.00 38.76           H  
ATOM   2358  HA  SER C 195      42.935  53.626 -25.911  1.00 39.82           H  
ATOM   2359  HB2 SER C 195      43.015  51.986 -24.025  1.00 40.06           H  
ATOM   2360  HB3 SER C 195      44.564  52.056 -24.879  1.00 40.06           H  
ATOM   2361  HG  SER C 195      42.558  50.044 -25.033  1.00 40.02           H  
ATOM   2362  N   ALA C 196      43.087  51.419 -28.275  1.00 40.10           N  
ATOM   2363  CA  ALA C 196      43.783  50.897 -29.455  1.00 41.26           C  
ATOM   2364  C   ALA C 196      43.481  51.687 -30.745  1.00 42.11           C  
ATOM   2365  O   ALA C 196      44.158  51.521 -31.764  1.00 43.47           O  
ATOM   2366  CB  ALA C 196      43.408  49.435 -29.669  1.00 40.75           C  
ATOM   2367  H   ALA C 196      42.151  51.087 -28.091  1.00 40.10           H  
ATOM   2368  HA  ALA C 196      44.863  50.972 -29.281  1.00 41.26           H  
ATOM   2369  HB1 ALA C 196      43.631  48.840 -28.777  1.00 40.75           H  
ATOM   2370  HB2 ALA C 196      42.340  49.326 -29.885  1.00 40.75           H  
ATOM   2371  HB3 ALA C 196      43.960  49.007 -30.512  1.00 40.75           H  
ATOM   2372  N   VAL C 197      42.431  52.494 -30.694  1.00 41.23           N  
ATOM   2373  CA  VAL C 197      41.889  53.181 -31.863  1.00 40.66           C  
ATOM   2374  C   VAL C 197      41.264  54.493 -31.341  1.00 41.03           C  
ATOM   2375  O   VAL C 197      40.088  54.554 -30.954  1.00 41.15           O  
ATOM   2376  CB  VAL C 197      40.939  52.279 -32.685  1.00 39.57           C  
ATOM   2377  CG1 VAL C 197      39.782  51.668 -31.889  1.00 39.11           C  
ATOM   2378  CG2 VAL C 197      40.403  53.013 -33.917  1.00 40.22           C  
ATOM   2379  H   VAL C 197      42.006  52.682 -29.797  1.00 41.23           H  
ATOM   2380  HA  VAL C 197      42.733  53.447 -32.514  1.00 40.66           H  
ATOM   2381  HB  VAL C 197      41.538  51.434 -33.051  1.00 39.57           H  
ATOM   2382 HG11 VAL C 197      40.146  51.123 -31.014  1.00 39.11           H  
ATOM   2383 HG12 VAL C 197      39.065  52.422 -31.554  1.00 39.11           H  
ATOM   2384 HG13 VAL C 197      39.231  50.953 -32.510  1.00 39.11           H  
ATOM   2385 HG21 VAL C 197      39.739  53.839 -33.641  1.00 40.22           H  
ATOM   2386 HG22 VAL C 197      41.224  53.421 -34.515  1.00 40.22           H  
ATOM   2387 HG23 VAL C 197      39.835  52.329 -34.556  1.00 40.22           H  
ATOM   2388  N   GLN C 198      42.123  55.516 -31.261  1.00 41.12           N  
ATOM   2389  CA  GLN C 198      41.819  56.774 -30.592  1.00 41.81           C  
ATOM   2390  C   GLN C 198      42.807  57.828 -31.121  1.00 42.57           C  
ATOM   2391  O   GLN C 198      43.959  57.517 -31.406  1.00 43.33           O  
ATOM   2392  CB  GLN C 198      41.992  56.617 -29.075  1.00 43.10           C  
ATOM   2393  CG  GLN C 198      41.174  57.625 -28.271  1.00 44.12           C  
ATOM   2394  CD  GLN C 198      39.692  57.359 -28.399  1.00 44.55           C  
ATOM   2395  NE2 GLN C 198      39.217  56.317 -27.919  1.00 45.04           N  
ATOM   2396  OE1 GLN C 198      38.946  58.261 -29.039  1.00 43.98           O  
ATOM   2397  H   GLN C 198      43.022  55.423 -31.712  1.00 41.12           H  
ATOM   2398  HA  GLN C 198      40.796  57.051 -30.859  1.00 41.81           H  
ATOM   2399  HB2 GLN C 198      41.713  55.602 -28.775  1.00 43.10           H  
ATOM   2400  HB3 GLN C 198      43.049  56.721 -28.808  1.00 43.10           H  
ATOM   2401  HG2 GLN C 198      41.387  58.652 -28.581  1.00 44.12           H  
ATOM   2402  HG3 GLN C 198      41.439  57.547 -27.210  1.00 44.12           H  
ATOM   2403 HE21 GLN C 198      39.819  55.661 -27.442  1.00 45.04           H  
ATOM   2404 HE22 GLN C 198      38.229  56.127 -28.004  1.00 45.04           H  
ATOM   2405  N   LEU C 199      42.335  59.061 -31.231  1.00 42.83           N  
ATOM   2406  CA  LEU C 199      43.192  60.193 -31.595  1.00 44.47           C  
ATOM   2407  C   LEU C 199      43.881  60.733 -30.309  1.00 45.41           C  
ATOM   2408  O   LEU C 199      43.461  60.479 -29.186  1.00 45.15           O  
ATOM   2409  CB  LEU C 199      42.393  61.323 -32.265  1.00 44.28           C  
ATOM   2410  CG  LEU C 199      42.130  61.123 -33.771  1.00 44.23           C  
ATOM   2411  CD1 LEU C 199      41.291  59.886 -34.085  1.00 43.23           C  
ATOM   2412  CD2 LEU C 199      41.438  62.368 -34.336  1.00 43.77           C  
ATOM   2413  H   LEU C 199      41.352  59.230 -31.073  1.00 42.83           H  
ATOM   2414  HA  LEU C 199      43.984  59.840 -32.267  1.00 44.47           H  
ATOM   2415  HB2 LEU C 199      41.443  61.472 -31.736  1.00 44.28           H  
ATOM   2416  HB3 LEU C 199      42.942  62.266 -32.157  1.00 44.28           H  
ATOM   2417  HG  LEU C 199      43.096  61.019 -34.282  1.00 44.23           H  
ATOM   2418 HD11 LEU C 199      41.831  58.966 -33.845  1.00 43.23           H  
ATOM   2419 HD12 LEU C 199      40.351  59.895 -33.525  1.00 43.23           H  
ATOM   2420 HD13 LEU C 199      41.046  59.843 -35.152  1.00 43.23           H  
ATOM   2421 HD21 LEU C 199      40.461  62.526 -33.864  1.00 43.77           H  
ATOM   2422 HD22 LEU C 199      42.045  63.263 -34.166  1.00 43.77           H  
ATOM   2423 HD23 LEU C 199      41.282  62.272 -35.415  1.00 43.77           H  
ATOM   2424  N   GLU C 200      44.921  61.530 -30.536  1.00 47.30           N  
ATOM   2425  CA  GLU C 200      45.740  62.157 -29.500  1.00 48.89           C  
ATOM   2426  C   GLU C 200      44.864  63.171 -28.731  1.00 48.44           C  
ATOM   2427  O   GLU C 200      45.012  63.401 -27.537  1.00 48.59           O  
ATOM   2428  CB  GLU C 200      46.954  62.913 -30.072  1.00 52.33           C  
ATOM   2429  CG  GLU C 200      47.859  62.090 -30.990  1.00 55.70           C  
ATOM   2430  CD  GLU C 200      47.358  61.958 -32.415  1.00 58.09           C  
ATOM   2431  OE1 GLU C 200      46.139  62.148 -32.637  1.00 57.94           O  
ATOM   2432  OE2 GLU C 200      48.181  61.633 -33.305  1.00 60.49           O1-
ATOM   2433  H   GLU C 200      45.223  61.679 -31.488  1.00 47.30           H  
ATOM   2434  HA  GLU C 200      46.055  61.373 -28.802  1.00 48.89           H  
ATOM   2435  HB2 GLU C 200      46.620  63.813 -30.606  1.00 52.33           H  
ATOM   2436  HB3 GLU C 200      47.554  63.274 -29.226  1.00 52.33           H  
ATOM   2437  HG2 GLU C 200      48.018  61.089 -30.575  1.00 55.70           H  
ATOM   2438  HG3 GLU C 200      48.839  62.582 -31.037  1.00 55.70           H  
ATOM   2439  N   SER C 201      43.968  63.804 -29.484  1.00 48.05           N  
ATOM   2440  CA  SER C 201      43.074  64.822 -28.959  1.00 48.32           C  
ATOM   2441  C   SER C 201      42.027  64.174 -28.023  1.00 47.61           C  
ATOM   2442  O   SER C 201      41.595  64.787 -27.032  1.00 48.35           O  
ATOM   2443  CB  SER C 201      42.372  65.566 -30.100  1.00 48.18           C  
ATOM   2444  OG  SER C 201      41.834  64.631 -31.037  1.00 47.75           O  
ATOM   2445  H   SER C 201      43.889  63.564 -30.462  1.00 48.05           H  
ATOM   2446  HA  SER C 201      43.661  65.523 -28.353  1.00 48.32           H  
ATOM   2447  HB2 SER C 201      43.095  66.191 -30.635  1.00 48.18           H  
ATOM   2448  HB3 SER C 201      41.559  66.198 -29.729  1.00 48.18           H  
ATOM   2449  HG  SER C 201      41.557  65.136 -31.825  1.00 47.75           H  
ATOM   2450  N   LEU C 202      41.569  62.976 -28.404  1.00 45.59           N  
ATOM   2451  CA  LEU C 202      40.468  62.253 -27.762  1.00 44.22           C  
ATOM   2452  C   LEU C 202      40.958  61.284 -26.657  1.00 43.98           C  
ATOM   2453  O   LEU C 202      40.174  60.769 -25.873  1.00 43.95           O  
ATOM   2454  CB  LEU C 202      39.650  61.476 -28.797  1.00 42.75           C  
ATOM   2455  CG  LEU C 202      38.960  62.358 -29.855  1.00 42.40           C  
ATOM   2456  CD1 LEU C 202      38.359  61.471 -30.943  1.00 41.06           C  
ATOM   2457  CD2 LEU C 202      37.871  63.244 -29.250  1.00 42.98           C  
ATOM   2458  H   LEU C 202      42.007  62.516 -29.189  1.00 45.59           H  
ATOM   2459  HA  LEU C 202      39.841  62.988 -27.250  1.00 44.22           H  
ATOM   2460  HB2 LEU C 202      40.314  60.765 -29.306  1.00 42.75           H  
ATOM   2461  HB3 LEU C 202      38.891  60.872 -28.283  1.00 42.75           H  
ATOM   2462  HG  LEU C 202      39.703  63.006 -30.335  1.00 42.40           H  
ATOM   2463 HD11 LEU C 202      39.136  60.878 -31.433  1.00 41.06           H  
ATOM   2464 HD12 LEU C 202      37.622  60.780 -30.521  1.00 41.06           H  
ATOM   2465 HD13 LEU C 202      37.868  62.073 -31.714  1.00 41.06           H  
ATOM   2466 HD21 LEU C 202      37.132  62.648 -28.702  1.00 42.98           H  
ATOM   2467 HD22 LEU C 202      38.295  63.982 -28.563  1.00 42.98           H  
ATOM   2468 HD23 LEU C 202      37.342  63.798 -30.033  1.00 42.98           H  
ATOM   2469  N   ASN C 203      42.264  61.075 -26.603  1.00 44.70           N  
ATOM   2470  CA  ASN C 203      42.896  60.282 -25.529  1.00 46.04           C  
ATOM   2471  C   ASN C 203      42.637  60.949 -24.158  1.00 48.56           C  
ATOM   2472  O   ASN C 203      42.579  60.283 -23.114  1.00 48.54           O  
ATOM   2473  CB  ASN C 203      44.401  60.149 -25.736  1.00 45.93           C  
ATOM   2474  CG  ASN C 203      44.719  58.782 -26.281  1.00 44.46           C  
ATOM   2475  ND2 ASN C 203      44.682  58.571 -27.488  1.00 44.63           N  
ATOM   2476  OD1 ASN C 203      45.032  57.842 -25.399  1.00 43.51           O  
ATOM   2477  H   ASN C 203      42.850  61.415 -27.352  1.00 44.70           H  
ATOM   2478  HA  ASN C 203      42.388  59.310 -25.509  1.00 46.04           H  
ATOM   2479  HB2 ASN C 203      44.954  60.256 -24.794  1.00 45.93           H  
ATOM   2480  HB3 ASN C 203      44.796  60.910 -26.417  1.00 45.93           H  
ATOM   2481 HD21 ASN C 203      44.895  57.652 -27.847  1.00 44.63           H  
ATOM   2482 HD22 ASN C 203      44.438  59.317 -28.124  1.00 44.63           H  
ATOM   2483  N   LYS C 204      42.451  62.270 -24.199  1.00 51.46           N  
ATOM   2484  CA  LYS C 204      42.196  63.057 -22.998  1.00 53.44           C  
ATOM   2485  C   LYS C 204      40.773  62.773 -22.451  1.00 53.11           C  
ATOM   2486  O   LYS C 204      40.443  63.107 -21.318  1.00 54.68           O  
ATOM   2487  CB  LYS C 204      42.256  64.562 -23.301  1.00 55.05           C  
ATOM   2488  CG  LYS C 204      43.615  65.035 -23.823  1.00 57.29           C  
ATOM   2489  CD  LYS C 204      43.707  66.562 -23.938  1.00 59.28           C  
ATOM   2490  CE  LYS C 204      43.232  67.163 -25.258  1.00 59.00           C  
ATOM   2491  NZ  LYS C 204      41.805  66.899 -25.513  1.00 59.51           N1+
ATOM   2492  H   LYS C 204      42.443  62.723 -25.102  1.00 51.46           H  
ATOM   2493  HA  LYS C 204      42.921  62.770 -22.227  1.00 53.44           H  
ATOM   2494  HB2 LYS C 204      41.471  64.805 -24.024  1.00 55.05           H  
ATOM   2495  HB3 LYS C 204      42.011  65.117 -22.386  1.00 55.05           H  
ATOM   2496  HG2 LYS C 204      44.384  64.702 -23.116  1.00 57.29           H  
ATOM   2497  HG3 LYS C 204      43.850  64.571 -24.788  1.00 57.29           H  
ATOM   2498  HD2 LYS C 204      44.764  66.838 -23.828  1.00 59.28           H  
ATOM   2499  HD3 LYS C 204      43.182  67.038 -23.101  1.00 59.28           H  
ATOM   2500  HE2 LYS C 204      43.791  66.768 -26.112  1.00 59.00           H  
ATOM   2501  HE3 LYS C 204      43.347  68.251 -25.236  1.00 59.00           H  
ATOM   2502  HZ1 LYS C 204      41.658  65.951 -25.925  1.00 59.51           H  
ATOM   2503  HZ2 LYS C 204      41.217  66.969 -24.674  1.00 59.51           H  
ATOM   2504  HZ3 LYS C 204      41.418  67.547 -26.208  1.00 59.51           H  
ATOM   2505  N   CYS C 205      39.914  62.249 -23.317  1.00 51.92           N  
ATOM   2506  CA  CYS C 205      38.484  62.114 -23.064  1.00 52.37           C  
ATOM   2507  C   CYS C 205      38.139  60.792 -22.342  1.00 52.35           C  
ATOM   2508  O   CYS C 205      36.965  60.515 -22.064  1.00 52.41           O  
ATOM   2509  CB  CYS C 205      37.645  62.241 -24.338  1.00 51.67           C  
ATOM   2510  SG  CYS C 205      37.824  63.893 -25.101  1.00 53.26           S  
ATOM   2511  H   CYS C 205      40.255  61.892 -24.199  1.00 51.92           H  
ATOM   2512  HA  CYS C 205      38.201  62.911 -22.364  1.00 52.37           H  
ATOM   2513  HB2 CYS C 205      36.588  62.098 -24.114  1.00 51.67           H  
ATOM   2514  HB3 CYS C 205      37.919  61.482 -25.076  1.00 51.67           H  
ATOM   2515  HG  CYS C 205      36.983  63.665 -26.123  1.00 53.26           H  
ATOM   2516  N   GLN C 206      39.185  60.075 -21.930  1.00 52.52           N  
ATOM   2517  CA  GLN C 206      39.076  58.812 -21.210  1.00 51.95           C  
ATOM   2518  C   GLN C 206      39.015  59.024 -19.667  1.00 52.76           C  
ATOM   2519  O   GLN C 206      38.693  58.094 -18.930  1.00 53.41           O  
ATOM   2520  CB  GLN C 206      40.268  57.902 -21.557  1.00 51.71           C  
ATOM   2521  CG  GLN C 206      40.415  57.616 -23.058  1.00 52.27           C  
ATOM   2522  CD  GLN C 206      39.261  56.797 -23.593  1.00 52.60           C  
ATOM   2523  OE1 GLN C 206      38.889  55.759 -23.034  1.00 53.24           O  
ATOM   2524  NE2 GLN C 206      38.661  57.276 -24.690  1.00 51.12           N  
ATOM   2525  H   GLN C 206      40.119  60.423 -22.097  1.00 52.52           H  
ATOM   2526  HA  GLN C 206      38.132  58.336 -21.493  1.00 51.95           H  
ATOM   2527  HB2 GLN C 206      41.197  58.370 -21.205  1.00 51.71           H  
ATOM   2528  HB3 GLN C 206      40.175  56.957 -21.007  1.00 51.71           H  
ATOM   2529  HG2 GLN C 206      41.328  57.033 -23.229  1.00 52.27           H  
ATOM   2530  HG3 GLN C 206      40.522  58.545 -23.626  1.00 52.27           H  
ATOM   2531 HE21 GLN C 206      38.996  58.128 -25.118  1.00 51.12           H  
ATOM   2532 HE22 GLN C 206      37.874  56.786 -25.091  1.00 51.12           H  
ATOM   2533  N   ILE C 207      39.521  60.168 -19.213  1.00 54.22           N  
ATOM   2534  CA  ILE C 207      39.617  60.521 -17.785  1.00 55.20           C  
ATOM   2535  C   ILE C 207      38.352  61.328 -17.380  1.00 55.90           C  
ATOM   2536  O   ILE C 207      37.959  62.270 -18.064  1.00 55.39           O  
ATOM   2537  CB  ILE C 207      40.905  61.345 -17.505  1.00 55.84           C  
ATOM   2538  CG1 ILE C 207      42.163  60.561 -17.953  1.00 55.83           C  
ATOM   2539  CG2 ILE C 207      41.003  61.728 -16.021  1.00 56.36           C  
ATOM   2540  CD1 ILE C 207      43.458  61.356 -17.843  1.00 57.55           C  
ATOM   2541  H   ILE C 207      39.921  60.827 -19.865  1.00 54.22           H  
ATOM   2542  HA  ILE C 207      39.649  59.589 -17.206  1.00 55.20           H  
ATOM   2543  HB  ILE C 207      40.857  62.275 -18.088  1.00 55.84           H  
ATOM   2544 HG12 ILE C 207      42.256  59.639 -17.367  1.00 55.83           H  
ATOM   2545 HG13 ILE C 207      42.060  60.259 -19.001  1.00 55.83           H  
ATOM   2546 HG21 ILE C 207      40.141  62.322 -15.702  1.00 56.36           H  
ATOM   2547 HG22 ILE C 207      41.056  60.837 -15.387  1.00 56.36           H  
ATOM   2548 HG23 ILE C 207      41.886  62.341 -15.823  1.00 56.36           H  
ATOM   2549 HD11 ILE C 207      43.375  62.316 -18.363  1.00 57.55           H  
ATOM   2550 HD12 ILE C 207      43.730  61.545 -16.801  1.00 57.55           H  
ATOM   2551 HD13 ILE C 207      44.280  60.795 -18.298  1.00 57.55           H  
ATOM   2552  N   PHE C 208      37.740  60.911 -16.272  1.00 57.75           N  
ATOM   2553  CA  PHE C 208      36.522  61.510 -15.719  1.00 60.35           C  
ATOM   2554  C   PHE C 208      36.651  61.648 -14.185  1.00 62.51           C  
ATOM   2555  O   PHE C 208      37.356  60.858 -13.555  1.00 60.94           O  
ATOM   2556  CB  PHE C 208      35.292  60.611 -15.950  1.00 61.17           C  
ATOM   2557  CG  PHE C 208      34.918  60.385 -17.392  1.00 62.23           C  
ATOM   2558  CD1 PHE C 208      34.104  61.296 -18.079  1.00 63.33           C  
ATOM   2559  CD2 PHE C 208      35.323  59.224 -18.045  1.00 62.56           C  
ATOM   2560  CE1 PHE C 208      33.719  61.058 -19.397  1.00 63.14           C  
ATOM   2561  CE2 PHE C 208      34.936  58.977 -19.360  1.00 63.00           C  
ATOM   2562  CZ  PHE C 208      34.136  59.896 -20.038  1.00 62.13           C  
ATOM   2563  H   PHE C 208      38.124  60.116 -15.782  1.00 57.75           H  
ATOM   2564  HA  PHE C 208      36.375  62.487 -16.185  1.00 60.35           H  
ATOM   2565  HB2 PHE C 208      35.449  59.636 -15.466  1.00 61.17           H  
ATOM   2566  HB3 PHE C 208      34.414  61.033 -15.444  1.00 61.17           H  
ATOM   2567  HD1 PHE C 208      33.771  62.194 -17.580  1.00 63.33           H  
ATOM   2568  HD2 PHE C 208      35.944  58.508 -17.527  1.00 62.56           H  
ATOM   2569  HE1 PHE C 208      33.099  61.772 -19.918  1.00 63.14           H  
ATOM   2570  HE2 PHE C 208      35.256  58.073 -19.856  1.00 63.00           H  
ATOM   2571  HZ  PHE C 208      33.840  59.706 -21.059  1.00 62.13           H  
ATOM   2572  N   PRO C 209      35.848  62.550 -13.579  1.00 64.70           N  
ATOM   2573  CA  PRO C 209      35.536  62.440 -12.150  1.00 67.15           C  
ATOM   2574  C   PRO C 209      34.692  61.172 -11.885  1.00 68.25           C  
ATOM   2575  O   PRO C 209      34.084  60.591 -12.794  1.00 68.02           O  
ATOM   2576  CB  PRO C 209      34.703  63.686 -11.830  1.00 67.69           C  
ATOM   2577  CG  PRO C 209      35.005  64.643 -12.976  1.00 66.69           C  
ATOM   2578  CD  PRO C 209      35.211  63.716 -14.162  1.00 64.60           C  
ATOM   2579  HA  PRO C 209      36.471  62.402 -11.580  1.00 67.15           H  
ATOM   2580  HB2 PRO C 209      33.629  63.459 -11.813  1.00 67.69           H  
ATOM   2581  HB3 PRO C 209      34.963  64.114 -10.857  1.00 67.69           H  
ATOM   2582  HG2 PRO C 209      35.932  65.189 -12.762  1.00 66.69           H  
ATOM   2583  HG3 PRO C 209      34.209  65.373 -13.144  1.00 66.69           H  
ATOM   2584  HD2 PRO C 209      35.832  64.169 -14.939  1.00 64.60           H  
ATOM   2585  HD3 PRO C 209      34.256  63.401 -14.596  1.00 64.60           H  
ATOM   2586  N   SER C 210      34.646  60.780 -10.613  1.00 69.42           N  
ATOM   2587  CA  SER C 210      34.069  59.520 -10.155  1.00 70.48           C  
ATOM   2588  C   SER C 210      32.524  59.458 -10.254  1.00 72.55           C  
ATOM   2589  O   SER C 210      31.830  60.459 -10.407  1.00 74.05           O  
ATOM   2590  CB  SER C 210      34.535  59.217  -8.720  1.00 71.61           C  
ATOM   2591  OG  SER C 210      34.608  60.421  -7.950  1.00 75.31           O  
ATOM   2592  H   SER C 210      35.039  61.372  -9.895  1.00 69.42           H  
ATOM   2593  HA  SER C 210      34.444  58.731 -10.822  1.00 70.48           H  
ATOM   2594  HB2 SER C 210      35.546  58.797  -8.745  1.00 71.61           H  
ATOM   2595  HB3 SER C 210      33.879  58.508  -8.205  1.00 71.61           H  
ATOM   2596  HG  SER C 210      34.777  60.163  -7.026  1.00 75.31           H  
ATOM   2597  N   LYS C 211      32.025  58.226 -10.169  1.00 75.39           N  
ATOM   2598  CA  LYS C 211      30.602  57.909 -10.325  1.00 78.98           C  
ATOM   2599  C   LYS C 211      29.840  58.184  -8.997  1.00 83.73           C  
ATOM   2600  O   LYS C 211      30.310  57.752  -7.937  1.00 86.73           O  
ATOM   2601  CB  LYS C 211      30.413  56.446 -10.780  1.00 77.52           C  
ATOM   2602  CG  LYS C 211      30.881  55.413  -9.751  1.00 77.28           C  
ATOM   2603  CD  LYS C 211      31.058  54.006 -10.327  1.00 76.79           C  
ATOM   2604  CE  LYS C 211      31.676  53.126  -9.251  1.00 74.71           C  
ATOM   2605  NZ  LYS C 211      31.802  51.750  -9.676  1.00 68.57           N1+
ATOM   2606  H   LYS C 211      32.664  57.467  -9.977  1.00 75.39           H  
ATOM   2607  HA  LYS C 211      30.233  58.548 -11.124  1.00 78.98           H  
ATOM   2608  HB2 LYS C 211      29.355  56.267 -11.006  1.00 77.52           H  
ATOM   2609  HB3 LYS C 211      30.970  56.296 -11.710  1.00 77.52           H  
ATOM   2610  HG2 LYS C 211      31.831  55.721  -9.302  1.00 77.28           H  
ATOM   2611  HG3 LYS C 211      30.149  55.367  -8.938  1.00 77.28           H  
ATOM   2612  HD2 LYS C 211      31.710  54.032 -11.208  1.00 76.79           H  
ATOM   2613  HD3 LYS C 211      30.086  53.613 -10.646  1.00 76.79           H  
ATOM   2614  HE2 LYS C 211      31.058  53.120  -8.349  1.00 74.71           H  
ATOM   2615  HE3 LYS C 211      32.680  53.473  -8.985  1.00 74.71           H  
ATOM   2616  HZ1 LYS C 211      30.892  51.321  -9.962  1.00 68.57           H  
ATOM   2617  HZ2 LYS C 211      32.489  51.580 -10.452  1.00 68.57           H  
ATOM   2618  HZ3 LYS C 211      32.174  51.205  -8.865  1.00 68.57           H  
ATOM   2619  N   PRO C 212      28.668  58.856  -9.063  1.00 86.42           N  
ATOM   2620  CA  PRO C 212      27.827  59.016  -7.880  1.00 89.97           C  
ATOM   2621  C   PRO C 212      27.019  57.712  -7.638  1.00 90.33           C  
ATOM   2622  O   PRO C 212      25.924  57.512  -8.173  1.00 88.18           O  
ATOM   2623  CB  PRO C 212      26.907  60.205  -8.190  1.00 90.84           C  
ATOM   2624  CG  PRO C 212      27.337  60.707  -9.564  1.00 88.20           C  
ATOM   2625  CD  PRO C 212      28.071  59.539 -10.197  1.00 85.65           C  
ATOM   2626  HA  PRO C 212      28.452  59.227  -7.004  1.00 89.97           H  
ATOM   2627  HB2 PRO C 212      25.846  59.943  -8.185  1.00 90.84           H  
ATOM   2628  HB3 PRO C 212      27.030  60.997  -7.442  1.00 90.84           H  
ATOM   2629  HG2 PRO C 212      28.028  61.550  -9.438  1.00 88.20           H  
ATOM   2630  HG3 PRO C 212      26.499  61.057 -10.172  1.00 88.20           H  
ATOM   2631  HD2 PRO C 212      28.806  59.894 -10.918  1.00 85.65           H  
ATOM   2632  HD3 PRO C 212      27.385  58.842 -10.689  1.00 85.65           H  
ATOM   2633  N   VAL C 213      27.588  56.848  -6.800  1.00 93.61           N  
ATOM   2634  CA  VAL C 213      27.029  55.517  -6.535  1.00 94.39           C  
ATOM   2635  C   VAL C 213      25.646  55.637  -5.938  1.00 96.36           C  
ATOM   2636  O   VAL C 213      24.475  55.425  -6.286  1.00 98.09           O  
ATOM   2637  CB  VAL C 213      27.919  54.631  -5.633  1.00 94.96           C  
ATOM   2638  CG1 VAL C 213      29.193  54.211  -6.368  1.00 91.77           C  
ATOM   2639  CG2 VAL C 213      28.288  55.256  -4.284  1.00 96.25           C  
ATOM   2640  H   VAL C 213      28.438  57.108  -6.341  1.00 93.61           H  
ATOM   2641  HA  VAL C 213      26.895  55.022  -7.506  1.00 94.39           H  
ATOM   2642  HB  VAL C 213      27.358  53.711  -5.415  1.00 94.96           H  
ATOM   2643 HG11 VAL C 213      28.948  53.735  -7.323  1.00 91.77           H  
ATOM   2644 HG12 VAL C 213      29.845  55.068  -6.564  1.00 91.77           H  
ATOM   2645 HG13 VAL C 213      29.762  53.487  -5.775  1.00 91.77           H  
ATOM   2646 HG21 VAL C 213      28.852  56.186  -4.401  1.00 96.25           H  
ATOM   2647 HG22 VAL C 213      27.401  55.465  -3.682  1.00 96.25           H  
ATOM   2648 HG23 VAL C 213      28.911  54.566  -3.702  1.00 96.25           H  
ATOM   2649  N   SER C 214      25.292  56.591  -4.861  1.00  0.00           N  
ATOM   2650  CA  SER C 214      24.046  56.557  -4.065  1.00  0.00           C  
ATOM   2651  C   SER C 214      23.008  57.540  -4.647  1.00  0.00           C  
ATOM   2652  O   SER C 214      22.160  58.095  -3.953  1.00  0.00           O  
ATOM   2653  CB  SER C 214      24.320  56.913  -2.597  1.00  0.00           C  
ATOM   2654  OG  SER C 214      23.204  56.626  -1.757  1.00  0.00           O  
ATOM   2655  H   SER C 214      25.899  57.383  -4.708  1.00  0.00           H  
ATOM   2656  HA  SER C 214      23.604  55.554  -4.119  1.00  0.00           H  
ATOM   2657  HB2 SER C 214      25.166  56.329  -2.220  1.00  0.00           H  
ATOM   2658  HB3 SER C 214      24.575  57.973  -2.481  1.00  0.00           H  
ATOM   2659  HG  SER C 214      22.449  57.147  -2.101  1.00  0.00           H  
ATOM   2660  N   ARG C 215      22.999  57.628  -6.018  1.00  0.00           N  
ATOM   2661  CA  ARG C 215      22.061  58.445  -6.781  1.00  0.00           C  
ATOM   2662  C   ARG C 215      21.891  57.848  -8.210  1.00  0.00           C  
ATOM   2663  O   ARG C 215      21.601  58.537  -9.190  1.00  0.00           O  
ATOM   2664  CB  ARG C 215      22.511  59.895  -6.923  1.00  0.00           C  
ATOM   2665  CG  ARG C 215      22.641  60.713  -5.639  1.00  0.00           C  
ATOM   2666  CD  ARG C 215      22.861  62.176  -6.018  1.00  0.00           C  
ATOM   2667  NE  ARG C 215      23.100  63.036  -4.864  1.00  0.00           N  
ATOM   2668  CZ  ARG C 215      23.301  64.362  -4.977  1.00  0.00           C  
ATOM   2669  NH1 ARG C 215      23.308  64.979  -6.171  1.00  0.00           N  
ATOM   2670  NH2 ARG C 215      23.502  65.088  -3.869  1.00  0.00           N1+
ATOM   2671  H   ARG C 215      23.649  57.067  -6.549  1.00  0.00           H  
ATOM   2672  HA  ARG C 215      21.086  58.398  -6.283  1.00  0.00           H  
ATOM   2673  HB2 ARG C 215      23.468  59.924  -7.460  1.00  0.00           H  
ATOM   2674  HB3 ARG C 215      21.774  60.397  -7.558  1.00  0.00           H  
ATOM   2675  HG2 ARG C 215      21.736  60.625  -5.028  1.00  0.00           H  
ATOM   2676  HG3 ARG C 215      23.484  60.357  -5.036  1.00  0.00           H  
ATOM   2677  HD2 ARG C 215      23.741  62.246  -6.665  1.00  0.00           H  
ATOM   2678  HD3 ARG C 215      21.967  62.548  -6.526  1.00  0.00           H  
ATOM   2679  HE  ARG C 215      23.105  62.634  -3.938  1.00  0.00           H  
ATOM   2680 HH11 ARG C 215      23.466  65.974  -6.224  1.00  0.00           H  
ATOM   2681 HH12 ARG C 215      23.161  64.443  -7.014  1.00  0.00           H  
ATOM   2682 HH21 ARG C 215      23.657  66.084  -3.939  1.00  0.00           H  
ATOM   2683 HH22 ARG C 215      23.504  64.638  -2.965  1.00  0.00           H  
ATOM   2684  N   GLU C 216      21.845  56.468  -8.234  1.00  0.00           N  
ATOM   2685  CA  GLU C 216      21.690  55.701  -9.478  1.00  0.00           C  
ATOM   2686  C   GLU C 216      20.194  55.499  -9.850  1.00  0.00           C  
ATOM   2687  O   GLU C 216      19.802  54.656 -10.656  1.00  0.00           O  
ATOM   2688  CB  GLU C 216      22.450  54.368  -9.416  1.00  0.00           C  
ATOM   2689  CG  GLU C 216      23.949  54.519  -9.688  1.00  0.00           C  
ATOM   2690  CD  GLU C 216      24.253  54.573 -11.168  1.00  0.00           C  
ATOM   2691  OE1 GLU C 216      23.589  55.249 -11.954  1.00  0.00           O  
ATOM   2692  OE2 GLU C 216      25.313  53.811 -11.564  1.00  0.00           O1-
ATOM   2693  H   GLU C 216      21.834  55.984  -7.348  1.00  0.00           H  
ATOM   2694  HA  GLU C 216      22.081  56.320 -10.288  1.00  0.00           H  
ATOM   2695  HB2 GLU C 216      22.034  53.650 -10.132  1.00  0.00           H  
ATOM   2696  HB3 GLU C 216      22.314  53.922  -8.422  1.00  0.00           H  
ATOM   2697  HG2 GLU C 216      24.473  53.659  -9.254  1.00  0.00           H  
ATOM   2698  HG3 GLU C 216      24.352  55.417  -9.209  1.00  0.00           H  
ATOM   2699  N   ASP C 217      19.365  56.480  -9.364  1.00  0.00           N  
ATOM   2700  CA  ASP C 217      18.016  56.758  -9.818  1.00  0.00           C  
ATOM   2701  C   ASP C 217      18.078  57.779 -10.980  1.00  0.00           C  
ATOM   2702  O   ASP C 217      17.208  57.829 -11.847  1.00  0.00           O  
ATOM   2703  CB  ASP C 217      17.132  57.281  -8.692  1.00  0.00           C  
ATOM   2704  CG  ASP C 217      17.697  58.522  -8.051  1.00  0.00           C  
ATOM   2705  OD1 ASP C 217      18.905  58.679  -7.893  1.00  0.00           O  
ATOM   2706  OD2 ASP C 217      16.776  59.449  -7.647  1.00  0.00           O1-
ATOM   2707  H   ASP C 217      19.719  57.126  -8.673  1.00  0.00           H  
ATOM   2708  HA  ASP C 217      17.591  55.834 -10.226  1.00  0.00           H  
ATOM   2709  HB2 ASP C 217      17.034  56.521  -7.908  1.00  0.00           H  
ATOM   2710  HB3 ASP C 217      16.128  57.497  -9.074  1.00  0.00           H  
ATOM   2711  N   GLN C 218      19.100  58.715 -10.901  1.00  0.00           N  
ATOM   2712  CA  GLN C 218      19.144  59.817 -11.845  1.00  0.00           C  
ATOM   2713  C   GLN C 218      20.487  60.561 -11.979  1.00  0.00           C  
ATOM   2714  O   GLN C 218      20.839  61.047 -13.060  1.00  0.00           O  
ATOM   2715  CB  GLN C 218      18.040  60.839 -11.503  1.00  0.00           C  
ATOM   2716  CG  GLN C 218      17.713  61.816 -12.632  1.00  0.00           C  
ATOM   2717  CD  GLN C 218      17.427  61.205 -13.993  1.00  0.00           C  
ATOM   2718  OE1 GLN C 218      17.813  61.766 -15.018  1.00  0.00           O  
ATOM   2719  NE2 GLN C 218      16.702  60.083 -14.021  1.00  0.00           N  
ATOM   2720  H   GLN C 218      19.804  58.626 -10.183  1.00  0.00           H  
ATOM   2721  HA  GLN C 218      18.965  59.365 -12.827  1.00  0.00           H  
ATOM   2722  HB2 GLN C 218      17.115  60.327 -11.215  1.00  0.00           H  
ATOM   2723  HB3 GLN C 218      18.334  61.416 -10.616  1.00  0.00           H  
ATOM   2724  HG2 GLN C 218      16.835  62.410 -12.350  1.00  0.00           H  
ATOM   2725  HG3 GLN C 218      18.544  62.521 -12.753  1.00  0.00           H  
ATOM   2726 HE21 GLN C 218      16.410  59.650 -13.157  1.00  0.00           H  
ATOM   2727 HE22 GLN C 218      16.445  59.670 -14.906  1.00  0.00           H  
ATOM   2728  N   CYS C 219      21.205  60.828 -10.831  1.00  0.00           N  
ATOM   2729  CA  CYS C 219      22.229  61.882 -10.808  1.00  0.00           C  
ATOM   2730  C   CYS C 219      23.568  61.486 -11.517  1.00  0.00           C  
ATOM   2731  O   CYS C 219      24.434  62.352 -11.700  1.00  0.00           O  
ATOM   2732  CB  CYS C 219      22.485  62.395  -9.377  1.00  0.00           C  
ATOM   2733  SG  CYS C 219      22.987  64.178  -9.230  1.00  0.00           S1-
ATOM   2734  H   CYS C 219      21.017  60.295  -9.994  1.00  0.00           H  
ATOM   2735  HA  CYS C 219      21.807  62.690 -11.419  1.00  0.00           H  
ATOM   2736  HB2 CYS C 219      23.241  61.746  -8.924  1.00  0.00           H  
ATOM   2737  HB3 CYS C 219      21.563  62.247  -8.802  1.00  0.00           H  
ATOM   2738  N   SER C 220      23.432  60.479 -12.454  1.00100.77           N  
ATOM   2739  CA  SER C 220      24.236  59.278 -12.596  1.00 99.64           C  
ATOM   2740  C   SER C 220      23.891  58.708 -13.981  1.00 97.05           C  
ATOM   2741  O   SER C 220      24.792  58.342 -14.750  1.00 92.15           O  
ATOM   2742  CB  SER C 220      24.104  58.277 -11.465  1.00103.59           C  
ATOM   2743  OG  SER C 220      24.640  58.845 -10.268  1.00105.60           O  
ATOM   2744  H   SER C 220      22.842  60.871 -13.160  1.00100.77           H  
ATOM   2745  HA  SER C 220      25.271  59.631 -12.624  1.00 99.64           H  
ATOM   2746  HB2 SER C 220      24.698  57.393 -11.699  1.00103.59           H  
ATOM   2747  HB3 SER C 220      23.063  58.000 -11.299  1.00103.59           H  
ATOM   2748  HG  SER C 220      24.769  58.105  -9.635  1.00105.60           H  
ATOM   2749  N   TYR C 221      22.605  58.766 -14.331  1.00 96.42           N  
ATOM   2750  CA  TYR C 221      22.170  58.589 -15.726  1.00 93.42           C  
ATOM   2751  C   TYR C 221      22.913  59.654 -16.596  1.00 89.48           C  
ATOM   2752  O   TYR C 221      23.389  59.362 -17.706  1.00 88.26           O  
ATOM   2753  CB  TYR C 221      20.643  58.731 -15.815  1.00 98.05           C  
ATOM   2754  CG  TYR C 221      20.056  58.660 -17.200  1.00101.60           C  
ATOM   2755  CD1 TYR C 221      20.336  57.601 -18.074  1.00102.14           C  
ATOM   2756  CD2 TYR C 221      19.192  59.671 -17.647  1.00104.33           C  
ATOM   2757  CE1 TYR C 221      19.785  57.559 -19.353  1.00103.59           C  
ATOM   2758  CE2 TYR C 221      18.639  59.639 -18.921  1.00105.18           C  
ATOM   2759  CZ  TYR C 221      18.933  58.583 -19.769  1.00105.43           C  
ATOM   2760  OH  TYR C 221      18.437  58.609 -21.038  1.00104.35           O  
ATOM   2761  H   TYR C 221      21.923  58.884 -13.596  1.00 96.42           H  
ATOM   2762  HA  TYR C 221      22.506  57.598 -16.051  1.00 93.42           H  
ATOM   2763  HB2 TYR C 221      20.168  57.951 -15.205  1.00 98.05           H  
ATOM   2764  HB3 TYR C 221      20.348  59.682 -15.352  1.00 98.05           H  
ATOM   2765  HD1 TYR C 221      20.989  56.803 -17.751  1.00102.14           H  
ATOM   2766  HD2 TYR C 221      18.952  60.491 -16.987  1.00104.33           H  
ATOM   2767  HE1 TYR C 221      20.016  56.741 -20.018  1.00103.59           H  
ATOM   2768  HE2 TYR C 221      17.984  60.433 -19.249  1.00105.18           H  
ATOM   2769  HH  TYR C 221      19.159  58.313 -21.638  1.00104.35           H  
ATOM   2770  N   LYS C 222      22.985  60.883 -16.066  1.00 84.23           N  
ATOM   2771  CA  LYS C 222      23.796  61.956 -16.655  1.00 77.06           C  
ATOM   2772  C   LYS C 222      25.345  61.790 -16.518  1.00 71.76           C  
ATOM   2773  O   LYS C 222      26.106  62.643 -16.984  1.00 70.46           O  
ATOM   2774  CB  LYS C 222      23.368  63.354 -16.159  1.00 77.60           C  
ATOM   2775  CG  LYS C 222      23.477  63.569 -14.639  1.00 79.87           C  
ATOM   2776  CD  LYS C 222      23.295  65.049 -14.265  1.00 83.46           C  
ATOM   2777  CE  LYS C 222      22.940  65.290 -12.799  1.00 84.22           C  
ATOM   2778  NZ  LYS C 222      24.017  64.881 -11.895  1.00 81.96           N1+
ATOM   2779  H   LYS C 222      22.416  61.097 -15.258  1.00 84.23           H  
ATOM   2780  HA  LYS C 222      23.609  61.918 -17.737  1.00 77.06           H  
ATOM   2781  HB2 LYS C 222      23.971  64.115 -16.670  1.00 77.60           H  
ATOM   2782  HB3 LYS C 222      22.326  63.530 -16.458  1.00 77.60           H  
ATOM   2783  HG2 LYS C 222      22.707  62.974 -14.139  1.00 79.87           H  
ATOM   2784  HG3 LYS C 222      24.452  63.224 -14.278  1.00 79.87           H  
ATOM   2785  HD2 LYS C 222      22.484  65.472 -14.871  1.00 83.46           H  
ATOM   2786  HD3 LYS C 222      24.204  65.604 -14.527  1.00 83.46           H  
ATOM   2787  HE2 LYS C 222      22.044  64.730 -12.520  1.00 84.22           H  
ATOM   2788  HE3 LYS C 222      22.760  66.353 -12.612  1.00 84.22           H  
ATOM   2789  HZ1 LYS C 222      24.328  63.895 -11.996  1.00 81.96           H  
ATOM   2790  HZ2 LYS C 222      24.842  65.480 -11.858  1.00 81.96           H  
ATOM   2791  HZ3 LYS C 222      23.649  64.834 -10.903  1.00 81.96           H  
ATOM   2792  N   TRP C 223      25.763  60.685 -15.892  1.00 67.30           N  
ATOM   2793  CA  TRP C 223      27.165  60.288 -15.804  1.00 61.43           C  
ATOM   2794  C   TRP C 223      27.442  59.232 -16.895  1.00 57.98           C  
ATOM   2795  O   TRP C 223      28.479  59.272 -17.551  1.00 56.11           O  
ATOM   2796  CB  TRP C 223      27.561  59.794 -14.408  1.00 60.81           C  
ATOM   2797  CG  TRP C 223      29.040  59.711 -14.170  1.00 59.86           C  
ATOM   2798  CD1 TRP C 223      29.888  60.689 -13.646  1.00 60.74           C  
ATOM   2799  CD2 TRP C 223      29.899  58.533 -14.372  1.00 57.90           C  
ATOM   2800  NE1 TRP C 223      31.170  60.205 -13.502  1.00 59.11           N  
ATOM   2801  CE2 TRP C 223      31.242  58.919 -13.916  1.00 57.44           C  
ATOM   2802  CE3 TRP C 223      29.696  57.246 -14.867  1.00 55.83           C  
ATOM   2803  CZ2 TRP C 223      32.310  58.042 -13.955  1.00 55.95           C  
ATOM   2804  CZ3 TRP C 223      30.783  56.372 -14.905  1.00 54.43           C  
ATOM   2805  CH2 TRP C 223      32.057  56.760 -14.458  1.00 54.80           C  
ATOM   2806  H   TRP C 223      25.075  60.070 -15.484  1.00 67.30           H  
ATOM   2807  HA  TRP C 223      27.761  61.164 -16.056  1.00 61.43           H  
ATOM   2808  HB2 TRP C 223      27.141  60.476 -13.658  1.00 60.81           H  
ATOM   2809  HB3 TRP C 223      27.128  58.809 -14.204  1.00 60.81           H  
ATOM   2810  HD1 TRP C 223      29.580  61.692 -13.389  1.00 60.74           H  
ATOM   2811  HE1 TRP C 223      31.948  60.736 -13.138  1.00 59.11           H  
ATOM   2812  HE3 TRP C 223      28.722  56.933 -15.212  1.00 55.83           H  
ATOM   2813  HZ2 TRP C 223      33.292  58.331 -13.613  1.00 55.95           H  
ATOM   2814  HZ3 TRP C 223      30.641  55.372 -15.289  1.00 54.43           H  
ATOM   2815  HH2 TRP C 223      32.867  56.048 -14.503  1.00 54.80           H  
ATOM   2816  N   TRP C 224      26.553  58.248 -17.017  1.00 56.21           N  
ATOM   2817  CA  TRP C 224      26.713  57.100 -17.917  1.00 52.71           C  
ATOM   2818  C   TRP C 224      26.526  57.486 -19.395  1.00 51.84           C  
ATOM   2819  O   TRP C 224      27.197  56.923 -20.259  1.00 49.76           O  
ATOM   2820  CB  TRP C 224      25.753  55.941 -17.596  1.00 51.59           C  
ATOM   2821  CG  TRP C 224      26.152  55.204 -16.360  1.00 51.02           C  
ATOM   2822  CD1 TRP C 224      25.550  55.258 -15.108  1.00 52.46           C  
ATOM   2823  CD2 TRP C 224      27.321  54.337 -16.187  1.00 49.01           C  
ATOM   2824  NE1 TRP C 224      26.230  54.473 -14.206  1.00 52.12           N  
ATOM   2825  CE2 TRP C 224      27.305  53.899 -14.786  1.00 50.06           C  
ATOM   2826  CE3 TRP C 224      28.339  53.893 -17.018  1.00 46.71           C  
ATOM   2827  CZ2 TRP C 224      28.268  53.046 -14.268  1.00 48.75           C  
ATOM   2828  CZ3 TRP C 224      29.307  53.034 -16.485  1.00 46.00           C  
ATOM   2829  CH2 TRP C 224      29.267  52.618 -15.140  1.00 46.68           C  
ATOM   2830  H   TRP C 224      25.730  58.249 -16.432  1.00 56.21           H  
ATOM   2831  HA  TRP C 224      27.754  56.774 -17.813  1.00 52.71           H  
ATOM   2832  HB2 TRP C 224      24.728  56.319 -17.491  1.00 51.59           H  
ATOM   2833  HB3 TRP C 224      25.732  55.225 -18.429  1.00 51.59           H  
ATOM   2834  HD1 TRP C 224      24.668  55.837 -14.875  1.00 52.46           H  
ATOM   2835  HE1 TRP C 224      25.961  54.343 -13.241  1.00 52.12           H  
ATOM   2836  HE3 TRP C 224      28.383  54.203 -18.052  1.00 46.71           H  
ATOM   2837  HZ2 TRP C 224      28.245  52.728 -13.236  1.00 48.75           H  
ATOM   2838  HZ3 TRP C 224      30.105  52.681 -17.121  1.00 46.00           H  
ATOM   2839  HH2 TRP C 224      30.032  51.949 -14.775  1.00 46.68           H  
ATOM   2840  N   GLN C 225      25.571  58.365 -19.681  1.00 53.35           N  
ATOM   2841  CA  GLN C 225      25.354  58.796 -21.058  1.00 53.76           C  
ATOM   2842  C   GLN C 225      26.629  59.620 -21.555  1.00 51.71           C  
ATOM   2843  O   GLN C 225      27.088  59.410 -22.685  1.00 50.14           O  
ATOM   2844  CB  GLN C 225      24.088  59.631 -21.238  1.00 58.83           C  
ATOM   2845  CG  GLN C 225      22.835  58.764 -21.115  1.00 63.60           C  
ATOM   2846  CD  GLN C 225      21.586  59.415 -21.669  1.00 69.13           C  
ATOM   2847  NE2 GLN C 225      21.297  60.589 -21.377  1.00 70.18           N  
ATOM   2848  OE1 GLN C 225      20.794  58.640 -22.420  1.00 71.90           O  
ATOM   2849  H   GLN C 225      24.977  58.720 -18.945  1.00 53.35           H  
ATOM   2850  HA  GLN C 225      25.311  57.899 -21.690  1.00 53.76           H  
ATOM   2851  HB2 GLN C 225      24.060  60.444 -20.502  1.00 58.83           H  
ATOM   2852  HB3 GLN C 225      24.105  60.109 -22.226  1.00 58.83           H  
ATOM   2853  HG2 GLN C 225      22.651  58.503 -20.069  1.00 63.60           H  
ATOM   2854  HG3 GLN C 225      22.979  57.826 -21.665  1.00 63.60           H  
ATOM   2855 HE21 GLN C 225      21.925  61.137 -20.808  1.00 70.18           H  
ATOM   2856 HE22 GLN C 225      20.433  60.994 -21.710  1.00 70.18           H  
ATOM   2857  N   LYS C 226      27.248  60.342 -20.619  1.00 51.00           N  
ATOM   2858  CA  LYS C 226      28.460  61.141 -20.780  1.00 49.51           C  
ATOM   2859  C   LYS C 226      29.614  60.120 -20.964  1.00 47.03           C  
ATOM   2860  O   LYS C 226      30.556  60.366 -21.731  1.00 45.47           O  
ATOM   2861  CB  LYS C 226      28.688  62.026 -19.543  1.00  0.00           C  
ATOM   2862  CG  LYS C 226      30.121  62.558 -19.438  1.00  0.00           C  
ATOM   2863  CD  LYS C 226      30.508  63.137 -18.079  1.00  0.00           C  
ATOM   2864  CE  LYS C 226      30.401  62.225 -16.857  1.00  0.00           C  
ATOM   2865  NZ  LYS C 226      30.725  60.809 -17.126  1.00  0.00           N1+
ATOM   2866  H   LYS C 226      26.912  59.987 -21.517  1.00 51.00           H  
ATOM   2867  HA  LYS C 226      28.377  61.732 -21.699  1.00 49.51           H  
ATOM   2868  HB2 LYS C 226      28.429  61.469 -18.642  1.00  0.00           H  
ATOM   2869  HB3 LYS C 226      27.986  62.869 -19.570  1.00  0.00           H  
ATOM   2870  HG2 LYS C 226      30.269  63.326 -20.208  1.00  0.00           H  
ATOM   2871  HG3 LYS C 226      30.843  61.771 -19.657  1.00  0.00           H  
ATOM   2872  HD2 LYS C 226      29.918  64.042 -17.889  1.00  0.00           H  
ATOM   2873  HD3 LYS C 226      31.550  63.477 -18.155  1.00  0.00           H  
ATOM   2874  HE2 LYS C 226      29.396  62.258 -16.443  1.00  0.00           H  
ATOM   2875  HE3 LYS C 226      31.094  62.563 -16.080  1.00  0.00           H  
ATOM   2876  HZ1 LYS C 226      29.931  60.287 -17.545  1.00  0.00           H  
ATOM   2877  HZ2 LYS C 226      31.551  60.652 -17.711  1.00  0.00           H  
ATOM   2878  HZ3 LYS C 226      30.894  60.300 -16.245  1.00  0.00           H  
ATOM   2879  N   TYR C 227      29.587  59.064 -20.144  1.00 46.01           N  
ATOM   2880  CA  TYR C 227      30.639  58.047 -20.134  1.00 44.04           C  
ATOM   2881  C   TYR C 227      30.670  57.370 -21.511  1.00 42.56           C  
ATOM   2882  O   TYR C 227      31.740  57.318 -22.131  1.00 42.27           O  
ATOM   2883  CB  TYR C 227      30.440  57.019 -19.019  1.00 44.30           C  
ATOM   2884  CG  TYR C 227      31.635  56.135 -18.774  1.00 43.24           C  
ATOM   2885  CD1 TYR C 227      31.707  54.861 -19.341  1.00 42.18           C  
ATOM   2886  CD2 TYR C 227      32.657  56.528 -17.913  1.00 43.54           C  
ATOM   2887  CE1 TYR C 227      32.775  54.021 -19.079  1.00 41.15           C  
ATOM   2888  CE2 TYR C 227      33.724  55.695 -17.639  1.00 42.40           C  
ATOM   2889  CZ  TYR C 227      33.779  54.447 -18.222  1.00 41.41           C  
ATOM   2890  OH  TYR C 227      34.842  53.642 -17.929  1.00 41.34           O  
ATOM   2891  H   TYR C 227      28.818  58.990 -19.494  1.00 46.01           H  
ATOM   2892  HA  TYR C 227      31.587  58.578 -19.999  1.00 44.04           H  
ATOM   2893  HB2 TYR C 227      30.211  57.532 -18.078  1.00 44.30           H  
ATOM   2894  HB3 TYR C 227      29.569  56.386 -19.223  1.00 44.30           H  
ATOM   2895  HD1 TYR C 227      30.915  54.524 -19.994  1.00 42.18           H  
ATOM   2896  HD2 TYR C 227      32.614  57.503 -17.450  1.00 43.54           H  
ATOM   2897  HE1 TYR C 227      32.827  53.044 -19.537  1.00 41.15           H  
ATOM   2898  HE2 TYR C 227      34.510  56.019 -16.973  1.00 42.40           H  
ATOM   2899  HH  TYR C 227      34.544  52.697 -18.033  1.00 41.34           H  
ATOM   2900  N   GLN C 228      29.528  56.869 -21.979  1.00 41.38           N  
ATOM   2901  CA  GLN C 228      29.494  56.154 -23.249  1.00 39.78           C  
ATOM   2902  C   GLN C 228      29.955  57.125 -24.363  1.00 39.90           C  
ATOM   2903  O   GLN C 228      31.037  56.930 -24.921  1.00 39.20           O  
ATOM   2904  CB  GLN C 228      28.133  55.535 -23.565  1.00 39.47           C  
ATOM   2905  CG  GLN C 228      28.285  54.491 -24.675  1.00 38.35           C  
ATOM   2906  CD  GLN C 228      26.947  53.968 -25.137  1.00 38.76           C  
ATOM   2907  NE2 GLN C 228      26.513  52.892 -24.698  1.00 38.24           N  
ATOM   2908  OE1 GLN C 228      26.268  54.717 -26.013  1.00 39.42           O  
ATOM   2909  H   GLN C 228      28.691  56.953 -21.420  1.00 41.38           H  
ATOM   2910  HA  GLN C 228      30.244  55.357 -23.173  1.00 39.78           H  
ATOM   2911  HB2 GLN C 228      27.723  55.048 -22.671  1.00 39.47           H  
ATOM   2912  HB3 GLN C 228      27.409  56.304 -23.858  1.00 39.47           H  
ATOM   2913  HG2 GLN C 228      28.907  53.660 -24.325  1.00 38.35           H  
ATOM   2914  HG3 GLN C 228      28.793  54.915 -25.547  1.00 38.35           H  
ATOM   2915 HE21 GLN C 228      27.060  52.359 -24.037  1.00 38.24           H  
ATOM   2916 HE22 GLN C 228      25.612  52.550 -25.001  1.00 38.24           H  
ATOM   2917  N   LYS C 229      29.282  58.278 -24.443  1.00 40.47           N  
ATOM   2918  CA  LYS C 229      29.378  59.124 -25.618  1.00 40.33           C  
ATOM   2919  C   LYS C 229      30.811  59.696 -25.711  1.00 39.69           C  
ATOM   2920  O   LYS C 229      31.375  59.733 -26.814  1.00 39.42           O  
ATOM   2921  CB  LYS C 229      28.352  60.263 -25.614  1.00  0.00           C  
ATOM   2922  CG  LYS C 229      28.565  61.315 -26.717  1.00  0.00           C  
ATOM   2923  CD  LYS C 229      28.401  60.791 -28.152  1.00  0.00           C  
ATOM   2924  CE  LYS C 229      29.388  61.436 -29.127  1.00  0.00           C  
ATOM   2925  NZ  LYS C 229      30.675  60.726 -29.076  1.00  0.00           N1+
ATOM   2926  H   LYS C 229      28.881  58.616 -23.569  1.00 40.47           H  
ATOM   2927  HA  LYS C 229      29.232  58.474 -26.489  1.00 40.33           H  
ATOM   2928  HB2 LYS C 229      28.396  60.786 -24.649  1.00  0.00           H  
ATOM   2929  HB3 LYS C 229      27.341  59.845 -25.691  1.00  0.00           H  
ATOM   2930  HG2 LYS C 229      29.543  61.791 -26.582  1.00  0.00           H  
ATOM   2931  HG3 LYS C 229      27.833  62.119 -26.563  1.00  0.00           H  
ATOM   2932  HD2 LYS C 229      27.382  61.032 -28.480  1.00  0.00           H  
ATOM   2933  HD3 LYS C 229      28.485  59.700 -28.203  1.00  0.00           H  
ATOM   2934  HE2 LYS C 229      29.579  62.488 -28.894  1.00  0.00           H  
ATOM   2935  HE3 LYS C 229      29.033  61.353 -30.159  1.00  0.00           H  
ATOM   2936  HZ1 LYS C 229      31.045  60.556 -28.120  1.00  0.00           H  
ATOM   2937  HZ2 LYS C 229      30.644  59.803 -29.521  1.00  0.00           H  
ATOM   2938  HZ3 LYS C 229      31.450  61.229 -29.558  1.00  0.00           H  
ATOM   2939  N   ARG C 230      31.392  60.076 -24.567  1.00 39.28           N  
ATOM   2940  CA  ARG C 230      32.625  60.858 -24.623  1.00 39.14           C  
ATOM   2941  C   ARG C 230      33.856  59.906 -24.628  1.00 38.13           C  
ATOM   2942  O   ARG C 230      34.932  60.302 -25.065  1.00 38.39           O  
ATOM   2943  CB  ARG C 230      32.723  61.864 -23.471  1.00  0.00           C  
ATOM   2944  CG  ARG C 230      33.640  63.045 -23.829  1.00  0.00           C  
ATOM   2945  CD  ARG C 230      34.226  63.748 -22.607  1.00  0.00           C  
ATOM   2946  NE  ARG C 230      35.132  62.858 -21.865  1.00  0.00           N  
ATOM   2947  CZ  ARG C 230      35.855  63.225 -20.791  1.00  0.00           C  
ATOM   2948  NH1 ARG C 230      36.597  62.307 -20.158  1.00  0.00           N  
ATOM   2949  NH2 ARG C 230      35.855  64.489 -20.339  1.00  0.00           N1+
ATOM   2950  H   ARG C 230      31.150  59.718 -23.643  1.00 39.28           H  
ATOM   2951  HA  ARG C 230      32.637  61.398 -25.579  1.00 39.14           H  
ATOM   2952  HB2 ARG C 230      31.731  62.270 -23.235  1.00  0.00           H  
ATOM   2953  HB3 ARG C 230      33.072  61.353 -22.570  1.00  0.00           H  
ATOM   2954  HG2 ARG C 230      34.464  62.715 -24.467  1.00  0.00           H  
ATOM   2955  HG3 ARG C 230      33.065  63.770 -24.418  1.00  0.00           H  
ATOM   2956  HD2 ARG C 230      34.801  64.617 -22.943  1.00  0.00           H  
ATOM   2957  HD3 ARG C 230      33.424  64.068 -21.933  1.00  0.00           H  
ATOM   2958  HE  ARG C 230      35.172  61.892 -22.158  1.00  0.00           H  
ATOM   2959 HH11 ARG C 230      36.606  61.351 -20.485  1.00  0.00           H  
ATOM   2960 HH12 ARG C 230      37.148  62.570 -19.353  1.00  0.00           H  
ATOM   2961 HH21 ARG C 230      36.410  64.735 -19.530  1.00  0.00           H  
ATOM   2962 HH22 ARG C 230      35.301  65.193 -20.805  1.00  0.00           H  
ATOM   2963  N   LYS C 231      33.706  58.708 -24.073  1.00 37.23           N  
ATOM   2964  CA  LYS C 231      34.796  57.728 -23.989  1.00 36.27           C  
ATOM   2965  C   LYS C 231      34.817  56.932 -25.313  1.00 35.33           C  
ATOM   2966  O   LYS C 231      35.871  56.651 -25.880  1.00 35.22           O  
ATOM   2967  CB  LYS C 231      34.608  56.777 -22.798  1.00 35.70           C  
ATOM   2968  CG  LYS C 231      35.899  56.037 -22.453  1.00 34.35           C  
ATOM   2969  CD  LYS C 231      35.761  55.137 -21.223  1.00 34.84           C  
ATOM   2970  CE  LYS C 231      37.128  54.649 -20.758  1.00 34.67           C  
ATOM   2971  NZ  LYS C 231      36.996  53.822 -19.552  1.00 35.17           N1+
ATOM   2972  H   LYS C 231      32.793  58.421 -23.750  1.00 37.23           H  
ATOM   2973  HA  LYS C 231      35.742  58.275 -23.904  1.00 36.27           H  
ATOM   2974  HB2 LYS C 231      34.296  57.355 -21.923  1.00 35.70           H  
ATOM   2975  HB3 LYS C 231      33.816  56.048 -22.999  1.00 35.70           H  
ATOM   2976  HG2 LYS C 231      36.227  55.433 -23.307  1.00 34.35           H  
ATOM   2977  HG3 LYS C 231      36.670  56.787 -22.257  1.00 34.35           H  
ATOM   2978  HD2 LYS C 231      35.109  54.286 -21.456  1.00 34.84           H  
ATOM   2979  HD3 LYS C 231      35.284  55.701 -20.416  1.00 34.84           H  
ATOM   2980  HE2 LYS C 231      37.772  55.491 -20.486  1.00 34.67           H  
ATOM   2981  HE3 LYS C 231      37.627  54.033 -21.511  1.00 34.67           H  
ATOM   2982  HZ1 LYS C 231      36.256  54.126 -18.895  1.00 35.17           H  
ATOM   2983  HZ2 LYS C 231      36.711  52.828 -19.759  1.00 35.17           H  
ATOM   2984  HZ3 LYS C 231      37.861  53.738 -19.018  1.00 35.17           H  
ATOM   2985  N   PHE C 232      33.633  56.525 -25.753  1.00 34.94           N  
ATOM   2986  CA  PHE C 232      33.414  55.688 -26.928  1.00 34.31           C  
ATOM   2987  C   PHE C 232      33.022  56.614 -28.101  1.00 34.67           C  
ATOM   2988  O   PHE C 232      32.001  56.426 -28.759  1.00 34.81           O  
ATOM   2989  CB  PHE C 232      32.353  54.597 -26.709  1.00 34.13           C  
ATOM   2990  CG  PHE C 232      32.815  53.474 -25.811  1.00 34.11           C  
ATOM   2991  CD1 PHE C 232      33.383  52.333 -26.361  1.00 33.60           C  
ATOM   2992  CD2 PHE C 232      32.687  53.566 -24.432  1.00 34.69           C  
ATOM   2993  CE1 PHE C 232      33.811  51.297 -25.556  1.00 33.66           C  
ATOM   2994  CE2 PHE C 232      33.114  52.532 -23.612  1.00 34.72           C  
ATOM   2995  CZ  PHE C 232      33.682  51.399 -24.178  1.00 34.34           C  
ATOM   2996  H   PHE C 232      32.798  56.843 -25.283  1.00 34.94           H  
ATOM   2997  HA  PHE C 232      34.361  55.223 -27.207  1.00 34.31           H  
ATOM   2998  HB2 PHE C 232      31.421  55.014 -26.317  1.00 34.13           H  
ATOM   2999  HB3 PHE C 232      32.068  54.156 -27.672  1.00 34.13           H  
ATOM   3000  HD1 PHE C 232      33.492  52.256 -27.433  1.00 33.60           H  
ATOM   3001  HD2 PHE C 232      32.252  54.451 -23.993  1.00 34.69           H  
ATOM   3002  HE1 PHE C 232      34.244  50.411 -25.997  1.00 33.66           H  
ATOM   3003  HE2 PHE C 232      33.005  52.608 -22.540  1.00 34.72           H  
ATOM   3004  HZ  PHE C 232      34.025  50.594 -23.545  1.00 34.34           H  
ATOM   3005  N   HIS C 233      33.909  57.551 -28.397  1.00 34.78           N  
ATOM   3006  CA  HIS C 233      33.670  58.484 -29.499  1.00 35.22           C  
ATOM   3007  C   HIS C 233      33.999  57.781 -30.833  1.00 35.61           C  
ATOM   3008  O   HIS C 233      33.191  57.804 -31.769  1.00 36.17           O  
ATOM   3009  CB  HIS C 233      34.441  59.795 -29.345  1.00 35.34           C  
ATOM   3010  CG  HIS C 233      34.044  60.802 -30.370  1.00 35.51           C  
ATOM   3011  CD2 HIS C 233      34.665  61.197 -31.477  1.00 35.99           C  
ATOM   3012  ND1 HIS C 233      32.861  61.528 -30.299  1.00 36.10           N  
ATOM   3013  NE2 HIS C 233      33.931  62.147 -32.088  1.00 36.72           N  
ATOM   3014  CE1 HIS C 233      32.827  62.344 -31.364  1.00 36.70           C  
ATOM   3015  H   HIS C 233      34.753  57.623 -27.847  1.00 34.78           H  
ATOM   3016  HA  HIS C 233      32.595  58.696 -29.517  1.00 35.22           H  
ATOM   3017  HB2 HIS C 233      35.522  59.614 -29.400  1.00 35.34           H  
ATOM   3018  HB3 HIS C 233      34.251  60.217 -28.350  1.00 35.34           H  
ATOM   3019  HD2 HIS C 233      35.611  60.815 -31.831  1.00 35.99           H  
ATOM   3020  HE2 HIS C 233      34.190  62.660 -33.002  1.00 36.72           H  
ATOM   3021  HE1 HIS C 233      32.088  62.997 -31.582  1.00 36.70           H  
ATOM   3022  N   CYS C 234      35.182  57.175 -30.906  1.00 36.03           N  
ATOM   3023  CA  CYS C 234      35.676  56.583 -32.160  1.00 36.17           C  
ATOM   3024  C   CYS C 234      34.947  55.266 -32.504  1.00 35.66           C  
ATOM   3025  O   CYS C 234      35.104  54.711 -33.597  1.00 36.23           O  
ATOM   3026  CB  CYS C 234      37.187  56.324 -32.154  1.00 36.99           C  
ATOM   3027  SG  CYS C 234      38.123  57.889 -32.177  1.00 39.00           S  
ATOM   3028  H   CYS C 234      35.752  57.113 -30.075  1.00 36.03           H  
ATOM   3029  HA  CYS C 234      35.419  57.278 -32.969  1.00 36.17           H  
ATOM   3030  HB2 CYS C 234      37.486  55.755 -33.040  1.00 36.99           H  
ATOM   3031  HB3 CYS C 234      37.487  55.747 -31.274  1.00 36.99           H  
ATOM   3032  HG  CYS C 234      38.148  58.080 -30.842  1.00 39.00           H  
ATOM   3033  N   ALA C 235      34.172  54.760 -31.539  1.00 34.34           N  
ATOM   3034  CA  ALA C 235      33.350  53.571 -31.747  1.00 33.61           C  
ATOM   3035  C   ALA C 235      32.268  53.795 -32.821  1.00 34.33           C  
ATOM   3036  O   ALA C 235      31.816  52.855 -33.466  1.00 34.50           O  
ATOM   3037  CB  ALA C 235      32.649  53.204 -30.447  1.00 33.27           C  
ATOM   3038  H   ALA C 235      34.197  55.172 -30.617  1.00 34.34           H  
ATOM   3039  HA  ALA C 235      34.005  52.761 -32.085  1.00 33.61           H  
ATOM   3040  HB1 ALA C 235      33.376  52.938 -29.676  1.00 33.27           H  
ATOM   3041  HB2 ALA C 235      32.052  54.041 -30.072  1.00 33.27           H  
ATOM   3042  HB3 ALA C 235      31.964  52.366 -30.587  1.00 33.27           H  
ATOM   3043  N   ASN C 236      31.787  55.030 -32.911  1.00 34.71           N  
ATOM   3044  CA  ASN C 236      30.628  55.358 -33.748  1.00 35.41           C  
ATOM   3045  C   ASN C 236      30.982  55.510 -35.252  1.00 35.16           C  
ATOM   3046  O   ASN C 236      30.103  55.838 -36.051  1.00 35.42           O  
ATOM   3047  CB  ASN C 236      29.934  56.634 -33.262  1.00 37.12           C  
ATOM   3048  CG  ASN C 236      28.426  56.479 -33.284  1.00 38.50           C  
ATOM   3049  OD1 ASN C 236      27.765  56.493 -32.238  1.00 38.29           O  
ATOM   3050  ND2 ASN C 236      27.864  56.349 -34.496  1.00 39.63           N  
ATOM   3051  H   ASN C 236      32.229  55.767 -32.382  1.00 34.71           H  
ATOM   3052  HA  ASN C 236      29.943  54.502 -33.688  1.00 35.41           H  
ATOM   3053  HB2 ASN C 236      30.207  57.509 -33.864  1.00 37.12           H  
ATOM   3054  HB3 ASN C 236      30.213  56.861 -32.225  1.00 37.12           H  
ATOM   3055 HD21 ASN C 236      28.443  56.343 -35.324  1.00 39.63           H  
ATOM   3056 HD22 ASN C 236      26.862  56.257 -34.581  1.00 39.63           H  
ATOM   3057  N   LEU C 237      32.240  55.206 -35.592  1.00 34.34           N  
ATOM   3058  CA  LEU C 237      32.744  55.171 -36.963  1.00 34.36           C  
ATOM   3059  C   LEU C 237      32.895  53.694 -37.439  1.00 34.00           C  
ATOM   3060  O   LEU C 237      33.571  53.419 -38.436  1.00 34.33           O  
ATOM   3061  CB  LEU C 237      34.082  55.920 -37.088  1.00 34.38           C  
ATOM   3062  CG  LEU C 237      34.032  57.463 -37.029  1.00 35.28           C  
ATOM   3063  CD1 LEU C 237      33.210  58.063 -38.169  1.00 36.55           C  
ATOM   3064  CD2 LEU C 237      33.559  58.014 -35.686  1.00 35.49           C  
ATOM   3065  H   LEU C 237      32.878  54.955 -34.851  1.00 34.34           H  
ATOM   3066  HA  LEU C 237      31.995  55.611 -37.630  1.00 34.36           H  
ATOM   3067  HB2 LEU C 237      34.770  55.560 -36.312  1.00 34.38           H  
ATOM   3068  HB3 LEU C 237      34.556  55.655 -38.043  1.00 34.38           H  
ATOM   3069  HG  LEU C 237      35.068  57.805 -37.164  1.00 35.28           H  
ATOM   3070 HD11 LEU C 237      33.541  57.673 -39.137  1.00 36.55           H  
ATOM   3071 HD12 LEU C 237      32.142  57.847 -38.060  1.00 36.55           H  
ATOM   3072 HD13 LEU C 237      33.324  59.152 -38.192  1.00 36.55           H  
ATOM   3073 HD21 LEU C 237      32.480  57.904 -35.554  1.00 35.49           H  
ATOM   3074 HD22 LEU C 237      34.065  57.514 -34.856  1.00 35.49           H  
ATOM   3075 HD23 LEU C 237      33.784  59.084 -35.615  1.00 35.49           H  
ATOM   3076  N   THR C 238      32.164  52.799 -36.783  1.00 33.15           N  
ATOM   3077  CA  THR C 238      32.132  51.375 -37.110  1.00 32.51           C  
ATOM   3078  C   THR C 238      30.686  50.870 -36.932  1.00 32.79           C  
ATOM   3079  O   THR C 238      29.940  51.346 -36.098  1.00 33.05           O  
ATOM   3080  CB  THR C 238      33.099  50.533 -36.253  1.00 31.36           C  
ATOM   3081  OG1 THR C 238      32.856  50.653 -34.846  1.00 30.45           O  
ATOM   3082  CG2 THR C 238      34.564  50.878 -36.494  1.00 31.04           C  
ATOM   3083  H   THR C 238      31.573  53.118 -36.029  1.00 33.15           H  
ATOM   3084  HA  THR C 238      32.400  51.259 -38.168  1.00 32.51           H  
ATOM   3085  HB  THR C 238      32.956  49.476 -36.501  1.00 31.36           H  
ATOM   3086 HG21 THR C 238      34.823  50.807 -37.554  1.00 31.04           H  
ATOM   3087 HG22 THR C 238      34.802  51.884 -36.133  1.00 31.04           H  
ATOM   3088 HG23 THR C 238      35.209  50.192 -35.934  1.00 31.04           H  
ATOM   3089  HG1 THR C 238      32.477  51.546 -34.670  1.00 30.45           H  
ATOM   3090  N   SER C 239      30.307  49.903 -37.739  1.00 33.37           N  
ATOM   3091  CA  SER C 239      28.938  49.390 -37.830  1.00 34.52           C  
ATOM   3092  C   SER C 239      28.660  48.288 -36.789  1.00 34.15           C  
ATOM   3093  O   SER C 239      28.376  47.143 -37.130  1.00 35.12           O  
ATOM   3094  CB  SER C 239      28.677  48.861 -39.248  1.00 35.26           C  
ATOM   3095  OG  SER C 239      29.675  47.905 -39.627  1.00 34.96           O  
ATOM   3096  H   SER C 239      30.983  49.477 -38.358  1.00 33.37           H  
ATOM   3097  HA  SER C 239      28.239  50.210 -37.625  1.00 34.52           H  
ATOM   3098  HB2 SER C 239      28.734  49.683 -39.970  1.00 35.26           H  
ATOM   3099  HB3 SER C 239      27.691  48.395 -39.342  1.00 35.26           H  
ATOM   3100  HG  SER C 239      29.527  47.126 -39.051  1.00 34.96           H  
ATOM   3101  N   TRP C 240      28.704  48.665 -35.513  1.00 33.44           N  
ATOM   3102  CA  TRP C 240      28.330  47.790 -34.395  1.00 33.55           C  
ATOM   3103  C   TRP C 240      27.553  48.627 -33.349  1.00 33.70           C  
ATOM   3104  O   TRP C 240      27.766  49.841 -33.254  1.00 33.97           O  
ATOM   3105  CB  TRP C 240      29.543  47.143 -33.709  1.00 33.06           C  
ATOM   3106  CG  TRP C 240      30.187  46.047 -34.497  1.00 34.35           C  
ATOM   3107  CD1 TRP C 240      29.609  44.834 -34.916  1.00 35.25           C  
ATOM   3108  CD2 TRP C 240      31.543  46.004 -35.014  1.00 34.74           C  
ATOM   3109  NE1 TRP C 240      30.510  44.064 -35.616  1.00 35.44           N  
ATOM   3110  CE2 TRP C 240      31.679  44.694 -35.717  1.00 35.17           C  
ATOM   3111  CE3 TRP C 240      32.621  46.863 -34.969  1.00 34.62           C  
ATOM   3112  CZ2 TRP C 240      32.842  44.306 -36.315  1.00 35.63           C  
ATOM   3113  CZ3 TRP C 240      33.797  46.458 -35.595  1.00 35.39           C  
ATOM   3114  CH2 TRP C 240      33.904  45.204 -36.246  1.00 36.03           C  
ATOM   3115  H   TRP C 240      29.015  49.599 -35.284  1.00 33.44           H  
ATOM   3116  HA  TRP C 240      27.660  47.027 -34.800  1.00 33.55           H  
ATOM   3117  HB2 TRP C 240      30.284  47.918 -33.484  1.00 33.06           H  
ATOM   3118  HB3 TRP C 240      29.252  46.721 -32.739  1.00 33.06           H  
ATOM   3119  HD1 TRP C 240      28.588  44.545 -34.714  1.00 35.25           H  
ATOM   3120  HE1 TRP C 240      30.313  43.150 -35.999  1.00 35.44           H  
ATOM   3121  HE3 TRP C 240      32.555  47.816 -34.466  1.00 34.62           H  
ATOM   3122  HZ2 TRP C 240      32.934  43.353 -36.814  1.00 35.63           H  
ATOM   3123  HZ3 TRP C 240      34.651  47.119 -35.584  1.00 35.39           H  
ATOM   3124  HH2 TRP C 240      34.843  44.935 -36.707  1.00 36.03           H  
ATOM   3125  N   PRO C 241      26.686  47.992 -32.539  1.00 33.69           N  
ATOM   3126  CA  PRO C 241      25.921  48.744 -31.545  1.00 34.37           C  
ATOM   3127  C   PRO C 241      26.820  49.260 -30.394  1.00 34.18           C  
ATOM   3128  O   PRO C 241      27.665  48.530 -29.863  1.00 33.80           O  
ATOM   3129  CB  PRO C 241      24.911  47.741 -30.980  1.00 35.13           C  
ATOM   3130  CG  PRO C 241      24.909  46.588 -31.975  1.00 34.91           C  
ATOM   3131  CD  PRO C 241      26.328  46.583 -32.511  1.00 33.82           C  
ATOM   3132  HA  PRO C 241      25.419  49.577 -32.050  1.00 34.37           H  
ATOM   3133  HB2 PRO C 241      25.209  47.375 -29.991  1.00 35.13           H  
ATOM   3134  HB3 PRO C 241      23.920  48.191 -30.885  1.00 35.13           H  
ATOM   3135  HG2 PRO C 241      24.203  46.807 -32.786  1.00 34.91           H  
ATOM   3136  HG3 PRO C 241      24.624  45.635 -31.522  1.00 34.91           H  
ATOM   3137  HD2 PRO C 241      26.392  46.104 -33.489  1.00 33.82           H  
ATOM   3138  HD3 PRO C 241      27.011  46.079 -31.820  1.00 33.82           H  
ATOM   3139  N   ARG C 242      26.592  50.527 -30.020  1.00 34.85           N  
ATOM   3140  CA  ARG C 242      27.383  51.150 -28.957  1.00 34.32           C  
ATOM   3141  C   ARG C 242      27.212  50.460 -27.575  1.00 33.57           C  
ATOM   3142  O   ARG C 242      28.091  50.541 -26.726  1.00 32.75           O  
ATOM   3143  CB  ARG C 242      27.133  52.665 -28.849  1.00 35.85           C  
ATOM   3144  CG  ARG C 242      28.464  53.434 -28.890  1.00 37.46           C  
ATOM   3145  CD  ARG C 242      28.336  54.940 -28.697  1.00 39.18           C  
ATOM   3146  NE  ARG C 242      27.466  55.570 -29.698  1.00 40.10           N  
ATOM   3147  CZ  ARG C 242      26.216  55.999 -29.542  1.00 41.38           C  
ATOM   3148  NH1 ARG C 242      25.582  55.819 -28.377  1.00 41.20           N  
ATOM   3149  NH2 ARG C 242      25.600  56.617 -30.555  1.00 42.34           N1+
ATOM   3150  H   ARG C 242      25.960  51.083 -30.579  1.00 34.85           H  
ATOM   3151  HA  ARG C 242      28.423  50.972 -29.251  1.00 34.32           H  
ATOM   3152  HB2 ARG C 242      26.503  53.012 -29.676  1.00 35.85           H  
ATOM   3153  HB3 ARG C 242      26.600  52.900 -27.923  1.00 35.85           H  
ATOM   3154  HG2 ARG C 242      28.947  53.246 -29.857  1.00 37.46           H  
ATOM   3155  HG3 ARG C 242      29.138  53.044 -28.117  1.00 37.46           H  
ATOM   3156  HD2 ARG C 242      29.326  55.395 -28.819  1.00 39.18           H  
ATOM   3157  HD3 ARG C 242      28.020  55.211 -27.692  1.00 39.18           H  
ATOM   3158  HE  ARG C 242      27.918  55.744 -30.585  1.00 40.10           H  
ATOM   3159 HH11 ARG C 242      26.050  55.352 -27.614  1.00 41.20           H  
ATOM   3160 HH12 ARG C 242      24.634  56.150 -28.261  1.00 41.20           H  
ATOM   3161 HH21 ARG C 242      26.084  56.754 -31.431  1.00 42.34           H  
ATOM   3162 HH22 ARG C 242      24.652  56.946 -30.445  1.00 42.34           H  
ATOM   3163  N   TRP C 243      26.087  49.762 -27.399  1.00 33.89           N  
ATOM   3164  CA  TRP C 243      25.805  49.035 -26.158  1.00 33.29           C  
ATOM   3165  C   TRP C 243      26.594  47.706 -26.095  1.00 32.33           C  
ATOM   3166  O   TRP C 243      26.777  47.142 -25.016  1.00 32.10           O  
ATOM   3167  CB  TRP C 243      24.315  48.823 -25.870  1.00 34.06           C  
ATOM   3168  CG  TRP C 243      23.501  48.286 -27.005  1.00 34.28           C  
ATOM   3169  CD1 TRP C 243      22.657  49.004 -27.848  1.00 35.06           C  
ATOM   3170  CD2 TRP C 243      23.357  46.883 -27.430  1.00 34.09           C  
ATOM   3171  NE1 TRP C 243      22.029  48.173 -28.748  1.00 35.34           N  
ATOM   3172  CE2 TRP C 243      22.403  46.889 -28.557  1.00 34.98           C  
ATOM   3173  CE3 TRP C 243      23.913  45.675 -27.027  1.00 33.36           C  
ATOM   3174  CZ2 TRP C 243      22.029  45.721 -29.223  1.00 35.04           C  
ATOM   3175  CZ3 TRP C 243      23.533  44.505 -27.711  1.00 33.80           C  
ATOM   3176  CH2 TRP C 243      22.604  44.531 -28.780  1.00 34.49           C  
ATOM   3177  H   TRP C 243      25.449  49.670 -28.176  1.00 33.89           H  
ATOM   3178  HA  TRP C 243      26.213  49.640 -25.337  1.00 33.29           H  
ATOM   3179  HB2 TRP C 243      24.190  48.163 -25.003  1.00 34.06           H  
ATOM   3180  HB3 TRP C 243      23.885  49.790 -25.577  1.00 34.06           H  
ATOM   3181  HD1 TRP C 243      22.514  50.074 -27.802  1.00 35.06           H  
ATOM   3182  HE1 TRP C 243      21.376  48.482 -29.455  1.00 35.34           H  
ATOM   3183  HE3 TRP C 243      24.618  45.635 -26.209  1.00 33.36           H  
ATOM   3184  HZ2 TRP C 243      21.327  45.739 -30.043  1.00 35.04           H  
ATOM   3185  HZ3 TRP C 243      23.962  43.560 -27.412  1.00 33.80           H  
ATOM   3186  HH2 TRP C 243      22.334  43.605 -29.266  1.00 34.49           H  
ATOM   3187  N   LEU C 244      27.021  47.200 -27.251  1.00 31.86           N  
ATOM   3188  CA  LEU C 244      27.871  46.001 -27.333  1.00 31.13           C  
ATOM   3189  C   LEU C 244      29.330  46.451 -27.079  1.00 30.39           C  
ATOM   3190  O   LEU C 244      30.124  45.734 -26.457  1.00 29.66           O  
ATOM   3191  CB  LEU C 244      27.730  45.333 -28.706  1.00 30.77           C  
ATOM   3192  CG  LEU C 244      28.504  44.010 -28.870  1.00 30.21           C  
ATOM   3193  CD1 LEU C 244      28.043  42.935 -27.885  1.00 30.56           C  
ATOM   3194  CD2 LEU C 244      28.350  43.498 -30.305  1.00 30.98           C  
ATOM   3195  H   LEU C 244      26.775  47.655 -28.118  1.00 31.86           H  
ATOM   3196  HA  LEU C 244      27.576  45.325 -26.524  1.00 31.13           H  
ATOM   3197  HB2 LEU C 244      26.665  45.156 -28.908  1.00 30.77           H  
ATOM   3198  HB3 LEU C 244      28.074  46.026 -29.483  1.00 30.77           H  
ATOM   3199  HG  LEU C 244      29.572  44.193 -28.701  1.00 30.21           H  
ATOM   3200 HD11 LEU C 244      28.278  43.213 -26.854  1.00 30.56           H  
ATOM   3201 HD12 LEU C 244      26.964  42.766 -27.958  1.00 30.56           H  
ATOM   3202 HD13 LEU C 244      28.549  41.983 -28.084  1.00 30.56           H  
ATOM   3203 HD21 LEU C 244      27.300  43.295 -30.544  1.00 30.98           H  
ATOM   3204 HD22 LEU C 244      28.725  44.235 -31.023  1.00 30.98           H  
ATOM   3205 HD23 LEU C 244      28.917  42.573 -30.453  1.00 30.98           H  
ATOM   3206  N   TYR C 245      29.655  47.632 -27.580  1.00 30.33           N  
ATOM   3207  CA  TYR C 245      30.977  48.235 -27.387  1.00 30.20           C  
ATOM   3208  C   TYR C 245      31.208  48.515 -25.886  1.00 30.78           C  
ATOM   3209  O   TYR C 245      32.360  48.502 -25.410  1.00 31.21           O  
ATOM   3210  CB  TYR C 245      31.118  49.576 -28.118  1.00 30.09           C  
ATOM   3211  CG  TYR C 245      31.928  49.505 -29.384  1.00 29.98           C  
ATOM   3212  CD1 TYR C 245      33.321  49.427 -29.333  1.00 29.91           C  
ATOM   3213  CD2 TYR C 245      31.320  49.618 -30.637  1.00 30.31           C  
ATOM   3214  CE1 TYR C 245      34.091  49.457 -30.485  1.00 30.04           C  
ATOM   3215  CE2 TYR C 245      32.081  49.654 -31.801  1.00 30.54           C  
ATOM   3216  CZ  TYR C 245      33.471  49.579 -31.719  1.00 30.41           C  
ATOM   3217  OH  TYR C 245      34.257  49.665 -32.827  1.00 30.39           O  
ATOM   3218  H   TYR C 245      28.972  48.148 -28.116  1.00 30.33           H  
ATOM   3219  HA  TYR C 245      31.721  47.503 -27.712  1.00 30.20           H  
ATOM   3220  HB2 TYR C 245      30.135  49.994 -28.345  1.00 30.09           H  
ATOM   3221  HB3 TYR C 245      31.593  50.329 -27.478  1.00 30.09           H  
ATOM   3222  HD1 TYR C 245      33.810  49.341 -28.374  1.00 29.91           H  
ATOM   3223  HD2 TYR C 245      30.244  49.679 -30.703  1.00 30.31           H  
ATOM   3224  HE1 TYR C 245      35.167  49.386 -30.422  1.00 30.04           H  
ATOM   3225  HE2 TYR C 245      31.598  49.741 -32.763  1.00 30.54           H  
ATOM   3226  HH  TYR C 245      33.695  49.935 -33.590  1.00 30.39           H  
ATOM   3227  N   SER C 246      30.130  48.829 -25.175  1.00 31.31           N  
ATOM   3228  CA  SER C 246      30.200  49.260 -23.771  1.00 31.54           C  
ATOM   3229  C   SER C 246      30.598  48.119 -22.801  1.00 31.47           C  
ATOM   3230  O   SER C 246      30.816  48.344 -21.614  1.00 32.30           O  
ATOM   3231  CB  SER C 246      28.863  49.853 -23.306  1.00 32.16           C  
ATOM   3232  OG  SER C 246      28.501  51.023 -24.049  1.00 32.76           O  
ATOM   3233  H   SER C 246      29.225  48.780 -25.621  1.00 31.31           H  
ATOM   3234  HA  SER C 246      30.983  50.025 -23.716  1.00 31.54           H  
ATOM   3235  HB2 SER C 246      28.908  50.143 -22.252  1.00 32.16           H  
ATOM   3236  HB3 SER C 246      28.052  49.125 -23.412  1.00 32.16           H  
ATOM   3237  HG  SER C 246      28.580  50.799 -25.004  1.00 32.76           H  
ATOM   3238  N   LEU C 247      30.703  46.908 -23.348  1.00 31.16           N  
ATOM   3239  CA  LEU C 247      31.113  45.709 -22.628  1.00 30.72           C  
ATOM   3240  C   LEU C 247      32.596  45.357 -22.950  1.00 30.46           C  
ATOM   3241  O   LEU C 247      33.035  44.225 -22.815  1.00 30.04           O  
ATOM   3242  CB  LEU C 247      30.192  44.529 -22.978  1.00 30.25           C  
ATOM   3243  CG  LEU C 247      28.695  44.770 -22.707  1.00 30.84           C  
ATOM   3244  CD1 LEU C 247      27.880  43.573 -23.203  1.00 30.76           C  
ATOM   3245  CD2 LEU C 247      28.407  45.015 -21.228  1.00 31.41           C  
ATOM   3246  H   LEU C 247      30.528  46.804 -24.337  1.00 31.16           H  
ATOM   3247  HA  LEU C 247      31.084  45.903 -21.550  1.00 30.72           H  
ATOM   3248  HB2 LEU C 247      30.312  44.297 -24.044  1.00 30.25           H  
ATOM   3249  HB3 LEU C 247      30.520  43.635 -22.433  1.00 30.25           H  
ATOM   3250  HG  LEU C 247      28.362  45.649 -23.272  1.00 30.84           H  
ATOM   3251 HD11 LEU C 247      28.042  43.409 -24.273  1.00 30.76           H  
ATOM   3252 HD12 LEU C 247      28.157  42.655 -22.673  1.00 30.76           H  
ATOM   3253 HD13 LEU C 247      26.809  43.742 -23.051  1.00 30.76           H  
ATOM   3254 HD21 LEU C 247      28.754  44.177 -20.615  1.00 31.41           H  
ATOM   3255 HD22 LEU C 247      28.894  45.927 -20.869  1.00 31.41           H  
ATOM   3256 HD23 LEU C 247      27.332  45.137 -21.061  1.00 31.41           H  
ATOM   3257  N   TYR C 248      33.367  46.387 -23.312  1.00 31.18           N  
ATOM   3258  CA  TYR C 248      34.824  46.329 -23.480  1.00 31.71           C  
ATOM   3259  C   TYR C 248      35.492  47.501 -22.705  1.00 32.54           C  
ATOM   3260  O   TYR C 248      36.495  48.067 -23.140  1.00 32.81           O  
ATOM   3261  CB  TYR C 248      35.248  46.391 -24.956  1.00 31.47           C  
ATOM   3262  CG  TYR C 248      34.850  45.207 -25.803  1.00 31.56           C  
ATOM   3263  CD1 TYR C 248      33.766  45.300 -26.683  1.00 31.86           C  
ATOM   3264  CD2 TYR C 248      35.581  44.012 -25.771  1.00 31.34           C  
ATOM   3265  CE1 TYR C 248      33.421  44.244 -27.513  1.00 32.03           C  
ATOM   3266  CE2 TYR C 248      35.242  42.946 -26.590  1.00 31.54           C  
ATOM   3267  CZ  TYR C 248      34.164  43.073 -27.465  1.00 32.12           C  
ATOM   3268  OH  TYR C 248      33.785  42.037 -28.265  1.00 33.02           O  
ATOM   3269  H   TYR C 248      32.928  47.270 -23.529  1.00 31.18           H  
ATOM   3270  HA  TYR C 248      35.196  45.402 -23.025  1.00 31.71           H  
ATOM   3271  HB2 TYR C 248      34.859  47.311 -25.412  1.00 31.47           H  
ATOM   3272  HB3 TYR C 248      36.340  46.480 -25.025  1.00 31.47           H  
ATOM   3273  HD1 TYR C 248      33.187  46.211 -26.717  1.00 31.86           H  
ATOM   3274  HD2 TYR C 248      36.421  43.919 -25.098  1.00 31.34           H  
ATOM   3275  HE1 TYR C 248      32.583  44.332 -28.188  1.00 32.03           H  
ATOM   3276  HE2 TYR C 248      35.807  42.027 -26.550  1.00 31.54           H  
ATOM   3277  HH  TYR C 248      34.592  41.551 -28.511  1.00 33.02           H  
ATOM   3278  N   ASP C 249      35.000  47.713 -21.486  1.00 33.64           N  
ATOM   3279  CA  ASP C 249      35.513  48.703 -20.537  1.00 34.63           C  
ATOM   3280  C   ASP C 249      35.523  48.041 -19.144  1.00 35.48           C  
ATOM   3281  O   ASP C 249      34.611  47.269 -18.801  1.00 36.19           O  
ATOM   3282  CB  ASP C 249      34.667  49.957 -20.549  1.00 35.55           C  
ATOM   3283  CG  ASP C 249      35.201  50.858 -19.486  1.00 36.88           C  
ATOM   3284  OD1 ASP C 249      36.298  51.436 -19.682  1.00 37.04           O  
ATOM   3285  OD2 ASP C 249      34.529  51.046 -18.447  1.00 38.05           O1-
ATOM   3286  H   ASP C 249      34.242  47.126 -21.167  1.00 33.64           H  
ATOM   3287  HA  ASP C 249      36.546  48.938 -20.817  1.00 34.63           H  
ATOM   3288  HB2 ASP C 249      33.611  49.733 -20.384  1.00 35.55           H  
ATOM   3289  HB3 ASP C 249      34.745  50.464 -21.513  1.00 35.55           H  
ATOM   3290  N   ALA C 250      36.575  48.330 -18.375  1.00 35.93           N  
ATOM   3291  CA  ALA C 250      36.829  47.619 -17.128  1.00 35.90           C  
ATOM   3292  C   ALA C 250      35.738  47.885 -16.075  1.00 36.87           C  
ATOM   3293  O   ALA C 250      35.196  46.955 -15.503  1.00 37.47           O  
ATOM   3294  CB  ALA C 250      38.200  47.978 -16.569  1.00 35.92           C  
ATOM   3295  H   ALA C 250      37.248  49.007 -18.708  1.00 35.93           H  
ATOM   3296  HA  ALA C 250      36.803  46.547 -17.360  1.00 35.90           H  
ATOM   3297  HB1 ALA C 250      38.989  47.726 -17.286  1.00 35.92           H  
ATOM   3298  HB2 ALA C 250      38.279  49.050 -16.354  1.00 35.92           H  
ATOM   3299  HB3 ALA C 250      38.397  47.435 -15.639  1.00 35.92           H  
ATOM   3300  N   GLU C 251      35.465  49.153 -15.801  1.00 37.89           N  
ATOM   3301  CA  GLU C 251      34.525  49.491 -14.734  1.00 39.43           C  
ATOM   3302  C   GLU C 251      33.093  49.262 -15.244  1.00 38.45           C  
ATOM   3303  O   GLU C 251      32.228  48.904 -14.441  1.00 39.00           O  
ATOM   3304  CB  GLU C 251      34.736  50.882 -14.128  1.00 41.86           C  
ATOM   3305  CG  GLU C 251      35.459  50.804 -12.770  1.00 44.57           C  
ATOM   3306  CD  GLU C 251      34.557  50.489 -11.590  1.00 48.48           C  
ATOM   3307  OE1 GLU C 251      34.838  49.530 -10.830  1.00 50.46           O  
ATOM   3308  OE2 GLU C 251      33.569  51.241 -11.379  1.00 49.89           O1-
ATOM   3309  H   GLU C 251      35.880  49.881 -16.364  1.00 37.89           H  
ATOM   3310  HA  GLU C 251      34.660  48.741 -13.945  1.00 39.43           H  
ATOM   3311  HB2 GLU C 251      35.336  51.500 -14.808  1.00 41.86           H  
ATOM   3312  HB3 GLU C 251      33.775  51.396 -14.003  1.00 41.86           H  
ATOM   3313  HG2 GLU C 251      35.902  51.786 -12.559  1.00 44.57           H  
ATOM   3314  HG3 GLU C 251      36.291  50.092 -12.816  1.00 44.57           H  
ATOM   3315  N   THR C 252      32.846  49.401 -16.545  1.00 36.87           N  
ATOM   3316  CA  THR C 252      31.478  49.170 -17.056  1.00 36.55           C  
ATOM   3317  C   THR C 252      31.088  47.662 -16.931  1.00 35.95           C  
ATOM   3318  O   THR C 252      29.911  47.311 -16.881  1.00 36.37           O  
ATOM   3319  CB  THR C 252      31.304  49.663 -18.499  1.00 35.37           C  
ATOM   3320  OG1 THR C 252      31.786  51.007 -18.618  1.00 35.61           O  
ATOM   3321  CG2 THR C 252      29.842  49.692 -18.934  1.00 35.77           C  
ATOM   3322  H   THR C 252      33.599  49.650 -17.170  1.00 36.87           H  
ATOM   3323  HA  THR C 252      30.809  49.732 -16.391  1.00 36.55           H  
ATOM   3324  HB  THR C 252      31.876  49.036 -19.189  1.00 35.37           H  
ATOM   3325 HG21 THR C 252      29.427  48.686 -19.036  1.00 35.77           H  
ATOM   3326 HG22 THR C 252      29.230  50.251 -18.218  1.00 35.77           H  
ATOM   3327 HG23 THR C 252      29.739  50.206 -19.895  1.00 35.77           H  
ATOM   3328  HG1 THR C 252      32.743  51.003 -18.389  1.00 35.61           H  
ATOM   3329  N   LEU C 253      32.115  46.822 -16.842  1.00 34.58           N  
ATOM   3330  CA  LEU C 253      31.957  45.400 -16.582  1.00 34.48           C  
ATOM   3331  C   LEU C 253      31.871  45.217 -15.043  1.00 36.03           C  
ATOM   3332  O   LEU C 253      30.933  44.583 -14.554  1.00 36.33           O  
ATOM   3333  CB  LEU C 253      33.097  44.574 -17.190  1.00 33.27           C  
ATOM   3334  CG  LEU C 253      33.025  44.459 -18.729  1.00 32.37           C  
ATOM   3335  CD1 LEU C 253      34.360  43.962 -19.289  1.00 31.63           C  
ATOM   3336  CD2 LEU C 253      31.902  43.525 -19.181  1.00 31.90           C  
ATOM   3337  H   LEU C 253      33.051  47.202 -16.858  1.00 34.58           H  
ATOM   3338  HA  LEU C 253      30.991  45.075 -16.984  1.00 34.48           H  
ATOM   3339  HB2 LEU C 253      34.058  45.019 -16.907  1.00 33.27           H  
ATOM   3340  HB3 LEU C 253      33.089  43.570 -16.749  1.00 33.27           H  
ATOM   3341  HG  LEU C 253      32.831  45.449 -19.159  1.00 32.37           H  
ATOM   3342 HD11 LEU C 253      35.185  44.612 -18.982  1.00 31.63           H  
ATOM   3343 HD12 LEU C 253      34.584  42.950 -18.945  1.00 31.63           H  
ATOM   3344 HD13 LEU C 253      34.341  43.946 -20.384  1.00 31.63           H  
ATOM   3345 HD21 LEU C 253      32.017  42.526 -18.749  1.00 31.90           H  
ATOM   3346 HD22 LEU C 253      30.920  43.912 -18.894  1.00 31.90           H  
ATOM   3347 HD23 LEU C 253      31.901  43.420 -20.270  1.00 31.90           H  
ATOM   3348  N   MET C 254      32.877  45.719 -14.322  1.00 37.44           N  
ATOM   3349  CA  MET C 254      32.988  45.493 -12.884  1.00 39.14           C  
ATOM   3350  C   MET C 254      31.879  46.199 -12.062  1.00 41.12           C  
ATOM   3351  O   MET C 254      31.444  45.634 -11.055  1.00 42.20           O  
ATOM   3352  CB  MET C 254      34.358  45.898 -12.319  1.00 39.50           C  
ATOM   3353  CG  MET C 254      35.479  44.986 -12.816  1.00 39.14           C  
ATOM   3354  SD  MET C 254      37.077  45.267 -11.970  1.00 40.58           S  
ATOM   3355  CE  MET C 254      37.342  47.011 -12.371  1.00 40.13           C  
ATOM   3356  H   MET C 254      33.604  46.227 -14.806  1.00 37.44           H  
ATOM   3357  HA  MET C 254      32.837  44.417 -12.728  1.00 39.14           H  
ATOM   3358  HB2 MET C 254      34.315  45.849 -11.224  1.00 39.50           H  
ATOM   3359  HB3 MET C 254      34.564  46.940 -12.580  1.00 39.50           H  
ATOM   3360  HG2 MET C 254      35.637  45.091 -13.892  1.00 39.14           H  
ATOM   3361  HG3 MET C 254      35.211  43.939 -12.644  1.00 39.14           H  
ATOM   3362  HE1 MET C 254      37.195  47.190 -13.438  1.00 40.13           H  
ATOM   3363  HE2 MET C 254      36.670  47.643 -11.789  1.00 40.13           H  
ATOM   3364  HE3 MET C 254      38.371  47.281 -12.116  1.00 40.13           H  
ATOM   3365  N   ASP C 255      31.490  47.410 -12.452  1.00 42.40           N  
ATOM   3366  CA  ASP C 255      30.490  48.224 -11.729  1.00 44.44           C  
ATOM   3367  C   ASP C 255      29.158  47.447 -11.720  1.00 44.85           C  
ATOM   3368  O   ASP C 255      28.405  47.422 -10.747  1.00 46.83           O  
ATOM   3369  CB  ASP C 255      30.294  49.564 -12.420  1.00 45.34           C  
ATOM   3370  CG  ASP C 255      29.280  50.348 -11.651  1.00 48.06           C  
ATOM   3371  OD1 ASP C 255      29.627  50.861 -10.563  1.00 49.64           O  
ATOM   3372  OD2 ASP C 255      28.138  50.486 -12.146  1.00 49.31           O1-
ATOM   3373  H   ASP C 255      31.920  47.811 -13.273  1.00 42.40           H  
ATOM   3374  HA  ASP C 255      30.829  48.338 -10.697  1.00 44.44           H  
ATOM   3375  HB2 ASP C 255      29.949  49.442 -13.454  1.00 45.34           H  
ATOM   3376  HB3 ASP C 255      31.231  50.131 -12.450  1.00 45.34           H  
ATOM   3377  N   ARG C 256      28.851  46.871 -12.878  1.00 43.68           N  
ATOM   3378  CA  ARG C 256      27.602  46.154 -13.064  1.00 43.91           C  
ATOM   3379  C   ARG C 256      27.631  44.795 -12.332  1.00 45.19           C  
ATOM   3380  O   ARG C 256      26.568  44.240 -12.031  1.00 46.35           O  
ATOM   3381  CB  ARG C 256      27.267  46.049 -14.554  1.00 41.41           C  
ATOM   3382  CG  ARG C 256      26.645  47.369 -15.044  1.00 40.28           C  
ATOM   3383  CD  ARG C 256      26.588  47.549 -16.556  1.00 38.68           C  
ATOM   3384  NE  ARG C 256      26.056  46.370 -17.251  1.00 38.95           N  
ATOM   3385  CZ  ARG C 256      26.764  45.424 -17.864  1.00 37.79           C  
ATOM   3386  NH1 ARG C 256      28.093  45.449 -17.841  1.00 36.80           N  
ATOM   3387  NH2 ARG C 256      26.139  44.434 -18.483  1.00 37.62           N1+
ATOM   3388  H   ARG C 256      29.495  46.948 -13.652  1.00 43.68           H  
ATOM   3389  HA  ARG C 256      26.815  46.730 -12.558  1.00 43.91           H  
ATOM   3390  HB2 ARG C 256      28.172  45.813 -15.123  1.00 41.41           H  
ATOM   3391  HB3 ARG C 256      26.556  45.232 -14.728  1.00 41.41           H  
ATOM   3392  HG2 ARG C 256      27.186  48.227 -14.626  1.00 40.28           H  
ATOM   3393  HG3 ARG C 256      25.623  47.427 -14.647  1.00 40.28           H  
ATOM   3394  HD2 ARG C 256      27.549  47.844 -16.978  1.00 38.68           H  
ATOM   3395  HD3 ARG C 256      25.912  48.381 -16.788  1.00 38.68           H  
ATOM   3396  HE  ARG C 256      25.049  46.302 -17.292  1.00 38.95           H  
ATOM   3397 HH11 ARG C 256      28.576  46.201 -17.371  1.00 36.80           H  
ATOM   3398 HH12 ARG C 256      28.620  44.715 -18.294  1.00 36.80           H  
ATOM   3399 HH21 ARG C 256      25.130  44.398 -18.489  1.00 37.62           H  
ATOM   3400 HH22 ARG C 256      26.672  43.713 -18.949  1.00 37.62           H  
ATOM   3401  N   ILE C 257      28.832  44.298 -12.027  1.00 43.53           N  
ATOM   3402  CA  ILE C 257      29.017  43.122 -11.169  1.00 43.83           C  
ATOM   3403  C   ILE C 257      28.924  43.597  -9.691  1.00 44.94           C  
ATOM   3404  O   ILE C 257      28.292  42.935  -8.876  1.00 45.33           O  
ATOM   3405  CB  ILE C 257      30.333  42.369 -11.469  1.00 42.72           C  
ATOM   3406  CG1 ILE C 257      30.249  41.697 -12.855  1.00 42.46           C  
ATOM   3407  CG2 ILE C 257      30.614  41.324 -10.384  1.00 41.50           C  
ATOM   3408  CD1 ILE C 257      31.574  41.129 -13.343  1.00 42.02           C  
ATOM   3409  H   ILE C 257      29.658  44.782 -12.348  1.00 43.53           H  
ATOM   3410  HA  ILE C 257      28.166  42.449 -11.334  1.00 43.83           H  
ATOM   3411  HB  ILE C 257      31.164  43.082 -11.476  1.00 42.72           H  
ATOM   3412 HG12 ILE C 257      29.497  40.899 -12.845  1.00 42.46           H  
ATOM   3413 HG13 ILE C 257      29.917  42.431 -13.594  1.00 42.46           H  
ATOM   3414 HG21 ILE C 257      30.860  41.804  -9.432  1.00 41.50           H  
ATOM   3415 HG22 ILE C 257      29.736  40.698 -10.225  1.00 41.50           H  
ATOM   3416 HG23 ILE C 257      31.454  40.671 -10.633  1.00 41.50           H  
ATOM   3417 HD11 ILE C 257      32.354  41.894 -13.306  1.00 42.02           H  
ATOM   3418 HD12 ILE C 257      31.896  40.271 -12.747  1.00 42.02           H  
ATOM   3419 HD13 ILE C 257      31.483  40.790 -14.379  1.00 42.02           H  
ATOM   3420  N   LYS C 258      29.557  44.724  -9.370  1.00 46.99           N  
ATOM   3421  CA  LYS C 258      29.548  45.288  -8.011  1.00 48.67           C  
ATOM   3422  C   LYS C 258      28.090  45.612  -7.568  1.00 49.71           C  
ATOM   3423  O   LYS C 258      27.743  45.512  -6.386  1.00 49.95           O  
ATOM   3424  CB  LYS C 258      30.401  46.562  -7.924  1.00 50.43           C  
ATOM   3425  CG  LYS C 258      31.912  46.289  -7.974  1.00 51.28           C  
ATOM   3426  CD  LYS C 258      32.702  47.568  -8.271  1.00 53.65           C  
ATOM   3427  CE  LYS C 258      34.205  47.345  -8.216  1.00 55.09           C  
ATOM   3428  NZ  LYS C 258      34.919  48.607  -8.412  1.00 56.52           N1+
ATOM   3429  H   LYS C 258      30.081  45.214 -10.081  1.00 46.99           H  
ATOM   3430  HA  LYS C 258      29.927  44.515  -7.332  1.00 48.67           H  
ATOM   3431  HB2 LYS C 258      30.118  47.247  -8.730  1.00 50.43           H  
ATOM   3432  HB3 LYS C 258      30.181  47.089  -6.989  1.00 50.43           H  
ATOM   3433  HG2 LYS C 258      32.230  45.865  -7.015  1.00 51.28           H  
ATOM   3434  HG3 LYS C 258      32.146  45.545  -8.737  1.00 51.28           H  
ATOM   3435  HD2 LYS C 258      32.406  48.331  -7.551  1.00 53.65           H  
ATOM   3436  HD3 LYS C 258      32.435  47.949  -9.261  1.00 53.65           H  
ATOM   3437  HE2 LYS C 258      34.543  46.657  -8.995  1.00 55.09           H  
ATOM   3438  HE3 LYS C 258      34.510  46.956  -7.239  1.00 55.09           H  
ATOM   3439  HZ1 LYS C 258      34.785  49.042  -9.362  1.00 56.52           H  
ATOM   3440  HZ2 LYS C 258      34.651  49.308  -7.684  1.00 56.52           H  
ATOM   3441  HZ3 LYS C 258      35.932  48.466  -8.291  1.00 56.52           H  
ATOM   3442  N   LYS C 259      27.258  45.943  -8.550  1.00 50.26           N  
ATOM   3443  CA  LYS C 259      25.840  46.225  -8.361  1.00 52.15           C  
ATOM   3444  C   LYS C 259      25.026  44.915  -8.308  1.00 52.37           C  
ATOM   3445  O   LYS C 259      24.032  44.855  -7.587  1.00 53.65           O  
ATOM   3446  CB  LYS C 259      25.283  47.094  -9.490  1.00 52.46           C  
ATOM   3447  CG  LYS C 259      25.653  48.566  -9.310  1.00 53.01           C  
ATOM   3448  CD  LYS C 259      25.415  49.343 -10.602  1.00 53.77           C  
ATOM   3449  CE  LYS C 259      25.671  50.828 -10.404  1.00 54.32           C  
ATOM   3450  NZ  LYS C 259      25.918  51.444 -11.700  1.00 56.15           N1+
ATOM   3451  H   LYS C 259      27.594  45.933  -9.502  1.00 50.26           H  
ATOM   3452  HA  LYS C 259      25.713  46.720  -7.390  1.00 52.15           H  
ATOM   3453  HB2 LYS C 259      25.645  46.723 -10.457  1.00 52.46           H  
ATOM   3454  HB3 LYS C 259      24.188  47.017  -9.525  1.00 52.46           H  
ATOM   3455  HG2 LYS C 259      25.057  48.993  -8.495  1.00 53.01           H  
ATOM   3456  HG3 LYS C 259      26.706  48.664  -9.022  1.00 53.01           H  
ATOM   3457  HD2 LYS C 259      24.384  49.195 -10.948  1.00 53.77           H  
ATOM   3458  HD3 LYS C 259      26.067  48.936 -11.384  1.00 53.77           H  
ATOM   3459  HE2 LYS C 259      26.548  51.029  -9.781  1.00 54.32           H  
ATOM   3460  HE3 LYS C 259      24.798  51.318  -9.963  1.00 54.32           H  
ATOM   3461  HZ1 LYS C 259      26.888  51.181 -12.013  1.00 56.15           H  
ATOM   3462  HZ2 LYS C 259      25.275  51.215 -12.452  1.00 56.15           H  
ATOM   3463  HZ3 LYS C 259      25.891  52.493 -11.627  1.00 56.15           H  
ATOM   3464  N   GLN C 260      25.389  43.918  -9.106  1.00 52.35           N  
ATOM   3465  CA  GLN C 260      24.659  42.643  -9.107  1.00 53.09           C  
ATOM   3466  C   GLN C 260      24.932  41.949  -7.761  1.00 52.00           C  
ATOM   3467  O   GLN C 260      24.018  41.451  -7.121  1.00 52.86           O  
ATOM   3468  CB  GLN C 260      25.015  41.717 -10.278  1.00 53.95           C  
ATOM   3469  CG  GLN C 260      23.826  41.470 -11.216  1.00 55.51           C  
ATOM   3470  CD  GLN C 260      22.905  40.382 -10.695  1.00 56.66           C  
ATOM   3471  OE1 GLN C 260      23.037  39.207 -11.053  1.00 56.33           O  
ATOM   3472  NE2 GLN C 260      22.005  40.759  -9.797  1.00 58.21           N  
ATOM   3473  H   GLN C 260      26.191  44.031  -9.709  1.00 52.35           H  
ATOM   3474  HA  GLN C 260      23.597  42.907  -9.117  1.00 53.09           H  
ATOM   3475  HB2 GLN C 260      25.827  42.149 -10.868  1.00 53.95           H  
ATOM   3476  HB3 GLN C 260      25.382  40.751  -9.910  1.00 53.95           H  
ATOM   3477  HG2 GLN C 260      24.200  41.132 -12.191  1.00 55.51           H  
ATOM   3478  HG3 GLN C 260      23.259  42.390 -11.397  1.00 55.51           H  
ATOM   3479 HE21 GLN C 260      21.394  40.074  -9.377  1.00 58.21           H  
ATOM   3480 HE22 GLN C 260      21.931  41.731  -9.533  1.00 58.21           H  
ATOM   3481  N   LEU C 261      26.188  41.983  -7.324  1.00 51.86           N  
ATOM   3482  CA  LEU C 261      26.594  41.392  -6.050  1.00 52.38           C  
ATOM   3483  C   LEU C 261      25.907  42.061  -4.829  1.00 55.18           C  
ATOM   3484  O   LEU C 261      25.994  41.539  -3.711  1.00 54.16           O  
ATOM   3485  CB  LEU C 261      28.116  41.487  -5.839  1.00 50.26           C  
ATOM   3486  CG  LEU C 261      28.945  40.495  -6.676  1.00 48.05           C  
ATOM   3487  CD1 LEU C 261      30.432  40.846  -6.565  1.00 47.30           C  
ATOM   3488  CD2 LEU C 261      28.726  39.049  -6.227  1.00 47.81           C  
ATOM   3489  H   LEU C 261      26.889  42.421  -7.904  1.00 51.86           H  
ATOM   3490  HA  LEU C 261      26.249  40.352  -6.050  1.00 52.38           H  
ATOM   3491  HB2 LEU C 261      28.438  42.513  -6.064  1.00 50.26           H  
ATOM   3492  HB3 LEU C 261      28.358  41.328  -4.780  1.00 50.26           H  
ATOM   3493  HG  LEU C 261      28.656  40.577  -7.730  1.00 48.05           H  
ATOM   3494 HD11 LEU C 261      30.618  41.871  -6.902  1.00 47.30           H  
ATOM   3495 HD12 LEU C 261      30.784  40.761  -5.531  1.00 47.30           H  
ATOM   3496 HD13 LEU C 261      31.037  40.176  -7.185  1.00 47.30           H  
ATOM   3497 HD21 LEU C 261      28.901  38.935  -5.152  1.00 47.81           H  
ATOM   3498 HD22 LEU C 261      27.707  38.717  -6.445  1.00 47.81           H  
ATOM   3499 HD23 LEU C 261      29.408  38.370  -6.750  1.00 47.81           H  
ATOM   3500  N   ARG C 262      25.218  43.176  -5.071  1.00 58.94           N  
ATOM   3501  CA  ARG C 262      24.459  43.854  -4.037  1.00 63.13           C  
ATOM   3502  C   ARG C 262      23.209  43.034  -3.634  1.00 64.57           C  
ATOM   3503  O   ARG C 262      22.610  43.294  -2.587  1.00 66.61           O  
ATOM   3504  CB  ARG C 262      24.021  45.263  -4.451  1.00 68.33           C  
ATOM   3505  CG  ARG C 262      24.213  46.260  -3.306  1.00 71.83           C  
ATOM   3506  CD  ARG C 262      25.488  47.076  -3.448  1.00 74.86           C  
ATOM   3507  NE  ARG C 262      26.669  46.304  -3.877  1.00 77.28           N  
ATOM   3508  CZ  ARG C 262      27.667  45.914  -3.079  1.00 77.39           C  
ATOM   3509  NH1 ARG C 262      27.496  45.857  -1.761  1.00 78.26           N  
ATOM   3510  NH2 ARG C 262      28.842  45.578  -3.600  1.00 75.88           N1+
ATOM   3511  H   ARG C 262      25.208  43.534  -6.015  1.00 58.94           H  
ATOM   3512  HA  ARG C 262      25.113  43.888  -3.160  1.00 63.13           H  
ATOM   3513  HB2 ARG C 262      24.574  45.615  -5.326  1.00 68.33           H  
ATOM   3514  HB3 ARG C 262      22.962  45.258  -4.739  1.00 68.33           H  
ATOM   3515  HG2 ARG C 262      24.201  45.756  -2.335  1.00 71.83           H  
ATOM   3516  HG3 ARG C 262      23.367  46.959  -3.292  1.00 71.83           H  
ATOM   3517  HD2 ARG C 262      25.704  47.615  -2.522  1.00 74.86           H  
ATOM   3518  HD3 ARG C 262      25.338  47.846  -4.215  1.00 74.86           H  
ATOM   3519  HE  ARG C 262      26.852  46.337  -4.870  1.00 77.28           H  
ATOM   3520 HH11 ARG C 262      28.256  45.561  -1.166  1.00 78.26           H  
ATOM   3521 HH12 ARG C 262      26.606  46.110  -1.355  1.00 78.26           H  
ATOM   3522 HH21 ARG C 262      28.981  45.618  -4.600  1.00 75.88           H  
ATOM   3523 HH22 ARG C 262      29.596  45.283  -2.997  1.00 75.88           H  
ATOM   3524  N   GLU C 263      22.833  42.063  -4.464  1.00 66.37           N  
ATOM   3525  CA  GLU C 263      21.714  41.168  -4.171  1.00 70.79           C  
ATOM   3526  C   GLU C 263      22.073  40.235  -2.981  1.00 69.50           C  
ATOM   3527  O   GLU C 263      21.201  39.624  -2.362  1.00 70.39           O  
ATOM   3528  CB  GLU C 263      21.271  40.395  -5.427  1.00 74.59           C  
ATOM   3529  CG  GLU C 263      22.210  39.262  -5.835  1.00 79.54           C  
ATOM   3530  CD  GLU C 263      22.119  38.789  -7.268  1.00 85.85           C  
ATOM   3531  OE1 GLU C 263      23.142  38.249  -7.755  1.00 90.86           O  
ATOM   3532  OE2 GLU C 263      21.028  38.897  -7.886  1.00 84.66           O1-
ATOM   3533  H   GLU C 263      23.340  41.925  -5.327  1.00 66.37           H  
ATOM   3534  HA  GLU C 263      20.883  41.801  -3.834  1.00 70.79           H  
ATOM   3535  HB2 GLU C 263      20.279  39.963  -5.242  1.00 74.59           H  
ATOM   3536  HB3 GLU C 263      21.151  41.100  -6.259  1.00 74.59           H  
ATOM   3537  HG2 GLU C 263      21.985  38.392  -5.213  1.00 79.54           H  
ATOM   3538  HG3 GLU C 263      23.253  39.533  -5.636  1.00 79.54           H  
ATOM   3539  N   TRP C 264      23.378  40.085  -2.742  1.00 69.47           N  
ATOM   3540  CA  TRP C 264      23.949  39.287  -1.657  1.00 67.44           C  
ATOM   3541  C   TRP C 264      24.786  40.209  -0.728  1.00 68.80           C  
ATOM   3542  O   TRP C 264      25.906  39.863  -0.342  1.00 66.57           O  
ATOM   3543  CB  TRP C 264      24.865  38.167  -2.190  1.00 65.02           C  
ATOM   3544  CG  TRP C 264      24.244  37.203  -3.142  1.00 65.03           C  
ATOM   3545  CD1 TRP C 264      22.918  36.760  -3.204  1.00 66.76           C  
ATOM   3546  CD2 TRP C 264      24.924  36.479  -4.236  1.00 63.78           C  
ATOM   3547  NE1 TRP C 264      22.738  35.868  -4.238  1.00 64.71           N  
ATOM   3548  CE2 TRP C 264      23.895  35.650  -4.887  1.00 63.02           C  
ATOM   3549  CE3 TRP C 264      26.229  36.440  -4.726  1.00 63.29           C  
ATOM   3550  CZ2 TRP C 264      24.183  34.834  -5.973  1.00 62.70           C  
ATOM   3551  CZ3 TRP C 264      26.508  35.606  -5.827  1.00 60.87           C  
ATOM   3552  CH2 TRP C 264      25.508  34.827  -6.433  1.00 61.09           C  
ATOM   3553  H   TRP C 264      24.034  40.540  -3.360  1.00 69.47           H  
ATOM   3554  HA  TRP C 264      23.143  38.862  -1.047  1.00 67.44           H  
ATOM   3555  HB2 TRP C 264      25.737  38.623  -2.679  1.00 65.02           H  
ATOM   3556  HB3 TRP C 264      25.252  37.585  -1.345  1.00 65.02           H  
ATOM   3557  HD1 TRP C 264      22.137  37.078  -2.529  1.00 66.76           H  
ATOM   3558  HE1 TRP C 264      21.857  35.437  -4.477  1.00 64.71           H  
ATOM   3559  HE3 TRP C 264      27.008  37.034  -4.272  1.00 63.29           H  
ATOM   3560  HZ2 TRP C 264      23.420  34.232  -6.443  1.00 62.70           H  
ATOM   3561  HZ3 TRP C 264      27.515  35.565  -6.214  1.00 60.87           H  
ATOM   3562  HH2 TRP C 264      25.767  34.206  -7.278  1.00 61.09           H  
ATOM   3563  N   ASP C 265      24.246  41.410  -0.453  1.00 71.90           N  
ATOM   3564  CA  ASP C 265      24.814  42.362   0.507  1.00 71.56           C  
ATOM   3565  C   ASP C 265      23.929  42.761   1.669  1.00 72.40           C  
ATOM   3566  O   ASP C 265      22.796  43.183   1.943  1.00 71.58           O  
ATOM   3567  CB  ASP C 265      25.171  43.620  -0.263  1.00 70.96           C  
ATOM   3568  CG  ASP C 265      25.797  44.657   0.609  1.00 72.88           C  
ATOM   3569  OD1 ASP C 265      26.313  44.329   1.709  1.00 70.41           O  
ATOM   3570  OD2 ASP C 265      25.802  45.847   0.200  1.00 70.87           O1-
ATOM   3571  H   ASP C 265      23.525  41.746  -1.060  1.00 71.90           H  
ATOM   3572  HA  ASP C 265      25.720  41.916   0.924  1.00 71.56           H  
ATOM   3573  HB2 ASP C 265      24.273  44.054  -0.717  1.00 70.96           H  
ATOM   3574  HB3 ASP C 265      25.876  43.385  -1.068  1.00 70.96           H  
ATOM   3575  N   GLU C 266      24.003  42.255   3.132  1.00  0.00           N  
ATOM   3576  CA  GLU C 266      24.431  40.939   3.575  1.00  0.00           C  
ATOM   3577  C   GLU C 266      25.953  40.814   3.837  1.00  0.00           C  
ATOM   3578  O   GLU C 266      26.424  39.809   4.378  1.00  0.00           O  
ATOM   3579  CB  GLU C 266      23.994  39.772   2.672  1.00  0.00           C  
ATOM   3580  CG  GLU C 266      22.522  39.705   2.281  1.00  0.00           C  
ATOM   3581  CD  GLU C 266      21.691  39.458   3.503  1.00  0.00           C  
ATOM   3582  OE1 GLU C 266      21.552  38.334   3.982  1.00  0.00           O  
ATOM   3583  OE2 GLU C 266      21.144  40.573   4.074  1.00  0.00           O1-
ATOM   3584  H   GLU C 266      23.822  42.986   3.805  1.00  0.00           H  
ATOM   3585  HA  GLU C 266      23.962  40.825   4.557  1.00  0.00           H  
ATOM   3586  HB2 GLU C 266      24.271  38.827   3.153  1.00  0.00           H  
ATOM   3587  HB3 GLU C 266      24.592  39.791   1.764  1.00  0.00           H  
ATOM   3588  HG2 GLU C 266      22.368  38.870   1.586  1.00  0.00           H  
ATOM   3589  HG3 GLU C 266      22.185  40.607   1.765  1.00  0.00           H  
ATOM   3590  N   ASN C 267      26.777  41.803   3.360  1.00  0.00           N  
ATOM   3591  CA  ASN C 267      28.222  41.597   3.233  1.00  0.00           C  
ATOM   3592  C   ASN C 267      29.029  42.874   3.540  1.00  0.00           C  
ATOM   3593  O   ASN C 267      29.725  43.015   4.554  1.00  0.00           O  
ATOM   3594  CB  ASN C 267      28.526  41.032   1.836  1.00  0.00           C  
ATOM   3595  CG  ASN C 267      29.889  40.381   1.770  1.00  0.00           C  
ATOM   3596  OD1 ASN C 267      30.893  40.892   2.263  1.00  0.00           O  
ATOM   3597  ND2 ASN C 267      29.931  39.197   1.151  1.00  0.00           N  
ATOM   3598  H   ASN C 267      26.361  42.677   3.071  1.00  0.00           H  
ATOM   3599  HA  ASN C 267      28.524  40.861   3.985  1.00  0.00           H  
ATOM   3600  HB2 ASN C 267      27.766  40.286   1.580  1.00  0.00           H  
ATOM   3601  HB3 ASN C 267      28.480  41.796   1.052  1.00  0.00           H  
ATOM   3602 HD21 ASN C 267      29.087  38.797   0.765  1.00  0.00           H  
ATOM   3603 HD22 ASN C 267      30.808  38.703   1.066  1.00  0.00           H  
ATOM   3604  N   LEU C 268      29.001  43.858   2.569  1.00  0.00           N  
ATOM   3605  CA  LEU C 268      29.981  44.940   2.457  1.00  0.00           C  
ATOM   3606  C   LEU C 268      29.490  45.811   1.289  1.00  0.00           C  
ATOM   3607  O   LEU C 268      29.072  45.334   0.237  1.00  0.00           O  
ATOM   3608  CB  LEU C 268      31.381  44.389   2.130  1.00  0.00           C  
ATOM   3609  CG  LEU C 268      32.494  45.448   2.002  1.00  0.00           C  
ATOM   3610  CD1 LEU C 268      32.746  46.182   3.320  1.00  0.00           C  
ATOM   3611  CD2 LEU C 268      33.789  44.782   1.529  1.00  0.00           C  
ATOM   3612  H   LEU C 268      28.275  43.839   1.867  1.00  0.00           H  
ATOM   3613  HA  LEU C 268      29.969  45.497   3.398  1.00  0.00           H  
ATOM   3614  HB2 LEU C 268      31.677  43.661   2.896  1.00  0.00           H  
ATOM   3615  HB3 LEU C 268      31.326  43.824   1.189  1.00  0.00           H  
ATOM   3616  HG  LEU C 268      32.211  46.186   1.242  1.00  0.00           H  
ATOM   3617 HD11 LEU C 268      31.869  46.756   3.634  1.00  0.00           H  
ATOM   3618 HD12 LEU C 268      32.999  45.481   4.122  1.00  0.00           H  
ATOM   3619 HD13 LEU C 268      33.576  46.890   3.216  1.00  0.00           H  
ATOM   3620 HD21 LEU C 268      34.142  44.038   2.252  1.00  0.00           H  
ATOM   3621 HD22 LEU C 268      33.639  44.276   0.569  1.00  0.00           H  
ATOM   3622 HD23 LEU C 268      34.582  45.525   1.391  1.00  0.00           H  
ATOM   3623  N   LYS C 269      29.541  47.189   1.510  1.00  0.00           N  
ATOM   3624  CA  LYS C 269      28.811  48.120   0.656  1.00  0.00           C  
ATOM   3625  C   LYS C 269      29.414  48.319  -0.790  1.00  0.00           C  
ATOM   3626  O   LYS C 269      30.012  47.404  -1.370  1.00  0.00           O  
ATOM   3627  CB  LYS C 269      28.456  49.397   1.440  1.00  0.00           C  
ATOM   3628  CG  LYS C 269      27.299  49.284   2.445  1.00  0.00           C  
ATOM   3629  CD  LYS C 269      25.986  48.610   2.014  1.00  0.00           C  
ATOM   3630  CE  LYS C 269      25.435  48.822   0.605  1.00  0.00           C  
ATOM   3631  NZ  LYS C 269      25.182  50.230   0.289  1.00  0.00           N1+
ATOM   3632  H   LYS C 269      30.072  47.533   2.297  1.00  0.00           H  
ATOM   3633  HA  LYS C 269      27.877  47.600   0.431  1.00  0.00           H  
ATOM   3634  HB2 LYS C 269      28.180  50.223   0.794  1.00  0.00           H  
ATOM   3635  HB3 LYS C 269      29.347  49.751   1.975  1.00  0.00           H  
ATOM   3636  HG2 LYS C 269      27.061  50.301   2.784  1.00  0.00           H  
ATOM   3637  HG3 LYS C 269      27.665  48.759   3.338  1.00  0.00           H  
ATOM   3638  HD2 LYS C 269      25.212  48.901   2.737  1.00  0.00           H  
ATOM   3639  HD3 LYS C 269      26.115  47.531   2.159  1.00  0.00           H  
ATOM   3640  HE2 LYS C 269      24.475  48.308   0.497  1.00  0.00           H  
ATOM   3641  HE3 LYS C 269      26.105  48.454  -0.171  1.00  0.00           H  
ATOM   3642  HZ1 LYS C 269      26.042  50.815   0.190  1.00  0.00           H  
ATOM   3643  HZ2 LYS C 269      24.882  50.270  -0.719  1.00  0.00           H  
ATOM   3644  HZ3 LYS C 269      24.490  50.725   0.847  1.00  0.00           H  
ATOM   3645  N   ASP C 270      28.924  49.444  -1.455  1.00  0.00           N  
ATOM   3646  CA  ASP C 270      28.440  49.424  -2.833  1.00  0.00           C  
ATOM   3647  C   ASP C 270      29.460  49.086  -3.922  1.00  0.00           C  
ATOM   3648  O   ASP C 270      29.128  48.533  -4.975  1.00  0.00           O  
ATOM   3649  CB  ASP C 270      27.728  50.735  -3.182  1.00  0.00           C  
ATOM   3650  CG  ASP C 270      26.698  50.912  -2.104  1.00  0.00           C  
ATOM   3651  OD1 ASP C 270      27.005  51.430  -1.033  1.00  0.00           O  
ATOM   3652  OD2 ASP C 270      25.494  50.296  -2.305  1.00  0.00           O1-
ATOM   3653  H   ASP C 270      28.716  50.274  -0.917  1.00  0.00           H  
ATOM   3654  HA  ASP C 270      27.715  48.609  -2.855  1.00  0.00           H  
ATOM   3655  HB2 ASP C 270      27.258  50.688  -4.169  1.00  0.00           H  
ATOM   3656  HB3 ASP C 270      28.424  51.582  -3.179  1.00  0.00           H  
ATOM   3657  N   ASP C 271      30.729  49.605  -3.753  1.00  0.00           N  
ATOM   3658  CA  ASP C 271      31.771  49.475  -4.772  1.00  0.00           C  
ATOM   3659  C   ASP C 271      32.761  48.365  -4.304  1.00  0.00           C  
ATOM   3660  O   ASP C 271      32.554  47.167  -4.473  1.00  0.00           O  
ATOM   3661  CB  ASP C 271      32.360  50.846  -5.069  1.00  0.00           C  
ATOM   3662  CG  ASP C 271      33.119  50.633  -6.340  1.00  0.00           C  
ATOM   3663  OD1 ASP C 271      32.709  51.053  -7.420  1.00  0.00           O  
ATOM   3664  OD2 ASP C 271      34.240  49.863  -6.225  1.00  0.00           O1-
ATOM   3665  H   ASP C 271      30.952  50.088  -2.895  1.00  0.00           H  
ATOM   3666  HA  ASP C 271      31.306  49.081  -5.684  1.00  0.00           H  
ATOM   3667  HB2 ASP C 271      33.015  51.219  -4.276  1.00  0.00           H  
ATOM   3668  HB3 ASP C 271      31.571  51.591  -5.228  1.00  0.00           H  
ATOM   3669  N   SER C 272      33.930  48.830  -3.682  1.00 62.29           N  
ATOM   3670  CA  SER C 272      34.517  48.547  -2.384  1.00 61.79           C  
ATOM   3671  C   SER C 272      35.536  47.398  -2.441  1.00 60.74           C  
ATOM   3672  O   SER C 272      36.403  47.274  -1.563  1.00 61.14           O  
ATOM   3673  CB  SER C 272      33.489  48.163  -1.309  1.00 61.74           C  
ATOM   3674  OG  SER C 272      32.346  49.018  -1.325  1.00 60.56           O  
ATOM   3675  H   SER C 272      34.289  49.258  -4.511  1.00 62.29           H  
ATOM   3676  HA  SER C 272      35.043  49.464  -2.096  1.00 61.79           H  
ATOM   3677  HB2 SER C 272      33.942  48.222  -0.313  1.00 61.74           H  
ATOM   3678  HB3 SER C 272      33.144  47.129  -1.439  1.00 61.74           H  
ATOM   3679  HG  SER C 272      31.627  48.443  -1.667  1.00 60.56           H  
ATOM   3680  N   LEU C 273      35.329  46.492  -3.408  1.00 58.53           N  
ATOM   3681  CA  LEU C 273      36.122  45.278  -3.514  1.00 54.11           C  
ATOM   3682  C   LEU C 273      37.477  45.613  -4.195  1.00 52.03           C  
ATOM   3683  O   LEU C 273      37.548  46.524  -5.020  1.00 52.56           O  
ATOM   3684  CB  LEU C 273      35.395  44.190  -4.322  1.00 52.98           C  
ATOM   3685  CG  LEU C 273      34.511  43.256  -3.469  1.00 52.86           C  
ATOM   3686  CD1 LEU C 273      33.362  43.989  -2.778  1.00 52.98           C  
ATOM   3687  CD2 LEU C 273      33.951  42.131  -4.345  1.00 51.60           C  
ATOM   3688  H   LEU C 273      34.618  46.693  -4.096  1.00 58.53           H  
ATOM   3689  HA  LEU C 273      36.309  44.931  -2.495  1.00 54.11           H  
ATOM   3690  HB2 LEU C 273      34.787  44.654  -5.108  1.00 52.98           H  
ATOM   3691  HB3 LEU C 273      36.134  43.565  -4.840  1.00 52.98           H  
ATOM   3692  HG  LEU C 273      35.137  42.794  -2.695  1.00 52.86           H  
ATOM   3693 HD11 LEU C 273      33.734  44.713  -2.048  1.00 52.98           H  
ATOM   3694 HD12 LEU C 273      32.736  44.520  -3.503  1.00 52.98           H  
ATOM   3695 HD13 LEU C 273      32.723  43.285  -2.235  1.00 52.98           H  
ATOM   3696 HD21 LEU C 273      33.307  42.527  -5.138  1.00 51.60           H  
ATOM   3697 HD22 LEU C 273      34.761  41.563  -4.817  1.00 51.60           H  
ATOM   3698 HD23 LEU C 273      33.359  41.429  -3.747  1.00 51.60           H  
ATOM   3699  N   PRO C 274      38.532  44.818  -3.923  1.00 49.87           N  
ATOM   3700  CA  PRO C 274      39.827  44.996  -4.598  1.00 50.04           C  
ATOM   3701  C   PRO C 274      39.664  44.823  -6.124  1.00 51.05           C  
ATOM   3702  O   PRO C 274      39.515  43.711  -6.654  1.00 50.32           O  
ATOM   3703  CB  PRO C 274      40.730  43.907  -4.009  1.00 48.71           C  
ATOM   3704  CG  PRO C 274      40.099  43.607  -2.659  1.00 47.82           C  
ATOM   3705  CD  PRO C 274      38.612  43.753  -2.936  1.00 48.99           C  
ATOM   3706  HA  PRO C 274      40.203  45.996  -4.352  1.00 50.04           H  
ATOM   3707  HB2 PRO C 274      40.737  42.997  -4.619  1.00 48.71           H  
ATOM   3708  HB3 PRO C 274      41.767  44.244  -3.916  1.00 48.71           H  
ATOM   3709  HG2 PRO C 274      40.420  44.358  -1.927  1.00 47.82           H  
ATOM   3710  HG3 PRO C 274      40.361  42.618  -2.274  1.00 47.82           H  
ATOM   3711  HD2 PRO C 274      38.060  43.988  -2.024  1.00 48.99           H  
ATOM   3712  HD3 PRO C 274      38.197  42.846  -3.387  1.00 48.99           H  
ATOM   3713  N   SER C 275      39.561  45.977  -6.785  1.00 52.02           N  
ATOM   3714  CA  SER C 275      39.212  46.084  -8.205  1.00 51.71           C  
ATOM   3715  C   SER C 275      40.455  45.914  -9.097  1.00 50.31           C  
ATOM   3716  O   SER C 275      40.814  46.794  -9.885  1.00 51.00           O  
ATOM   3717  CB  SER C 275      38.515  47.423  -8.463  1.00 53.56           C  
ATOM   3718  OG  SER C 275      37.298  47.526  -7.706  1.00 55.12           O  
ATOM   3719  H   SER C 275      39.671  46.838  -6.270  1.00 52.02           H  
ATOM   3720  HA  SER C 275      38.516  45.268  -8.438  1.00 51.71           H  
ATOM   3721  HB2 SER C 275      38.255  47.538  -9.519  1.00 53.56           H  
ATOM   3722  HB3 SER C 275      39.153  48.268  -8.180  1.00 53.56           H  
ATOM   3723  HG  SER C 275      37.494  47.221  -6.788  1.00 55.12           H  
ATOM   3724  N   ASN C 276      41.071  44.742  -8.962  1.00 48.44           N  
ATOM   3725  CA  ASN C 276      42.099  44.257  -9.882  1.00 47.45           C  
ATOM   3726  C   ASN C 276      41.319  43.306 -10.807  1.00 46.12           C  
ATOM   3727  O   ASN C 276      40.810  42.292 -10.301  1.00 45.86           O  
ATOM   3728  CB  ASN C 276      43.183  43.467  -9.151  1.00 48.53           C  
ATOM   3729  CG  ASN C 276      44.155  42.845 -10.134  1.00 49.63           C  
ATOM   3730  OD1 ASN C 276      44.222  43.200 -11.309  1.00 50.08           O  
ATOM   3731  ND2 ASN C 276      44.948  41.905  -9.624  1.00 50.56           N  
ATOM   3732  H   ASN C 276      40.791  44.133  -8.206  1.00 48.44           H  
ATOM   3733  HA  ASN C 276      42.544  45.095 -10.421  1.00 47.45           H  
ATOM   3734  HB2 ASN C 276      42.741  42.678  -8.534  1.00 48.53           H  
ATOM   3735  HB3 ASN C 276      43.744  44.127  -8.479  1.00 48.53           H  
ATOM   3736 HD21 ASN C 276      45.638  41.455 -10.209  1.00 50.56           H  
ATOM   3737 HD22 ASN C 276      44.861  41.642  -8.653  1.00 50.56           H  
ATOM   3738  N   PRO C 277      41.212  43.607 -12.114  1.00 44.67           N  
ATOM   3739  CA  PRO C 277      40.430  42.749 -13.006  1.00 43.32           C  
ATOM   3740  C   PRO C 277      40.838  41.263 -13.007  1.00 41.29           C  
ATOM   3741  O   PRO C 277      40.054  40.412 -13.404  1.00 40.22           O  
ATOM   3742  CB  PRO C 277      40.647  43.350 -14.397  1.00 43.57           C  
ATOM   3743  CG  PRO C 277      40.924  44.818 -14.109  1.00 44.45           C  
ATOM   3744  CD  PRO C 277      41.730  44.771 -12.820  1.00 44.79           C  
ATOM   3745  HA  PRO C 277      39.381  42.822 -12.696  1.00 43.32           H  
ATOM   3746  HB2 PRO C 277      41.514  42.898 -14.895  1.00 43.57           H  
ATOM   3747  HB3 PRO C 277      39.779  43.208 -15.048  1.00 43.57           H  
ATOM   3748  HG2 PRO C 277      39.977  45.346 -13.941  1.00 44.45           H  
ATOM   3749  HG3 PRO C 277      41.455  45.320 -14.921  1.00 44.45           H  
ATOM   3750  HD2 PRO C 277      41.611  45.687 -12.238  1.00 44.79           H  
ATOM   3751  HD3 PRO C 277      42.792  44.603 -13.022  1.00 44.79           H  
ATOM   3752  N   ILE C 278      42.085  40.979 -12.628  1.00 40.81           N  
ATOM   3753  CA  ILE C 278      42.573  39.601 -12.554  1.00 40.60           C  
ATOM   3754  C   ILE C 278      41.905  38.948 -11.313  1.00 40.08           C  
ATOM   3755  O   ILE C 278      41.169  37.971 -11.448  1.00 38.99           O  
ATOM   3756  CB  ILE C 278      44.118  39.514 -12.502  1.00 40.78           C  
ATOM   3757  CG1 ILE C 278      44.763  40.253 -13.697  1.00 41.23           C  
ATOM   3758  CG2 ILE C 278      44.568  38.046 -12.465  1.00 40.69           C  
ATOM   3759  CD1 ILE C 278      46.284  40.307 -13.625  1.00 42.02           C  
ATOM   3760  H   ILE C 278      42.702  41.735 -12.367  1.00 40.81           H  
ATOM   3761  HA  ILE C 278      42.206  39.068 -13.441  1.00 40.60           H  
ATOM   3762  HB  ILE C 278      44.471  39.989 -11.581  1.00 40.78           H  
ATOM   3763 HG12 ILE C 278      44.461  39.782 -14.640  1.00 41.23           H  
ATOM   3764 HG13 ILE C 278      44.404  41.288 -13.733  1.00 41.23           H  
ATOM   3765 HG21 ILE C 278      44.121  37.510 -11.622  1.00 40.69           H  
ATOM   3766 HG22 ILE C 278      44.287  37.526 -13.387  1.00 40.69           H  
ATOM   3767 HG23 ILE C 278      45.652  37.963 -12.345  1.00 40.69           H  
ATOM   3768 HD11 ILE C 278      46.619  40.675 -12.650  1.00 42.02           H  
ATOM   3769 HD12 ILE C 278      46.730  39.324 -13.801  1.00 42.02           H  
ATOM   3770 HD13 ILE C 278      46.672  40.985 -14.390  1.00 42.02           H  
ATOM   3771  N   ASP C 279      42.161  39.492 -10.131  1.00 40.74           N  
ATOM   3772  CA  ASP C 279      41.688  38.892  -8.874  1.00 41.28           C  
ATOM   3773  C   ASP C 279      40.137  38.911  -8.849  1.00 40.48           C  
ATOM   3774  O   ASP C 279      39.503  38.019  -8.298  1.00 39.81           O  
ATOM   3775  CB  ASP C 279      42.177  39.649  -7.647  1.00 42.30           C  
ATOM   3776  CG  ASP C 279      43.670  39.556  -7.496  1.00 43.32           C  
ATOM   3777  OD1 ASP C 279      44.203  38.419  -7.429  1.00 43.00           O  
ATOM   3778  OD2 ASP C 279      44.307  40.627  -7.465  1.00 45.02           O1-
ATOM   3779  H   ASP C 279      42.733  40.322 -10.079  1.00 40.74           H  
ATOM   3780  HA  ASP C 279      42.009  37.843  -8.868  1.00 41.28           H  
ATOM   3781  HB2 ASP C 279      41.725  39.231  -6.738  1.00 42.30           H  
ATOM   3782  HB3 ASP C 279      41.867  40.699  -7.690  1.00 42.30           H  
ATOM   3783  N   PHE C 280      39.572  39.978  -9.384  1.00 41.71           N  
ATOM   3784  CA  PHE C 280      38.133  40.252  -9.308  1.00 41.37           C  
ATOM   3785  C   PHE C 280      37.331  39.216 -10.134  1.00 40.29           C  
ATOM   3786  O   PHE C 280      36.227  38.857  -9.753  1.00 39.90           O  
ATOM   3787  CB  PHE C 280      37.839  41.679  -9.799  1.00 42.62           C  
ATOM   3788  CG  PHE C 280      36.429  42.156  -9.554  1.00 43.49           C  
ATOM   3789  CD1 PHE C 280      35.425  41.867 -10.471  1.00 42.91           C  
ATOM   3790  CD2 PHE C 280      36.114  42.895  -8.417  1.00 44.46           C  
ATOM   3791  CE1 PHE C 280      34.130  42.306 -10.256  1.00 43.37           C  
ATOM   3792  CE2 PHE C 280      34.815  43.334  -8.198  1.00 44.81           C  
ATOM   3793  CZ  PHE C 280      33.825  43.039  -9.119  1.00 43.93           C  
ATOM   3794  H   PHE C 280      40.154  40.652  -9.860  1.00 41.71           H  
ATOM   3795  HA  PHE C 280      37.837  40.134  -8.258  1.00 41.37           H  
ATOM   3796  HB2 PHE C 280      38.518  42.382  -9.300  1.00 42.62           H  
ATOM   3797  HB3 PHE C 280      38.062  41.767 -10.870  1.00 42.62           H  
ATOM   3798  HD1 PHE C 280      35.657  41.297 -11.358  1.00 42.91           H  
ATOM   3799  HD2 PHE C 280      36.886  43.128  -7.699  1.00 44.46           H  
ATOM   3800  HE1 PHE C 280      33.357  42.077 -10.974  1.00 43.37           H  
ATOM   3801  HE2 PHE C 280      34.578  43.904  -7.312  1.00 44.81           H  
ATOM   3802  HZ  PHE C 280      32.814  43.380  -8.952  1.00 43.93           H  
ATOM   3803  N   SER C 281      37.883  38.818 -11.279  1.00 40.46           N  
ATOM   3804  CA  SER C 281      37.156  37.951 -12.216  1.00 39.67           C  
ATOM   3805  C   SER C 281      37.255  36.503 -11.694  1.00 38.31           C  
ATOM   3806  O   SER C 281      36.256  35.814 -11.557  1.00 37.84           O  
ATOM   3807  CB  SER C 281      37.654  38.076 -13.657  1.00 39.74           C  
ATOM   3808  OG  SER C 281      39.080  37.955 -13.770  1.00 39.50           O  
ATOM   3809  H   SER C 281      38.840  39.081 -11.467  1.00 40.46           H  
ATOM   3810  HA  SER C 281      36.098  38.232 -12.182  1.00 39.67           H  
ATOM   3811  HB2 SER C 281      37.379  39.052 -14.070  1.00 39.74           H  
ATOM   3812  HB3 SER C 281      37.220  37.307 -14.295  1.00 39.74           H  
ATOM   3813  HG  SER C 281      39.444  38.844 -13.552  1.00 39.50           H  
ATOM   3814  N   TYR C 282      38.482  36.083 -11.406  1.00 38.68           N  
ATOM   3815  CA  TYR C 282      38.691  34.738 -10.882  1.00 39.26           C  
ATOM   3816  C   TYR C 282      37.958  34.516  -9.531  1.00 40.01           C  
ATOM   3817  O   TYR C 282      37.570  33.382  -9.204  1.00 40.00           O  
ATOM   3818  CB  TYR C 282      40.166  34.385 -10.722  1.00 38.04           C  
ATOM   3819  CG  TYR C 282      40.878  34.084 -12.020  1.00 37.87           C  
ATOM   3820  CD1 TYR C 282      40.504  32.996 -12.812  1.00 37.83           C  
ATOM   3821  CD2 TYR C 282      41.972  34.849 -12.422  1.00 37.80           C  
ATOM   3822  CE1 TYR C 282      41.196  32.684 -13.965  1.00 37.71           C  
ATOM   3823  CE2 TYR C 282      42.665  34.544 -13.581  1.00 37.93           C  
ATOM   3824  CZ  TYR C 282      42.274  33.458 -14.346  1.00 37.88           C  
ATOM   3825  OH  TYR C 282      42.933  33.130 -15.490  1.00 38.98           O  
ATOM   3826  H   TYR C 282      39.262  36.689 -11.619  1.00 38.68           H  
ATOM   3827  HA  TYR C 282      38.211  34.060 -11.594  1.00 39.26           H  
ATOM   3828  HB2 TYR C 282      40.688  35.176 -10.169  1.00 38.04           H  
ATOM   3829  HB3 TYR C 282      40.246  33.484 -10.114  1.00 38.04           H  
ATOM   3830  HD1 TYR C 282      39.660  32.390 -12.518  1.00 37.83           H  
ATOM   3831  HD2 TYR C 282      42.283  35.691 -11.821  1.00 37.80           H  
ATOM   3832  HE1 TYR C 282      40.896  31.838 -14.566  1.00 37.71           H  
ATOM   3833  HE2 TYR C 282      43.506  35.149 -13.886  1.00 37.93           H  
ATOM   3834  HH  TYR C 282      43.371  33.959 -15.831  1.00 38.98           H  
ATOM   3835  N   ARG C 283      37.765  35.601  -8.777  1.00 40.83           N  
ATOM   3836  CA  ARG C 283      36.993  35.566  -7.538  1.00 42.38           C  
ATOM   3837  C   ARG C 283      35.572  35.045  -7.839  1.00 43.80           C  
ATOM   3838  O   ARG C 283      35.041  34.202  -7.106  1.00 44.99           O  
ATOM   3839  CB  ARG C 283      36.939  36.976  -6.937  1.00 44.16           C  
ATOM   3840  CG  ARG C 283      35.855  37.268  -5.907  1.00 46.92           C  
ATOM   3841  CD  ARG C 283      36.117  36.620  -4.559  1.00 51.17           C  
ATOM   3842  NE  ARG C 283      35.428  37.353  -3.489  1.00 55.13           N  
ATOM   3843  CZ  ARG C 283      35.747  38.567  -3.034  1.00 59.69           C  
ATOM   3844  NH1 ARG C 283      35.032  39.121  -2.056  1.00 63.40           N  
ATOM   3845  NH2 ARG C 283      36.787  39.233  -3.539  1.00 59.78           N1+
ATOM   3846  H   ARG C 283      38.168  36.478  -9.075  1.00 40.83           H  
ATOM   3847  HA  ARG C 283      37.477  34.862  -6.852  1.00 42.38           H  
ATOM   3848  HB2 ARG C 283      37.919  37.217  -6.507  1.00 44.16           H  
ATOM   3849  HB3 ARG C 283      36.790  37.697  -7.744  1.00 44.16           H  
ATOM   3850  HG2 ARG C 283      34.859  36.987  -6.265  1.00 46.92           H  
ATOM   3851  HG3 ARG C 283      35.806  38.358  -5.795  1.00 46.92           H  
ATOM   3852  HD2 ARG C 283      37.182  36.574  -4.306  1.00 51.17           H  
ATOM   3853  HD3 ARG C 283      35.747  35.590  -4.552  1.00 51.17           H  
ATOM   3854  HE  ARG C 283      34.650  36.878  -3.054  1.00 55.13           H  
ATOM   3855 HH11 ARG C 283      34.242  38.626  -1.665  1.00 63.40           H  
ATOM   3856 HH12 ARG C 283      35.278  40.035  -1.705  1.00 63.40           H  
ATOM   3857 HH21 ARG C 283      37.342  38.819  -4.274  1.00 59.78           H  
ATOM   3858 HH22 ARG C 283      37.018  40.151  -3.187  1.00 59.78           H  
ATOM   3859  N   VAL C 284      34.913  35.630  -8.843  1.00 43.58           N  
ATOM   3860  CA  VAL C 284      33.537  35.270  -9.165  1.00 42.86           C  
ATOM   3861  C   VAL C 284      33.487  33.992 -10.034  1.00 42.85           C  
ATOM   3862  O   VAL C 284      32.513  33.242  -9.943  1.00 43.87           O  
ATOM   3863  CB  VAL C 284      32.690  36.429  -9.723  1.00 43.30           C  
ATOM   3864  CG1 VAL C 284      32.518  37.539  -8.680  1.00 42.48           C  
ATOM   3865  CG2 VAL C 284      33.233  37.022 -11.016  1.00 43.08           C  
ATOM   3866  H   VAL C 284      35.372  36.323  -9.417  1.00 43.58           H  
ATOM   3867  HA  VAL C 284      33.064  34.966  -8.219  1.00 42.86           H  
ATOM   3868  HB  VAL C 284      31.693  36.032  -9.946  1.00 43.30           H  
ATOM   3869 HG11 VAL C 284      32.066  37.145  -7.763  1.00 42.48           H  
ATOM   3870 HG12 VAL C 284      33.477  37.998  -8.417  1.00 42.48           H  
ATOM   3871 HG13 VAL C 284      31.864  38.330  -9.060  1.00 42.48           H  
ATOM   3872 HG21 VAL C 284      34.180  37.544 -10.859  1.00 43.08           H  
ATOM   3873 HG22 VAL C 284      33.388  36.240 -11.758  1.00 43.08           H  
ATOM   3874 HG23 VAL C 284      32.526  37.747 -11.434  1.00 43.08           H  
ATOM   3875  N   ALA C 285      34.525  33.749 -10.830  1.00 42.18           N  
ATOM   3876  CA  ALA C 285      34.598  32.520 -11.622  1.00 42.90           C  
ATOM   3877  C   ALA C 285      34.652  31.274 -10.696  1.00 44.43           C  
ATOM   3878  O   ALA C 285      34.202  30.178 -11.063  1.00 45.70           O  
ATOM   3879  CB  ALA C 285      35.815  32.511 -12.531  1.00 42.80           C  
ATOM   3880  H   ALA C 285      35.260  34.437 -10.909  1.00 42.18           H  
ATOM   3881  HA  ALA C 285      33.678  32.456 -12.215  1.00 42.90           H  
ATOM   3882  HB1 ALA C 285      35.844  33.402 -13.165  1.00 42.80           H  
ATOM   3883  HB2 ALA C 285      36.740  32.475 -11.950  1.00 42.80           H  
ATOM   3884  HB3 ALA C 285      35.811  31.630 -13.179  1.00 42.80           H  
ATOM   3885  N   ALA C 286      35.202  31.467  -9.499  1.00 44.60           N  
ATOM   3886  CA  ALA C 286      35.242  30.422  -8.495  1.00 45.36           C  
ATOM   3887  C   ALA C 286      33.903  30.396  -7.719  1.00 47.33           C  
ATOM   3888  O   ALA C 286      33.366  29.328  -7.434  1.00 49.07           O  
ATOM   3889  CB  ALA C 286      36.375  30.628  -7.500  1.00 44.78           C  
ATOM   3890  H   ALA C 286      35.523  32.391  -9.250  1.00 44.60           H  
ATOM   3891  HA  ALA C 286      35.359  29.454  -8.992  1.00 45.36           H  
ATOM   3892  HB1 ALA C 286      37.340  30.450  -7.972  1.00 44.78           H  
ATOM   3893  HB2 ALA C 286      36.389  31.646  -7.098  1.00 44.78           H  
ATOM   3894  HB3 ALA C 286      36.283  29.938  -6.655  1.00 44.78           H  
ATOM   3895  N   CYS C 287      33.522  31.554  -7.184  1.00 48.94           N  
ATOM   3896  CA  CYS C 287      32.456  31.701  -6.184  1.00 50.51           C  
ATOM   3897  C   CYS C 287      31.053  31.992  -6.770  1.00 51.70           C  
ATOM   3898  O   CYS C 287      30.258  32.717  -6.167  1.00 53.52           O  
ATOM   3899  CB  CYS C 287      32.805  32.754  -5.116  1.00 52.18           C  
ATOM   3900  SG  CYS C 287      34.417  32.434  -4.314  1.00 58.28           S  
ATOM   3901  H   CYS C 287      34.044  32.389  -7.409  1.00 48.94           H  
ATOM   3902  HA  CYS C 287      32.354  30.733  -5.675  1.00 50.51           H  
ATOM   3903  HB2 CYS C 287      32.046  32.763  -4.327  1.00 52.18           H  
ATOM   3904  HB3 CYS C 287      32.835  33.758  -5.554  1.00 52.18           H  
ATOM   3905  HG  CYS C 287      35.158  32.841  -5.359  1.00 58.28           H  
ATOM   3906  N   LEU C 288      30.701  31.247  -7.812  1.00 50.31           N  
ATOM   3907  CA  LEU C 288      29.372  31.281  -8.427  1.00 50.67           C  
ATOM   3908  C   LEU C 288      28.811  29.836  -8.434  1.00 51.51           C  
ATOM   3909  O   LEU C 288      29.591  28.881  -8.469  1.00 53.28           O  
ATOM   3910  CB  LEU C 288      29.414  31.871  -9.847  1.00 50.56           C  
ATOM   3911  CG  LEU C 288      29.424  33.415  -9.872  1.00 51.12           C  
ATOM   3912  CD1 LEU C 288      29.707  33.928 -11.287  1.00 52.18           C  
ATOM   3913  CD2 LEU C 288      28.110  34.015  -9.375  1.00 51.73           C  
ATOM   3914  H   LEU C 288      31.353  30.573  -8.186  1.00 50.31           H  
ATOM   3915  HA  LEU C 288      28.722  31.870  -7.778  1.00 50.67           H  
ATOM   3916  HB2 LEU C 288      30.305  31.490 -10.363  1.00 50.56           H  
ATOM   3917  HB3 LEU C 288      28.559  31.517 -10.435  1.00 50.56           H  
ATOM   3918  HG  LEU C 288      30.220  33.776  -9.212  1.00 51.12           H  
ATOM   3919 HD11 LEU C 288      30.599  33.461 -11.716  1.00 52.18           H  
ATOM   3920 HD12 LEU C 288      28.868  33.728 -11.958  1.00 52.18           H  
ATOM   3921 HD13 LEU C 288      29.870  35.010 -11.281  1.00 52.18           H  
ATOM   3922 HD21 LEU C 288      27.265  33.703  -9.998  1.00 51.73           H  
ATOM   3923 HD22 LEU C 288      27.898  33.731  -8.342  1.00 51.73           H  
ATOM   3924 HD23 LEU C 288      28.160  35.105  -9.396  1.00 51.73           H  
ATOM   3925  N   PRO C 289      27.468  29.692  -8.407  1.00 52.13           N  
ATOM   3926  CA  PRO C 289      26.838  28.366  -8.317  1.00 50.73           C  
ATOM   3927  C   PRO C 289      26.859  27.663  -9.697  1.00 51.75           C  
ATOM   3928  O   PRO C 289      25.881  27.629 -10.439  1.00 53.40           O  
ATOM   3929  CB  PRO C 289      25.420  28.684  -7.853  1.00 50.83           C  
ATOM   3930  CG  PRO C 289      25.126  30.019  -8.528  1.00 51.50           C  
ATOM   3931  CD  PRO C 289      26.457  30.745  -8.422  1.00 52.18           C  
ATOM   3932  HA  PRO C 289      27.371  27.738  -7.593  1.00 50.73           H  
ATOM   3933  HB2 PRO C 289      24.693  27.910  -8.101  1.00 50.83           H  
ATOM   3934  HB3 PRO C 289      25.410  28.827  -6.767  1.00 50.83           H  
ATOM   3935  HG2 PRO C 289      24.311  30.572  -8.058  1.00 51.50           H  
ATOM   3936  HG3 PRO C 289      24.860  29.867  -9.580  1.00 51.50           H  
ATOM   3937  HD2 PRO C 289      26.529  31.299  -7.480  1.00 52.18           H  
ATOM   3938  HD3 PRO C 289      26.616  31.432  -9.255  1.00 52.18           H  
ATOM   3939  N   ILE C 290      28.052  27.214 -10.055  1.00 51.74           N  
ATOM   3940  CA  ILE C 290      28.323  26.533 -11.314  1.00 51.74           C  
ATOM   3941  C   ILE C 290      28.681  25.046 -11.100  1.00 52.56           C  
ATOM   3942  O   ILE C 290      29.094  24.603 -10.026  1.00 51.27           O  
ATOM   3943  CB  ILE C 290      29.434  27.250 -12.127  1.00 51.23           C  
ATOM   3944  CG1 ILE C 290      30.788  27.290 -11.387  1.00 50.92           C  
ATOM   3945  CG2 ILE C 290      28.966  28.645 -12.546  1.00 51.43           C  
ATOM   3946  CD1 ILE C 290      31.912  27.875 -12.224  1.00 49.71           C  
ATOM   3947  H   ILE C 290      28.844  27.390  -9.453  1.00 51.74           H  
ATOM   3948  HA  ILE C 290      27.404  26.536 -11.915  1.00 51.74           H  
ATOM   3949  HB  ILE C 290      29.588  26.682 -13.051  1.00 51.23           H  
ATOM   3950 HG12 ILE C 290      30.715  27.874 -10.467  1.00 50.92           H  
ATOM   3951 HG13 ILE C 290      31.080  26.275 -11.095  1.00 50.92           H  
ATOM   3952 HG21 ILE C 290      27.975  28.600 -13.010  1.00 51.43           H  
ATOM   3953 HG22 ILE C 290      28.913  29.326 -11.691  1.00 51.43           H  
ATOM   3954 HG23 ILE C 290      29.646  29.080 -13.285  1.00 51.43           H  
ATOM   3955 HD11 ILE C 290      31.970  27.380 -13.197  1.00 49.71           H  
ATOM   3956 HD12 ILE C 290      31.772  28.948 -12.385  1.00 49.71           H  
ATOM   3957 HD13 ILE C 290      32.871  27.741 -11.716  1.00 49.71           H  
ATOM   3958  N   ASP C 291      28.628  24.312 -12.203  1.00 54.27           N  
ATOM   3959  CA  ASP C 291      29.014  22.910 -12.273  1.00 56.85           C  
ATOM   3960  C   ASP C 291      30.563  22.748 -12.438  1.00 55.93           C  
ATOM   3961  O   ASP C 291      31.334  23.695 -12.287  1.00 54.75           O  
ATOM   3962  CB  ASP C 291      28.250  22.151 -13.348  1.00 60.64           C  
ATOM   3963  CG  ASP C 291      28.588  22.888 -14.600  1.00 65.61           C  
ATOM   3964  OD1 ASP C 291      29.732  22.743 -15.083  1.00 67.77           O  
ATOM   3965  OD2 ASP C 291      27.752  23.724 -15.032  1.00 67.95           O1-
ATOM   3966  H   ASP C 291      28.369  24.746 -13.078  1.00 54.27           H  
ATOM   3967  HA  ASP C 291      28.761  22.460 -11.303  1.00 56.85           H  
ATOM   3968  HB2 ASP C 291      27.177  22.178 -13.159  1.00 60.64           H  
ATOM   3969  HB3 ASP C 291      28.559  21.105 -13.432  1.00 60.64           H  
ATOM   3970  N   ASP C 292      30.946  21.477 -12.368  1.00 56.72           N  
ATOM   3971  CA  ASP C 292      32.248  20.886 -12.633  1.00 57.54           C  
ATOM   3972  C   ASP C 292      32.684  20.710 -14.109  1.00 58.35           C  
ATOM   3973  O   ASP C 292      33.750  20.138 -14.347  1.00 58.49           O  
ATOM   3974  CB  ASP C 292      32.385  19.549 -11.892  1.00  0.00           C  
ATOM   3975  CG  ASP C 292      31.926  19.795 -10.484  1.00  0.00           C  
ATOM   3976  OD1 ASP C 292      32.694  20.098  -9.573  1.00  0.00           O  
ATOM   3977  OD2 ASP C 292      30.568  19.814 -10.342  1.00  0.00           O1-
ATOM   3978  H   ASP C 292      30.304  20.973 -11.755  1.00 56.72           H  
ATOM   3979  HA  ASP C 292      32.977  21.594 -12.214  1.00 57.54           H  
ATOM   3980  HB2 ASP C 292      33.420  19.190 -11.899  1.00  0.00           H  
ATOM   3981  HB3 ASP C 292      31.763  18.775 -12.356  1.00  0.00           H  
ATOM   3982  N   VAL C 293      31.991  21.340 -15.056  1.00 58.52           N  
ATOM   3983  CA  VAL C 293      32.449  21.482 -16.444  1.00 59.88           C  
ATOM   3984  C   VAL C 293      32.642  22.992 -16.773  1.00 59.08           C  
ATOM   3985  O   VAL C 293      33.607  23.352 -17.448  1.00 59.20           O  
ATOM   3986  CB  VAL C 293      31.637  20.667 -17.470  1.00 61.23           C  
ATOM   3987  CG1 VAL C 293      30.171  21.066 -17.604  1.00 61.28           C  
ATOM   3988  CG2 VAL C 293      32.307  20.704 -18.849  1.00 59.62           C  
ATOM   3989  H   VAL C 293      31.137  21.825 -14.818  1.00 58.52           H  
ATOM   3990  HA  VAL C 293      33.469  21.076 -16.473  1.00 59.88           H  
ATOM   3991  HB  VAL C 293      31.651  19.619 -17.137  1.00 61.23           H  
ATOM   3992 HG11 VAL C 293      29.623  20.842 -16.685  1.00 61.28           H  
ATOM   3993 HG12 VAL C 293      30.056  22.128 -17.841  1.00 61.28           H  
ATOM   3994 HG13 VAL C 293      29.686  20.495 -18.403  1.00 61.28           H  
ATOM   3995 HG21 VAL C 293      32.260  21.703 -19.293  1.00 59.62           H  
ATOM   3996 HG22 VAL C 293      33.359  20.407 -18.783  1.00 59.62           H  
ATOM   3997 HG23 VAL C 293      31.812  20.010 -19.537  1.00 59.62           H  
ATOM   3998  N   LEU C 294      31.749  23.845 -16.271  1.00 57.43           N  
ATOM   3999  CA  LEU C 294      31.906  25.290 -16.388  1.00 55.85           C  
ATOM   4000  C   LEU C 294      33.165  25.722 -15.599  1.00 55.02           C  
ATOM   4001  O   LEU C 294      33.924  26.581 -16.061  1.00 54.12           O  
ATOM   4002  CB  LEU C 294      30.701  26.076 -15.865  1.00 55.61           C  
ATOM   4003  CG  LEU C 294      29.481  26.101 -16.806  1.00 56.60           C  
ATOM   4004  CD1 LEU C 294      28.332  26.860 -16.130  1.00 56.08           C  
ATOM   4005  CD2 LEU C 294      29.790  26.755 -18.155  1.00 56.40           C  
ATOM   4006  H   LEU C 294      30.928  23.481 -15.809  1.00 57.43           H  
ATOM   4007  HA  LEU C 294      32.111  25.515 -17.438  1.00 55.85           H  
ATOM   4008  HB2 LEU C 294      30.397  25.656 -14.898  1.00 55.61           H  
ATOM   4009  HB3 LEU C 294      31.004  27.113 -15.664  1.00 55.61           H  
ATOM   4010  HG  LEU C 294      29.152  25.073 -16.993  1.00 56.60           H  
ATOM   4011 HD11 LEU C 294      28.086  26.421 -15.159  1.00 56.08           H  
ATOM   4012 HD12 LEU C 294      28.593  27.911 -15.966  1.00 56.08           H  
ATOM   4013 HD13 LEU C 294      27.429  26.828 -16.749  1.00 56.08           H  
ATOM   4014 HD21 LEU C 294      30.220  27.754 -18.023  1.00 56.40           H  
ATOM   4015 HD22 LEU C 294      30.491  26.155 -18.741  1.00 56.40           H  
ATOM   4016 HD23 LEU C 294      28.878  26.858 -18.754  1.00 56.40           H  
ATOM   4017  N   ARG C 295      33.372  25.136 -14.416  1.00 52.88           N  
ATOM   4018  CA  ARG C 295      34.554  25.446 -13.593  1.00 52.17           C  
ATOM   4019  C   ARG C 295      35.853  25.036 -14.352  1.00 52.44           C  
ATOM   4020  O   ARG C 295      36.918  25.590 -14.106  1.00 54.75           O  
ATOM   4021  CB  ARG C 295      34.429  24.762 -12.218  1.00 52.56           C  
ATOM   4022  CG  ARG C 295      35.606  24.916 -11.243  1.00 50.78           C  
ATOM   4023  CD  ARG C 295      35.853  26.320 -10.696  1.00 53.03           C  
ATOM   4024  NE  ARG C 295      34.966  26.705  -9.581  1.00 51.81           N  
ATOM   4025  CZ  ARG C 295      35.044  26.289  -8.316  1.00 50.80           C  
ATOM   4026  NH1 ARG C 295      35.912  25.357  -7.950  1.00 50.21           N  
ATOM   4027  NH2 ARG C 295      34.247  26.829  -7.405  1.00 49.51           N1+
ATOM   4028  H   ARG C 295      32.694  24.476 -14.064  1.00 52.88           H  
ATOM   4029  HA  ARG C 295      34.584  26.535 -13.475  1.00 52.17           H  
ATOM   4030  HB2 ARG C 295      33.517  25.116 -11.723  1.00 52.56           H  
ATOM   4031  HB3 ARG C 295      34.288  23.685 -12.384  1.00 52.56           H  
ATOM   4032  HG2 ARG C 295      36.518  24.578 -11.741  1.00 50.78           H  
ATOM   4033  HG3 ARG C 295      35.436  24.225 -10.410  1.00 50.78           H  
ATOM   4034  HD2 ARG C 295      35.725  27.068 -11.483  1.00 53.03           H  
ATOM   4035  HD3 ARG C 295      36.886  26.421 -10.342  1.00 53.03           H  
ATOM   4036  HE  ARG C 295      34.287  27.425  -9.783  1.00 51.81           H  
ATOM   4037 HH11 ARG C 295      36.524  24.940  -8.637  1.00 50.21           H  
ATOM   4038 HH12 ARG C 295      35.962  25.064  -6.985  1.00 50.21           H  
ATOM   4039 HH21 ARG C 295      33.589  27.547  -7.672  1.00 49.51           H  
ATOM   4040 HH22 ARG C 295      34.297  26.522  -6.444  1.00 49.51           H  
ATOM   4041  N   ILE C 296      35.749  24.041 -15.230  1.00 51.85           N  
ATOM   4042  CA  ILE C 296      36.872  23.579 -16.063  1.00 53.24           C  
ATOM   4043  C   ILE C 296      37.017  24.510 -17.298  1.00 55.33           C  
ATOM   4044  O   ILE C 296      38.141  24.745 -17.766  1.00 56.06           O  
ATOM   4045  CB  ILE C 296      36.698  22.095 -16.486  1.00 53.06           C  
ATOM   4046  CG1 ILE C 296      36.866  21.181 -15.256  1.00 52.68           C  
ATOM   4047  CG2 ILE C 296      37.673  21.687 -17.599  1.00 53.40           C  
ATOM   4048  CD1 ILE C 296      36.621  19.708 -15.549  1.00 54.12           C  
ATOM   4049  H   ILE C 296      34.854  23.597 -15.375  1.00 51.85           H  
ATOM   4050  HA  ILE C 296      37.795  23.694 -15.481  1.00 53.24           H  
ATOM   4051  HB  ILE C 296      35.686  21.954 -16.882  1.00 53.06           H  
ATOM   4052 HG12 ILE C 296      37.877  21.296 -14.851  1.00 52.68           H  
ATOM   4053 HG13 ILE C 296      36.170  21.494 -14.469  1.00 52.68           H  
ATOM   4054 HG21 ILE C 296      37.473  22.249 -18.515  1.00 53.40           H  
ATOM   4055 HG22 ILE C 296      38.712  21.859 -17.300  1.00 53.40           H  
ATOM   4056 HG23 ILE C 296      37.565  20.633 -17.870  1.00 53.40           H  
ATOM   4057 HD11 ILE C 296      35.696  19.568 -16.114  1.00 54.12           H  
ATOM   4058 HD12 ILE C 296      37.443  19.274 -16.125  1.00 54.12           H  
ATOM   4059 HD13 ILE C 296      36.542  19.145 -14.614  1.00 54.12           H  
ATOM   4060  N   GLN C 297      35.889  24.955 -17.854  1.00 56.55           N  
ATOM   4061  CA  GLN C 297      35.913  25.800 -19.040  1.00 57.90           C  
ATOM   4062  C   GLN C 297      36.454  27.199 -18.679  1.00 57.09           C  
ATOM   4063  O   GLN C 297      37.170  27.812 -19.461  1.00 58.56           O  
ATOM   4064  CB  GLN C 297      34.542  25.912 -19.712  1.00 60.80           C  
ATOM   4065  CG  GLN C 297      34.147  24.633 -20.455  1.00 63.30           C  
ATOM   4066  CD  GLN C 297      34.972  24.437 -21.710  1.00 64.97           C  
ATOM   4067  NE2 GLN C 297      34.685  25.055 -22.732  1.00 66.61           N  
ATOM   4068  OE1 GLN C 297      36.009  23.605 -21.638  1.00 65.51           O  
ATOM   4069  H   GLN C 297      35.008  24.706 -17.427  1.00 56.55           H  
ATOM   4070  HA  GLN C 297      36.645  25.370 -19.733  1.00 57.90           H  
ATOM   4071  HB2 GLN C 297      33.778  26.139 -18.959  1.00 60.80           H  
ATOM   4072  HB3 GLN C 297      34.543  26.756 -20.413  1.00 60.80           H  
ATOM   4073  HG2 GLN C 297      33.090  24.694 -20.742  1.00 63.30           H  
ATOM   4074  HG3 GLN C 297      34.258  23.744 -19.829  1.00 63.30           H  
ATOM   4075 HE21 GLN C 297      35.246  24.942 -23.564  1.00 66.61           H  
ATOM   4076 HE22 GLN C 297      33.888  25.675 -22.740  1.00 66.61           H  
ATOM   4077  N   LEU C 298      36.099  27.700 -17.491  1.00 54.94           N  
ATOM   4078  CA  LEU C 298      36.551  29.021 -17.025  1.00 53.63           C  
ATOM   4079  C   LEU C 298      38.081  29.056 -16.737  1.00 52.10           C  
ATOM   4080  O   LEU C 298      38.672  30.123 -16.587  1.00 52.05           O  
ATOM   4081  CB  LEU C 298      35.791  29.447 -15.759  1.00 53.99           C  
ATOM   4082  CG  LEU C 298      34.346  29.905 -16.046  1.00 54.41           C  
ATOM   4083  CD1 LEU C 298      33.494  29.789 -14.784  1.00 55.00           C  
ATOM   4084  CD2 LEU C 298      34.304  31.348 -16.551  1.00 53.57           C  
ATOM   4085  H   LEU C 298      35.500  27.166 -16.877  1.00 54.94           H  
ATOM   4086  HA  LEU C 298      36.385  29.730 -17.844  1.00 53.63           H  
ATOM   4087  HB2 LEU C 298      35.783  28.603 -15.056  1.00 53.99           H  
ATOM   4088  HB3 LEU C 298      36.327  30.256 -15.247  1.00 53.99           H  
ATOM   4089  HG  LEU C 298      33.901  29.258 -16.811  1.00 54.41           H  
ATOM   4090 HD11 LEU C 298      33.507  28.762 -14.409  1.00 55.00           H  
ATOM   4091 HD12 LEU C 298      33.862  30.443 -13.989  1.00 55.00           H  
ATOM   4092 HD13 LEU C 298      32.453  30.056 -14.990  1.00 55.00           H  
ATOM   4093 HD21 LEU C 298      34.668  32.043 -15.786  1.00 53.57           H  
ATOM   4094 HD22 LEU C 298      34.920  31.480 -17.443  1.00 53.57           H  
ATOM   4095 HD23 LEU C 298      33.280  31.639 -16.806  1.00 53.57           H  
ATOM   4096  N   LEU C 299      38.668  27.868 -16.633  1.00 50.08           N  
ATOM   4097  CA  LEU C 299      40.117  27.673 -16.450  1.00 47.94           C  
ATOM   4098  C   LEU C 299      40.861  27.992 -17.782  1.00 46.79           C  
ATOM   4099  O   LEU C 299      42.070  28.213 -17.788  1.00 46.28           O  
ATOM   4100  CB  LEU C 299      40.364  26.207 -16.028  1.00 47.66           C  
ATOM   4101  CG  LEU C 299      41.584  25.871 -15.149  1.00 47.24           C  
ATOM   4102  CD1 LEU C 299      42.920  25.988 -15.872  1.00 47.08           C  
ATOM   4103  CD2 LEU C 299      41.603  26.655 -13.841  1.00 47.56           C  
ATOM   4104  H   LEU C 299      38.099  27.034 -16.660  1.00 50.08           H  
ATOM   4105  HA  LEU C 299      40.451  28.391 -15.695  1.00 47.94           H  
ATOM   4106  HB2 LEU C 299      39.488  25.857 -15.464  1.00 47.66           H  
ATOM   4107  HB3 LEU C 299      40.410  25.575 -16.924  1.00 47.66           H  
ATOM   4108  HG  LEU C 299      41.474  24.810 -14.880  1.00 47.24           H  
ATOM   4109 HD11 LEU C 299      42.878  25.525 -16.863  1.00 47.08           H  
ATOM   4110 HD12 LEU C 299      43.228  27.027 -15.982  1.00 47.08           H  
ATOM   4111 HD13 LEU C 299      43.706  25.479 -15.303  1.00 47.08           H  
ATOM   4112 HD21 LEU C 299      41.787  27.722 -14.002  1.00 47.56           H  
ATOM   4113 HD22 LEU C 299      40.653  26.543 -13.310  1.00 47.56           H  
ATOM   4114 HD23 LEU C 299      42.395  26.279 -13.186  1.00 47.56           H  
ATOM   4115  N   LYS C 300      40.144  27.831 -18.895  1.00 46.09           N  
ATOM   4116  CA  LYS C 300      40.710  27.981 -20.237  1.00 46.11           C  
ATOM   4117  C   LYS C 300      40.554  29.410 -20.802  1.00 44.12           C  
ATOM   4118  O   LYS C 300      41.172  29.766 -21.803  1.00 44.30           O  
ATOM   4119  CB  LYS C 300      40.055  26.984 -21.202  1.00 48.61           C  
ATOM   4120  CG  LYS C 300      40.255  25.532 -20.756  1.00 51.14           C  
ATOM   4121  CD  LYS C 300      39.336  24.585 -21.524  1.00 54.07           C  
ATOM   4122  CE  LYS C 300      39.334  23.206 -20.884  1.00 56.29           C  
ATOM   4123  NZ  LYS C 300      38.273  22.387 -21.505  1.00 57.09           N1+
ATOM   4124  H   LYS C 300      39.173  27.565 -18.817  1.00 46.09           H  
ATOM   4125  HA  LYS C 300      41.788  27.784 -20.185  1.00 46.11           H  
ATOM   4126  HB2 LYS C 300      38.984  27.207 -21.279  1.00 48.61           H  
ATOM   4127  HB3 LYS C 300      40.465  27.111 -22.212  1.00 48.61           H  
ATOM   4128  HG2 LYS C 300      41.302  25.240 -20.898  1.00 51.14           H  
ATOM   4129  HG3 LYS C 300      40.042  25.432 -19.687  1.00 51.14           H  
ATOM   4130  HD2 LYS C 300      39.654  24.520 -22.571  1.00 54.07           H  
ATOM   4131  HD3 LYS C 300      38.319  24.993 -21.523  1.00 54.07           H  
ATOM   4132  HE2 LYS C 300      39.112  23.251 -19.816  1.00 56.29           H  
ATOM   4133  HE3 LYS C 300      40.280  22.680 -21.037  1.00 56.29           H  
ATOM   4134  HZ1 LYS C 300      37.350  22.876 -21.450  1.00 57.09           H  
ATOM   4135  HZ2 LYS C 300      38.432  22.211 -22.502  1.00 57.09           H  
ATOM   4136  HZ3 LYS C 300      38.137  21.491 -21.025  1.00 57.09           H  
ATOM   4137  N   ILE C 301      39.655  30.189 -20.192  1.00 42.05           N  
ATOM   4138  CA  ILE C 301      39.330  31.533 -20.667  1.00 41.53           C  
ATOM   4139  C   ILE C 301      40.390  32.451 -20.009  1.00 40.86           C  
ATOM   4140  O   ILE C 301      40.250  32.926 -18.869  1.00 40.34           O  
ATOM   4141  CB  ILE C 301      37.871  31.923 -20.337  1.00 41.25           C  
ATOM   4142  CG1 ILE C 301      36.897  30.990 -21.098  1.00 41.85           C  
ATOM   4143  CG2 ILE C 301      37.610  33.384 -20.719  1.00 41.34           C  
ATOM   4144  CD1 ILE C 301      35.430  31.200 -20.752  1.00 41.53           C  
ATOM   4145  H   ILE C 301      39.213  29.852 -19.349  1.00 42.05           H  
ATOM   4146  HA  ILE C 301      39.468  31.566 -21.756  1.00 41.53           H  
ATOM   4147  HB  ILE C 301      37.700  31.808 -19.258  1.00 41.25           H  
ATOM   4148 HG12 ILE C 301      37.028  31.118 -22.179  1.00 41.85           H  
ATOM   4149 HG13 ILE C 301      37.142  29.946 -20.880  1.00 41.85           H  
ATOM   4150 HG21 ILE C 301      38.266  34.069 -20.174  1.00 41.34           H  
ATOM   4151 HG22 ILE C 301      37.773  33.538 -21.790  1.00 41.34           H  
ATOM   4152 HG23 ILE C 301      36.585  33.683 -20.486  1.00 41.34           H  
ATOM   4153 HD11 ILE C 301      35.267  31.127 -19.675  1.00 41.53           H  
ATOM   4154 HD12 ILE C 301      35.065  32.171 -21.096  1.00 41.53           H  
ATOM   4155 HD13 ILE C 301      34.819  30.431 -21.237  1.00 41.53           H  
ATOM   4156  N   GLY C 302      41.495  32.616 -20.732  1.00 40.88           N  
ATOM   4157  CA  GLY C 302      42.731  33.197 -20.239  1.00 40.51           C  
ATOM   4158  C   GLY C 302      42.882  34.719 -20.355  1.00 39.18           C  
ATOM   4159  O   GLY C 302      43.999  35.226 -20.334  1.00 39.00           O  
ATOM   4160  H   GLY C 302      41.512  32.292 -21.689  1.00 40.88           H  
ATOM   4161  HA2 GLY C 302      42.842  32.934 -19.181  1.00 40.51           H  
ATOM   4162  HA3 GLY C 302      43.546  32.732 -20.803  1.00 40.51           H  
ATOM   4163  N   SER C 303      41.767  35.424 -20.279  1.00 38.52           N  
ATOM   4164  CA  SER C 303      41.737  36.880 -20.209  1.00 38.55           C  
ATOM   4165  C   SER C 303      40.506  37.290 -19.386  1.00 38.48           C  
ATOM   4166  O   SER C 303      39.394  36.801 -19.619  1.00 38.58           O  
ATOM   4167  CB  SER C 303      41.578  37.540 -21.583  1.00 38.69           C  
ATOM   4168  OG  SER C 303      41.715  38.963 -21.481  1.00 38.64           O  
ATOM   4169  H   SER C 303      40.879  34.947 -20.219  1.00 38.52           H  
ATOM   4170  HA  SER C 303      42.648  37.243 -19.721  1.00 38.55           H  
ATOM   4171  HB2 SER C 303      40.587  37.347 -21.998  1.00 38.69           H  
ATOM   4172  HB3 SER C 303      42.314  37.164 -22.301  1.00 38.69           H  
ATOM   4173  HG  SER C 303      42.686  39.125 -21.563  1.00 38.64           H  
ATOM   4174  N   ALA C 304      40.712  38.243 -18.478  1.00 38.42           N  
ATOM   4175  CA  ALA C 304      39.629  38.802 -17.678  1.00 37.11           C  
ATOM   4176  C   ALA C 304      38.542  39.462 -18.552  1.00 37.14           C  
ATOM   4177  O   ALA C 304      37.375  39.443 -18.194  1.00 37.43           O  
ATOM   4178  CB  ALA C 304      40.164  39.829 -16.690  1.00 37.41           C  
ATOM   4179  H   ALA C 304      41.660  38.529 -18.279  1.00 38.42           H  
ATOM   4180  HA  ALA C 304      39.157  37.972 -17.142  1.00 37.11           H  
ATOM   4181  HB1 ALA C 304      40.893  39.373 -16.012  1.00 37.41           H  
ATOM   4182  HB2 ALA C 304      40.662  40.658 -17.206  1.00 37.41           H  
ATOM   4183  HB3 ALA C 304      39.352  40.253 -16.091  1.00 37.41           H  
ATOM   4184  N   ILE C 305      38.963  40.070 -19.669  1.00 37.22           N  
ATOM   4185  CA  ILE C 305      38.032  40.839 -20.509  1.00 37.13           C  
ATOM   4186  C   ILE C 305      37.072  39.857 -21.237  1.00 36.75           C  
ATOM   4187  O   ILE C 305      35.968  40.223 -21.618  1.00 36.46           O  
ATOM   4188  CB  ILE C 305      38.785  41.768 -21.487  1.00 37.97           C  
ATOM   4189  CG1 ILE C 305      39.722  42.764 -20.761  1.00 38.16           C  
ATOM   4190  CG2 ILE C 305      37.825  42.536 -22.409  1.00 38.34           C  
ATOM   4191  CD1 ILE C 305      39.053  43.664 -19.731  1.00 38.45           C  
ATOM   4192  H   ILE C 305      39.933  39.978 -19.937  1.00 37.22           H  
ATOM   4193  HA  ILE C 305      37.395  41.428 -19.837  1.00 37.13           H  
ATOM   4194  HB  ILE C 305      39.420  41.148 -22.134  1.00 37.97           H  
ATOM   4195 HG12 ILE C 305      40.535  42.214 -20.271  1.00 38.16           H  
ATOM   4196 HG13 ILE C 305      40.200  43.405 -21.511  1.00 38.16           H  
ATOM   4197 HG21 ILE C 305      37.335  41.861 -23.117  1.00 38.34           H  
ATOM   4198 HG22 ILE C 305      37.046  43.054 -21.841  1.00 38.34           H  
ATOM   4199 HG23 ILE C 305      38.365  43.281 -23.004  1.00 38.34           H  
ATOM   4200 HD11 ILE C 305      38.235  44.243 -20.169  1.00 38.45           H  
ATOM   4201 HD12 ILE C 305      38.662  43.089 -18.887  1.00 38.45           H  
ATOM   4202 HD13 ILE C 305      39.784  44.375 -19.330  1.00 38.45           H  
ATOM   4203  N   GLN C 306      37.544  38.629 -21.437  1.00 36.83           N  
ATOM   4204  CA  GLN C 306      36.727  37.571 -22.022  1.00 37.54           C  
ATOM   4205  C   GLN C 306      35.818  36.965 -20.921  1.00 37.53           C  
ATOM   4206  O   GLN C 306      34.718  36.496 -21.199  1.00 37.88           O  
ATOM   4207  CB  GLN C 306      37.588  36.450 -22.606  1.00 37.97           C  
ATOM   4208  CG  GLN C 306      38.344  36.855 -23.869  1.00 38.81           C  
ATOM   4209  CD  GLN C 306      39.381  35.806 -24.238  1.00 38.79           C  
ATOM   4210  OE1 GLN C 306      39.977  35.144 -23.382  1.00 38.54           O  
ATOM   4211  NE2 GLN C 306      39.625  35.682 -25.538  1.00 39.62           N  
ATOM   4212  H   GLN C 306      38.475  38.406 -21.114  1.00 36.83           H  
ATOM   4213  HA  GLN C 306      36.074  38.004 -22.789  1.00 37.54           H  
ATOM   4214  HB2 GLN C 306      38.290  36.097 -21.843  1.00 37.97           H  
ATOM   4215  HB3 GLN C 306      36.953  35.588 -22.849  1.00 37.97           H  
ATOM   4216  HG2 GLN C 306      38.879  37.800 -23.725  1.00 38.81           H  
ATOM   4217  HG3 GLN C 306      37.637  36.996 -24.695  1.00 38.81           H  
ATOM   4218 HE21 GLN C 306      40.322  35.026 -25.861  1.00 39.62           H  
ATOM   4219 HE22 GLN C 306      39.113  36.244 -26.204  1.00 39.62           H  
ATOM   4220  N   ARG C 307      36.384  36.823 -19.723  1.00 37.43           N  
ATOM   4221  CA  ARG C 307      35.735  36.144 -18.599  1.00 36.89           C  
ATOM   4222  C   ARG C 307      34.604  37.007 -18.002  1.00 37.18           C  
ATOM   4223  O   ARG C 307      33.518  36.494 -17.747  1.00 38.38           O  
ATOM   4224  CB  ARG C 307      36.772  35.753 -17.539  1.00 36.69           C  
ATOM   4225  CG  ARG C 307      36.563  34.319 -17.035  1.00 36.46           C  
ATOM   4226  CD  ARG C 307      37.612  33.908 -16.004  1.00 36.14           C  
ATOM   4227  NE  ARG C 307      38.960  33.949 -16.604  1.00 36.52           N  
ATOM   4228  CZ  ARG C 307      39.902  34.877 -16.420  1.00 37.00           C  
ATOM   4229  NH1 ARG C 307      39.734  35.837 -15.512  1.00 36.28           N  
ATOM   4230  NH2 ARG C 307      41.030  34.829 -17.130  1.00 37.31           N1+
ATOM   4231  H   ARG C 307      37.330  37.148 -19.586  1.00 37.43           H  
ATOM   4232  HA  ARG C 307      35.258  35.247 -19.017  1.00 36.89           H  
ATOM   4233  HB2 ARG C 307      37.776  35.808 -17.968  1.00 36.69           H  
ATOM   4234  HB3 ARG C 307      36.760  36.455 -16.698  1.00 36.69           H  
ATOM   4235  HG2 ARG C 307      36.621  33.630 -17.886  1.00 36.46           H  
ATOM   4236  HG3 ARG C 307      35.559  34.207 -16.614  1.00 36.46           H  
ATOM   4237  HD2 ARG C 307      37.437  32.870 -15.698  1.00 36.14           H  
ATOM   4238  HD3 ARG C 307      37.565  34.508 -15.094  1.00 36.14           H  
ATOM   4239  HE  ARG C 307      39.135  33.233 -17.294  1.00 36.52           H  
ATOM   4240 HH11 ARG C 307      38.882  35.878 -14.971  1.00 36.28           H  
ATOM   4241 HH12 ARG C 307      40.460  36.524 -15.363  1.00 36.28           H  
ATOM   4242 HH21 ARG C 307      41.171  34.092 -17.806  1.00 37.31           H  
ATOM   4243 HH22 ARG C 307      41.744  35.530 -16.992  1.00 37.31           H  
ATOM   4244  N   LEU C 308      34.865  38.292 -17.780  1.00 37.44           N  
ATOM   4245  CA  LEU C 308      33.916  39.209 -17.119  1.00 37.81           C  
ATOM   4246  C   LEU C 308      32.557  39.259 -17.868  1.00 38.31           C  
ATOM   4247  O   LEU C 308      31.506  39.516 -17.294  1.00 39.09           O  
ATOM   4248  CB  LEU C 308      34.485  40.639 -17.078  1.00 38.34           C  
ATOM   4249  CG  LEU C 308      35.558  40.870 -15.996  1.00 38.11           C  
ATOM   4250  CD1 LEU C 308      36.402  42.103 -16.334  1.00 38.55           C  
ATOM   4251  CD2 LEU C 308      34.937  41.065 -14.615  1.00 38.56           C  
ATOM   4252  H   LEU C 308      35.786  38.644 -17.999  1.00 37.44           H  
ATOM   4253  HA  LEU C 308      33.713  38.823 -16.122  1.00 37.81           H  
ATOM   4254  HB2 LEU C 308      34.907  40.867 -18.065  1.00 38.34           H  
ATOM   4255  HB3 LEU C 308      33.669  41.356 -16.924  1.00 38.34           H  
ATOM   4256  HG  LEU C 308      36.225  40.002 -15.955  1.00 38.11           H  
ATOM   4257 HD11 LEU C 308      36.886  41.995 -17.309  1.00 38.55           H  
ATOM   4258 HD12 LEU C 308      35.789  43.010 -16.362  1.00 38.55           H  
ATOM   4259 HD13 LEU C 308      37.189  42.251 -15.587  1.00 38.55           H  
ATOM   4260 HD21 LEU C 308      34.333  41.978 -14.582  1.00 38.56           H  
ATOM   4261 HD22 LEU C 308      34.296  40.225 -14.338  1.00 38.56           H  
ATOM   4262 HD23 LEU C 308      35.717  41.154 -13.852  1.00 38.56           H  
ATOM   4263  N   ARG C 309      32.647  39.086 -19.186  1.00 38.53           N  
ATOM   4264  CA  ARG C 309      31.477  39.113 -20.059  1.00 39.48           C  
ATOM   4265  C   ARG C 309      30.627  37.832 -19.861  1.00 40.42           C  
ATOM   4266  O   ARG C 309      29.441  37.804 -20.165  1.00 41.21           O  
ATOM   4267  CB  ARG C 309      31.913  39.221 -21.526  1.00 38.77           C  
ATOM   4268  CG  ARG C 309      32.592  40.564 -21.839  1.00 38.04           C  
ATOM   4269  CD  ARG C 309      33.373  40.511 -23.145  1.00 38.08           C  
ATOM   4270  NE  ARG C 309      32.496  40.374 -24.317  1.00 38.40           N  
ATOM   4271  CZ  ARG C 309      32.102  41.365 -25.115  1.00 39.83           C  
ATOM   4272  NH1 ARG C 309      31.471  41.092 -26.246  1.00 41.10           N  
ATOM   4273  NH2 ARG C 309      32.324  42.636 -24.793  1.00 40.21           N1+
ATOM   4274  H   ARG C 309      33.557  38.920 -19.592  1.00 38.53           H  
ATOM   4275  HA  ARG C 309      30.852  39.968 -19.773  1.00 39.48           H  
ATOM   4276  HB2 ARG C 309      32.598  38.395 -21.760  1.00 38.77           H  
ATOM   4277  HB3 ARG C 309      31.045  39.097 -22.185  1.00 38.77           H  
ATOM   4278  HG2 ARG C 309      33.290  40.832 -21.039  1.00 38.04           H  
ATOM   4279  HG3 ARG C 309      31.833  41.354 -21.883  1.00 38.04           H  
ATOM   4280  HD2 ARG C 309      34.039  39.642 -23.157  1.00 38.08           H  
ATOM   4281  HD3 ARG C 309      34.018  41.387 -23.264  1.00 38.08           H  
ATOM   4282  HE  ARG C 309      32.298  39.428 -24.611  1.00 38.40           H  
ATOM   4283 HH11 ARG C 309      31.293  40.133 -26.507  1.00 41.10           H  
ATOM   4284 HH12 ARG C 309      31.166  41.844 -26.848  1.00 41.10           H  
ATOM   4285 HH21 ARG C 309      32.798  42.863 -23.931  1.00 40.21           H  
ATOM   4286 HH22 ARG C 309      32.019  43.374 -25.411  1.00 40.21           H  
ATOM   4287  N   CYS C 310      31.281  36.760 -19.445  1.00 41.74           N  
ATOM   4288  CA  CYS C 310      30.672  35.441 -19.208  1.00 43.84           C  
ATOM   4289  C   CYS C 310      30.154  35.422 -17.752  1.00 43.62           C  
ATOM   4290  O   CYS C 310      29.107  34.846 -17.463  1.00 44.97           O  
ATOM   4291  CB  CYS C 310      31.706  34.330 -19.437  1.00 44.64           C  
ATOM   4292  SG  CYS C 310      30.976  32.672 -19.624  1.00 49.00           S  
ATOM   4293  H   CYS C 310      32.263  36.838 -19.223  1.00 41.74           H  
ATOM   4294  HA  CYS C 310      29.814  35.339 -19.884  1.00 43.84           H  
ATOM   4295  HB2 CYS C 310      32.425  34.278 -18.614  1.00 44.64           H  
ATOM   4296  HB3 CYS C 310      32.275  34.532 -20.351  1.00 44.64           H  
ATOM   4297  HG  CYS C 310      32.132  32.020 -19.816  1.00 49.00           H  
ATOM   4298  N   GLU C 311      30.934  36.001 -16.846  1.00 43.32           N  
ATOM   4299  CA  GLU C 311      30.598  36.042 -15.422  1.00 43.26           C  
ATOM   4300  C   GLU C 311      29.267  36.810 -15.214  1.00 42.53           C  
ATOM   4301  O   GLU C 311      28.465  36.464 -14.366  1.00 42.58           O  
ATOM   4302  CB  GLU C 311      31.740  36.664 -14.614  1.00 44.14           C  
ATOM   4303  CG  GLU C 311      32.962  35.738 -14.560  1.00 44.99           C  
ATOM   4304  CD  GLU C 311      34.307  36.417 -14.402  1.00 46.52           C  
ATOM   4305  OE1 GLU C 311      35.324  35.721 -14.631  1.00 45.80           O  
ATOM   4306  OE2 GLU C 311      34.351  37.634 -14.079  1.00 48.25           O1-
ATOM   4307  H   GLU C 311      31.820  36.385 -17.142  1.00 43.32           H  
ATOM   4308  HA  GLU C 311      30.421  35.008 -15.099  1.00 43.26           H  
ATOM   4309  HB2 GLU C 311      32.001  37.637 -15.047  1.00 44.14           H  
ATOM   4310  HB3 GLU C 311      31.404  36.868 -13.591  1.00 44.14           H  
ATOM   4311  HG2 GLU C 311      33.025  35.133 -15.473  1.00 44.99           H  
ATOM   4312  HG3 GLU C 311      32.837  35.025 -13.736  1.00 44.99           H  
ATOM   4313  N   LEU C 312      29.065  37.867 -15.990  1.00 42.18           N  
ATOM   4314  CA  LEU C 312      27.803  38.615 -15.972  1.00 42.67           C  
ATOM   4315  C   LEU C 312      26.602  37.753 -16.448  1.00 43.19           C  
ATOM   4316  O   LEU C 312      25.471  37.986 -16.052  1.00 44.34           O  
ATOM   4317  CB  LEU C 312      27.890  39.847 -16.890  1.00 42.25           C  
ATOM   4318  CG  LEU C 312      28.515  41.070 -16.195  1.00 41.80           C  
ATOM   4319  CD1 LEU C 312      29.016  42.066 -17.239  1.00 42.51           C  
ATOM   4320  CD2 LEU C 312      27.505  41.758 -15.272  1.00 41.80           C  
ATOM   4321  H   LEU C 312      29.807  38.196 -16.591  1.00 42.18           H  
ATOM   4322  HA  LEU C 312      27.598  38.892 -14.932  1.00 42.67           H  
ATOM   4323  HB2 LEU C 312      28.473  39.588 -17.784  1.00 42.25           H  
ATOM   4324  HB3 LEU C 312      26.893  40.124 -17.257  1.00 42.25           H  
ATOM   4325  HG  LEU C 312      29.377  40.748 -15.601  1.00 41.80           H  
ATOM   4326 HD11 LEU C 312      29.780  41.610 -17.877  1.00 42.51           H  
ATOM   4327 HD12 LEU C 312      28.201  42.403 -17.886  1.00 42.51           H  
ATOM   4328 HD13 LEU C 312      29.462  42.942 -16.759  1.00 42.51           H  
ATOM   4329 HD21 LEU C 312      26.604  42.054 -15.820  1.00 41.80           H  
ATOM   4330 HD22 LEU C 312      27.202  41.100 -14.452  1.00 41.80           H  
ATOM   4331 HD23 LEU C 312      27.933  42.663 -14.830  1.00 41.80           H  
ATOM   4332  N   ASP C 313      26.880  36.841 -17.368  1.00 43.54           N  
ATOM   4333  CA  ASP C 313      25.865  35.966 -17.966  1.00 45.44           C  
ATOM   4334  C   ASP C 313      25.537  34.859 -16.933  1.00 46.02           C  
ATOM   4335  O   ASP C 313      24.366  34.552 -16.688  1.00 47.19           O  
ATOM   4336  CB  ASP C 313      26.358  35.375 -19.274  1.00 45.30           C  
ATOM   4337  CG  ASP C 313      25.254  34.588 -19.922  1.00 46.34           C  
ATOM   4338  OD1 ASP C 313      25.575  33.599 -20.603  1.00 47.28           O  
ATOM   4339  OD2 ASP C 313      24.081  34.958 -19.768  1.00 47.23           O1-
ATOM   4340  H   ASP C 313      27.839  36.714 -17.657  1.00 43.54           H  
ATOM   4341  HA  ASP C 313      24.960  36.570 -18.107  1.00 45.44           H  
ATOM   4342  HB2 ASP C 313      27.221  34.718 -19.120  1.00 45.30           H  
ATOM   4343  HB3 ASP C 313      26.670  36.169 -19.963  1.00 45.30           H  
ATOM   4344  N   ILE C 314      26.579  34.306 -16.316  1.00 44.91           N  
ATOM   4345  CA  ILE C 314      26.427  33.237 -15.316  1.00 45.64           C  
ATOM   4346  C   ILE C 314      25.652  33.784 -14.081  1.00 47.32           C  
ATOM   4347  O   ILE C 314      24.942  33.040 -13.407  1.00 49.39           O  
ATOM   4348  CB  ILE C 314      27.807  32.647 -14.930  1.00 44.24           C  
ATOM   4349  CG1 ILE C 314      28.395  31.851 -16.121  1.00 43.58           C  
ATOM   4350  CG2 ILE C 314      27.733  31.742 -13.694  1.00 43.76           C  
ATOM   4351  CD1 ILE C 314      29.862  31.483 -15.942  1.00 42.32           C  
ATOM   4352  H   ILE C 314      27.508  34.626 -16.547  1.00 44.91           H  
ATOM   4353  HA  ILE C 314      25.791  32.464 -15.767  1.00 45.64           H  
ATOM   4354  HB  ILE C 314      28.484  33.477 -14.691  1.00 44.24           H  
ATOM   4355 HG12 ILE C 314      27.814  30.934 -16.279  1.00 43.58           H  
ATOM   4356 HG13 ILE C 314      28.307  32.430 -17.047  1.00 43.58           H  
ATOM   4357 HG21 ILE C 314      27.320  32.262 -12.825  1.00 43.76           H  
ATOM   4358 HG22 ILE C 314      27.116  30.860 -13.885  1.00 43.76           H  
ATOM   4359 HG23 ILE C 314      28.730  31.407 -13.396  1.00 43.76           H  
ATOM   4360 HD11 ILE C 314      30.474  32.375 -15.772  1.00 42.32           H  
ATOM   4361 HD12 ILE C 314      30.009  30.796 -15.105  1.00 42.32           H  
ATOM   4362 HD13 ILE C 314      30.235  30.982 -16.841  1.00 42.32           H  
ATOM   4363  N   MET C 315      25.797  35.083 -13.821  1.00 47.77           N  
ATOM   4364  CA  MET C 315      25.093  35.736 -12.717  1.00 48.76           C  
ATOM   4365  C   MET C 315      23.587  35.941 -13.026  1.00 50.48           C  
ATOM   4366  O   MET C 315      22.798  36.248 -12.139  1.00 51.76           O  
ATOM   4367  CB  MET C 315      25.720  37.094 -12.378  1.00 49.45           C  
ATOM   4368  CG  MET C 315      26.896  36.909 -11.431  1.00 48.84           C  
ATOM   4369  SD  MET C 315      27.664  38.508 -11.038  1.00 49.40           S  
ATOM   4370  CE  MET C 315      28.779  37.926  -9.741  1.00 49.07           C  
ATOM   4371  H   MET C 315      26.359  35.646 -14.444  1.00 47.77           H  
ATOM   4372  HA  MET C 315      25.127  35.063 -11.850  1.00 48.76           H  
ATOM   4373  HB2 MET C 315      24.979  37.738 -11.891  1.00 49.45           H  
ATOM   4374  HB3 MET C 315      26.030  37.611 -13.293  1.00 49.45           H  
ATOM   4375  HG2 MET C 315      27.651  36.250 -11.868  1.00 48.84           H  
ATOM   4376  HG3 MET C 315      26.539  36.459 -10.499  1.00 48.84           H  
ATOM   4377  HE1 MET C 315      28.208  37.477  -8.924  1.00 49.07           H  
ATOM   4378  HE2 MET C 315      29.481  37.195 -10.147  1.00 49.07           H  
ATOM   4379  HE3 MET C 315      29.351  38.759  -9.334  1.00 49.07           H  
ATOM   4380  N   ASN C 316      23.250  35.901 -14.311  1.00 51.50           N  
ATOM   4381  CA  ASN C 316      21.877  36.034 -14.797  1.00 53.56           C  
ATOM   4382  C   ASN C 316      21.301  34.620 -15.027  1.00 55.36           C  
ATOM   4383  O   ASN C 316      20.584  34.075 -14.191  1.00 57.38           O  
ATOM   4384  CB  ASN C 316      21.808  36.876 -16.070  1.00 53.70           C  
ATOM   4385  CG  ASN C 316      21.706  38.333 -15.702  1.00 52.49           C  
ATOM   4386  OD1 ASN C 316      20.614  38.879 -15.535  1.00 51.53           O  
ATOM   4387  ND2 ASN C 316      22.859  38.976 -15.541  1.00 52.72           N  
ATOM   4388  H   ASN C 316      23.968  35.766 -15.008  1.00 51.50           H  
ATOM   4389  HA  ASN C 316      21.260  36.493 -14.014  1.00 53.56           H  
ATOM   4390  HB2 ASN C 316      20.916  36.630 -16.660  1.00 53.70           H  
ATOM   4391  HB3 ASN C 316      22.674  36.717 -16.722  1.00 53.70           H  
ATOM   4392 HD21 ASN C 316      23.733  38.491 -15.689  1.00 52.72           H  
ATOM   4393 HD22 ASN C 316      22.861  39.950 -15.272  1.00 52.72           H  
ATOM   4394  N   LYS C 317      21.827  33.973 -16.071  1.00 55.76           N  
ATOM   4395  CA  LYS C 317      21.129  32.930 -16.825  1.00 57.20           C  
ATOM   4396  C   LYS C 317      21.398  31.508 -16.254  1.00 58.77           C  
ATOM   4397  O   LYS C 317      21.378  30.508 -16.957  1.00 61.51           O  
ATOM   4398  CB  LYS C 317      21.523  33.045 -18.307  1.00  0.00           C  
ATOM   4399  CG  LYS C 317      20.571  32.309 -19.255  1.00  0.00           C  
ATOM   4400  CD  LYS C 317      20.927  32.442 -20.741  1.00  0.00           C  
ATOM   4401  CE  LYS C 317      22.335  31.964 -21.085  1.00  0.00           C  
ATOM   4402  NZ  LYS C 317      23.216  33.112 -21.234  1.00  0.00           N1+
ATOM   4403  H   LYS C 317      22.811  34.118 -16.298  1.00 55.76           H  
ATOM   4404  HA  LYS C 317      20.052  33.112 -16.709  1.00 57.20           H  
ATOM   4405  HB2 LYS C 317      22.546  32.671 -18.428  1.00  0.00           H  
ATOM   4406  HB3 LYS C 317      21.537  34.104 -18.595  1.00  0.00           H  
ATOM   4407  HG2 LYS C 317      19.552  32.685 -19.108  1.00  0.00           H  
ATOM   4408  HG3 LYS C 317      20.545  31.242 -19.019  1.00  0.00           H  
ATOM   4409  HD2 LYS C 317      20.764  33.476 -21.069  1.00  0.00           H  
ATOM   4410  HD3 LYS C 317      20.210  31.826 -21.299  1.00  0.00           H  
ATOM   4411  HE2 LYS C 317      22.347  31.448 -22.050  1.00  0.00           H  
ATOM   4412  HE3 LYS C 317      22.762  31.302 -20.327  1.00  0.00           H  
ATOM   4413  HZ1 LYS C 317      23.189  33.817 -20.453  1.00  0.00           H  
ATOM   4414  HZ2 LYS C 317      24.247  32.899 -21.169  1.00  0.00           H  
ATOM   4415  HZ3 LYS C 317      23.119  33.679 -22.075  1.00  0.00           H  
ATOM   4416  N   CYS C 318      21.438  31.425 -14.928  1.00 59.27           N  
ATOM   4417  CA  CYS C 318      21.567  30.161 -14.190  1.00 60.17           C  
ATOM   4418  C   CYS C 318      20.562  30.306 -13.033  1.00 60.54           C  
ATOM   4419  O   CYS C 318      20.927  30.627 -11.898  1.00 60.28           O  
ATOM   4420  CB  CYS C 318      22.978  29.939 -13.633  1.00 59.56           C  
ATOM   4421  SG  CYS C 318      24.226  29.600 -14.920  1.00 62.13           S  
ATOM   4422  H   CYS C 318      21.337  32.259 -14.366  1.00 59.27           H  
ATOM   4423  HA  CYS C 318      21.259  29.317 -14.820  1.00 60.17           H  
ATOM   4424  HB2 CYS C 318      22.979  29.085 -12.946  1.00 59.56           H  
ATOM   4425  HB3 CYS C 318      23.317  30.812 -13.065  1.00 59.56           H  
ATOM   4426  HG  CYS C 318      25.240  29.365 -14.074  1.00 62.13           H  
ATOM   4427  N   THR C 319      19.282  30.201 -13.378  1.00 61.49           N  
ATOM   4428  CA  THR C 319      18.186  30.617 -12.510  1.00 61.97           C  
ATOM   4429  C   THR C 319      17.902  29.579 -11.412  1.00 61.63           C  
ATOM   4430  O   THR C 319      17.452  29.942 -10.321  1.00 61.44           O  
ATOM   4431  CB  THR C 319      16.890  30.914 -13.293  1.00 64.82           C  
ATOM   4432  OG1 THR C 319      16.664  29.869 -14.237  1.00 66.53           O  
ATOM   4433  CG2 THR C 319      16.981  32.239 -14.044  1.00 67.06           C  
ATOM   4434  H   THR C 319      19.047  29.825 -14.286  1.00 61.49           H  
ATOM   4435  HA  THR C 319      18.507  31.525 -11.982  1.00 61.97           H  
ATOM   4436  HB  THR C 319      16.032  30.944 -12.612  1.00 64.82           H  
ATOM   4437 HG21 THR C 319      17.126  33.075 -13.354  1.00 67.06           H  
ATOM   4438 HG22 THR C 319      17.807  32.233 -14.762  1.00 67.06           H  
ATOM   4439 HG23 THR C 319      16.066  32.416 -14.619  1.00 67.06           H  
ATOM   4440  HG1 THR C 319      15.789  30.053 -14.668  1.00 66.53           H  
ATOM   4441  N   SER C 320      18.088  28.292 -11.716  1.00 60.43           N  
ATOM   4442  CA  SER C 320      17.803  27.205 -10.785  1.00 57.75           C  
ATOM   4443  C   SER C 320      18.955  26.196 -10.710  1.00 56.16           C  
ATOM   4444  O   SER C 320      19.814  26.136 -11.597  1.00 56.28           O  
ATOM   4445  CB  SER C 320      16.474  26.512 -11.059  1.00 58.34           C  
ATOM   4446  OG  SER C 320      16.535  25.660 -12.207  1.00 58.83           O  
ATOM   4447  H   SER C 320      18.465  28.047 -12.620  1.00 60.43           H  
ATOM   4448  HA  SER C 320      17.742  27.650  -9.796  1.00 57.75           H  
ATOM   4449  HB2 SER C 320      15.673  27.242 -11.217  1.00 58.34           H  
ATOM   4450  HB3 SER C 320      16.212  25.896 -10.194  1.00 58.34           H  
ATOM   4451  HG  SER C 320      15.720  25.083 -12.091  1.00 58.83           H  
ATOM   4452  N   LEU C 321      18.967  25.413  -9.629  1.00 54.16           N  
ATOM   4453  CA  LEU C 321      19.999  24.419  -9.363  1.00 50.97           C  
ATOM   4454  C   LEU C 321      19.331  23.040  -9.119  1.00 50.34           C  
ATOM   4455  O   LEU C 321      18.470  22.885  -8.258  1.00 49.42           O  
ATOM   4456  CB  LEU C 321      20.826  24.796  -8.118  1.00 49.67           C  
ATOM   4457  CG  LEU C 321      21.440  26.213  -8.132  1.00 48.72           C  
ATOM   4458  CD1 LEU C 321      22.158  26.491  -6.809  1.00 48.39           C  
ATOM   4459  CD2 LEU C 321      22.416  26.425  -9.286  1.00 47.41           C  
ATOM   4460  H   LEU C 321      18.216  25.505  -8.960  1.00 54.16           H  
ATOM   4461  HA  LEU C 321      20.659  24.349 -10.231  1.00 50.97           H  
ATOM   4462  HB2 LEU C 321      20.186  24.712  -7.228  1.00 49.67           H  
ATOM   4463  HB3 LEU C 321      21.621  24.051  -7.987  1.00 49.67           H  
ATOM   4464  HG  LEU C 321      20.632  26.949  -8.223  1.00 48.72           H  
ATOM   4465 HD11 LEU C 321      21.494  26.327  -5.956  1.00 48.39           H  
ATOM   4466 HD12 LEU C 321      23.034  25.846  -6.687  1.00 48.39           H  
ATOM   4467 HD13 LEU C 321      22.498  27.531  -6.768  1.00 48.39           H  
ATOM   4468 HD21 LEU C 321      23.249  25.715  -9.244  1.00 47.41           H  
ATOM   4469 HD22 LEU C 321      21.926  26.317 -10.253  1.00 47.41           H  
ATOM   4470 HD23 LEU C 321      22.827  27.439  -9.261  1.00 47.41           H  
ATOM   4471  N   CYS C 322      19.820  22.045  -9.850  1.00 50.58           N  
ATOM   4472  CA  CYS C 322      19.341  20.656  -9.844  1.00 51.38           C  
ATOM   4473  C   CYS C 322      20.483  19.756  -9.322  1.00 50.00           C  
ATOM   4474  O   CYS C 322      21.630  20.186  -9.226  1.00 49.19           O  
ATOM   4475  CB  CYS C 322      18.933  20.173 -11.242  1.00 53.39           C  
ATOM   4476  SG  CYS C 322      17.366  20.903 -11.810  1.00 56.21           S  
ATOM   4477  H   CYS C 322      20.638  22.212 -10.419  1.00 50.58           H  
ATOM   4478  HA  CYS C 322      18.518  20.566  -9.132  1.00 51.38           H  
ATOM   4479  HB2 CYS C 322      18.800  19.088 -11.253  1.00 53.39           H  
ATOM   4480  HB3 CYS C 322      19.711  20.409 -11.978  1.00 53.39           H  
ATOM   4481  HG  CYS C 322      17.840  22.141 -12.060  1.00 56.21           H  
ATOM   4482  N   CYS C 323      20.133  18.509  -9.007  1.00 50.15           N  
ATOM   4483  CA  CYS C 323      21.112  17.476  -8.635  1.00 49.64           C  
ATOM   4484  C   CYS C 323      21.915  17.078  -9.907  1.00 50.34           C  
ATOM   4485  O   CYS C 323      21.430  17.090 -11.020  1.00 52.39           O  
ATOM   4486  CB  CYS C 323      20.377  16.247  -8.055  1.00 49.93           C  
ATOM   4487  SG  CYS C 323      21.488  14.929  -7.375  1.00 48.38           S1-
ATOM   4488  H   CYS C 323      19.151  18.271  -9.001  1.00 50.15           H  
ATOM   4489  HA  CYS C 323      21.794  17.915  -7.897  1.00 49.64           H  
ATOM   4490  HB2 CYS C 323      19.727  15.845  -8.843  1.00 49.93           H  
ATOM   4491  HB3 CYS C 323      19.688  16.601  -7.277  1.00 49.93           H  
ATOM   4492  N   LYS C 324      23.155  16.662  -9.679  1.00 50.51           N  
ATOM   4493  CA  LYS C 324      24.032  16.167 -10.733  1.00 52.33           C  
ATOM   4494  C   LYS C 324      23.790  14.669 -11.019  1.00 53.67           C  
ATOM   4495  O   LYS C 324      24.059  14.219 -12.132  1.00 54.42           O  
ATOM   4496  CB  LYS C 324      25.512  16.408 -10.360  1.00 53.34           C  
ATOM   4497  CG  LYS C 324      26.491  16.067 -11.488  1.00 55.61           C  
ATOM   4498  CD  LYS C 324      27.966  16.254 -11.118  1.00 56.59           C  
ATOM   4499  CE  LYS C 324      28.542  17.640 -11.385  1.00 58.66           C  
ATOM   4500  NZ  LYS C 324      28.386  18.538 -10.245  1.00 58.60           N1+
ATOM   4501  H   LYS C 324      23.517  16.656  -8.736  1.00 50.51           H  
ATOM   4502  HA  LYS C 324      23.782  16.697 -11.654  1.00 52.33           H  
ATOM   4503  HB2 LYS C 324      25.644  17.459 -10.087  1.00 53.34           H  
ATOM   4504  HB3 LYS C 324      25.769  15.815  -9.474  1.00 53.34           H  
ATOM   4505  HG2 LYS C 324      26.372  15.008 -11.744  1.00 55.61           H  
ATOM   4506  HG3 LYS C 324      26.248  16.634 -12.393  1.00 55.61           H  
ATOM   4507  HD2 LYS C 324      28.531  15.561 -11.758  1.00 56.59           H  
ATOM   4508  HD3 LYS C 324      28.155  15.929 -10.088  1.00 56.59           H  
ATOM   4509  HE2 LYS C 324      28.109  18.128 -12.261  1.00 58.66           H  
ATOM   4510  HE3 LYS C 324      29.621  17.544 -11.544  1.00 58.66           H  
ATOM   4511  HZ1 LYS C 324      27.528  19.121 -10.237  1.00 58.60           H  
ATOM   4512  HZ2 LYS C 324      28.464  18.063  -9.329  1.00 58.60           H  
ATOM   4513  HZ3 LYS C 324      29.200  19.208 -10.223  1.00 58.60           H  
ATOM   4514  N   GLN C 325      23.468  13.912  -9.973  1.00 54.43           N  
ATOM   4515  CA  GLN C 325      23.497  12.452 -10.055  1.00 56.85           C  
ATOM   4516  C   GLN C 325      22.229  11.910 -10.743  1.00 60.39           C  
ATOM   4517  O   GLN C 325      22.284  10.910 -11.464  1.00 62.68           O  
ATOM   4518  CB  GLN C 325      23.694  11.828  -8.668  1.00 56.55           C  
ATOM   4519  CG  GLN C 325      23.719  10.298  -8.643  1.00 59.15           C  
ATOM   4520  CD  GLN C 325      24.863   9.721  -9.448  1.00 60.42           C  
ATOM   4521  OE1 GLN C 325      25.971   9.527  -8.944  1.00 60.75           O  
ATOM   4522  NE2 GLN C 325      24.599   9.457 -10.721  1.00 61.89           N  
ATOM   4523  H   GLN C 325      23.190  14.375  -9.120  1.00 54.43           H  
ATOM   4524  HA  GLN C 325      24.345  12.190 -10.698  1.00 56.85           H  
ATOM   4525  HB2 GLN C 325      24.629  12.210  -8.240  1.00 56.55           H  
ATOM   4526  HB3 GLN C 325      22.894  12.160  -8.001  1.00 56.55           H  
ATOM   4527  HG2 GLN C 325      22.768   9.879  -8.991  1.00 59.15           H  
ATOM   4528  HG3 GLN C 325      23.841   9.955  -7.608  1.00 59.15           H  
ATOM   4529 HE21 GLN C 325      23.676   9.631 -11.093  1.00 61.89           H  
ATOM   4530 HE22 GLN C 325      25.321   9.080 -11.319  1.00 61.89           H  
ATOM   4531  N   CYS C 326      21.073  12.494 -10.428  1.00 62.65           N  
ATOM   4532  CA  CYS C 326      19.771  12.016 -10.907  1.00 66.02           C  
ATOM   4533  C   CYS C 326      19.059  12.988 -11.887  1.00 66.62           C  
ATOM   4534  O   CYS C 326      18.097  12.588 -12.544  1.00 69.37           O  
ATOM   4535  CB  CYS C 326      18.852  11.587  -9.741  1.00 68.31           C  
ATOM   4536  SG  CYS C 326      18.604  12.898  -8.471  1.00 67.84           S1-
ATOM   4537  H   CYS C 326      21.074  13.326  -9.856  1.00 62.65           H  
ATOM   4538  HA  CYS C 326      19.946  11.117 -11.513  1.00 66.02           H  
ATOM   4539  HB2 CYS C 326      19.296  10.693  -9.283  1.00 68.31           H  
ATOM   4540  HB3 CYS C 326      17.894  11.252 -10.157  1.00 68.31           H  
ATOM   4541  N   GLN C 327      19.461  14.254 -11.848  1.00 65.95           N  
ATOM   4542  CA  GLN C 327      19.014  15.336 -12.728  1.00 66.32           C  
ATOM   4543  C   GLN C 327      17.603  15.837 -12.354  1.00 67.58           C  
ATOM   4544  O   GLN C 327      17.390  17.024 -12.122  1.00 66.99           O  
ATOM   4545  CB  GLN C 327      19.117  14.989 -14.218  1.00 67.21           C  
ATOM   4546  CG  GLN C 327      18.910  16.222 -15.100  1.00 68.13           C  
ATOM   4547  CD  GLN C 327      19.211  15.894 -16.543  1.00 70.62           C  
ATOM   4548  OE1 GLN C 327      20.325  16.086 -17.025  1.00 73.21           O  
ATOM   4549  NE2 GLN C 327      18.210  15.368 -17.239  1.00 71.21           N  
ATOM   4550  H   GLN C 327      20.099  14.519 -11.111  1.00 65.95           H  
ATOM   4551  HA  GLN C 327      19.698  16.165 -12.521  1.00 66.32           H  
ATOM   4552  HB2 GLN C 327      20.107  14.559 -14.422  1.00 67.21           H  
ATOM   4553  HB3 GLN C 327      18.388  14.221 -14.500  1.00 67.21           H  
ATOM   4554  HG2 GLN C 327      19.578  17.036 -14.794  1.00 68.13           H  
ATOM   4555  HG3 GLN C 327      17.884  16.598 -15.019  1.00 68.13           H  
ATOM   4556 HE21 GLN C 327      18.348  15.108 -18.205  1.00 71.21           H  
ATOM   4557 HE22 GLN C 327      17.310  15.227 -16.802  1.00 71.21           H  
ATOM   4558  N   GLU C 328      16.635  14.926 -12.379  1.00 70.43           N  
ATOM   4559  CA  GLU C 328      15.207  15.246 -12.377  1.00 72.39           C  
ATOM   4560  C   GLU C 328      14.698  15.587 -10.946  1.00 70.38           C  
ATOM   4561  O   GLU C 328      13.693  15.076 -10.459  1.00 72.19           O  
ATOM   4562  CB  GLU C 328      14.391  14.103 -13.004  1.00 77.62           C  
ATOM   4563  CG  GLU C 328      14.850  13.702 -14.408  1.00 80.91           C  
ATOM   4564  CD  GLU C 328      14.888  14.853 -15.383  1.00 82.64           C  
ATOM   4565  OE1 GLU C 328      15.832  14.905 -16.202  1.00 82.31           O  
ATOM   4566  OE2 GLU C 328      13.980  15.716 -15.339  1.00 84.41           O1-
ATOM   4567  H   GLU C 328      16.880  13.947 -12.420  1.00 70.43           H  
ATOM   4568  HA  GLU C 328      15.074  16.163 -12.965  1.00 72.39           H  
ATOM   4569  HB2 GLU C 328      14.446  13.215 -12.360  1.00 77.62           H  
ATOM   4570  HB3 GLU C 328      13.332  14.392 -13.035  1.00 77.62           H  
ATOM   4571  HG2 GLU C 328      14.162  12.948 -14.809  1.00 80.91           H  
ATOM   4572  HG3 GLU C 328      15.837  13.230 -14.363  1.00 80.91           H  
ATOM   4573  N   THR C 329      15.341  16.594 -10.356  1.00 66.89           N  
ATOM   4574  CA  THR C 329      14.963  17.114  -9.044  1.00 65.28           C  
ATOM   4575  C   THR C 329      15.733  18.425  -8.797  1.00 62.16           C  
ATOM   4576  O   THR C 329      16.964  18.482  -8.783  1.00 60.61           O  
ATOM   4577  CB  THR C 329      15.112  16.065  -7.912  1.00 65.07           C  
ATOM   4578  OG1 THR C 329      13.840  15.390  -7.742  1.00 67.52           O  
ATOM   4579  CG2 THR C 329      15.471  16.633  -6.547  1.00 63.04           C  
ATOM   4580  H   THR C 329      16.087  17.064 -10.849  1.00 66.89           H  
ATOM   4581  HA  THR C 329      13.896  17.359  -9.137  1.00 65.28           H  
ATOM   4582  HB  THR C 329      15.849  15.299  -8.180  1.00 65.07           H  
ATOM   4583 HG21 THR C 329      16.486  17.038  -6.533  1.00 63.04           H  
ATOM   4584 HG22 THR C 329      14.770  17.422  -6.258  1.00 63.04           H  
ATOM   4585 HG23 THR C 329      15.405  15.856  -5.778  1.00 63.04           H  
ATOM   4586  HG1 THR C 329      13.654  14.990  -8.626  1.00 67.52           H  
ATOM   4587  N   GLU C 330      14.949  19.488  -8.608  1.00 60.69           N  
ATOM   4588  CA  GLU C 330      15.414  20.869  -8.496  1.00 57.81           C  
ATOM   4589  C   GLU C 330      15.492  21.176  -6.989  1.00 55.08           C  
ATOM   4590  O   GLU C 330      14.599  20.850  -6.217  1.00 56.08           O  
ATOM   4591  CB  GLU C 330      14.455  21.817  -9.213  1.00 59.61           C  
ATOM   4592  CG  GLU C 330      15.041  23.216  -9.363  1.00 59.29           C  
ATOM   4593  CD  GLU C 330      14.138  24.004 -10.275  1.00 60.83           C  
ATOM   4594  OE1 GLU C 330      14.543  24.278 -11.421  1.00 61.00           O  
ATOM   4595  OE2 GLU C 330      13.032  24.394  -9.823  1.00 62.24           O1-
ATOM   4596  H   GLU C 330      13.960  19.334  -8.474  1.00 60.69           H  
ATOM   4597  HA  GLU C 330      16.408  20.931  -8.937  1.00 57.81           H  
ATOM   4598  HB2 GLU C 330      14.222  21.411 -10.206  1.00 59.61           H  
ATOM   4599  HB3 GLU C 330      13.499  21.870  -8.675  1.00 59.61           H  
ATOM   4600  HG2 GLU C 330      16.049  23.177  -9.790  1.00 59.29           H  
ATOM   4601  HG3 GLU C 330      15.112  23.722  -8.394  1.00 59.29           H  
ATOM   4602  N   ILE C 331      16.626  21.743  -6.585  1.00 52.05           N  
ATOM   4603  CA  ILE C 331      16.931  21.981  -5.183  1.00 50.61           C  
ATOM   4604  C   ILE C 331      16.542  23.430  -4.803  1.00 49.82           C  
ATOM   4605  O   ILE C 331      15.953  23.634  -3.740  1.00 49.94           O  
ATOM   4606  CB  ILE C 331      18.415  21.671  -4.869  1.00 48.71           C  
ATOM   4607  CG1 ILE C 331      18.857  20.265  -5.343  1.00 49.09           C  
ATOM   4608  CG2 ILE C 331      18.704  21.839  -3.373  1.00 47.75           C  
ATOM   4609  CD1 ILE C 331      18.087  19.099  -4.737  1.00 50.15           C  
ATOM   4610  H   ILE C 331      17.320  21.998  -7.273  1.00 52.05           H  
ATOM   4611  HA  ILE C 331      16.293  21.326  -4.580  1.00 50.61           H  
ATOM   4612  HB  ILE C 331      19.046  22.395  -5.403  1.00 48.71           H  
ATOM   4613 HG12 ILE C 331      18.785  20.204  -6.435  1.00 49.09           H  
ATOM   4614 HG13 ILE C 331      19.919  20.131  -5.107  1.00 49.09           H  
ATOM   4615 HG21 ILE C 331      18.605  22.886  -3.073  1.00 47.75           H  
ATOM   4616 HG22 ILE C 331      18.016  21.250  -2.757  1.00 47.75           H  
ATOM   4617 HG23 ILE C 331      19.725  21.524  -3.134  1.00 47.75           H  
ATOM   4618 HD11 ILE C 331      18.177  19.078  -3.647  1.00 50.15           H  
ATOM   4619 HD12 ILE C 331      17.026  19.137  -4.998  1.00 50.15           H  
ATOM   4620 HD13 ILE C 331      18.487  18.153  -5.119  1.00 50.15           H  
ATOM   4621  N   THR C 332      16.973  24.410  -5.590  1.00 49.51           N  
ATOM   4622  CA  THR C 332      16.777  25.825  -5.239  1.00 49.75           C  
ATOM   4623  C   THR C 332      17.028  26.758  -6.444  1.00 49.89           C  
ATOM   4624  O   THR C 332      17.225  26.307  -7.571  1.00 49.00           O  
ATOM   4625  CB  THR C 332      17.590  26.257  -3.995  1.00 48.14           C  
ATOM   4626  OG1 THR C 332      17.053  27.479  -3.470  1.00 49.14           O  
ATOM   4627  CG2 THR C 332      19.080  26.431  -4.253  1.00 47.25           C  
ATOM   4628  H   THR C 332      17.408  24.173  -6.470  1.00 49.51           H  
ATOM   4629  HA  THR C 332      15.709  25.938  -5.002  1.00 49.75           H  
ATOM   4630  HB  THR C 332      17.479  25.505  -3.210  1.00 48.14           H  
ATOM   4631 HG21 THR C 332      19.522  25.517  -4.660  1.00 47.25           H  
ATOM   4632 HG22 THR C 332      19.285  27.262  -4.934  1.00 47.25           H  
ATOM   4633 HG23 THR C 332      19.590  26.675  -3.317  1.00 47.25           H  
ATOM   4634  HG1 THR C 332      17.251  27.466  -2.503  1.00 49.14           H  
ATOM   4635  N   THR C 333      16.903  28.062  -6.207  1.00 51.26           N  
ATOM   4636  CA  THR C 333      17.032  29.097  -7.235  1.00 53.56           C  
ATOM   4637  C   THR C 333      18.171  30.093  -6.911  1.00 54.32           C  
ATOM   4638  O   THR C 333      18.664  30.163  -5.776  1.00 52.82           O  
ATOM   4639  CB  THR C 333      15.720  29.873  -7.495  1.00 54.12           C  
ATOM   4640  OG1 THR C 333      15.401  30.723  -6.387  1.00 53.96           O  
ATOM   4641  CG2 THR C 333      14.538  28.965  -7.815  1.00 55.16           C  
ATOM   4642  H   THR C 333      16.704  28.375  -5.268  1.00 51.26           H  
ATOM   4643  HA  THR C 333      17.316  28.600  -8.158  1.00 53.56           H  
ATOM   4644  HB  THR C 333      15.861  30.550  -8.345  1.00 54.12           H  
ATOM   4645 HG21 THR C 333      14.752  28.325  -8.676  1.00 55.16           H  
ATOM   4646 HG22 THR C 333      14.273  28.333  -6.961  1.00 55.16           H  
ATOM   4647 HG23 THR C 333      13.651  29.567  -8.040  1.00 55.16           H  
ATOM   4648  HG1 THR C 333      14.937  30.179  -5.723  1.00 53.96           H  
ATOM   4649  N   LYS C 334      18.529  30.882  -7.927  1.00 55.76           N  
ATOM   4650  CA  LYS C 334      19.549  31.929  -7.803  1.00 55.66           C  
ATOM   4651  C   LYS C 334      19.132  33.051  -6.819  1.00 56.78           C  
ATOM   4652  O   LYS C 334      19.979  33.811  -6.343  1.00 56.39           O  
ATOM   4653  CB  LYS C 334      19.851  32.548  -9.180  1.00 57.48           C  
ATOM   4654  CG  LYS C 334      21.148  33.372  -9.207  1.00 57.27           C  
ATOM   4655  CD  LYS C 334      20.919  34.860  -9.515  1.00 57.67           C  
ATOM   4656  CE  LYS C 334      22.176  35.659  -9.196  1.00 56.92           C  
ATOM   4657  NZ  LYS C 334      22.054  37.041  -9.632  1.00 56.50           N1+
ATOM   4658  H   LYS C 334      18.135  30.699  -8.839  1.00 55.76           H  
ATOM   4659  HA  LYS C 334      20.440  31.443  -7.395  1.00 55.66           H  
ATOM   4660  HB2 LYS C 334      19.960  31.730  -9.899  1.00 57.48           H  
ATOM   4661  HB3 LYS C 334      18.997  33.144  -9.526  1.00 57.48           H  
ATOM   4662  HG2 LYS C 334      21.696  33.263  -8.264  1.00 57.27           H  
ATOM   4663  HG3 LYS C 334      21.808  32.964  -9.984  1.00 57.27           H  
ATOM   4664  HD2 LYS C 334      20.085  35.247  -8.917  1.00 57.67           H  
ATOM   4665  HD3 LYS C 334      20.643  34.975 -10.570  1.00 57.67           H  
ATOM   4666  HE2 LYS C 334      23.065  35.242  -9.678  1.00 56.92           H  
ATOM   4667  HE3 LYS C 334      22.339  35.678  -8.116  1.00 56.92           H  
ATOM   4668  HZ1 LYS C 334      22.211  37.242 -10.635  1.00 56.50           H  
ATOM   4669  HZ2 LYS C 334      21.243  37.568  -9.264  1.00 56.50           H  
ATOM   4670  HZ3 LYS C 334      22.803  37.592  -9.138  1.00 56.50           H  
ATOM   4671  N   ASN C 335      17.821  33.177  -6.612  1.00 58.17           N  
ATOM   4672  CA  ASN C 335      17.241  34.246  -5.792  1.00 59.67           C  
ATOM   4673  C   ASN C 335      17.386  33.946  -4.282  1.00 58.51           C  
ATOM   4674  O   ASN C 335      17.145  34.823  -3.454  1.00 59.15           O  
ATOM   4675  CB  ASN C 335      15.749  34.414  -6.089  1.00 62.55           C  
ATOM   4676  CG  ASN C 335      15.304  35.854  -5.948  1.00 64.43           C  
ATOM   4677  ND2 ASN C 335      15.436  36.460  -4.884  1.00 66.95           N  
ATOM   4678  OD1 ASN C 335      14.744  36.401  -7.026  1.00 63.09           O  
ATOM   4679  H   ASN C 335      17.197  32.502  -7.030  1.00 58.17           H  
ATOM   4680  HA  ASN C 335      17.804  35.164  -5.998  1.00 59.67           H  
ATOM   4681  HB2 ASN C 335      15.126  33.794  -5.432  1.00 62.55           H  
ATOM   4682  HB3 ASN C 335      15.530  34.108  -7.120  1.00 62.55           H  
ATOM   4683 HD21 ASN C 335      15.113  37.414  -4.802  1.00 66.95           H  
ATOM   4684 HD22 ASN C 335      15.867  36.003  -4.093  1.00 66.95           H  
ATOM   4685  N   GLU C 336      17.706  32.696  -3.950  1.00 57.30           N  
ATOM   4686  CA  GLU C 336      17.661  32.181  -2.580  1.00 56.56           C  
ATOM   4687  C   GLU C 336      19.086  31.940  -2.010  1.00 52.77           C  
ATOM   4688  O   GLU C 336      19.259  31.315  -0.968  1.00 51.21           O  
ATOM   4689  CB  GLU C 336      16.854  30.874  -2.544  1.00 58.38           C  
ATOM   4690  CG  GLU C 336      15.373  31.048  -2.885  1.00 64.15           C  
ATOM   4691  CD  GLU C 336      14.528  31.591  -1.760  1.00 67.69           C  
ATOM   4692  OE1 GLU C 336      13.295  31.364  -1.790  1.00 71.42           O  
ATOM   4693  OE2 GLU C 336      15.079  32.198  -0.805  1.00 68.04           O1-
ATOM   4694  H   GLU C 336      18.044  32.070  -4.667  1.00 57.30           H  
ATOM   4695  HA  GLU C 336      17.207  32.935  -1.931  1.00 56.56           H  
ATOM   4696  HB2 GLU C 336      17.295  30.172  -3.264  1.00 58.38           H  
ATOM   4697  HB3 GLU C 336      16.948  30.399  -1.561  1.00 58.38           H  
ATOM   4698  HG2 GLU C 336      14.969  30.062  -3.148  1.00 64.15           H  
ATOM   4699  HG3 GLU C 336      15.237  31.691  -3.759  1.00 64.15           H  
ATOM   4700  N   ILE C 337      20.081  32.474  -2.709  1.00 50.95           N  
ATOM   4701  CA  ILE C 337      21.502  32.408  -2.332  1.00 49.56           C  
ATOM   4702  C   ILE C 337      21.801  33.693  -1.509  1.00 50.69           C  
ATOM   4703  O   ILE C 337      21.131  34.716  -1.718  1.00 52.12           O  
ATOM   4704  CB  ILE C 337      22.378  32.290  -3.606  1.00 48.18           C  
ATOM   4705  CG1 ILE C 337      21.974  31.059  -4.451  1.00 47.48           C  
ATOM   4706  CG2 ILE C 337      23.866  32.247  -3.262  1.00 46.28           C  
ATOM   4707  CD1 ILE C 337      22.724  30.940  -5.769  1.00 47.40           C  
ATOM   4708  H   ILE C 337      19.868  32.986  -3.553  1.00 50.95           H  
ATOM   4709  HA  ILE C 337      21.655  31.539  -1.688  1.00 49.56           H  
ATOM   4710  HB  ILE C 337      22.201  33.175  -4.225  1.00 48.18           H  
ATOM   4711 HG12 ILE C 337      22.125  30.140  -3.880  1.00 47.48           H  
ATOM   4712 HG13 ILE C 337      20.906  31.109  -4.688  1.00 47.48           H  
ATOM   4713 HG21 ILE C 337      24.174  33.154  -2.738  1.00 46.28           H  
ATOM   4714 HG22 ILE C 337      24.098  31.383  -2.633  1.00 46.28           H  
ATOM   4715 HG23 ILE C 337      24.490  32.193  -4.158  1.00 46.28           H  
ATOM   4716 HD11 ILE C 337      22.644  31.861  -6.353  1.00 47.40           H  
ATOM   4717 HD12 ILE C 337      23.782  30.718  -5.614  1.00 47.40           H  
ATOM   4718 HD13 ILE C 337      22.305  30.122  -6.364  1.00 47.40           H  
ATOM   4719  N   PHE C 338      22.764  33.620  -0.591  1.00 49.54           N  
ATOM   4720  CA  PHE C 338      23.169  34.790   0.201  1.00 49.68           C  
ATOM   4721  C   PHE C 338      24.622  34.677   0.737  1.00 49.10           C  
ATOM   4722  O   PHE C 338      25.246  33.606   0.671  1.00 46.93           O  
ATOM   4723  CB  PHE C 338      22.170  35.077   1.338  1.00 49.64           C  
ATOM   4724  CG  PHE C 338      22.347  34.161   2.524  1.00 48.70           C  
ATOM   4725  CD1 PHE C 338      21.946  32.831   2.471  1.00 48.69           C  
ATOM   4726  CD2 PHE C 338      23.007  34.615   3.655  1.00 48.94           C  
ATOM   4727  CE1 PHE C 338      22.212  31.969   3.525  1.00 48.31           C  
ATOM   4728  CE2 PHE C 338      23.266  33.763   4.716  1.00 49.13           C  
ATOM   4729  CZ  PHE C 338      22.868  32.436   4.648  1.00 48.62           C  
ATOM   4730  H   PHE C 338      23.193  32.726  -0.399  1.00 49.54           H  
ATOM   4731  HA  PHE C 338      23.153  35.648  -0.482  1.00 49.68           H  
ATOM   4732  HB2 PHE C 338      22.282  36.118   1.667  1.00 49.64           H  
ATOM   4733  HB3 PHE C 338      21.143  34.989   0.971  1.00 49.64           H  
ATOM   4734  HD1 PHE C 338      21.422  32.465   1.601  1.00 48.69           H  
ATOM   4735  HD2 PHE C 338      23.323  35.646   3.710  1.00 48.94           H  
ATOM   4736  HE1 PHE C 338      21.907  30.935   3.467  1.00 48.31           H  
ATOM   4737  HE2 PHE C 338      23.776  34.131   5.594  1.00 49.13           H  
ATOM   4738  HZ  PHE C 338      23.071  31.768   5.473  1.00 48.62           H  
ATOM   4739  N   SER C 339      25.141  35.798   1.243  1.00 49.56           N  
ATOM   4740  CA  SER C 339      26.506  35.906   1.776  1.00 48.39           C  
ATOM   4741  C   SER C 339      26.617  35.515   3.269  1.00 48.69           C  
ATOM   4742  O   SER C 339      25.911  36.013   4.132  1.00 49.23           O  
ATOM   4743  CB  SER C 339      27.034  37.351   1.700  1.00 47.70           C  
ATOM   4744  OG  SER C 339      27.412  37.712   0.370  1.00 49.54           O  
ATOM   4745  H   SER C 339      24.571  36.631   1.263  1.00 49.56           H  
ATOM   4746  HA  SER C 339      27.147  35.254   1.172  1.00 48.39           H  
ATOM   4747  HB2 SER C 339      27.925  37.468   2.325  1.00 47.70           H  
ATOM   4748  HB3 SER C 339      26.287  38.063   2.060  1.00 47.70           H  
ATOM   4749  HG  SER C 339      26.885  38.508   0.125  1.00 49.54           H  
ATOM   4750  N   LEU C 340      27.568  34.662   3.564  1.00 50.41           N  
ATOM   4751  CA  LEU C 340      28.062  34.405   4.932  1.00 51.33           C  
ATOM   4752  C   LEU C 340      29.585  34.092   4.834  1.00 52.27           C  
ATOM   4753  O   LEU C 340      30.130  33.275   5.508  1.00 54.74           O  
ATOM   4754  CB  LEU C 340      27.243  33.286   5.598  1.00 51.19           C  
ATOM   4755  CG  LEU C 340      27.029  33.391   7.126  1.00 51.62           C  
ATOM   4756  CD1 LEU C 340      28.315  33.239   7.929  1.00 50.61           C  
ATOM   4757  CD2 LEU C 340      26.314  34.671   7.551  1.00 51.17           C  
ATOM   4758  H   LEU C 340      27.979  34.102   2.830  1.00 50.41           H  
ATOM   4759  HA  LEU C 340      27.970  35.344   5.488  1.00 51.33           H  
ATOM   4760  HB2 LEU C 340      26.246  33.253   5.142  1.00 51.19           H  
ATOM   4761  HB3 LEU C 340      27.695  32.312   5.372  1.00 51.19           H  
ATOM   4762  HG  LEU C 340      26.376  32.550   7.398  1.00 51.62           H  
ATOM   4763 HD11 LEU C 340      28.843  32.331   7.639  1.00 50.61           H  
ATOM   4764 HD12 LEU C 340      28.987  34.089   7.789  1.00 50.61           H  
ATOM   4765 HD13 LEU C 340      28.093  33.165   8.998  1.00 50.61           H  
ATOM   4766 HD21 LEU C 340      26.967  35.545   7.470  1.00 51.17           H  
ATOM   4767 HD22 LEU C 340      25.423  34.852   6.946  1.00 51.17           H  
ATOM   4768 HD23 LEU C 340      25.996  34.600   8.597  1.00 51.17           H  
ATOM   4769  N   SER C 341      30.227  34.856   3.974  1.00 52.57           N  
ATOM   4770  CA  SER C 341      31.678  34.869   3.804  1.00 52.33           C  
ATOM   4771  C   SER C 341      32.035  36.121   2.975  1.00 53.58           C  
ATOM   4772  O   SER C 341      31.281  36.570   2.173  1.00 53.63           O  
ATOM   4773  CB  SER C 341      32.183  33.606   3.082  1.00 51.59           C  
ATOM   4774  OG  SER C 341      33.593  33.647   2.832  1.00 50.65           O  
ATOM   4775  H   SER C 341      29.697  35.442   3.345  1.00 52.57           H  
ATOM   4776  HA  SER C 341      32.144  34.939   4.792  1.00 52.33           H  
ATOM   4777  HB2 SER C 341      31.685  33.475   2.117  1.00 51.59           H  
ATOM   4778  HB3 SER C 341      31.972  32.717   3.686  1.00 51.59           H  
ATOM   4779  HG  SER C 341      33.871  32.710   2.762  1.00 50.65           H  
ATOM   4780  N   LEU C 342      33.248  36.571   3.127  1.00 55.11           N  
ATOM   4781  CA  LEU C 342      33.793  37.688   2.346  1.00 58.30           C  
ATOM   4782  C   LEU C 342      34.049  37.177   0.910  1.00 59.59           C  
ATOM   4783  O   LEU C 342      34.051  37.926  -0.033  1.00 59.73           O  
ATOM   4784  CB  LEU C 342      35.100  38.231   2.948  1.00 58.50           C  
ATOM   4785  CG  LEU C 342      35.174  39.773   2.996  1.00 59.16           C  
ATOM   4786  CD1 LEU C 342      36.434  40.206   3.751  1.00 58.55           C  
ATOM   4787  CD2 LEU C 342      35.157  40.416   1.609  1.00 58.68           C  
ATOM   4788  H   LEU C 342      33.860  36.123   3.794  1.00 55.11           H  
ATOM   4789  HA  LEU C 342      33.016  38.460   2.297  1.00 58.30           H  
ATOM   4790  HB2 LEU C 342      35.216  37.870   3.976  1.00 58.50           H  
ATOM   4791  HB3 LEU C 342      35.968  37.844   2.397  1.00 58.50           H  
ATOM   4792  HG  LEU C 342      34.309  40.151   3.554  1.00 59.16           H  
ATOM   4793 HD11 LEU C 342      36.438  39.797   4.767  1.00 58.55           H  
ATOM   4794 HD12 LEU C 342      37.340  39.862   3.242  1.00 58.55           H  
ATOM   4795 HD13 LEU C 342      36.483  41.297   3.833  1.00 58.55           H  
ATOM   4796 HD21 LEU C 342      35.946  40.006   0.970  1.00 58.68           H  
ATOM   4797 HD22 LEU C 342      34.194  40.263   1.114  1.00 58.68           H  
ATOM   4798 HD23 LEU C 342      35.310  41.499   1.681  1.00 58.68           H  
ATOM   4799  N   CYS C 343      34.255  35.891   0.778  1.00 60.02           N  
ATOM   4800  CA  CYS C 343      34.570  35.298  -0.520  1.00 60.89           C  
ATOM   4801  C   CYS C 343      33.325  35.479  -1.419  1.00 59.49           C  
ATOM   4802  O   CYS C 343      33.437  35.722  -2.589  1.00 58.06           O  
ATOM   4803  CB  CYS C 343      34.926  33.813  -0.454  1.00 62.63           C  
ATOM   4804  SG  CYS C 343      36.609  33.538   0.192  1.00 72.82           S  
ATOM   4805  H   CYS C 343      34.117  35.282   1.572  1.00 60.02           H  
ATOM   4806  HA  CYS C 343      35.381  35.882  -0.973  1.00 60.89           H  
ATOM   4807  HB2 CYS C 343      34.894  33.371  -1.452  1.00 62.63           H  
ATOM   4808  HB3 CYS C 343      34.220  33.265   0.175  1.00 62.63           H  
ATOM   4809  HG  CYS C 343      36.336  33.806   1.478  1.00 72.82           H  
ATOM   4810  N   GLY C 344      32.162  35.290  -0.840  1.00 58.23           N  
ATOM   4811  CA  GLY C 344      30.862  35.439  -1.473  1.00 54.41           C  
ATOM   4812  C   GLY C 344      29.890  34.486  -0.757  1.00 50.66           C  
ATOM   4813  O   GLY C 344      29.977  34.342   0.419  1.00 51.76           O  
ATOM   4814  H   GLY C 344      32.124  35.020   0.132  1.00 58.23           H  
ATOM   4815  HA2 GLY C 344      30.523  36.468  -1.319  1.00 54.41           H  
ATOM   4816  HA3 GLY C 344      30.959  35.246  -2.542  1.00 54.41           H  
ATOM   4817  N   PRO C 345      29.032  33.840  -1.487  1.00 48.55           N  
ATOM   4818  CA  PRO C 345      28.100  32.859  -0.905  1.00 47.93           C  
ATOM   4819  C   PRO C 345      28.701  31.435  -0.780  1.00 46.43           C  
ATOM   4820  O   PRO C 345      27.990  30.463  -0.559  1.00 44.72           O  
ATOM   4821  CB  PRO C 345      26.956  32.839  -1.912  1.00 48.25           C
[truncated: 617,946 more chars]
