# Supplementary material for: DegraderTCM: A Computationally Sparing Approach for Predicting Ternary Degradation Complexes
Source: ACS Med Chem Lett. 2023 Dec 13;15(1):45–53. doi: 10.1021/acsmedchemlett.3c00362 (PMC10788944; doi:10.1021/acsmedchemlett.3c00362)
Supplement: Supplementary file 2 — ml3c00362_si_002.zip [file ml3c00362_si_002.zip › TC models/Application_domain/HMGCR-1117-active.pdb]

HEADER    DNA BINDING PROTEIN/LIGASE                                  
REMARK  99                                                                      
REMARK  99 MOE v2022.02 (Chemical Computing Group ULC) Fri Nov 24 15:52:01 2023 
SEQRES   1 C  381  ASN PHE ASP THR SER LEU PRO THR SER HIS THR TYR LEU
SEQRES   2 C  381  GLY ALA ASP MET GLU GLU PHE HIS GLY ARG THR LEU HIS
SEQRES   3 C  381  ASP ASP ASP SER CYS GLN VAL ILE PRO VAL LEU PRO GLN
SEQRES   4 C  381  VAL MET MET ILE LEU ILE PRO GLY GLN THR LEU PRO LEU
SEQRES   5 C  381  GLN LEU PHE HIS PRO GLN GLU VAL SER MET VAL ARG ASN
SEQRES   6 C  381  LEU ILE GLN LYS ASP ARG THR PHE ALA VAL LEU ALA TYR
SEQRES   7 C  381  SER ASN VAL GLN GLU ARG GLU ALA GLN PHE GLY THR THR
SEQRES   8 C  381  ALA GLU ILE TYR ALA TYR ARG GLU GLU GLN ASP PHE GLY
SEQRES   9 C  381  ILE GLU ILE VAL LYS VAL LYS ALA ILE GLY ARG GLN ARG
SEQRES  10 C  381  PHE LYS VAL LEU GLU LEU ARG THR GLN SER ASP GLY ILE
SEQRES  11 C  381  GLN GLN ALA LYS VAL GLN ILE LEU PRO GLU CYS VAL LEU
SEQRES  12 C  381  PRO SER THR MET SER ALA VAL GLN LEU GLU SER LEU ASN
SEQRES  13 C  381  LYS CYS GLN ILE PHE PRO SER LYS PRO VAL SER ARG GLU
SEQRES  14 C  381  ASP GLN CYS SER TYR LYS TRP TRP GLN LYS TYR GLN LYS
SEQRES  15 C  381  ARG LYS PHE HIS CYS ALA ASN LEU THR SER TRP PRO ARG
SEQRES  16 C  381  TRP LEU TYR SER LEU TYR ASP ALA GLU THR LEU MET ASP
SEQRES  17 C  381  ARG ILE LYS LYS GLN LEU ARG GLU TRP ASP GLU ASN LEU
SEQRES  18 C  381  LYS ASP ASP SER LEU PRO SER ASN PRO ILE ASP PHE SER
SEQRES  19 C  381  TYR ARG VAL ALA ALA CYS LEU PRO ILE ASP ASP VAL LEU
SEQRES  20 C  381  ARG ILE GLN LEU LEU LYS ILE GLY SER ALA ILE GLN ARG
SEQRES  21 C  381  LEU ARG CYS GLU LEU ASP ILE MET ASN LYS CYS THR SER
SEQRES  22 C  381  LEU CYS CYS LYS GLN CYS GLN GLU THR GLU ILE THR THR
SEQRES  23 C  381  LYS ASN GLU ILE PHE SER LEU SER LEU CYS GLY PRO MET
SEQRES  24 C  381  ALA ALA TYR VAL ASN PRO HIS GLY TYR VAL HIS GLU THR
SEQRES  25 C  381  LEU THR VAL TYR LYS ALA CYS ASN LEU ASN LEU ILE GLY
SEQRES  26 C  381  ARG PRO SER THR GLU HIS SER TRP PHE PRO GLY TYR ALA
SEQRES  27 C  381  TRP THR VAL ALA GLN CYS LYS ILE CYS ALA SER HIS ILE
SEQRES  28 C  381  GLY TRP LYS PHE THR ALA THR LYS LYS ASP MET SER PRO
SEQRES  29 C  381  GLN LYS PHE TRP GLY LEU THR ARG SER ALA LEU LEU PRO
SEQRES  30 C  381  THR ILE PRO ASP
SEQRES   1 A  412  ACE PRO ARG PRO ASN GLU GLU CYS LEU NME ACE LEU SER
SEQRES   2 A  412  ASP ALA GLU ILE ILE GLN LEU VAL ASN ALA LYS HIS ILE
SEQRES   3 A  412  PRO ALA TYR LYS LEU GLU THR LEU ILE GLU THR HIS GLU
SEQRES   4 A  412  ARG GLY VAL SER ILE ARG ARG GLN LEU LEU SER LYS LYS
SEQRES   5 A  412  LEU SER GLU PRO SER SER LEU GLN TYR LEU PRO TYR ARG
SEQRES   6 A  412  ASP TYR ASN TYR SER LEU VAL MET GLY ALA CYS CYS GLU
SEQRES   7 A  412  ASN VAL ILE GLY TYR MET PRO ILE PRO VAL GLY VAL ALA
SEQRES   8 A  412  GLY PRO LEU CYS LEU ASP GLU LYS GLU PHE GLN VAL PRO
SEQRES   9 A  412  MET ALA THR THR GLU GLY CYS LEU VAL ALA SER THR ASN
SEQRES  10 A  412  ARG GLY CYS ARG ALA ILE GLY LEU GLY GLY GLY ALA SER
SEQRES  11 A  412  SER ARG VAL LEU ALA ASP GLY MET THR ARG GLY PRO VAL
SEQRES  12 A  412  VAL ARG LEU PRO ARG ALA CYS ASP SER ALA GLU VAL LYS
SEQRES  13 A  412  ALA TRP LEU GLU THR SER GLU GLY PHE ALA VAL ILE LYS
SEQRES  14 A  412  GLU ALA PHE ASP SER THR SER ARG PHE ALA ARG LEU GLN
SEQRES  15 A  412  LYS LEU HIS THR SER ILE ALA GLY ARG ASN LEU TYR ILE
SEQRES  16 A  412  ARG PHE GLN SER ARG SER GLY ASP ALA MET GLY MET ASN
SEQRES  17 A  412  MET ILE SER LYS GLY THR GLU LYS ALA LEU SER LYS LEU
SEQRES  18 A  412  HIS GLU TYR PHE PRO GLU MET GLN ILE LEU ALA VAL SER
SEQRES  19 A  412  GLY ASN TYR CYS THR ASP LYS LYS PRO ALA ALA ILE ASN
SEQRES  20 A  412  TRP ILE GLU GLY ARG GLY LYS SER VAL VAL CYS GLU ALA
SEQRES  21 A  412  VAL ILE PRO ALA LYS VAL VAL ARG GLU VAL LEU LYS THR
SEQRES  22 A  412  THR THR GLU ALA MET ILE GLU VAL ASN ILE ASN LYS ASN
SEQRES  23 A  412  LEU VAL GLY SER ALA MET ALA GLY SER ILE GLY GLY TYR
SEQRES  24 A  412  ASN ALA HIS ALA ALA ASN ILE VAL THR ALA ILE TYR ILE
SEQRES  25 A  412  ALA CYS GLY GLN ASP ALA ALA GLN ASN VAL GLY SER SER
SEQRES  26 A  412  ASN CYS ILE THR LEU MET GLU ALA SER GLY PRO THR ASN
SEQRES  27 A  412  GLU ASP LEU TYR ILE SER CYS THR MET PRO SER ILE GLU
SEQRES  28 A  412  ILE GLY THR VAL GLY GLY GLY THR ASN LEU LEU PRO GLN
SEQRES  29 A  412  GLN ALA CYS LEU GLN MET LEU GLY VAL GLN GLY ALA CYS
SEQRES  30 A  412  LYS ASP ASN PRO GLY GLU ASN ALA ARG GLN LEU ALA ARG
SEQRES  31 A  412  ILE VAL CYS GLY THR VAL MET ALA GLY GLU LEU SER LEU
SEQRES  32 A  412  MET ALA ALA LEU ALA ALA GLY HIS NME
HELIX    1   1 LEU C   53  SER C   56  5               Generated by MOE    4
HELIX    2   2 THR C   58  LEU C   60  5               Generated by MOE    3
HELIX    3   3 PRO C  104  VAL C  110  1               Generated by MOE    7
HELIX    4   4 ASP C  149  GLY C  151  5               Generated by MOE    3
HELIX    5   5 TYR C  221  LYS C  231  1               Generated by MOE   11
HELIX    6   6 CYS C  234  LEU C  237  5               Generated by MOE    4
HELIX    7   7 ARG C  242  TYR C  248  5               Generated by MOE    7
HELIX    8   8 ALA C  250  LEU C  261  1               Generated by MOE   12
HELIX    9   9 ARG C  262  TRP C  264  5               Generated by MOE    3
HELIX   10  10 PRO C  277  ALA C  286  1               Generated by MOE   10
HELIX   11  11 LEU C  294  GLN C  297  1               Generated by MOE    4
HELIX   12  12 ALA C  304  MET C  315  1               Generated by MOE   12
HELIX   13  13 LYS C  334  GLU C  336  5               Generated by MOE    3
HELIX   14  14 ARG C  419  ALA C  421  5               Generated by MOE    3
HELIX   15  15 ALA A  465  VAL A  471  1               Generated by MOE    7
HELIX   16  16 HIS A  488  LEU A  499  1               Generated by MOE   12
HELIX   17  17 SER A  500  LYS A  502  5               Generated by MOE    3
HELIX   18  18 SER A  507  GLN A  510  5               Generated by MOE    4
HELIX   19  19 TYR A  519  LEU A  521  5               Generated by MOE    3
HELIX   20  20 LEU A  562  ILE A  573  1               Generated by MOE   12
HELIX   21  21 CYS A  600  LEU A  609  1               Generated by MOE   10
HELIX   22  22 SER A  612  ASP A  623  1               Generated by MOE   12
HELIX   23  23 MET A  657  TYR A  674  1               Generated by MOE   18
HELIX   24  24 ALA A  695  ILE A  699  1               Generated by MOE    5
HELIX   25  25 ALA A  714  GLU A  719  1               Generated by MOE    6
HELIX   26  26 THR A  725  ASN A  736  1               Generated by MOE   12
HELIX   27  27 VAL A  738  ALA A  741  1               Generated by MOE    4
HELIX   28  28 ALA A  753  ALA A  763  1               Generated by MOE   11
HELIX   29  29 GLN A  770  GLY A  773  1               Generated by MOE    4
HELIX   30  30 GLY A  807  ASN A  810  5               Generated by MOE    4
HELIX   31  31 LEU A  812  MET A  820  1               Generated by MOE    9
HELIX   32  32 GLU A  833  LEU A  857  1               Generated by MOE   25
SHEET    1       CYS C  78  PRO C  82                  Generated by MOE
SHEET    2       THR C  96  LEU C 101                  Generated by MOE
SHEET    3       THR C 119  PHE C 120                  Generated by MOE
SHEET    4       ALA C 121  ALA C 121                  Generated by MOE
SHEET    5       VAL C 122  TYR C 125                  Generated by MOE
SHEET    6       ALA C 133  GLU C 147                  Generated by MOE
SHEET    7       ILE C 154  SER C 174                  Generated by MOE
SHEET    8       ILE C 177  LEU C 185                  Generated by MOE
SHEET    9       SER C 320  CYS C 323                  Generated by MOE
SHEET   10       GLU C 330  THR C 333                  Generated by MOE
SHEET   11       MET C 346  VAL C 350                  Generated by MOE
SHEET   12       VAL C 356  VAL C 362                  Generated by MOE
SHEET   13       LEU C 368  SER C 375                  Generated by MOE
SHEET   14       TYR C 384  CYS C 391                  Generated by MOE
SHEET   15       HIS C 397  ALA C 404                  Generated by MOE
SHEET   16       LYS C 413  THR C 418                  Generated by MOE
SHEET   17       LEU C 422  THR C 425                  Generated by MOE
SHEET   18       VAL A 538  ALA A 541                  Generated by MOE
SHEET   19       VAL A 553  ALA A 556                  Generated by MOE
SHEET   20       ALA A 579  ALA A 579                  Generated by MOE
SHEET   21       SER A 580  ARG A 590                  Generated by MOE
SHEET   22       VAL A 593  ARG A 595                  Generated by MOE
SHEET   23       ARG A 630  ALA A 639                  Generated by MOE
SHEET   24       ASN A 642  ARG A 650                  Generated by MOE
SHEET   25       GLN A 679  ALA A 682                  Generated by MOE
SHEET   26       GLY A 703  ILE A 712                  Generated by MOE
SHEET   27       GLY A 748  TYR A 749                  Generated by MOE
SHEET   28       CYS A 777  ILE A 778                  Generated by MOE
SHEET   29       THR A 779  SER A 784                  Generated by MOE
SHEET   30       ASP A 790  ILE A 800                  Generated by MOE
ATOM      1  N   ASN C  48      34.236  47.627   0.137  1.00 66.25           N1+
ATOM      2  CA  ASN C  48      32.941  48.143   0.713  1.00 66.53           C  
ATOM      3  C   ASN C  48      31.855  47.098   0.376  1.00 69.76           C  
ATOM      4  O   ASN C  48      32.160  46.170  -0.389  1.00 71.36           O  
ATOM      5  CB  ASN C  48      32.602  49.532   0.162  1.00 63.15           C  
ATOM      6  CG  ASN C  48      33.823  50.397   0.310  1.00 61.48           C  
ATOM      7  ND2 ASN C  48      33.896  51.289   1.158  1.00 57.53           N  
ATOM      8  OD1 ASN C  48      34.870  49.999  -0.395  1.00 63.01           O  
ATOM      9  H1  ASN C  48      34.855  48.392  -0.204  1.00 66.25           H  
ATOM     10  H2  ASN C  48      34.056  46.966  -0.633  1.00 66.25           H  
ATOM     11  H3  ASN C  48      34.778  47.122   0.863  1.00 66.25           H  
ATOM     12  HA  ASN C  48      33.088  48.177   1.798  1.00 66.53           H  
ATOM     13  HB2 ASN C  48      31.753  49.966   0.702  1.00 63.15           H  
ATOM     14  HB3 ASN C  48      32.329  49.488  -0.898  1.00 63.15           H  
ATOM     15 HD21 ASN C  48      34.778  51.746   1.336  1.00 57.53           H  
ATOM     16 HD22 ASN C  48      33.072  51.563   1.675  1.00 57.53           H  
ATOM     17  N   PHE C  49      30.649  47.227   0.941  1.00 71.75           N  
ATOM     18  CA  PHE C  49      29.522  46.289   0.749  1.00 69.83           C  
ATOM     19  C   PHE C  49      28.239  47.022   1.208  1.00 70.72           C  
ATOM     20  O   PHE C  49      28.288  48.259   1.336  1.00 70.72           O  
ATOM     21  CB  PHE C  49      29.766  44.907   1.382  1.00 67.60           C  
ATOM     22  CG  PHE C  49      29.595  44.715   2.875  1.00 65.45           C  
ATOM     23  CD1 PHE C  49      29.584  45.749   3.803  1.00 64.22           C  
ATOM     24  CD2 PHE C  49      29.443  43.406   3.341  1.00 65.00           C  
ATOM     25  CE1 PHE C  49      29.377  45.488   5.153  1.00 62.80           C  
ATOM     26  CE2 PHE C  49      29.250  43.139   4.691  1.00 62.14           C  
ATOM     27  CZ  PHE C  49      29.217  44.185   5.599  1.00 61.71           C  
ATOM     28  H   PHE C  49      30.475  48.045   1.507  1.00 71.75           H  
ATOM     29  HA  PHE C  49      29.431  46.152  -0.337  1.00 69.83           H  
ATOM     30  HB2 PHE C  49      29.071  44.212   0.890  1.00 67.60           H  
ATOM     31  HB3 PHE C  49      30.774  44.558   1.126  1.00 67.60           H  
ATOM     32  HD1 PHE C  49      29.738  46.766   3.473  1.00 64.22           H  
ATOM     33  HD2 PHE C  49      29.475  42.586   2.638  1.00 65.00           H  
ATOM     34  HE1 PHE C  49      29.340  46.305   5.859  1.00 62.80           H  
ATOM     35  HE2 PHE C  49      29.128  42.122   5.031  1.00 62.14           H  
ATOM     36  HZ  PHE C  49      29.067  43.986   6.650  1.00 61.71           H  
ATOM     37  N   ASP C  50      27.134  46.312   1.440  1.00 70.09           N  
ATOM     38  CA  ASP C  50      25.862  46.943   1.799  1.00 69.01           C  
ATOM     39  C   ASP C  50      25.917  47.270   3.311  1.00 66.19           C  
ATOM     40  O   ASP C  50      25.989  46.396   4.177  1.00 66.24           O  
ATOM     41  CB  ASP C  50      24.684  46.028   1.505  1.00 68.94           C  
ATOM     42  CG  ASP C  50      23.479  46.911   1.685  1.00 70.40           C  
ATOM     43  OD1 ASP C  50      22.843  47.250   0.664  1.00 73.45           O  
ATOM     44  OD2 ASP C  50      23.173  47.295   2.829  1.00 69.70           O1-
ATOM     45  H   ASP C  50      27.189  45.304   1.431  1.00 70.09           H  
ATOM     46  HA  ASP C  50      25.780  47.873   1.221  1.00 69.01           H  
ATOM     47  HB2 ASP C  50      24.631  45.174   2.189  1.00 68.94           H  
ATOM     48  HB3 ASP C  50      24.729  45.639   0.482  1.00 68.94           H  
ATOM     49  N   THR C  51      25.833  48.569   3.600  1.00 64.32           N  
ATOM     50  CA  THR C  51      25.907  49.140   4.939  1.00 63.43           C  
ATOM     51  C   THR C  51      24.513  49.566   5.459  1.00 62.61           C  
ATOM     52  O   THR C  51      24.390  50.190   6.522  1.00 61.06           O  
ATOM     53  CB  THR C  51      26.868  50.339   4.938  1.00 62.83           C  
ATOM     54  OG1 THR C  51      26.571  51.169   3.809  1.00 64.88           O  
ATOM     55  CG2 THR C  51      28.320  49.872   4.862  1.00 62.34           C  
ATOM     56  H   THR C  51      25.644  49.225   2.856  1.00 64.32           H  
ATOM     57  HA  THR C  51      26.258  48.374   5.643  1.00 63.43           H  
ATOM     58  HB  THR C  51      26.738  50.946   5.837  1.00 62.83           H  
ATOM     59 HG21 THR C  51      28.553  49.184   5.680  1.00 62.34           H  
ATOM     60 HG22 THR C  51      28.531  49.375   3.910  1.00 62.34           H  
ATOM     61 HG23 THR C  51      29.007  50.721   4.929  1.00 62.34           H  
ATOM     62  HG1 THR C  51      27.229  51.904   3.815  1.00 64.88           H  
ATOM     63  N   SER C  52      23.469  49.201   4.715  1.00 63.19           N  
ATOM     64  CA  SER C  52      22.065  49.411   5.065  1.00 62.44           C  
ATOM     65  C   SER C  52      21.608  48.157   5.824  1.00 62.96           C  
ATOM     66  O   SER C  52      21.426  48.219   7.050  1.00 64.82           O  
ATOM     67  CB  SER C  52      21.177  49.755   3.862  1.00 60.90           C  
ATOM     68  OG  SER C  52      20.806  48.655   3.046  1.00 59.34           O  
ATOM     69  H   SER C  52      23.631  48.722   3.841  1.00 63.19           H  
ATOM     70  HA  SER C  52      22.021  50.254   5.764  1.00 62.44           H  
ATOM     71  HB2 SER C  52      21.662  50.498   3.222  1.00 60.90           H  
ATOM     72  HB3 SER C  52      20.242  50.192   4.227  1.00 60.90           H  
ATOM     73  HG  SER C  52      21.630  48.222   2.709  1.00 59.34           H  
ATOM     74  N   LEU C  53      21.747  47.005   5.163  1.00 60.35           N  
ATOM     75  CA  LEU C  53      21.075  45.788   5.560  1.00 57.88           C  
ATOM     76  C   LEU C  53      21.497  45.321   6.985  1.00 55.55           C  
ATOM     77  O   LEU C  53      20.613  44.882   7.718  1.00 56.18           O  
ATOM     78  CB  LEU C  53      21.255  44.648   4.548  1.00  0.00           C  
ATOM     79  CG  LEU C  53      20.517  44.861   3.211  1.00  0.00           C  
ATOM     80  CD1 LEU C  53      20.950  43.790   2.205  1.00  0.00           C  
ATOM     81  CD2 LEU C  53      18.996  44.827   3.374  1.00  0.00           C  
ATOM     82  H   LEU C  53      22.455  46.985   4.430  1.00 60.35           H  
ATOM     83  HA  LEU C  53      20.014  46.048   5.654  1.00 57.88           H  
ATOM     84  HB2 LEU C  53      22.323  44.510   4.340  1.00  0.00           H  
ATOM     85  HB3 LEU C  53      20.913  43.706   4.997  1.00  0.00           H  
ATOM     86  HG  LEU C  53      20.792  45.835   2.795  1.00  0.00           H  
ATOM     87 HD11 LEU C  53      22.032  43.828   2.039  1.00  0.00           H  
ATOM     88 HD12 LEU C  53      20.695  42.786   2.560  1.00  0.00           H  
ATOM     89 HD13 LEU C  53      20.460  43.944   1.238  1.00  0.00           H  
ATOM     90 HD21 LEU C  53      18.668  43.895   3.847  1.00  0.00           H  
ATOM     91 HD22 LEU C  53      18.639  45.662   3.982  1.00  0.00           H  
ATOM     92 HD23 LEU C  53      18.500  44.903   2.400  1.00  0.00           H  
ATOM     93  N   PRO C  54      22.794  45.388   7.376  1.00 54.02           N  
ATOM     94  CA  PRO C  54      23.169  45.028   8.752  1.00 52.73           C  
ATOM     95  C   PRO C  54      22.466  45.894   9.823  1.00 53.51           C  
ATOM     96  O   PRO C  54      22.235  45.444  10.939  1.00 55.86           O  
ATOM     97  CB  PRO C  54      24.684  45.252   8.808  1.00 52.12           C  
ATOM     98  CG  PRO C  54      25.125  45.119   7.358  1.00 54.27           C  
ATOM     99  CD  PRO C  54      23.971  45.745   6.593  1.00 55.54           C  
ATOM    100  HA  PRO C  54      22.902  43.976   8.910  1.00 52.73           H  
ATOM    101  HB2 PRO C  54      24.929  46.255   9.179  1.00 52.12           H  
ATOM    102  HB3 PRO C  54      25.183  44.531   9.461  1.00 52.12           H  
ATOM    103  HG2 PRO C  54      25.217  44.059   7.095  1.00 54.27           H  
ATOM    104  HG3 PRO C  54      26.081  45.608   7.156  1.00 54.27           H  
ATOM    105  HD2 PRO C  54      23.907  45.381   5.569  1.00 55.54           H  
ATOM    106  HD3 PRO C  54      24.063  46.835   6.597  1.00 55.54           H  
ATOM    107  N   THR C  55      22.202  47.152   9.481  1.00 54.60           N  
ATOM    108  CA  THR C  55      21.609  48.144  10.389  1.00 53.79           C  
ATOM    109  C   THR C  55      20.095  48.333  10.093  1.00 52.29           C  
ATOM    110  O   THR C  55      19.463  49.291  10.557  1.00 53.25           O  
ATOM    111  CB  THR C  55      22.432  49.450  10.453  1.00 54.49           C  
ATOM    112  OG1 THR C  55      22.312  50.045  11.755  1.00 51.83           O  
ATOM    113  CG2 THR C  55      22.118  50.487   9.380  1.00 53.56           C  
ATOM    114  H   THR C  55      22.374  47.451   8.532  1.00 54.60           H  
ATOM    115  HA  THR C  55      21.621  47.704  11.395  1.00 53.79           H  
ATOM    116  HB  THR C  55      23.491  49.182  10.358  1.00 54.49           H  
ATOM    117 HG21 THR C  55      22.252  50.082   8.378  1.00 53.56           H  
ATOM    118 HG22 THR C  55      21.104  50.884   9.476  1.00 53.56           H  
ATOM    119 HG23 THR C  55      22.785  51.350   9.479  1.00 53.56           H  
ATOM    120  HG1 THR C  55      22.576  50.983  11.678  1.00 51.83           H  
ATOM    121  N   SER C  56      19.512  47.290   9.498  1.00 50.76           N  
ATOM    122  CA  SER C  56      18.059  47.130   9.449  1.00 49.85           C  
ATOM    123  C   SER C  56      17.568  46.494  10.773  1.00 47.79           C  
ATOM    124  O   SER C  56      16.389  46.536  11.113  1.00 48.76           O  
ATOM    125  CB  SER C  56      17.602  46.242   8.284  1.00 50.16           C  
ATOM    126  OG  SER C  56      18.082  44.897   8.401  1.00 49.57           O  
ATOM    127  H   SER C  56      20.097  46.567   9.102  1.00 50.76           H  
ATOM    128  HA  SER C  56      17.599  48.121   9.366  1.00 49.85           H  
ATOM    129  HB2 SER C  56      17.944  46.646   7.324  1.00 50.16           H  
ATOM    130  HB3 SER C  56      16.509  46.188   8.258  1.00 50.16           H  
ATOM    131  HG  SER C  56      19.013  44.893   8.073  1.00 49.57           H  
ATOM    132  N   HIS C  57      18.479  45.747  11.400  1.00 45.59           N  
ATOM    133  CA  HIS C  57      18.311  45.075  12.690  1.00 43.78           C  
ATOM    134  C   HIS C  57      17.472  43.783  12.576  1.00 43.41           C  
ATOM    135  O   HIS C  57      16.926  43.283  13.562  1.00 42.92           O  
ATOM    136  CB  HIS C  57      17.872  45.976  13.847  1.00 42.77           C  
ATOM    137  CG  HIS C  57      18.740  47.174  13.967  1.00 41.48           C  
ATOM    138  ND1 HIS C  57      19.975  47.149  14.483  1.00 40.42           N  
ATOM    139  CD2 HIS C  57      18.528  48.473  13.517  1.00 41.75           C  
ATOM    140  CE1 HIS C  57      20.533  48.364  14.363  1.00 40.70           C  
ATOM    141  NE2 HIS C  57      19.646  49.173  13.773  1.00 41.38           N  
ATOM    142  H   HIS C  57      19.377  45.618  10.955  1.00 45.59           H  
ATOM    143  HA  HIS C  57      19.319  44.717  12.916  1.00 43.78           H  
ATOM    144  HB2 HIS C  57      17.904  45.416  14.790  1.00 42.77           H  
ATOM    145  HB3 HIS C  57      16.832  46.285  13.715  1.00 42.77           H  
ATOM    146  HD2 HIS C  57      17.631  48.849  13.049  1.00 41.75           H  
ATOM    147  HE2 HIS C  57      19.793  50.148  13.556  1.00 41.38           H  
ATOM    148  HE1 HIS C  57      21.525  48.640  14.688  1.00 40.70           H  
ATOM    149  N   THR C  58      17.594  43.159  11.414  1.00 43.25           N  
ATOM    150  CA  THR C  58      16.950  41.879  11.082  1.00 44.94           C  
ATOM    151  C   THR C  58      17.802  40.651  11.522  1.00 45.50           C  
ATOM    152  O   THR C  58      17.405  39.493  11.303  1.00 46.28           O  
ATOM    153  CB  THR C  58      16.623  41.795   9.578  1.00 46.26           C  
ATOM    154  OG1 THR C  58      17.753  42.234   8.809  1.00 47.17           O  
ATOM    155  CG2 THR C  58      15.400  42.634   9.217  1.00 46.45           C  
ATOM    156  H   THR C  58      18.179  43.570  10.701  1.00 43.25           H  
ATOM    157  HA  THR C  58      16.025  41.804  11.670  1.00 44.94           H  
ATOM    158  HB  THR C  58      16.426  40.759   9.286  1.00 46.26           H  
ATOM    159 HG21 THR C  58      14.509  42.280   9.744  1.00 46.45           H  
ATOM    160 HG22 THR C  58      15.554  43.691   9.462  1.00 46.45           H  
ATOM    161 HG23 THR C  58      15.211  42.586   8.139  1.00 46.45           H  
ATOM    162  HG1 THR C  58      17.638  43.185   8.590  1.00 47.17           H  
ATOM    163  N   TYR C  59      18.879  40.937  12.262  1.00 43.87           N  
ATOM    164  CA  TYR C  59      19.711  39.911  12.902  1.00 43.68           C  
ATOM    165  C   TYR C  59      19.044  39.330  14.183  1.00 45.69           C  
ATOM    166  O   TYR C  59      19.585  38.420  14.824  1.00 46.25           O  
ATOM    167  CB  TYR C  59      21.150  40.385  13.203  1.00 42.43           C  
ATOM    168  CG  TYR C  59      21.221  41.648  14.033  1.00 42.08           C  
ATOM    169  CD1 TYR C  59      20.825  41.654  15.373  1.00 41.00           C  
ATOM    170  CD2 TYR C  59      21.571  42.863  13.442  1.00 42.28           C  
ATOM    171  CE1 TYR C  59      20.781  42.833  16.098  1.00 41.80           C  
ATOM    172  CE2 TYR C  59      21.535  44.049  14.157  1.00 42.28           C  
ATOM    173  CZ  TYR C  59      21.145  44.034  15.483  1.00 42.50           C  
ATOM    174  OH  TYR C  59      20.991  45.184  16.196  1.00 42.63           O  
ATOM    175  H   TYR C  59      19.124  41.909  12.387  1.00 43.87           H  
ATOM    176  HA  TYR C  59      19.771  39.066  12.203  1.00 43.68           H  
ATOM    177  HB2 TYR C  59      21.715  39.599  13.721  1.00 42.43           H  
ATOM    178  HB3 TYR C  59      21.671  40.552  12.251  1.00 42.43           H  
ATOM    179  HD1 TYR C  59      20.548  40.725  15.851  1.00 41.00           H  
ATOM    180  HD2 TYR C  59      21.876  42.879  12.406  1.00 42.28           H  
ATOM    181  HE1 TYR C  59      20.469  42.824  17.132  1.00 41.80           H  
ATOM    182  HE2 TYR C  59      21.809  44.979  13.682  1.00 42.28           H  
ATOM    183  HH  TYR C  59      20.792  45.905  15.549  1.00 42.63           H  
ATOM    184  N   LEU C  60      17.852  39.817  14.482  1.00 47.94           N  
ATOM    185  CA  LEU C  60      17.003  39.326  15.563  1.00 49.52           C  
ATOM    186  C   LEU C  60      16.090  38.185  15.039  1.00 54.04           C  
ATOM    187  O   LEU C  60      15.441  37.492  15.790  1.00 56.18           O  
ATOM    188  CB  LEU C  60      16.114  40.446  16.124  1.00 48.21           C  
ATOM    189  CG  LEU C  60      16.881  41.648  16.705  1.00 46.96           C  
ATOM    190  CD1 LEU C  60      15.889  42.690  17.230  1.00 46.38           C  
ATOM    191  CD2 LEU C  60      17.841  41.231  17.814  1.00 47.46           C  
ATOM    192  H   LEU C  60      17.457  40.531  13.887  1.00 47.94           H  
ATOM    193  HA  LEU C  60      17.633  38.887  16.344  1.00 49.52           H  
ATOM    194  HB2 LEU C  60      15.442  40.805  15.332  1.00 48.21           H  
ATOM    195  HB3 LEU C  60      15.464  40.026  16.902  1.00 48.21           H  
ATOM    196  HG  LEU C  60      17.468  42.123  15.910  1.00 46.96           H  
ATOM    197 HD11 LEU C  60      15.224  43.032  16.430  1.00 46.38           H  
ATOM    198 HD12 LEU C  60      15.269  42.279  18.033  1.00 46.38           H  
ATOM    199 HD13 LEU C  60      16.414  43.567  17.623  1.00 46.38           H  
ATOM    200 HD21 LEU C  60      17.338  40.613  18.559  1.00 47.46           H  
ATOM    201 HD22 LEU C  60      18.680  40.651  17.420  1.00 47.46           H  
ATOM    202 HD23 LEU C  60      18.254  42.107  18.318  1.00 47.46           H  
ATOM    203  N   GLY C  61      15.998  38.087  13.733  1.00 56.30           N  
ATOM    204  CA  GLY C  61      15.096  37.221  12.997  1.00 58.95           C  
ATOM    205  C   GLY C  61      14.679  37.960  11.720  1.00 62.48           C  
ATOM    206  O   GLY C  61      14.341  39.119  11.751  1.00 60.72           O  
ATOM    207  H   GLY C  61      16.589  38.656  13.144  1.00 56.30           H  
ATOM    208  HA2 GLY C  61      15.635  36.298  12.762  1.00 58.95           H  
ATOM    209  HA3 GLY C  61      14.208  36.987  13.590  1.00 58.95           H  
ATOM    210  N   ALA C  62      14.677  37.250  10.618  1.00 66.56           N  
ATOM    211  CA  ALA C  62      14.447  37.835   9.291  1.00 70.05           C  
ATOM    212  C   ALA C  62      12.938  37.777   8.982  1.00 71.12           C  
ATOM    213  O   ALA C  62      12.453  37.032   8.150  1.00 71.48           O  
ATOM    214  CB  ALA C  62      15.270  37.109   8.236  1.00 70.70           C  
ATOM    215  H   ALA C  62      14.782  36.247  10.672  1.00 66.56           H  
ATOM    216  HA  ALA C  62      14.742  38.891   9.308  1.00 70.05           H  
ATOM    217  HB1 ALA C  62      16.340  37.183   8.461  1.00 70.70           H  
ATOM    218  HB2 ALA C  62      15.014  36.044   8.191  1.00 70.70           H  
ATOM    219  HB3 ALA C  62      15.098  37.537   7.243  1.00 70.70           H  
ATOM    220  N   ASP C  63      12.198  38.481   9.821  1.00 74.01           N  
ATOM    221  CA  ASP C  63      10.762  38.757   9.609  1.00 78.30           C  
ATOM    222  C   ASP C  63      10.423  39.835  10.670  1.00 78.02           C  
ATOM    223  O   ASP C  63      10.778  39.700  11.817  1.00 77.76           O  
ATOM    224  CB  ASP C  63       9.935  37.507   9.852  1.00  0.00           C  
ATOM    225  CG  ASP C  63       8.488  37.886   9.798  1.00  0.00           C  
ATOM    226  OD1 ASP C  63       8.040  38.693   8.987  1.00  0.00           O  
ATOM    227  OD2 ASP C  63       7.710  37.283  10.744  1.00  0.00           O1-
ATOM    228  H   ASP C  63      12.487  38.833  10.736  1.00 74.01           H  
ATOM    229  HA  ASP C  63      10.638  39.146   8.592  1.00 78.30           H  
ATOM    230  HB2 ASP C  63      10.183  37.068  10.824  1.00  0.00           H  
ATOM    231  HB3 ASP C  63      10.121  36.742   9.091  1.00  0.00           H  
ATOM    232  N   MET C  64       9.809  40.915  10.222  1.00 75.05           N  
ATOM    233  CA  MET C  64       9.563  42.109  11.031  1.00 74.24           C  
ATOM    234  C   MET C  64       8.793  43.148  10.168  1.00 76.07           C  
ATOM    235  O   MET C  64       8.766  43.057   8.970  1.00 77.36           O  
ATOM    236  CB  MET C  64      10.877  42.700  11.603  1.00 71.46           C  
ATOM    237  CG  MET C  64      10.770  42.856  13.121  1.00 70.62           C  
ATOM    238  SD  MET C  64      12.334  43.466  13.832  1.00 67.60           S  
ATOM    239  CE  MET C  64      11.756  43.783  15.515  1.00 65.57           C  
ATOM    240  H   MET C  64       9.441  40.925   9.282  1.00 75.05           H  
ATOM    241  HA  MET C  64       8.888  41.796  11.839  1.00 74.24           H  
ATOM    242  HB2 MET C  64      11.103  43.670  11.143  1.00 71.46           H  
ATOM    243  HB3 MET C  64      11.734  42.057  11.365  1.00 71.46           H  
ATOM    244  HG2 MET C  64      10.545  41.892  13.587  1.00 70.62           H  
ATOM    245  HG3 MET C  64       9.970  43.560  13.372  1.00 70.62           H  
ATOM    246  HE1 MET C  64      11.056  44.621  15.522  1.00 65.57           H  
ATOM    247  HE2 MET C  64      11.269  42.894  15.921  1.00 65.57           H  
ATOM    248  HE3 MET C  64      12.610  44.038  16.148  1.00 65.57           H  
ATOM    249  N   GLU C  65       8.369  44.226  10.809  1.00 76.92           N  
ATOM    250  CA  GLU C  65       7.289  45.179  10.577  1.00 76.70           C  
ATOM    251  C   GLU C  65       7.808  46.448  11.293  1.00 77.37           C  
ATOM    252  O   GLU C  65       8.531  46.361  12.284  1.00 77.16           O  
ATOM    253  CB  GLU C  65       5.962  44.668  11.131  1.00  0.00           C  
ATOM    254  CG  GLU C  65       4.803  45.655  11.030  1.00  0.00           C  
ATOM    255  CD  GLU C  65       4.631  46.170   9.624  1.00  0.00           C  
ATOM    256  OE1 GLU C  65       3.856  45.653   8.822  1.00  0.00           O  
ATOM    257  OE2 GLU C  65       5.399  47.255   9.315  1.00  0.00           O1-
ATOM    258  H   GLU C  65       9.160  44.446  11.421  1.00 76.92           H  
ATOM    259  HA  GLU C  65       7.238  45.342   9.495  1.00 76.70           H  
ATOM    260  HB2 GLU C  65       6.083  44.392  12.186  1.00  0.00           H  
ATOM    261  HB3 GLU C  65       5.693  43.743  10.604  1.00  0.00           H  
ATOM    262  HG2 GLU C  65       4.962  46.499  11.710  1.00  0.00           H  
ATOM    263  HG3 GLU C  65       3.876  45.165  11.350  1.00  0.00           H  
ATOM    264  N   GLU C  66       7.563  47.605  10.680  1.00 79.30           N  
ATOM    265  CA  GLU C  66       8.312  48.838  10.928  1.00 76.55           C  
ATOM    266  C   GLU C  66       7.370  50.070  11.104  1.00 76.94           C  
ATOM    267  O   GLU C  66       7.712  51.188  10.728  1.00 79.92           O  
ATOM    268  CB  GLU C  66       9.305  49.090   9.769  1.00 76.24           C  
ATOM    269  CG  GLU C  66      10.233  47.922   9.415  1.00 77.82           C  
ATOM    270  CD  GLU C  66      11.365  47.618  10.368  1.00 79.26           C  
ATOM    271  OE1 GLU C  66      11.860  48.556  11.030  1.00 80.84           O  
ATOM    272  OE2 GLU C  66      11.817  46.450  10.382  1.00 80.13           O1-
ATOM    273  H   GLU C  66       6.880  47.636   9.937  1.00 79.30           H  
ATOM    274  HA  GLU C  66       8.875  48.739  11.861  1.00 76.55           H  
ATOM    275  HB2 GLU C  66       8.727  49.337   8.868  1.00 76.24           H  
ATOM    276  HB3 GLU C  66       9.904  49.981   9.995  1.00 76.24           H  
ATOM    277  HG2 GLU C  66      10.718  48.166   8.460  1.00 77.82           H  
ATOM    278  HG3 GLU C  66       9.657  47.010   9.227  1.00 77.82           H  
ATOM    279  N   PHE C  67       6.251  49.842  11.788  1.00 76.01           N  
ATOM    280  CA  PHE C  67       5.210  50.858  12.019  1.00 78.64           C  
ATOM    281  C   PHE C  67       5.696  52.173  12.713  1.00 81.03           C  
ATOM    282  O   PHE C  67       5.734  52.265  13.947  1.00 81.08           O  
ATOM    283  CB  PHE C  67       4.077  50.315  12.926  1.00 78.72           C  
ATOM    284  CG  PHE C  67       3.113  49.273  12.404  1.00 81.23           C  
ATOM    285  CD1 PHE C  67       3.003  48.926  11.055  1.00 83.44           C  
ATOM    286  CD2 PHE C  67       2.258  48.671  13.322  1.00 80.03           C  
ATOM    287  CE1 PHE C  67       2.062  47.999  10.637  1.00 84.13           C  
ATOM    288  CE2 PHE C  67       1.311  47.745  12.907  1.00 80.52           C  
ATOM    289  CZ  PHE C  67       1.213  47.409  11.564  1.00 83.00           C  
ATOM    290  H   PHE C  67       6.040  48.901  12.088  1.00 76.01           H  
ATOM    291  HA  PHE C  67       4.817  51.145  11.036  1.00 78.64           H  
ATOM    292  HB2 PHE C  67       4.536  49.909  13.839  1.00 78.72           H  
ATOM    293  HB3 PHE C  67       3.450  51.162  13.240  1.00 78.72           H  
ATOM    294  HD1 PHE C  67       3.658  49.385  10.330  1.00 83.44           H  
ATOM    295  HD2 PHE C  67       2.332  48.926  14.369  1.00 80.03           H  
ATOM    296  HE1 PHE C  67       1.988  47.736   9.592  1.00 84.13           H  
ATOM    297  HE2 PHE C  67       0.651  47.285  13.628  1.00 80.52           H  
ATOM    298  HZ  PHE C  67       0.477  46.689  11.240  1.00 83.00           H  
ATOM    299  N   HIS C  68       6.229  53.075  11.881  1.00 83.18           N  
ATOM    300  CA  HIS C  68       5.935  54.482  11.661  1.00 81.59           C  
ATOM    301  C   HIS C  68       6.039  55.363  12.938  1.00 80.53           C  
ATOM    302  O   HIS C  68       5.406  55.082  13.961  1.00 78.58           O  
ATOM    303  CB  HIS C  68       4.554  54.682  11.024  1.00  0.00           C  
ATOM    304  CG  HIS C  68       4.371  56.078  10.561  1.00  0.00           C  
ATOM    305  ND1 HIS C  68       5.315  56.700   9.775  1.00  0.00           N  
ATOM    306  CE1 HIS C  68       4.921  57.973   9.597  1.00  0.00           C  
ATOM    307  NE2 HIS C  68       3.758  58.211  10.230  1.00  0.00           N  
ATOM    308  CD2 HIS C  68       3.407  57.008  10.847  1.00  0.00           C  
ATOM    309  H   HIS C  68       7.006  52.524  11.454  1.00 83.18           H  
ATOM    310  HA  HIS C  68       6.713  54.807  10.958  1.00 81.59           H  
ATOM    311  HB2 HIS C  68       3.763  54.415  11.737  1.00  0.00           H  
ATOM    312  HB3 HIS C  68       4.439  54.011  10.164  1.00  0.00           H  
ATOM    313  HD2 HIS C  68       2.524  56.838  11.445  1.00  0.00           H  
ATOM    314  HE2 HIS C  68       3.245  59.081  10.254  1.00  0.00           H  
ATOM    315  HE1 HIS C  68       5.465  58.707   9.023  1.00  0.00           H  
ATOM    316  N   GLY C  69       6.783  56.459  12.821  1.00 80.19           N  
ATOM    317  CA  GLY C  69       7.031  57.385  13.922  1.00 78.74           C  
ATOM    318  C   GLY C  69       5.899  58.420  13.969  1.00 78.89           C  
ATOM    319  O   GLY C  69       5.430  58.889  12.919  1.00 76.89           O  
ATOM    320  H   GLY C  69       7.131  56.714  11.908  1.00 80.19           H  
ATOM    321  HA2 GLY C  69       7.097  56.825  14.858  1.00 78.74           H  
ATOM    322  HA3 GLY C  69       7.976  57.902  13.731  1.00 78.74           H  
ATOM    323  N   ARG C  70       5.412  58.698  15.173  1.00 78.05           N  
ATOM    324  CA  ARG C  70       4.248  59.543  15.363  1.00 78.54           C  
ATOM    325  C   ARG C  70       4.206  60.485  16.583  1.00 77.91           C  
ATOM    326  O   ARG C  70       3.244  61.249  16.666  1.00 84.55           O  
ATOM    327  CB  ARG C  70       2.944  58.691  15.327  1.00 82.35           C  
ATOM    328  CG  ARG C  70       2.907  57.419  16.192  1.00 84.49           C  
ATOM    329  CD  ARG C  70       2.935  57.588  17.708  1.00 87.14           C  
ATOM    330  NE  ARG C  70       1.603  57.738  18.328  1.00 91.57           N  
ATOM    331  CZ  ARG C  70       1.019  58.864  18.746  1.00 93.32           C  
ATOM    332  NH1 ARG C  70       1.455  60.052  18.340  1.00 92.51           N  
ATOM    333  NH2 ARG C  70      -0.010  58.802  19.582  1.00 93.24           N1+
ATOM    334  H   ARG C  70       5.814  58.250  15.984  1.00 78.05           H  
ATOM    335  HA  ARG C  70       4.201  60.231  14.507  1.00 78.54           H  
ATOM    336  HB2 ARG C  70       2.070  59.309  15.561  1.00 82.35           H  
ATOM    337  HB3 ARG C  70       2.803  58.363  14.288  1.00 82.35           H  
ATOM    338  HG2 ARG C  70       3.755  56.786  15.904  1.00 84.49           H  
ATOM    339  HG3 ARG C  70       2.007  56.851  15.922  1.00 84.49           H  
ATOM    340  HD2 ARG C  70       3.588  58.368  18.071  1.00 87.14           H  
ATOM    341  HD3 ARG C  70       3.339  56.660  18.130  1.00 87.14           H  
ATOM    342  HE  ARG C  70       1.230  56.864  18.671  1.00 91.57           H  
ATOM    343 HH11 ARG C  70       1.004  60.894  18.667  1.00 92.51           H  
ATOM    344 HH12 ARG C  70       2.237  60.112  17.704  1.00 92.51           H  
ATOM    345 HH21 ARG C  70      -0.350  57.906  19.900  1.00 93.24           H  
ATOM    346 HH22 ARG C  70      -0.454  59.652  19.900  1.00 93.24           H  
ATOM    347  N   THR C  71       4.996  60.218  17.615  1.00 73.14           N  
ATOM    348  CA  THR C  71       4.865  60.930  18.895  1.00 74.03           C  
ATOM    349  C   THR C  71       5.825  62.120  19.073  1.00 73.14           C  
ATOM    350  O   THR C  71       7.024  62.053  18.787  1.00 73.84           O  
ATOM    351  CB  THR C  71       4.866  59.966  20.121  1.00 73.41           C  
ATOM    352  OG1 THR C  71       3.515  59.886  20.626  1.00 68.61           O  
ATOM    353  CG2 THR C  71       5.791  60.365  21.264  1.00 72.69           C  
ATOM    354  H   THR C  71       5.634  59.436  17.571  1.00 73.14           H  
ATOM    355  HA  THR C  71       3.863  61.377  18.874  1.00 74.03           H  
ATOM    356  HB  THR C  71       5.131  58.951  19.806  1.00 73.41           H  
ATOM    357 HG21 THR C  71       6.841  60.354  20.960  1.00 72.69           H  
ATOM    358 HG22 THR C  71       5.537  61.350  21.664  1.00 72.69           H  
ATOM    359 HG23 THR C  71       5.670  59.674  22.097  1.00 72.69           H  
ATOM    360  HG1 THR C  71       3.553  59.484  21.536  1.00 68.61           H  
ATOM    361  N   LEU C  72       5.263  63.156  19.702  1.00 71.99           N  
ATOM    362  CA  LEU C  72       5.955  64.272  20.338  1.00 70.44           C  
ATOM    363  C   LEU C  72       5.035  64.607  21.535  1.00 71.18           C  
ATOM    364  O   LEU C  72       3.809  64.555  21.426  1.00 74.27           O  
ATOM    365  CB  LEU C  72       6.094  65.502  19.439  1.00 69.65           C  
ATOM    366  CG  LEU C  72       7.148  65.377  18.322  1.00 68.28           C  
ATOM    367  CD1 LEU C  72       7.080  66.605  17.409  1.00 65.30           C  
ATOM    368  CD2 LEU C  72       8.568  65.233  18.876  1.00 65.20           C  
ATOM    369  H   LEU C  72       4.261  63.156  19.822  1.00 71.99           H  
ATOM    370  HA  LEU C  72       6.920  63.915  20.707  1.00 70.44           H  
ATOM    371  HB2 LEU C  72       5.118  65.724  18.986  1.00 69.65           H  
ATOM    372  HB3 LEU C  72       6.342  66.373  20.061  1.00 69.65           H  
ATOM    373  HG  LEU C  72       6.922  64.499  17.707  1.00 68.28           H  
ATOM    374 HD11 LEU C  72       6.083  66.706  16.967  1.00 65.30           H  
ATOM    375 HD12 LEU C  72       7.301  67.525  17.962  1.00 65.30           H  
ATOM    376 HD13 LEU C  72       7.800  66.521  16.589  1.00 65.30           H  
ATOM    377 HD21 LEU C  72       8.826  66.073  19.531  1.00 65.20           H  
ATOM    378 HD22 LEU C  72       8.688  64.309  19.448  1.00 65.20           H  
ATOM    379 HD23 LEU C  72       9.300  65.204  18.062  1.00 65.20           H  
ATOM    380  N   HIS C  73       5.651  64.881  22.680  1.00 69.48           N  
ATOM    381  CA  HIS C  73       4.967  65.183  23.940  1.00 70.72           C  
ATOM    382  C   HIS C  73       5.057  66.701  24.195  1.00 69.44           C  
ATOM    383  O   HIS C  73       5.776  67.435  23.527  1.00 67.03           O  
ATOM    384  CB  HIS C  73       5.560  64.389  25.111  1.00 71.12           C  
ATOM    385  CG  HIS C  73       5.327  62.918  25.046  1.00 71.33           C  
ATOM    386  ND1 HIS C  73       6.010  62.056  25.823  1.00 72.97           N  
ATOM    387  CD2 HIS C  73       4.452  62.148  24.284  1.00 69.56           C  
ATOM    388  CE1 HIS C  73       5.598  60.800  25.571  1.00 71.91           C  
ATOM    389  NE2 HIS C  73       4.643  60.857  24.632  1.00 70.20           N  
ATOM    390  H   HIS C  73       6.661  64.902  22.697  1.00 69.48           H  
ATOM    391  HA  HIS C  73       3.900  64.950  23.830  1.00 70.72           H  
ATOM    392  HB2 HIS C  73       5.143  64.743  26.061  1.00 71.12           H  
ATOM    393  HB3 HIS C  73       6.641  64.569  25.164  1.00 71.12           H  
ATOM    394  HD2 HIS C  73       3.750  62.516  23.550  1.00 69.56           H  
ATOM    395  HE2 HIS C  73       4.148  60.065  24.249  1.00 70.20           H  
ATOM    396  HE1 HIS C  73       5.972  59.903  26.042  1.00 71.91           H  
ATOM    397  N   ASP C  74       4.289  67.149  25.189  1.00 72.21           N  
ATOM    398  CA  ASP C  74       4.140  68.542  25.561  1.00 72.62           C  
ATOM    399  C   ASP C  74       5.336  68.964  26.456  1.00 72.43           C  
ATOM    400  O   ASP C  74       5.622  68.358  27.494  1.00 70.85           O  
ATOM    401  CB  ASP C  74       2.789  68.830  26.205  1.00 74.18           C  
ATOM    402  CG  ASP C  74       2.311  67.845  27.243  1.00 77.69           C  
ATOM    403  OD1 ASP C  74       2.689  66.651  27.186  1.00 79.92           O  
ATOM    404  OD2 ASP C  74       1.522  68.259  28.128  1.00 77.22           O1-
ATOM    405  H   ASP C  74       3.786  66.490  25.766  1.00 72.21           H  
ATOM    406  HA  ASP C  74       4.194  69.127  24.632  1.00 72.62           H  
ATOM    407  HB2 ASP C  74       2.019  68.829  25.422  1.00 74.18           H  
ATOM    408  HB3 ASP C  74       2.796  69.836  26.643  1.00 74.18           H  
ATOM    409  N   ASP C  75       6.001  70.026  26.011  1.00 73.59           N  
ATOM    410  CA  ASP C  75       7.309  70.439  26.526  1.00 74.24           C  
ATOM    411  C   ASP C  75       7.082  71.223  27.846  1.00 75.35           C  
ATOM    412  O   ASP C  75       6.174  72.046  27.956  1.00 75.04           O  
ATOM    413  CB  ASP C  75       8.049  71.320  25.535  1.00 74.30           C  
ATOM    414  CG  ASP C  75       8.849  70.538  24.526  1.00 73.53           C  
ATOM    415  OD1 ASP C  75       9.364  69.442  24.858  1.00 72.46           O  
ATOM    416  OD2 ASP C  75       9.014  71.048  23.399  1.00 75.34           O1-
ATOM    417  H   ASP C  75       5.568  70.604  25.305  1.00 73.59           H  
ATOM    418  HA  ASP C  75       7.865  69.526  26.759  1.00 74.24           H  
ATOM    419  HB2 ASP C  75       8.764  71.958  26.067  1.00 74.30           H  
ATOM    420  HB3 ASP C  75       7.357  71.994  25.015  1.00 74.30           H  
ATOM    421  N   ASP C  76       7.881  70.843  28.847  1.00 76.91           N  
ATOM    422  CA  ASP C  76       7.879  71.317  30.237  1.00 77.90           C  
ATOM    423  C   ASP C  76       6.565  70.920  30.966  1.00 77.41           C  
ATOM    424  O   ASP C  76       6.230  71.430  32.036  1.00 78.37           O  
ATOM    425  CB  ASP C  76       8.308  72.769  30.388  1.00 80.70           C  
ATOM    426  CG  ASP C  76       9.779  72.747  30.732  1.00 82.19           C  
ATOM    427  OD1 ASP C  76      10.590  73.221  29.908  1.00 83.01           O  
ATOM    428  OD2 ASP C  76      10.131  72.277  31.833  1.00 83.03           O1-
ATOM    429  H   ASP C  76       8.571  70.133  28.646  1.00 76.91           H  
ATOM    430  HA  ASP C  76       8.606  70.662  30.735  1.00 77.90           H  
ATOM    431  HB2 ASP C  76       7.782  73.273  31.206  1.00 80.70           H  
ATOM    432  HB3 ASP C  76       8.136  73.352  29.477  1.00 80.70           H  
ATOM    433  N   SER C  77       5.951  69.862  30.438  1.00 76.70           N  
ATOM    434  CA  SER C  77       4.776  69.237  31.025  1.00 77.76           C  
ATOM    435  C   SER C  77       5.236  68.046  31.889  1.00 77.07           C  
ATOM    436  O   SER C  77       6.291  67.445  31.684  1.00 77.45           O  
ATOM    437  CB  SER C  77       3.790  68.747  29.979  1.00 78.02           C  
ATOM    438  OG  SER C  77       2.492  68.570  30.552  1.00 83.17           O  
ATOM    439  H   SER C  77       6.336  69.445  29.603  1.00 76.70           H  
ATOM    440  HA  SER C  77       4.284  69.967  31.679  1.00 77.76           H  
ATOM    441  HB2 SER C  77       4.107  67.792  29.547  1.00 78.02           H  
ATOM    442  HB3 SER C  77       3.701  69.494  29.183  1.00 78.02           H  
ATOM    443  HG  SER C  77       1.913  68.395  29.758  1.00 83.17           H  
ATOM    444  N   CYS C  78       4.454  67.809  32.943  1.00 76.42           N  
ATOM    445  CA  CYS C  78       4.720  66.770  33.939  1.00 75.05           C  
ATOM    446  C   CYS C  78       4.101  65.400  33.546  1.00 72.13           C  
ATOM    447  O   CYS C  78       3.172  64.915  34.195  1.00 72.52           O  
ATOM    448  CB  CYS C  78       4.183  67.197  35.314  1.00 80.11           C  
ATOM    449  SG  CYS C  78       5.043  68.647  36.005  1.00 88.10           S  
ATOM    450  H   CYS C  78       3.680  68.430  33.130  1.00 76.42           H  
ATOM    451  HA  CYS C  78       5.803  66.631  34.015  1.00 75.05           H  
ATOM    452  HB2 CYS C  78       4.288  66.388  36.043  1.00 80.11           H  
ATOM    453  HB3 CYS C  78       3.117  67.443  35.250  1.00 80.11           H  
ATOM    454  HG  CYS C  78       5.092  69.369  34.871  1.00 88.10           H  
ATOM    455  N   GLN C  79       4.675  64.800  32.509  1.00 68.43           N  
ATOM    456  CA  GLN C  79       4.223  63.513  31.966  1.00 66.12           C  
ATOM    457  C   GLN C  79       4.661  62.302  32.854  1.00 65.79           C  
ATOM    458  O   GLN C  79       5.341  62.472  33.867  1.00 66.03           O  
ATOM    459  CB  GLN C  79       4.701  63.340  30.512  1.00 62.77           C  
ATOM    460  CG  GLN C  79       3.919  64.214  29.526  1.00 62.50           C  
ATOM    461  CD  GLN C  79       2.463  63.796  29.417  1.00 63.23           C  
ATOM    462  OE1 GLN C  79       2.009  62.824  30.025  1.00 63.00           O  
ATOM    463  NE2 GLN C  79       1.718  64.564  28.637  1.00 63.94           N  
ATOM    464  H   GLN C  79       5.460  65.253  32.062  1.00 68.43           H  
ATOM    465  HA  GLN C  79       3.129  63.522  32.026  1.00 66.12           H  
ATOM    466  HB2 GLN C  79       5.766  63.594  30.445  1.00 62.77           H  
ATOM    467  HB3 GLN C  79       4.620  62.294  30.194  1.00 62.77           H  
ATOM    468  HG2 GLN C  79       4.369  64.125  28.531  1.00 62.50           H  
ATOM    469  HG3 GLN C  79       3.967  65.268  29.820  1.00 62.50           H  
ATOM    470 HE21 GLN C  79       0.735  64.363  28.522  1.00 63.94           H  
ATOM    471 HE22 GLN C  79       2.132  65.350  28.158  1.00 63.94           H  
ATOM    472  N   VAL C  80       4.150  61.129  32.502  1.00 65.99           N  
ATOM    473  CA  VAL C  80       4.461  59.836  33.144  1.00 64.84           C  
ATOM    474  C   VAL C  80       4.851  58.865  32.013  1.00 63.01           C  
ATOM    475  O   VAL C  80       4.118  58.748  31.027  1.00 63.53           O  
ATOM    476  CB  VAL C  80       3.238  59.260  33.901  1.00 66.11           C  
ATOM    477  CG1 VAL C  80       3.548  57.895  34.531  1.00 66.60           C  
ATOM    478  CG2 VAL C  80       2.740  60.202  34.998  1.00 66.02           C  
ATOM    479  H   VAL C  80       3.486  61.094  31.742  1.00 65.99           H  
ATOM    480  HA  VAL C  80       5.299  59.988  33.824  1.00 64.84           H  
ATOM    481  HB  VAL C  80       2.413  59.119  33.189  1.00 66.11           H  
ATOM    482 HG11 VAL C  80       3.794  57.146  33.773  1.00 66.60           H  
ATOM    483 HG12 VAL C  80       4.387  57.962  35.231  1.00 66.60           H  
ATOM    484 HG13 VAL C  80       2.680  57.519  35.083  1.00 66.60           H  
ATOM    485 HG21 VAL C  80       3.504  60.341  35.768  1.00 66.02           H  
ATOM    486 HG22 VAL C  80       2.464  61.179  34.593  1.00 66.02           H  
ATOM    487 HG23 VAL C  80       1.849  59.790  35.486  1.00 66.02           H  
ATOM    488  N   ILE C  81       5.996  58.201  32.145  1.00 61.18           N  
ATOM    489  CA  ILE C  81       6.520  57.297  31.102  1.00 60.33           C  
ATOM    490  C   ILE C  81       7.232  56.097  31.816  1.00 60.44           C  
ATOM    491  O   ILE C  81       7.946  56.322  32.800  1.00 60.82           O  
ATOM    492  CB  ILE C  81       7.504  58.059  30.162  1.00 57.86           C  
ATOM    493  CG1 ILE C  81       6.872  59.350  29.591  1.00 58.22           C  
ATOM    494  CG2 ILE C  81       7.999  57.168  29.021  1.00 56.44           C  
ATOM    495  CD1 ILE C  81       7.762  60.113  28.627  1.00 57.07           C  
ATOM    496  H   ILE C  81       6.545  58.331  32.982  1.00 61.18           H  
ATOM    497  HA  ILE C  81       5.668  56.935  30.521  1.00 60.33           H  
ATOM    498  HB  ILE C  81       8.383  58.343  30.754  1.00 57.86           H  
ATOM    499 HG12 ILE C  81       5.932  59.111  29.079  1.00 58.22           H  
ATOM    500 HG13 ILE C  81       6.633  60.038  30.409  1.00 58.22           H  
ATOM    501 HG21 ILE C  81       8.418  56.239  29.407  1.00 56.44           H  
ATOM    502 HG22 ILE C  81       7.191  56.925  28.324  1.00 56.44           H  
ATOM    503 HG23 ILE C  81       8.800  57.652  28.453  1.00 56.44           H  
ATOM    504 HD11 ILE C  81       8.743  60.310  29.070  1.00 57.07           H  
ATOM    505 HD12 ILE C  81       7.898  59.564  27.691  1.00 57.07           H  
ATOM    506 HD13 ILE C  81       7.300  61.071  28.375  1.00 57.07           H  
ATOM    507  N   PRO C  82       7.045  54.855  31.323  1.00 60.40           N  
ATOM    508  CA  PRO C  82       7.727  53.679  31.888  1.00 60.21           C  
ATOM    509  C   PRO C  82       9.221  53.558  31.493  1.00 57.71           C  
ATOM    510  O   PRO C  82       9.645  54.024  30.438  1.00 56.83           O  
ATOM    511  CB  PRO C  82       6.946  52.486  31.332  1.00 60.13           C  
ATOM    512  CG  PRO C  82       6.465  52.991  29.977  1.00 59.39           C  
ATOM    513  CD  PRO C  82       6.146  54.455  30.243  1.00 60.08           C  
ATOM    514  HA  PRO C  82       7.655  53.717  32.973  1.00 60.21           H  
ATOM    515  HB2 PRO C  82       7.537  51.569  31.246  1.00 60.13           H  
ATOM    516  HB3 PRO C  82       6.080  52.279  31.971  1.00 60.13           H  
ATOM    517  HG2 PRO C  82       5.603  52.439  29.596  1.00 59.39           H  
ATOM    518  HG3 PRO C  82       7.272  52.908  29.241  1.00 59.39           H  
ATOM    519  HD2 PRO C  82       5.120  54.575  30.607  1.00 60.08           H  
ATOM    520  HD3 PRO C  82       6.275  55.071  29.353  1.00 60.08           H  
ATOM    521  N   VAL C  83       9.993  52.936  32.378  1.00 57.31           N  
ATOM    522  CA  VAL C  83      11.406  52.586  32.183  1.00 56.91           C  
ATOM    523  C   VAL C  83      11.482  51.043  32.101  1.00 58.80           C  
ATOM    524  O   VAL C  83      10.905  50.328  32.931  1.00 61.52           O  
ATOM    525  CB  VAL C  83      12.271  53.092  33.363  1.00 57.05           C  
ATOM    526  CG1 VAL C  83      13.750  52.728  33.185  1.00 54.93           C  
ATOM    527  CG2 VAL C  83      12.154  54.607  33.552  1.00 57.74           C  
ATOM    528  H   VAL C  83       9.607  52.704  33.282  1.00 57.31           H  
ATOM    529  HA  VAL C  83      11.753  53.022  31.241  1.00 56.91           H  
ATOM    530  HB  VAL C  83      11.922  52.616  34.288  1.00 57.05           H  
ATOM    531 HG11 VAL C  83      13.897  51.643  33.184  1.00 54.93           H  
ATOM    532 HG12 VAL C  83      14.149  53.129  32.248  1.00 54.93           H  
ATOM    533 HG13 VAL C  83      14.350  53.130  34.008  1.00 54.93           H  
ATOM    534 HG21 VAL C  83      12.540  55.144  32.681  1.00 57.74           H  
ATOM    535 HG22 VAL C  83      11.118  54.918  33.721  1.00 57.74           H  
ATOM    536 HG23 VAL C  83      12.734  54.929  34.423  1.00 57.74           H  
ATOM    537  N   LEU C  84      12.196  50.551  31.095  1.00 59.24           N  
ATOM    538  CA  LEU C  84      12.390  49.115  30.870  1.00 62.42           C  
ATOM    539  C   LEU C  84      13.828  48.699  31.295  1.00 64.68           C  
ATOM    540  O   LEU C  84      14.727  49.546  31.310  1.00 63.85           O  
ATOM    541  CB  LEU C  84      12.175  48.746  29.394  1.00 62.13           C  
ATOM    542  CG  LEU C  84      10.769  49.053  28.842  1.00 62.04           C  
ATOM    543  CD1 LEU C  84      10.705  48.658  27.366  1.00 61.01           C  
ATOM    544  CD2 LEU C  84       9.661  48.328  29.606  1.00 63.40           C  
ATOM    545  H   LEU C  84      12.665  51.180  30.459  1.00 59.24           H  
ATOM    546  HA  LEU C  84      11.675  48.585  31.500  1.00 62.42           H  
ATOM    547  HB2 LEU C  84      12.917  49.282  28.785  1.00 62.13           H  
ATOM    548  HB3 LEU C  84      12.389  47.680  29.247  1.00 62.13           H  
ATOM    549  HG  LEU C  84      10.585  50.131  28.912  1.00 62.04           H  
ATOM    550 HD11 LEU C  84      11.522  49.107  26.796  1.00 61.01           H  
ATOM    551 HD12 LEU C  84      10.777  47.572  27.253  1.00 61.01           H  
ATOM    552 HD13 LEU C  84       9.763  48.988  26.917  1.00 61.01           H  
ATOM    553 HD21 LEU C  84       9.847  47.250  29.653  1.00 63.40           H  
ATOM    554 HD22 LEU C  84       9.574  48.707  30.627  1.00 63.40           H  
ATOM    555 HD23 LEU C  84       8.691  48.483  29.121  1.00 63.40           H  
ATOM    556  N   PRO C  85      14.043  47.391  31.579  1.00 68.49           N  
ATOM    557  CA  PRO C  85      15.390  46.874  31.848  1.00 70.47           C  
ATOM    558  C   PRO C  85      16.283  46.775  30.571  1.00 70.91           C  
ATOM    559  O   PRO C  85      15.950  47.306  29.504  1.00 71.48           O  
ATOM    560  CB  PRO C  85      15.151  45.482  32.459  1.00 71.25           C  
ATOM    561  CG  PRO C  85      13.665  45.444  32.784  1.00 72.52           C  
ATOM    562  CD  PRO C  85      13.068  46.322  31.704  1.00 70.52           C  
ATOM    563  HA  PRO C  85      15.889  47.543  32.560  1.00 70.47           H  
ATOM    564  HB2 PRO C  85      15.373  44.686  31.744  1.00 71.25           H  
ATOM    565  HB3 PRO C  85      15.768  45.311  33.346  1.00 71.25           H  
ATOM    566  HG2 PRO C  85      13.492  45.888  33.772  1.00 72.52           H  
ATOM    567  HG3 PRO C  85      13.253  44.431  32.788  1.00 72.52           H  
ATOM    568  HD2 PRO C  85      12.072  46.671  31.973  1.00 70.52           H  
ATOM    569  HD3 PRO C  85      13.024  45.805  30.741  1.00 70.52           H  
ATOM    570  N   GLN C  86      17.459  46.175  30.760  1.00 70.77           N  
ATOM    571  CA  GLN C  86      18.495  45.941  29.742  1.00 69.95           C  
ATOM    572  C   GLN C  86      19.241  47.211  29.260  1.00 66.36           C  
ATOM    573  O   GLN C  86      20.427  47.145  28.940  1.00 64.27           O  
ATOM    574  CB  GLN C  86      18.021  45.126  28.522  1.00 71.63           C  
ATOM    575  CG  GLN C  86      17.996  43.617  28.778  1.00 75.22           C  
ATOM    576  CD  GLN C  86      16.924  43.226  29.764  1.00 79.18           C  
ATOM    577  OE1 GLN C  86      17.177  43.015  30.954  1.00 82.72           O  
ATOM    578  NE2 GLN C  86      15.684  43.180  29.270  1.00 76.69           N  
ATOM    579  H   GLN C  86      17.677  45.822  31.680  1.00 70.77           H  
ATOM    580  HA  GLN C  86      19.265  45.362  30.273  1.00 69.95           H  
ATOM    581  HB2 GLN C  86      17.039  45.466  28.176  1.00 71.63           H  
ATOM    582  HB3 GLN C  86      18.711  45.297  27.685  1.00 71.63           H  
ATOM    583  HG2 GLN C  86      18.966  43.264  29.147  1.00 75.22           H  
ATOM    584  HG3 GLN C  86      17.806  43.089  27.836  1.00 75.22           H  
ATOM    585 HE21 GLN C  86      15.524  43.359  28.289  1.00 76.69           H  
ATOM    586 HE22 GLN C  86      14.906  42.965  29.877  1.00 76.69           H  
ATOM    587  N   VAL C  87      18.515  48.281  29.035  1.00 66.69           N  
ATOM    588  CA  VAL C  87      19.070  49.511  28.457  1.00 67.34           C  
ATOM    589  C   VAL C  87      19.810  50.329  29.556  1.00 67.73           C  
ATOM    590  O   VAL C  87      19.377  51.367  29.989  1.00 68.39           O  
ATOM    591  CB  VAL C  87      17.978  50.355  27.754  1.00 68.12           C  
ATOM    592  CG1 VAL C  87      18.605  51.493  26.938  1.00 67.60           C  
ATOM    593  CG2 VAL C  87      17.115  49.518  26.807  1.00 68.87           C  
ATOM    594  H   VAL C  87      17.518  48.276  29.193  1.00 66.69           H  
ATOM    595  HA  VAL C  87      19.821  49.219  27.709  1.00 67.34           H  
ATOM    596  HB  VAL C  87      17.313  50.794  28.509  1.00 68.12           H  
ATOM    597 HG11 VAL C  87      19.211  52.158  27.558  1.00 67.60           H  
ATOM    598 HG12 VAL C  87      19.244  51.100  26.140  1.00 67.60           H  
ATOM    599 HG13 VAL C  87      17.827  52.102  26.467  1.00 67.60           H  
ATOM    600 HG21 VAL C  87      17.719  49.059  26.017  1.00 68.87           H  
ATOM    601 HG22 VAL C  87      16.576  48.724  27.328  1.00 68.87           H  
ATOM    602 HG23 VAL C  87      16.355  50.149  26.336  1.00 68.87           H  
ATOM    603  N   MET C  88      20.941  49.803  29.962  1.00 68.12           N  
ATOM    604  CA  MET C  88      21.899  50.524  30.810  1.00 69.37           C  
ATOM    605  C   MET C  88      22.936  51.091  29.808  1.00 67.52           C  
ATOM    606  O   MET C  88      23.859  50.436  29.378  1.00 68.26           O  
ATOM    607  CB  MET C  88      22.510  49.608  31.873  1.00 72.07           C  
ATOM    608  CG  MET C  88      22.827  50.329  33.188  1.00 77.78           C  
ATOM    609  SD  MET C  88      24.078  51.639  33.009  1.00 84.84           S  
ATOM    610  CE  MET C  88      24.252  52.082  34.759  1.00 85.04           C  
ATOM    611  H   MET C  88      21.191  48.868  29.673  1.00 68.12           H  
ATOM    612  HA  MET C  88      21.377  51.356  31.295  1.00 69.37           H  
ATOM    613  HB2 MET C  88      23.414  49.113  31.506  1.00 72.07           H  
ATOM    614  HB3 MET C  88      21.799  48.806  32.113  1.00 72.07           H  
ATOM    615  HG2 MET C  88      23.199  49.594  33.909  1.00 77.78           H  
ATOM    616  HG3 MET C  88      21.912  50.769  33.600  1.00 77.78           H  
ATOM    617  HE1 MET C  88      23.281  52.338  35.190  1.00 85.04           H  
ATOM    618  HE2 MET C  88      24.690  51.250  35.316  1.00 85.04           H  
ATOM    619  HE3 MET C  88      24.913  52.948  34.847  1.00 85.04           H  
ATOM    620  N   MET C  89      22.594  52.257  29.307  1.00 64.20           N  
ATOM    621  CA  MET C  89      23.405  53.082  28.413  1.00 63.91           C  
ATOM    622  C   MET C  89      22.723  54.468  28.341  1.00 62.34           C  
ATOM    623  O   MET C  89      21.588  54.609  28.699  1.00 63.69           O  
ATOM    624  CB  MET C  89      23.551  52.492  26.998  1.00 64.31           C  
ATOM    625  CG  MET C  89      22.202  52.215  26.328  1.00 64.01           C  
ATOM    626  SD  MET C  89      22.386  51.642  24.605  1.00 65.54           S  
ATOM    627  CE  MET C  89      22.799  53.219  23.815  1.00 63.89           C  
ATOM    628  H   MET C  89      21.673  52.626  29.496  1.00 64.20           H  
ATOM    629  HA  MET C  89      24.395  53.197  28.869  1.00 63.91           H  
ATOM    630  HB2 MET C  89      24.125  51.559  27.050  1.00 64.31           H  
ATOM    631  HB3 MET C  89      24.142  53.186  26.389  1.00 64.31           H  
ATOM    632  HG2 MET C  89      21.551  53.094  26.330  1.00 64.01           H  
ATOM    633  HG3 MET C  89      21.680  51.420  26.871  1.00 64.01           H  
ATOM    634  HE1 MET C  89      22.031  53.965  24.031  1.00 63.89           H  
ATOM    635  HE2 MET C  89      23.771  53.581  24.155  1.00 63.89           H  
ATOM    636  HE3 MET C  89      22.845  53.075  22.732  1.00 63.89           H  
ATOM    637  N   ILE C  90      23.438  55.450  27.832  1.00 59.34           N  
ATOM    638  CA  ILE C  90      22.868  56.771  27.556  1.00 58.13           C  
ATOM    639  C   ILE C  90      22.439  56.714  26.063  1.00 55.27           C  
ATOM    640  O   ILE C  90      23.158  56.248  25.231  1.00 57.27           O  
ATOM    641  CB  ILE C  90      23.868  57.922  27.812  1.00 59.28           C  
ATOM    642  CG1 ILE C  90      24.323  58.032  29.287  1.00 61.59           C  
ATOM    643  CG2 ILE C  90      23.239  59.269  27.413  1.00 58.33           C  
ATOM    644  CD1 ILE C  90      25.324  56.979  29.740  1.00 63.30           C  
ATOM    645  H   ILE C  90      24.406  55.292  27.589  1.00 59.34           H  
ATOM    646  HA  ILE C  90      21.977  56.916  28.179  1.00 58.13           H  
ATOM    647  HB  ILE C  90      24.757  57.772  27.188  1.00 59.28           H  
ATOM    648 HG12 ILE C  90      24.810  59.004  29.426  1.00 61.59           H  
ATOM    649 HG13 ILE C  90      23.454  58.020  29.955  1.00 61.59           H  
ATOM    650 HG21 ILE C  90      23.054  59.323  26.336  1.00 58.33           H  
ATOM    651 HG22 ILE C  90      22.291  59.435  27.936  1.00 58.33           H  
ATOM    652 HG23 ILE C  90      23.905  60.100  27.660  1.00 58.33           H  
ATOM    653 HD11 ILE C  90      24.854  56.005  29.890  1.00 63.30           H  
ATOM    654 HD12 ILE C  90      26.142  56.872  29.020  1.00 63.30           H  
ATOM    655 HD13 ILE C  90      25.760  57.273  30.701  1.00 63.30           H  
ATOM    656  N   LEU C  91      21.268  57.223  25.788  1.00 51.70           N  
ATOM    657  CA  LEU C  91      20.603  57.172  24.471  1.00 49.55           C  
ATOM    658  C   LEU C  91      20.168  58.622  24.173  1.00 50.10           C  
ATOM    659  O   LEU C  91      19.468  59.248  24.975  1.00 54.56           O  
ATOM    660  CB  LEU C  91      19.408  56.211  24.608  1.00 49.19           C  
ATOM    661  CG  LEU C  91      18.634  55.772  23.353  1.00 47.90           C  
ATOM    662  CD1 LEU C  91      17.772  56.878  22.758  1.00 47.66           C  
ATOM    663  CD2 LEU C  91      19.534  55.149  22.295  1.00 46.59           C  
ATOM    664  H   LEU C  91      20.763  57.704  26.518  1.00 51.70           H  
ATOM    665  HA  LEU C  91      21.317  56.816  23.725  1.00 49.55           H  
ATOM    666  HB2 LEU C  91      19.785  55.292  25.078  1.00 49.19           H  
ATOM    667  HB3 LEU C  91      18.689  56.638  25.320  1.00 49.19           H  
ATOM    668  HG  LEU C  91      17.938  54.990  23.680  1.00 47.90           H  
ATOM    669 HD11 LEU C  91      17.125  57.317  23.523  1.00 47.66           H  
ATOM    670 HD12 LEU C  91      18.376  57.668  22.316  1.00 47.66           H  
ATOM    671 HD13 LEU C  91      17.125  56.478  21.969  1.00 47.66           H  
ATOM    672 HD21 LEU C  91      20.299  55.851  21.967  1.00 46.59           H  
ATOM    673 HD22 LEU C  91      20.032  54.257  22.684  1.00 46.59           H  
ATOM    674 HD23 LEU C  91      18.960  54.855  21.412  1.00 46.59           H  
ATOM    675  N   ILE C  92      20.632  59.164  23.054  1.00 46.57           N  
ATOM    676  CA  ILE C  92      20.402  60.565  22.638  1.00 43.55           C  
ATOM    677  C   ILE C  92      19.233  60.557  21.594  1.00 42.53           C  
ATOM    678  O   ILE C  92      19.093  59.583  20.861  1.00 41.08           O  
ATOM    679  CB  ILE C  92      21.753  61.146  22.125  1.00 42.85           C  
ATOM    680  CG1 ILE C  92      22.704  61.372  23.330  1.00 43.21           C  
ATOM    681  CG2 ILE C  92      21.622  62.436  21.318  1.00 42.96           C  
ATOM    682  CD1 ILE C  92      24.092  61.878  22.968  1.00 43.37           C  
ATOM    683  H   ILE C  92      21.153  58.586  22.410  1.00 46.57           H  
ATOM    684  HA  ILE C  92      20.077  61.124  23.519  1.00 43.55           H  
ATOM    685  HB  ILE C  92      22.212  60.401  21.463  1.00 42.85           H  
ATOM    686 HG12 ILE C  92      22.249  62.095  24.015  1.00 43.21           H  
ATOM    687 HG13 ILE C  92      22.821  60.437  23.892  1.00 43.21           H  
ATOM    688 HG21 ILE C  92      20.902  62.333  20.507  1.00 42.96           H  
ATOM    689 HG22 ILE C  92      21.331  63.276  21.954  1.00 42.96           H  
ATOM    690 HG23 ILE C  92      22.569  62.700  20.840  1.00 42.96           H  
ATOM    691 HD11 ILE C  92      24.616  61.151  22.345  1.00 43.37           H  
ATOM    692 HD12 ILE C  92      24.061  62.839  22.448  1.00 43.37           H  
ATOM    693 HD13 ILE C  92      24.682  62.035  23.876  1.00 43.37           H  
ATOM    694  N   PRO C  93      18.438  61.639  21.517  1.00 42.93           N  
ATOM    695  CA  PRO C  93      17.416  61.712  20.465  1.00 43.24           C  
ATOM    696  C   PRO C  93      18.006  61.559  19.046  1.00 42.78           C  
ATOM    697  O   PRO C  93      19.165  61.906  18.789  1.00 42.60           O  
ATOM    698  CB  PRO C  93      16.761  63.078  20.631  1.00 43.59           C  
ATOM    699  CG  PRO C  93      17.009  63.417  22.092  1.00 43.86           C  
ATOM    700  CD  PRO C  93      18.372  62.805  22.381  1.00 43.61           C  
ATOM    701  HA  PRO C  93      16.702  60.910  20.666  1.00 43.24           H  
ATOM    702  HB2 PRO C  93      17.232  63.827  19.985  1.00 43.59           H  
ATOM    703  HB3 PRO C  93      15.695  63.058  20.385  1.00 43.59           H  
ATOM    704  HG2 PRO C  93      16.242  62.949  22.719  1.00 43.86           H  
ATOM    705  HG3 PRO C  93      16.991  64.493  22.271  1.00 43.86           H  
ATOM    706  HD2 PRO C  93      18.495  62.545  23.433  1.00 43.61           H  
ATOM    707  HD3 PRO C  93      19.166  63.493  22.091  1.00 43.61           H  
ATOM    708  N   GLY C  94      17.211  60.945  18.171  1.00 42.59           N  
ATOM    709  CA  GLY C  94      17.634  60.613  16.819  1.00 41.99           C  
ATOM    710  C   GLY C  94      18.292  59.222  16.702  1.00 41.21           C  
ATOM    711  O   GLY C  94      18.413  58.672  15.619  1.00 41.21           O  
ATOM    712  H   GLY C  94      16.289  60.658  18.466  1.00 42.59           H  
ATOM    713  HA2 GLY C  94      16.740  60.623  16.190  1.00 41.99           H  
ATOM    714  HA3 GLY C  94      18.347  61.360  16.456  1.00 41.99           H  
ATOM    715  N   GLN C  95      18.760  58.702  17.834  1.00 41.15           N  
ATOM    716  CA  GLN C  95      19.485  57.440  17.915  1.00 40.83           C  
ATOM    717  C   GLN C  95      18.447  56.298  17.898  1.00 42.38           C  
ATOM    718  O   GLN C  95      17.422  56.340  18.571  1.00 44.79           O  
ATOM    719  CB  GLN C  95      20.315  57.396  19.200  1.00 40.74           C  
ATOM    720  CG  GLN C  95      21.432  56.359  19.183  1.00 40.50           C  
ATOM    721  CD  GLN C  95      22.377  56.495  20.371  1.00 40.66           C  
ATOM    722  NE2 GLN C  95      23.274  55.663  20.494  1.00 41.65           N  
ATOM    723  OE1 GLN C  95      22.212  57.494  21.226  1.00 40.52           O  
ATOM    724  H   GLN C  95      18.605  59.201  18.698  1.00 41.15           H  
ATOM    725  HA  GLN C  95      20.133  57.371  17.034  1.00 40.83           H  
ATOM    726  HB2 GLN C  95      20.758  58.384  19.365  1.00 40.74           H  
ATOM    727  HB3 GLN C  95      19.665  57.206  20.062  1.00 40.74           H  
ATOM    728  HG2 GLN C  95      22.032  56.464  18.271  1.00 40.50           H  
ATOM    729  HG3 GLN C  95      21.009  55.347  19.190  1.00 40.50           H  
ATOM    730 HE21 GLN C  95      23.919  55.727  21.269  1.00 41.65           H  
ATOM    731 HE22 GLN C  95      23.366  54.916  19.820  1.00 41.65           H  
ATOM    732  N   THR C  96      18.744  55.272  17.130  1.00 42.69           N  
ATOM    733  CA  THR C  96      17.903  54.070  17.001  1.00 42.89           C  
ATOM    734  C   THR C  96      18.430  53.039  18.006  1.00 42.81           C  
ATOM    735  O   THR C  96      19.636  52.842  18.181  1.00 44.95           O  
ATOM    736  CB  THR C  96      17.925  53.518  15.563  1.00 43.55           C  
ATOM    737  OG1 THR C  96      17.174  54.397  14.710  1.00 45.51           O  
ATOM    738  CG2 THR C  96      17.304  52.133  15.421  1.00 45.55           C  
ATOM    739  H   THR C  96      19.619  55.248  16.625  1.00 42.69           H  
ATOM    740  HA  THR C  96      16.879  54.353  17.259  1.00 42.89           H  
ATOM    741  HB  THR C  96      18.951  53.485  15.176  1.00 43.55           H  
ATOM    742 HG21 THR C  96      17.892  51.367  15.936  1.00 45.55           H  
ATOM    743 HG22 THR C  96      16.284  52.118  15.817  1.00 45.55           H  
ATOM    744 HG23 THR C  96      17.239  51.852  14.364  1.00 45.55           H  
ATOM    745  HG1 THR C  96      17.532  55.296  14.836  1.00 45.51           H  
ATOM    746  N   LEU C  97      17.492  52.379  18.687  1.00 41.51           N  
ATOM    747  CA  LEU C  97      17.732  51.409  19.750  1.00 40.31           C  
ATOM    748  C   LEU C  97      16.951  50.121  19.386  1.00 40.97           C  
ATOM    749  O   LEU C  97      15.730  50.088  19.507  1.00 42.93           O  
ATOM    750  CB  LEU C  97      17.202  52.014  21.060  1.00 40.60           C  
ATOM    751  CG  LEU C  97      17.323  51.116  22.301  1.00 40.82           C  
ATOM    752  CD1 LEU C  97      18.770  50.740  22.609  1.00 40.48           C  
ATOM    753  CD2 LEU C  97      16.709  51.837  23.500  1.00 40.74           C  
ATOM    754  H   LEU C  97      16.519  52.566  18.490  1.00 41.51           H  
ATOM    755  HA  LEU C  97      18.803  51.229  19.841  1.00 40.31           H  
ATOM    756  HB2 LEU C  97      17.726  52.958  21.247  1.00 40.60           H  
ATOM    757  HB3 LEU C  97      16.146  52.289  20.930  1.00 40.60           H  
ATOM    758  HG  LEU C  97      16.752  50.194  22.141  1.00 40.82           H  
ATOM    759 HD11 LEU C  97      19.182  50.098  21.825  1.00 40.48           H  
ATOM    760 HD12 LEU C  97      19.404  51.629  22.692  1.00 40.48           H  
ATOM    761 HD13 LEU C  97      18.835  50.190  23.553  1.00 40.48           H  
ATOM    762 HD21 LEU C  97      17.291  52.723  23.772  1.00 40.74           H  
ATOM    763 HD22 LEU C  97      15.684  52.155  23.287  1.00 40.74           H  
ATOM    764 HD23 LEU C  97      16.680  51.175  24.368  1.00 40.74           H  
ATOM    765  N   PRO C  98      17.654  49.093  18.874  1.00 40.30           N  
ATOM    766  CA  PRO C  98      17.052  47.768  18.713  1.00 40.12           C  
ATOM    767  C   PRO C  98      17.033  47.027  20.077  1.00 40.63           C  
ATOM    768  O   PRO C  98      17.877  47.281  20.935  1.00 41.00           O  
ATOM    769  CB  PRO C  98      17.949  47.091  17.688  1.00 39.07           C  
ATOM    770  CG  PRO C  98      19.325  47.677  17.984  1.00 38.83           C  
ATOM    771  CD  PRO C  98      19.038  49.105  18.414  1.00 39.28           C  
ATOM    772  HA  PRO C  98      16.030  47.855  18.343  1.00 40.12           H  
ATOM    773  HB2 PRO C  98      17.924  46.001  17.729  1.00 39.07           H  
ATOM    774  HB3 PRO C  98      17.638  47.397  16.683  1.00 39.07           H  
ATOM    775  HG2 PRO C  98      20.000  47.629  17.130  1.00 38.83           H  
ATOM    776  HG3 PRO C  98      19.810  47.148  18.807  1.00 38.83           H  
ATOM    777  HD2 PRO C  98      19.115  49.806  17.578  1.00 39.28           H  
ATOM    778  HD3 PRO C  98      19.713  49.423  19.213  1.00 39.28           H  
ATOM    779  N   LEU C  99      16.082  46.115  20.248  1.00 41.21           N  
ATOM    780  CA  LEU C  99      15.879  45.411  21.512  1.00 41.54           C  
ATOM    781  C   LEU C  99      15.163  44.044  21.338  1.00 42.30           C  
ATOM    782  O   LEU C  99      14.435  43.796  20.380  1.00 42.69           O  
ATOM    783  CB  LEU C  99      15.010  46.270  22.458  1.00 41.39           C  
ATOM    784  CG  LEU C  99      15.755  46.969  23.608  1.00 40.79           C  
ATOM    785  CD1 LEU C  99      14.768  47.892  24.329  1.00 40.75           C  
ATOM    786  CD2 LEU C  99      16.357  45.979  24.605  1.00 40.56           C  
ATOM    787  H   LEU C  99      15.444  45.921  19.489  1.00 41.21           H  
ATOM    788  HA  LEU C  99      16.867  45.214  21.943  1.00 41.54           H  
ATOM    789  HB2 LEU C  99      14.502  47.044  21.866  1.00 41.39           H  
ATOM    790  HB3 LEU C  99      14.208  45.664  22.901  1.00 41.39           H  
ATOM    791  HG  LEU C  99      16.562  47.588  23.200  1.00 40.79           H  
ATOM    792 HD11 LEU C  99      14.373  48.647  23.642  1.00 40.75           H  
ATOM    793 HD12 LEU C  99      13.921  47.330  24.738  1.00 40.75           H  
ATOM    794 HD13 LEU C  99      15.251  48.414  25.156  1.00 40.75           H  
ATOM    795 HD21 LEU C  99      15.591  45.311  25.014  1.00 40.56           H  
ATOM    796 HD22 LEU C  99      17.132  45.363  24.140  1.00 40.56           H  
ATOM    797 HD23 LEU C  99      16.823  46.507  25.444  1.00 40.56           H  
ATOM    798  N   GLN C 100      15.309  43.221  22.375  1.00 42.42           N  
ATOM    799  CA  GLN C 100      14.502  42.031  22.603  1.00 42.45           C  
ATOM    800  C   GLN C 100      14.147  42.046  24.094  1.00 42.78           C  
ATOM    801  O   GLN C 100      14.989  42.345  24.946  1.00 41.88           O  
ATOM    802  CB  GLN C 100      15.230  40.722  22.307  1.00 42.65           C  
ATOM    803  CG  GLN C 100      15.579  40.546  20.835  1.00 43.74           C  
ATOM    804  CD  GLN C 100      16.022  39.123  20.554  1.00 44.34           C  
ATOM    805  NE2 GLN C 100      17.020  38.675  21.113  1.00 45.68           N  
ATOM    806  OE1 GLN C 100      15.289  38.409  19.708  1.00 44.64           O  
ATOM    807  H   GLN C 100      15.981  43.460  23.090  1.00 42.42           H  
ATOM    808  HA  GLN C 100      13.591  42.104  22.004  1.00 42.45           H  
ATOM    809  HB2 GLN C 100      16.144  40.659  22.911  1.00 42.65           H  
ATOM    810  HB3 GLN C 100      14.599  39.882  22.630  1.00 42.65           H  
ATOM    811  HG2 GLN C 100      16.386  41.231  20.554  1.00 43.74           H  
ATOM    812  HG3 GLN C 100      14.715  40.770  20.201  1.00 43.74           H  
ATOM    813 HE21 GLN C 100      17.313  37.725  20.936  1.00 45.68           H  
ATOM    814 HE22 GLN C 100      17.546  39.256  21.749  1.00 45.68           H  
ATOM    815  N   LEU C 101      12.917  41.652  24.394  1.00 43.88           N  
ATOM    816  CA  LEU C 101      12.346  41.661  25.737  1.00 46.15           C  
ATOM    817  C   LEU C 101      11.710  40.271  25.941  1.00 47.06           C  
ATOM    818  O   LEU C 101      11.208  39.639  25.015  1.00 46.37           O  
ATOM    819  CB  LEU C 101      11.306  42.771  25.868  1.00 46.84           C  
ATOM    820  CG  LEU C 101      11.874  44.190  25.664  1.00 45.54           C  
ATOM    821  CD1 LEU C 101      10.725  45.182  25.541  1.00 46.30           C  
ATOM    822  CD2 LEU C 101      12.806  44.618  26.798  1.00 44.11           C  
ATOM    823  H   LEU C 101      12.323  41.281  23.666  1.00 43.88           H  
ATOM    824  HA  LEU C 101      13.149  41.792  26.470  1.00 46.15           H  
ATOM    825  HB2 LEU C 101      10.519  42.602  25.125  1.00 46.84           H  
ATOM    826  HB3 LEU C 101      10.816  42.697  26.843  1.00 46.84           H  
ATOM    827  HG  LEU C 101      12.434  44.233  24.723  1.00 45.54           H  
ATOM    828 HD11 LEU C 101      10.054  44.907  24.720  1.00 46.30           H  
ATOM    829 HD12 LEU C 101      10.140  45.212  26.466  1.00 46.30           H  
ATOM    830 HD13 LEU C 101      11.102  46.189  25.334  1.00 46.30           H  
ATOM    831 HD21 LEU C 101      12.290  44.605  27.763  1.00 44.11           H  
ATOM    832 HD22 LEU C 101      13.680  43.965  26.868  1.00 44.11           H  
ATOM    833 HD23 LEU C 101      13.174  45.637  26.632  1.00 44.11           H  
ATOM    834  N   PHE C 102      11.869  39.761  27.160  1.00 49.21           N  
ATOM    835  CA  PHE C 102      11.599  38.357  27.485  1.00 53.71           C  
ATOM    836  C   PHE C 102      10.747  38.151  28.753  1.00 57.31           C  
ATOM    837  O   PHE C 102      10.149  37.087  28.923  1.00 57.70           O  
ATOM    838  CB  PHE C 102      12.920  37.604  27.765  1.00 52.17           C  
ATOM    839  CG  PHE C 102      13.913  37.568  26.629  1.00 51.15           C  
ATOM    840  CD1 PHE C 102      13.930  36.502  25.726  1.00 51.00           C  
ATOM    841  CD2 PHE C 102      14.860  38.580  26.484  1.00 49.44           C  
ATOM    842  CE1 PHE C 102      14.876  36.438  24.710  1.00 48.70           C  
ATOM    843  CE2 PHE C 102      15.805  38.520  25.474  1.00 47.92           C  
ATOM    844  CZ  PHE C 102      15.814  37.445  24.588  1.00 48.06           C  
ATOM    845  H   PHE C 102      12.260  40.332  27.895  1.00 49.21           H  
ATOM    846  HA  PHE C 102      11.067  37.887  26.650  1.00 53.71           H  
ATOM    847  HB2 PHE C 102      13.419  38.044  28.641  1.00 52.17           H  
ATOM    848  HB3 PHE C 102      12.699  36.570  28.063  1.00 52.17           H  
ATOM    849  HD1 PHE C 102      13.196  35.715  25.819  1.00 51.00           H  
ATOM    850  HD2 PHE C 102      14.857  39.418  27.166  1.00 49.44           H  
ATOM    851  HE1 PHE C 102      14.879  35.606  24.021  1.00 48.70           H  
ATOM    852  HE2 PHE C 102      16.537  39.308  25.372  1.00 47.92           H  
ATOM    853  HZ  PHE C 102      16.555  37.399  23.803  1.00 48.06           H  
ATOM    854  N   HIS C 103      10.872  39.067  29.707  1.00 60.19           N  
ATOM    855  CA  HIS C 103      10.331  38.841  31.041  1.00 65.74           C  
ATOM    856  C   HIS C 103       8.826  39.180  31.011  1.00 65.71           C  
ATOM    857  O   HIS C 103       8.435  40.137  30.353  1.00 64.97           O  
ATOM    858  CB  HIS C 103      10.991  39.712  32.112  1.00 70.65           C  
ATOM    859  CG  HIS C 103      12.370  39.288  32.435  1.00 74.96           C  
ATOM    860  CD2 HIS C 103      13.566  39.713  31.980  1.00 74.95           C  
ATOM    861  ND1 HIS C 103      12.634  38.284  33.366  1.00 77.66           N  
ATOM    862  NE2 HIS C 103      14.548  39.033  32.602  1.00 76.40           N  
ATOM    863  CE1 HIS C 103      13.974  38.156  33.448  1.00 80.01           C  
ATOM    864  H   HIS C 103      11.342  39.938  29.506  1.00 60.19           H  
ATOM    865  HA  HIS C 103      10.466  37.779  31.278  1.00 65.74           H  
ATOM    866  HB2 HIS C 103      10.403  39.684  33.038  1.00 70.65           H  
ATOM    867  HB3 HIS C 103      10.989  40.761  31.804  1.00 70.65           H  
ATOM    868  HD2 HIS C 103      13.713  40.479  31.234  1.00 74.95           H  
ATOM    869  HE2 HIS C 103      15.608  39.167  32.449  1.00 76.40           H  
ATOM    870  HE1 HIS C 103      14.467  37.509  34.047  1.00 80.01           H  
ATOM    871  N   PRO C 104       8.018  38.462  31.816  1.00 67.81           N  
ATOM    872  CA  PRO C 104       6.568  38.676  31.759  1.00 68.43           C  
ATOM    873  C   PRO C 104       6.158  40.102  32.201  1.00 68.66           C  
ATOM    874  O   PRO C 104       5.049  40.558  31.912  1.00 66.80           O  
ATOM    875  CB  PRO C 104       5.984  37.603  32.677  1.00 69.83           C  
ATOM    876  CG  PRO C 104       7.133  37.263  33.623  1.00 70.21           C  
ATOM    877  CD  PRO C 104       8.364  37.391  32.740  1.00 67.58           C  
ATOM    878  HA  PRO C 104       6.231  38.547  30.724  1.00 68.43           H  
ATOM    879  HB2 PRO C 104       5.087  37.922  33.215  1.00 69.83           H  
ATOM    880  HB3 PRO C 104       5.729  36.714  32.087  1.00 69.83           H  
ATOM    881  HG2 PRO C 104       7.037  36.269  34.069  1.00 70.21           H  
ATOM    882  HG3 PRO C 104       7.174  38.000  34.435  1.00 70.21           H  
ATOM    883  HD2 PRO C 104       8.530  36.482  32.151  1.00 67.58           H  
ATOM    884  HD3 PRO C 104       9.267  37.621  33.309  1.00 67.58           H  
ATOM    885  N   GLN C 105       7.058  40.744  32.951  1.00 70.65           N  
ATOM    886  CA  GLN C 105       6.898  42.129  33.391  1.00 71.72           C  
ATOM    887  C   GLN C 105       7.030  43.075  32.161  1.00 71.18           C  
ATOM    888  O   GLN C 105       6.312  44.079  32.060  1.00 72.50           O  
ATOM    889  CB  GLN C 105       7.988  42.469  34.418  1.00 72.82           C  
ATOM    890  CG  GLN C 105       7.901  41.641  35.704  1.00 75.74           C  
ATOM    891  CD  GLN C 105       7.176  42.397  36.790  1.00 79.27           C  
ATOM    892  OE1 GLN C 105       7.749  43.283  37.439  1.00 79.55           O  
ATOM    893  NE2 GLN C 105       5.898  42.066  36.989  1.00 79.22           N  
ATOM    894  H   GLN C 105       7.884  40.237  33.236  1.00 70.65           H  
ATOM    895  HA  GLN C 105       5.892  42.249  33.809  1.00 71.72           H  
ATOM    896  HB2 GLN C 105       8.972  42.287  33.966  1.00 72.82           H  
ATOM    897  HB3 GLN C 105       7.953  43.538  34.649  1.00 72.82           H  
ATOM    898  HG2 GLN C 105       8.914  41.451  36.081  1.00 75.74           H  
ATOM    899  HG3 GLN C 105       7.440  40.661  35.546  1.00 75.74           H  
ATOM    900 HE21 GLN C 105       5.473  41.336  36.435  1.00 79.22           H  
ATOM    901 HE22 GLN C 105       5.356  42.545  37.694  1.00 79.22           H  
ATOM    902  N   GLU C 106       8.037  42.793  31.326  1.00 68.33           N  
ATOM    903  CA  GLU C 106       8.395  43.615  30.167  1.00 64.56           C  
ATOM    904  C   GLU C 106       7.306  43.437  29.101  1.00 64.66           C  
ATOM    905  O   GLU C 106       6.851  44.390  28.465  1.00 65.97           O  
ATOM    906  CB  GLU C 106       9.714  43.167  29.528  1.00 62.82           C  
ATOM    907  CG  GLU C 106      10.926  43.340  30.427  1.00 62.97           C  
ATOM    908  CD  GLU C 106      12.131  42.556  29.951  1.00 62.60           C  
ATOM    909  OE1 GLU C 106      11.986  41.528  29.254  1.00 64.33           O  
ATOM    910  OE2 GLU C 106      13.253  42.955  30.336  1.00 61.88           O1-
ATOM    911  H   GLU C 106       8.595  41.973  31.517  1.00 68.33           H  
ATOM    912  HA  GLU C 106       8.423  44.666  30.473  1.00 64.56           H  
ATOM    913  HB2 GLU C 106       9.628  42.125  29.201  1.00 62.82           H  
ATOM    914  HB3 GLU C 106       9.876  43.751  28.614  1.00 62.82           H  
ATOM    915  HG2 GLU C 106      10.712  43.012  31.449  1.00 62.97           H  
ATOM    916  HG3 GLU C 106      11.177  44.404  30.481  1.00 62.97           H  
ATOM    917  N   VAL C 107       6.926  42.172  28.907  1.00 63.33           N  
ATOM    918  CA  VAL C 107       6.020  41.786  27.837  1.00 62.30           C  
ATOM    919  C   VAL C 107       4.638  42.401  28.166  1.00 63.65           C  
ATOM    920  O   VAL C 107       3.936  42.873  27.271  1.00 64.25           O  
ATOM    921  CB  VAL C 107       5.981  40.251  27.712  1.00 62.10           C  
ATOM    922  CG1 VAL C 107       4.862  39.776  26.794  1.00 62.68           C  
ATOM    923  CG2 VAL C 107       7.320  39.707  27.191  1.00 59.54           C  
ATOM    924  H   VAL C 107       7.273  41.465  29.540  1.00 63.33           H  
ATOM    925  HA  VAL C 107       6.375  42.252  26.909  1.00 62.30           H  
ATOM    926  HB  VAL C 107       5.803  39.811  28.702  1.00 62.10           H  
ATOM    927 HG11 VAL C 107       3.876  40.012  27.207  1.00 62.68           H  
ATOM    928 HG12 VAL C 107       4.939  40.239  25.805  1.00 62.68           H  
ATOM    929 HG13 VAL C 107       4.908  38.689  26.672  1.00 62.68           H  
ATOM    930 HG21 VAL C 107       7.534  40.078  26.185  1.00 59.54           H  
ATOM    931 HG22 VAL C 107       8.156  40.000  27.830  1.00 59.54           H  
ATOM    932 HG23 VAL C 107       7.304  38.612  27.150  1.00 59.54           H  
ATOM    933  N   SER C 108       4.209  42.273  29.421  1.00 63.90           N  
ATOM    934  CA  SER C 108       2.893  42.758  29.834  1.00 65.08           C  
ATOM    935  C   SER C 108       2.758  44.298  29.834  1.00 64.17           C  
ATOM    936  O   SER C 108       1.625  44.774  30.000  1.00 64.59           O  
ATOM    937  CB  SER C 108       2.499  42.246  31.225  1.00 67.43           C  
ATOM    938  OG  SER C 108       2.472  40.819  31.246  1.00 69.06           O  
ATOM    939  H   SER C 108       4.773  41.765  30.088  1.00 63.90           H  
ATOM    940  HA  SER C 108       2.178  42.373  29.095  1.00 65.08           H  
ATOM    941  HB2 SER C 108       1.497  42.594  31.497  1.00 67.43           H  
ATOM    942  HB3 SER C 108       3.190  42.601  31.999  1.00 67.43           H  
ATOM    943  HG  SER C 108       3.365  40.537  31.541  1.00 69.06           H  
ATOM    944  N   MET C 109       3.884  45.011  29.962  1.00 61.59           N  
ATOM    945  CA  MET C 109       4.050  46.402  29.606  1.00 60.31           C  
ATOM    946  C   MET C 109       4.003  46.593  28.073  1.00 59.10           C  
ATOM    947  O   MET C 109       3.150  47.321  27.584  1.00 60.35           O  
ATOM    948  CB  MET C 109       5.323  47.001  30.215  1.00  0.00           C  
ATOM    949  CG  MET C 109       5.469  48.511  30.003  1.00  0.00           C  
ATOM    950  SD  MET C 109       4.327  49.484  31.042  1.00  0.00           S  
ATOM    951  CE  MET C 109       3.194  50.096  29.770  1.00  0.00           C  
ATOM    952  H   MET C 109       4.427  44.452  30.621  1.00 61.59           H  
ATOM    953  HA  MET C 109       3.173  46.919  30.012  1.00 60.31           H  
ATOM    954  HB2 MET C 109       5.363  46.773  31.288  1.00  0.00           H  
ATOM    955  HB3 MET C 109       6.206  46.516  29.782  1.00  0.00           H  
ATOM    956  HG2 MET C 109       6.480  48.805  30.303  1.00  0.00           H  
ATOM    957  HG3 MET C 109       5.369  48.787  28.948  1.00  0.00           H  
ATOM    958  HE1 MET C 109       3.744  50.648  29.005  1.00  0.00           H  
ATOM    959  HE2 MET C 109       2.644  49.272  29.312  1.00  0.00           H  
ATOM    960  HE3 MET C 109       2.473  50.774  30.232  1.00  0.00           H  
ATOM    961  N   VAL C 110       4.979  46.035  27.363  1.00 57.34           N  
ATOM    962  CA  VAL C 110       5.200  46.411  25.967  1.00 55.56           C  
ATOM    963  C   VAL C 110       4.068  45.944  25.030  1.00 57.09           C  
ATOM    964  O   VAL C 110       3.780  46.631  24.043  1.00 56.05           O  
ATOM    965  CB  VAL C 110       6.616  46.054  25.478  1.00 52.64           C  
ATOM    966  CG1 VAL C 110       6.797  46.290  23.974  1.00 51.59           C  
ATOM    967  CG2 VAL C 110       7.636  46.923  26.228  1.00 50.69           C  
ATOM    968  H   VAL C 110       5.611  45.398  27.827  1.00 57.34           H  
ATOM    969  HA  VAL C 110       5.123  47.504  25.958  1.00 55.56           H  
ATOM    970  HB  VAL C 110       6.829  44.998  25.685  1.00 52.64           H  
ATOM    971 HG11 VAL C 110       6.192  45.593  23.386  1.00 51.59           H  
ATOM    972 HG12 VAL C 110       6.513  47.311  23.695  1.00 51.59           H  
ATOM    973 HG13 VAL C 110       7.841  46.140  23.677  1.00 51.59           H  
ATOM    974 HG21 VAL C 110       7.387  47.987  26.151  1.00 50.69           H  
ATOM    975 HG22 VAL C 110       7.680  46.666  27.290  1.00 50.69           H  
ATOM    976 HG23 VAL C 110       8.637  46.802  25.812  1.00 50.69           H  
ATOM    977  N   ARG C 111       3.435  44.815  25.342  1.00 59.32           N  
ATOM    978  CA  ARG C 111       2.330  44.292  24.524  1.00 61.93           C  
ATOM    979  C   ARG C 111       1.073  45.197  24.692  1.00 64.16           C  
ATOM    980  O   ARG C 111       0.173  45.185  23.847  1.00 64.78           O  
ATOM    981  CB  ARG C 111       2.036  42.842  24.923  1.00 63.70           C  
ATOM    982  CG  ARG C 111       1.036  42.123  24.013  1.00 65.05           C  
ATOM    983  CD  ARG C 111       0.926  40.641  24.381  1.00 65.42           C  
ATOM    984  NE  ARG C 111       2.156  39.905  24.062  1.00 64.15           N  
ATOM    985  CZ  ARG C 111       2.587  38.781  24.632  1.00 64.94           C  
ATOM    986  NH1 ARG C 111       1.886  38.202  25.599  1.00 66.32           N  
ATOM    987  NH2 ARG C 111       3.731  38.233  24.242  1.00 63.27           N1+
ATOM    988  H   ARG C 111       3.719  44.313  26.171  1.00 59.32           H  
ATOM    989  HA  ARG C 111       2.640  44.349  23.473  1.00 61.93           H  
ATOM    990  HB2 ARG C 111       2.981  42.285  24.915  1.00 63.70           H  
ATOM    991  HB3 ARG C 111       1.658  42.811  25.953  1.00 63.70           H  
ATOM    992  HG2 ARG C 111       1.335  42.230  22.965  1.00 65.05           H  
ATOM    993  HG3 ARG C 111       0.046  42.579  24.119  1.00 65.05           H  
ATOM    994  HD2 ARG C 111       0.112  40.182  23.812  1.00 65.42           H  
ATOM    995  HD3 ARG C 111       0.711  40.560  25.451  1.00 65.42           H  
ATOM    996  HE  ARG C 111       2.733  40.321  23.345  1.00 64.15           H  
ATOM    997 HH11 ARG C 111       2.224  37.353  26.030  1.00 66.32           H  
ATOM    998 HH12 ARG C 111       1.014  38.610  25.904  1.00 66.32           H  
ATOM    999 HH21 ARG C 111       4.276  38.669  23.512  1.00 63.27           H  
ATOM   1000 HH22 ARG C 111       4.057  37.381  24.675  1.00 63.27           H  
ATOM   1001  N   ASN C 112       1.017  45.908  25.818  1.00 65.57           N  
ATOM   1002  CA  ASN C 112      -0.070  46.857  26.105  1.00 68.92           C  
ATOM   1003  C   ASN C 112       0.276  48.244  25.497  1.00 67.69           C  
ATOM   1004  O   ASN C 112      -0.605  49.031  25.141  1.00 69.49           O  
ATOM   1005  CB  ASN C 112      -0.296  47.004  27.610  1.00 71.63           C  
ATOM   1006  CG  ASN C 112      -1.327  46.009  28.089  1.00 74.71           C  
ATOM   1007  OD1 ASN C 112      -2.467  45.983  27.604  1.00 74.52           O  
ATOM   1008  ND2 ASN C 112      -0.942  45.190  29.069  1.00 76.75           N  
ATOM   1009  H   ASN C 112       1.775  45.830  26.482  1.00 65.57           H  
ATOM   1010  HA  ASN C 112      -0.973  46.511  25.587  1.00 68.92           H  
ATOM   1011  HB2 ASN C 112      -0.696  47.997  27.853  1.00 71.63           H  
ATOM   1012  HB3 ASN C 112       0.637  46.897  28.173  1.00 71.63           H  
ATOM   1013 HD21 ASN C 112      -0.002  45.246  29.434  1.00 76.75           H  
ATOM   1014 HD22 ASN C 112      -1.590  44.513  29.445  1.00 76.75           H  
ATOM   1015  N   LEU C 113       1.566  48.562  25.503  1.00 65.28           N  
ATOM   1016  CA  LEU C 113       2.121  49.870  25.097  1.00 64.06           C  
ATOM   1017  C   LEU C 113       2.060  50.146  23.569  1.00 65.20           C  
ATOM   1018  O   LEU C 113       2.405  51.236  23.115  1.00 64.27           O  
ATOM   1019  CB  LEU C 113       3.574  49.939  25.599  1.00 61.06           C  
ATOM   1020  CG  LEU C 113       4.348  51.257  25.455  1.00 59.58           C  
ATOM   1021  CD1 LEU C 113       3.614  52.451  26.060  1.00 60.69           C  
ATOM   1022  CD2 LEU C 113       5.731  51.094  26.095  1.00 58.91           C  
ATOM   1023  H   LEU C 113       2.234  47.891  25.856  1.00 65.28           H  
ATOM   1024  HA  LEU C 113       1.500  50.632  25.583  1.00 64.06           H  
ATOM   1025  HB2 LEU C 113       3.587  49.656  26.658  1.00 61.06           H  
ATOM   1026  HB3 LEU C 113       4.145  49.172  25.064  1.00 61.06           H  
ATOM   1027  HG  LEU C 113       4.519  51.449  24.393  1.00 59.58           H  
ATOM   1028 HD11 LEU C 113       2.667  52.640  25.547  1.00 60.69           H  
ATOM   1029 HD12 LEU C 113       3.401  52.291  27.122  1.00 60.69           H  
ATOM   1030 HD13 LEU C 113       4.214  53.361  25.969  1.00 60.69           H  
ATOM   1031 HD21 LEU C 113       5.660  50.982  27.182  1.00 58.91           H  
ATOM   1032 HD22 LEU C 113       6.245  50.214  25.696  1.00 58.91           H  
ATOM   1033 HD23 LEU C 113       6.362  51.959  25.881  1.00 58.91           H  
ATOM   1034  N   ILE C 114       1.552  49.160  22.824  1.00 67.34           N  
ATOM   1035  CA  ILE C 114       1.342  49.300  21.382  1.00 69.20           C  
ATOM   1036  C   ILE C 114       0.169  50.305  21.143  1.00 73.50           C  
ATOM   1037  O   ILE C 114       0.021  50.837  20.040  1.00 77.10           O  
ATOM   1038  CB  ILE C 114       1.059  47.931  20.715  1.00 69.45           C  
ATOM   1039  CG1 ILE C 114       2.113  46.853  21.056  1.00 68.00           C  
ATOM   1040  CG2 ILE C 114       0.925  48.054  19.190  1.00 70.77           C  
ATOM   1041  CD1 ILE C 114       3.551  47.216  20.709  1.00 67.12           C  
ATOM   1042  H   ILE C 114       1.292  48.298  23.282  1.00 67.34           H  
ATOM   1043  HA  ILE C 114       2.241  49.763  20.958  1.00 69.20           H  
ATOM   1044  HB  ILE C 114       0.096  47.558  21.091  1.00 69.45           H  
ATOM   1045 HG12 ILE C 114       2.058  46.614  22.122  1.00 68.00           H  
ATOM   1046 HG13 ILE C 114       1.850  45.922  20.539  1.00 68.00           H  
ATOM   1047 HG21 ILE C 114       0.009  48.585  18.914  1.00 70.77           H  
ATOM   1048 HG22 ILE C 114       1.773  48.590  18.752  1.00 70.77           H  
ATOM   1049 HG23 ILE C 114       0.868  47.066  18.719  1.00 70.77           H  
ATOM   1050 HD11 ILE C 114       3.668  47.420  19.641  1.00 67.12           H  
ATOM   1051 HD12 ILE C 114       3.893  48.091  21.269  1.00 67.12           H  
ATOM   1052 HD13 ILE C 114       4.216  46.385  20.965  1.00 67.12           H  
ATOM   1053  N   GLN C 115      -0.679  50.450  22.133  1.00 75.86           N  
ATOM   1054  CA  GLN C 115      -1.764  51.418  22.119  1.00 77.95           C  
ATOM   1055  C   GLN C 115      -1.320  52.708  22.856  1.00 79.43           C  
ATOM   1056  O   GLN C 115      -0.874  52.655  23.982  1.00 78.81           O  
ATOM   1057  CB  GLN C 115      -3.028  50.871  22.799  1.00 80.59           C  
ATOM   1058  CG  GLN C 115      -3.660  49.711  22.029  1.00 83.06           C  
ATOM   1059  CD  GLN C 115      -4.140  50.117  20.646  1.00 84.06           C  
ATOM   1060  NE2 GLN C 115      -3.985  49.342  19.715  1.00 81.82           N  
ATOM   1061  OE1 GLN C 115      -4.720  51.287  20.500  1.00 85.51           O  
ATOM   1062  H   GLN C 115      -0.573  49.902  22.974  1.00 75.86           H  
ATOM   1063  HA  GLN C 115      -2.001  51.660  21.083  1.00 77.95           H  
ATOM   1064  HB2 GLN C 115      -2.789  50.530  23.814  1.00 80.59           H  
ATOM   1065  HB3 GLN C 115      -3.761  51.680  22.910  1.00 80.59           H  
ATOM   1066  HG2 GLN C 115      -4.535  49.343  22.578  1.00 83.06           H  
ATOM   1067  HG3 GLN C 115      -2.954  48.876  21.955  1.00 83.06           H  
ATOM   1068 HE21 GLN C 115      -3.534  48.452  19.869  1.00 81.82           H  
ATOM   1069 HE22 GLN C 115      -4.306  49.592  18.791  1.00 81.82           H  
ATOM   1070  N   LYS C 116      -1.394  53.848  22.182  1.00 79.16           N  
ATOM   1071  CA  LYS C 116      -0.878  54.065  20.823  1.00 78.13           C  
ATOM   1072  C   LYS C 116      -0.042  55.374  20.828  1.00 74.17           C  
ATOM   1073  O   LYS C 116      -0.005  56.147  19.900  1.00 74.15           O  
ATOM   1074  CB  LYS C 116      -1.948  54.031  19.717  1.00  0.00           C  
ATOM   1075  CG  LYS C 116      -3.343  54.494  20.151  1.00  0.00           C  
ATOM   1076  CD  LYS C 116      -4.316  54.530  18.964  1.00  0.00           C  
ATOM   1077  CE  LYS C 116      -5.774  54.555  19.409  1.00  0.00           C  
ATOM   1078  NZ  LYS C 116      -6.241  53.180  19.683  1.00  0.00           N1+
ATOM   1079  H   LYS C 116      -1.822  54.673  22.604  1.00 79.16           H  
ATOM   1080  HA  LYS C 116      -0.143  53.279  20.613  1.00 78.13           H  
ATOM   1081  HB2 LYS C 116      -2.040  52.999  19.355  1.00  0.00           H  
ATOM   1082  HB3 LYS C 116      -1.620  54.612  18.847  1.00  0.00           H  
ATOM   1083  HG2 LYS C 116      -3.285  55.494  20.599  1.00  0.00           H  
ATOM   1084  HG3 LYS C 116      -3.725  53.817  20.923  1.00  0.00           H  
ATOM   1085  HD2 LYS C 116      -4.142  53.678  18.295  1.00  0.00           H  
ATOM   1086  HD3 LYS C 116      -4.106  55.436  18.382  1.00  0.00           H  
ATOM   1087  HE2 LYS C 116      -6.424  54.946  18.621  1.00  0.00           H  
ATOM   1088  HE3 LYS C 116      -5.919  55.139  20.322  1.00  0.00           H  
ATOM   1089  HZ1 LYS C 116      -6.394  52.649  18.818  1.00  0.00           H  
ATOM   1090  HZ2 LYS C 116      -5.552  52.598  20.212  1.00  0.00           H  
ATOM   1091  HZ3 LYS C 116      -7.113  53.154  20.221  1.00  0.00           H  
ATOM   1092  N   ASP C 117       0.692  55.533  21.917  1.00 70.49           N  
ATOM   1093  CA  ASP C 117       1.808  56.489  22.065  1.00 67.29           C  
ATOM   1094  C   ASP C 117       3.085  55.716  21.655  1.00 63.13           C  
ATOM   1095  O   ASP C 117       3.695  56.004  20.656  1.00 60.56           O  
ATOM   1096  CB  ASP C 117       1.835  57.036  23.479  1.00 67.28           C  
ATOM   1097  CG  ASP C 117       3.150  57.744  23.587  1.00 65.79           C  
ATOM   1098  OD1 ASP C 117       3.283  58.849  23.084  1.00 65.26           O  
ATOM   1099  OD2 ASP C 117       4.060  57.157  24.173  1.00 64.47           O1-
ATOM   1100  H   ASP C 117       0.506  54.960  22.728  1.00 70.49           H  
ATOM   1101  HA  ASP C 117       1.675  57.305  21.345  1.00 67.29           H  
ATOM   1102  HB2 ASP C 117       1.764  56.246  24.235  1.00 67.28           H  
ATOM   1103  HB3 ASP C 117       1.003  57.727  23.650  1.00 67.28           H  
ATOM   1104  N   ARG C 118       3.380  54.678  22.405  1.00 61.37           N  
ATOM   1105  CA  ARG C 118       4.462  53.734  22.171  1.00 58.98           C  
ATOM   1106  C   ARG C 118       5.858  54.173  22.695  1.00 55.45           C  
ATOM   1107  O   ARG C 118       6.862  53.560  22.317  1.00 52.94           O  
ATOM   1108  CB  ARG C 118       4.604  53.233  20.722  1.00 60.11           C  
ATOM   1109  CG  ARG C 118       3.311  52.877  19.977  1.00 64.19           C  
ATOM   1110  CD  ARG C 118       3.600  52.175  18.648  1.00 66.75           C  
ATOM   1111  NE  ARG C 118       4.683  52.850  17.910  1.00 68.99           N  
ATOM   1112  CZ  ARG C 118       4.650  53.532  16.770  1.00 72.19           C  
ATOM   1113  NH1 ARG C 118       3.518  53.648  16.085  1.00 75.43           N  
ATOM   1114  NH2 ARG C 118       5.763  54.085  16.306  1.00 73.13           N1+
ATOM   1115  H   ARG C 118       2.819  54.490  23.224  1.00 61.37           H  
ATOM   1116  HA  ARG C 118       4.201  52.872  22.787  1.00 58.98           H  
ATOM   1117  HB2 ARG C 118       5.153  53.990  20.147  1.00 60.11           H  
ATOM   1118  HB3 ARG C 118       5.246  52.344  20.733  1.00 60.11           H  
ATOM   1119  HG2 ARG C 118       2.739  53.785  19.762  1.00 64.19           H  
ATOM   1120  HG3 ARG C 118       2.677  52.235  20.595  1.00 64.19           H  
ATOM   1121  HD2 ARG C 118       2.694  52.097  18.043  1.00 66.75           H  
ATOM   1122  HD3 ARG C 118       3.944  51.151  18.837  1.00 66.75           H  
ATOM   1123  HE  ARG C 118       5.571  52.773  18.385  1.00 68.99           H  
ATOM   1124 HH11 ARG C 118       3.506  54.157  15.212  1.00 75.43           H  
ATOM   1125 HH12 ARG C 118       2.670  53.228  16.436  1.00 75.43           H  
ATOM   1126 HH21 ARG C 118       6.628  53.986  16.818  1.00 73.13           H  
ATOM   1127 HH22 ARG C 118       5.745  54.605  15.440  1.00 73.13           H  
ATOM   1128  N   THR C 119       5.898  55.113  23.639  1.00 54.49           N  
ATOM   1129  CA  THR C 119       7.150  55.518  24.264  1.00 51.75           C  
ATOM   1130  C   THR C 119       7.489  54.743  25.553  1.00 50.38           C  
ATOM   1131  O   THR C 119       6.625  54.405  26.363  1.00 50.37           O  
ATOM   1132  CB  THR C 119       7.272  57.024  24.587  1.00 51.69           C  
ATOM   1133  OG1 THR C 119       6.240  57.487  25.456  1.00 54.27           O  
ATOM   1134  CG2 THR C 119       7.307  57.872  23.327  1.00 52.62           C  
ATOM   1135  H   THR C 119       5.039  55.555  23.933  1.00 54.49           H  
ATOM   1136  HA  THR C 119       7.933  55.285  23.541  1.00 51.75           H  
ATOM   1137  HB  THR C 119       8.211  57.206  25.124  1.00 51.69           H  
ATOM   1138 HG21 THR C 119       8.191  57.648  22.724  1.00 52.62           H  
ATOM   1139 HG22 THR C 119       6.419  57.698  22.712  1.00 52.62           H  
ATOM   1140 HG23 THR C 119       7.328  58.936  23.585  1.00 52.62           H  
ATOM   1141  HG1 THR C 119       5.378  57.372  24.972  1.00 54.27           H  
ATOM   1142  N   PHE C 120       8.797  54.630  25.766  1.00 48.55           N  
ATOM   1143  CA  PHE C 120       9.384  54.302  27.053  1.00 47.28           C  
ATOM   1144  C   PHE C 120      10.554  55.281  27.299  1.00 45.66           C  
ATOM   1145  O   PHE C 120      11.076  55.930  26.392  1.00 44.44           O  
ATOM   1146  CB  PHE C 120       9.739  52.825  27.227  1.00 46.88           C  
ATOM   1147  CG  PHE C 120      10.972  52.343  26.509  1.00 45.66           C  
ATOM   1148  CD1 PHE C 120      10.914  51.964  25.164  1.00 45.14           C  
ATOM   1149  CD2 PHE C 120      12.180  52.189  27.200  1.00 43.72           C  
ATOM   1150  CE1 PHE C 120      12.034  51.453  24.523  1.00 43.83           C  
ATOM   1151  CE2 PHE C 120      13.295  51.674  26.562  1.00 42.57           C  
ATOM   1152  CZ  PHE C 120      13.225  51.304  25.226  1.00 42.74           C  
ATOM   1153  H   PHE C 120       9.418  54.844  24.999  1.00 48.55           H  
ATOM   1154  HA  PHE C 120       8.622  54.534  27.807  1.00 47.28           H  
ATOM   1155  HB2 PHE C 120       9.868  52.612  28.295  1.00 46.88           H  
ATOM   1156  HB3 PHE C 120       8.889  52.201  26.918  1.00 46.88           H  
ATOM   1157  HD1 PHE C 120       9.988  52.069  24.619  1.00 45.14           H  
ATOM   1158  HD2 PHE C 120      12.241  52.474  28.240  1.00 43.72           H  
ATOM   1159  HE1 PHE C 120      11.981  51.173  23.481  1.00 43.83           H  
ATOM   1160  HE2 PHE C 120      14.222  51.560  27.105  1.00 42.57           H  
ATOM   1161  HZ  PHE C 120      14.096  50.899  24.732  1.00 42.74           H  
ATOM   1162  N   ALA C 121      10.924  55.395  28.573  1.00 45.60           N  
ATOM   1163  CA  ALA C 121      11.929  56.323  29.045  1.00 44.52           C  
ATOM   1164  C   ALA C 121      13.264  55.579  29.159  1.00 43.59           C  
ATOM   1165  O   ALA C 121      13.380  54.569  29.844  1.00 43.62           O  
ATOM   1166  CB  ALA C 121      11.528  56.878  30.407  1.00 45.69           C  
ATOM   1167  H   ALA C 121      10.495  54.792  29.260  1.00 45.60           H  
ATOM   1168  HA  ALA C 121      12.025  57.150  28.334  1.00 44.52           H  
ATOM   1169  HB1 ALA C 121      10.740  57.629  30.299  1.00 45.69           H  
ATOM   1170  HB2 ALA C 121      11.141  56.096  31.067  1.00 45.69           H  
ATOM   1171  HB3 ALA C 121      12.374  57.335  30.922  1.00 45.69           H  
ATOM   1172  N   VAL C 122      14.281  56.113  28.490  1.00 43.24           N  
ATOM   1173  CA  VAL C 122      15.656  55.667  28.647  1.00 43.77           C  
ATOM   1174  C   VAL C 122      16.321  56.787  29.462  1.00 45.62           C  
ATOM   1175  O   VAL C 122      16.350  57.957  29.068  1.00 45.65           O  
ATOM   1176  CB  VAL C 122      16.392  55.450  27.316  1.00 42.07           C  
ATOM   1177  CG1 VAL C 122      17.834  55.001  27.585  1.00 42.08           C  
ATOM   1178  CG2 VAL C 122      15.688  54.392  26.468  1.00 41.86           C  
ATOM   1179  H   VAL C 122      14.108  56.894  27.873  1.00 43.24           H  
ATOM   1180  HA  VAL C 122      15.669  54.734  29.225  1.00 43.77           H  
ATOM   1181  HB  VAL C 122      16.418  56.385  26.742  1.00 42.07           H  
ATOM   1182 HG11 VAL C 122      18.441  55.828  27.967  1.00 42.08           H  
ATOM   1183 HG12 VAL C 122      17.868  54.190  28.321  1.00 42.08           H  
ATOM   1184 HG13 VAL C 122      18.309  54.633  26.673  1.00 42.08           H  
ATOM   1185 HG21 VAL C 122      15.699  53.421  26.972  1.00 41.86           H  
ATOM   1186 HG22 VAL C 122      14.648  54.666  26.273  1.00 41.86           H  
ATOM   1187 HG23 VAL C 122      16.187  54.276  25.501  1.00 41.86           H  
ATOM   1188  N   LEU C 123      16.841  56.395  30.623  1.00 47.55           N  
ATOM   1189  CA  LEU C 123      17.399  57.319  31.591  1.00 49.48           C  
ATOM   1190  C   LEU C 123      18.861  57.627  31.189  1.00 51.60           C  
ATOM   1191  O   LEU C 123      19.583  56.770  30.676  1.00 52.24           O  
ATOM   1192  CB  LEU C 123      17.379  56.717  33.003  1.00 49.30           C  
ATOM   1193  CG  LEU C 123      15.969  56.427  33.561  1.00 49.77           C  
ATOM   1194  CD1 LEU C 123      16.071  55.630  34.864  1.00 51.17           C  
ATOM   1195  CD2 LEU C 123      15.172  57.708  33.805  1.00 49.37           C  
ATOM   1196  H   LEU C 123      16.904  55.407  30.822  1.00 47.55           H  
ATOM   1197  HA  LEU C 123      16.825  58.251  31.558  1.00 49.48           H  
ATOM   1198  HB2 LEU C 123      17.950  55.781  32.994  1.00 49.30           H  
ATOM   1199  HB3 LEU C 123      17.914  57.386  33.684  1.00 49.30           H  
ATOM   1200  HG  LEU C 123      15.415  55.811  32.843  1.00 49.77           H  
ATOM   1201 HD11 LEU C 123      16.584  54.678  34.697  1.00 51.17           H  
ATOM   1202 HD12 LEU C 123      16.622  56.183  35.631  1.00 51.17           H  
ATOM   1203 HD13 LEU C 123      15.077  55.405  35.263  1.00 51.17           H  
ATOM   1204 HD21 LEU C 123      15.694  58.377  34.496  1.00 49.37           H  
ATOM   1205 HD22 LEU C 123      15.001  58.248  32.872  1.00 49.37           H  
ATOM   1206 HD23 LEU C 123      14.190  57.480  34.232  1.00 49.37           H  
ATOM   1207  N   ALA C 124      19.268  58.862  31.467  1.00 54.48           N  
ATOM   1208  CA  ALA C 124      20.665  59.243  31.438  1.00 56.96           C  
ATOM   1209  C   ALA C 124      21.165  58.886  32.842  1.00 59.61           C  
ATOM   1210  O   ALA C 124      20.988  59.608  33.821  1.00 64.11           O  
ATOM   1211  CB  ALA C 124      20.869  60.717  31.133  1.00 56.29           C  
ATOM   1212  H   ALA C 124      18.578  59.561  31.705  1.00 54.48           H  
ATOM   1213  HA  ALA C 124      21.190  58.647  30.684  1.00 56.96           H  
ATOM   1214  HB1 ALA C 124      20.385  60.989  30.190  1.00 56.29           H  
ATOM   1215  HB2 ALA C 124      20.464  61.360  31.919  1.00 56.29           H  
ATOM   1216  HB3 ALA C 124      21.937  60.943  31.048  1.00 56.29           H  
ATOM   1217  N   TYR C 125      21.737  57.686  32.925  1.00 60.86           N  
ATOM   1218  CA  TYR C 125      22.233  57.127  34.179  1.00 63.39           C  
ATOM   1219  C   TYR C 125      23.458  57.967  34.598  1.00 66.40           C  
ATOM   1220  O   TYR C 125      24.261  58.401  33.759  1.00 65.69           O  
ATOM   1221  CB  TYR C 125      22.646  55.656  34.060  1.00 62.03           C  
ATOM   1222  CG  TYR C 125      21.460  54.721  34.085  1.00 61.54           C  
ATOM   1223  CD1 TYR C 125      20.946  54.270  35.306  1.00 61.86           C  
ATOM   1224  CD2 TYR C 125      20.844  54.282  32.903  1.00 59.94           C  
ATOM   1225  CE1 TYR C 125      19.848  53.420  35.353  1.00 60.86           C  
ATOM   1226  CE2 TYR C 125      19.745  53.430  32.941  1.00 59.10           C  
ATOM   1227  CZ  TYR C 125      19.252  53.003  34.167  1.00 59.29           C  
ATOM   1228  OH  TYR C 125      18.168  52.176  34.169  1.00 57.93           O  
ATOM   1229  H   TYR C 125      21.855  57.133  32.089  1.00 60.86           H  
ATOM   1230  HA  TYR C 125      21.430  57.255  34.909  1.00 63.39           H  
ATOM   1231  HB2 TYR C 125      23.228  55.488  33.144  1.00 62.03           H  
ATOM   1232  HB3 TYR C 125      23.317  55.382  34.885  1.00 62.03           H  
ATOM   1233  HD1 TYR C 125      21.411  54.588  36.228  1.00 61.86           H  
ATOM   1234  HD2 TYR C 125      21.228  54.612  31.949  1.00 59.94           H  
ATOM   1235  HE1 TYR C 125      19.459  53.084  36.303  1.00 60.86           H  
ATOM   1236  HE2 TYR C 125      19.279  53.102  32.024  1.00 59.10           H  
ATOM   1237  HH  TYR C 125      17.919  52.001  35.092  1.00 57.93           H  
ATOM   1238  N   SER C 126      23.513  58.267  35.900  1.00 68.79           N  
ATOM   1239  CA  SER C 126      24.524  59.145  36.461  1.00 67.93           C  
ATOM   1240  C   SER C 126      25.804  58.392  36.630  1.00 68.97           C  
ATOM   1241  O   SER C 126      26.349  57.468  37.252  1.00 69.27           O  
ATOM   1242  CB  SER C 126      24.084  59.671  37.832  1.00  0.00           C  
ATOM   1243  OG  SER C 126      24.696  60.930  38.154  1.00  0.00           O  
ATOM   1244  H   SER C 126      22.786  57.926  36.496  1.00 68.79           H  
ATOM   1245  HA  SER C 126      24.711  59.978  35.775  1.00 67.93           H  
ATOM   1246  HB2 SER C 126      23.005  59.846  37.825  1.00  0.00           H  
ATOM   1247  HB3 SER C 126      24.297  58.959  38.637  1.00  0.00           H  
ATOM   1248  HG  SER C 126      25.485  60.696  38.680  1.00  0.00           H  
ATOM   1249  N   ASN C 127      27.224  59.163  37.042  1.00  0.00           N  
ATOM   1250  CA  ASN C 127      28.544  58.505  37.244  1.00  0.00           C  
ATOM   1251  C   ASN C 127      28.828  58.351  38.762  1.00  0.00           C  
ATOM   1252  O   ASN C 127      29.952  58.456  39.250  1.00  0.00           O  
ATOM   1253  CB  ASN C 127      29.668  59.306  36.587  1.00  0.00           C  
ATOM   1254  CG  ASN C 127      29.338  59.764  35.185  1.00  0.00           C  
ATOM   1255  OD1 ASN C 127      29.207  60.959  34.928  1.00  0.00           O  
ATOM   1256  ND2 ASN C 127      29.222  58.814  34.252  1.00  0.00           N  
ATOM   1257  H   ASN C 127      27.187  60.169  37.128  1.00  0.00           H  
ATOM   1258  HA  ASN C 127      28.524  57.502  36.802  1.00  0.00           H  
ATOM   1259  HB2 ASN C 127      29.889  60.205  37.178  1.00  0.00           H  
ATOM   1260  HB3 ASN C 127      30.592  58.716  36.558  1.00  0.00           H  
ATOM   1261 HD21 ASN C 127      29.015  59.063  33.295  1.00  0.00           H  
ATOM   1262 HD22 ASN C 127      29.333  57.842  34.508  1.00  0.00           H  
ATOM   1263  N   VAL C 128      27.731  58.033  39.512  1.00  0.00           N  
ATOM   1264  CA  VAL C 128      27.724  57.761  40.945  1.00  0.00           C  
ATOM   1265  C   VAL C 128      26.336  57.165  41.259  1.00  0.00           C  
ATOM   1266  O   VAL C 128      25.288  57.693  40.887  1.00  0.00           O  
ATOM   1267  CB  VAL C 128      28.037  59.009  41.803  1.00  0.00           C  
ATOM   1268  CG1 VAL C 128      27.064  60.173  41.588  1.00  0.00           C  
ATOM   1269  CG2 VAL C 128      28.109  58.657  43.292  1.00  0.00           C  
ATOM   1270  H   VAL C 128      26.860  57.982  39.003  1.00  0.00           H  
ATOM   1271  HA  VAL C 128      28.496  57.001  41.121  1.00  0.00           H  
ATOM   1272  HB  VAL C 128      29.031  59.373  41.514  1.00  0.00           H  
ATOM   1273 HG11 VAL C 128      27.000  60.449  40.531  1.00  0.00           H  
ATOM   1274 HG12 VAL C 128      26.057  59.935  41.944  1.00  0.00           H  
ATOM   1275 HG13 VAL C 128      27.402  61.058  42.138  1.00  0.00           H  
ATOM   1276 HG21 VAL C 128      27.132  58.359  43.686  1.00  0.00           H  
ATOM   1277 HG22 VAL C 128      28.814  57.837  43.465  1.00  0.00           H  
ATOM   1278 HG23 VAL C 128      28.452  59.519  43.874  1.00  0.00           H  
ATOM   1279  N   GLN C 129      26.357  55.969  41.954  1.00  0.00           N  
ATOM   1280  CA  GLN C 129      25.143  55.176  42.155  1.00  0.00           C  
ATOM   1281  C   GLN C 129      24.297  55.753  43.321  1.00  0.00           C  
ATOM   1282  O   GLN C 129      24.776  56.523  44.150  1.00  0.00           O  
ATOM   1283  CB  GLN C 129      25.487  53.707  42.453  1.00  0.00           C  
ATOM   1284  CG  GLN C 129      26.350  53.015  41.400  1.00  0.00           C  
ATOM   1285  CD  GLN C 129      25.864  53.071  39.967  1.00  0.00           C  
ATOM   1286  NE2 GLN C 129      24.667  53.098  39.679  1.00  0.00           N  
ATOM   1287  OE1 GLN C 129      26.816  53.036  39.031  1.00  0.00           O  
ATOM   1288  H   GLN C 129      27.229  55.630  42.333  1.00  0.00           H  
ATOM   1289  HA  GLN C 129      24.540  55.268  41.246  1.00  0.00           H  
ATOM   1290  HB2 GLN C 129      26.019  53.652  43.413  1.00  0.00           H  
ATOM   1291  HB3 GLN C 129      24.572  53.122  42.598  1.00  0.00           H  
ATOM   1292  HG2 GLN C 129      27.359  53.445  41.423  1.00  0.00           H  
ATOM   1293  HG3 GLN C 129      26.453  51.956  41.664  1.00  0.00           H  
ATOM   1294 HE21 GLN C 129      23.972  53.124  40.411  1.00  0.00           H  
ATOM   1295 HE22 GLN C 129      24.381  53.094  38.710  1.00  0.00           H  
ATOM   1296  N   GLU C 130      23.028  55.232  43.389  1.00  0.00           N  
ATOM   1297  CA  GLU C 130      21.936  55.621  44.293  1.00  0.00           C  
ATOM   1298  C   GLU C 130      21.251  56.872  43.706  1.00  0.00           C  
ATOM   1299  O   GLU C 130      20.027  56.987  43.616  1.00  0.00           O  
ATOM   1300  CB  GLU C 130      22.384  55.836  45.745  1.00  0.00           C  
ATOM   1301  CG  GLU C 130      21.227  55.791  46.741  1.00  0.00           C  
ATOM   1302  CD  GLU C 130      20.625  54.419  46.931  1.00  0.00           C  
ATOM   1303  OE1 GLU C 130      21.120  53.403  46.444  1.00  0.00           O  
ATOM   1304  OE2 GLU C 130      19.491  54.394  47.691  1.00  0.00           O1-
ATOM   1305  H   GLU C 130      22.837  54.455  42.773  1.00  0.00           H  
ATOM   1306  HA  GLU C 130      21.212  54.802  44.223  1.00  0.00           H  
ATOM   1307  HB2 GLU C 130      22.878  56.810  45.849  1.00  0.00           H  
ATOM   1308  HB3 GLU C 130      23.128  55.077  46.020  1.00  0.00           H  
ATOM   1309  HG2 GLU C 130      20.438  56.491  46.445  1.00  0.00           H  
ATOM   1310  HG3 GLU C 130      21.595  56.116  47.722  1.00  0.00           H  
ATOM   1311  N   ARG C 131      22.105  57.882  43.328  1.00  0.00           N  
ATOM   1312  CA  ARG C 131      21.640  59.023  42.562  1.00  0.00           C  
ATOM   1313  C   ARG C 131      21.603  58.617  41.062  1.00  0.00           C  
ATOM   1314  O   ARG C 131      22.205  59.258  40.207  1.00  0.00           O  
ATOM   1315  CB  ARG C 131      22.572  60.228  42.699  1.00  0.00           C  
ATOM   1316  CG  ARG C 131      22.754  60.778  44.109  1.00  0.00           C  
ATOM   1317  CD  ARG C 131      23.677  62.000  44.108  1.00  0.00           C  
ATOM   1318  NE  ARG C 131      23.028  63.187  43.518  1.00  0.00           N  
ATOM   1319  CZ  ARG C 131      23.025  63.550  42.221  1.00  0.00           C  
ATOM   1320  NH1 ARG C 131      22.341  64.642  41.857  1.00  0.00           N  
ATOM   1321  NH2 ARG C 131      23.686  62.851  41.286  1.00  0.00           N1+
ATOM   1322  H   ARG C 131      23.080  57.804  43.580  1.00  0.00           H  
ATOM   1323  HA  ARG C 131      20.622  59.290  42.869  1.00  0.00           H  
ATOM   1324  HB2 ARG C 131      23.560  59.974  42.295  1.00  0.00           H  
ATOM   1325  HB3 ARG C 131      22.156  61.018  42.065  1.00  0.00           H  
ATOM   1326  HG2 ARG C 131      21.780  61.047  44.532  1.00  0.00           H  
ATOM   1327  HG3 ARG C 131      23.192  60.007  44.752  1.00  0.00           H  
ATOM   1328  HD2 ARG C 131      23.917  62.266  45.144  1.00  0.00           H  
ATOM   1329  HD3 ARG C 131      24.633  61.810  43.610  1.00  0.00           H  
ATOM   1330  HE  ARG C 131      22.505  63.764  44.164  1.00  0.00           H  
ATOM   1331 HH11 ARG C 131      22.327  64.930  40.890  1.00  0.00           H  
ATOM   1332 HH12 ARG C 131      21.839  65.178  42.552  1.00  0.00           H  
ATOM   1333 HH21 ARG C 131      23.660  63.152  40.322  1.00  0.00           H  
ATOM   1334 HH22 ARG C 131      24.204  62.024  41.545  1.00  0.00           H  
ATOM   1335  N   GLU C 132      20.804  57.512  40.777  1.00 70.26           N  
ATOM   1336  CA  GLU C 132      20.922  56.729  39.559  1.00 71.10           C  
ATOM   1337  C   GLU C 132      20.758  57.554  38.268  1.00 71.93           C  
ATOM   1338  O   GLU C 132      21.437  57.264  37.272  1.00 71.62           O  
ATOM   1339  CB  GLU C 132      19.905  55.577  39.549  1.00  0.00           C  
ATOM   1340  CG  GLU C 132      20.230  54.476  40.560  1.00  0.00           C  
ATOM   1341  CD  GLU C 132      21.585  53.868  40.302  1.00  0.00           C  
ATOM   1342  OE1 GLU C 132      22.402  53.709  41.207  1.00  0.00           O  
ATOM   1343  OE2 GLU C 132      21.856  53.560  39.000  1.00  0.00           O1-
ATOM   1344  H   GLU C 132      20.232  57.263  41.559  1.00 70.26           H  
ATOM   1345  HA  GLU C 132      21.953  56.355  39.541  1.00 71.10           H  
ATOM   1346  HB2 GLU C 132      19.850  55.141  38.543  1.00  0.00           H  
ATOM   1347  HB3 GLU C 132      18.901  55.965  39.764  1.00  0.00           H  
ATOM   1348  HG2 GLU C 132      19.481  53.680  40.488  1.00  0.00           H  
ATOM   1349  HG3 GLU C 132      20.187  54.867  41.581  1.00  0.00           H  
ATOM   1350  N   ALA C 133      19.821  58.506  38.268  1.00 70.45           N  
ATOM   1351  CA  ALA C 133      19.456  59.214  37.050  1.00 66.61           C  
ATOM   1352  C   ALA C 133      18.930  60.627  37.356  1.00 66.84           C  
ATOM   1353  O   ALA C 133      18.412  60.903  38.441  1.00 68.86           O  
ATOM   1354  CB  ALA C 133      18.401  58.447  36.270  1.00 66.23           C  
ATOM   1355  H   ALA C 133      19.376  58.768  39.136  1.00 70.45           H  
ATOM   1356  HA  ALA C 133      20.357  59.318  36.434  1.00 66.61           H  
ATOM   1357  HB1 ALA C 133      18.769  57.455  35.988  1.00 66.23           H  
ATOM   1358  HB2 ALA C 133      17.492  58.309  36.867  1.00 66.23           H  
ATOM   1359  HB3 ALA C 133      18.119  58.985  35.359  1.00 66.23           H  
ATOM   1360  N   GLN C 134      19.062  61.508  36.366  1.00 65.14           N  
ATOM   1361  CA  GLN C 134      18.550  62.887  36.459  1.00 64.70           C  
ATOM   1362  C   GLN C 134      17.805  63.366  35.174  1.00 62.52           C  
ATOM   1363  O   GLN C 134      16.873  64.169  35.262  1.00 62.54           O  
ATOM   1364  CB  GLN C 134      19.689  63.875  36.788  1.00 65.26           C  
ATOM   1365  CG  GLN C 134      20.128  63.844  38.260  1.00 67.70           C  
ATOM   1366  CD  GLN C 134      21.596  63.518  38.483  1.00 69.35           C  
ATOM   1367  OE1 GLN C 134      22.312  64.229  39.203  1.00 67.56           O  
ATOM   1368  NE2 GLN C 134      22.045  62.403  37.906  1.00 71.31           N  
ATOM   1369  H   GLN C 134      19.524  61.219  35.516  1.00 65.14           H  
ATOM   1370  HA  GLN C 134      17.796  62.923  37.256  1.00 64.70           H  
ATOM   1371  HB2 GLN C 134      20.536  63.709  36.111  1.00 65.26           H  
ATOM   1372  HB3 GLN C 134      19.335  64.893  36.577  1.00 65.26           H  
ATOM   1373  HG2 GLN C 134      19.538  63.143  38.857  1.00 67.70           H  
ATOM   1374  HG3 GLN C 134      19.955  64.838  38.693  1.00 67.70           H  
ATOM   1375 HE21 GLN C 134      21.430  61.852  37.326  1.00 71.31           H  
ATOM   1376 HE22 GLN C 134      23.001  62.111  38.049  1.00 71.31           H  
ATOM   1377  N   PHE C 135      18.297  62.945  34.009  1.00 59.52           N  
ATOM   1378  CA  PHE C 135      17.825  63.368  32.680  1.00 56.90           C  
ATOM   1379  C   PHE C 135      17.549  62.073  31.881  1.00 54.52           C  
ATOM   1380  O   PHE C 135      17.888  60.976  32.341  1.00 53.00           O  
ATOM   1381  CB  PHE C 135      18.873  64.227  31.946  1.00 56.84           C  
ATOM   1382  CG  PHE C 135      18.999  65.641  32.469  1.00 58.38           C  
ATOM   1383  CD1 PHE C 135      18.336  66.691  31.830  1.00 60.22           C  
ATOM   1384  CD2 PHE C 135      19.791  65.926  33.578  1.00 59.25           C  
ATOM   1385  CE1 PHE C 135      18.444  67.992  32.306  1.00 61.46           C  
ATOM   1386  CE2 PHE C 135      19.901  67.223  34.060  1.00 60.58           C  
ATOM   1387  CZ  PHE C 135      19.228  68.259  33.424  1.00 62.07           C  
ATOM   1388  H   PHE C 135      19.006  62.226  34.014  1.00 59.52           H  
ATOM   1389  HA  PHE C 135      16.879  63.897  32.791  1.00 56.90           H  
ATOM   1390  HB2 PHE C 135      19.859  63.746  31.999  1.00 56.84           H  
ATOM   1391  HB3 PHE C 135      18.646  64.279  30.874  1.00 56.84           H  
ATOM   1392  HD1 PHE C 135      17.734  66.489  30.957  1.00 60.22           H  
ATOM   1393  HD2 PHE C 135      20.327  65.128  34.070  1.00 59.25           H  
ATOM   1394  HE1 PHE C 135      17.919  68.795  31.809  1.00 61.46           H  
ATOM   1395  HE2 PHE C 135      20.509  67.427  34.929  1.00 60.58           H  
ATOM   1396  HZ  PHE C 135      19.314  69.269  33.796  1.00 62.07           H  
ATOM   1397  N   GLY C 136      16.995  62.221  30.675  1.00 52.15           N  
ATOM   1398  CA  GLY C 136      16.854  61.112  29.754  1.00 50.28           C  
ATOM   1399  C   GLY C 136      16.141  61.459  28.453  1.00 49.46           C  
ATOM   1400  O   GLY C 136      15.912  62.618  28.105  1.00 49.99           O  
ATOM   1401  H   GLY C 136      16.659  63.134  30.402  1.00 52.15           H  
ATOM   1402  HA2 GLY C 136      17.860  60.756  29.504  1.00 50.28           H  
ATOM   1403  HA3 GLY C 136      16.331  60.302  30.267  1.00 50.28           H  
ATOM   1404  N   THR C 137      15.852  60.407  27.687  1.00 48.25           N  
ATOM   1405  CA  THR C 137      15.303  60.486  26.327  1.00 46.67           C  
ATOM   1406  C   THR C 137      14.074  59.561  26.245  1.00 45.55           C  
ATOM   1407  O   THR C 137      14.067  58.445  26.769  1.00 44.17           O  
ATOM   1408  CB  THR C 137      16.365  60.039  25.302  1.00 46.02           C  
ATOM   1409  OG1 THR C 137      17.456  60.971  25.303  1.00 45.31           O  
ATOM   1410  CG2 THR C 137      15.852  59.968  23.871  1.00 45.93           C  
ATOM   1411  H   THR C 137      16.019  59.478  28.046  1.00 48.25           H  
ATOM   1412  HA  THR C 137      15.016  61.522  26.139  1.00 46.67           H  
ATOM   1413  HB  THR C 137      16.762  59.057  25.589  1.00 46.02           H  
ATOM   1414 HG21 THR C 137      15.146  59.145  23.741  1.00 45.93           H  
ATOM   1415 HG22 THR C 137      15.363  60.902  23.577  1.00 45.93           H  
ATOM   1416 HG23 THR C 137      16.681  59.813  23.174  1.00 45.93           H  
ATOM   1417  HG1 THR C 137      18.271  60.426  25.214  1.00 45.31           H  
ATOM   1418  N   THR C 138      13.033  60.045  25.564  1.00 44.75           N  
ATOM   1419  CA  THR C 138      11.844  59.246  25.266  1.00 44.33           C  
ATOM   1420  C   THR C 138      12.175  58.400  24.021  1.00 43.27           C  
ATOM   1421  O   THR C 138      12.573  58.923  22.988  1.00 42.77           O  
ATOM   1422  CB  THR C 138      10.582  60.091  25.005  1.00 44.20           C  
ATOM   1423  OG1 THR C 138      10.785  61.027  23.941  1.00 42.78           O  
ATOM   1424  CG2 THR C 138      10.174  60.888  26.235  1.00 45.20           C  
ATOM   1425  H   THR C 138      13.053  60.999  25.234  1.00 44.75           H  
ATOM   1426  HA  THR C 138      11.657  58.584  26.120  1.00 44.33           H  
ATOM   1427  HB  THR C 138       9.763  59.426  24.707  1.00 44.20           H  
ATOM   1428 HG21 THR C 138      10.163  60.261  27.129  1.00 45.20           H  
ATOM   1429 HG22 THR C 138      10.849  61.734  26.398  1.00 45.20           H  
ATOM   1430 HG23 THR C 138       9.176  61.319  26.093  1.00 45.20           H  
ATOM   1431  HG1 THR C 138       9.927  61.473  23.797  1.00 42.78           H  
ATOM   1432  N   ALA C 139      12.113  57.094  24.186  1.00 43.51           N  
ATOM   1433  CA  ALA C 139      12.354  56.129  23.125  1.00 43.59           C  
ATOM   1434  C   ALA C 139      10.992  55.628  22.616  1.00 45.53           C  
ATOM   1435  O   ALA C 139      10.234  54.987  23.353  1.00 47.23           O  
ATOM   1436  CB  ALA C 139      13.203  54.976  23.635  1.00 42.27           C  
ATOM   1437  H   ALA C 139      11.898  56.720  25.100  1.00 43.51           H  
ATOM   1438  HA  ALA C 139      12.895  56.617  22.314  1.00 43.59           H  
ATOM   1439  HB1 ALA C 139      14.189  55.336  23.943  1.00 42.27           H  
ATOM   1440  HB2 ALA C 139      12.741  54.490  24.500  1.00 42.27           H  
ATOM   1441  HB3 ALA C 139      13.346  54.218  22.860  1.00 42.27           H  
ATOM   1442  N   GLU C 140      10.692  55.964  21.367  1.00 45.91           N  
ATOM   1443  CA  GLU C 140       9.434  55.648  20.687  1.00 47.57           C  
ATOM   1444  C   GLU C 140       9.660  54.306  19.977  1.00 47.54           C  
ATOM   1445  O   GLU C 140      10.518  54.193  19.102  1.00 47.27           O  
ATOM   1446  CB  GLU C 140       9.118  56.746  19.662  1.00 49.71           C  
ATOM   1447  CG  GLU C 140       7.795  56.566  18.917  1.00 53.31           C  
ATOM   1448  CD  GLU C 140       7.574  57.586  17.816  1.00 55.83           C  
ATOM   1449  OE1 GLU C 140       6.393  57.801  17.452  1.00 57.83           O  
ATOM   1450  OE2 GLU C 140       8.562  58.155  17.293  1.00 55.74           O1-
ATOM   1451  H   GLU C 140      11.399  56.434  20.819  1.00 45.91           H  
ATOM   1452  HA  GLU C 140       8.631  55.566  21.422  1.00 47.57           H  
ATOM   1453  HB2 GLU C 140       9.089  57.704  20.193  1.00 49.71           H  
ATOM   1454  HB3 GLU C 140       9.942  56.820  18.940  1.00 49.71           H  
ATOM   1455  HG2 GLU C 140       6.964  56.620  19.631  1.00 53.31           H  
ATOM   1456  HG3 GLU C 140       7.757  55.579  18.444  1.00 53.31           H  
ATOM   1457  N   ILE C 141       8.886  53.296  20.356  1.00 48.34           N  
ATOM   1458  CA  ILE C 141       8.949  51.968  19.737  1.00 49.29           C  
ATOM   1459  C   ILE C 141       8.258  52.123  18.361  1.00 50.00           C  
ATOM   1460  O   ILE C 141       7.225  52.783  18.248  1.00 51.49           O  
ATOM   1461  CB  ILE C 141       8.250  50.884  20.599  1.00 50.95           C  
ATOM   1462  CG1 ILE C 141       8.982  50.722  21.950  1.00 50.46           C  
ATOM   1463  CG2 ILE C 141       8.167  49.540  19.861  1.00 50.99           C  
ATOM   1464  CD1 ILE C 141       8.255  49.822  22.941  1.00 50.78           C  
ATOM   1465  H   ILE C 141       8.188  53.439  21.072  1.00 48.34           H  
ATOM   1466  HA  ILE C 141       9.997  51.706  19.592  1.00 49.29           H  
ATOM   1467  HB  ILE C 141       7.223  51.207  20.803  1.00 50.95           H  
ATOM   1468 HG12 ILE C 141       9.991  50.326  21.784  1.00 50.46           H  
ATOM   1469 HG13 ILE C 141       9.102  51.703  22.422  1.00 50.46           H  
ATOM   1470 HG21 ILE C 141       7.571  49.621  18.947  1.00 50.99           H  
ATOM   1471 HG22 ILE C 141       9.163  49.180  19.589  1.00 50.99           H  
ATOM   1472 HG23 ILE C 141       7.682  48.774  20.472  1.00 50.99           H  
ATOM   1473 HD11 ILE C 141       7.217  50.142  23.077  1.00 50.78           H  
ATOM   1474 HD12 ILE C 141       8.261  48.779  22.613  1.00 50.78           H  
ATOM   1475 HD13 ILE C 141       8.750  49.857  23.917  1.00 50.78           H  
ATOM   1476  N   TYR C 142       8.831  51.484  17.339  1.00 49.36           N  
ATOM   1477  CA  TYR C 142       8.244  51.477  15.996  1.00 50.34           C  
ATOM   1478  C   TYR C 142       8.129  50.059  15.415  1.00 52.08           C  
ATOM   1479  O   TYR C 142       7.061  49.674  14.941  1.00 53.45           O  
ATOM   1480  CB  TYR C 142       8.904  52.480  15.033  1.00 48.22           C  
ATOM   1481  CG  TYR C 142      10.354  52.250  14.679  1.00 46.16           C  
ATOM   1482  CD1 TYR C 142      10.704  51.601  13.493  1.00 45.88           C  
ATOM   1483  CD2 TYR C 142      11.385  52.733  15.491  1.00 45.61           C  
ATOM   1484  CE1 TYR C 142      12.039  51.403  13.146  1.00 45.11           C  
ATOM   1485  CE2 TYR C 142      12.727  52.554  15.148  1.00 44.82           C  
ATOM   1486  CZ  TYR C 142      13.049  51.888  13.973  1.00 44.10           C  
ATOM   1487  OH  TYR C 142      14.346  51.708  13.596  1.00 41.59           O  
ATOM   1488  H   TYR C 142       9.694  50.982  17.494  1.00 49.36           H  
ATOM   1489  HA  TYR C 142       7.202  51.799  16.109  1.00 50.34           H  
ATOM   1490  HB2 TYR C 142       8.333  52.505  14.098  1.00 48.22           H  
ATOM   1491  HB3 TYR C 142       8.814  53.492  15.452  1.00 48.22           H  
ATOM   1492  HD1 TYR C 142       9.926  51.247  12.833  1.00 45.88           H  
ATOM   1493  HD2 TYR C 142      11.138  53.256  16.403  1.00 45.61           H  
ATOM   1494  HE1 TYR C 142      12.289  50.875  12.237  1.00 45.11           H  
ATOM   1495  HE2 TYR C 142      13.509  52.930  15.791  1.00 44.82           H  
ATOM   1496  HH  TYR C 142      14.865  52.439  13.978  1.00 41.59           H  
ATOM   1497  N   ALA C 143       9.241  49.332  15.382  1.00 53.64           N  
ATOM   1498  CA  ALA C 143       9.251  47.992  14.814  1.00 54.87           C  
ATOM   1499  C   ALA C 143       8.961  46.979  15.927  1.00 54.87           C  
ATOM   1500  O   ALA C 143       9.370  47.170  17.075  1.00 52.72           O  
ATOM   1501  CB  ALA C 143      10.587  47.667  14.188  1.00 53.98           C  
ATOM   1502  H   ALA C 143      10.086  49.726  15.771  1.00 53.64           H  
ATOM   1503  HA  ALA C 143       8.456  47.933  14.069  1.00 54.87           H  
ATOM   1504  HB1 ALA C 143      10.883  48.431  13.467  1.00 53.98           H  
ATOM   1505  HB2 ALA C 143      11.355  47.606  14.957  1.00 53.98           H  
ATOM   1506  HB3 ALA C 143      10.567  46.696  13.686  1.00 53.98           H  
ATOM   1507  N   TYR C 144       8.326  45.874  15.549  1.00 57.32           N  
ATOM   1508  CA  TYR C 144       7.732  44.921  16.496  1.00 59.48           C  
ATOM   1509  C   TYR C 144       7.595  43.550  15.809  1.00 59.50           C  
ATOM   1510  O   TYR C 144       7.151  43.455  14.671  1.00 59.40           O  
ATOM   1511  CB  TYR C 144       6.342  45.457  16.905  1.00 63.53           C  
ATOM   1512  CG  TYR C 144       5.446  44.657  17.827  1.00 68.15           C  
ATOM   1513  CD1 TYR C 144       4.064  44.736  17.623  1.00 70.72           C  
ATOM   1514  CD2 TYR C 144       5.910  43.936  18.929  1.00 70.05           C  
ATOM   1515  CE1 TYR C 144       3.175  44.095  18.472  1.00 74.66           C  
ATOM   1516  CE2 TYR C 144       5.031  43.291  19.791  1.00 72.88           C  
ATOM   1517  CZ  TYR C 144       3.664  43.368  19.560  1.00 75.92           C  
ATOM   1518  OH  TYR C 144       2.743  42.774  20.369  1.00 78.58           O  
ATOM   1519  H   TYR C 144       8.233  45.681  14.562  1.00 57.32           H  
ATOM   1520  HA  TYR C 144       8.378  44.854  17.371  1.00 59.48           H  
ATOM   1521  HB2 TYR C 144       6.472  46.442  17.377  1.00 63.53           H  
ATOM   1522  HB3 TYR C 144       5.785  45.651  15.977  1.00 63.53           H  
ATOM   1523  HD1 TYR C 144       3.682  45.307  16.789  1.00 70.72           H  
ATOM   1524  HD2 TYR C 144       6.973  43.879  19.115  1.00 70.05           H  
ATOM   1525  HE1 TYR C 144       2.112  44.157  18.294  1.00 74.66           H  
ATOM   1526  HE2 TYR C 144       5.408  42.734  20.636  1.00 72.88           H  
ATOM   1527  HH  TYR C 144       3.162  42.105  20.974  1.00 78.58           H  
ATOM   1528  N   ARG C 145       7.897  42.492  16.558  1.00 60.67           N  
ATOM   1529  CA  ARG C 145       7.385  41.157  16.287  1.00 62.97           C  
ATOM   1530  C   ARG C 145       7.092  40.503  17.653  1.00 62.88           C  
ATOM   1531  O   ARG C 145       7.826  40.619  18.641  1.00 61.77           O  
ATOM   1532  CB  ARG C 145       8.234  40.256  15.377  1.00 64.42           C  
ATOM   1533  CG  ARG C 145       7.352  39.121  14.816  1.00 69.42           C  
ATOM   1534  CD  ARG C 145       7.988  38.248  13.736  1.00 73.30           C  
ATOM   1535  NE  ARG C 145       8.770  37.139  14.299  1.00 73.29           N  
ATOM   1536  CZ  ARG C 145       8.980  35.966  13.704  1.00 72.02           C  
ATOM   1537  NH1 ARG C 145       9.620  35.004  14.355  1.00 71.81           N  
ATOM   1538  NH2 ARG C 145       8.575  35.755  12.456  1.00 72.81           N1+
ATOM   1539  H   ARG C 145       8.447  42.628  17.394  1.00 60.67           H  
ATOM   1540  HA  ARG C 145       6.420  41.323  15.788  1.00 62.97           H  
ATOM   1541  HB2 ARG C 145       8.630  40.845  14.544  1.00 64.42           H  
ATOM   1542  HB3 ARG C 145       9.088  39.841  15.922  1.00 64.42           H  
ATOM   1543  HG2 ARG C 145       6.459  39.580  14.371  1.00 69.42           H  
ATOM   1544  HG3 ARG C 145       7.005  38.479  15.633  1.00 69.42           H  
ATOM   1545  HD2 ARG C 145       8.626  38.835  13.073  1.00 73.30           H  
ATOM   1546  HD3 ARG C 145       7.155  37.820  13.171  1.00 73.30           H  
ATOM   1547  HE  ARG C 145       9.111  37.249  15.243  1.00 73.29           H  
ATOM   1548 HH11 ARG C 145       9.796  34.118  13.903  1.00 71.81           H  
ATOM   1549 HH12 ARG C 145       9.931  35.157  15.304  1.00 71.81           H  
ATOM   1550 HH21 ARG C 145       8.101  36.489  11.948  1.00 72.81           H  
ATOM   1551 HH22 ARG C 145       8.740  34.862  12.015  1.00 72.81           H  
ATOM   1552  N   GLU C 146       5.886  39.944  17.700  1.00 64.23           N  
ATOM   1553  CA  GLU C 146       5.405  39.166  18.853  1.00 66.36           C  
ATOM   1554  C   GLU C 146       5.525  37.688  18.448  1.00 68.35           C  
ATOM   1555  O   GLU C 146       5.091  37.311  17.352  1.00 72.09           O  
ATOM   1556  CB  GLU C 146       3.915  39.518  19.035  1.00  0.00           C  
ATOM   1557  CG  GLU C 146       3.271  38.951  20.281  1.00  0.00           C  
ATOM   1558  CD  GLU C 146       3.889  39.617  21.469  1.00  0.00           C  
ATOM   1559  OE1 GLU C 146       4.752  39.045  22.132  1.00  0.00           O  
ATOM   1560  OE2 GLU C 146       3.322  40.795  21.860  1.00  0.00           O1-
ATOM   1561  H   GLU C 146       5.128  39.994  17.015  1.00 64.23           H  
ATOM   1562  HA  GLU C 146       6.008  39.392  19.737  1.00 66.36           H  
ATOM   1563  HB2 GLU C 146       3.341  39.161  18.169  1.00  0.00           H  
ATOM   1564  HB3 GLU C 146       3.803  40.606  19.030  1.00  0.00           H  
ATOM   1565  HG2 GLU C 146       3.395  37.865  20.342  1.00  0.00           H  
ATOM   1566  HG3 GLU C 146       2.194  39.155  20.275  1.00  0.00           H  
ATOM   1567  N   GLU C 147       6.111  36.870  19.319  1.00 67.32           N  
ATOM   1568  CA  GLU C 147       6.248  35.445  19.056  1.00 66.98           C  
ATOM   1569  C   GLU C 147       6.434  34.635  20.354  1.00 65.40           C  
ATOM   1570  O   GLU C 147       7.119  35.065  21.282  1.00 61.78           O  
ATOM   1571  CB  GLU C 147       7.393  35.164  18.069  1.00 66.87           C  
ATOM   1572  CG  GLU C 147       8.743  35.724  18.521  1.00 64.59           C  
ATOM   1573  CD  GLU C 147       9.559  36.017  17.297  1.00 64.68           C  
ATOM   1574  OE1 GLU C 147       9.441  37.139  16.752  1.00 65.49           O  
ATOM   1575  OE2 GLU C 147      10.298  35.107  16.850  1.00 61.63           O1-
ATOM   1576  H   GLU C 147       6.513  37.245  20.166  1.00 67.32           H  
ATOM   1577  HA  GLU C 147       5.312  35.115  18.586  1.00 66.98           H  
ATOM   1578  HB2 GLU C 147       7.492  34.081  17.919  1.00 66.87           H  
ATOM   1579  HB3 GLU C 147       7.121  35.579  17.089  1.00 66.87           H  
ATOM   1580  HG2 GLU C 147       9.259  35.005  19.166  1.00 64.59           H  
ATOM   1581  HG3 GLU C 147       8.640  36.658  19.080  1.00 64.59           H  
ATOM   1582  N   GLN C 148       5.800  33.467  20.383  1.00 66.46           N  
ATOM   1583  CA  GLN C 148       5.921  32.523  21.489  1.00 66.22           C  
ATOM   1584  C   GLN C 148       5.955  31.043  21.057  1.00 65.79           C  
ATOM   1585  O   GLN C 148       5.474  30.160  21.764  1.00 66.52           O  
ATOM   1586  CB  GLN C 148       4.854  32.764  22.566  1.00 68.46           C  
ATOM   1587  CG  GLN C 148       3.415  32.595  22.077  1.00 72.06           C  
ATOM   1588  CD  GLN C 148       2.960  33.811  21.307  1.00 73.30           C  
ATOM   1589  NE2 GLN C 148       2.685  34.849  21.911  1.00 74.71           N  
ATOM   1590  OE1 GLN C 148       2.902  33.713  19.982  1.00 72.91           O  
ATOM   1591  H   GLN C 148       5.132  33.264  19.654  1.00 66.46           H  
ATOM   1592  HA  GLN C 148       6.896  32.699  21.945  1.00 66.22           H  
ATOM   1593  HB2 GLN C 148       5.022  32.073  23.401  1.00 68.46           H  
ATOM   1594  HB3 GLN C 148       4.986  33.775  22.959  1.00 68.46           H  
ATOM   1595  HG2 GLN C 148       2.749  32.472  22.939  1.00 72.06           H  
ATOM   1596  HG3 GLN C 148       3.288  31.704  21.453  1.00 72.06           H  
ATOM   1597 HE21 GLN C 148       2.743  34.878  22.919  1.00 74.71           H  
ATOM   1598 HE22 GLN C 148       2.402  35.672  21.397  1.00 74.71           H  
ATOM   1599  N   ASP C 149       6.626  30.792  19.937  1.00 65.07           N  
ATOM   1600  CA  ASP C 149       6.863  29.411  19.534  1.00 65.90           C  
ATOM   1601  C   ASP C 149       7.923  28.813  20.503  1.00 63.61           C  
ATOM   1602  O   ASP C 149       8.779  29.512  21.064  1.00 61.97           O  
ATOM   1603  CB  ASP C 149       7.269  29.261  18.079  1.00 67.85           C  
ATOM   1604  CG  ASP C 149       6.700  27.955  17.573  1.00 73.56           C  
ATOM   1605  OD1 ASP C 149       6.562  26.988  18.367  1.00 76.34           O  
ATOM   1606  OD2 ASP C 149       6.313  27.909  16.385  1.00 75.48           O1-
ATOM   1607  H   ASP C 149       6.951  31.570  19.381  1.00 65.07           H  
ATOM   1608  HA  ASP C 149       5.913  28.891  19.724  1.00 65.90           H  
ATOM   1609  HB2 ASP C 149       8.357  29.252  17.954  1.00 67.85           H  
ATOM   1610  HB3 ASP C 149       6.864  30.080  17.473  1.00 67.85           H  
ATOM   1611  N   PHE C 150       7.787  27.502  20.700  1.00 62.52           N  
ATOM   1612  CA  PHE C 150       8.487  26.755  21.751  1.00 61.68           C  
ATOM   1613  C   PHE C 150       8.007  27.095  23.198  1.00 63.11           C  
ATOM   1614  O   PHE C 150       8.511  26.513  24.165  1.00 63.23           O  
ATOM   1615  CB  PHE C 150      10.020  26.874  21.639  1.00 58.23           C  
ATOM   1616  CG  PHE C 150      10.756  25.565  21.848  1.00 57.19           C  
ATOM   1617  CD1 PHE C 150      11.251  25.217  23.102  1.00 58.23           C  
ATOM   1618  CD2 PHE C 150      10.989  24.707  20.778  1.00 55.69           C  
ATOM   1619  CE1 PHE C 150      11.953  24.033  23.283  1.00 57.67           C  
ATOM   1620  CE2 PHE C 150      11.694  23.523  20.952  1.00 54.51           C  
ATOM   1621  CZ  PHE C 150      12.175  23.185  22.203  1.00 55.71           C  
ATOM   1622  H   PHE C 150       7.214  26.981  20.052  1.00 62.52           H  
ATOM   1623  HA  PHE C 150       8.178  25.714  21.585  1.00 61.68           H  
ATOM   1624  HB2 PHE C 150      10.305  27.246  20.645  1.00 58.23           H  
ATOM   1625  HB3 PHE C 150      10.405  27.620  22.347  1.00 58.23           H  
ATOM   1626  HD1 PHE C 150      11.087  25.875  23.943  1.00 58.23           H  
ATOM   1627  HD2 PHE C 150      10.616  24.966  19.798  1.00 55.69           H  
ATOM   1628  HE1 PHE C 150      12.327  23.770  24.261  1.00 57.67           H  
ATOM   1629  HE2 PHE C 150      11.867  22.868  20.111  1.00 54.51           H  
ATOM   1630  HZ  PHE C 150      12.721  22.264  22.342  1.00 55.71           H  
ATOM   1631  N   GLY C 151       7.008  27.971  23.314  1.00 63.99           N  
ATOM   1632  CA  GLY C 151       6.429  28.350  24.591  1.00 63.38           C  
ATOM   1633  C   GLY C 151       7.229  29.369  25.415  1.00 61.07           C  
ATOM   1634  O   GLY C 151       7.011  29.495  26.623  1.00 61.68           O  
ATOM   1635  H   GLY C 151       6.604  28.359  22.473  1.00 63.99           H  
ATOM   1636  HA2 GLY C 151       5.444  28.781  24.388  1.00 63.38           H  
ATOM   1637  HA3 GLY C 151       6.303  27.447  25.197  1.00 63.38           H  
ATOM   1638  N   ILE C 152       8.113  30.111  24.747  1.00 57.66           N  
ATOM   1639  CA  ILE C 152       8.878  31.195  25.367  1.00 56.43           C  
ATOM   1640  C   ILE C 152       8.475  32.485  24.624  1.00 57.74           C  
ATOM   1641  O   ILE C 152       8.698  32.606  23.413  1.00 59.17           O  
ATOM   1642  CB  ILE C 152      10.407  30.951  25.257  1.00 54.06           C  
ATOM   1643  CG1 ILE C 152      10.793  29.542  25.763  1.00 53.92           C  
ATOM   1644  CG2 ILE C 152      11.166  32.038  26.033  1.00 52.82           C  
ATOM   1645  CD1 ILE C 152      12.275  29.219  25.622  1.00 51.72           C  
ATOM   1646  H   ILE C 152       8.296  29.895  23.777  1.00 57.66           H  
ATOM   1647  HA  ILE C 152       8.600  31.278  26.424  1.00 56.43           H  
ATOM   1648  HB  ILE C 152      10.702  31.023  24.201  1.00 54.06           H  
ATOM   1649 HG12 ILE C 152      10.498  29.426  26.813  1.00 53.92           H  
ATOM   1650 HG13 ILE C 152      10.245  28.782  25.194  1.00 53.92           H  
ATOM   1651 HG21 ILE C 152      10.853  33.042  25.731  1.00 52.82           H  
ATOM   1652 HG22 ILE C 152      10.994  31.945  27.111  1.00 52.82           H  
ATOM   1653 HG23 ILE C 152      12.243  31.976  25.853  1.00 52.82           H  
ATOM   1654 HD11 ILE C 152      12.617  29.382  24.595  1.00 51.72           H  
ATOM   1655 HD12 ILE C 152      12.886  29.828  26.294  1.00 51.72           H  
ATOM   1656 HD13 ILE C 152      12.455  28.170  25.876  1.00 51.72           H  
ATOM   1657  N   GLU C 153       7.849  33.413  25.354  1.00 59.14           N  
ATOM   1658  CA  GLU C 153       7.332  34.660  24.788  1.00 58.69           C  
ATOM   1659  C   GLU C 153       8.525  35.619  24.557  1.00 56.13           C  
ATOM   1660  O   GLU C 153       9.269  35.933  25.486  1.00 55.71           O  
ATOM   1661  CB  GLU C 153       6.316  35.323  25.736  1.00 61.37           C  
ATOM   1662  CG  GLU C 153       5.062  34.471  25.993  1.00 66.56           C  
ATOM   1663  CD  GLU C 153       3.811  35.183  25.528  1.00 71.00           C  
ATOM   1664  OE1 GLU C 153       3.505  36.264  26.096  1.00 71.83           O  
ATOM   1665  OE2 GLU C 153       3.175  34.703  24.562  1.00 73.56           O1-
ATOM   1666  H   GLU C 153       7.738  33.258  26.346  1.00 59.14           H  
ATOM   1667  HA  GLU C 153       6.860  34.432  23.832  1.00 58.69           H  
ATOM   1668  HB2 GLU C 153       6.802  35.515  26.702  1.00 61.37           H  
ATOM   1669  HB3 GLU C 153       6.053  36.308  25.332  1.00 61.37           H  
ATOM   1670  HG2 GLU C 153       4.957  34.291  27.070  1.00 66.56           H  
ATOM   1671  HG3 GLU C 153       5.129  33.488  25.515  1.00 66.56           H  
ATOM   1672  N   ILE C 154       8.726  35.992  23.301  1.00 54.15           N  
ATOM   1673  CA  ILE C 154       9.749  36.938  22.883  1.00 52.24           C  
ATOM   1674  C   ILE C 154       8.996  38.141  22.273  1.00 51.93           C  
ATOM   1675  O   ILE C 154       8.176  37.998  21.368  1.00 52.67           O  
ATOM   1676  CB  ILE C 154      10.715  36.378  21.801  1.00 52.26           C  
ATOM   1677  CG1 ILE C 154      11.035  34.875  21.914  1.00 52.73           C  
ATOM   1678  CG2 ILE C 154      12.000  37.219  21.750  1.00 50.19           C  
ATOM   1679  CD1 ILE C 154      11.818  34.468  23.149  1.00 52.49           C  
ATOM   1680  H   ILE C 154       8.145  35.598  22.575  1.00 54.15           H  
ATOM   1681  HA  ILE C 154      10.319  37.258  23.762  1.00 52.24           H  
ATOM   1682  HB  ILE C 154      10.238  36.499  20.822  1.00 52.26           H  
ATOM   1683 HG12 ILE C 154      10.105  34.298  21.867  1.00 52.73           H  
ATOM   1684 HG13 ILE C 154      11.611  34.571  21.030  1.00 52.73           H  
ATOM   1685 HG21 ILE C 154      11.779  38.258  21.489  1.00 50.19           H  
ATOM   1686 HG22 ILE C 154      12.517  37.224  22.715  1.00 50.19           H  
ATOM   1687 HG23 ILE C 154      12.691  36.830  20.995  1.00 50.19           H  
ATOM   1688 HD11 ILE C 154      12.836  34.860  23.108  1.00 52.49           H  
ATOM   1689 HD12 ILE C 154      11.346  34.821  24.068  1.00 52.49           H  
ATOM   1690 HD13 ILE C 154      11.891  33.377  23.202  1.00 52.49           H  
ATOM   1691  N   VAL C 155       9.324  39.322  22.772  1.00 51.34           N  
ATOM   1692  CA  VAL C 155       8.918  40.583  22.157  1.00 50.91           C  
ATOM   1693  C   VAL C 155      10.224  41.119  21.525  1.00 48.75           C  
ATOM   1694  O   VAL C 155      11.198  41.399  22.232  1.00 47.78           O  
ATOM   1695  CB  VAL C 155       8.321  41.533  23.213  1.00 52.34           C  
ATOM   1696  CG1 VAL C 155       8.302  42.991  22.755  1.00 51.95           C  
ATOM   1697  CG2 VAL C 155       6.890  41.112  23.559  1.00 53.78           C  
ATOM   1698  H   VAL C 155       9.892  39.366  23.605  1.00 51.34           H  
ATOM   1699  HA  VAL C 155       8.182  40.399  21.366  1.00 50.91           H  
ATOM   1700  HB  VAL C 155       8.913  41.474  24.132  1.00 52.34           H  
ATOM   1701 HG11 VAL C 155       9.315  43.383  22.623  1.00 51.95           H  
ATOM   1702 HG12 VAL C 155       7.761  43.103  21.810  1.00 51.95           H  
ATOM   1703 HG13 VAL C 155       7.811  43.618  23.504  1.00 51.95           H  
ATOM   1704 HG21 VAL C 155       6.229  41.235  22.696  1.00 53.78           H  
ATOM   1705 HG22 VAL C 155       6.847  40.066  23.878  1.00 53.78           H  
ATOM   1706 HG23 VAL C 155       6.491  41.728  24.372  1.00 53.78           H  
ATOM   1707  N   LYS C 156      10.236  41.174  20.197  1.00 47.65           N  
ATOM   1708  CA  LYS C 156      11.342  41.732  19.420  1.00 46.44           C  
ATOM   1709  C   LYS C 156      10.875  43.130  18.986  1.00 46.53           C  
ATOM   1710  O   LYS C 156       9.767  43.267  18.463  1.00 47.56           O  
ATOM   1711  CB  LYS C 156      11.640  40.904  18.168  1.00 47.11           C  
ATOM   1712  CG  LYS C 156      12.042  39.465  18.488  1.00 48.50           C  
ATOM   1713  CD  LYS C 156      12.328  38.680  17.206  1.00 49.37           C  
ATOM   1714  CE  LYS C 156      12.593  37.207  17.483  1.00 49.72           C  
ATOM   1715  NZ  LYS C 156      13.989  37.011  17.911  1.00 49.31           N1+
ATOM   1716  H   LYS C 156       9.429  40.842  19.689  1.00 47.65           H  
ATOM   1717  HA  LYS C 156      12.236  41.811  20.046  1.00 46.44           H  
ATOM   1718  HB2 LYS C 156      10.761  40.892  17.510  1.00 47.11           H  
ATOM   1719  HB3 LYS C 156      12.445  41.389  17.601  1.00 47.11           H  
ATOM   1720  HG2 LYS C 156      12.921  39.464  19.139  1.00 48.50           H  
ATOM   1721  HG3 LYS C 156      11.232  38.970  19.036  1.00 48.50           H  
ATOM   1722  HD2 LYS C 156      13.166  39.132  16.663  1.00 49.37           H  
ATOM   1723  HD3 LYS C 156      11.457  38.759  16.546  1.00 49.37           H  
ATOM   1724  HE2 LYS C 156      12.473  36.610  16.575  1.00 49.72           H  
ATOM   1725  HE3 LYS C 156      11.964  36.812  18.285  1.00 49.72           H  
ATOM   1726  HZ1 LYS C 156      14.631  37.183  17.114  1.00 49.31           H  
ATOM   1727  HZ2 LYS C 156      14.302  37.645  18.674  1.00 49.31           H  
ATOM   1728  HZ3 LYS C 156      14.153  36.055  18.229  1.00 49.31           H  
ATOM   1729  N   VAL C 157      11.683  44.154  19.260  1.00 45.00           N  
ATOM   1730  CA  VAL C 157      11.321  45.540  18.974  1.00 44.96           C  
ATOM   1731  C   VAL C 157      12.533  46.391  18.506  1.00 43.80           C  
ATOM   1732  O   VAL C 157      13.697  46.026  18.677  1.00 43.09           O  
ATOM   1733  CB  VAL C 157      10.615  46.236  20.174  1.00 45.65           C  
ATOM   1734  CG1 VAL C 157       9.160  45.797  20.338  1.00 47.10           C  
ATOM   1735  CG2 VAL C 157      11.363  46.042  21.495  1.00 44.97           C  
ATOM   1736  H   VAL C 157      12.563  43.977  19.724  1.00 45.00           H  
ATOM   1737  HA  VAL C 157      10.636  45.510  18.123  1.00 44.96           H  
ATOM   1738  HB  VAL C 157      10.588  47.316  19.985  1.00 45.65           H  
ATOM   1739 HG11 VAL C 157       8.584  46.008  19.433  1.00 47.10           H  
ATOM   1740 HG12 VAL C 157       9.082  44.730  20.555  1.00 47.10           H  
ATOM   1741 HG13 VAL C 157       8.683  46.339  21.162  1.00 47.10           H  
ATOM   1742 HG21 VAL C 157      11.382  44.992  21.807  1.00 44.97           H  
ATOM   1743 HG22 VAL C 157      12.391  46.394  21.402  1.00 44.97           H  
ATOM   1744 HG23 VAL C 157      10.887  46.617  22.297  1.00 44.97           H  
ATOM   1745  N   LYS C 158      12.202  47.550  17.941  1.00 43.86           N  
ATOM   1746  CA  LYS C 158      13.153  48.627  17.702  1.00 41.91           C  
ATOM   1747  C   LYS C 158      12.459  49.926  18.145  1.00 41.43           C  
ATOM   1748  O   LYS C 158      11.267  50.120  17.938  1.00 41.96           O  
ATOM   1749  CB  LYS C 158      13.563  48.815  16.238  1.00 41.97           C  
ATOM   1750  CG  LYS C 158      14.058  47.560  15.515  1.00 41.82           C  
ATOM   1751  CD  LYS C 158      14.233  47.853  14.015  1.00 41.99           C  
ATOM   1752  CE  LYS C 158      13.854  46.659  13.153  1.00 42.04           C  
ATOM   1753  NZ  LYS C 158      13.851  47.051  11.751  1.00 42.15           N1+
ATOM   1754  H   LYS C 158      11.238  47.710  17.684  1.00 43.86           H  
ATOM   1755  HA  LYS C 158      14.031  48.456  18.326  1.00 41.91           H  
ATOM   1756  HB2 LYS C 158      12.705  49.226  15.692  1.00 41.97           H  
ATOM   1757  HB3 LYS C 158      14.342  49.587  16.183  1.00 41.97           H  
ATOM   1758  HG2 LYS C 158      15.009  47.224  15.943  1.00 41.82           H  
ATOM   1759  HG3 LYS C 158      13.344  46.742  15.655  1.00 41.82           H  
ATOM   1760  HD2 LYS C 158      15.267  48.159  13.819  1.00 41.99           H  
ATOM   1761  HD3 LYS C 158      13.605  48.703  13.723  1.00 41.99           H  
ATOM   1762  HE2 LYS C 158      12.842  46.325  13.378  1.00 42.04           H  
ATOM   1763  HE3 LYS C 158      14.547  45.821  13.268  1.00 42.04           H  
ATOM   1764  HZ1 LYS C 158      13.236  46.419  11.182  1.00 42.15           H  
ATOM   1765  HZ2 LYS C 158      13.325  47.941  11.579  1.00 42.15           H  
ATOM   1766  HZ3 LYS C 158      14.779  47.075  11.309  1.00 42.15           H  
ATOM   1767  N   ALA C 159      13.249  50.820  18.725  1.00 41.21           N  
ATOM   1768  CA  ALA C 159      12.820  52.147  19.128  1.00 41.25           C  
ATOM   1769  C   ALA C 159      13.787  53.218  18.599  1.00 39.85           C  
ATOM   1770  O   ALA C 159      14.917  52.929  18.211  1.00 38.52           O  
ATOM   1771  CB  ALA C 159      12.714  52.223  20.644  1.00 40.72           C  
ATOM   1772  H   ALA C 159      14.208  50.573  18.922  1.00 41.21           H  
ATOM   1773  HA  ALA C 159      11.851  52.333  18.668  1.00 41.25           H  
ATOM   1774  HB1 ALA C 159      12.037  51.453  21.025  1.00 40.72           H  
ATOM   1775  HB2 ALA C 159      13.689  52.070  21.118  1.00 40.72           H  
ATOM   1776  HB3 ALA C 159      12.339  53.198  20.968  1.00 40.72           H  
ATOM   1777  N   ILE C 160      13.322  54.459  18.607  1.00 39.98           N  
ATOM   1778  CA  ILE C 160      14.117  55.626  18.233  1.00 39.76           C  
ATOM   1779  C   ILE C 160      13.879  56.714  19.294  1.00 39.61           C  
ATOM   1780  O   ILE C 160      12.776  56.885  19.800  1.00 41.57           O  
ATOM   1781  CB  ILE C 160      13.813  56.085  16.787  1.00 40.87           C  
ATOM   1782  CG1 ILE C 160      14.777  57.201  16.332  1.00 40.81           C  
ATOM   1783  CG2 ILE C 160      12.350  56.502  16.608  1.00 41.71           C  
ATOM   1784  CD1 ILE C 160      14.724  57.477  14.836  1.00 41.49           C  
ATOM   1785  H   ILE C 160      12.366  54.624  18.888  1.00 39.98           H  
ATOM   1786  HA  ILE C 160      15.167  55.330  18.291  1.00 39.76           H  
ATOM   1787  HB  ILE C 160      13.984  55.221  16.133  1.00 40.87           H  
ATOM   1788 HG12 ILE C 160      14.569  58.132  16.871  1.00 40.81           H  
ATOM   1789 HG13 ILE C 160      15.804  56.911  16.576  1.00 40.81           H  
ATOM   1790 HG21 ILE C 160      11.662  55.722  16.947  1.00 41.71           H  
ATOM   1791 HG22 ILE C 160      12.129  57.413  17.171  1.00 41.71           H  
ATOM   1792 HG23 ILE C 160      12.120  56.685  15.555  1.00 41.71           H  
ATOM   1793 HD11 ILE C 160      14.917  56.566  14.261  1.00 41.49           H  
ATOM   1794 HD12 ILE C 160      13.754  57.879  14.533  1.00 41.49           H  
ATOM   1795 HD13 ILE C 160      15.486  58.215  14.565  1.00 41.49           H  
ATOM   1796  N   GLY C 161      14.941  57.440  19.624  1.00 38.20           N  
ATOM   1797  CA  GLY C 161      14.872  58.514  20.595  1.00 38.64           C  
ATOM   1798  C   GLY C 161      14.169  59.750  20.011  1.00 39.34           C  
ATOM   1799  O   GLY C 161      14.594  60.301  19.005  1.00 39.53           O  
ATOM   1800  H   GLY C 161      15.839  57.213  19.221  1.00 38.20           H  
ATOM   1801  HA2 GLY C 161      14.372  58.148  21.491  1.00 38.64           H  
ATOM   1802  HA3 GLY C 161      15.897  58.787  20.860  1.00 38.64           H  
ATOM   1803  N   ARG C 162      13.078  60.158  20.646  1.00 40.75           N  
ATOM   1804  CA  ARG C 162      12.201  61.227  20.169  1.00 42.34           C  
ATOM   1805  C   ARG C 162      12.496  62.602  20.802  1.00 41.84           C  
ATOM   1806  O   ARG C 162      12.621  63.592  20.087  1.00 40.96           O  
ATOM   1807  CB  ARG C 162      10.716  60.896  20.411  1.00 44.86           C  
ATOM   1808  CG  ARG C 162      10.017  60.190  19.245  1.00 45.79           C  
ATOM   1809  CD  ARG C 162       9.734  61.091  18.047  1.00 48.11           C  
ATOM   1810  NE  ARG C 162      10.874  61.174  17.123  1.00 48.16           N  
ATOM   1811  CZ  ARG C 162      11.183  60.288  16.176  1.00 48.92           C  
ATOM   1812  NH1 ARG C 162      10.467  59.176  16.028  1.00 49.48           N  
ATOM   1813  NH2 ARG C 162      12.205  60.517  15.369  1.00 48.43           N1+
ATOM   1814  H   ARG C 162      12.824  59.719  21.519  1.00 40.75           H  
ATOM   1815  HA  ARG C 162      12.394  61.353  19.100  1.00 42.34           H  
ATOM   1816  HB2 ARG C 162      10.621  60.256  21.297  1.00 44.86           H  
ATOM   1817  HB3 ARG C 162      10.148  61.807  20.639  1.00 44.86           H  
ATOM   1818  HG2 ARG C 162       9.046  59.852  19.623  1.00 45.79           H  
ATOM   1819  HG3 ARG C 162      10.589  59.305  18.948  1.00 45.79           H  
ATOM   1820  HD2 ARG C 162       9.521  62.114  18.372  1.00 48.11           H  
ATOM   1821  HD3 ARG C 162       8.859  60.760  17.480  1.00 48.11           H  
ATOM   1822  HE  ARG C 162      11.438  62.009  17.195  1.00 48.16           H  
ATOM   1823 HH11 ARG C 162       9.685  58.993  16.641  1.00 49.48           H  
ATOM   1824 HH12 ARG C 162      10.706  58.514  15.304  1.00 49.48           H  
ATOM   1825 HH21 ARG C 162      12.750  61.362  15.471  1.00 48.43           H  
ATOM   1826 HH22 ARG C 162      12.441  59.848  14.651  1.00 48.43           H  
ATOM   1827  N   GLN C 163      12.467  62.684  22.127  1.00 42.27           N  
ATOM   1828  CA  GLN C 163      12.398  63.956  22.868  1.00 43.55           C  
ATOM   1829  C   GLN C 163      13.220  63.787  24.168  1.00 44.19           C  
ATOM   1830  O   GLN C 163      13.464  62.663  24.623  1.00 44.70           O  
ATOM   1831  CB  GLN C 163      10.926  64.296  23.151  1.00 44.19           C  
ATOM   1832  CG  GLN C 163      10.597  65.798  23.191  1.00 44.68           C  
ATOM   1833  CD  GLN C 163       9.096  66.031  23.032  1.00 45.95           C  
ATOM   1834  OE1 GLN C 163       8.361  65.149  22.601  1.00 48.21           O  
ATOM   1835  NE2 GLN C 163       8.657  67.235  23.361  1.00 46.09           N  
ATOM   1836  H   GLN C 163      12.490  61.838  22.678  1.00 42.27           H  
ATOM   1837  HA  GLN C 163      12.866  64.735  22.255  1.00 43.55           H  
ATOM   1838  HB2 GLN C 163      10.314  63.826  22.370  1.00 44.19           H  
ATOM   1839  HB3 GLN C 163      10.601  63.841  24.096  1.00 44.19           H  
ATOM   1840  HG2 GLN C 163      11.093  66.319  22.365  1.00 44.68           H  
ATOM   1841  HG3 GLN C 163      10.945  66.239  24.131  1.00 44.68           H  
ATOM   1842 HE21 GLN C 163       9.301  67.929  23.712  1.00 46.09           H  
ATOM   1843 HE22 GLN C 163       7.677  67.460  23.260  1.00 46.09           H  
ATOM   1844  N   ARG C 164      13.683  64.904  24.717  1.00 43.94           N  
ATOM   1845  CA  ARG C 164      14.500  64.921  25.931  1.00 44.63           C  
ATOM   1846  C   ARG C 164      13.618  65.168  27.166  1.00 46.68           C  
ATOM   1847  O   ARG C 164      12.578  65.830  27.090  1.00 47.78           O  
ATOM   1848  CB  ARG C 164      15.529  66.062  25.896  1.00 43.52           C  
ATOM   1849  CG  ARG C 164      16.635  65.841  24.868  1.00 41.79           C  
ATOM   1850  CD  ARG C 164      17.708  66.926  24.939  1.00 42.21           C  
ATOM   1851  NE  ARG C 164      17.310  68.122  24.187  1.00 42.99           N  
ATOM   1852  CZ  ARG C 164      16.650  69.193  24.627  1.00 43.90           C  
ATOM   1853  NH1 ARG C 164      16.304  69.297  25.905  1.00 43.36           N  
ATOM   1854  NH2 ARG C 164      16.331  70.164  23.782  1.00 44.87           N1+
ATOM   1855  H   ARG C 164      13.477  65.795  24.288  1.00 43.94           H  
ATOM   1856  HA  ARG C 164      15.006  63.957  26.040  1.00 44.63           H  
ATOM   1857  HB2 ARG C 164      15.010  67.004  25.683  1.00 43.52           H  
ATOM   1858  HB3 ARG C 164      15.989  66.175  26.886  1.00 43.52           H  
ATOM   1859  HG2 ARG C 164      16.200  65.820  23.864  1.00 41.79           H  
ATOM   1860  HG3 ARG C 164      17.099  64.866  25.049  1.00 41.79           H  
ATOM   1861  HD2 ARG C 164      18.624  66.557  24.464  1.00 42.21           H  
ATOM   1862  HD3 ARG C 164      17.973  67.196  25.961  1.00 42.21           H  
ATOM   1863  HE  ARG C 164      17.550  68.089  23.207  1.00 42.99           H  
ATOM   1864 HH11 ARG C 164      15.802  70.112  26.227  1.00 43.36           H  
ATOM   1865 HH12 ARG C 164      16.543  68.561  26.554  1.00 43.36           H  
ATOM   1866 HH21 ARG C 164      16.588  70.091  22.808  1.00 44.87           H  
ATOM   1867 HH22 ARG C 164      15.830  70.977  24.113  1.00 44.87           H  
ATOM   1868  N   PHE C 165      14.122  64.764  28.323  1.00 48.02           N  
ATOM   1869  CA  PHE C 165      13.481  65.062  29.592  1.00 50.03           C  
ATOM   1870  C   PHE C 165      14.463  65.247  30.766  1.00 51.15           C  
ATOM   1871  O   PHE C 165      15.605  64.780  30.738  1.00 50.66           O  
ATOM   1872  CB  PHE C 165      12.395  64.033  29.937  1.00 50.70           C  
ATOM   1873  CG  PHE C 165      12.846  62.609  30.174  1.00 50.47           C  
ATOM   1874  CD1 PHE C 165      13.432  62.230  31.378  1.00 50.75           C  
ATOM   1875  CD2 PHE C 165      12.603  61.633  29.222  1.00 50.07           C  
ATOM   1876  CE1 PHE C 165      13.785  60.914  31.615  1.00 50.30           C  
ATOM   1877  CE2 PHE C 165      12.955  60.312  29.458  1.00 49.63           C  
ATOM   1878  CZ  PHE C 165      13.548  59.952  30.654  1.00 49.18           C  
ATOM   1879  H   PHE C 165      14.973  64.219  28.336  1.00 48.02           H  
ATOM   1880  HA  PHE C 165      12.989  66.034  29.464  1.00 50.03           H  
ATOM   1881  HB2 PHE C 165      11.868  64.356  30.838  1.00 50.70           H  
ATOM   1882  HB3 PHE C 165      11.640  64.031  29.142  1.00 50.70           H  
ATOM   1883  HD1 PHE C 165      13.613  62.975  32.139  1.00 50.75           H  
ATOM   1884  HD2 PHE C 165      12.135  61.903  28.287  1.00 50.07           H  
ATOM   1885  HE1 PHE C 165      14.246  60.639  32.552  1.00 50.30           H  
ATOM   1886  HE2 PHE C 165      12.765  59.562  28.704  1.00 49.63           H  
ATOM   1887  HZ  PHE C 165      13.825  58.924  30.835  1.00 49.18           H  
ATOM   1888  N   LYS C 166      13.925  65.847  31.826  1.00 53.55           N  
ATOM   1889  CA  LYS C 166      14.487  65.850  33.168  1.00 55.28           C  
ATOM   1890  C   LYS C 166      13.535  64.947  33.988  1.00 57.17           C  
ATOM   1891  O   LYS C 166      12.320  64.909  33.750  1.00 57.99           O  
ATOM   1892  CB  LYS C 166      14.517  67.251  33.780  1.00 56.63           C  
ATOM   1893  CG  LYS C 166      15.498  67.361  34.953  1.00 59.00           C  
ATOM   1894  CD  LYS C 166      15.397  68.715  35.665  1.00 61.48           C  
ATOM   1895  CE  LYS C 166      14.681  68.661  37.011  1.00 62.52           C  
ATOM   1896  NZ  LYS C 166      13.319  68.130  36.885  1.00 64.64           N1+
ATOM   1897  H   LYS C 166      13.013  66.267  31.715  1.00 53.55           H  
ATOM   1898  HA  LYS C 166      15.487  65.419  33.142  1.00 55.28           H  
ATOM   1899  HB2 LYS C 166      14.809  67.980  33.019  1.00 56.63           H  
ATOM   1900  HB3 LYS C 166      13.515  67.538  34.109  1.00 56.63           H  
ATOM   1901  HG2 LYS C 166      15.358  66.548  35.671  1.00 59.00           H  
ATOM   1902  HG3 LYS C 166      16.513  67.246  34.558  1.00 59.00           H  
ATOM   1903  HD2 LYS C 166      14.922  69.461  35.017  1.00 61.48           H  
ATOM   1904  HD3 LYS C 166      16.415  69.080  35.853  1.00 61.48           H  
ATOM   1905  HE2 LYS C 166      14.593  69.666  37.435  1.00 62.52           H  
ATOM   1906  HE3 LYS C 166      15.209  68.021  37.724  1.00 62.52           H  
ATOM   1907  HZ1 LYS C 166      12.771  68.600  36.131  1.00 64.64           H  
ATOM   1908  HZ2 LYS C 166      13.301  67.103  36.732  1.00 64.64           H  
ATOM   1909  HZ3 LYS C 166      12.783  68.277  37.743  1.00 64.64           H  
ATOM   1910  N   VAL C 167      14.096  64.261  34.979  1.00 57.94           N  
ATOM   1911  CA  VAL C 167      13.315  63.452  35.913  1.00 59.19           C  
ATOM   1912  C   VAL C 167      12.723  64.436  36.963  1.00 60.27           C  
ATOM   1913  O   VAL C 167      13.307  65.457  37.293  1.00 59.91           O  
ATOM   1914  CB  VAL C 167      14.201  62.353  36.552  1.00 59.59           C  
ATOM   1915  CG1 VAL C 167      13.490  61.560  37.650  1.00 59.99           C  
ATOM   1916  CG2 VAL C 167      14.695  61.364  35.487  1.00 57.23           C  
ATOM   1917  H   VAL C 167      15.099  64.301  35.096  1.00 57.94           H  
ATOM   1918  HA  VAL C 167      12.484  62.991  35.364  1.00 59.19           H  
ATOM   1919  HB  VAL C 167      15.081  62.827  37.007  1.00 59.59           H  
ATOM   1920 HG11 VAL C 167      13.302  62.185  38.527  1.00 59.99           H  
ATOM   1921 HG12 VAL C 167      12.537  61.154  37.294  1.00 59.99           H  
ATOM   1922 HG13 VAL C 167      14.108  60.722  37.989  1.00 59.99           H  
ATOM   1923 HG21 VAL C 167      13.856  60.819  35.041  1.00 57.23           H  
ATOM   1924 HG22 VAL C 167      15.236  61.868  34.682  1.00 57.23           H  
ATOM   1925 HG23 VAL C 167      15.377  60.629  35.929  1.00 57.23           H  
ATOM   1926  N   LEU C 168      11.580  64.051  37.512  1.00 62.89           N  
ATOM   1927  CA  LEU C 168      11.018  64.640  38.731  1.00 66.63           C  
ATOM   1928  C   LEU C 168      10.988  63.587  39.863  1.00 70.00           C  
ATOM   1929  O   LEU C 168      11.207  63.922  41.026  1.00 72.14           O  
ATOM   1930  CB  LEU C 168       9.599  65.178  38.501  1.00 67.02           C  
ATOM   1931  CG  LEU C 168       9.541  66.402  37.571  1.00 65.34           C  
ATOM   1932  CD1 LEU C 168       8.127  66.576  37.014  1.00 65.80           C  
ATOM   1933  CD2 LEU C 168       9.961  67.677  38.304  1.00 65.89           C  
ATOM   1934  H   LEU C 168      11.070  63.280  37.105  1.00 62.89           H  
ATOM   1935  HA  LEU C 168      11.680  65.442  39.077  1.00 66.63           H  
ATOM   1936  HB2 LEU C 168       8.984  64.377  38.083  1.00 67.02           H  
ATOM   1937  HB3 LEU C 168       9.138  65.429  39.465  1.00 67.02           H  
ATOM   1938  HG  LEU C 168      10.216  66.250  36.722  1.00 65.34           H  
ATOM   1939 HD11 LEU C 168       7.841  65.713  36.404  1.00 65.80           H  
ATOM   1940 HD12 LEU C 168       7.391  66.683  37.819  1.00 65.80           H  
ATOM   1941 HD13 LEU C 168       8.066  67.464  36.378  1.00 65.80           H  
ATOM   1942 HD21 LEU C 168       9.263  67.916  39.115  1.00 65.89           H  
ATOM   1943 HD22 LEU C 168      10.957  67.578  38.742  1.00 65.89           H  
ATOM   1944 HD23 LEU C 168       9.981  68.529  37.617  1.00 65.89           H  
ATOM   1945  N   GLU C 169      10.568  62.363  39.533  1.00 71.73           N  
ATOM   1946  CA  GLU C 169      10.362  61.281  40.505  1.00 74.85           C  
ATOM   1947  C   GLU C 169      10.417  59.948  39.711  1.00 74.52           C  
ATOM   1948  O   GLU C 169      10.151  59.930  38.508  1.00 73.13           O  
ATOM   1949  CB  GLU C 169       8.985  61.433  41.164  1.00 79.52           C  
ATOM   1950  CG  GLU C 169       8.927  60.977  42.619  1.00 83.52           C  
ATOM   1951  CD  GLU C 169       7.473  60.810  43.005  1.00 88.27           C  
ATOM   1952  OE1 GLU C 169       7.162  59.780  43.646  1.00 92.12           O  
ATOM   1953  OE2 GLU C 169       6.623  61.625  42.574  1.00 87.80           O1-
ATOM   1954  H   GLU C 169      10.350  62.157  38.569  1.00 71.73           H  
ATOM   1955  HA  GLU C 169      11.173  61.317  41.240  1.00 74.85           H  
ATOM   1956  HB2 GLU C 169       8.663  62.483  41.128  1.00 79.52           H  
ATOM   1957  HB3 GLU C 169       8.243  60.868  40.586  1.00 79.52           H  
ATOM   1958  HG2 GLU C 169       9.400  61.713  43.277  1.00 83.52           H  
ATOM   1959  HG3 GLU C 169       9.446  60.022  42.750  1.00 83.52           H  
ATOM   1960  N   LEU C 170      10.715  58.856  40.410  1.00 76.32           N  
ATOM   1961  CA  LEU C 170      10.800  57.499  39.851  1.00 76.62           C  
ATOM   1962  C   LEU C 170      10.163  56.543  40.876  1.00 79.30           C  
ATOM   1963  O   LEU C 170      10.582  56.521  42.035  1.00 79.75           O  
ATOM   1964  CB  LEU C 170      12.273  57.092  39.643  1.00 74.25           C  
ATOM   1965  CG  LEU C 170      12.819  57.446  38.246  1.00 71.69           C  
ATOM   1966  CD1 LEU C 170      14.348  57.506  38.269  1.00 70.99           C  
ATOM   1967  CD2 LEU C 170      12.371  56.417  37.207  1.00 71.32           C  
ATOM   1968  H   LEU C 170      10.899  58.952  41.399  1.00 76.32           H  
ATOM   1969  HA  LEU C 170      10.238  57.458  38.917  1.00 76.62           H  
ATOM   1970  HB2 LEU C 170      12.888  57.578  40.412  1.00 74.25           H  
ATOM   1971  HB3 LEU C 170      12.393  56.012  39.801  1.00 74.25           H  
ATOM   1972  HG  LEU C 170      12.450  58.434  37.947  1.00 71.69           H  
ATOM   1973 HD11 LEU C 170      14.698  58.265  38.976  1.00 70.99           H  
ATOM   1974 HD12 LEU C 170      14.781  56.543  38.563  1.00 70.99           H  
ATOM   1975 HD13 LEU C 170      14.742  57.767  37.280  1.00 70.99           H  
ATOM   1976 HD21 LEU C 170      12.774  55.423  37.430  1.00 71.32           H  
ATOM   1977 HD22 LEU C 170      11.283  56.331  37.166  1.00 71.32           H  
ATOM   1978 HD23 LEU C 170      12.725  56.701  36.211  1.00 71.32           H  
ATOM   1979  N   ARG C 171       9.150  55.785  40.453  1.00 82.29           N  
ATOM   1980  CA  ARG C 171       8.436  54.873  41.340  1.00 85.78           C  
ATOM   1981  C   ARG C 171       8.118  53.530  40.628  1.00 84.79           C  
ATOM   1982  O   ARG C 171       7.961  53.450  39.400  1.00 82.13           O  
ATOM   1983  CB  ARG C 171       7.113  55.434  41.895  1.00 89.49           C  
ATOM   1984  CG  ARG C 171       7.149  56.897  42.348  1.00 90.29           C  
ATOM   1985  CD  ARG C 171       6.597  57.826  41.269  1.00 89.23           C  
ATOM   1986  NE  ARG C 171       5.124  57.803  41.244  1.00 90.49           N  
ATOM   1987  CZ  ARG C 171       4.303  58.365  42.131  1.00 93.25           C  
ATOM   1988  NH1 ARG C 171       2.989  58.234  41.998  1.00 94.55           N  
ATOM   1989  NH2 ARG C 171       4.791  59.064  43.149  1.00 94.21           N1+
ATOM   1990  H   ARG C 171       8.887  55.830  39.479  1.00 82.29           H  
ATOM   1991  HA  ARG C 171       9.094  54.647  42.189  1.00 85.78           H  
ATOM   1992  HB2 ARG C 171       6.309  55.292  41.164  1.00 89.49           H  
ATOM   1993  HB3 ARG C 171       6.828  54.815  42.757  1.00 89.49           H  
ATOM   1994  HG2 ARG C 171       8.160  57.199  42.631  1.00 90.29           H  
ATOM   1995  HG3 ARG C 171       6.541  56.987  43.256  1.00 90.29           H  
ATOM   1996  HD2 ARG C 171       6.938  57.515  40.275  1.00 89.23           H  
ATOM   1997  HD3 ARG C 171       6.926  58.858  41.370  1.00 89.23           H  
ATOM   1998  HE  ARG C 171       4.713  57.284  40.482  1.00 90.49           H  
ATOM   1999 HH11 ARG C 171       2.368  58.663  42.669  1.00 94.55           H  
ATOM   2000 HH12 ARG C 171       2.610  57.704  41.226  1.00 94.55           H  
ATOM   2001 HH21 ARG C 171       5.790  59.172  43.255  1.00 94.21           H  
ATOM   2002 HH22 ARG C 171       4.164  59.487  43.818  1.00 94.21           H  
ATOM   2003  N   THR C 172       8.006  52.483  41.451  1.00 85.89           N  
ATOM   2004  CA  THR C 172       7.609  51.112  41.097  1.00 83.41           C  
ATOM   2005  C   THR C 172       6.104  51.027  40.912  1.00 82.40           C  
ATOM   2006  O   THR C 172       5.224  50.223  41.254  1.00 79.60           O  
ATOM   2007  CB  THR C 172       8.067  50.126  42.189  1.00 82.37           C  
ATOM   2008  OG1 THR C 172       7.889  50.743  43.477  1.00 85.67           O  
ATOM   2009  CG2 THR C 172       9.549  49.791  42.049  1.00 79.63           C  
ATOM   2010  H   THR C 172       8.267  52.598  42.410  1.00 85.89           H  
ATOM   2011  HA  THR C 172       8.052  50.857  40.127  1.00 83.41           H  
ATOM   2012  HB  THR C 172       7.473  49.207  42.168  1.00 82.37           H  
ATOM   2013 HG21 THR C 172       9.773  49.353  41.072  1.00 79.63           H  
ATOM   2014 HG22 THR C 172      10.172  50.682  42.183  1.00 79.63           H  
ATOM   2015 HG23 THR C 172       9.852  49.080  42.826  1.00 79.63           H  
ATOM   2016  HG1 THR C 172       7.971  50.032  44.140  1.00 85.67           H  
ATOM   2017  N   GLN C 173       5.452  51.851  39.859  1.00  0.00           N  
ATOM   2018  CA  GLN C 173       3.999  51.808  39.596  1.00  0.00           C  
ATOM   2019  C   GLN C 173       3.548  50.578  38.767  1.00  0.00           C  
ATOM   2020  O   GLN C 173       2.369  50.372  38.471  1.00  0.00           O  
ATOM   2021  CB  GLN C 173       3.522  53.066  38.850  1.00  0.00           C  
ATOM   2022  CG  GLN C 173       3.901  54.374  39.535  1.00  0.00           C  
ATOM   2023  CD  GLN C 173       3.228  55.625  38.994  1.00  0.00           C  
ATOM   2024  NE2 GLN C 173       2.856  55.736  37.826  1.00  0.00           N  
ATOM   2025  OE1 GLN C 173       3.130  56.632  39.868  1.00  0.00           O  
ATOM   2026  H   GLN C 173       6.021  52.482  39.312  1.00  0.00           H  
ATOM   2027  HA  GLN C 173       3.486  51.745  40.564  1.00  0.00           H  
ATOM   2028  HB2 GLN C 173       3.959  53.056  37.850  1.00  0.00           H  
ATOM   2029  HB3 GLN C 173       2.434  53.024  38.713  1.00  0.00           H  
ATOM   2030  HG2 GLN C 173       3.653  54.308  40.601  1.00  0.00           H  
ATOM   2031  HG3 GLN C 173       4.981  54.539  39.451  1.00  0.00           H  
ATOM   2032 HE21 GLN C 173       2.944  54.955  37.192  1.00  0.00           H  
ATOM   2033 HE22 GLN C 173       2.461  56.607  37.502  1.00  0.00           H  
ATOM   2034  N   SER C 174       4.555  49.732  38.356  1.00  0.00           N  
ATOM   2035  CA  SER C 174       4.296  48.531  37.565  1.00  0.00           C  
ATOM   2036  C   SER C 174       5.382  47.496  37.904  1.00  0.00           C  
ATOM   2037  O   SER C 174       6.137  46.982  37.082  1.00  0.00           O  
ATOM   2038  CB  SER C 174       4.176  48.824  36.064  1.00  0.00           C  
ATOM   2039  OG  SER C 174       5.035  49.880  35.612  1.00  0.00           O  
ATOM   2040  H   SER C 174       5.511  49.925  38.616  1.00  0.00           H  
ATOM   2041  HA  SER C 174       3.349  48.086  37.900  1.00  0.00           H  
ATOM   2042  HB2 SER C 174       4.369  47.936  35.454  1.00  0.00           H  
ATOM   2043  HB3 SER C 174       3.155  49.153  35.842  1.00  0.00           H  
ATOM   2044  HG  SER C 174       5.904  49.751  36.056  1.00  0.00           H  
ATOM   2045  N   ASP C 175       5.436  47.201  39.249  1.00  0.00           N  
ATOM   2046  CA  ASP C 175       6.185  46.085  39.820  1.00  0.00           C  
ATOM   2047  C   ASP C 175       7.706  46.435  39.764  1.00  0.00           C  
ATOM   2048  O   ASP C 175       8.148  47.317  40.504  1.00  0.00           O  
ATOM   2049  CB  ASP C 175       5.804  44.738  39.251  1.00  0.00           C  
ATOM   2050  CG  ASP C 175       4.439  44.227  39.562  1.00  0.00           C  
ATOM   2051  OD1 ASP C 175       3.698  44.720  40.412  1.00  0.00           O  
ATOM   2052  OD2 ASP C 175       4.090  43.134  38.822  1.00  0.00           O1-
ATOM   2053  H   ASP C 175       4.930  47.794  39.890  1.00  0.00           H  
ATOM   2054  HA  ASP C 175       5.936  46.088  40.890  1.00  0.00           H  
ATOM   2055  HB2 ASP C 175       6.489  43.972  39.638  1.00  0.00           H  
ATOM   2056  HB3 ASP C 175       5.886  44.753  38.160  1.00  0.00           H  
ATOM   2057  N   GLY C 176       8.501  45.730  38.843  1.00 81.37           N  
ATOM   2058  CA  GLY C 176       9.868  46.001  38.491  1.00 81.86           C  
ATOM   2059  C   GLY C 176      10.027  47.020  37.360  1.00 79.69           C  
ATOM   2060  O   GLY C 176      11.138  47.511  37.110  1.00 76.97           O  
ATOM   2061  H   GLY C 176       7.935  44.958  38.551  1.00 81.37           H  
ATOM   2062  HA2 GLY C 176      10.390  46.385  39.373  1.00 81.86           H  
ATOM   2063  HA3 GLY C 176      10.324  45.058  38.174  1.00 81.86           H  
ATOM   2064  N   ILE C 177       8.934  47.277  36.644  1.00 79.35           N  
ATOM   2065  CA  ILE C 177       8.914  48.240  35.553  1.00 77.96           C  
ATOM   2066  C   ILE C 177       8.624  49.573  36.272  1.00 77.58           C  
ATOM   2067  O   ILE C 177       7.507  49.850  36.718  1.00 78.92           O  
ATOM   2068  CB  ILE C 177       7.851  47.916  34.486  1.00 78.33           C  
ATOM   2069  CG1 ILE C 177       7.992  46.497  33.901  1.00 78.61           C  
ATOM   2070  CG2 ILE C 177       7.842  48.965  33.371  1.00 75.97           C  
ATOM   2071  CD1 ILE C 177       9.340  46.179  33.270  1.00 75.79           C  
ATOM   2072  H   ILE C 177       8.066  46.825  36.893  1.00 79.35           H  
ATOM   2073  HA  ILE C 177       9.907  48.283  35.090  1.00 77.96           H  
ATOM   2074  HB  ILE C 177       6.859  47.956  34.946  1.00 78.33           H  
ATOM   2075 HG12 ILE C 177       7.794  45.768  34.694  1.00 78.61           H  
ATOM   2076 HG13 ILE C 177       7.210  46.346  33.149  1.00 78.61           H  
ATOM   2077 HG21 ILE C 177       7.624  49.965  33.760  1.00 75.97           H  
ATOM   2078 HG22 ILE C 177       8.800  49.007  32.852  1.00 75.97           H  
ATOM   2079 HG23 ILE C 177       7.072  48.729  32.632  1.00 75.97           H  
ATOM   2080 HD11 ILE C 177       9.558  46.847  32.433  1.00 75.79           H  
ATOM   2081 HD12 ILE C 177      10.155  46.250  33.995  1.00 75.79           H  
ATOM   2082 HD13 ILE C 177       9.339  45.155  32.883  1.00 75.79           H  
ATOM   2083  N   GLN C 178       9.689  50.355  36.422  1.00 75.03           N  
ATOM   2084  CA  GLN C 178       9.601  51.631  37.100  1.00 74.21           C  
ATOM   2085  C   GLN C 178       8.937  52.609  36.112  1.00 73.63           C  
ATOM   2086  O   GLN C 178       9.034  52.469  34.892  1.00 73.50           O  
ATOM   2087  CB  GLN C 178      10.952  52.172  37.561  1.00 72.70           C  
ATOM   2088  CG  GLN C 178      11.581  51.291  38.641  1.00 72.79           C  
ATOM   2089  CD  GLN C 178      12.816  51.922  39.254  1.00 71.35           C  
ATOM   2090  OE1 GLN C 178      13.112  53.108  39.083  1.00 68.71           O  
ATOM   2091  NE2 GLN C 178      13.536  51.107  40.015  1.00 72.21           N  
ATOM   2092  H   GLN C 178      10.564  50.074  36.002  1.00 75.03           H  
ATOM   2093  HA  GLN C 178       8.939  51.504  37.963  1.00 74.21           H  
ATOM   2094  HB2 GLN C 178      11.643  52.258  36.713  1.00 72.70           H  
ATOM   2095  HB3 GLN C 178      10.817  53.191  37.947  1.00 72.70           H  
ATOM   2096  HG2 GLN C 178      11.853  50.315  38.222  1.00 72.79           H  
ATOM   2097  HG3 GLN C 178      10.864  51.121  39.453  1.00 72.79           H  
ATOM   2098 HE21 GLN C 178      14.364  51.451  40.481  1.00 72.21           H  
ATOM   2099 HE22 GLN C 178      13.257  50.143  40.128  1.00 72.21           H  
ATOM   2100  N   GLN C 179       8.185  53.542  36.679  1.00 73.48           N  
ATOM   2101  CA  GLN C 179       7.591  54.620  35.918  1.00 72.38           C  
ATOM   2102  C   GLN C 179       8.152  55.923  36.476  1.00 72.24           C  
ATOM   2103  O   GLN C 179       8.221  56.145  37.690  1.00 73.48           O  
ATOM   2104  CB  GLN C 179       6.067  54.597  35.963  1.00 74.04           C  
ATOM   2105  CG  GLN C 179       5.509  53.306  35.360  1.00 75.61           C  
ATOM   2106  CD  GLN C 179       3.999  53.304  35.273  1.00 77.25           C  
ATOM   2107  OE1 GLN C 179       3.313  54.304  35.498  1.00 76.73           O  
ATOM   2108  NE2 GLN C 179       3.466  52.133  34.942  1.00 78.93           N  
ATOM   2109  H   GLN C 179       7.978  53.477  37.666  1.00 73.48           H  
ATOM   2110  HA  GLN C 179       7.913  54.536  34.878  1.00 72.38           H  
ATOM   2111  HB2 GLN C 179       5.717  54.701  36.997  1.00 74.04           H  
ATOM   2112  HB3 GLN C 179       5.675  55.466  35.419  1.00 74.04           H  
ATOM   2113  HG2 GLN C 179       5.818  52.449  35.968  1.00 75.61           H  
ATOM   2114  HG3 GLN C 179       5.896  53.158  34.348  1.00 75.61           H  
ATOM   2115 HE21 GLN C 179       4.063  51.337  34.766  1.00 78.93           H  
ATOM   2116 HE22 GLN C 179       2.463  52.038  34.866  1.00 78.93           H  
ATOM   2117  N   ALA C 180       8.570  56.783  35.544  1.00 69.71           N  
ATOM   2118  CA  ALA C 180       9.126  58.077  35.857  1.00 67.60           C  
ATOM   2119  C   ALA C 180       7.974  59.093  35.847  1.00 67.17           C  
ATOM   2120  O   ALA C 180       7.012  58.992  35.067  1.00 62.89           O  
ATOM   2121  CB  ALA C 180      10.202  58.466  34.858  1.00 64.59           C  
ATOM   2122  H   ALA C 180       8.460  56.538  34.570  1.00 69.71           H  
ATOM   2123  HA  ALA C 180       9.563  58.039  36.857  1.00 67.60           H  
ATOM   2124  HB1 ALA C 180      11.030  57.752  34.877  1.00 64.59           H  
ATOM   2125  HB2 ALA C 180       9.810  58.469  33.836  1.00 64.59           H  
ATOM   2126  HB3 ALA C 180      10.602  59.461  35.077  1.00 64.59           H  
ATOM   2127  N   LYS C 181       8.113  60.087  36.732  1.00 68.79           N  
ATOM   2128  CA  LYS C 181       7.361  61.335  36.693  1.00 69.23           C  
ATOM   2129  C   LYS C 181       8.347  62.279  35.977  1.00 67.80           C  
ATOM   2130  O   LYS C 181       9.439  62.577  36.472  1.00 67.87           O  
ATOM   2131  CB  LYS C 181       7.026  61.789  38.114  1.00 70.75           C  
ATOM   2132  CG  LYS C 181       6.306  63.130  38.287  1.00 71.21           C  
ATOM   2133  CD  LYS C 181       4.793  63.127  38.049  1.00 74.39           C  
ATOM   2134  CE  LYS C 181       4.451  63.215  36.576  1.00 74.63           C  
ATOM   2135  NZ  LYS C 181       3.023  63.534  36.389  1.00 77.04           N1+
ATOM   2136  H   LYS C 181       8.797  59.984  37.468  1.00 68.79           H  
ATOM   2137  HA  LYS C 181       6.459  61.186  36.097  1.00 69.23           H  
ATOM   2138  HB2 LYS C 181       6.463  61.001  38.629  1.00 70.75           H  
ATOM   2139  HB3 LYS C 181       7.971  61.886  38.653  1.00 70.75           H  
ATOM   2140  HG2 LYS C 181       6.460  63.436  39.330  1.00 71.21           H  
ATOM   2141  HG3 LYS C 181       6.779  63.903  37.674  1.00 71.21           H  
ATOM   2142  HD2 LYS C 181       4.375  64.001  38.565  1.00 74.39           H  
ATOM   2143  HD3 LYS C 181       4.331  62.243  38.503  1.00 74.39           H  
ATOM   2144  HE2 LYS C 181       4.618  62.263  36.083  1.00 74.63           H  
ATOM   2145  HE3 LYS C 181       5.020  64.006  36.081  1.00 74.63           H  
ATOM   2146  HZ1 LYS C 181       2.412  62.722  36.518  1.00 77.04           H  
ATOM   2147  HZ2 LYS C 181       2.695  64.301  36.985  1.00 77.04           H  
ATOM   2148  HZ3 LYS C 181       2.888  63.868  35.408  1.00 77.04           H  
ATOM   2149  N   VAL C 182       7.962  62.677  34.770  1.00 66.05           N  
ATOM   2150  CA  VAL C 182       8.867  63.175  33.742  1.00 62.63           C  
ATOM   2151  C   VAL C 182       8.566  64.658  33.458  1.00 62.43           C  
ATOM   2152  O   VAL C 182       7.417  65.031  33.222  1.00 64.30           O  
ATOM   2153  CB  VAL C 182       8.650  62.357  32.441  1.00 60.90           C  
ATOM   2154  CG1 VAL C 182       9.536  62.849  31.310  1.00 59.24           C  
ATOM   2155  CG2 VAL C 182       8.951  60.877  32.660  1.00 59.85           C  
ATOM   2156  H   VAL C 182       6.978  62.667  34.540  1.00 66.05           H  
ATOM   2157  HA  VAL C 182       9.903  63.071  34.086  1.00 62.63           H  
ATOM   2158  HB  VAL C 182       7.606  62.447  32.113  1.00 60.90           H  
ATOM   2159 HG11 VAL C 182       9.279  63.866  31.005  1.00 59.24           H  
ATOM   2160 HG12 VAL C 182      10.572  62.832  31.646  1.00 59.24           H  
ATOM   2161 HG13 VAL C 182       9.450  62.213  30.424  1.00 59.24           H  
ATOM   2162 HG21 VAL C 182       9.956  60.743  33.071  1.00 59.85           H  
ATOM   2163 HG22 VAL C 182       8.225  60.428  33.338  1.00 59.85           H  
ATOM   2164 HG23 VAL C 182       8.901  60.324  31.719  1.00 59.85           H  
ATOM   2165  N   GLN C 183       9.640  65.421  33.249  1.00 61.80           N  
ATOM   2166  CA  GLN C 183       9.534  66.833  32.841  1.00 61.97           C  
ATOM   2167  C   GLN C 183      10.159  66.845  31.431  1.00 59.54           C  
ATOM   2168  O   GLN C 183      11.379  66.705  31.281  1.00 57.96           O  
ATOM   2169  CB  GLN C 183      10.327  67.725  33.793  1.00  0.00           C  
ATOM   2170  CG  GLN C 183      10.352  69.194  33.369  1.00  0.00           C  
ATOM   2171  CD  GLN C 183      11.291  70.002  34.246  1.00  0.00           C  
ATOM   2172  OE1 GLN C 183      11.893  69.523  35.206  1.00  0.00           O  
ATOM   2173  NE2 GLN C 183      11.404  71.286  33.897  1.00  0.00           N  
ATOM   2174  H   GLN C 183      10.611  65.100  33.194  1.00 61.80           H  
ATOM   2175  HA  GLN C 183       8.491  67.152  32.808  1.00 61.97           H  
ATOM   2176  HB2 GLN C 183       9.903  67.649  34.800  1.00  0.00           H  
ATOM   2177  HB3 GLN C 183      11.353  67.354  33.877  1.00  0.00           H  
ATOM   2178  HG2 GLN C 183      10.696  69.297  32.334  1.00  0.00           H  
ATOM   2179  HG3 GLN C 183       9.346  69.624  33.437  1.00  0.00           H  
ATOM   2180 HE21 GLN C 183      12.005  71.901  34.424  1.00  0.00           H  
ATOM   2181 HE22 GLN C 183      10.883  71.643  33.107  1.00  0.00           H  
ATOM   2182  N   ILE C 184       9.307  66.897  30.408  1.00 58.01           N  
ATOM   2183  CA  ILE C 184       9.747  66.856  28.997  1.00 56.48           C  
ATOM   2184  C   ILE C 184      10.418  68.234  28.736  1.00 56.73           C  
ATOM   2185  O   ILE C 184       9.939  69.234  29.292  1.00 58.02           O  
ATOM   2186  CB  ILE C 184       8.556  66.640  28.041  1.00 56.08           C  
ATOM   2187  CG1 ILE C 184       7.649  65.445  28.410  1.00 55.84           C  
ATOM   2188  CG2 ILE C 184       9.033  66.511  26.596  1.00 54.28           C  
ATOM   2189  CD1 ILE C 184       8.265  64.076  28.171  1.00 54.38           C  
ATOM   2190  H   ILE C 184       8.319  67.000  30.592  1.00 58.01           H  
ATOM   2191  HA  ILE C 184      10.492  66.063  28.896  1.00 56.48           H  
ATOM   2192  HB  ILE C 184       7.927  67.535  28.102  1.00 56.08           H  
ATOM   2193 HG12 ILE C 184       7.330  65.513  29.455  1.00 55.84           H  
ATOM   2194 HG13 ILE C 184       6.727  65.511  27.820  1.00 55.84           H  
ATOM   2195 HG21 ILE C 184       9.562  67.409  26.275  1.00 54.28           H  
ATOM   2196 HG22 ILE C 184       9.717  65.668  26.463  1.00 54.28           H  
ATOM   2197 HG23 ILE C 184       8.177  66.371  25.928  1.00 54.28           H  
ATOM   2198 HD11 ILE C 184       8.349  63.855  27.103  1.00 54.38           H  
ATOM   2199 HD12 ILE C 184       9.259  63.995  28.615  1.00 54.38           H  
ATOM   2200 HD13 ILE C 184       7.629  63.307  28.616  1.00 54.38           H  
ATOM   2201  N   LEU C 185      11.559  68.268  28.051  1.00 54.51           N  
ATOM   2202  CA  LEU C 185      12.289  69.521  27.837  1.00 52.85           C  
ATOM   2203  C   LEU C 185      12.392  69.936  26.348  1.00 53.02           C  
ATOM   2204  O   LEU C 185      12.799  69.123  25.517  1.00 52.75           O  
ATOM   2205  CB  LEU C 185      13.737  69.405  28.346  1.00 50.05           C  
ATOM   2206  CG  LEU C 185      13.908  69.238  29.864  1.00 49.66           C  
ATOM   2207  CD1 LEU C 185      15.397  69.057  30.167  1.00 48.66           C  
ATOM   2208  CD2 LEU C 185      13.360  70.426  30.654  1.00 50.23           C  
ATOM   2209  H   LEU C 185      11.973  67.406  27.726  1.00 54.51           H  
ATOM   2210  HA  LEU C 185      11.779  70.305  28.395  1.00 52.85           H  
ATOM   2211  HB2 LEU C 185      14.217  68.551  27.847  1.00 50.05           H  
ATOM   2212  HB3 LEU C 185      14.298  70.295  28.029  1.00 50.05           H  
ATOM   2213  HG  LEU C 185      13.382  68.337  30.193  1.00 49.66           H  
ATOM   2214 HD11 LEU C 185      15.785  68.152  29.688  1.00 48.66           H  
ATOM   2215 HD12 LEU C 185      15.985  69.909  29.807  1.00 48.66           H  
ATOM   2216 HD13 LEU C 185      15.570  68.968  31.241  1.00 48.66           H  
ATOM   2217 HD21 LEU C 185      13.800  71.369  30.314  1.00 50.23           H  
ATOM   2218 HD22 LEU C 185      12.273  70.501  30.558  1.00 50.23           H  
ATOM   2219 HD23 LEU C 185      13.580  70.315  31.722  1.00 50.23           H  
ATOM   2220  N   PRO C 186      12.146  71.224  26.050  1.00 54.12           N  
ATOM   2221  CA  PRO C 186      12.131  71.719  24.672  1.00 54.06           C  
ATOM   2222  C   PRO C 186      13.535  71.896  24.048  1.00 52.37           C  
ATOM   2223  O   PRO C 186      14.579  71.794  24.705  1.00 52.85           O  
ATOM   2224  CB  PRO C 186      11.456  73.093  24.770  1.00 55.97           C  
ATOM   2225  CG  PRO C 186      11.835  73.567  26.167  1.00 55.70           C  
ATOM   2226  CD  PRO C 186      11.794  72.290  26.989  1.00 55.32           C  
ATOM   2227  HA  PRO C 186      11.579  71.022  24.036  1.00 54.06           H  
ATOM   2228  HB2 PRO C 186      11.768  73.806  24.001  1.00 55.97           H  
ATOM   2229  HB3 PRO C 186      10.369  72.994  24.706  1.00 55.97           H  
ATOM   2230  HG2 PRO C 186      11.163  74.337  26.554  1.00 55.70           H  
ATOM   2231  HG3 PRO C 186      12.853  73.976  26.157  1.00 55.70           H  
ATOM   2232  HD2 PRO C 186      10.785  72.089  27.362  1.00 55.32           H  
ATOM   2233  HD3 PRO C 186      12.496  72.319  27.827  1.00 55.32           H  
ATOM   2234  N   GLU C 187      13.523  72.140  22.736  1.00 56.26           N  
ATOM   2235  CA  GLU C 187      14.693  72.544  21.949  1.00 53.63           C  
ATOM   2236  C   GLU C 187      14.551  74.055  21.653  1.00 52.58           C  
ATOM   2237  O   GLU C 187      13.567  74.492  21.037  1.00 53.47           O  
ATOM   2238  CB  GLU C 187      14.757  71.756  20.630  1.00 54.46           C  
ATOM   2239  CG  GLU C 187      16.087  71.917  19.888  1.00 52.99           C  
ATOM   2240  CD  GLU C 187      17.247  71.131  20.446  1.00 52.62           C  
ATOM   2241  OE1 GLU C 187      17.034  70.304  21.364  1.00 52.91           O  
ATOM   2242  OE2 GLU C 187      18.380  71.320  19.946  1.00 51.88           O1-
ATOM   2243  H   GLU C 187      12.662  72.045  22.217  1.00 56.26           H  
ATOM   2244  HA  GLU C 187      15.594  72.375  22.539  1.00 53.63           H  
ATOM   2245  HB2 GLU C 187      14.568  70.693  20.827  1.00 54.46           H  
ATOM   2246  HB3 GLU C 187      13.948  72.086  19.965  1.00 54.46           H  
ATOM   2247  HG2 GLU C 187      16.374  72.972  19.832  1.00 52.99           H  
ATOM   2248  HG3 GLU C 187      15.949  71.568  18.856  1.00 52.99           H  
ATOM   2249  N   CYS C 188      15.564  74.811  22.061  1.00 49.90           N  
ATOM   2250  CA  CYS C 188      15.577  76.265  21.907  1.00 47.99           C  
ATOM   2251  C   CYS C 188      16.272  76.528  20.554  1.00 45.61           C  
ATOM   2252  O   CYS C 188      17.484  76.684  20.468  1.00 43.75           O  
ATOM   2253  CB  CYS C 188      16.314  76.935  23.071  1.00 48.73           C  
ATOM   2254  SG  CYS C 188      16.138  78.751  23.067  1.00 52.47           S  
ATOM   2255  H   CYS C 188      16.388  74.361  22.435  1.00 49.90           H  
ATOM   2256  HA  CYS C 188      14.541  76.624  21.863  1.00 47.99           H  
ATOM   2257  HB2 CYS C 188      17.381  76.693  23.065  1.00 48.73           H  
ATOM   2258  HB3 CYS C 188      15.909  76.572  24.022  1.00 48.73           H  
ATOM   2259  HG  CYS C 188      16.799  78.973  21.919  1.00 52.47           H  
ATOM   2260  N   VAL C 189      15.464  76.509  19.496  1.00 45.60           N  
ATOM   2261  CA  VAL C 189      15.934  76.712  18.129  1.00 44.46           C  
ATOM   2262  C   VAL C 189      15.933  78.227  17.812  1.00 43.90           C  
ATOM   2263  O   VAL C 189      15.089  78.989  18.320  1.00 45.02           O  
ATOM   2264  CB  VAL C 189      15.129  75.925  17.072  1.00 45.39           C  
ATOM   2265  CG1 VAL C 189      15.276  74.418  17.289  1.00 45.03           C  
ATOM   2266  CG2 VAL C 189      13.643  76.296  17.020  1.00 47.69           C  
ATOM   2267  H   VAL C 189      14.469  76.412  19.644  1.00 45.60           H  
ATOM   2268  HA  VAL C 189      16.979  76.376  18.085  1.00 44.46           H  
ATOM   2269  HB  VAL C 189      15.552  76.157  16.085  1.00 45.39           H  
ATOM   2270 HG11 VAL C 189      16.330  74.124  17.310  1.00 45.03           H  
ATOM   2271 HG12 VAL C 189      14.810  74.102  18.227  1.00 45.03           H  
ATOM   2272 HG13 VAL C 189      14.793  73.865  16.478  1.00 45.03           H  
ATOM   2273 HG21 VAL C 189      13.129  76.061  17.958  1.00 47.69           H  
ATOM   2274 HG22 VAL C 189      13.504  77.360  16.810  1.00 47.69           H  
ATOM   2275 HG23 VAL C 189      13.140  75.739  16.222  1.00 47.69           H  
ATOM   2276  N   LEU C 190      16.865  78.638  16.953  1.00 41.75           N  
ATOM   2277  CA  LEU C 190      17.047  80.026  16.528  1.00 41.03           C  
ATOM   2278  C   LEU C 190      17.593  79.993  15.078  1.00 40.60           C  
ATOM   2279  O   LEU C 190      18.286  79.049  14.715  1.00 40.48           O  
ATOM   2280  CB  LEU C 190      18.089  80.750  17.404  1.00 39.70           C  
ATOM   2281  CG  LEU C 190      17.652  81.059  18.848  1.00 39.65           C  
ATOM   2282  CD1 LEU C 190      18.847  81.596  19.644  1.00 38.58           C  
ATOM   2283  CD2 LEU C 190      16.509  82.074  18.900  1.00 41.10           C  
ATOM   2284  H   LEU C 190      17.509  77.966  16.560  1.00 41.75           H  
ATOM   2285  HA  LEU C 190      16.075  80.525  16.552  1.00 41.03           H  
ATOM   2286  HB2 LEU C 190      18.999  80.136  17.437  1.00 39.70           H  
ATOM   2287  HB3 LEU C 190      18.386  81.690  16.920  1.00 39.70           H  
ATOM   2288  HG  LEU C 190      17.326  80.136  19.339  1.00 39.65           H  
ATOM   2289 HD11 LEU C 190      19.664  80.867  19.657  1.00 38.58           H  
ATOM   2290 HD12 LEU C 190      19.229  82.526  19.210  1.00 38.58           H  
ATOM   2291 HD13 LEU C 190      18.564  81.797  20.683  1.00 38.58           H  
ATOM   2292 HD21 LEU C 190      16.786  83.009  18.403  1.00 41.10           H  
ATOM   2293 HD22 LEU C 190      15.606  81.690  18.417  1.00 41.10           H  
ATOM   2294 HD23 LEU C 190      16.247  82.308  19.937  1.00 41.10           H  
ATOM   2295  N   PRO C 191      17.322  81.055  14.288  1.00 40.56           N  
ATOM   2296  CA  PRO C 191      17.962  81.216  12.983  1.00 40.54           C  
ATOM   2297  C   PRO C 191      19.389  81.808  13.143  1.00 39.79           C  
ATOM   2298  O   PRO C 191      19.851  82.101  14.249  1.00 39.75           O  
ATOM   2299  CB  PRO C 191      17.042  82.202  12.260  1.00 40.89           C  
ATOM   2300  CG  PRO C 191      16.565  83.109  13.391  1.00 40.75           C  
ATOM   2301  CD  PRO C 191      16.404  82.152  14.564  1.00 41.01           C  
ATOM   2302  HA  PRO C 191      18.040  80.255  12.462  1.00 40.54           H  
ATOM   2303  HB2 PRO C 191      17.523  82.768  11.458  1.00 40.89           H  
ATOM   2304  HB3 PRO C 191      16.184  81.667  11.836  1.00 40.89           H  
ATOM   2305  HG2 PRO C 191      15.638  83.638  13.151  1.00 40.75           H  
ATOM   2306  HG3 PRO C 191      17.333  83.858  13.619  1.00 40.75           H  
ATOM   2307  HD2 PRO C 191      15.390  81.740  14.606  1.00 41.01           H  
ATOM   2308  HD3 PRO C 191      16.635  82.627  15.521  1.00 41.01           H  
ATOM   2309  N   SER C 192      20.055  82.022  12.010  1.00 39.93           N  
ATOM   2310  CA  SER C 192      21.317  82.763  12.008  1.00 39.92           C  
ATOM   2311  C   SER C 192      20.950  84.233  12.304  1.00 39.79           C  
ATOM   2312  O   SER C 192      20.185  84.867  11.566  1.00 40.48           O  
ATOM   2313  CB  SER C 192      22.055  82.668  10.669  1.00 41.05           C  
ATOM   2314  OG  SER C 192      21.202  82.886   9.535  1.00 42.31           O  
ATOM   2315  H   SER C 192      19.687  81.678  11.134  1.00 39.93           H  
ATOM   2316  HA  SER C 192      21.959  82.373  12.806  1.00 39.92           H  
ATOM   2317  HB2 SER C 192      22.477  81.665  10.551  1.00 41.05           H  
ATOM   2318  HB3 SER C 192      22.875  83.392  10.620  1.00 41.05           H  
ATOM   2319  HG  SER C 192      20.626  83.650   9.757  1.00 42.31           H  
ATOM   2320  N   THR C 193      21.369  84.700  13.474  1.00 39.22           N  
ATOM   2321  CA  THR C 193      20.904  85.943  14.101  1.00 39.46           C  
ATOM   2322  C   THR C 193      21.238  87.255  13.368  1.00 39.60           C  
ATOM   2323  O   THR C 193      20.633  88.288  13.658  1.00 40.67           O  
ATOM   2324  CB  THR C 193      21.422  86.042  15.555  1.00 39.48           C  
ATOM   2325  OG1 THR C 193      22.796  85.623  15.589  1.00 39.94           O  
ATOM   2326  CG2 THR C 193      20.623  85.146  16.498  1.00 39.91           C  
ATOM   2327  H   THR C 193      21.940  84.117  14.070  1.00 39.22           H  
ATOM   2328  HA  THR C 193      19.806  85.897  14.099  1.00 39.46           H  
ATOM   2329  HB  THR C 193      21.378  87.074  15.921  1.00 39.48           H  
ATOM   2330 HG21 THR C 193      19.562  85.416  16.500  1.00 39.91           H  
ATOM   2331 HG22 THR C 193      20.718  84.091  16.223  1.00 39.91           H  
ATOM   2332 HG23 THR C 193      21.004  85.235  17.522  1.00 39.91           H  
ATOM   2333  HG1 THR C 193      23.090  85.645  16.518  1.00 39.94           H  
ATOM   2334  N   MET C 194      22.126  87.189  12.380  1.00 38.38           N  
ATOM   2335  CA  MET C 194      22.534  88.355  11.574  1.00 37.90           C  
ATOM   2336  C   MET C 194      21.444  88.598  10.490  1.00 38.38           C  
ATOM   2337  O   MET C 194      21.667  88.606   9.287  1.00 38.88           O  
ATOM   2338  CB  MET C 194      23.935  88.151  10.979  1.00 37.93           C  
ATOM   2339  CG  MET C 194      25.038  88.614  11.934  1.00 37.18           C  
ATOM   2340  SD  MET C 194      25.179  90.434  11.924  1.00 37.61           S  
ATOM   2341  CE  MET C 194      25.879  90.675  13.575  1.00 36.58           C  
ATOM   2342  H   MET C 194      22.490  86.287  12.105  1.00 38.38           H  
ATOM   2343  HA  MET C 194      22.513  89.239  12.222  1.00 37.90           H  
ATOM   2344  HB2 MET C 194      24.045  88.670  10.022  1.00 37.93           H  
ATOM   2345  HB3 MET C 194      24.090  87.087  10.759  1.00 37.93           H  
ATOM   2346  HG2 MET C 194      26.001  88.211  11.609  1.00 37.18           H  
ATOM   2347  HG3 MET C 194      24.843  88.249  12.948  1.00 37.18           H  
ATOM   2348  HE1 MET C 194      25.224  90.247  14.338  1.00 36.58           H  
ATOM   2349  HE2 MET C 194      26.865  90.211  13.627  1.00 36.58           H  
ATOM   2350  HE3 MET C 194      25.984  91.745  13.770  1.00 36.58           H  
ATOM   2351  N   SER C 195      20.241  88.826  10.995  1.00 38.76           N  
ATOM   2352  CA  SER C 195      19.009  89.047  10.233  1.00 39.82           C  
ATOM   2353  C   SER C 195      18.230  90.137  10.990  1.00 40.18           C  
ATOM   2354  O   SER C 195      18.110  91.259  10.535  1.00 41.31           O  
ATOM   2355  CB  SER C 195      18.200  87.752  10.105  1.00 40.06           C  
ATOM   2356  OG  SER C 195      18.153  87.044  11.356  1.00 40.02           O  
ATOM   2357  H   SER C 195      20.125  88.817  11.999  1.00 38.76           H  
ATOM   2358  HA  SER C 195      19.257  89.430   9.238  1.00 39.82           H  
ATOM   2359  HB2 SER C 195      18.654  87.085   9.363  1.00 40.06           H  
ATOM   2360  HB3 SER C 195      17.171  87.959   9.796  1.00 40.06           H  
ATOM   2361  HG  SER C 195      18.881  86.385  11.332  1.00 40.02           H  
ATOM   2362  N   ALA C 196      17.855  89.824  12.225  1.00 40.10           N  
ATOM   2363  CA  ALA C 196      17.166  90.762  13.124  1.00 41.26           C  
ATOM   2364  C   ALA C 196      18.078  91.849  13.772  1.00 42.11           C  
ATOM   2365  O   ALA C 196      17.630  92.615  14.629  1.00 43.47           O  
ATOM   2366  CB  ALA C 196      16.428  89.992  14.213  1.00 40.75           C  
ATOM   2367  H   ALA C 196      18.037  88.890  12.563  1.00 40.10           H  
ATOM   2368  HA  ALA C 196      16.436  91.309  12.514  1.00 41.26           H  
ATOM   2369  HB1 ALA C 196      15.745  89.255  13.776  1.00 40.75           H  
ATOM   2370  HB2 ALA C 196      17.131  89.455  14.859  1.00 40.75           H  
ATOM   2371  HB3 ALA C 196      15.840  90.664  14.847  1.00 40.75           H  
ATOM   2372  N   VAL C 197      19.276  91.992  13.224  1.00 41.23           N  
ATOM   2373  CA  VAL C 197      20.261  93.014  13.600  1.00 40.66           C  
ATOM   2374  C   VAL C 197      21.061  93.377  12.312  1.00 41.03           C  
ATOM   2375  O   VAL C 197      22.239  93.759  12.340  1.00 41.15           O  
ATOM   2376  CB  VAL C 197      21.099  92.579  14.820  1.00 39.57           C  
ATOM   2377  CG1 VAL C 197      22.082  91.451  14.509  1.00 39.11           C  
ATOM   2378  CG2 VAL C 197      21.831  93.760  15.463  1.00 40.22           C  
ATOM   2379  H   VAL C 197      19.524  91.408  12.438  1.00 41.23           H  
ATOM   2380  HA  VAL C 197      19.693  93.916  13.866  1.00 40.66           H  
ATOM   2381  HB  VAL C 197      20.403  92.194  15.578  1.00 39.57           H  
ATOM   2382 HG11 VAL C 197      21.574  90.612  14.030  1.00 39.11           H  
ATOM   2383 HG12 VAL C 197      22.888  91.782  13.851  1.00 39.11           H  
ATOM   2384 HG13 VAL C 197      22.542  91.078  15.430  1.00 39.11           H  
ATOM   2385 HG21 VAL C 197      22.604  94.173  14.809  1.00 40.22           H  
ATOM   2386 HG22 VAL C 197      21.130  94.563  15.713  1.00 40.22           H  
ATOM   2387 HG23 VAL C 197      22.320  93.446  16.392  1.00 40.22           H  
ATOM   2388  N   GLN C 198      20.311  93.376  11.203  1.00 41.12           N  
ATOM   2389  CA  GLN C 198      20.781  93.705   9.860  1.00 41.81           C  
ATOM   2390  C   GLN C 198      19.647  94.570   9.248  1.00 42.57           C  
ATOM   2391  O   GLN C 198      18.484  94.400   9.596  1.00 43.33           O  
ATOM   2392  CB  GLN C 198      21.054  92.415   9.073  1.00 43.10           C  
ATOM   2393  CG  GLN C 198      21.958  92.602   7.850  1.00 44.12           C  
ATOM   2394  CD  GLN C 198      23.320  91.934   7.988  1.00 44.55           C  
ATOM   2395  NE2 GLN C 198      23.390  90.705   8.145  1.00 45.04           N  
ATOM   2396  OE1 GLN C 198      24.401  92.708   7.876  1.00 43.98           O  
ATOM   2397  H   GLN C 198      19.326  93.168  11.292  1.00 41.12           H  
ATOM   2398  HA  GLN C 198      21.689  94.303   9.956  1.00 41.81           H  
ATOM   2399  HB2 GLN C 198      21.487  91.670   9.752  1.00 43.10           H  
ATOM   2400  HB3 GLN C 198      20.101  91.995   8.733  1.00 43.10           H  
ATOM   2401  HG2 GLN C 198      22.108  93.659   7.612  1.00 44.12           H  
ATOM   2402  HG3 GLN C 198      21.474  92.148   6.975  1.00 44.12           H  
ATOM   2403 HE21 GLN C 198      22.546  90.158   8.225  1.00 45.04           H  
ATOM   2404 HE22 GLN C 198      24.292  90.253   8.193  1.00 45.04           H  
ATOM   2405  N   LEU C 199      20.025  95.515   8.400  1.00 42.83           N  
ATOM   2406  CA  LEU C 199      19.055  96.442   7.809  1.00 44.47           C  
ATOM   2407  C   LEU C 199      18.079  95.728   6.825  1.00 45.41           C  
ATOM   2408  O   LEU C 199      18.331  94.647   6.305  1.00 45.15           O  
ATOM   2409  CB  LEU C 199      19.759  97.605   7.084  1.00 44.28           C  
ATOM   2410  CG  LEU C 199      20.126  98.795   7.995  1.00 44.23           C  
ATOM   2411  CD1 LEU C 199      21.138  98.434   9.080  1.00 43.23           C  
ATOM   2412  CD2 LEU C 199      20.677  99.942   7.141  1.00 43.77           C  
ATOM   2413  H   LEU C 199      21.010  95.662   8.231  1.00 42.83           H  
ATOM   2414  HA  LEU C 199      18.441  96.833   8.632  1.00 44.47           H  
ATOM   2415  HB2 LEU C 199      20.655  97.238   6.566  1.00 44.28           H  
ATOM   2416  HB3 LEU C 199      19.100  97.996   6.300  1.00 44.28           H  
ATOM   2417  HG  LEU C 199      19.212  99.154   8.485  1.00 44.23           H  
ATOM   2418 HD11 LEU C 199      20.725  97.712   9.789  1.00 43.23           H  
ATOM   2419 HD12 LEU C 199      22.048  98.013   8.643  1.00 43.23           H  
ATOM   2420 HD13 LEU C 199      21.422  99.322   9.656  1.00 43.23           H  
ATOM   2421 HD21 LEU C 199      21.595  99.645   6.623  1.00 43.77           H  
ATOM   2422 HD22 LEU C 199      19.946 100.252   6.387  1.00 43.77           H  
ATOM   2423 HD23 LEU C 199      20.905 100.815   7.762  1.00 43.77           H  
ATOM   2424  N   GLU C 200      16.968  96.416   6.581  1.00 47.30           N  
ATOM   2425  CA  GLU C 200      15.852  95.979   5.740  1.00 48.89           C  
ATOM   2426  C   GLU C 200      16.319  95.869   4.270  1.00 48.44           C  
ATOM   2427  O   GLU C 200      15.792  95.112   3.464  1.00 48.59           O  
ATOM   2428  CB  GLU C 200      14.658  96.953   5.777  1.00 52.33           C  
ATOM   2429  CG  GLU C 200      14.133  97.297   7.173  1.00 55.70           C  
ATOM   2430  CD  GLU C 200      14.907  98.401   7.869  1.00 58.09           C  
ATOM   2431  OE1 GLU C 200      16.109  98.568   7.556  1.00 57.94           O  
ATOM   2432  OE2 GLU C 200      14.317  99.085   8.739  1.00 60.49           O1-
ATOM   2433  H   GLU C 200      16.820  97.292   7.060  1.00 47.30           H  
ATOM   2434  HA  GLU C 200      15.556  94.980   6.079  1.00 48.89           H  
ATOM   2435  HB2 GLU C 200      14.917  97.881   5.248  1.00 52.33           H  
ATOM   2436  HB3 GLU C 200      13.839  96.501   5.203  1.00 52.33           H  
ATOM   2437  HG2 GLU C 200      14.125  96.408   7.813  1.00 55.70           H  
ATOM   2438  HG3 GLU C 200      13.095  97.638   7.077  1.00 55.70           H  
ATOM   2439  N   SER C 201      17.316  96.689   3.949  1.00 48.05           N  
ATOM   2440  CA  SER C 201      17.907  96.729   2.625  1.00 48.32           C  
ATOM   2441  C   SER C 201      18.662  95.401   2.395  1.00 47.61           C  
ATOM   2442  O   SER C 201      18.504  94.751   1.347  1.00 48.35           O  
ATOM   2443  CB  SER C 201      18.854  97.926   2.483  1.00 48.18           C  
ATOM   2444  OG  SER C 201      19.723  98.006   3.616  1.00 47.75           O  
ATOM   2445  H   SER C 201      17.713  97.284   4.662  1.00 48.05           H  
ATOM   2446  HA  SER C 201      17.106  96.791   1.880  1.00 48.32           H  
ATOM   2447  HB2 SER C 201      18.275  98.855   2.447  1.00 48.18           H  
ATOM   2448  HB3 SER C 201      19.464  97.849   1.578  1.00 48.18           H  
ATOM   2449  HG  SER C 201      20.194  98.859   3.554  1.00 47.75           H  
ATOM   2450  N   LEU C 202      19.525  95.049   3.354  1.00 45.59           N  
ATOM   2451  CA  LEU C 202      20.470  93.933   3.274  1.00 44.22           C  
ATOM   2452  C   LEU C 202      19.820  92.565   3.574  1.00 43.98           C  
ATOM   2453  O   LEU C 202      20.316  91.538   3.132  1.00 43.95           O  
ATOM   2454  CB  LEU C 202      21.620  94.138   4.274  1.00 42.75           C  
ATOM   2455  CG  LEU C 202      22.510  95.358   3.975  1.00 42.40           C  
ATOM   2456  CD1 LEU C 202      23.421  95.635   5.170  1.00 41.06           C  
ATOM   2457  CD2 LEU C 202      23.353  95.156   2.715  1.00 42.98           C  
ATOM   2458  H   LEU C 202      19.560  95.598   4.201  1.00 45.59           H  
ATOM   2459  HA  LEU C 202      20.839  93.882   2.244  1.00 44.22           H  
ATOM   2460  HB2 LEU C 202      21.191  94.249   5.280  1.00 42.75           H  
ATOM   2461  HB3 LEU C 202      22.244  93.235   4.312  1.00 42.75           H  
ATOM   2462  HG  LEU C 202      21.883  96.245   3.830  1.00 42.40           H  
ATOM   2463 HD11 LEU C 202      22.831  95.834   6.071  1.00 41.06           H  
ATOM   2464 HD12 LEU C 202      24.076  94.783   5.376  1.00 41.06           H  
ATOM   2465 HD13 LEU C 202      24.047  96.514   4.984  1.00 41.06           H  
ATOM   2466 HD21 LEU C 202      23.976  94.259   2.793  1.00 42.98           H  
ATOM   2467 HD22 LEU C 202      22.723  95.058   1.825  1.00 42.98           H  
ATOM   2468 HD23 LEU C 202      24.016  96.013   2.551  1.00 42.98           H  
ATOM   2469  N   ASN C 203      18.790  92.561   4.407  1.00 44.70           N  
ATOM   2470  CA  ASN C 203      18.113  91.316   4.837  1.00 46.04           C  
ATOM   2471  C   ASN C 203      17.598  90.490   3.635  1.00 48.56           C  
ATOM   2472  O   ASN C 203      17.490  89.257   3.700  1.00 48.54           O  
ATOM   2473  CB  ASN C 203      16.915  91.612   5.742  1.00 45.93           C  
ATOM   2474  CG  ASN C 203      17.261  91.310   7.177  1.00 44.46           C  
ATOM   2475  ND2 ASN C 203      17.375  92.221   7.989  1.00 44.63           N  
ATOM   2476  OD1 ASN C 203      17.417  90.035   7.505  1.00 43.51           O  
ATOM   2477  H   ASN C 203      18.506  93.425   4.845  1.00 44.70           H  
ATOM   2478  HA  ASN C 203      18.878  90.707   5.335  1.00 46.04           H  
ATOM   2479  HB2 ASN C 203      16.051  90.981   5.499  1.00 45.93           H  
ATOM   2480  HB3 ASN C 203      16.573  92.648   5.641  1.00 45.93           H  
ATOM   2481 HD21 ASN C 203      17.597  92.014   8.953  1.00 44.63           H  
ATOM   2482 HD22 ASN C 203      17.247  93.179   7.695  1.00 44.63           H  
ATOM   2483  N   LYS C 204      17.258  91.203   2.559  1.00 51.46           N  
ATOM   2484  CA  LYS C 204      16.689  90.580   1.366  1.00 53.44           C  
ATOM   2485  C   LYS C 204      17.790  89.854   0.551  1.00 53.11           C  
ATOM   2486  O   LYS C 204      17.518  89.036  -0.321  1.00 54.68           O  
ATOM   2487  CB  LYS C 204      16.113  91.639   0.415  1.00 55.05           C  
ATOM   2488  CG  LYS C 204      15.031  92.527   1.027  1.00 57.29           C  
ATOM   2489  CD  LYS C 204      14.483  93.553   0.028  1.00 59.28           C  
ATOM   2490  CE  LYS C 204      15.251  94.869  -0.070  1.00 59.00           C  
ATOM   2491  NZ  LYS C 204      16.633  94.690  -0.556  1.00 59.51           N1+
ATOM   2492  H   LYS C 204      17.449  92.194   2.564  1.00 51.46           H  
ATOM   2493  HA  LYS C 204      15.933  89.846   1.667  1.00 53.44           H  
ATOM   2494  HB2 LYS C 204      16.939  92.258   0.053  1.00 55.05           H  
ATOM   2495  HB3 LYS C 204      15.703  91.138  -0.472  1.00 55.05           H  
ATOM   2496  HG2 LYS C 204      14.205  91.881   1.349  1.00 57.29           H  
ATOM   2497  HG3 LYS C 204      15.398  93.038   1.921  1.00 57.29           H  
ATOM   2498  HD2 LYS C 204      13.462  93.806   0.343  1.00 59.28           H  
ATOM   2499  HD3 LYS C 204      14.389  93.100  -0.967  1.00 59.28           H  
ATOM   2500  HE2 LYS C 204      15.309  95.385   0.891  1.00 59.00           H  
ATOM   2501  HE3 LYS C 204      14.758  95.530  -0.790  1.00 59.00           H  
ATOM   2502  HZ1 LYS C 204      17.291  94.437   0.213  1.00 59.51           H  
ATOM   2503  HZ2 LYS C 204      16.728  93.978  -1.289  1.00 59.51           H  
ATOM   2504  HZ3 LYS C 204      17.017  95.560  -0.938  1.00 59.51           H  
ATOM   2505  N   CYS C 205      19.016  90.334   0.719  1.00 51.92           N  
ATOM   2506  CA  CYS C 205      20.130  90.064  -0.185  1.00 52.37           C  
ATOM   2507  C   CYS C 205      20.962  88.867   0.317  1.00 52.35           C  
ATOM   2508  O   CYS C 205      22.179  88.810   0.097  1.00 52.41           O  
ATOM   2509  CB  CYS C 205      21.029  91.294  -0.375  1.00 51.67           C  
ATOM   2510  SG  CYS C 205      20.111  92.736  -1.028  1.00 53.26           S  
ATOM   2511  H   CYS C 205      19.213  90.924   1.516  1.00 51.92           H  
ATOM   2512  HA  CYS C 205      19.725  89.761  -1.160  1.00 52.37           H  
ATOM   2513  HB2 CYS C 205      21.841  91.074  -1.076  1.00 51.67           H  
ATOM   2514  HB3 CYS C 205      21.489  91.591   0.575  1.00 51.67           H  
ATOM   2515  HG  CYS C 205      21.178  93.543  -1.147  1.00 53.26           H  
ATOM   2516  N   GLN C 206      20.256  87.860   0.833  1.00 52.52           N  
ATOM   2517  CA  GLN C 206      20.851  86.637   1.387  1.00 51.95           C  
ATOM   2518  C   GLN C 206      20.416  85.377   0.592  1.00 52.76           C  
ATOM   2519  O   GLN C 206      20.455  84.251   1.086  1.00 53.41           O  
ATOM   2520  CB  GLN C 206      20.524  86.499   2.881  1.00 51.71           C  
ATOM   2521  CG  GLN C 206      20.842  87.753   3.700  1.00 52.27           C  
ATOM   2522  CD  GLN C 206      22.302  88.154   3.629  1.00 52.60           C  
ATOM   2523  OE1 GLN C 206      23.215  87.326   3.530  1.00 53.24           O  
ATOM   2524  NE2 GLN C 206      22.533  89.469   3.734  1.00 51.12           N  
ATOM   2525  H   GLN C 206      19.250  87.934   0.878  1.00 52.52           H  
ATOM   2526  HA  GLN C 206      21.937  86.695   1.260  1.00 51.95           H  
ATOM   2527  HB2 GLN C 206      19.457  86.272   3.002  1.00 51.71           H  
ATOM   2528  HB3 GLN C 206      21.069  85.641   3.295  1.00 51.71           H  
ATOM   2529  HG2 GLN C 206      20.608  87.565   4.755  1.00 52.27           H  
ATOM   2530  HG3 GLN C 206      20.209  88.587   3.380  1.00 52.27           H  
ATOM   2531 HE21 GLN C 206      21.759  90.113   3.813  1.00 51.12           H  
ATOM   2532 HE22 GLN C 206      23.481  89.816   3.734  1.00 51.12           H  
ATOM   2533  N   ILE C 207      20.079  85.600  -0.675  1.00 54.22           N  
ATOM   2534  CA  ILE C 207      19.897  84.524  -1.655  1.00 55.20           C  
ATOM   2535  C   ILE C 207      21.303  84.246  -2.258  1.00 55.90           C  
ATOM   2536  O   ILE C 207      21.971  85.152  -2.749  1.00 55.39           O  
ATOM   2537  CB  ILE C 207      18.889  84.927  -2.762  1.00 55.84           C  
ATOM   2538  CG1 ILE C 207      17.514  85.273  -2.144  1.00 55.83           C  
ATOM   2539  CG2 ILE C 207      18.754  83.809  -3.806  1.00 56.36           C  
ATOM   2540  CD1 ILE C 207      16.502  85.807  -3.149  1.00 57.55           C  
ATOM   2541  H   ILE C 207      19.901  86.546  -0.981  1.00 54.22           H  
ATOM   2542  HA  ILE C 207      19.536  83.630  -1.131  1.00 55.20           H  
ATOM   2543  HB  ILE C 207      19.269  85.822  -3.275  1.00 55.84           H  
ATOM   2544 HG12 ILE C 207      17.094  84.389  -1.647  1.00 55.83           H  
ATOM   2545 HG13 ILE C 207      17.636  86.039  -1.369  1.00 55.83           H  
ATOM   2546 HG21 ILE C 207      19.718  83.569  -4.264  1.00 56.36           H  
ATOM   2547 HG22 ILE C 207      18.356  82.894  -3.354  1.00 56.36           H  
ATOM   2548 HG23 ILE C 207      18.089  84.104  -4.623  1.00 56.36           H  
ATOM   2549 HD11 ILE C 207      16.913  86.654  -3.708  1.00 57.55           H  
ATOM   2550 HD12 ILE C 207      16.193  85.036  -3.860  1.00 57.55           H  
ATOM   2551 HD13 ILE C 207      15.603  86.150  -2.628  1.00 57.55           H  
ATOM   2552  N   PHE C 208      21.726  82.986  -2.156  1.00 57.75           N  
ATOM   2553  CA  PHE C 208      23.034  82.522  -2.613  1.00 60.35           C  
ATOM   2554  C   PHE C 208      22.857  81.261  -3.482  1.00 62.51           C  
ATOM   2555  O   PHE C 208      22.063  80.387  -3.132  1.00 60.94           O  
ATOM   2556  CB  PHE C 208      23.948  82.129  -1.436  1.00 61.17           C  
ATOM   2557  CG  PHE C 208      24.291  83.273  -0.510  1.00 62.23           C  
ATOM   2558  CD1 PHE C 208      25.266  84.218  -0.859  1.00 63.33           C  
ATOM   2559  CD2 PHE C 208      23.659  83.390   0.725  1.00 62.56           C  
ATOM   2560  CE1 PHE C 208      25.587  85.266   0.001  1.00 63.14           C  
ATOM   2561  CE2 PHE C 208      23.981  84.432   1.592  1.00 63.00           C  
ATOM   2562  CZ  PHE C 208      24.943  85.372   1.229  1.00 62.13           C  
ATOM   2563  H   PHE C 208      21.116  82.308  -1.721  1.00 57.75           H  
ATOM   2564  HA  PHE C 208      23.506  83.327  -3.181  1.00 60.35           H  
ATOM   2565  HB2 PHE C 208      23.484  81.320  -0.855  1.00 61.17           H  
ATOM   2566  HB3 PHE C 208      24.887  81.707  -1.818  1.00 61.17           H  
ATOM   2567  HD1 PHE C 208      25.775  84.132  -1.808  1.00 63.33           H  
ATOM   2568  HD2 PHE C 208      22.912  82.666   1.013  1.00 62.56           H  
ATOM   2569  HE1 PHE C 208      26.333  85.992  -0.284  1.00 63.14           H  
ATOM   2570  HE2 PHE C 208      23.483  84.511   2.548  1.00 63.00           H  
ATOM   2571  HZ  PHE C 208      25.189  86.181   1.900  1.00 62.13           H  
ATOM   2572  N   PRO C 209      23.665  81.123  -4.557  1.00 64.70           N  
ATOM   2573  CA  PRO C 209      23.839  79.817  -5.200  1.00 67.15           C  
ATOM   2574  C   PRO C 209      24.596  78.838  -4.275  1.00 68.25           C  
ATOM   2575  O   PRO C 209      25.233  79.227  -3.287  1.00 68.02           O  
ATOM   2576  CB  PRO C 209      24.694  80.099  -6.443  1.00 67.69           C  
ATOM   2577  CG  PRO C 209      24.553  81.599  -6.664  1.00 66.69           C  
ATOM   2578  CD  PRO C 209      24.414  82.149  -5.256  1.00 64.60           C  
ATOM   2579  HA  PRO C 209      22.855  79.409  -5.456  1.00 67.15           H  
ATOM   2580  HB2 PRO C 209      25.749  79.851  -6.270  1.00 67.69           H  
ATOM   2581  HB3 PRO C 209      24.359  79.522  -7.310  1.00 67.69           H  
ATOM   2582  HG2 PRO C 209      23.639  81.800  -7.237  1.00 66.69           H  
ATOM   2583  HG3 PRO C 209      25.398  82.032  -7.206  1.00 66.69           H  
ATOM   2584  HD2 PRO C 209      23.895  83.111  -5.246  1.00 64.60           H  
ATOM   2585  HD3 PRO C 209      25.387  82.253  -4.763  1.00 64.60           H  
ATOM   2586  N   SER C 210      24.573  77.566  -4.670  1.00 69.42           N  
ATOM   2587  CA  SER C 210      25.134  76.448  -3.915  1.00 70.48           C  
ATOM   2588  C   SER C 210      26.683  76.459  -3.916  1.00 72.55           C  
ATOM   2589  O   SER C 210      27.327  77.235  -4.616  1.00 74.05           O  
ATOM   2590  CB  SER C 210      24.591  75.116  -4.457  1.00 71.61           C  
ATOM   2591  OG  SER C 210      24.510  75.161  -5.885  1.00 75.31           O  
ATOM   2592  H   SER C 210      24.160  77.329  -5.561  1.00 69.42           H  
ATOM   2593  HA  SER C 210      24.828  76.565  -2.867  1.00 70.48           H  
ATOM   2594  HB2 SER C 210      23.573  74.955  -4.087  1.00 71.61           H  
ATOM   2595  HB3 SER C 210      25.206  74.260  -4.166  1.00 71.61           H  
ATOM   2596  HG  SER C 210      24.359  74.248  -6.190  1.00 75.31           H  
ATOM   2597  N   LYS C 211      27.241  75.624  -3.041  1.00 75.39           N  
ATOM   2598  CA  LYS C 211      28.675  75.526  -2.755  1.00 78.98           C  
ATOM   2599  C   LYS C 211      29.251  74.232  -3.368  1.00 83.73           C  
ATOM   2600  O   LYS C 211      28.489  73.301  -3.653  1.00 86.73           O  
ATOM   2601  CB  LYS C 211      28.937  75.561  -1.238  1.00 77.52           C  
ATOM   2602  CG  LYS C 211      28.256  74.430  -0.456  1.00 77.28           C  
ATOM   2603  CD  LYS C 211      28.651  74.385   1.020  1.00 76.79           C  
ATOM   2604  CE  LYS C 211      28.393  75.694   1.753  1.00 74.71           C  
ATOM   2605  NZ  LYS C 211      28.379  75.433   3.180  1.00 68.57           N1+
ATOM   2606  H   LYS C 211      26.641  74.975  -2.554  1.00 75.39           H  
ATOM   2607  HA  LYS C 211      29.165  76.379  -3.228  1.00 78.98           H  
ATOM   2608  HB2 LYS C 211      30.014  75.529  -1.041  1.00 77.52           H  
ATOM   2609  HB3 LYS C 211      28.577  76.515  -0.847  1.00 77.52           H  
ATOM   2610  HG2 LYS C 211      27.167  74.539  -0.518  1.00 77.28           H  
ATOM   2611  HG3 LYS C 211      28.503  73.459  -0.898  1.00 77.28           H  
ATOM   2612  HD2 LYS C 211      29.713  74.121   1.107  1.00 76.79           H  
ATOM   2613  HD3 LYS C 211      28.089  73.568   1.492  1.00 76.79           H  
ATOM   2614  HE2 LYS C 211      27.421  76.126   1.497  1.00 74.71           H  
ATOM   2615  HE3 LYS C 211      29.184  76.424   1.562  1.00 74.71           H  
ATOM   2616  HZ1 LYS C 211      27.518  74.920   3.476  1.00 68.57           H  
ATOM   2617  HZ2 LYS C 211      29.205  74.914   3.542  1.00 68.57           H  
ATOM   2618  HZ3 LYS C 211      28.230  76.297   3.749  1.00 68.57           H  
ATOM   2619  N   PRO C 212      30.596  74.143  -3.476  1.00 86.42           N  
ATOM   2620  CA  PRO C 212      31.226  72.869  -3.782  1.00 89.97           C  
ATOM   2621  C   PRO C 212      31.303  72.000  -2.501  1.00 90.33           C  
ATOM   2622  O   PRO C 212      31.278  72.489  -1.367  1.00 88.18           O  
ATOM   2623  CB  PRO C 212      32.639  73.216  -4.261  1.00 90.84           C  
ATOM   2624  CG  PRO C 212      32.698  74.742  -4.263  1.00 88.20           C  
ATOM   2625  CD  PRO C 212      31.607  75.173  -3.303  1.00 85.65           C  
ATOM   2626  HA  PRO C 212      30.652  72.337  -4.549  1.00 89.97           H  
ATOM   2627  HB2 PRO C 212      33.414  72.800  -3.610  1.00 90.84           H  
ATOM   2628  HB3 PRO C 212      32.824  72.823  -5.266  1.00 90.84           H  
ATOM   2629  HG2 PRO C 212      32.454  75.105  -5.268  1.00 88.20           H  
ATOM   2630  HG3 PRO C 212      33.682  75.129  -3.986  1.00 88.20           H  
ATOM   2631  HD2 PRO C 212      31.234  76.174  -3.525  1.00 85.65           H  
ATOM   2632  HD3 PRO C 212      31.956  75.138  -2.267  1.00 85.65           H  
ATOM   2633  N   VAL C 213      31.503  70.704  -2.731  1.00 93.61           N  
ATOM   2634  CA  VAL C 213      31.690  69.726  -1.662  1.00 94.39           C  
ATOM   2635  C   VAL C 213      33.131  69.269  -1.780  1.00 96.36           C  
ATOM   2636  O   VAL C 213      34.222  69.850  -1.680  1.00 98.09           O  
ATOM   2637  CB  VAL C 213      30.638  68.599  -1.659  1.00 94.96           C  
ATOM   2638  CG1 VAL C 213      29.449  69.001  -0.775  1.00 91.77           C  
ATOM   2639  CG2 VAL C 213      30.107  68.216  -3.045  1.00 96.25           C  
ATOM   2640  H   VAL C 213      31.590  70.388  -3.675  1.00 93.61           H  
ATOM   2641  HA  VAL C 213      31.658  70.234  -0.689  1.00 94.39           H  
ATOM   2642  HB  VAL C 213      31.088  67.707  -1.207  1.00 94.96           H  
ATOM   2643 HG11 VAL C 213      29.774  69.192   0.253  1.00 91.77           H  
ATOM   2644 HG12 VAL C 213      28.959  69.905  -1.152  1.00 91.77           H  
ATOM   2645 HG13 VAL C 213      28.703  68.201  -0.740  1.00 91.77           H  
ATOM   2646 HG21 VAL C 213      29.585  69.051  -3.525  1.00 96.25           H  
ATOM   2647 HG22 VAL C 213      30.906  67.884  -3.711  1.00 96.25           H  
ATOM   2648 HG23 VAL C 213      29.386  67.395  -2.965  1.00 96.25           H  
ATOM   2649  N   SER C 214      33.603  68.275  -2.772  1.00  0.00           N  
ATOM   2650  CA  SER C 214      34.976  67.720  -2.857  1.00  0.00           C  
ATOM   2651  C   SER C 214      35.796  68.491  -3.921  1.00  0.00           C  
ATOM   2652  O   SER C 214      36.634  67.958  -4.642  1.00  0.00           O  
ATOM   2653  CB  SER C 214      34.966  66.223  -3.197  1.00  0.00           C  
ATOM   2654  OG  SER C 214      36.272  65.652  -3.092  1.00  0.00           O  
ATOM   2655  H   SER C 214      32.967  67.992  -3.503  1.00  0.00           H  
ATOM   2656  HA  SER C 214      35.485  67.867  -1.897  1.00  0.00           H  
ATOM   2657  HB2 SER C 214      34.318  65.685  -2.498  1.00  0.00           H  
ATOM   2658  HB3 SER C 214      34.588  66.039  -4.209  1.00  0.00           H  
ATOM   2659  HG  SER C 214      36.824  66.096  -3.770  1.00  0.00           H  
ATOM   2660  N   ARG C 215      35.634  69.855  -3.877  1.00  0.00           N  
ATOM   2661  CA  ARG C 215      36.353  70.790  -4.754  1.00  0.00           C  
ATOM   2662  C   ARG C 215      36.467  72.153  -4.012  1.00  0.00           C  
ATOM   2663  O   ARG C 215      36.652  73.235  -4.574  1.00  0.00           O  
ATOM   2664  CB  ARG C 215      35.659  70.878  -6.113  1.00  0.00           C  
ATOM   2665  CG  ARG C 215      36.623  71.000  -7.302  1.00  0.00           C  
ATOM   2666  CD  ARG C 215      36.944  72.438  -7.700  1.00  0.00           C  
ATOM   2667  NE  ARG C 215      38.265  72.891  -7.257  1.00  0.00           N  
ATOM   2668  CZ  ARG C 215      38.919  73.884  -7.886  1.00  0.00           C  
ATOM   2669  NH1 ARG C 215      38.291  74.730  -8.719  1.00  0.00           N  
ATOM   2670  NH2 ARG C 215      40.234  74.032  -7.678  1.00  0.00           N1+
ATOM   2671  H   ARG C 215      35.009  70.253  -3.190  1.00  0.00           H  
ATOM   2672  HA  ARG C 215      37.368  70.393  -4.861  1.00  0.00           H  
ATOM   2673  HB2 ARG C 215      35.087  69.955  -6.279  1.00  0.00           H  
ATOM   2674  HB3 ARG C 215      34.917  71.686  -6.126  1.00  0.00           H  
ATOM   2675  HG2 ARG C 215      37.534  70.412  -7.144  1.00  0.00           H  
ATOM   2676  HG3 ARG C 215      36.111  70.543  -8.160  1.00  0.00           H  
ATOM   2677  HD2 ARG C 215      36.933  72.479  -8.796  1.00  0.00           H  
ATOM   2678  HD3 ARG C 215      36.186  73.113  -7.317  1.00  0.00           H  
ATOM   2679  HE  ARG C 215      38.795  72.289  -6.642  1.00  0.00           H  
ATOM   2680 HH11 ARG C 215      38.810  75.463  -9.180  1.00  0.00           H  
ATOM   2681 HH12 ARG C 215      37.301  74.627  -8.887  1.00  0.00           H  
ATOM   2682 HH21 ARG C 215      40.740  74.772  -8.146  1.00  0.00           H  
ATOM   2683 HH22 ARG C 215      40.722  73.401  -7.058  1.00  0.00           H  
ATOM   2684  N   GLU C 216      36.633  71.988  -2.651  1.00  0.00           N  
ATOM   2685  CA  GLU C 216      36.834  73.094  -1.710  1.00  0.00           C  
ATOM   2686  C   GLU C 216      38.361  73.278  -1.484  1.00  0.00           C  
ATOM   2687  O   GLU C 216      38.836  73.861  -0.512  1.00  0.00           O  
ATOM   2688  CB  GLU C 216      36.082  72.856  -0.394  1.00  0.00           C  
ATOM   2689  CG  GLU C 216      34.580  73.124  -0.520  1.00  0.00           C  
ATOM   2690  CD  GLU C 216      34.258  74.502  -0.002  1.00  0.00           C  
ATOM   2691  OE1 GLU C 216      33.926  74.679   1.170  1.00  0.00           O  
ATOM   2692  OE2 GLU C 216      34.391  75.527  -0.893  1.00  0.00           O1-
ATOM   2693  H   GLU C 216      36.726  71.044  -2.302  1.00  0.00           H  
ATOM   2694  HA  GLU C 216      36.488  74.020  -2.184  1.00  0.00           H  
ATOM   2695  HB2 GLU C 216      36.505  73.476   0.406  1.00  0.00           H  
ATOM   2696  HB3 GLU C 216      36.230  71.814  -0.084  1.00  0.00           H  
ATOM   2697  HG2 GLU C 216      34.028  72.396   0.084  1.00  0.00           H  
ATOM   2698  HG3 GLU C 216      34.227  73.016  -1.548  1.00  0.00           H  
ATOM   2699  N   ASP C 217      39.137  72.885  -2.548  1.00  0.00           N  
ATOM   2700  CA  ASP C 217      40.555  73.188  -2.683  1.00  0.00           C  
ATOM   2701  C   ASP C 217      40.711  74.646  -3.168  1.00  0.00           C  
ATOM   2702  O   ASP C 217      41.706  75.323  -2.916  1.00  0.00           O  
ATOM   2703  CB  ASP C 217      41.266  72.205  -3.604  1.00  0.00           C  
ATOM   2704  CG  ASP C 217      40.646  72.243  -4.971  1.00  0.00           C  
ATOM   2705  OD1 ASP C 217      39.475  71.924  -5.158  1.00  0.00           O  
ATOM   2706  OD2 ASP C 217      41.445  72.726  -5.970  1.00  0.00           O1-
ATOM   2707  H   ASP C 217      38.710  72.373  -3.307  1.00  0.00           H  
ATOM   2708  HA  ASP C 217      41.002  73.138  -1.683  1.00  0.00           H  
ATOM   2709  HB2 ASP C 217      41.181  71.184  -3.216  1.00  0.00           H  
ATOM   2710  HB3 ASP C 217      42.332  72.449  -3.672  1.00  0.00           H  
ATOM   2711  N   GLN C 218      39.667  75.126  -3.945  1.00  0.00           N  
ATOM   2712  CA  GLN C 218      39.710  76.498  -4.430  1.00  0.00           C  
ATOM   2713  C   GLN C 218      38.399  77.115  -4.959  1.00  0.00           C  
ATOM   2714  O   GLN C 218      38.311  78.339  -5.113  1.00  0.00           O  
ATOM   2715  CB  GLN C 218      40.814  76.691  -5.490  1.00  0.00           C  
ATOM   2716  CG  GLN C 218      41.344  78.122  -5.621  1.00  0.00           C  
ATOM   2717  CD  GLN C 218      41.669  78.853  -4.331  1.00  0.00           C  
ATOM   2718  OE1 GLN C 218      41.393  80.046  -4.200  1.00  0.00           O  
ATOM   2719  NE2 GLN C 218      42.308  78.159  -3.385  1.00  0.00           N  
ATOM   2720  H   GLN C 218      38.860  74.542  -4.113  1.00  0.00           H  
ATOM   2721  HA  GLN C 218      39.934  77.088  -3.533  1.00  0.00           H  
ATOM   2722  HB2 GLN C 218      41.668  76.032  -5.294  1.00  0.00           H  
ATOM   2723  HB3 GLN C 218      40.432  76.384  -6.470  1.00  0.00           H  
ATOM   2724  HG2 GLN C 218      42.256  78.112  -6.231  1.00  0.00           H  
ATOM   2725  HG3 GLN C 218      40.614  78.729  -6.169  1.00  0.00           H  
ATOM   2726 HE21 GLN C 218      42.511  77.181  -3.528  1.00  0.00           H  
ATOM   2727 HE22 GLN C 218      42.589  78.614  -2.528  1.00  0.00           H  
ATOM   2728  N   CYS C 219      37.329  76.299  -5.261  1.00  0.00           N  
ATOM   2729  CA  CYS C 219      36.153  76.839  -5.943  1.00  0.00           C  
ATOM   2730  C   CYS C 219      35.223  77.695  -5.028  1.00  0.00           C  
ATOM   2731  O   CYS C 219      34.186  78.181  -5.497  1.00  0.00           O  
ATOM   2732  CB  CYS C 219      35.314  75.765  -6.668  1.00  0.00           C  
ATOM   2733  SG  CYS C 219      35.405  75.945  -8.513  1.00  0.00           S1-
ATOM   2734  H   CYS C 219      37.347  75.331  -4.972  1.00  0.00           H  
ATOM   2735  HA  CYS C 219      36.550  77.572  -6.660  1.00  0.00           H  
ATOM   2736  HB2 CYS C 219      34.267  75.839  -6.363  1.00  0.00           H  
ATOM   2737  HB3 CYS C 219      35.623  74.778  -6.326  1.00  0.00           H  
ATOM   2738  N   SER C 220      35.893  78.392  -4.039  1.00100.77           N  
ATOM   2739  CA  SER C 220      35.715  78.331  -2.598  1.00 99.64           C  
ATOM   2740  C   SER C 220      36.015  79.768  -2.123  1.00 97.05           C  
ATOM   2741  O   SER C 220      35.207  80.391  -1.418  1.00 92.15           O  
ATOM   2742  CB  SER C 220      36.657  77.332  -1.931  1.00103.59           C  
ATOM   2743  OG  SER C 220      36.318  77.167  -0.564  1.00105.60           O  
ATOM   2744  H   SER C 220      36.464  79.045  -4.537  1.00100.77           H  
ATOM   2745  HA  SER C 220      34.668  78.095  -2.382  1.00 99.64           H  
ATOM   2746  HB2 SER C 220      37.701  77.656  -1.975  1.00103.59           H  
ATOM   2747  HB3 SER C 220      36.604  76.355  -2.422  1.00103.59           H  
ATOM   2748  HG  SER C 220      35.513  76.578  -0.564  1.00105.60           H  
ATOM   2749  N   TYR C 221      37.171  80.283  -2.545  1.00 96.42           N  
ATOM   2750  CA  TYR C 221      37.553  81.683  -2.310  1.00 93.42           C  
ATOM   2751  C   TYR C 221      36.532  82.639  -2.998  1.00 89.48           C  
ATOM   2752  O   TYR C 221      36.325  83.782  -2.560  1.00 88.26           O  
ATOM   2753  CB  TYR C 221      38.991  81.907  -2.805  1.00 98.05           C  
ATOM   2754  CG  TYR C 221      39.609  83.220  -2.404  1.00101.60           C  
ATOM   2755  CD1 TYR C 221      39.671  83.623  -1.063  1.00102.14           C  
ATOM   2756  CD2 TYR C 221      40.124  84.090  -3.376  1.00104.33           C  
ATOM   2757  CE1 TYR C 221      40.213  84.856  -0.707  1.00103.59           C  
ATOM   2758  CE2 TYR C 221      40.665  85.323  -3.031  1.00105.18           C  
ATOM   2759  CZ  TYR C 221      40.712  85.701  -1.699  1.00105.43           C  
ATOM   2760  OH  TYR C 221      41.101  86.967  -1.382  1.00104.35           O  
ATOM   2761  H   TYR C 221      37.848  79.650  -2.944  1.00 96.42           H  
ATOM   2762  HA  TYR C 221      37.464  81.849  -1.229  1.00 93.42           H  
ATOM   2763  HB2 TYR C 221      39.639  81.113  -2.410  1.00 98.05           H  
ATOM   2764  HB3 TYR C 221      39.016  81.800  -3.898  1.00 98.05           H  
ATOM   2765  HD1 TYR C 221      39.292  82.967  -0.293  1.00102.14           H  
ATOM   2766  HD2 TYR C 221      40.099  83.796  -4.415  1.00104.33           H  
ATOM   2767  HE1 TYR C 221      40.246  85.156   0.330  1.00103.59           H  
ATOM   2768  HE2 TYR C 221      41.047  85.982  -3.797  1.00105.18           H  
ATOM   2769  HH  TYR C 221      40.305  87.388  -0.984  1.00104.35           H  
ATOM   2770  N   LYS C 222      35.957  82.163  -4.112  1.00 84.23           N  
ATOM   2771  CA  LYS C 222      34.856  82.856  -4.788  1.00 77.06           C  
ATOM   2772  C   LYS C 222      33.455  82.604  -4.154  1.00 71.76           C  
ATOM   2773  O   LYS C 222      32.459  83.165  -4.619  1.00 70.46           O  
ATOM   2774  CB  LYS C 222      34.818  82.563  -6.302  1.00 77.60           C  
ATOM   2775  CG  LYS C 222      34.642  81.082  -6.675  1.00 79.87           C  
ATOM   2776  CD  LYS C 222      34.384  80.904  -8.180  1.00 83.46           C  
ATOM   2777  CE  LYS C 222      34.715  79.512  -8.711  1.00 84.22           C  
ATOM   2778  NZ  LYS C 222      33.845  78.475  -8.147  1.00 81.96           N1+
ATOM   2779  H   LYS C 222      36.311  81.306  -4.513  1.00 84.23           H  
ATOM   2780  HA  LYS C 222      35.031  83.933  -4.664  1.00 77.06           H  
ATOM   2781  HB2 LYS C 222      34.005  83.143  -6.757  1.00 77.60           H  
ATOM   2782  HB3 LYS C 222      35.751  82.925  -6.753  1.00 77.60           H  
ATOM   2783  HG2 LYS C 222      35.546  80.532  -6.393  1.00 79.87           H  
ATOM   2784  HG3 LYS C 222      33.802  80.654  -6.118  1.00 79.87           H  
ATOM   2785  HD2 LYS C 222      35.004  81.620  -8.735  1.00 83.46           H  
ATOM   2786  HD3 LYS C 222      33.340  81.156  -8.403  1.00 83.46           H  
ATOM   2787  HE2 LYS C 222      35.747  79.243  -8.464  1.00 84.22           H  
ATOM   2788  HE3 LYS C 222      34.591  79.470  -9.797  1.00 84.22           H  
ATOM   2789  HZ1 LYS C 222      33.817  78.444  -7.112  1.00 81.96           H  
ATOM   2790  HZ2 LYS C 222      32.887  78.459  -8.502  1.00 81.96           H  
ATOM   2791  HZ3 LYS C 222      34.259  77.533  -8.399  1.00 81.96           H  
ATOM   2792  N   TRP C 223      33.407  81.716  -3.156  1.00 67.30           N  
ATOM   2793  CA  TRP C 223      32.169  81.385  -2.463  1.00 61.43           C  
ATOM   2794  C   TRP C 223      32.091  82.107  -1.104  1.00 57.98           C  
ATOM   2795  O   TRP C 223      31.067  82.694  -0.764  1.00 56.11           O  
ATOM   2796  CB  TRP C 223      31.935  79.872  -2.293  1.00 60.81           C  
ATOM   2797  CG  TRP C 223      30.466  79.568  -2.191  1.00 59.86           C  
ATOM   2798  CD1 TRP C 223      29.578  79.348  -3.246  1.00 60.74           C  
ATOM   2799  CD2 TRP C 223      29.635  79.515  -0.978  1.00 57.90           C  
ATOM   2800  NE1 TRP C 223      28.296  79.153  -2.778  1.00 59.11           N  
ATOM   2801  CE2 TRP C 223      28.264  79.238  -1.429  1.00 57.44           C  
ATOM   2802  CE3 TRP C 223      29.882  79.663   0.386  1.00 55.83           C  
ATOM   2803  CZ2 TRP C 223      27.211  79.111  -0.541  1.00 55.95           C  
ATOM   2804  CZ3 TRP C 223      28.810  79.538   1.271  1.00 54.43           C  
ATOM   2805  CH2 TRP C 223      27.508  79.266   0.817  1.00 54.80           C  
ATOM   2806  H   TRP C 223      34.262  81.255  -2.877  1.00 67.30           H  
ATOM   2807  HA  TRP C 223      31.356  81.789  -3.067  1.00 61.43           H  
ATOM   2808  HB2 TRP C 223      32.339  79.335  -3.162  1.00 60.81           H  
ATOM   2809  HB3 TRP C 223      32.458  79.478  -1.414  1.00 60.81           H  
ATOM   2810  HD1 TRP C 223      29.858  79.331  -4.289  1.00 60.74           H  
ATOM   2811  HE1 TRP C 223      27.492  78.972  -3.363  1.00 59.11           H  
ATOM   2812  HE3 TRP C 223      30.878  79.870   0.749  1.00 55.83           H  
ATOM   2813  HZ2 TRP C 223      26.208  78.902  -0.880  1.00 55.95           H  
ATOM   2814  HZ3 TRP C 223      28.986  79.654   2.331  1.00 54.43           H  
ATOM   2815  HH2 TRP C 223      26.711  79.174   1.540  1.00 54.80           H  
ATOM   2816  N   TRP C 224      33.120  81.923  -0.280  1.00 56.21           N  
ATOM   2817  CA  TRP C 224      33.105  82.339   1.123  1.00 52.71           C  
ATOM   2818  C   TRP C 224      33.301  83.853   1.298  1.00 51.84           C  
ATOM   2819  O   TRP C 224      32.823  84.415   2.282  1.00 49.76           O  
ATOM   2820  CB  TRP C 224      34.133  81.574   1.972  1.00 51.59           C  
ATOM   2821  CG  TRP C 224      33.729  80.147   2.169  1.00 51.02           C  
ATOM   2822  CD1 TRP C 224      34.198  79.025   1.494  1.00 52.46           C  
ATOM   2823  CD2 TRP C 224      32.680  79.646   3.063  1.00 49.01           C  
ATOM   2824  NE1 TRP C 224      33.553  77.890   1.927  1.00 52.12           N  
ATOM   2825  CE2 TRP C 224      32.626  78.193   2.860  1.00 50.06           C  
ATOM   2826  CE3 TRP C 224      31.816  80.230   3.976  1.00 46.71           C  
ATOM   2827  CZ2 TRP C 224      31.747  77.382   3.562  1.00 48.75           C  
ATOM   2828  CZ3 TRP C 224      30.931  79.402   4.679  1.00 46.00           C  
ATOM   2829  CH2 TRP C 224      30.903  78.009   4.476  1.00 46.68           C  
ATOM   2830  H   TRP C 224      33.927  81.408  -0.603  1.00 56.21           H  
ATOM   2831  HA  TRP C 224      32.093  82.133   1.495  1.00 52.71           H  
ATOM   2832  HB2 TRP C 224      35.123  81.620   1.500  1.00 51.59           H  
ATOM   2833  HB3 TRP C 224      34.239  82.046   2.956  1.00 51.59           H  
ATOM   2834  HD1 TRP C 224      34.965  79.043   0.733  1.00 52.46           H  
ATOM   2835  HE1 TRP C 224      33.745  76.957   1.592  1.00 52.12           H  
ATOM   2836  HE3 TRP C 224      31.825  81.297   4.143  1.00 46.71           H  
ATOM   2837  HZ2 TRP C 224      31.717  76.313   3.407  1.00 48.75           H  
ATOM   2838  HZ3 TRP C 224      30.253  79.844   5.393  1.00 46.00           H  
ATOM   2839  HH2 TRP C 224      30.207  77.410   5.046  1.00 46.68           H  
ATOM   2840  N   GLN C 225      34.047  84.486   0.396  1.00 53.35           N  
ATOM   2841  CA  GLN C 225      34.235  85.936   0.463  1.00 53.76           C  
ATOM   2842  C   GLN C 225      32.822  86.648   0.246  1.00 51.71           C  
ATOM   2843  O   GLN C 225      32.460  87.562   0.997  1.00 50.14           O  
ATOM   2844  CB  GLN C 225      35.192  86.459  -0.601  1.00 58.83           C  
ATOM   2845  CG  GLN C 225      36.649  86.151  -0.269  1.00 63.60           C  
ATOM   2846  CD  GLN C 225      37.563  86.778  -1.295  1.00 69.13           C  
ATOM   2847  NE2 GLN C 225      37.524  86.387  -2.475  1.00 70.18           N  
ATOM   2848  OE1 GLN C 225      38.391  87.745  -0.881  1.00 71.90           O  
ATOM   2849  H   GLN C 225      34.504  83.962  -0.336  1.00 53.35           H  
ATOM   2850  HA  GLN C 225      34.575  86.199   1.472  1.00 53.76           H  
ATOM   2851  HB2 GLN C 225      34.924  86.045  -1.582  1.00 58.83           H  
ATOM   2852  HB3 GLN C 225      35.077  87.547  -0.695  1.00 58.83           H  
ATOM   2853  HG2 GLN C 225      36.829  85.071  -0.245  1.00 63.60           H  
ATOM   2854  HG3 GLN C 225      36.910  86.550   0.718  1.00 63.60           H  
ATOM   2855 HE21 GLN C 225      36.883  85.654  -2.743  1.00 70.18           H  
ATOM   2856 HE22 GLN C 225      38.133  86.802  -3.165  1.00 70.18           H  
ATOM   2857  N   LYS C 226      32.029  86.059  -0.651  1.00 51.00           N  
ATOM   2858  CA  LYS C 226      30.710  86.488  -1.103  1.00 49.51           C  
ATOM   2859  C   LYS C 226      29.738  86.290   0.084  1.00 47.03           C  
ATOM   2860  O   LYS C 226      28.785  87.066   0.241  1.00 45.47           O  
ATOM   2861  CB  LYS C 226      30.297  85.663  -2.332  1.00  0.00           C  
ATOM   2862  CG  LYS C 226      28.785  85.580  -2.561  1.00  0.00           C  
ATOM   2863  CD  LYS C 226      28.361  84.607  -3.662  1.00  0.00           C  
ATOM   2864  CE  LYS C 226      28.838  83.165  -3.520  1.00  0.00           C  
ATOM   2865  NZ  LYS C 226      28.709  82.650  -2.142  1.00  0.00           N1+
ATOM   2866  H   LYS C 226      32.465  86.748  -0.036  1.00 51.00           H  
ATOM   2867  HA  LYS C 226      30.749  87.560  -1.329  1.00 49.51           H  
ATOM   2868  HB2 LYS C 226      30.711  84.656  -2.241  1.00  0.00           H  
ATOM   2869  HB3 LYS C 226      30.778  86.088  -3.222  1.00  0.00           H  
ATOM   2870  HG2 LYS C 226      28.403  86.579  -2.803  1.00  0.00           H  
ATOM   2871  HG3 LYS C 226      28.274  85.267  -1.646  1.00  0.00           H  
ATOM   2872  HD2 LYS C 226      28.700  84.990  -4.632  1.00  0.00           H  
ATOM   2873  HD3 LYS C 226      27.264  84.608  -3.707  1.00  0.00           H  
ATOM   2874  HE2 LYS C 226      29.884  83.071  -3.809  1.00  0.00           H  
ATOM   2875  HE3 LYS C 226      28.243  82.506  -4.161  1.00  0.00           H  
ATOM   2876  HZ1 LYS C 226      29.509  82.909  -1.529  1.00  0.00           H  
ATOM   2877  HZ2 LYS C 226      27.845  82.889  -1.645  1.00  0.00           H  
ATOM   2878  HZ3 LYS C 226      28.750  81.621  -2.142  1.00  0.00           H  
ATOM   2879  N   TYR C 227      29.916  85.183   0.811  1.00 46.01           N  
ATOM   2880  CA  TYR C 227      29.062  84.840   1.960  1.00 44.04           C  
ATOM   2881  C   TYR C 227      29.409  85.817   3.102  1.00 42.56           C  
ATOM   2882  O   TYR C 227      28.515  86.408   3.719  1.00 42.27           O  
ATOM   2883  CB  TYR C 227      29.269  83.379   2.383  1.00 44.30           C  
ATOM   2884  CG  TYR C 227      28.255  82.854   3.371  1.00 43.24           C  
ATOM   2885  CD1 TYR C 227      28.622  82.570   4.688  1.00 42.18           C  
ATOM   2886  CD2 TYR C 227      26.946  82.581   2.981  1.00 43.54           C  
ATOM   2887  CE1 TYR C 227      27.705  82.059   5.591  1.00 41.15           C  
ATOM   2888  CE2 TYR C 227      26.026  82.064   3.872  1.00 42.40           C  
ATOM   2889  CZ  TYR C 227      26.409  81.805   5.170  1.00 41.41           C  
ATOM   2890  OH  TYR C 227      25.471  81.312   6.038  1.00 41.34           O  
ATOM   2891  H   TYR C 227      30.674  84.566   0.556  1.00 46.01           H  
ATOM   2892  HA  TYR C 227      28.024  85.025   1.666  1.00 44.04           H  
ATOM   2893  HB2 TYR C 227      29.228  82.735   1.494  1.00 44.30           H  
ATOM   2894  HB3 TYR C 227      30.278  83.241   2.789  1.00 44.30           H  
ATOM   2895  HD1 TYR C 227      29.637  82.751   5.007  1.00 42.18           H  
ATOM   2896  HD2 TYR C 227      26.644  82.777   1.963  1.00 43.54           H  
ATOM   2897  HE1 TYR C 227      27.997  81.860   6.611  1.00 41.15           H  
ATOM   2898  HE2 TYR C 227      25.014  81.864   3.553  1.00 42.40           H  
ATOM   2899  HH  TYR C 227      25.958  80.886   6.793  1.00 41.34           H  
ATOM   2900  N   GLN C 228      30.706  85.962   3.375  1.00 41.38           N  
ATOM   2901  CA  GLN C 228      31.196  86.766   4.489  1.00 39.78           C  
ATOM   2902  C   GLN C 228      30.683  88.217   4.341  1.00 39.90           C  
ATOM   2903  O   GLN C 228      29.868  88.661   5.152  1.00 39.20           O  
ATOM   2904  CB  GLN C 228      32.719  86.717   4.604  1.00 39.47           C  
ATOM   2905  CG  GLN C 228      33.180  87.164   5.989  1.00 38.35           C  
ATOM   2906  CD  GLN C 228      34.668  87.397   6.005  1.00 38.76           C  
ATOM   2907  NE2 GLN C 228      35.460  86.442   5.971  1.00 38.24           N  
ATOM   2908  OE1 GLN C 228      35.074  88.670   6.047  1.00 39.42           O  
ATOM   2909  H   GLN C 228      31.383  85.452   2.825  1.00 41.38           H  
ATOM   2910  HA  GLN C 228      30.756  86.334   5.391  1.00 39.78           H  
ATOM   2911  HB2 GLN C 228      33.075  85.692   4.444  1.00 39.47           H  
ATOM   2912  HB3 GLN C 228      33.190  87.330   3.826  1.00 39.47           H  
ATOM   2913  HG2 GLN C 228      32.927  86.407   6.741  1.00 38.35           H  
ATOM   2914  HG3 GLN C 228      32.688  88.096   6.288  1.00 38.35           H  
ATOM   2915 HE21 GLN C 228      35.108  85.496   5.940  1.00 38.24           H  
ATOM   2916 HE22 GLN C 228      36.455  86.611   5.975  1.00 38.24           H  
ATOM   2917  N   LYS C 229      30.945  88.800   3.166  1.00 40.47           N  
ATOM   2918  CA  LYS C 229      30.830  90.237   2.988  1.00 40.33           C  
ATOM   2919  C   LYS C 229      29.335  90.641   3.005  1.00 39.69           C  
ATOM   2920  O   LYS C 229      29.006  91.740   3.476  1.00 39.42           O  
ATOM   2921  CB  LYS C 229      31.507  90.709   1.697  1.00  0.00           C  
ATOM   2922  CG  LYS C 229      31.378  92.216   1.425  1.00  0.00           C  
ATOM   2923  CD  LYS C 229      32.099  93.113   2.445  1.00  0.00           C  
ATOM   2924  CE  LYS C 229      31.277  94.333   2.857  1.00  0.00           C  
ATOM   2925  NZ  LYS C 229      30.254  93.941   3.836  1.00  0.00           N1+
ATOM   2926  H   LYS C 229      31.019  88.170   2.368  1.00 40.47           H  
ATOM   2927  HA  LYS C 229      31.294  90.701   3.866  1.00 40.33           H  
ATOM   2928  HB2 LYS C 229      31.069  90.174   0.843  1.00  0.00           H  
ATOM   2929  HB3 LYS C 229      32.569  90.434   1.719  1.00  0.00           H  
ATOM   2930  HG2 LYS C 229      30.321  92.487   1.333  1.00  0.00           H  
ATOM   2931  HG3 LYS C 229      31.811  92.416   0.436  1.00  0.00           H  
ATOM   2932  HD2 LYS C 229      33.026  93.469   1.979  1.00  0.00           H  
ATOM   2933  HD3 LYS C 229      32.407  92.554   3.335  1.00  0.00           H  
ATOM   2934  HE2 LYS C 229      30.765  94.797   2.009  1.00  0.00           H  
ATOM   2935  HE3 LYS C 229      31.906  95.080   3.351  1.00  0.00           H  
ATOM   2936  HZ1 LYS C 229      29.616  93.186   3.514  1.00  0.00           H  
ATOM   2937  HZ2 LYS C 229      30.628  93.632   4.737  1.00  0.00           H  
ATOM   2938  HZ3 LYS C 229      29.607  94.725   4.069  1.00  0.00           H  
ATOM   2939  N   ARG C 230      28.458  89.723   2.580  1.00 39.28           N  
ATOM   2940  CA  ARG C 230      27.056  90.078   2.365  1.00 39.14           C  
ATOM   2941  C   ARG C 230      26.256  89.820   3.657  1.00 38.13           C  
ATOM   2942  O   ARG C 230      25.289  90.524   3.934  1.00 38.39           O  
ATOM   2943  CB  ARG C 230      26.426  89.275   1.221  1.00  0.00           C  
ATOM   2944  CG  ARG C 230      26.678  89.937  -0.138  1.00  0.00           C  
ATOM   2945  CD  ARG C 230      26.251  89.068  -1.321  1.00  0.00           C  
ATOM   2946  NE  ARG C 230      24.854  88.629  -1.221  1.00  0.00           N  
ATOM   2947  CZ  ARG C 230      24.313  87.667  -1.991  1.00  0.00           C  
ATOM   2948  NH1 ARG C 230      23.086  87.212  -1.704  1.00  0.00           N  
ATOM   2949  NH2 ARG C 230      24.970  87.152  -3.043  1.00  0.00           N1+
ATOM   2950  H   ARG C 230      28.631  88.718   2.562  1.00 39.28           H  
ATOM   2951  HA  ARG C 230      26.986  91.154   2.163  1.00 39.14           H  
ATOM   2952  HB2 ARG C 230      26.800  88.247   1.224  1.00  0.00           H  
ATOM   2953  HB3 ARG C 230      25.343  89.206   1.381  1.00  0.00           H  
ATOM   2954  HG2 ARG C 230      26.128  90.886  -0.176  1.00  0.00           H  
ATOM   2955  HG3 ARG C 230      27.742  90.176  -0.249  1.00  0.00           H  
ATOM   2956  HD2 ARG C 230      26.362  89.641  -2.247  1.00  0.00           H  
ATOM   2957  HD3 ARG C 230      26.892  88.182  -1.364  1.00  0.00           H  
ATOM   2958  HE  ARG C 230      24.312  88.977  -0.444  1.00  0.00           H  
ATOM   2959 HH11 ARG C 230      22.580  87.588  -0.914  1.00  0.00           H  
ATOM   2960 HH12 ARG C 230      22.667  86.492  -2.276  1.00  0.00           H  
ATOM   2961 HH21 ARG C 230      24.536  86.430  -3.604  1.00  0.00           H  
ATOM   2962 HH22 ARG C 230      25.895  87.483  -3.273  1.00  0.00           H  
ATOM   2963  N   LYS C 231      26.574  88.735   4.357  1.00 37.23           N  
ATOM   2964  CA  LYS C 231      25.799  88.286   5.513  1.00 36.27           C  
ATOM   2965  C   LYS C 231      26.357  88.927   6.801  1.00 35.33           C  
ATOM   2966  O   LYS C 231      25.622  89.170   7.756  1.00 35.22           O  
ATOM   2967  CB  LYS C 231      25.804  86.760   5.597  1.00 35.70           C  
ATOM   2968  CG  LYS C 231      24.699  86.239   6.516  1.00 34.35           C  
ATOM   2969  CD  LYS C 231      24.668  84.713   6.532  1.00 34.84           C  
ATOM   2970  CE  LYS C 231      23.437  84.210   7.264  1.00 34.67           C  
ATOM   2971  NZ  LYS C 231      23.519  82.757   7.425  1.00 35.17           N1+
ATOM   2972  H   LYS C 231      27.394  88.203   4.101  1.00 37.23           H  
ATOM   2973  HA  LYS C 231      24.774  88.653   5.400  1.00 36.27           H  
ATOM   2974  HB2 LYS C 231      25.654  86.341   4.594  1.00 35.70           H  
ATOM   2975  HB3 LYS C 231      26.778  86.396   5.940  1.00 35.70           H  
ATOM   2976  HG2 LYS C 231      24.848  86.605   7.539  1.00 34.35           H  
ATOM   2977  HG3 LYS C 231      23.729  86.622   6.176  1.00 34.35           H  
ATOM   2978  HD2 LYS C 231      25.579  84.335   7.009  1.00 34.84           H  
ATOM   2979  HD3 LYS C 231      24.655  84.333   5.504  1.00 34.84           H  
ATOM   2980  HE2 LYS C 231      22.524  84.420   6.698  1.00 34.67           H  
ATOM   2981  HE3 LYS C 231      23.347  84.639   8.267  1.00 34.67           H  
ATOM   2982  HZ1 LYS C 231      23.871  82.246   6.598  1.00 35.17           H  
ATOM   2983  HZ2 LYS C 231      24.230  82.497   8.161  1.00 35.17           H  
ATOM   2984  HZ3 LYS C 231      22.653  82.338   7.775  1.00 35.17           H  
ATOM   2985  N   PHE C 232      27.667  89.137   6.831  1.00 34.94           N  
ATOM   2986  CA  PHE C 232      28.385  89.636   8.001  1.00 34.31           C  
ATOM   2987  C   PHE C 232      28.868  91.068   7.686  1.00 34.67           C  
ATOM   2988  O   PHE C 232      29.985  91.468   8.003  1.00 34.81           O  
ATOM   2989  CB  PHE C 232      29.518  88.700   8.445  1.00 34.13           C  
ATOM   2990  CG  PHE C 232      28.979  87.341   8.838  1.00 34.11           C  
ATOM   2991  CD1 PHE C 232      28.432  87.131  10.097  1.00 33.60           C  
ATOM   2992  CD2 PHE C 232      28.917  86.323   7.898  1.00 34.69           C  
ATOM   2993  CE1 PHE C 232      27.842  85.926  10.420  1.00 33.66           C  
ATOM   2994  CE2 PHE C 232      28.326  85.108   8.209  1.00 34.72           C  
ATOM   2995  CZ  PHE C 232      27.783  84.914   9.472  1.00 34.34           C  
ATOM   2996  H   PHE C 232      28.209  88.981   5.993  1.00 34.94           H  
ATOM   2997  HA  PHE C 232      27.676  89.743   8.833  1.00 34.31           H  
ATOM   2998  HB2 PHE C 232      30.273  88.589   7.659  1.00 34.13           H  
ATOM   2999  HB3 PHE C 232      30.054  89.127   9.301  1.00 34.13           H  
ATOM   3000  HD1 PHE C 232      28.470  87.920  10.833  1.00 33.60           H  
ATOM   3001  HD2 PHE C 232      29.334  86.478   6.914  1.00 34.69           H  
ATOM   3002  HE1 PHE C 232      27.428  85.771  11.405  1.00 33.66           H  
ATOM   3003  HE2 PHE C 232      28.288  84.318   7.474  1.00 34.72           H  
ATOM   3004  HZ  PHE C 232      27.313  83.973   9.717  1.00 34.34           H  
ATOM   3005  N   HIS C 233      27.924  91.864   7.206  1.00 34.78           N  
ATOM   3006  CA  HIS C 233      28.135  93.292   6.971  1.00 35.22           C  
ATOM   3007  C   HIS C 233      27.980  94.012   8.323  1.00 35.61           C  
ATOM   3008  O   HIS C 233      28.933  94.640   8.802  1.00 36.17           O  
ATOM   3009  CB  HIS C 233      27.192  93.872   5.914  1.00 35.34           C  
ATOM   3010  CG  HIS C 233      27.509  95.294   5.609  1.00 35.51           C  
ATOM   3011  CD2 HIS C 233      26.939  96.421   6.025  1.00 35.99           C  
ATOM   3012  ND1 HIS C 233      28.570  95.665   4.791  1.00 36.10           N  
ATOM   3013  NE2 HIS C 233      27.587  97.475   5.489  1.00 36.72           N  
ATOM   3014  CE1 HIS C 233      28.586  97.006   4.738  1.00 36.70           C  
ATOM   3015  H   HIS C 233      27.009  91.484   7.010  1.00 34.78           H  
ATOM   3016  HA  HIS C 233      29.176  93.428   6.651  1.00 35.22           H  
ATOM   3017  HB2 HIS C 233      26.148  93.788   6.232  1.00 35.34           H  
ATOM   3018  HB3 HIS C 233      27.272  93.287   4.990  1.00 35.34           H  
ATOM   3019  HD2 HIS C 233      26.089  96.483   6.688  1.00 35.99           H  
ATOM   3020  HE2 HIS C 233      27.341  98.515   5.641  1.00 36.72           H  
ATOM   3021  HE1 HIS C 233      29.244  97.567   4.216  1.00 36.70           H  
ATOM   3022  N   CYS C 234      26.810  93.879   8.944  1.00 36.03           N  
ATOM   3023  CA  CYS C 234      26.504  94.591  10.193  1.00 36.17           C  
ATOM   3024  C   CYS C 234      27.253  93.994  11.402  1.00 35.66           C  
ATOM   3025  O   CYS C 234      27.254  94.566  12.498  1.00 36.23           O  
ATOM   3026  CB  CYS C 234      25.008  94.684  10.500  1.00 36.99           C  
ATOM   3027  SG  CYS C 234      24.155  95.665   9.213  1.00 39.00           S  
ATOM   3028  H   CYS C 234      26.109  93.275   8.540  1.00 36.03           H  
ATOM   3029  HA  CYS C 234      26.913  95.604  10.085  1.00 36.17           H  
ATOM   3030  HB2 CYS C 234      24.835  95.171  11.464  1.00 36.99           H  
ATOM   3031  HB3 CYS C 234      24.553  93.689  10.541  1.00 36.99           H  
ATOM   3032  HG  CYS C 234      24.336  94.761   8.233  1.00 39.00           H  
ATOM   3033  N   ALA C 235      27.949  92.877  11.168  1.00 34.34           N  
ATOM   3034  CA  ALA C 235      28.898  92.342  12.140  1.00 33.61           C  
ATOM   3035  C   ALA C 235      30.087  93.310  12.332  1.00 34.33           C  
ATOM   3036  O   ALA C 235      30.730  93.326  13.376  1.00 34.50           O  
ATOM   3037  CB  ALA C 235      29.434  91.003  11.660  1.00 33.27           C  
ATOM   3038  H   ALA C 235      27.796  92.369  10.308  1.00 34.34           H  
ATOM   3039  HA  ALA C 235      28.390  92.243  13.105  1.00 33.61           H  
ATOM   3040  HB1 ALA C 235      28.633  90.261  11.595  1.00 33.27           H  
ATOM   3041  HB2 ALA C 235      29.885  91.096  10.667  1.00 33.27           H  
ATOM   3042  HB3 ALA C 235      30.211  90.624  12.326  1.00 33.27           H  
ATOM   3043  N   ASN C 236      30.409  94.047  11.275  1.00 34.71           N  
ATOM   3044  CA  ASN C 236      31.560  94.949  11.232  1.00 35.41           C  
ATOM   3045  C   ASN C 236      31.206  96.359  11.768  1.00 35.16           C  
ATOM   3046  O   ASN C 236      32.058  97.249  11.758  1.00 35.42           O  
ATOM   3047  CB  ASN C 236      32.088  95.089   9.806  1.00 37.12           C  
ATOM   3048  CG  ASN C 236      33.598  95.149   9.791  1.00 38.50           C  
ATOM   3049  OD1 ASN C 236      34.262  94.245   9.268  1.00 38.29           O  
ATOM   3050  ND2 ASN C 236      34.159  96.237  10.341  1.00 39.63           N  
ATOM   3051  H   ASN C 236      29.816  94.016  10.458  1.00 34.71           H  
ATOM   3052  HA  ASN C 236      32.327  94.544  11.904  1.00 35.41           H  
ATOM   3053  HB2 ASN C 236      31.694  95.978   9.300  1.00 37.12           H  
ATOM   3054  HB3 ASN C 236      31.801  94.221   9.197  1.00 37.12           H  
ATOM   3055 HD21 ASN C 236      33.577  96.950  10.757  1.00 39.63           H  
ATOM   3056 HD22 ASN C 236      35.164  96.344  10.338  1.00 39.63           H  
ATOM   3057  N   LEU C 237      29.964  96.504  12.245  1.00 34.34           N  
ATOM   3058  CA  LEU C 237      29.452  97.720  12.876  1.00 34.36           C  
ATOM   3059  C   LEU C 237      29.317  97.469  14.406  1.00 34.00           C  
ATOM   3060  O   LEU C 237      28.522  98.119  15.092  1.00 34.33           O  
ATOM   3061  CB  LEU C 237      28.119  98.161  12.247  1.00 34.38           C  
ATOM   3062  CG  LEU C 237      28.208  98.980  10.939  1.00 35.28           C  
ATOM   3063  CD1 LEU C 237      28.834 100.357  11.165  1.00 36.55           C  
ATOM   3064  CD2 LEU C 237      28.921  98.256   9.800  1.00 35.49           C  
ATOM   3065  H   LEU C 237      29.347  95.706  12.198  1.00 34.34           H  
ATOM   3066  HA  LEU C 237      30.201  98.514  12.782  1.00 34.36           H  
ATOM   3067  HB2 LEU C 237      27.495  97.277  12.062  1.00 34.38           H  
ATOM   3068  HB3 LEU C 237      27.553  98.770  12.962  1.00 34.38           H  
ATOM   3069  HG  LEU C 237      27.172  99.149  10.613  1.00 35.28           H  
ATOM   3070 HD11 LEU C 237      28.325 100.890  11.974  1.00 36.55           H  
ATOM   3071 HD12 LEU C 237      29.897 100.286  11.417  1.00 36.55           H  
ATOM   3072 HD13 LEU C 237      28.750 100.969  10.260  1.00 36.55           H  
ATOM   3073 HD21 LEU C 237      29.999  98.194   9.968  1.00 35.49           H  
ATOM   3074 HD22 LEU C 237      28.529  97.244   9.670  1.00 35.49           H  
ATOM   3075 HD23 LEU C 237      28.771  98.791   8.856  1.00 35.49           H  
ATOM   3076  N   THR C 238      30.199  96.617  14.919  1.00 33.15           N  
ATOM   3077  CA  THR C 238      30.267  96.276  16.335  1.00 32.51           C  
ATOM   3078  C   THR C 238      31.751  96.121  16.723  1.00 32.79           C  
ATOM   3079  O   THR C 238      32.598  95.849  15.895  1.00 33.05           O  
ATOM   3080  CB  THR C 238      29.491  94.988  16.687  1.00 31.36           C  
ATOM   3081  OG1 THR C 238      30.120  93.805  16.170  1.00 30.45           O  
ATOM   3082  CG2 THR C 238      28.039  94.995  16.228  1.00 31.04           C  
ATOM   3083  H   THR C 238      30.872  96.188  14.301  1.00 33.15           H  
ATOM   3084  HA  THR C 238      29.849  97.112  16.911  1.00 32.51           H  
ATOM   3085  HB  THR C 238      29.496  94.875  17.776  1.00 31.36           H  
ATOM   3086 HG21 THR C 238      27.505  95.873  16.602  1.00 31.04           H  
ATOM   3087 HG22 THR C 238      27.964  94.967  15.136  1.00 31.04           H  
ATOM   3088 HG23 THR C 238      27.523  94.099  16.591  1.00 31.04           H  
ATOM   3089  HG1 THR C 238      30.280  93.932  15.207  1.00 30.45           H  
ATOM   3090  N   SER C 239      32.035  96.247  18.001  1.00 33.37           N  
ATOM   3091  CA  SER C 239      33.387  96.183  18.570  1.00 34.52           C  
ATOM   3092  C   SER C 239      33.772  94.737  18.946  1.00 34.15           C  
ATOM   3093  O   SER C 239      34.198  94.459  20.063  1.00 35.12           O  
ATOM   3094  CB  SER C 239      33.464  97.092  19.805  1.00 35.26           C  
ATOM   3095  OG  SER C 239      32.404  96.788  20.722  1.00 34.96           O  
ATOM   3096  H   SER C 239      31.288  96.388  18.666  1.00 33.37           H  
ATOM   3097  HA  SER C 239      34.111  96.524  17.820  1.00 34.52           H  
ATOM   3098  HB2 SER C 239      33.332  98.137  19.506  1.00 35.26           H  
ATOM   3099  HB3 SER C 239      34.421  97.009  20.329  1.00 35.26           H  
ATOM   3100  HG  SER C 239      32.625  95.915  21.112  1.00 34.96           H  
ATOM   3101  N   TRP C 240      33.627  93.825  17.986  1.00 33.44           N  
ATOM   3102  CA  TRP C 240      33.988  92.410  18.130  1.00 33.55           C  
ATOM   3103  C   TRP C 240      34.502  91.896  16.765  1.00 33.70           C  
ATOM   3104  O   TRP C 240      34.189  92.490  15.727  1.00 33.97           O  
ATOM   3105  CB  TRP C 240      32.789  91.552  18.578  1.00 33.06           C  
ATOM   3106  CG  TRP C 240      32.561  91.587  20.057  1.00 34.35           C  
ATOM   3107  CD1 TRP C 240      33.268  90.885  21.051  1.00 35.25           C  
ATOM   3108  CD2 TRP C 240      31.593  92.383  20.789  1.00 34.74           C  
ATOM   3109  NE1 TRP C 240      32.788  91.178  22.309  1.00 35.44           N  
ATOM   3110  CE2 TRP C 240      31.795  92.062  22.232  1.00 35.17           C  
ATOM   3111  CE3 TRP C 240      30.613  93.284  20.427  1.00 34.62           C  
ATOM   3112  CZ2 TRP C 240      31.036  92.622  23.217  1.00 35.63           C  
ATOM   3113  CZ3 TRP C 240      29.856  93.858  21.444  1.00 35.39           C  
ATOM   3114  CH2 TRP C 240      30.060  93.528  22.807  1.00 36.03           C  
ATOM   3115  H   TRP C 240      33.203  94.094  17.110  1.00 33.44           H  
ATOM   3116  HA  TRP C 240      34.807  92.358  18.854  1.00 33.55           H  
ATOM   3117  HB2 TRP C 240      31.883  91.883  18.057  1.00 33.06           H  
ATOM   3118  HB3 TRP C 240      32.928  90.504  18.288  1.00 33.06           H  
ATOM   3119  HD1 TRP C 240      34.082  90.204  20.853  1.00 35.25           H  
ATOM   3120  HE1 TRP C 240      33.140  90.778  23.168  1.00 35.44           H  
ATOM   3121  HE3 TRP C 240      30.440  93.536  19.391  1.00 34.62           H  
ATOM   3122  HZ2 TRP C 240      31.184  92.378  24.258  1.00 35.63           H  
ATOM   3123  HZ3 TRP C 240      29.091  94.576  21.188  1.00 35.39           H  
ATOM   3124  HH2 TRP C 240      29.436  93.994  23.555  1.00 36.03           H  
ATOM   3125  N   PRO C 241      35.264  90.787  16.748  1.00 33.69           N  
ATOM   3126  CA  PRO C 241      35.777  90.271  15.481  1.00 34.37           C  
ATOM   3127  C   PRO C 241      34.639  89.751  14.573  1.00 34.18           C  
ATOM   3128  O   PRO C 241      33.746  89.017  15.010  1.00 33.80           O  
ATOM   3129  CB  PRO C 241      36.695  89.107  15.866  1.00 35.13           C  
ATOM   3130  CG  PRO C 241      36.998  89.336  17.341  1.00 34.91           C  
ATOM   3131  CD  PRO C 241      35.725  89.977  17.864  1.00 33.82           C  
ATOM   3132  HA  PRO C 241      36.338  91.073  14.986  1.00 34.37           H  
ATOM   3133  HB2 PRO C 241      36.203  88.137  15.733  1.00 35.13           H  
ATOM   3134  HB3 PRO C 241      37.607  89.100  15.262  1.00 35.13           H  
ATOM   3135  HG2 PRO C 241      37.837  90.035  17.438  1.00 34.91           H  
ATOM   3136  HG3 PRO C 241      37.256  88.415  17.870  1.00 34.91           H  
ATOM   3137  HD2 PRO C 241      35.900  90.564  18.767  1.00 33.82           H  
ATOM   3138  HD3 PRO C 241      34.958  89.223  18.067  1.00 33.82           H  
ATOM   3139  N   ARG C 242      34.723  90.140  13.294  1.00 34.85           N  
ATOM   3140  CA  ARG C 242      33.723  89.765  12.285  1.00 34.32           C  
ATOM   3141  C   ARG C 242      33.485  88.232  12.256  1.00 33.57           C  
ATOM   3142  O   ARG C 242      32.373  87.764  12.046  1.00 32.75           O  
ATOM   3143  CB  ARG C 242      34.210  90.243  10.906  1.00 35.85           C  
ATOM   3144  CG  ARG C 242      33.134  90.192   9.815  1.00 37.46           C  
ATOM   3145  CD  ARG C 242      33.744  90.380   8.423  1.00 39.18           C  
ATOM   3146  NE  ARG C 242      34.327  91.719   8.251  1.00 40.10           N  
ATOM   3147  CZ  ARG C 242      35.207  92.068   7.315  1.00 41.38           C  
ATOM   3148  NH1 ARG C 242      35.600  91.180   6.393  1.00 41.20           N  
ATOM   3149  NH2 ARG C 242      35.692  93.314   7.299  1.00 42.34           N1+
ATOM   3150  H   ARG C 242      35.422  90.826  13.048  1.00 34.85           H  
ATOM   3151  HA  ARG C 242      32.785  90.257  12.567  1.00 34.32           H  
ATOM   3152  HB2 ARG C 242      34.571  91.277  10.986  1.00 35.85           H  
ATOM   3153  HB3 ARG C 242      35.076  89.640  10.599  1.00 35.85           H  
ATOM   3154  HG2 ARG C 242      32.383  90.967  10.005  1.00 37.46           H  
ATOM   3155  HG3 ARG C 242      32.622  89.225   9.830  1.00 37.46           H  
ATOM   3156  HD2 ARG C 242      32.968  90.253   7.662  1.00 39.18           H  
ATOM   3157  HD3 ARG C 242      34.527  89.629   8.293  1.00 39.18           H  
ATOM   3158  HE  ARG C 242      34.040  92.423   8.915  1.00 40.10           H  
ATOM   3159 HH11 ARG C 242      35.231  90.240   6.409  1.00 41.20           H  
ATOM   3160 HH12 ARG C 242      36.265  91.450   5.683  1.00 41.20           H  
ATOM   3161 HH21 ARG C 242      35.390  93.982   7.994  1.00 42.34           H  
ATOM   3162 HH22 ARG C 242      36.360  93.587   6.592  1.00 42.34           H  
ATOM   3163  N   TRP C 243      34.579  87.482  12.406  1.00 33.89           N  
ATOM   3164  CA  TRP C 243      34.575  86.023  12.273  1.00 33.29           C  
ATOM   3165  C   TRP C 243      34.012  85.297  13.514  1.00 32.33           C  
ATOM   3166  O   TRP C 243      33.806  84.083  13.489  1.00 32.10           O  
ATOM   3167  CB  TRP C 243      35.952  85.449  11.897  1.00 34.06           C  
ATOM   3168  CG  TRP C 243      37.100  85.964  12.716  1.00 34.28           C  
ATOM   3169  CD1 TRP C 243      38.023  86.937  12.344  1.00 35.06           C  
ATOM   3170  CD2 TRP C 243      37.516  85.542  14.064  1.00 34.09           C  
ATOM   3171  NE1 TRP C 243      38.947  87.153  13.341  1.00 35.34           N  
ATOM   3172  CE2 TRP C 243      38.703  86.353  14.402  1.00 34.98           C  
ATOM   3173  CE3 TRP C 243      37.036  84.630  14.997  1.00 33.36           C  
ATOM   3174  CZ2 TRP C 243      39.368  86.226  15.622  1.00 35.04           C  
ATOM   3175  CZ3 TRP C 243      37.712  84.517  16.226  1.00 33.80           C  
ATOM   3176  CH2 TRP C 243      38.859  85.295  16.525  1.00 34.49           C  
ATOM   3177  H   TRP C 243      35.444  87.934  12.663  1.00 33.89           H  
ATOM   3178  HA  TRP C 243      33.877  85.780  11.462  1.00 33.29           H  
ATOM   3179  HB2 TRP C 243      35.941  84.354  11.947  1.00 34.06           H  
ATOM   3180  HB3 TRP C 243      36.150  85.701  10.846  1.00 34.06           H  
ATOM   3181  HD1 TRP C 243      38.015  87.456  11.396  1.00 35.06           H  
ATOM   3182  HE1 TRP C 243      39.705  87.818  13.287  1.00 35.34           H  
ATOM   3183  HE3 TRP C 243      36.168  84.025  14.785  1.00 33.36           H  
ATOM   3184  HZ2 TRP C 243      40.238  86.822  15.855  1.00 35.04           H  
ATOM   3185  HZ3 TRP C 243      37.347  83.818  16.963  1.00 33.80           H  
ATOM   3186  HH2 TRP C 243      39.351  85.162  17.477  1.00 34.49           H  
ATOM   3187  N   LEU C 244      33.816  86.035  14.605  1.00 31.86           N  
ATOM   3188  CA  LEU C 244      33.269  85.461  15.841  1.00 31.13           C  
ATOM   3189  C   LEU C 244      31.776  85.156  15.608  1.00 30.39           C  
ATOM   3190  O   LEU C 244      31.217  84.206  16.169  1.00 29.66           O  
ATOM   3191  CB  LEU C 244      33.455  86.434  17.013  1.00 30.77           C  
ATOM   3192  CG  LEU C 244      33.012  85.899  18.390  1.00 30.21           C  
ATOM   3193  CD1 LEU C 244      33.785  84.649  18.808  1.00 30.56           C  
ATOM   3194  CD2 LEU C 244      33.186  86.994  19.447  1.00 30.98           C  
ATOM   3195  H   LEU C 244      34.077  87.010  14.604  1.00 31.86           H  
ATOM   3196  HA  LEU C 244      33.788  84.513  16.018  1.00 31.13           H  
ATOM   3197  HB2 LEU C 244      34.512  86.727  17.066  1.00 30.77           H  
ATOM   3198  HB3 LEU C 244      32.893  87.354  16.808  1.00 30.77           H  
ATOM   3199  HG  LEU C 244      31.946  85.648  18.353  1.00 30.21           H  
ATOM   3200 HD11 LEU C 244      33.562  83.804  18.150  1.00 30.56           H  
ATOM   3201 HD12 LEU C 244      34.866  84.824  18.786  1.00 30.56           H  
ATOM   3202 HD13 LEU C 244      33.512  84.346  19.825  1.00 30.56           H  
ATOM   3203 HD21 LEU C 244      34.238  87.278  19.557  1.00 30.98           H  
ATOM   3204 HD22 LEU C 244      32.617  87.890  19.178  1.00 30.98           H  
ATOM   3205 HD23 LEU C 244      32.825  86.652  20.423  1.00 30.98           H  
ATOM   3206  N   TYR C 245      31.139  86.022  14.836  1.00 30.33           N  
ATOM   3207  CA  TYR C 245      29.712  85.916  14.543  1.00 30.20           C  
ATOM   3208  C   TYR C 245      29.457  84.734  13.588  1.00 30.78           C  
ATOM   3209  O   TYR C 245      28.340  84.183  13.551  1.00 31.21           O  
ATOM   3210  CB  TYR C 245      29.154  87.188  13.905  1.00 30.09           C  
ATOM   3211  CG  TYR C 245      29.151  88.365  14.847  1.00 29.98           C  
ATOM   3212  CD1 TYR C 245      28.116  88.552  15.765  1.00 29.91           C  
ATOM   3213  CD2 TYR C 245      30.167  89.323  14.797  1.00 30.31           C  
ATOM   3214  CE1 TYR C 245      28.086  89.649  16.611  1.00 30.04           C  
ATOM   3215  CE2 TYR C 245      30.147  90.432  15.637  1.00 30.54           C  
ATOM   3216  CZ  TYR C 245      29.098  90.594  16.541  1.00 30.41           C  
ATOM   3217  OH  TYR C 245      29.025  91.686  17.349  1.00 30.39           O  
ATOM   3218  H   TYR C 245      31.646  86.802  14.443  1.00 30.33           H  
ATOM   3219  HA  TYR C 245      29.194  85.692  15.483  1.00 30.20           H  
ATOM   3220  HB2 TYR C 245      29.725  87.443  13.003  1.00 30.09           H  
ATOM   3221  HB3 TYR C 245      28.125  87.021  13.559  1.00 30.09           H  
ATOM   3222  HD1 TYR C 245      27.320  87.824  15.818  1.00 29.91           H  
ATOM   3223  HD2 TYR C 245      30.980  89.200  14.097  1.00 30.31           H  
ATOM   3224  HE1 TYR C 245      27.280  89.768  17.319  1.00 30.04           H  
ATOM   3225  HE2 TYR C 245      30.940  91.164  15.589  1.00 30.54           H  
ATOM   3226  HH  TYR C 245      29.588  92.387  16.949  1.00 30.39           H  
ATOM   3227  N   SER C 246      30.479  84.361  12.823  1.00 31.31           N  
ATOM   3228  CA  SER C 246      30.388  83.277  11.845  1.00 31.54           C  
ATOM   3229  C   SER C 246      30.319  81.899  12.535  1.00 31.47           C  
ATOM   3230  O   SER C 246      29.988  80.897  11.907  1.00 32.30           O  
ATOM   3231  CB  SER C 246      31.564  83.296  10.866  1.00 32.16           C  
ATOM   3232  OG  SER C 246      31.783  84.606  10.332  1.00 32.76           O  
ATOM   3233  H   SER C 246      31.366  84.831  12.938  1.00 31.31           H  
ATOM   3234  HA  SER C 246      29.447  83.416  11.302  1.00 31.54           H  
ATOM   3235  HB2 SER C 246      31.389  82.608  10.032  1.00 32.16           H  
ATOM   3236  HB3 SER C 246      32.491  82.986  11.358  1.00 32.16           H  
ATOM   3237  HG  SER C 246      30.918  84.950  10.035  1.00 32.76           H  
ATOM   3238  N   LEU C 247      30.611  81.884  13.835  1.00 31.16           N  
ATOM   3239  CA  LEU C 247      30.538  80.692  14.669  1.00 30.72           C  
ATOM   3240  C   LEU C 247      29.165  80.602  15.395  1.00 30.46           C  
ATOM   3241  O   LEU C 247      28.972  79.802  16.298  1.00 30.04           O  
ATOM   3242  CB  LEU C 247      31.681  80.656  15.694  1.00 30.25           C  
ATOM   3243  CG  LEU C 247      33.096  80.732  15.086  1.00 30.84           C  
ATOM   3244  CD1 LEU C 247      34.139  80.784  16.205  1.00 30.76           C  
ATOM   3245  CD2 LEU C 247      33.391  79.555  14.155  1.00 31.41           C  
ATOM   3246  H   LEU C 247      30.856  82.753  14.288  1.00 31.16           H  
ATOM   3247  HA  LEU C 247      30.583  79.805  14.027  1.00 30.72           H  
ATOM   3248  HB2 LEU C 247      31.554  81.491  16.396  1.00 30.25           H  
ATOM   3249  HB3 LEU C 247      31.599  79.741  16.295  1.00 30.25           H  
ATOM   3250  HG  LEU C 247      33.191  81.658  14.508  1.00 30.84           H  
ATOM   3251 HD11 LEU C 247      33.964  81.645  16.859  1.00 30.76           H  
ATOM   3252 HD12 LEU C 247      34.110  79.878  16.819  1.00 30.76           H  
ATOM   3253 HD13 LEU C 247      35.149  80.882  15.792  1.00 30.76           H  
ATOM   3254 HD21 LEU C 247      33.242  78.599  14.668  1.00 31.41           H  
ATOM   3255 HD22 LEU C 247      32.745  79.573  13.272  1.00 31.41           H  
ATOM   3256 HD23 LEU C 247      34.426  79.592  13.799  1.00 31.41           H  
ATOM   3257  N   TYR C 248      28.202  81.403  14.927  1.00 31.18           N  
ATOM   3258  CA  TYR C 248      26.784  81.335  15.309  1.00 31.71           C  
ATOM   3259  C   TYR C 248      25.907  81.271  14.026  1.00 32.54           C  
ATOM   3260  O   TYR C 248      24.711  81.561  14.047  1.00 32.81           O  
ATOM   3261  CB  TYR C 248      26.355  82.532  16.174  1.00 31.47           C  
ATOM   3262  CG  TYR C 248      27.047  82.608  17.516  1.00 31.56           C  
ATOM   3263  CD1 TYR C 248      28.227  83.346  17.669  1.00 31.86           C  
ATOM   3264  CD2 TYR C 248      26.523  81.951  18.637  1.00 31.34           C  
ATOM   3265  CE1 TYR C 248      28.863  83.437  18.897  1.00 32.03           C  
ATOM   3266  CE2 TYR C 248      27.154  82.028  19.868  1.00 31.54           C  
ATOM   3267  CZ  TYR C 248      28.320  82.781  19.992  1.00 32.12           C  
ATOM   3268  OH  TYR C 248      28.985  82.853  21.181  1.00 33.02           O  
ATOM   3269  H   TYR C 248      28.450  82.128  14.270  1.00 31.18           H  
ATOM   3270  HA  TYR C 248      26.610  80.398  15.853  1.00 31.71           H  
ATOM   3271  HB2 TYR C 248      26.528  83.469  15.628  1.00 31.47           H  
ATOM   3272  HB3 TYR C 248      25.272  82.501  16.351  1.00 31.47           H  
ATOM   3273  HD1 TYR C 248      28.649  83.854  16.814  1.00 31.86           H  
ATOM   3274  HD2 TYR C 248      25.614  81.376  18.540  1.00 31.34           H  
ATOM   3275  HE1 TYR C 248      29.771  84.013  19.000  1.00 32.03           H  
ATOM   3276  HE2 TYR C 248      26.745  81.511  20.724  1.00 31.54           H  
ATOM   3277  HH  TYR C 248      28.313  82.810  21.886  1.00 33.02           H  
ATOM   3278  N   ASP C 249      26.525  80.779  12.954  1.00 33.64           N  
ATOM   3279  CA  ASP C 249      25.890  80.631  11.650  1.00 34.63           C  
ATOM   3280  C   ASP C 249      25.651  79.127  11.420  1.00 35.48           C  
ATOM   3281  O   ASP C 249      26.604  78.330  11.360  1.00 36.19           O  
ATOM   3282  CB  ASP C 249      26.794  81.196  10.577  1.00 35.55           C  
ATOM   3283  CG  ASP C 249      26.023  81.107   9.301  1.00 36.88           C  
ATOM   3284  OD1 ASP C 249      25.027  81.856   9.148  1.00 37.04           O  
ATOM   3285  OD2 ASP C 249      26.382  80.294   8.420  1.00 38.05           O1-
ATOM   3286  H   ASP C 249      27.479  80.463  13.054  1.00 33.64           H  
ATOM   3287  HA  ASP C 249      24.930  81.158  11.665  1.00 34.63           H  
ATOM   3288  HB2 ASP C 249      27.734  80.648  10.502  1.00 35.55           H  
ATOM   3289  HB3 ASP C 249      27.044  82.233  10.807  1.00 35.55           H  
ATOM   3290  N   ALA C 250      24.373  78.759  11.308  1.00 35.93           N  
ATOM   3291  CA  ALA C 250      23.983  77.355  11.254  1.00 35.90           C  
ATOM   3292  C   ALA C 250      24.574  76.614  10.037  1.00 36.87           C  
ATOM   3293  O   ALA C 250      24.807  75.419  10.086  1.00 37.47           O  
ATOM   3294  CB  ALA C 250      22.467  77.228  11.231  1.00 35.92           C  
ATOM   3295  H   ALA C 250      23.660  79.475  11.318  1.00 35.93           H  
ATOM   3296  HA  ALA C 250      24.383  76.874  12.154  1.00 35.90           H  
ATOM   3297  HB1 ALA C 250      22.021  77.691  12.117  1.00 35.92           H  
ATOM   3298  HB2 ALA C 250      22.039  77.716  10.348  1.00 35.92           H  
ATOM   3299  HB3 ALA C 250      22.166  76.176  11.206  1.00 35.92           H  
ATOM   3300  N   GLU C 251      24.756  77.336   8.940  1.00 37.89           N  
ATOM   3301  CA  GLU C 251      25.240  76.753   7.682  1.00 39.43           C  
ATOM   3302  C   GLU C 251      26.753  76.526   7.876  1.00 38.45           C  
ATOM   3303  O   GLU C 251      27.260  75.420   7.681  1.00 39.00           O  
ATOM   3304  CB  GLU C 251      24.910  77.664   6.494  1.00 41.86           C  
ATOM   3305  CG  GLU C 251      24.732  76.889   5.190  1.00 44.57           C  
ATOM   3306  CD  GLU C 251      26.008  76.348   4.604  1.00 48.48           C  
ATOM   3307  OE1 GLU C 251      27.031  77.075   4.576  1.00 50.46           O  
ATOM   3308  OE2 GLU C 251      26.001  75.187   4.118  1.00 49.89           O1-
ATOM   3309  H   GLU C 251      24.629  78.337   8.979  1.00 37.89           H  
ATOM   3310  HA  GLU C 251      24.761  75.773   7.568  1.00 39.43           H  
ATOM   3311  HB2 GLU C 251      23.965  78.187   6.691  1.00 41.86           H  
ATOM   3312  HB3 GLU C 251      25.673  78.441   6.372  1.00 41.86           H  
ATOM   3313  HG2 GLU C 251      24.303  77.561   4.437  1.00 44.57           H  
ATOM   3314  HG3 GLU C 251      24.010  76.075   5.331  1.00 44.57           H  
ATOM   3315  N   THR C 252      27.456  77.567   8.319  1.00 36.87           N  
ATOM   3316  CA  THR C 252      28.919  77.507   8.494  1.00 36.55           C  
ATOM   3317  C   THR C 252      29.310  76.462   9.579  1.00 35.95           C  
ATOM   3318  O   THR C 252      30.384  75.867   9.514  1.00 36.37           O  
ATOM   3319  CB  THR C 252      29.504  78.887   8.864  1.00 35.37           C  
ATOM   3320  OG1 THR C 252      29.075  79.896   7.936  1.00 35.61           O  
ATOM   3321  CG2 THR C 252      31.029  78.910   8.852  1.00 35.77           C  
ATOM   3322  H   THR C 252      26.986  78.440   8.510  1.00 36.87           H  
ATOM   3323  HA  THR C 252      29.324  77.170   7.533  1.00 36.55           H  
ATOM   3324  HB  THR C 252      29.163  79.183   9.860  1.00 35.37           H  
ATOM   3325 HG21 THR C 252      31.455  78.271   9.630  1.00 35.77           H  
ATOM   3326 HG22 THR C 252      31.418  78.587   7.880  1.00 35.77           H  
ATOM   3327 HG23 THR C 252      31.396  79.930   9.014  1.00 35.77           H  
ATOM   3328  HG1 THR C 252      28.095  79.949   7.998  1.00 35.61           H  
ATOM   3329  N   LEU C 253      28.413  76.268  10.543  1.00 34.58           N  
ATOM   3330  CA  LEU C 253      28.629  75.296  11.608  1.00 34.48           C  
ATOM   3331  C   LEU C 253      28.466  73.860  11.039  1.00 36.03           C  
ATOM   3332  O   LEU C 253      29.278  72.985  11.349  1.00 36.33           O  
ATOM   3333  CB  LEU C 253      27.674  75.515  12.786  1.00 33.27           C  
ATOM   3334  CG  LEU C 253      28.054  76.701  13.699  1.00 32.37           C  
ATOM   3335  CD1 LEU C 253      26.890  77.035  14.637  1.00 31.63           C  
ATOM   3336  CD2 LEU C 253      29.306  76.413  14.528  1.00 31.90           C  
ATOM   3337  H   LEU C 253      27.542  76.776  10.498  1.00 34.58           H  
ATOM   3338  HA  LEU C 253      29.674  75.379  11.928  1.00 34.48           H  
ATOM   3339  HB2 LEU C 253      26.657  75.662  12.401  1.00 33.27           H  
ATOM   3340  HB3 LEU C 253      27.638  74.603  13.392  1.00 33.27           H  
ATOM   3341  HG  LEU C 253      28.258  77.586  13.086  1.00 32.37           H  
ATOM   3342 HD11 LEU C 253      25.990  77.291  14.071  1.00 31.63           H  
ATOM   3343 HD12 LEU C 253      26.650  76.190  15.290  1.00 31.63           H  
ATOM   3344 HD13 LEU C 253      27.135  77.891  15.273  1.00 31.63           H  
ATOM   3345 HD21 LEU C 253      29.173  75.520  15.148  1.00 31.90           H  
ATOM   3346 HD22 LEU C 253      30.182  76.263  13.891  1.00 31.90           H  
ATOM   3347 HD23 LEU C 253      29.532  77.252  15.193  1.00 31.90           H  
ATOM   3348  N   MET C 254      27.411  73.640  10.250  1.00 37.44           N  
ATOM   3349  CA  MET C 254      27.167  72.326   9.654  1.00 39.14           C  
ATOM   3350  C   MET C 254      28.263  72.030   8.596  1.00 41.12           C  
ATOM   3351  O   MET C 254      28.652  70.876   8.395  1.00 42.20           O  
ATOM   3352  CB  MET C 254      25.793  72.221   8.979  1.00 39.50           C  
ATOM   3353  CG  MET C 254      24.662  72.077   9.995  1.00 39.14           C  
ATOM   3354  SD  MET C 254      23.059  71.667   9.206  1.00 40.58           S  
ATOM   3355  CE  MET C 254      22.745  73.211   8.314  1.00 40.13           C  
ATOM   3356  H   MET C 254      26.797  74.416  10.046  1.00 37.44           H  
ATOM   3357  HA  MET C 254      27.276  71.571  10.443  1.00 39.14           H  
ATOM   3358  HB2 MET C 254      25.792  71.344   8.317  1.00 39.50           H  
ATOM   3359  HB3 MET C 254      25.629  73.097   8.342  1.00 39.50           H  
ATOM   3360  HG2 MET C 254      24.543  72.976  10.604  1.00 39.14           H  
ATOM   3361  HG3 MET C 254      24.887  71.259  10.685  1.00 39.14           H  
ATOM   3362  HE1 MET C 254      22.747  74.058   9.003  1.00 40.13           H  
ATOM   3363  HE2 MET C 254      23.485  73.366   7.526  1.00 40.13           H  
ATOM   3364  HE3 MET C 254      21.758  73.154   7.848  1.00 40.13           H  
ATOM   3365  N   ASP C 255      28.698  73.084   7.908  1.00 42.40           N  
ATOM   3366  CA  ASP C 255      29.684  73.005   6.828  1.00 44.44           C  
ATOM   3367  C   ASP C 255      30.976  72.338   7.351  1.00 44.85           C  
ATOM   3368  O   ASP C 255      31.533  71.440   6.720  1.00 46.83           O  
ATOM   3369  CB  ASP C 255      29.991  74.404   6.324  1.00 45.34           C  
ATOM   3370  CG  ASP C 255      30.913  74.245   5.163  1.00 48.06           C  
ATOM   3371  OD1 ASP C 255      30.399  74.098   4.032  1.00 49.64           O  
ATOM   3372  OD2 ASP C 255      32.149  74.305   5.358  1.00 49.31           O1-
ATOM   3373  H   ASP C 255      28.303  73.989   8.118  1.00 42.40           H  
ATOM   3374  HA  ASP C 255      29.261  72.364   6.045  1.00 44.44           H  
ATOM   3375  HB2 ASP C 255      30.468  75.028   7.085  1.00 45.34           H  
ATOM   3376  HB3 ASP C 255      29.081  74.919   6.000  1.00 45.34           H  
ATOM   3377  N   ARG C 256      31.463  72.822   8.489  1.00 43.68           N  
ATOM   3378  CA  ARG C 256      32.708  72.317   9.041  1.00 43.91           C  
ATOM   3379  C   ARG C 256      32.585  70.837   9.470  1.00 45.19           C  
ATOM   3380  O   ARG C 256      33.602  70.134   9.509  1.00 46.35           O  
ATOM   3381  CB  ARG C 256      33.176  73.143  10.244  1.00 41.41           C  
ATOM   3382  CG  ARG C 256      33.929  74.411   9.841  1.00 40.28           C  
ATOM   3383  CD  ARG C 256      34.225  75.311  11.041  1.00 38.68           C  
ATOM   3384  NE  ARG C 256      35.094  74.673  12.052  1.00 38.95           N  
ATOM   3385  CZ  ARG C 256      35.452  75.251  13.197  1.00 37.79           C  
ATOM   3386  NH1 ARG C 256      35.062  76.490  13.483  1.00 36.80           N  
ATOM   3387  NH2 ARG C 256      36.184  74.578  14.072  1.00 37.62           N1+
ATOM   3388  H   ARG C 256      30.977  73.579   8.949  1.00 43.68           H  
ATOM   3389  HA  ARG C 256      33.460  72.345   8.241  1.00 43.91           H  
ATOM   3390  HB2 ARG C 256      32.319  73.403  10.876  1.00 41.41           H  
ATOM   3391  HB3 ARG C 256      33.856  72.536  10.852  1.00 41.41           H  
ATOM   3392  HG2 ARG C 256      33.335  74.980   9.116  1.00 40.28           H  
ATOM   3393  HG3 ARG C 256      34.869  74.135   9.350  1.00 40.28           H  
ATOM   3394  HD2 ARG C 256      33.283  75.591  11.527  1.00 38.68           H  
ATOM   3395  HD3 ARG C 256      34.735  76.211  10.682  1.00 38.68           H  
ATOM   3396  HE  ARG C 256      35.410  73.729  11.886  1.00 38.95           H  
ATOM   3397 HH11 ARG C 256      34.504  77.009  12.820  1.00 36.80           H  
ATOM   3398 HH12 ARG C 256      35.325  76.912  14.362  1.00 36.80           H  
ATOM   3399 HH21 ARG C 256      36.468  73.631  13.870  1.00 37.62           H  
ATOM   3400 HH22 ARG C 256      36.458  75.013  14.942  1.00 37.62           H  
ATOM   3401  N   ILE C 257      31.388  70.421   9.889  1.00 43.53           N  
ATOM   3402  CA  ILE C 257      31.166  69.049  10.356  1.00 43.83           C  
ATOM   3403  C   ILE C 257      31.041  68.102   9.132  1.00 44.94           C  
ATOM   3404  O   ILE C 257      31.485  66.962   9.195  1.00 45.33           O  
ATOM   3405  CB  ILE C 257      29.948  68.924  11.298  1.00 42.72           C  
ATOM   3406  CG1 ILE C 257      30.156  69.770  12.570  1.00 42.46           C  
ATOM   3407  CG2 ILE C 257      29.703  67.455  11.673  1.00 41.50           C  
ATOM   3408  CD1 ILE C 257      28.938  69.838  13.479  1.00 42.02           C  
ATOM   3409  H   ILE C 257      30.613  71.068   9.874  1.00 43.53           H  
ATOM   3410  HA  ILE C 257      32.071  68.738  10.895  1.00 43.83           H  
ATOM   3411  HB  ILE C 257      29.068  69.307  10.770  1.00 42.72           H  
ATOM   3412 HG12 ILE C 257      31.008  69.383  13.142  1.00 42.46           H  
ATOM   3413 HG13 ILE C 257      30.400  70.796  12.283  1.00 42.46           H  
ATOM   3414 HG21 ILE C 257      29.381  66.875  10.804  1.00 41.50           H  
ATOM   3415 HG22 ILE C 257      30.613  66.995  12.070  1.00 41.50           H  
ATOM   3416 HG23 ILE C 257      28.919  67.342  12.424  1.00 41.50           H  
ATOM   3417 HD11 ILE C 257      28.055  70.143  12.912  1.00 42.02           H  
ATOM   3418 HD12 ILE C 257      28.732  68.880  13.962  1.00 42.02           H  
ATOM   3419 HD13 ILE C 257      29.096  70.573  14.273  1.00 42.02           H  
ATOM   3420  N   LYS C 258      30.439  68.584   8.045  1.00 46.99           N  
ATOM   3421  CA  LYS C 258      30.333  67.766   6.831  1.00 48.67           C  
ATOM   3422  C   LYS C 258      31.761  67.451   6.299  1.00 49.71           C  
ATOM   3423  O   LYS C 258      32.007  66.416   5.671  1.00 49.95           O  
ATOM   3424  CB  LYS C 258      29.523  68.422   5.706  1.00 50.43           C  
ATOM   3425  CG  LYS C 258      28.019  68.486   5.995  1.00 51.28           C  
ATOM   3426  CD  LYS C 258      27.211  68.793   4.727  1.00 53.65           C  
ATOM   3427  CE  LYS C 258      25.774  69.178   5.056  1.00 55.09           C  
ATOM   3428  NZ  LYS C 258      24.944  69.104   3.860  1.00 56.52           N1+
ATOM   3429  H   LYS C 258      30.074  69.525   8.062  1.00 46.99           H  
ATOM   3430  HA  LYS C 258      29.884  66.806   7.117  1.00 48.67           H  
ATOM   3431  HB2 LYS C 258      29.898  69.434   5.506  1.00 50.43           H  
ATOM   3432  HB3 LYS C 258      29.678  67.849   4.782  1.00 50.43           H  
ATOM   3433  HG2 LYS C 258      27.678  67.527   6.402  1.00 51.28           H  
ATOM   3434  HG3 LYS C 258      27.821  69.246   6.754  1.00 51.28           H  
ATOM   3435  HD2 LYS C 258      27.234  67.908   4.077  1.00 53.65           H  
ATOM   3436  HD3 LYS C 258      27.682  69.611   4.169  1.00 53.65           H  
ATOM   3437  HE2 LYS C 258      25.717  70.204   5.432  1.00 55.09           H  
ATOM   3438  HE3 LYS C 258      25.323  68.503   5.789  1.00 55.09           H  
ATOM   3439  HZ1 LYS C 258      25.378  69.453   2.970  1.00 56.52           H  
ATOM   3440  HZ2 LYS C 258      24.758  68.121   3.561  1.00 56.52           H  
ATOM   3441  HZ3 LYS C 258      23.996  69.504   3.959  1.00 56.52           H  
ATOM   3442  N   LYS C 259      32.682  68.362   6.598  1.00 50.26           N  
ATOM   3443  CA  LYS C 259      34.104  68.295   6.245  1.00 52.15           C  
ATOM   3444  C   LYS C 259      34.936  67.728   7.437  1.00 52.37           C  
ATOM   3445  O   LYS C 259      36.155  67.874   7.511  1.00 53.65           O  
ATOM   3446  CB  LYS C 259      34.602  69.672   5.782  1.00 52.46           C  
ATOM   3447  CG  LYS C 259      33.876  70.130   4.507  1.00 53.01           C  
ATOM   3448  CD  LYS C 259      34.037  71.629   4.238  1.00 53.77           C  
ATOM   3449  CE  LYS C 259      33.025  72.082   3.190  1.00 54.32           C  
ATOM   3450  NZ  LYS C 259      32.943  73.532   3.143  1.00 56.15           N1+
ATOM   3451  H   LYS C 259      32.426  69.148   7.178  1.00 50.26           H  
ATOM   3452  HA  LYS C 259      34.222  67.571   5.429  1.00 52.15           H  
ATOM   3453  HB2 LYS C 259      34.442  70.400   6.588  1.00 52.46           H  
ATOM   3454  HB3 LYS C 259      35.681  69.648   5.592  1.00 52.46           H  
ATOM   3455  HG2 LYS C 259      34.242  69.556   3.648  1.00 53.01           H  
ATOM   3456  HG3 LYS C 259      32.806  69.909   4.594  1.00 53.01           H  
ATOM   3457  HD2 LYS C 259      35.058  71.848   3.906  1.00 53.77           H  
ATOM   3458  HD3 LYS C 259      33.877  72.180   5.172  1.00 53.77           H  
ATOM   3459  HE2 LYS C 259      32.021  71.726   3.443  1.00 54.32           H  
ATOM   3460  HE3 LYS C 259      33.279  71.723   2.190  1.00 54.32           H  
ATOM   3461  HZ1 LYS C 259      33.037  73.974   4.087  1.00 56.15           H  
ATOM   3462  HZ2 LYS C 259      33.530  74.041   2.439  1.00 56.15           H  
ATOM   3463  HZ3 LYS C 259      31.974  73.819   2.928  1.00 56.15           H  
ATOM   3464  N   GLN C 260      34.266  66.915   8.244  1.00 52.35           N  
ATOM   3465  CA  GLN C 260      34.867  66.011   9.232  1.00 53.09           C  
ATOM   3466  C   GLN C 260      34.286  64.613   8.950  1.00 52.00           C  
ATOM   3467  O   GLN C 260      35.036  63.678   8.718  1.00 52.86           O  
ATOM   3468  CB  GLN C 260      34.587  66.429  10.675  1.00 53.95           C  
ATOM   3469  CG  GLN C 260      35.302  67.709  11.085  1.00 55.51           C  
ATOM   3470  CD  GLN C 260      36.784  67.509  11.303  1.00 56.66           C  
ATOM   3471  OE1 GLN C 260      37.238  67.238  12.419  1.00 56.33           O  
ATOM   3472  NE2 GLN C 260      37.555  67.660  10.235  1.00 58.21           N  
ATOM   3473  H   GLN C 260      33.260  66.861   8.171  1.00 52.35           H  
ATOM   3474  HA  GLN C 260      35.943  65.942   9.044  1.00 53.09           H  
ATOM   3475  HB2 GLN C 260      33.511  66.577  10.818  1.00 53.95           H  
ATOM   3476  HB3 GLN C 260      34.876  65.617  11.354  1.00 53.95           H  
ATOM   3477  HG2 GLN C 260      34.875  68.067  12.029  1.00 55.51           H  
ATOM   3478  HG3 GLN C 260      35.155  68.504  10.352  1.00 55.51           H  
ATOM   3479 HE21 GLN C 260      38.557  67.553  10.316  1.00 58.21           H  
ATOM   3480 HE22 GLN C 260      37.142  67.881   9.341  1.00 58.21           H  
ATOM   3481  N   LEU C 261      32.960  64.507   8.908  1.00 51.86           N  
ATOM   3482  CA  LEU C 261      32.298  63.216   8.691  1.00 52.38           C  
ATOM   3483  C   LEU C 261      32.855  62.428   7.471  1.00 55.18           C  
ATOM   3484  O   LEU C 261      32.754  61.196   7.419  1.00 54.16           O  
ATOM   3485  CB  LEU C 261      30.789  63.400   8.464  1.00 50.26           C  
ATOM   3486  CG  LEU C 261      29.992  63.842   9.705  1.00 48.05           C  
ATOM   3487  CD1 LEU C 261      28.557  64.175   9.289  1.00 47.30           C  
ATOM   3488  CD2 LEU C 261      29.985  62.774  10.798  1.00 47.81           C  
ATOM   3489  H   LEU C 261      32.403  65.327   9.101  1.00 51.86           H  
ATOM   3490  HA  LEU C 261      32.508  62.600   9.573  1.00 52.38           H  
ATOM   3491  HB2 LEU C 261      30.644  64.138   7.663  1.00 50.26           H  
ATOM   3492  HB3 LEU C 261      30.357  62.462   8.088  1.00 50.26           H  
ATOM   3493  HG  LEU C 261      30.440  64.749  10.124  1.00 48.05           H  
ATOM   3494 HD11 LEU C 261      28.544  64.967   8.532  1.00 47.30           H  
ATOM   3495 HD12 LEU C 261      28.052  63.298   8.872  1.00 47.30           H  
ATOM   3496 HD13 LEU C 261      27.973  64.528  10.143  1.00 47.30           H  
ATOM   3497 HD21 LEU C 261      29.594  61.822  10.424  1.00 47.81           H  
ATOM   3498 HD22 LEU C 261      30.990  62.601  11.190  1.00 47.81           H  
ATOM   3499 HD23 LEU C 261      29.363  63.087  11.643  1.00 47.81           H  
ATOM   3500  N   ARG C 262      33.380  63.167   6.496  1.00 58.94           N  
ATOM   3501  CA  ARG C 262      33.932  62.576   5.289  1.00 63.13           C  
ATOM   3502  C   ARG C 262      35.319  61.911   5.500  1.00 64.57           C  
ATOM   3503  O   ARG C 262      35.809  61.234   4.592  1.00 66.61           O  
ATOM   3504  CB  ARG C 262      33.981  63.605   4.152  1.00 68.33           C  
ATOM   3505  CG  ARG C 262      34.052  62.923   2.777  1.00 71.83           C  
ATOM   3506  CD  ARG C 262      33.282  63.649   1.683  1.00 74.86           C  
ATOM   3507  NE  ARG C 262      31.920  64.044   2.081  1.00 77.28           N  
ATOM   3508  CZ  ARG C 262      30.882  63.254   2.370  1.00 77.39           C  
ATOM   3509  NH1 ARG C 262      30.995  61.932   2.289  1.00 78.26           N  
ATOM   3510  NH2 ARG C 262      29.724  63.789   2.743  1.00 75.88           N1+
ATOM   3511  H   ARG C 262      33.415  64.169   6.623  1.00 58.94           H  
ATOM   3512  HA  ARG C 262      33.241  61.769   5.019  1.00 63.13           H  
ATOM   3513  HB2 ARG C 262      33.090  64.239   4.219  1.00 68.33           H  
ATOM   3514  HB3 ARG C 262      34.841  64.275   4.274  1.00 68.33           H  
ATOM   3515  HG2 ARG C 262      33.670  61.906   2.850  1.00 71.83           H  
ATOM   3516  HG3 ARG C 262      35.100  62.826   2.470  1.00 71.83           H  
ATOM   3517  HD2 ARG C 262      33.219  63.053   0.766  1.00 74.86           H  
ATOM   3518  HD3 ARG C 262      33.810  64.573   1.422  1.00 74.86           H  
ATOM   3519  HE  ARG C 262      31.781  65.042   2.151  1.00 77.28           H  
ATOM   3520 HH11 ARG C 262      30.204  61.343   2.510  1.00 78.26           H  
ATOM   3521 HH12 ARG C 262      31.871  61.516   2.007  1.00 78.26           H  
ATOM   3522 HH21 ARG C 262      29.629  64.793   2.808  1.00 75.88           H  
ATOM   3523 HH22 ARG C 262      28.939  63.193   2.962  1.00 75.88           H  
ATOM   3524  N   GLU C 263      35.915  62.091   6.677  1.00 66.37           N  
ATOM   3525  CA  GLU C 263      37.182  61.441   7.029  1.00 70.79           C  
ATOM   3526  C   GLU C 263      36.958  59.962   7.442  1.00 69.50           C  
ATOM   3527  O   GLU C 263      37.907  59.199   7.631  1.00 70.39           O  
ATOM   3528  CB  GLU C 263      37.984  62.252   8.065  1.00 74.59           C  
ATOM   3529  CG  GLU C 263      37.548  62.076   9.519  1.00 79.54           C  
ATOM   3530  CD  GLU C 263      37.994  63.249  10.369  1.00 85.85           C  
ATOM   3531  OE1 GLU C 263      37.115  64.020  10.825  1.00 90.86           O  
ATOM   3532  OE2 GLU C 263      39.213  63.328  10.669  1.00 84.66           O1-
ATOM   3533  H   GLU C 263      35.483  62.689   7.366  1.00 66.37           H  
ATOM   3534  HA  GLU C 263      37.778  61.402   6.107  1.00 70.79           H  
ATOM   3535  HB2 GLU C 263      39.037  61.949   7.997  1.00 74.59           H  
ATOM   3536  HB3 GLU C 263      37.956  63.314   7.787  1.00 74.59           H  
ATOM   3537  HG2 GLU C 263      37.996  61.164   9.930  1.00 79.54           H  
ATOM   3538  HG3 GLU C 263      36.465  61.952   9.605  1.00 79.54           H  
ATOM   3539  N   TRP C 264      35.685  59.600   7.623  1.00 69.47           N  
ATOM   3540  CA  TRP C 264      35.230  58.246   7.966  1.00 67.44           C  
ATOM   3541  C   TRP C 264      34.299  57.640   6.861  1.00 68.80           C  
ATOM   3542  O   TRP C 264      33.453  56.789   7.152  1.00 66.57           O  
ATOM   3543  CB  TRP C 264      34.421  58.271   9.279  1.00 65.02           C  
ATOM   3544  CG  TRP C 264      35.113  58.834  10.476  1.00 65.03           C  
ATOM   3545  CD1 TRP C 264      36.442  58.663  10.879  1.00 66.76           C  
ATOM   3546  CD2 TRP C 264      34.501  59.628  11.560  1.00 63.78           C  
ATOM   3547  NE1 TRP C 264      36.685  59.296  12.078  1.00 64.71           N  
ATOM   3548  CE2 TRP C 264      35.568  59.883  12.542  1.00 63.02           C  
ATOM   3549  CE3 TRP C 264      33.226  60.139  11.804  1.00 63.29           C  
ATOM   3550  CZ2 TRP C 264      35.347  60.616  13.700  1.00 62.70           C  
ATOM   3551  CZ3 TRP C 264      33.014  60.879  12.984  1.00 60.87           C  
ATOM   3552  CH2 TRP C 264      34.050  61.112  13.904  1.00 61.09           C  
ATOM   3553  H   TRP C 264      34.970  60.310   7.550  1.00 69.47           H  
ATOM   3554  HA  TRP C 264      36.094  57.578   8.057  1.00 67.44           H  
ATOM   3555  HB2 TRP C 264      33.496  58.838   9.111  1.00 65.02           H  
ATOM   3556  HB3 TRP C 264      34.107  57.252   9.539  1.00 65.02           H  
ATOM   3557  HD1 TRP C 264      37.182  58.108  10.321  1.00 66.76           H  
ATOM   3558  HE1 TRP C 264      37.580  59.317  12.544  1.00 64.71           H  
ATOM   3559  HE3 TRP C 264      32.420  59.971  11.106  1.00 63.29           H  
ATOM   3560  HZ2 TRP C 264      36.138  60.797  14.412  1.00 62.70           H  
ATOM   3561  HZ3 TRP C 264      32.031  61.278  13.186  1.00 60.87           H  
ATOM   3562  HH2 TRP C 264      33.843  61.689  14.794  1.00 61.09           H  
ATOM   3563  N   ASP C 265      34.359  58.244   5.660  1.00 71.90           N  
ATOM   3564  CA  ASP C 265      33.632  57.836   4.440  1.00 71.56           C  
ATOM   3565  C   ASP C 265      34.553  57.301   3.380  1.00 72.40           C  
ATOM   3566  O   ASP C 265      35.594  57.547   2.753  1.00 71.58           O  
ATOM   3567  CB  ASP C 265      32.973  59.100   3.889  1.00 70.96           C  
ATOM   3568  CG  ASP C 265      32.345  58.956   2.542  1.00 72.88           C  
ATOM   3569  OD1 ASP C 265      31.698  57.909   2.281  1.00 70.41           O  
ATOM   3570  OD2 ASP C 265      32.443  59.902   1.718  1.00 70.87           O1-
ATOM   3571  H   ASP C 265      34.817  59.131   5.607  1.00 71.90           H  
ATOM   3572  HA  ASP C 265      32.883  57.077   4.685  1.00 71.56           H  
ATOM   3573  HB2 ASP C 265      33.730  59.885   3.802  1.00 70.96           H  
ATOM   3574  HB3 ASP C 265      32.212  59.466   4.589  1.00 70.96           H  
ATOM   3575  N   GLU C 266      34.268  56.211   2.315  1.00  0.00           N  
ATOM   3576  CA  GLU C 266      33.978  54.805   2.587  1.00  0.00           C  
ATOM   3577  C   GLU C 266      32.520  54.310   2.428  1.00  0.00           C  
ATOM   3578  O   GLU C 266      32.261  53.104   2.403  1.00  0.00           O  
ATOM   3579  CB  GLU C 266      34.506  54.327   3.955  1.00  0.00           C  
ATOM   3580  CG  GLU C 266      36.020  54.136   3.976  1.00  0.00           C  
ATOM   3581  CD  GLU C 266      36.362  52.719   3.593  1.00  0.00           C  
ATOM   3582  OE1 GLU C 266      36.938  51.971   4.381  1.00  0.00           O  
ATOM   3583  OE2 GLU C 266      35.960  52.309   2.353  1.00  0.00           O1-
ATOM   3584  H   GLU C 266      34.285  56.574   1.373  1.00  0.00           H  
ATOM   3585  HA  GLU C 266      34.512  54.282   1.785  1.00  0.00           H  
ATOM   3586  HB2 GLU C 266      34.022  53.386   4.247  1.00  0.00           H  
ATOM   3587  HB3 GLU C 266      34.225  55.043   4.736  1.00  0.00           H  
ATOM   3588  HG2 GLU C 266      36.387  54.320   4.992  1.00  0.00           H  
ATOM   3589  HG3 GLU C 266      36.541  54.834   3.312  1.00  0.00           H  
ATOM   3590  N   ASN C 267      31.513  55.242   2.484  1.00  0.00           N  
ATOM   3591  CA  ASN C 267      30.147  54.806   2.793  1.00  0.00           C  
ATOM   3592  C   ASN C 267      28.995  55.688   2.291  1.00  0.00           C  
ATOM   3593  O   ASN C 267      27.887  55.233   1.984  1.00  0.00           O  
ATOM   3594  CB  ASN C 267      30.042  54.760   4.319  1.00  0.00           C  
ATOM   3595  CG  ASN C 267      28.781  54.095   4.804  1.00  0.00           C  
ATOM   3596  OD1 ASN C 267      28.292  53.098   4.273  1.00  0.00           O  
ATOM   3597  ND2 ASN C 267      28.275  54.617   5.924  1.00  0.00           N  
ATOM   3598  H   ASN C 267      31.748  56.214   2.342  1.00  0.00           H  
ATOM   3599  HA  ASN C 267      29.989  53.811   2.359  1.00  0.00           H  
ATOM   3600  HB2 ASN C 267      30.878  54.192   4.742  1.00  0.00           H  
ATOM   3601  HB3 ASN C 267      30.118  55.773   4.737  1.00  0.00           H  
ATOM   3602 HD21 ASN C 267      28.705  55.431   6.343  1.00  0.00           H  
ATOM   3603 HD22 ASN C 267      27.461  54.200   6.353  1.00  0.00           H  
ATOM   3604  N   LEU C 268      29.176  57.052   2.434  1.00  0.00           N  
ATOM   3605  CA  LEU C 268      28.041  57.964   2.523  1.00  0.00           C  
ATOM   3606  C   LEU C 268      28.540  59.276   1.930  1.00  0.00           C  
ATOM   3607  O   LEU C 268      29.151  60.131   2.567  1.00  0.00           O  
ATOM   3608  CB  LEU C 268      27.613  58.104   3.992  1.00  0.00           C  
ATOM   3609  CG  LEU C 268      26.407  59.031   4.238  1.00  0.00           C  
ATOM   3610  CD1 LEU C 268      25.157  58.572   3.489  1.00  0.00           C  
ATOM   3611  CD2 LEU C 268      26.110  59.108   5.739  1.00  0.00           C  
ATOM   3612  H   LEU C 268      30.114  57.425   2.463  1.00  0.00           H  
ATOM   3613  HA  LEU C 268      27.219  57.569   1.918  1.00  0.00           H  
ATOM   3614  HB2 LEU C 268      27.378  57.106   4.388  1.00  0.00           H  
ATOM   3615  HB3 LEU C 268      28.464  58.467   4.585  1.00  0.00           H  
ATOM   3616  HG  LEU C 268      26.661  60.042   3.902  1.00  0.00           H  
ATOM   3617 HD11 LEU C 268      25.288  58.656   2.406  1.00  0.00           H  
ATOM   3618 HD12 LEU C 268      24.915  57.530   3.723  1.00  0.00           H  
ATOM   3619 HD13 LEU C 268      24.292  59.187   3.758  1.00  0.00           H  
ATOM   3620 HD21 LEU C 268      25.836  58.127   6.142  1.00  0.00           H  
ATOM   3621 HD22 LEU C 268      26.984  59.470   6.291  1.00  0.00           H  
ATOM   3622 HD23 LEU C 268      25.283  59.798   5.937  1.00  0.00           H  
ATOM   3623  N   LYS C 269      28.367  59.365   0.547  1.00  0.00           N  
ATOM   3624  CA  LYS C 269      29.137  60.296  -0.263  1.00  0.00           C  
ATOM   3625  C   LYS C 269      28.683  61.787  -0.076  1.00  0.00           C  
ATOM   3626  O   LYS C 269      28.300  62.193   1.028  1.00  0.00           O  
ATOM   3627  CB  LYS C 269      29.285  59.781  -1.705  1.00  0.00           C  
ATOM   3628  CG  LYS C 269      30.390  58.745  -1.952  1.00  0.00           C  
ATOM   3629  CD  LYS C 269      31.806  58.990  -1.402  1.00  0.00           C  
ATOM   3630  CE  LYS C 269      32.392  60.401  -1.352  1.00  0.00           C  
ATOM   3631  NZ  LYS C 269      32.487  61.019  -2.678  1.00  0.00           N1+
ATOM   3632  H   LYS C 269      27.697  58.752   0.104  1.00  0.00           H  
ATOM   3633  HA  LYS C 269      30.129  60.300   0.194  1.00  0.00           H  
ATOM   3634  HB2 LYS C 269      29.487  60.575  -2.415  1.00  0.00           H  
ATOM   3635  HB3 LYS C 269      28.329  59.354  -2.037  1.00  0.00           H  
ATOM   3636  HG2 LYS C 269      30.472  58.611  -3.040  1.00  0.00           H  
ATOM   3637  HG3 LYS C 269      30.048  57.775  -1.567  1.00  0.00           H  
ATOM   3638  HD2 LYS C 269      32.495  58.348  -1.966  1.00  0.00           H  
ATOM   3639  HD3 LYS C 269      31.824  58.590  -0.384  1.00  0.00           H  
ATOM   3640  HE2 LYS C 269      33.412  60.369  -0.957  1.00  0.00           H  
ATOM   3641  HE3 LYS C 269      31.813  61.087  -0.734  1.00  0.00           H  
ATOM   3642  HZ1 LYS C 269      33.087  60.564  -3.364  1.00  0.00           H  
ATOM   3643  HZ2 LYS C 269      31.565  61.237  -3.121  1.00  0.00           H  
ATOM   3644  HZ3 LYS C 269      32.828  62.012  -2.579  1.00  0.00           H  
ATOM   3645  N   ASP C 270      29.061  62.646  -1.110  1.00  0.00           N  
ATOM   3646  CA  ASP C 270      29.721  63.931  -0.886  1.00  0.00           C  
ATOM   3647  C   ASP C 270      29.025  64.943   0.034  1.00  0.00           C  
ATOM   3648  O   ASP C 270      29.672  65.771   0.681  1.00  0.00           O  
ATOM   3649  CB  ASP C 270      30.132  64.571  -2.209  1.00  0.00           C  
ATOM   3650  CG  ASP C 270      31.030  63.531  -2.816  1.00  0.00           C  
ATOM   3651  OD1 ASP C 270      30.554  62.558  -3.395  1.00  0.00           O  
ATOM   3652  OD2 ASP C 270      32.354  63.615  -2.485  1.00  0.00           O1-
ATOM   3653  H   ASP C 270      29.078  62.291  -2.055  1.00  0.00           H  
ATOM   3654  HA  ASP C 270      30.632  63.659  -0.336  1.00  0.00           H  
ATOM   3655  HB2 ASP C 270      30.678  65.504  -2.056  1.00  0.00           H  
ATOM   3656  HB3 ASP C 270      29.270  64.766  -2.855  1.00  0.00           H  
ATOM   3657  N   ASP C 271      27.645  64.897   0.103  1.00  0.00           N  
ATOM   3658  CA  ASP C 271      26.895  65.706   1.065  1.00  0.00           C  
ATOM   3659  C   ASP C 271      26.324  64.711   2.136  1.00  0.00           C  
ATOM   3660  O   ASP C 271      26.998  64.326   3.087  1.00  0.00           O  
ATOM   3661  CB  ASP C 271      25.919  66.635   0.360  1.00  0.00           C  
ATOM   3662  CG  ASP C 271      25.413  67.494   1.481  1.00  0.00           C  
ATOM   3663  OD1 ASP C 271      24.718  67.003   2.368  1.00  0.00           O  
ATOM   3664  OD2 ASP C 271      25.842  68.789   1.511  1.00  0.00           O1-
ATOM   3665  H   ASP C 271      27.146  64.235  -0.473  1.00  0.00           H  
ATOM   3666  HA  ASP C 271      27.609  66.326   1.626  1.00  0.00           H  
ATOM   3667  HB2 ASP C 271      25.094  66.095  -0.117  1.00  0.00           H  
ATOM   3668  HB3 ASP C 271      26.418  67.239  -0.403  1.00  0.00           H  
ATOM   3669  N   SER C 272      24.960  64.403   2.025  1.00 62.29           N  
ATOM   3670  CA  SER C 272      24.210  63.163   2.128  1.00 61.79           C  
ATOM   3671  C   SER C 272      23.620  62.946   3.541  1.00 60.74           C  
ATOM   3672  O   SER C 272      23.288  61.816   3.928  1.00 61.14           O  
ATOM   3673  CB  SER C 272      24.997  61.917   1.720  1.00 61.74           C  
ATOM   3674  OG  SER C 272      25.658  62.100   0.469  1.00 60.56           O  
ATOM   3675  H   SER C 272      24.661  65.349   2.150  1.00 62.29           H  
ATOM   3676  HA  SER C 272      23.362  63.294   1.445  1.00 61.79           H  
ATOM   3677  HB2 SER C 272      24.327  61.057   1.618  1.00 61.74           H  
ATOM   3678  HB3 SER C 272      25.749  61.658   2.474  1.00 61.74           H  
ATOM   3679  HG  SER C 272      26.560  62.382   0.732  1.00 60.56           H  
ATOM   3680  N   LEU C 273      23.368  64.067   4.232  1.00 58.53           N  
ATOM   3681  CA  LEU C 273      22.682  64.090   5.513  1.00 54.11           C  
ATOM   3682  C   LEU C 273      21.561  65.153   5.424  1.00 52.03           C  
ATOM   3683  O   LEU C 273      21.716  66.158   4.730  1.00 52.56           O  
ATOM   3684  CB  LEU C 273      23.616  64.442   6.685  1.00 52.98           C  
ATOM   3685  CG  LEU C 273      24.514  63.277   7.156  1.00 52.86           C  
ATOM   3686  CD1 LEU C 273      25.821  63.192   6.365  1.00 52.98           C  
ATOM   3687  CD2 LEU C 273      24.843  63.438   8.644  1.00 51.60           C  
ATOM   3688  H   LEU C 273      23.653  64.945   3.823  1.00 58.53           H  
ATOM   3689  HA  LEU C 273      22.235  63.108   5.678  1.00 54.11           H  
ATOM   3690  HB2 LEU C 273      24.231  65.314   6.426  1.00 52.98           H  
ATOM   3691  HB3 LEU C 273      22.991  64.760   7.530  1.00 52.98           H  
ATOM   3692  HG  LEU C 273      23.973  62.330   7.042  1.00 52.86           H  
ATOM   3693 HD11 LEU C 273      25.645  62.975   5.311  1.00 52.98           H  
ATOM   3694 HD12 LEU C 273      26.386  64.129   6.428  1.00 52.98           H  
ATOM   3695 HD13 LEU C 273      26.458  62.391   6.756  1.00 52.98           H  
ATOM   3696 HD21 LEU C 273      25.412  64.354   8.830  1.00 51.60           H  
ATOM   3697 HD22 LEU C 273      23.928  63.480   9.244  1.00 51.60           H  
ATOM   3698 HD23 LEU C 273      25.437  62.591   9.005  1.00 51.60           H  
ATOM   3699  N   PRO C 274      20.468  64.986   6.196  1.00 49.87           N  
ATOM   3700  CA  PRO C 274      19.432  66.025   6.257  1.00 50.04           C  
ATOM   3701  C   PRO C 274      20.065  67.287   6.873  1.00 51.05           C  
ATOM   3702  O   PRO C 274      20.516  67.284   8.030  1.00 50.32           O  
ATOM   3703  CB  PRO C 274      18.346  65.458   7.175  1.00 48.71           C  
ATOM   3704  CG  PRO C 274      18.597  63.958   7.163  1.00 47.82           C  
ATOM   3705  CD  PRO C 274      20.107  63.857   7.038  1.00 48.99           C  
ATOM   3706  HA  PRO C 274      19.058  66.209   5.245  1.00 50.04           H  
ATOM   3707  HB2 PRO C 274      18.430  65.838   8.198  1.00 48.71           H  
ATOM   3708  HB3 PRO C 274      17.341  65.709   6.819  1.00 48.71           H  
ATOM   3709  HG2 PRO C 274      18.117  63.512   6.282  1.00 47.82           H  
ATOM   3710  HG3 PRO C 274      18.212  63.454   8.054  1.00 47.82           H  
ATOM   3711  HD2 PRO C 274      20.413  62.902   6.607  1.00 48.99           H  
ATOM   3712  HD3 PRO C 274      20.599  63.990   8.007  1.00 48.99           H  
ATOM   3713  N   SER C 275      20.187  68.319   6.036  1.00 52.02           N  
ATOM   3714  CA  SER C 275      20.867  69.567   6.412  1.00 51.71           C  
ATOM   3715  C   SER C 275      19.864  70.475   7.144  1.00 50.31           C  
ATOM   3716  O   SER C 275      19.443  71.531   6.661  1.00 51.00           O  
ATOM   3717  CB  SER C 275      21.469  70.227   5.171  1.00 53.56           C  
ATOM   3718  OG  SER C 275      22.431  69.348   4.559  1.00 55.12           O  
ATOM   3719  H   SER C 275      19.813  68.227   5.102  1.00 52.02           H  
ATOM   3720  HA  SER C 275      21.676  69.312   7.107  1.00 51.71           H  
ATOM   3721  HB2 SER C 275      21.982  71.159   5.429  1.00 53.56           H  
ATOM   3722  HB3 SER C 275      20.703  70.455   4.422  1.00 53.56           H  
ATOM   3723  HG  SER C 275      22.013  68.456   4.525  1.00 55.12           H  
ATOM   3724  N   ASN C 276      19.431  69.960   8.293  1.00 48.44           N  
ATOM   3725  CA  ASN C 276      18.512  70.594   9.234  1.00 47.45           C  
ATOM   3726  C   ASN C 276      19.296  70.566  10.554  1.00 46.12           C  
ATOM   3727  O   ASN C 276      19.668  69.464  10.991  1.00 45.86           O  
ATOM   3728  CB  ASN C 276      17.248  69.748   9.359  1.00 48.53           C  
ATOM   3729  CG  ASN C 276      16.381  70.156  10.530  1.00 49.63           C  
ATOM   3730  OD1 ASN C 276      16.506  71.231  11.113  1.00 50.08           O  
ATOM   3731  ND2 ASN C 276      15.451  69.265  10.867  1.00 50.56           N  
ATOM   3732  H   ASN C 276      19.734  69.031   8.550  1.00 48.44           H  
ATOM   3733  HA  ASN C 276      18.265  71.602   8.900  1.00 47.45           H  
ATOM   3734  HB2 ASN C 276      17.516  68.692   9.474  1.00 48.53           H  
ATOM   3735  HB3 ASN C 276      16.652  69.825   8.442  1.00 48.53           H  
ATOM   3736 HD21 ASN C 276      14.816  69.460  11.627  1.00 50.56           H  
ATOM   3737 HD22 ASN C 276      15.381  68.393  10.362  1.00 50.56           H  
ATOM   3738  N   PRO C 277      19.546  71.728  11.184  1.00 44.67           N  
ATOM   3739  CA  PRO C 277      20.330  71.741  12.417  1.00 43.32           C  
ATOM   3740  C   PRO C 277      19.817  70.812  13.531  1.00 41.29           C  
ATOM   3741  O   PRO C 277      20.584  70.430  14.405  1.00 40.22           O  
ATOM   3742  CB  PRO C 277      20.269  73.197  12.886  1.00 43.57           C  
ATOM   3743  CG  PRO C 277      20.099  73.974  11.590  1.00 44.45           C  
ATOM   3744  CD  PRO C 277      19.190  73.077  10.767  1.00 44.79           C  
ATOM   3745  HA  PRO C 277      21.354  71.444  12.160  1.00 43.32           H  
ATOM   3746  HB2 PRO C 277      19.405  73.370  13.540  1.00 43.57           H  
ATOM   3747  HB3 PRO C 277      21.166  73.493  13.437  1.00 43.57           H  
ATOM   3748  HG2 PRO C 277      21.071  74.072  11.093  1.00 44.45           H  
ATOM   3749  HG3 PRO C 277      19.686  74.975  11.739  1.00 44.45           H  
ATOM   3750  HD2 PRO C 277      19.346  73.222   9.695  1.00 44.79           H  
ATOM   3751  HD3 PRO C 277      18.137  73.246  11.010  1.00 44.79           H  
ATOM   3752  N   ILE C 278      18.514  70.531  13.535  1.00 40.81           N  
ATOM   3753  CA  ILE C 278      17.923  69.652  14.547  1.00 40.60           C  
ATOM   3754  C   ILE C 278      18.396  68.211  14.227  1.00 40.08           C  
ATOM   3755  O   ILE C 278      19.038  67.562  15.052  1.00 38.99           O  
ATOM   3756  CB  ILE C 278      16.378  69.752  14.599  1.00 40.78           C  
ATOM   3757  CG1 ILE C 278      15.911  71.209  14.816  1.00 41.23           C  
ATOM   3758  CG2 ILE C 278      15.822  68.836  15.700  1.00 40.69           C  
ATOM   3759  CD1 ILE C 278      14.401  71.381  14.693  1.00 42.02           C  
ATOM   3760  H   ILE C 278      17.925  70.926  12.816  1.00 40.81           H  
ATOM   3761  HA  ILE C 278      18.345  69.931  15.522  1.00 40.60           H  
ATOM   3762  HB  ILE C 278      15.968  69.406  13.644  1.00 40.78           H  
ATOM   3763 HG12 ILE C 278      16.239  71.568  15.799  1.00 41.23           H  
ATOM   3764 HG13 ILE C 278      16.372  71.868  14.072  1.00 41.23           H  
ATOM   3765 HG21 ILE C 278      16.132  67.797  15.553  1.00 40.69           H  
ATOM   3766 HG22 ILE C 278      16.166  69.156  16.690  1.00 40.69           H  
ATOM   3767 HG23 ILE C 278      14.728  68.835  15.705  1.00 40.69           H  
ATOM   3768 HD11 ILE C 278      14.029  70.939  13.763  1.00 42.02           H  
ATOM   3769 HD12 ILE C 278      13.874  70.921  15.534  1.00 42.02           H  
ATOM   3770 HD13 ILE C 278      14.142  72.444  14.684  1.00 42.02           H  
ATOM   3771  N   ASP C 279      18.070  67.728  13.035  1.00 40.74           N  
ATOM   3772  CA  ASP C 279      18.325  66.333  12.646  1.00 41.28           C  
ATOM   3773  C   ASP C 279      19.850  66.082  12.657  1.00 40.48           C  
ATOM   3774  O   ASP C 279      20.325  65.007  13.004  1.00 39.81           O  
ATOM   3775  CB  ASP C 279      17.835  66.035  11.233  1.00 42.30           C  
ATOM   3776  CG  ASP C 279      16.343  66.137  11.111  1.00 43.32           C  
ATOM   3777  OD1 ASP C 279      15.630  65.642  12.021  1.00 43.00           O  
ATOM   3778  OD2 ASP C 279      15.887  66.755  10.129  1.00 45.02           O1-
ATOM   3779  H   ASP C 279      17.584  68.319  12.376  1.00 40.74           H  
ATOM   3780  HA  ASP C 279      17.866  65.684  13.400  1.00 41.28           H  
ATOM   3781  HB2 ASP C 279      18.123  65.018  10.939  1.00 42.30           H  
ATOM   3782  HB3 ASP C 279      18.308  66.714  10.512  1.00 42.30           H  
ATOM   3783  N   PHE C 280      20.577  67.074  12.176  1.00 41.71           N  
ATOM   3784  CA  PHE C 280      22.009  66.966  11.924  1.00 41.37           C  
ATOM   3785  C   PHE C 280      22.767  66.854  13.266  1.00 40.29           C  
ATOM   3786  O   PHE C 280      23.624  65.995  13.407  1.00 39.90           O  
ATOM   3787  CB  PHE C 280      22.490  68.172  11.107  1.00 42.62           C  
ATOM   3788  CG  PHE C 280      23.882  68.017  10.560  1.00 43.49           C  
ATOM   3789  CD1 PHE C 280      24.981  68.359  11.340  1.00 42.91           C  
ATOM   3790  CD2 PHE C 280      24.092  67.539   9.270  1.00 44.46           C  
ATOM   3791  CE1 PHE C 280      26.265  68.224  10.843  1.00 43.37           C  
ATOM   3792  CE2 PHE C 280      25.380  67.401   8.769  1.00 44.81           C  
ATOM   3793  CZ  PHE C 280      26.464  67.745   9.557  1.00 43.93           C  
ATOM   3794  H   PHE C 280      20.124  67.948  11.952  1.00 41.71           H  
ATOM   3795  HA  PHE C 280      22.173  66.032  11.369  1.00 41.37           H  
ATOM   3796  HB2 PHE C 280      21.812  68.335  10.260  1.00 42.62           H  
ATOM   3797  HB3 PHE C 280      22.436  69.093  11.702  1.00 42.62           H  
ATOM   3798  HD1 PHE C 280      24.831  68.733  12.343  1.00 42.91           H  
ATOM   3799  HD2 PHE C 280      23.246  67.273   8.653  1.00 44.46           H  
ATOM   3800  HE1 PHE C 280      27.112  68.493  11.457  1.00 43.37           H  
ATOM   3801  HE2 PHE C 280      25.535  67.026   7.768  1.00 44.81           H  
ATOM   3802  HZ  PHE C 280      27.467  67.639   9.170  1.00 43.93           H  
ATOM   3803  N   SER C 281      22.461  67.753  14.200  1.00 40.46           N  
ATOM   3804  CA  SER C 281      23.245  67.837  15.439  1.00 39.67           C  
ATOM   3805  C   SER C 281      22.974  66.575  16.284  1.00 38.31           C  
ATOM   3806  O   SER C 281      23.881  65.994  16.860  1.00 37.84           O  
ATOM   3807  CB  SER C 281      22.978  69.110  16.244  1.00 39.74           C  
ATOM   3808  OG  SER C 281      21.591  69.293  16.562  1.00 39.50           O  
ATOM   3809  H   SER C 281      21.670  68.361  14.041  1.00 40.46           H  
ATOM   3810  HA  SER C 281      24.300  67.818  15.151  1.00 39.67           H  
ATOM   3811  HB2 SER C 281      23.304  69.991  15.684  1.00 39.74           H  
ATOM   3812  HB3 SER C 281      23.520  69.093  17.190  1.00 39.74           H  
ATOM   3813  HG  SER C 281      21.165  69.628  15.741  1.00 39.50           H  
ATOM   3814  N   TYR C 282      21.701  66.201  16.353  1.00 38.68           N  
ATOM   3815  CA  TYR C 282      21.321  65.017  17.112  1.00 39.26           C  
ATOM   3816  C   TYR C 282      21.906  63.731  16.486  1.00 40.01           C  
ATOM   3817  O   TYR C 282      22.231  62.788  17.226  1.00 40.00           O  
ATOM   3818  CB  TYR C 282      19.805  64.901  17.293  1.00 38.04           C  
ATOM   3819  CG  TYR C 282      19.306  65.740  18.453  1.00 37.87           C  
ATOM   3820  CD1 TYR C 282      19.743  65.488  19.755  1.00 37.83           C  
ATOM   3821  CD2 TYR C 282      18.413  66.791  18.247  1.00 37.80           C  
ATOM   3822  CE1 TYR C 282      19.306  66.258  20.814  1.00 37.71           C  
ATOM   3823  CE2 TYR C 282      17.977  67.569  19.305  1.00 37.93           C  
ATOM   3824  CZ  TYR C 282      18.425  67.296  20.586  1.00 37.88           C  
ATOM   3825  OH  TYR C 282      18.027  68.043  21.654  1.00 38.98           O  
ATOM   3826  H   TYR C 282      21.003  66.780  15.908  1.00 38.68           H  
ATOM   3827  HA  TYR C 282      21.823  65.105  18.083  1.00 39.26           H  
ATOM   3828  HB2 TYR C 282      19.288  65.182  16.367  1.00 38.04           H  
ATOM   3829  HB3 TYR C 282      19.516  63.865  17.481  1.00 38.04           H  
ATOM   3830  HD1 TYR C 282      20.434  64.678  19.936  1.00 37.83           H  
ATOM   3831  HD2 TYR C 282      18.057  67.000  17.249  1.00 37.80           H  
ATOM   3832  HE1 TYR C 282      19.652  66.049  21.816  1.00 37.71           H  
ATOM   3833  HE2 TYR C 282      17.291  68.386  19.132  1.00 37.93           H  
ATOM   3834  HH  TYR C 282      17.659  68.897  21.296  1.00 38.98           H  
ATOM   3835  N   ARG C 283      22.019  63.690  15.156  1.00 40.83           N  
ATOM   3836  CA  ARG C 283      22.627  62.545  14.484  1.00 42.38           C  
ATOM   3837  C   ARG C 283      24.100  62.421  14.933  1.00 43.80           C  
ATOM   3838  O   ARG C 283      24.574  61.316  15.224  1.00 44.99           O  
ATOM   3839  CB  ARG C 283      22.527  62.680  12.957  1.00 44.16           C  
ATOM   3840  CG  ARG C 283      23.270  61.629  12.121  1.00 46.92           C  
ATOM   3841  CD  ARG C 283      22.719  60.213  12.253  1.00 51.17           C  
ATOM   3842  NE  ARG C 283      23.229  59.325  11.186  1.00 55.13           N  
ATOM   3843  CZ  ARG C 283      22.854  59.340   9.904  1.00 59.69           C  
ATOM   3844  NH1 ARG C 283      23.396  58.480   9.042  1.00 63.40           N  
ATOM   3845  NH2 ARG C 283      21.929  60.199   9.474  1.00 59.78           N1+
ATOM   3846  H   ARG C 283      21.671  64.468  14.613  1.00 40.83           H  
ATOM   3847  HA  ARG C 283      22.098  61.645  14.822  1.00 42.38           H  
ATOM   3848  HB2 ARG C 283      21.468  62.672  12.669  1.00 44.16           H  
ATOM   3849  HB3 ARG C 283      22.912  63.660  12.654  1.00 44.16           H  
ATOM   3850  HG2 ARG C 283      24.340  61.629  12.356  1.00 46.92           H  
ATOM   3851  HG3 ARG C 283      23.208  61.946  11.073  1.00 46.92           H  
ATOM   3852  HD2 ARG C 283      21.624  60.186  12.226  1.00 51.17           H  
ATOM   3853  HD3 ARG C 283      23.020  59.777  13.211  1.00 51.17           H  
ATOM   3854  HE  ARG C 283      23.912  58.637  11.468  1.00 55.13           H  
ATOM   3855 HH11 ARG C 283      24.098  57.825   9.357  1.00 63.40           H  
ATOM   3856 HH12 ARG C 283      23.106  58.484   8.075  1.00 63.40           H  
ATOM   3857 HH21 ARG C 283      21.504  60.849  10.120  1.00 59.78           H  
ATOM   3858 HH22 ARG C 283      21.653  60.200   8.503  1.00 59.78           H  
ATOM   3859  N   VAL C 284      24.851  63.523  14.872  1.00 43.58           N  
ATOM   3860  CA  VAL C 284      26.280  63.478  15.161  1.00 42.86           C  
ATOM   3861  C   VAL C 284      26.568  63.422  16.677  1.00 42.85           C  
ATOM   3862  O   VAL C 284      27.579  62.838  17.072  1.00 43.87           O  
ATOM   3863  CB  VAL C 284      27.117  64.549  14.440  1.00 43.30           C  
ATOM   3864  CG1 VAL C 284      26.933  64.474  12.923  1.00 42.48           C  
ATOM   3865  CG2 VAL C 284      26.855  65.966  14.929  1.00 43.08           C  
ATOM   3866  H   VAL C 284      24.435  64.409  14.621  1.00 43.58           H  
ATOM   3867  HA  VAL C 284      26.632  62.506  14.783  1.00 42.86           H  
ATOM   3868  HB  VAL C 284      28.171  64.334  14.653  1.00 43.30           H  
ATOM   3869 HG11 VAL C 284      27.125  63.460  12.556  1.00 42.48           H  
ATOM   3870 HG12 VAL C 284      25.920  64.755  12.619  1.00 42.48           H  
ATOM   3871 HG13 VAL C 284      27.630  65.151  12.421  1.00 42.48           H  
ATOM   3872 HG21 VAL C 284      25.825  66.267  14.744  1.00 43.08           H  
ATOM   3873 HG22 VAL C 284      27.053  66.047  15.999  1.00 43.08           H  
ATOM   3874 HG23 VAL C 284      27.509  66.680  14.419  1.00 43.08           H  
ATOM   3875  N   ALA C 285      25.698  64.010  17.493  1.00 42.18           N  
ATOM   3876  CA  ALA C 285      25.828  63.938  18.947  1.00 42.90           C  
ATOM   3877  C   ALA C 285      25.564  62.487  19.406  1.00 44.43           C  
ATOM   3878  O   ALA C 285      26.193  61.983  20.348  1.00 45.70           O  
ATOM   3879  CB  ALA C 285      24.853  64.869  19.650  1.00 42.80           C  
ATOM   3880  H   ALA C 285      24.925  64.529  17.102  1.00 42.18           H  
ATOM   3881  HA  ALA C 285      26.859  64.194  19.212  1.00 42.90           H  
ATOM   3882  HB1 ALA C 285      25.049  65.910  19.381  1.00 42.80           H  
ATOM   3883  HB2 ALA C 285      23.816  64.641  19.382  1.00 42.80           H  
ATOM   3884  HB3 ALA C 285      24.935  64.778  20.737  1.00 42.80           H  
ATOM   3885  N   ALA C 286      24.606  61.839  18.746  1.00 44.60           N  
ATOM   3886  CA  ALA C 286      24.234  60.477  19.074  1.00 45.36           C  
ATOM   3887  C   ALA C 286      25.359  59.526  18.635  1.00 47.33           C  
ATOM   3888  O   ALA C 286      25.703  58.590  19.354  1.00 49.07           O  
ATOM   3889  CB  ALA C 286      22.938  60.057  18.401  1.00 44.78           C  
ATOM   3890  H   ALA C 286      24.151  62.295  17.969  1.00 44.60           H  
ATOM   3891  HA  ALA C 286      24.142  60.394  20.161  1.00 45.36           H  
ATOM   3892  HB1 ALA C 286      22.088  60.616  18.802  1.00 44.78           H  
ATOM   3893  HB2 ALA C 286      22.968  60.222  17.319  1.00 44.78           H  
ATOM   3894  HB3 ALA C 286      22.758  58.991  18.557  1.00 44.78           H  
ATOM   3895  N   CYS C 287      25.821  59.684  17.396  1.00 48.94           N  
ATOM   3896  CA  CYS C 287      26.805  58.790  16.782  1.00 50.51           C  
ATOM   3897  C   CYS C 287      28.267  59.288  16.926  1.00 51.70           C  
ATOM   3898  O   CYS C 287      29.123  58.931  16.114  1.00 53.52           O  
ATOM   3899  CB  CYS C 287      26.488  58.500  15.306  1.00 52.18           C  
ATOM   3900  SG  CYS C 287      24.819  57.787  15.077  1.00 58.28           S  
ATOM   3901  H   CYS C 287      25.451  60.436  16.832  1.00 48.94           H  
ATOM   3902  HA  CYS C 287      26.776  57.837  17.326  1.00 50.51           H  
ATOM   3903  HB2 CYS C 287      27.204  57.783  14.891  1.00 52.18           H  
ATOM   3904  HB3 CYS C 287      26.553  59.415  14.709  1.00 52.18           H  
ATOM   3905  HG  CYS C 287      24.158  58.861  15.538  1.00 58.28           H  
ATOM   3906  N   LEU C 288      28.562  59.930  18.051  1.00 50.31           N  
ATOM   3907  CA  LEU C 288      29.914  60.382  18.392  1.00 50.67           C  
ATOM   3908  C   LEU C 288      30.514  59.317  19.353  1.00 51.51           C  
ATOM   3909  O   LEU C 288      29.957  59.105  20.433  1.00 53.28           O  
ATOM   3910  CB  LEU C 288      29.900  61.754  19.104  1.00 50.56           C  
ATOM   3911  CG  LEU C 288      30.542  62.900  18.289  1.00 51.12           C  
ATOM   3912  CD1 LEU C 288      30.285  64.242  18.982  1.00 52.18           C  
ATOM   3913  CD2 LEU C 288      32.047  62.715  18.094  1.00 51.73           C  
ATOM   3914  H   LEU C 288      27.841  60.081  18.742  1.00 50.31           H  
ATOM   3915  HA  LEU C 288      30.483  60.446  17.465  1.00 50.67           H  
ATOM   3916  HB2 LEU C 288      28.867  62.033  19.347  1.00 50.56           H  
ATOM   3917  HB3 LEU C 288      30.424  61.692  20.066  1.00 50.56           H  
ATOM   3918  HG  LEU C 288      30.078  62.938  17.297  1.00 51.12           H  
ATOM   3919 HD11 LEU C 288      29.212  64.430  19.084  1.00 52.18           H  
ATOM   3920 HD12 LEU C 288      30.728  64.263  19.983  1.00 52.18           H  
ATOM   3921 HD13 LEU C 288      30.711  65.069  18.404  1.00 52.18           H  
ATOM   3922 HD21 LEU C 288      32.556  62.537  19.044  1.00 51.73           H  
ATOM   3923 HD22 LEU C 288      32.261  61.878  17.427  1.00 51.73           H  
ATOM   3924 HD23 LEU C 288      32.493  63.605  17.639  1.00 51.73           H  
ATOM   3925  N   PRO C 289      31.616  58.648  18.947  1.00 52.13           N  
ATOM   3926  CA  PRO C 289      32.291  57.702  19.837  1.00 50.73           C  
ATOM   3927  C   PRO C 289      33.122  58.449  20.906  1.00 51.75           C  
ATOM   3928  O   PRO C 289      34.279  58.810  20.708  1.00 53.40           O  
ATOM   3929  CB  PRO C 289      33.180  56.884  18.909  1.00 50.83           C  
ATOM   3930  CG  PRO C 289      33.518  57.851  17.783  1.00 51.50           C  
ATOM   3931  CD  PRO C 289      32.255  58.682  17.638  1.00 52.18           C  
ATOM   3932  HA  PRO C 289      31.553  57.068  20.341  1.00 50.73           H  
ATOM   3933  HB2 PRO C 289      34.075  56.492  19.399  1.00 50.83           H  
ATOM   3934  HB3 PRO C 289      32.604  56.042  18.514  1.00 50.83           H  
ATOM   3935  HG2 PRO C 289      33.789  57.347  16.852  1.00 51.50           H  
ATOM   3936  HG3 PRO C 289      34.358  58.491  18.073  1.00 51.50           H  
ATOM   3937  HD2 PRO C 289      31.566  58.231  16.917  1.00 52.18           H  
ATOM   3938  HD3 PRO C 289      32.482  59.702  17.329  1.00 52.18           H  
ATOM   3939  N   ILE C 290      32.447  58.758  22.003  1.00 51.74           N  
ATOM   3940  CA  ILE C 290      33.025  59.438  23.164  1.00 51.74           C  
ATOM   3941  C   ILE C 290      32.643  58.658  24.459  1.00 52.56           C  
ATOM   3942  O   ILE C 290      32.136  57.535  24.417  1.00 51.27           O  
ATOM   3943  CB  ILE C 290      32.623  60.940  23.182  1.00 51.23           C  
ATOM   3944  CG1 ILE C 290      31.099  61.132  23.339  1.00 50.92           C  
ATOM   3945  CG2 ILE C 290      33.175  61.665  21.951  1.00 51.43           C  
ATOM   3946  CD1 ILE C 290      30.660  62.588  23.341  1.00 49.71           C  
ATOM   3947  H   ILE C 290      31.461  58.546  22.049  1.00 51.74           H  
ATOM   3948  HA  ILE C 290      34.120  59.371  23.098  1.00 51.74           H  
ATOM   3949  HB  ILE C 290      33.102  61.424  24.041  1.00 51.23           H  
ATOM   3950 HG12 ILE C 290      30.555  60.613  22.544  1.00 50.92           H  
ATOM   3951 HG13 ILE C 290      30.775  60.682  24.285  1.00 50.92           H  
ATOM   3952 HG21 ILE C 290      34.246  61.469  21.828  1.00 51.43           H  
ATOM   3953 HG22 ILE C 290      32.661  61.356  21.038  1.00 51.43           H  
ATOM   3954 HG23 ILE C 290      33.060  62.747  22.058  1.00 51.43           H  
ATOM   3955 HD11 ILE C 290      31.290  63.194  23.997  1.00 49.71           H  
ATOM   3956 HD12 ILE C 290      30.699  63.015  22.335  1.00 49.71           H  
ATOM   3957 HD13 ILE C 290      29.628  62.663  23.693  1.00 49.71           H  
ATOM   3958  N   ASP C 291      32.923  59.273  25.600  1.00 54.27           N  
ATOM   3959  CA  ASP C 291      32.728  58.702  26.928  1.00 56.85           C  
ATOM   3960  C   ASP C 291      31.236  58.744  27.396  1.00 55.93           C  
ATOM   3961  O   ASP C 291      30.324  59.031  26.622  1.00 54.75           O  
ATOM   3962  CB  ASP C 291      33.645  59.354  27.956  1.00 60.64           C  
ATOM   3963  CG  ASP C 291      33.255  60.793  27.879  1.00 65.61           C  
ATOM   3964  OD1 ASP C 291      32.255  61.178  28.524  1.00 67.77           O  
ATOM   3965  OD2 ASP C 291      33.876  61.519  27.061  1.00 67.95           O1-
ATOM   3966  H   ASP C 291      33.251  60.228  25.582  1.00 54.27           H  
ATOM   3967  HA  ASP C 291      32.998  57.639  26.855  1.00 56.85           H  
ATOM   3968  HB2 ASP C 291      34.695  59.231  27.687  1.00 60.64           H  
ATOM   3969  HB3 ASP C 291      33.499  58.970  28.970  1.00 60.64           H  
ATOM   3970  N   ASP C 292      31.043  58.107  28.546  1.00 56.72           N  
ATOM   3971  CA  ASP C 292      29.874  58.077  29.414  1.00 57.54           C  
ATOM   3972  C   ASP C 292      29.712  59.217  30.461  1.00 58.35           C  
ATOM   3973  O   ASP C 292      28.878  59.091  31.360  1.00 58.49           O  
ATOM   3974  CB  ASP C 292      29.793  56.713  30.116  1.00  0.00           C  
ATOM   3975  CG  ASP C 292      29.925  55.644  29.069  1.00  0.00           C  
ATOM   3976  OD1 ASP C 292      28.957  55.043  28.610  1.00  0.00           O  
ATOM   3977  OD2 ASP C 292      31.193  55.475  28.592  1.00  0.00           O1-
ATOM   3978  H   ASP C 292      31.711  57.336  28.612  1.00 56.72           H  
ATOM   3979  HA  ASP C 292      29.006  58.185  28.749  1.00 57.54           H  
ATOM   3980  HB2 ASP C 292      28.842  56.597  30.649  1.00  0.00           H  
ATOM   3981  HB3 ASP C 292      30.598  56.604  30.852  1.00  0.00           H  
ATOM   3982  N   VAL C 293      30.339  60.370  30.232  1.00 58.52           N  
ATOM   3983  CA  VAL C 293      30.087  61.597  31.004  1.00 59.88           C  
ATOM   3984  C   VAL C 293      29.698  62.762  30.051  1.00 59.08           C  
ATOM   3985  O   VAL C 293      28.784  63.528  30.357  1.00 59.20           O  
ATOM   3986  CB  VAL C 293      31.193  61.926  32.030  1.00 61.23           C  
ATOM   3987  CG1 VAL C 293      32.591  62.098  31.443  1.00 61.28           C  
ATOM   3988  CG2 VAL C 293      30.830  63.165  32.856  1.00 59.62           C  
ATOM   3989  H   VAL C 293      30.993  60.444  29.466  1.00 58.52           H  
ATOM   3990  HA  VAL C 293      29.172  61.418  31.583  1.00 59.88           H  
ATOM   3991  HB  VAL C 293      31.247  61.078  32.726  1.00 61.23           H  
ATOM   3992 HG11 VAL C 293      32.940  61.168  30.985  1.00 61.28           H  
ATOM   3993 HG12 VAL C 293      32.627  62.899  30.699  1.00 61.28           H  
ATOM   3994 HG13 VAL C 293      33.310  62.349  32.231  1.00 61.28           H  
ATOM   3995 HG21 VAL C 293      30.871  64.078  32.252  1.00 59.62           H  
ATOM   3996 HG22 VAL C 293      29.822  63.079  33.275  1.00 59.62           H  
ATOM   3997 HG23 VAL C 293      31.527  63.288  33.692  1.00 59.62           H  
ATOM   3998  N   LEU C 294      30.402  62.888  28.926  1.00 57.43           N  
ATOM   3999  CA  LEU C 294      30.079  63.884  27.916  1.00 55.85           C  
ATOM   4000  C   LEU C 294      28.725  63.529  27.263  1.00 55.02           C  
ATOM   4001  O   LEU C 294      27.990  64.412  26.809  1.00 54.12           O  
ATOM   4002  CB  LEU C 294      31.144  64.021  26.827  1.00 55.61           C  
ATOM   4003  CG  LEU C 294      32.474  64.653  27.285  1.00 56.60           C  
ATOM   4004  CD1 LEU C 294      33.428  64.755  26.089  1.00 56.08           C  
ATOM   4005  CD2 LEU C 294      32.292  66.039  27.906  1.00 56.40           C  
ATOM   4006  H   LEU C 294      31.202  62.289  28.779  1.00 57.43           H  
ATOM   4007  HA  LEU C 294      29.921  64.835  28.433  1.00 55.85           H  
ATOM   4008  HB2 LEU C 294      31.349  63.031  26.399  1.00 55.61           H  
ATOM   4009  HB3 LEU C 294      30.735  64.628  26.007  1.00 55.61           H  
ATOM   4010  HG  LEU C 294      32.938  64.004  28.037  1.00 56.60           H  
ATOM   4011 HD11 LEU C 294      33.571  63.781  25.611  1.00 56.08           H  
ATOM   4012 HD12 LEU C 294      33.042  65.445  25.332  1.00 56.08           H  
ATOM   4013 HD13 LEU C 294      34.411  65.118  26.407  1.00 56.08           H  
ATOM   4014 HD21 LEU C 294      31.731  66.703  27.240  1.00 56.40           H  
ATOM   4015 HD22 LEU C 294      31.760  65.981  28.861  1.00 56.40           H  
ATOM   4016 HD23 LEU C 294      33.262  66.505  28.109  1.00 56.40           H  
ATOM   4017  N   ARG C 295      28.406  62.231  27.220  1.00 52.88           N  
ATOM   4018  CA  ARG C 295      27.119  61.795  26.679  1.00 52.17           C  
ATOM   4019  C   ARG C 295      25.961  62.329  27.571  1.00 52.44           C  
ATOM   4020  O   ARG C 295      24.850  62.543  27.102  1.00 54.75           O  
ATOM   4021  CB  ARG C 295      27.037  60.264  26.591  1.00 52.56           C  
ATOM   4022  CG  ARG C 295      26.382  59.760  25.298  1.00 50.78           C  
ATOM   4023  CD  ARG C 295      27.330  59.794  24.093  1.00 53.03           C  
ATOM   4024  NE  ARG C 295      26.775  59.121  22.901  1.00 51.81           N  
ATOM   4025  CZ  ARG C 295      26.584  57.809  22.761  1.00 50.80           C  
ATOM   4026  NH1 ARG C 295      26.839  56.967  23.752  1.00 50.21           N  
ATOM   4027  NH2 ARG C 295      26.118  57.340  21.613  1.00 49.51           N1+
ATOM   4028  H   ARG C 295      29.065  61.547  27.562  1.00 52.88           H  
ATOM   4029  HA  ARG C 295      27.012  62.262  25.693  1.00 52.17           H  
ATOM   4030  HB2 ARG C 295      28.027  59.811  26.675  1.00 52.56           H  
ATOM   4031  HB3 ARG C 295      26.461  59.875  27.440  1.00 52.56           H  
ATOM   4032  HG2 ARG C 295      25.473  60.329  25.082  1.00 50.78           H  
ATOM   4033  HG3 ARG C 295      26.043  58.736  25.473  1.00 50.78           H  
ATOM   4034  HD2 ARG C 295      28.297  59.332  24.319  1.00 53.03           H  
ATOM   4035  HD3 ARG C 295      27.536  60.831  23.805  1.00 53.03           H  
ATOM   4036  HE  ARG C 295      26.551  59.702  22.106  1.00 51.81           H  
ATOM   4037 HH11 ARG C 295      27.194  57.315  24.631  1.00 50.21           H  
ATOM   4038 HH12 ARG C 295      26.677  55.978  23.629  1.00 50.21           H  
ATOM   4039 HH21 ARG C 295      25.911  57.974  20.855  1.00 49.51           H  
ATOM   4040 HH22 ARG C 295      25.969  56.347  21.496  1.00 49.51           H  
ATOM   4041  N   ILE C 296      26.227  62.455  28.870  1.00 51.85           N  
ATOM   4042  CA  ILE C 296      25.240  62.936  29.846  1.00 53.24           C  
ATOM   4043  C   ILE C 296      25.146  64.479  29.697  1.00 55.33           C  
ATOM   4044  O   ILE C 296      24.086  65.071  29.948  1.00 56.06           O  
ATOM   4045  CB  ILE C 296      25.611  62.538  31.299  1.00 53.06           C  
ATOM   4046  CG1 ILE C 296      25.773  61.008  31.436  1.00 52.68           C  
ATOM   4047  CG2 ILE C 296      24.559  63.046  32.298  1.00 53.40           C  
ATOM   4048  CD1 ILE C 296      26.336  60.583  32.785  1.00 54.12           C  
ATOM   4049  H   ILE C 296      27.153  62.238  29.211  1.00 51.85           H  
ATOM   4050  HA  ILE C 296      24.263  62.518  29.573  1.00 53.24           H  
ATOM   4051  HB  ILE C 296      26.566  63.010  31.561  1.00 53.06           H  
ATOM   4052 HG12 ILE C 296      24.806  60.516  31.279  1.00 52.68           H  
ATOM   4053 HG13 ILE C 296      26.453  60.630  30.665  1.00 52.68           H  
ATOM   4054 HG21 ILE C 296      24.495  64.135  32.287  1.00 53.40           H  
ATOM   4055 HG22 ILE C 296      23.568  62.642  32.069  1.00 53.40           H  
ATOM   4056 HG23 ILE C 296      24.808  62.772  33.326  1.00 53.40           H  
ATOM   4057 HD11 ILE C 296      27.265  61.116  33.006  1.00 54.12           H  
ATOM   4058 HD12 ILE C 296      25.632  60.771  33.598  1.00 54.12           H  
ATOM   4059 HD13 ILE C 296      26.551  59.510  32.779  1.00 54.12           H  
ATOM   4060  N   GLN C 297      26.270  65.110  29.354  1.00 56.55           N  
ATOM   4061  CA  GLN C 297      26.323  66.557  29.182  1.00 57.90           C  
ATOM   4062  C   GLN C 297      25.536  66.952  27.914  1.00 57.09           C  
ATOM   4063  O   GLN C 297      24.825  67.950  27.905  1.00 58.56           O  
ATOM   4064  CB  GLN C 297      27.758  67.084  29.081  1.00 60.80           C  
ATOM   4065  CG  GLN C 297      28.519  66.998  30.404  1.00 63.30           C  
ATOM   4066  CD  GLN C 297      28.116  68.118  31.337  1.00 64.97           C  
ATOM   4067  NE2 GLN C 297      28.676  69.208  31.258  1.00 66.61           N  
ATOM   4068  OE1 GLN C 297      27.125  67.877  32.192  1.00 65.51           O  
ATOM   4069  H   GLN C 297      27.100  64.561  29.184  1.00 56.55           H  
ATOM   4070  HA  GLN C 297      25.799  67.013  30.029  1.00 57.90           H  
ATOM   4071  HB2 GLN C 297      28.306  66.520  28.320  1.00 60.80           H  
ATOM   4072  HB3 GLN C 297      27.741  68.125  28.731  1.00 60.80           H  
ATOM   4073  HG2 GLN C 297      29.595  67.081  30.208  1.00 63.30           H  
ATOM   4074  HG3 GLN C 297      28.361  66.042  30.912  1.00 63.30           H  
ATOM   4075 HE21 GLN C 297      28.388  69.968  31.858  1.00 66.61           H  
ATOM   4076 HE22 GLN C 297      29.424  69.345  30.593  1.00 66.61           H  
ATOM   4077  N   LEU C 298      25.687  66.172  26.839  1.00 54.94           N  
ATOM   4078  CA  LEU C 298      25.022  66.460  25.560  1.00 53.63           C  
ATOM   4079  C   LEU C 298      23.472  66.412  25.674  1.00 52.10           C  
ATOM   4080  O   LEU C 298      22.763  66.940  24.820  1.00 52.05           O  
ATOM   4081  CB  LEU C 298      25.462  65.471  24.466  1.00 53.99           C  
ATOM   4082  CG  LEU C 298      26.865  65.753  23.892  1.00 54.41           C  
ATOM   4083  CD1 LEU C 298      27.370  64.530  23.124  1.00 55.00           C  
ATOM   4084  CD2 LEU C 298      26.869  66.965  22.960  1.00 53.57           C  
ATOM   4085  H   LEU C 298      26.288  65.361  26.885  1.00 54.94           H  
ATOM   4086  HA  LEU C 298      25.271  67.492  25.293  1.00 53.63           H  
ATOM   4087  HB2 LEU C 298      25.433  64.454  24.881  1.00 53.99           H  
ATOM   4088  HB3 LEU C 298      24.738  65.476  23.639  1.00 53.99           H  
ATOM   4089  HG  LEU C 298      27.564  65.950  24.713  1.00 54.41           H  
ATOM   4090 HD11 LEU C 298      27.426  63.656  23.780  1.00 55.00           H  
ATOM   4091 HD12 LEU C 298      26.708  64.280  22.290  1.00 55.00           H  
ATOM   4092 HD13 LEU C 298      28.371  64.711  22.719  1.00 55.00           H  
ATOM   4093 HD21 LEU C 298      26.209  66.804  22.101  1.00 53.57           H  
ATOM   4094 HD22 LEU C 298      26.540  67.871  23.473  1.00 53.57           H  
ATOM   4095 HD23 LEU C 298      27.877  67.154  22.574  1.00 53.57           H  
ATOM   4096  N   LEU C 299      22.992  65.718  26.701  1.00 50.08           N  
ATOM   4097  CA  LEU C 299      21.561  65.598  27.001  1.00 47.94           C  
ATOM   4098  C   LEU C 299      20.970  66.923  27.563  1.00 46.79           C  
ATOM   4099  O   LEU C 299      19.754  67.086  27.635  1.00 46.28           O  
ATOM   4100  CB  LEU C 299      21.324  64.471  28.033  1.00 47.66           C  
ATOM   4101  CG  LEU C 299      20.303  63.393  27.620  1.00 47.24           C  
ATOM   4102  CD1 LEU C 299      18.915  63.966  27.364  1.00 47.08           C  
ATOM   4103  CD2 LEU C 299      20.783  62.589  26.413  1.00 47.56           C  
ATOM   4104  H   LEU C 299      23.635  65.221  27.302  1.00 50.08           H  
ATOM   4105  HA  LEU C 299      21.053  65.408  26.050  1.00 47.94           H  
ATOM   4106  HB2 LEU C 299      22.264  63.949  28.254  1.00 47.66           H  
ATOM   4107  HB3 LEU C 299      20.996  64.897  28.991  1.00 47.66           H  
ATOM   4108  HG  LEU C 299      20.218  62.694  28.461  1.00 47.24           H  
ATOM   4109 HD11 LEU C 299      18.530  64.477  28.252  1.00 47.08           H  
ATOM   4110 HD12 LEU C 299      18.919  64.676  26.534  1.00 47.08           H  
ATOM   4111 HD13 LEU C 299      18.216  63.167  27.103  1.00 47.08           H  
ATOM   4112 HD21 LEU C 299      20.792  63.195  25.502  1.00 47.56           H  
ATOM   4113 HD22 LEU C 299      21.792  62.198  26.579  1.00 47.56           H  
ATOM   4114 HD23 LEU C 299      20.122  61.735  26.235  1.00 47.56           H  
ATOM   4115  N   LYS C 300      21.852  67.767  28.099  1.00 46.09           N  
ATOM   4116  CA  LYS C 300      21.472  69.021  28.753  1.00 46.11           C  
ATOM   4117  C   LYS C 300      21.483  70.213  27.771  1.00 44.12           C  
ATOM   4118  O   LYS C 300      20.947  71.281  28.060  1.00 44.30           O  
ATOM   4119  CB  LYS C 300      22.439  69.341  29.904  1.00 48.61           C  
ATOM   4120  CG  LYS C 300      22.517  68.218  30.941  1.00 51.14           C  
ATOM   4121  CD  LYS C 300      23.640  68.461  31.947  1.00 54.07           C  
ATOM   4122  CE  LYS C 300      23.856  67.229  32.811  1.00 56.29           C  
ATOM   4123  NZ  LYS C 300      25.062  67.415  33.642  1.00 57.09           N1+
ATOM   4124  H   LYS C 300      22.833  67.527  28.080  1.00 46.09           H  
ATOM   4125  HA  LYS C 300      20.449  68.924  29.138  1.00 46.11           H  
ATOM   4126  HB2 LYS C 300      23.440  69.533  29.496  1.00 48.61           H  
ATOM   4127  HB3 LYS C 300      22.131  70.270  30.399  1.00 48.61           H  
ATOM   4128  HG2 LYS C 300      21.559  68.130  31.462  1.00 51.14           H  
ATOM   4129  HG3 LYS C 300      22.695  67.260  30.443  1.00 51.14           H  
ATOM   4130  HD2 LYS C 300      23.400  69.328  32.575  1.00 54.07           H  
ATOM   4131  HD3 LYS C 300      24.565  68.702  31.409  1.00 54.07           H  
ATOM   4132  HE2 LYS C 300      24.034  66.338  32.208  1.00 56.29           H  
ATOM   4133  HE3 LYS C 300      23.020  67.049  33.492  1.00 56.29           H  
ATOM   4134  HZ1 LYS C 300      25.893  67.604  33.036  1.00 57.09           H  
ATOM   4135  HZ2 LYS C 300      24.993  68.208  34.287  1.00 57.09           H  
ATOM   4136  HZ3 LYS C 300      25.305  66.572  34.174  1.00 57.09           H  
ATOM   4137  N   ILE C 301      22.232  70.053  26.675  1.00 42.05           N  
ATOM   4138  CA  ILE C 301      22.516  71.144  25.749  1.00 41.53           C  
ATOM   4139  C   ILE C 301      21.308  71.213  24.780  1.00 40.86           C  
ATOM   4140  O   ILE C 301      21.221  70.507  23.761  1.00 40.34           O  
ATOM   4141  CB  ILE C 301      23.872  70.945  25.033  1.00 41.25           C  
ATOM   4142  CG1 ILE C 301      25.024  70.958  26.067  1.00 41.85           C  
ATOM   4143  CG2 ILE C 301      24.091  72.049  23.996  1.00 41.34           C  
ATOM   4144  CD1 ILE C 301      26.392  70.639  25.481  1.00 41.53           C  
ATOM   4145  H   ILE C 301      22.609  69.138  26.474  1.00 42.05           H  
ATOM   4146  HA  ILE C 301      22.557  72.081  26.321  1.00 41.53           H  
ATOM   4147  HB  ILE C 301      23.871  69.976  24.518  1.00 41.25           H  
ATOM   4148 HG12 ILE C 301      25.070  71.936  26.563  1.00 41.85           H  
ATOM   4149 HG13 ILE C 301      24.821  70.225  26.853  1.00 41.85           H  
ATOM   4150 HG21 ILE C 301      23.312  72.046  23.228  1.00 41.34           H  
ATOM   4151 HG22 ILE C 301      24.089  73.032  24.478  1.00 41.34           H  
ATOM   4152 HG23 ILE C 301      25.044  71.930  23.476  1.00 41.34           H  
ATOM   4153 HD11 ILE C 301      26.368  69.706  24.913  1.00 41.53           H  
ATOM   4154 HD12 ILE C 301      26.748  71.438  24.823  1.00 41.53           H  
ATOM   4155 HD13 ILE C 301      27.127  70.527  26.285  1.00 41.53           H  
ATOM   4156  N   GLY C 302      20.352  72.056  25.162  1.00 40.88           N  
ATOM   4157  CA  GLY C 302      19.038  72.157  24.553  1.00 40.51           C  
ATOM   4158  C   GLY C 302      18.903  73.138  23.382  1.00 39.18           C  
ATOM   4159  O   GLY C 302      17.814  73.629  23.102  1.00 39.00           O  
ATOM   4160  H   GLY C 302      20.522  72.675  25.942  1.00 40.88           H  
ATOM   4161  HA2 GLY C 302      18.754  71.167  24.185  1.00 40.51           H  
ATOM   4162  HA3 GLY C 302      18.341  72.461  25.341  1.00 40.51           H  
ATOM   4163  N   SER C 303      19.965  73.246  22.602  1.00 38.52           N  
ATOM   4164  CA  SER C 303      19.959  74.000  21.359  1.00 38.55           C  
ATOM   4165  C   SER C 303      21.075  73.462  20.454  1.00 38.48           C  
ATOM   4166  O   SER C 303      22.234  73.345  20.869  1.00 38.58           O  
ATOM   4167  CB  SER C 303      20.242  75.491  21.568  1.00 38.69           C  
ATOM   4168  OG  SER C 303      20.127  76.202  20.332  1.00 38.64           O  
ATOM   4169  H   SER C 303      20.812  72.752  22.844  1.00 38.52           H  
ATOM   4170  HA  SER C 303      18.987  73.878  20.867  1.00 38.55           H  
ATOM   4171  HB2 SER C 303      21.259  75.650  21.938  1.00 38.69           H  
ATOM   4172  HB3 SER C 303      19.558  75.935  22.298  1.00 38.69           H  
ATOM   4173  HG  SER C 303      19.182  76.486  20.276  1.00 38.64           H  
ATOM   4174  N   ALA C 304      20.722  73.235  19.190  1.00 38.42           N  
ATOM   4175  CA  ALA C 304      21.687  72.846  18.170  1.00 37.11           C  
ATOM   4176  C   ALA C 304      22.809  73.894  18.013  1.00 37.14           C  
ATOM   4177  O   ALA C 304      23.922  73.549  17.649  1.00 37.43           O  
ATOM   4178  CB  ALA C 304      20.997  72.660  16.827  1.00 37.41           C  
ATOM   4179  H   ALA C 304      19.743  73.263  18.945  1.00 38.42           H  
ATOM   4180  HA  ALA C 304      22.150  71.908  18.495  1.00 37.11           H  
ATOM   4181  HB1 ALA C 304      20.219  71.892  16.891  1.00 37.41           H  
ATOM   4182  HB2 ALA C 304      20.520  73.589  16.491  1.00 37.41           H  
ATOM   4183  HB3 ALA C 304      21.717  72.363  16.057  1.00 37.41           H  
ATOM   4184  N   ILE C 305      22.473  75.169  18.255  1.00 37.22           N  
ATOM   4185  CA  ILE C 305      23.418  76.270  18.017  1.00 37.13           C  
ATOM   4186  C   ILE C 305      24.563  76.192  19.072  1.00 36.75           C  
ATOM   4187  O   ILE C 305      25.669  76.664  18.846  1.00 36.46           O  
ATOM   4188  CB  ILE C 305      22.704  77.642  18.038  1.00 37.97           C  
ATOM   4189  CG1 ILE C 305      21.508  77.721  17.058  1.00 38.16           C  
ATOM   4190  CG2 ILE C 305      23.682  78.795  17.765  1.00 38.34           C  
ATOM   4191  CD1 ILE C 305      21.847  77.457  15.596  1.00 38.45           C  
ATOM   4192  H   ILE C 305      21.554  75.367  18.625  1.00 37.22           H  
ATOM   4193  HA  ILE C 305      23.890  76.092  17.042  1.00 37.13           H  
ATOM   4194  HB  ILE C 305      22.297  77.803  19.046  1.00 37.97           H  
ATOM   4195 HG12 ILE C 305      20.727  77.016  17.368  1.00 38.16           H  
ATOM   4196 HG13 ILE C 305      21.053  78.716  17.134  1.00 38.16           H  
ATOM   4197 HG21 ILE C 305      24.388  78.917  18.592  1.00 38.34           H  
ATOM   4198 HG22 ILE C 305      24.260  78.627  16.850  1.00 38.34           H  
ATOM   4199 HG23 ILE C 305      23.148  79.746  17.660  1.00 38.34           H  
ATOM   4200 HD11 ILE C 305      22.597  78.160  15.222  1.00 38.45           H  
ATOM   4201 HD12 ILE C 305      22.218  76.439  15.446  1.00 38.45           H  
ATOM   4202 HD13 ILE C 305      20.949  77.572  14.980  1.00 38.45           H  
ATOM   4203  N   GLN C 306      24.231  75.627  20.231  1.00 36.83           N  
ATOM   4204  CA  GLN C 306      25.193  75.399  21.302  1.00 37.54           C  
ATOM   4205  C   GLN C 306      25.918  74.054  21.038  1.00 37.53           C  
ATOM   4206  O   GLN C 306      27.091  73.892  21.360  1.00 37.88           O  
ATOM   4207  CB  GLN C 306      24.496  75.320  22.660  1.00 37.97           C  
ATOM   4208  CG  GLN C 306      23.903  76.649  23.125  1.00 38.81           C  
ATOM   4209  CD  GLN C 306      22.981  76.444  24.315  1.00 38.79           C  
ATOM   4210  OE1 GLN C 306      22.328  75.407  24.472  1.00 38.54           O  
ATOM   4211  NE2 GLN C 306      22.902  77.473  25.152  1.00 39.62           N  
ATOM   4212  H   GLN C 306      23.291  75.280  20.352  1.00 36.83           H  
ATOM   4213  HA  GLN C 306      25.947  76.195  21.291  1.00 37.54           H  
ATOM   4214  HB2 GLN C 306      23.708  74.561  22.615  1.00 37.97           H  
ATOM   4215  HB3 GLN C 306      25.207  74.971  23.420  1.00 37.97           H  
ATOM   4216  HG2 GLN C 306      23.306  77.115  22.333  1.00 38.81           H  
ATOM   4217  HG3 GLN C 306      24.710  77.343  23.385  1.00 38.81           H  
ATOM   4218 HE21 GLN C 306      22.290  77.426  25.954  1.00 39.62           H  
ATOM   4219 HE22 GLN C 306      23.454  78.303  24.985  1.00 39.62           H  
ATOM   4220  N   ARG C 307      25.139  73.059  20.617  1.00 37.43           N  
ATOM   4221  CA  ARG C 307      25.612  71.685  20.452  1.00 36.89           C  
ATOM   4222  C   ARG C 307      26.584  71.576  19.263  1.00 37.18           C  
ATOM   4223  O   ARG C 307      27.620  70.929  19.398  1.00 38.38           O  
ATOM   4224  CB  ARG C 307      24.439  70.708  20.326  1.00 36.69           C  
ATOM   4225  CG  ARG C 307      24.674  69.427  21.139  1.00 36.46           C  
ATOM   4226  CD  ARG C 307      23.538  68.417  20.978  1.00 36.14           C  
ATOM   4227  NE  ARG C 307      22.266  69.002  21.447  1.00 36.52           N  
ATOM   4228  CZ  ARG C 307      21.288  69.510  20.695  1.00 37.00           C  
ATOM   4229  NH1 ARG C 307      21.300  69.349  19.373  1.00 36.28           N  
ATOM   4230  NH2 ARG C 307      20.277  70.163  21.271  1.00 37.31           N1+
ATOM   4231  H   ARG C 307      24.157  73.237  20.460  1.00 37.43           H  
ATOM   4232  HA  ARG C 307      26.196  71.459  21.354  1.00 36.89           H  
ATOM   4233  HB2 ARG C 307      23.527  71.176  20.708  1.00 36.69           H  
ATOM   4234  HB3 ARG C 307      24.244  70.464  19.276  1.00 36.69           H  
ATOM   4235  HG2 ARG C 307      24.759  69.691  22.200  1.00 36.46           H  
ATOM   4236  HG3 ARG C 307      25.625  68.963  20.862  1.00 36.46           H  
ATOM   4237  HD2 ARG C 307      23.731  67.543  21.608  1.00 36.14           H  
ATOM   4238  HD3 ARG C 307      23.450  68.045  19.956  1.00 36.14           H  
ATOM   4239  HE  ARG C 307      22.209  69.137  22.446  1.00 36.52           H  
ATOM   4240 HH11 ARG C 307      22.063  68.856  18.931  1.00 36.28           H  
ATOM   4241 HH12 ARG C 307      20.547  69.719  18.812  1.00 36.28           H  
ATOM   4242 HH21 ARG C 307      20.253  70.271  22.275  1.00 37.31           H  
ATOM   4243 HH22 ARG C 307      19.536  70.549  20.704  1.00 37.31           H  
ATOM   4244  N   LEU C 308      26.269  72.208  18.136  1.00 37.44           N  
ATOM   4245  CA  LEU C 308      27.100  72.134  16.922  1.00 37.81           C  
ATOM   4246  C   LEU C 308      28.539  72.631  17.221  1.00 38.31           C  
ATOM   4247  O   LEU C 308      29.512  72.192  16.620  1.00 39.09           O  
ATOM   4248  CB  LEU C 308      26.527  73.008  15.792  1.00 38.34           C  
ATOM   4249  CG  LEU C 308      25.289  72.423  15.084  1.00 38.11           C  
ATOM   4250  CD1 LEU C 308      24.521  73.526  14.349  1.00 38.55           C  
ATOM   4251  CD2 LEU C 308      25.665  71.336  14.080  1.00 38.56           C  
ATOM   4252  H   LEU C 308      25.393  72.708  18.090  1.00 37.44           H  
ATOM   4253  HA  LEU C 308      27.178  71.089  16.626  1.00 37.81           H  
ATOM   4254  HB2 LEU C 308      26.279  73.993  16.208  1.00 38.34           H  
ATOM   4255  HB3 LEU C 308      27.309  73.183  15.044  1.00 38.34           H  
ATOM   4256  HG  LEU C 308      24.618  71.980  15.827  1.00 38.11           H  
ATOM   4257 HD11 LEU C 308      24.212  74.320  15.036  1.00 38.55           H  
ATOM   4258 HD12 LEU C 308      25.131  73.980  13.561  1.00 38.55           H  
ATOM   4259 HD13 LEU C 308      23.617  73.122  13.882  1.00 38.55           H  
ATOM   4260 HD21 LEU C 308      26.299  71.738  13.282  1.00 38.56           H  
ATOM   4261 HD22 LEU C 308      26.201  70.516  14.561  1.00 38.56           H  
ATOM   4262 HD23 LEU C 308      24.768  70.916  13.613  1.00 38.56           H  
ATOM   4263  N   ARG C 309      28.616  73.615  18.116  1.00 38.53           N  
ATOM   4264  CA  ARG C 309      29.898  74.186  18.516  1.00 39.48           C  
ATOM   4265  C   ARG C 309      30.670  73.165  19.392  1.00 40.42           C  
ATOM   4266  O   ARG C 309      31.894  73.154  19.417  1.00 41.21           O  
ATOM   4267  CB  ARG C 309      29.695  75.492  19.292  1.00 38.77           C  
ATOM   4268  CG  ARG C 309      29.155  76.624  18.405  1.00 38.04           C  
ATOM   4269  CD  ARG C 309      28.582  77.769  19.229  1.00 38.08           C  
ATOM   4270  NE  ARG C 309      29.608  78.442  20.045  1.00 38.40           N  
ATOM   4271  CZ  ARG C 309      30.126  79.649  19.823  1.00 39.83           C  
ATOM   4272  NH1 ARG C 309      30.866  80.233  20.752  1.00 41.10           N  
ATOM   4273  NH2 ARG C 309      29.922  80.282  18.672  1.00 40.21           N1+
ATOM   4274  H   ARG C 309      27.764  73.955  18.538  1.00 38.53           H  
ATOM   4275  HA  ARG C 309      30.496  74.361  17.613  1.00 39.48           H  
ATOM   4276  HB2 ARG C 309      29.008  75.316  20.129  1.00 38.77           H  
ATOM   4277  HB3 ARG C 309      30.645  75.811  19.738  1.00 38.77           H  
ATOM   4278  HG2 ARG C 309      28.359  76.246  17.753  1.00 38.04           H  
ATOM   4279  HG3 ARG C 309      29.959  76.992  17.757  1.00 38.04           H  
ATOM   4280  HD2 ARG C 309      27.838  77.388  19.936  1.00 38.08           H  
ATOM   4281  HD3 ARG C 309      28.056  78.493  18.601  1.00 38.08           H  
ATOM   4282  HE  ARG C 309      29.799  78.007  20.937  1.00 38.40           H  
ATOM   4283 HH11 ARG C 309      31.032  79.766  21.632  1.00 41.10           H  
ATOM   4284 HH12 ARG C 309      31.264  81.145  20.581  1.00 41.10           H  
ATOM   4285 HH21 ARG C 309      29.366  79.848  17.948  1.00 40.21           H  
ATOM   4286 HH22 ARG C 309      30.323  81.197  18.521  1.00 40.21           H  
ATOM   4287  N   CYS C 310      29.935  72.382  20.164  1.00 41.74           N  
ATOM   4288  CA  CYS C 310      30.494  71.364  21.070  1.00 43.84           C  
ATOM   4289  C   CYS C 310      30.901  70.143  20.214  1.00 43.62           C  
ATOM   4290  O   CYS C 310      31.930  69.516  20.457  1.00 44.97           O  
ATOM   4291  CB  CYS C 310      29.469  70.963  22.138  1.00 44.64           C  
ATOM   4292  SG  CYS C 310      30.194  70.068  23.551  1.00 49.00           S  
ATOM   4293  H   CYS C 310      28.928  72.446  20.112  1.00 41.74           H  
ATOM   4294  HA  CYS C 310      31.397  71.790  21.523  1.00 43.84           H  
ATOM   4295  HB2 CYS C 310      28.682  70.328  21.719  1.00 44.64           H  
ATOM   4296  HB3 CYS C 310      28.981  71.856  22.544  1.00 44.64           H  
ATOM   4297  HG  CYS C 310      29.047  69.884  24.220  1.00 49.00           H  
ATOM   4298  N   GLU C 311      30.056  69.799  19.247  1.00 43.32           N  
ATOM   4299  CA  GLU C 311      30.305  68.685  18.335  1.00 43.26           C  
ATOM   4300  C   GLU C 311      31.597  68.993  17.533  1.00 42.53           C  
ATOM   4301  O   GLU C 311      32.423  68.128  17.303  1.00 42.58           O  
ATOM   4302  CB  GLU C 311      29.104  68.456  17.410  1.00 44.14           C  
ATOM   4303  CG  GLU C 311      27.884  67.913  18.167  1.00 44.99           C  
ATOM   4304  CD  GLU C 311      26.535  68.376  17.646  1.00 46.52           C  
ATOM   4305  OE1 GLU C 311      25.580  68.378  18.457  1.00 45.80           O  
ATOM   4306  OE2 GLU C 311      26.436  68.745  16.446  1.00 48.25           O1-
ATOM   4307  H   GLU C 311      29.190  70.310  19.155  1.00 43.32           H  
ATOM   4308  HA  GLU C 311      30.503  67.793  18.943  1.00 43.26           H  
ATOM   4309  HB2 GLU C 311      28.860  69.393  16.897  1.00 44.14           H  
ATOM   4310  HB3 GLU C 311      29.377  67.742  16.623  1.00 44.14           H  
ATOM   4311  HG2 GLU C 311      27.932  68.192  19.227  1.00 44.99           H  
ATOM   4312  HG3 GLU C 311      27.901  66.816  18.143  1.00 44.99           H  
ATOM   4313  N   LEU C 312      31.733  70.237  17.094  1.00 42.18           N  
ATOM   4314  CA  LEU C 312      32.949  70.683  16.424  1.00 42.67           C  
ATOM   4315  C   LEU C 312      34.164  70.642  17.367  1.00 43.19           C  
ATOM   4316  O   LEU C 312      35.250  70.284  16.940  1.00 44.34           O  
ATOM   4317  CB  LEU C 312      32.833  72.117  15.888  1.00 42.25           C  
ATOM   4318  CG  LEU C 312      32.152  72.190  14.517  1.00 41.80           C  
ATOM   4319  CD1 LEU C 312      31.816  73.641  14.177  1.00 42.51           C  
ATOM   4320  CD2 LEU C 312      33.039  71.595  13.425  1.00 41.80           C  
ATOM   4321  H   LEU C 312      30.969  70.890  17.195  1.00 42.18           H  
ATOM   4322  HA  LEU C 312      33.158  69.960  15.629  1.00 42.67           H  
ATOM   4323  HB2 LEU C 312      32.284  72.733  16.610  1.00 42.25           H  
ATOM   4324  HB3 LEU C 312      33.830  72.572  15.804  1.00 42.25           H  
ATOM   4325  HG  LEU C 312      31.215  71.628  14.556  1.00 41.80           H  
ATOM   4326 HD11 LEU C 312      31.156  74.070  14.938  1.00 42.51           H  
ATOM   4327 HD12 LEU C 312      32.717  74.260  14.125  1.00 42.51           H  
ATOM   4328 HD13 LEU C 312      31.302  73.708  13.213  1.00 42.51           H  
ATOM   4329 HD21 LEU C 312      33.982  72.142  13.337  1.00 41.80           H  
ATOM   4330 HD22 LEU C 312      33.273  70.543  13.603  1.00 41.80           H  
ATOM   4331 HD23 LEU C 312      32.527  71.642  12.463  1.00 41.80           H  
ATOM   4332  N   ASP C 313      33.977  71.093  18.599  1.00 43.54           N  
ATOM   4333  CA  ASP C 313      35.068  71.204  19.572  1.00 45.44           C  
ATOM   4334  C   ASP C 313      35.616  69.785  19.891  1.00 46.02           C  
ATOM   4335  O   ASP C 313      36.816  69.609  20.126  1.00 47.19           O  
ATOM   4336  CB  ASP C 313      34.610  71.926  20.832  1.00 45.30           C  
ATOM   4337  CG  ASP C 313      35.837  72.003  21.694  1.00 46.34           C  
ATOM   4338  OD1 ASP C 313      35.874  71.286  22.709  1.00 47.28           O  
ATOM   4339  OD2 ASP C 313      36.814  72.637  21.270  1.00 47.23           O1-
ATOM   4340  H   ASP C 313      33.051  71.386  18.877  1.00 43.54           H  
ATOM   4341  HA  ASP C 313      35.876  71.750  19.066  1.00 45.44           H  
ATOM   4342  HB2 ASP C 313      33.811  71.381  21.344  1.00 45.30           H  
ATOM   4343  HB3 ASP C 313      34.251  72.936  20.610  1.00 45.30           H  
ATOM   4344  N   ILE C 314      34.726  68.796  19.872  1.00 44.91           N  
ATOM   4345  CA  ILE C 314      35.110  67.406  20.105  1.00 45.64           C  
ATOM   4346  C   ILE C 314      35.846  66.899  18.830  1.00 47.32           C  
ATOM   4347  O   ILE C 314      36.898  66.269  18.927  1.00 49.39           O  
ATOM   4348  CB  ILE C 314      33.870  66.547  20.460  1.00 44.24           C  
ATOM   4349  CG1 ILE C 314      33.382  66.898  21.887  1.00 43.58           C  
ATOM   4350  CG2 ILE C 314      34.156  65.045  20.351  1.00 43.76           C  
ATOM   4351  CD1 ILE C 314      32.001  66.344  22.211  1.00 42.32           C  
ATOM   4352  H   ILE C 314      33.765  69.008  19.645  1.00 44.91           H  
ATOM   4353  HA  ILE C 314      35.837  67.385  20.926  1.00 45.64           H  
ATOM   4354  HB  ILE C 314      33.065  66.779  19.750  1.00 44.24           H  
ATOM   4355 HG12 ILE C 314      34.100  66.526  22.628  1.00 43.58           H  
ATOM   4356 HG13 ILE C 314      33.344  67.985  22.015  1.00 43.58           H  
ATOM   4357 HG21 ILE C 314      34.470  64.762  19.341  1.00 43.76           H  
ATOM   4358 HG22 ILE C 314      34.937  64.735  21.052  1.00 43.76           H  
ATOM   4359 HG23 ILE C 314      33.256  64.464  20.562  1.00 43.76           H  
ATOM   4360 HD11 ILE C 314      31.263  66.667  21.470  1.00 42.32           H  
ATOM   4361 HD12 ILE C 314      32.003  65.252  22.247  1.00 42.32           H  
ATOM   4362 HD13 ILE C 314      31.674  66.703  23.192  1.00 42.32           H  
ATOM   4363  N   MET C 315      35.224  67.100  17.668  1.00 47.77           N  
ATOM   4364  CA  MET C 315      35.723  66.504  16.435  1.00 48.76           C  
ATOM   4365  C   MET C 315      37.037  67.153  15.938  1.00 50.48           C  
ATOM   4366  O   MET C 315      37.810  66.511  15.237  1.00 51.76           O  
ATOM   4367  CB  MET C 315      34.693  66.555  15.301  1.00 49.45           C  
ATOM   4368  CG  MET C 315      33.572  65.542  15.519  1.00 48.84           C  
ATOM   4369  SD  MET C 315      32.487  65.512  14.059  1.00 49.40           S  
ATOM   4370  CE  MET C 315      31.184  64.440  14.706  1.00 49.07           C  
ATOM   4371  H   MET C 315      34.388  67.668  17.654  1.00 47.77           H  
ATOM   4372  HA  MET C 315      35.976  65.459  16.661  1.00 48.76           H  
ATOM   4373  HB2 MET C 315      35.198  66.332  14.351  1.00 49.45           H  
ATOM   4374  HB3 MET C 315      34.284  67.569  15.209  1.00 49.45           H  
ATOM   4375  HG2 MET C 315      32.985  65.797  16.405  1.00 48.84           H  
ATOM   4376  HG3 MET C 315      33.987  64.538  15.656  1.00 48.84           H  
ATOM   4377  HE1 MET C 315      31.599  63.480  15.021  1.00 49.07           H  
ATOM   4378  HE2 MET C 315      30.678  64.921  15.548  1.00 49.07           H  
ATOM   4379  HE3 MET C 315      30.452  64.257  13.915  1.00 49.07           H  
ATOM   4380  N   ASN C 316      37.174  68.457  16.158  1.00 51.50           N  
ATOM   4381  CA  ASN C 316      38.328  69.238  15.699  1.00 53.56           C  
ATOM   4382  C   ASN C 316      39.518  69.237  16.703  1.00 55.36           C  
ATOM   4383  O   ASN C 316      40.437  70.033  16.521  1.00 57.38           O  
ATOM   4384  CB  ASN C 316      37.951  70.689  15.364  1.00 53.70           C  
ATOM   4385  CG  ASN C 316      37.033  70.953  14.177  1.00 52.49           C  
ATOM   4386  OD1 ASN C 316      36.812  72.117  13.836  1.00 51.53           O  
ATOM   4387  ND2 ASN C 316      36.489  69.910  13.556  1.00 52.72           N  
ATOM   4388  H   ASN C 316      36.440  68.959  16.637  1.00 51.50           H  
ATOM   4389  HA  ASN C 316      38.719  68.752  14.795  1.00 53.56           H  
ATOM   4390  HB2 ASN C 316      38.864  71.258  15.139  1.00 53.70           H  
ATOM   4391  HB3 ASN C 316      37.503  71.170  16.242  1.00 53.70           H  
ATOM   4392 HD21 ASN C 316      36.697  68.972  13.868  1.00 52.72           H  
ATOM   4393 HD22 ASN C 316      35.869  70.056  12.773  1.00 52.72           H  
ATOM   4394  N   LYS C 317      39.627  68.165  17.493  1.00 55.76           N  
ATOM   4395  CA  LYS C 317      40.481  68.196  18.681  1.00 57.20           C  
ATOM   4396  C   LYS C 317      40.781  66.799  19.251  1.00 58.77           C  
ATOM   4397  O   LYS C 317      41.924  66.511  19.576  1.00 61.51           O  
ATOM   4398  CB  LYS C 317      39.924  69.103  19.793  1.00  0.00           C  
ATOM   4399  CG  LYS C 317      40.983  69.416  20.858  1.00  0.00           C  
ATOM   4400  CD  LYS C 317      40.644  70.585  21.791  1.00  0.00           C  
ATOM   4401  CE  LYS C 317      39.480  70.345  22.742  1.00  0.00           C  
ATOM   4402  NZ  LYS C 317      38.221  70.656  22.104  1.00  0.00           N1+
ATOM   4403  H   LYS C 317      39.280  67.266  17.158  1.00 55.76           H  
ATOM   4404  HA  LYS C 317      41.444  68.602  18.343  1.00 57.20           H  
ATOM   4405  HB2 LYS C 317      39.073  68.604  20.268  1.00  0.00           H  
ATOM   4406  HB3 LYS C 317      39.561  70.043  19.361  1.00  0.00           H  
ATOM   4407  HG2 LYS C 317      41.928  69.664  20.359  1.00  0.00           H  
ATOM   4408  HG3 LYS C 317      41.177  68.520  21.461  1.00  0.00           H  
ATOM   4409  HD2 LYS C 317      40.489  71.499  21.205  1.00  0.00           H  
ATOM   4410  HD3 LYS C 317      41.536  70.765  22.406  1.00  0.00           H  
ATOM   4411  HE2 LYS C 317      39.556  71.013  23.606  1.00  0.00           H  
ATOM   4412  HE3 LYS C 317      39.434  69.312  23.097  1.00  0.00           H  
ATOM   4413  HZ1 LYS C 317      38.111  71.626  21.720  1.00  0.00           H  
ATOM   4414  HZ2 LYS C 317      37.897  70.054  21.327  1.00  0.00           H  
ATOM   4415  HZ3 LYS C 317      37.386  70.662  22.743  1.00  0.00           H  
ATOM   4416  N   CYS C 318      39.768  65.963  19.454  1.00 59.27           N  
ATOM   4417  CA  CYS C 318      39.961  64.695  20.178  1.00 60.17           C  
ATOM   4418  C   CYS C 318      40.507  63.657  19.170  1.00 60.54           C  
ATOM   4419  O   CYS C 318      39.770  63.117  18.338  1.00 60.28           O  
ATOM   4420  CB  CYS C 318      38.673  64.167  20.816  1.00 59.56           C  
ATOM   4421  SG  CYS C 318      38.101  65.252  22.174  1.00 62.13           S  
ATOM   4422  H   CYS C 318      38.856  66.171  19.074  1.00 59.27           H  
ATOM   4423  HA  CYS C 318      40.713  64.850  20.961  1.00 60.17           H  
ATOM   4424  HB2 CYS C 318      38.841  63.169  21.235  1.00 59.56           H  
ATOM   4425  HB3 CYS C 318      37.867  64.080  20.081  1.00 59.56           H  
ATOM   4426  HG  CYS C 318      37.046  64.503  22.527  1.00 62.13           H  
ATOM   4427  N   THR C 319      41.824  63.473  19.194  1.00 61.49           N  
ATOM   4428  CA  THR C 319      42.569  62.739  18.180  1.00 61.97           C  
ATOM   4429  C   THR C 319      42.692  61.234  18.473  1.00 61.63           C  
ATOM   4430  O   THR C 319      43.020  60.464  17.566  1.00 61.44           O  
ATOM   4431  CB  THR C 319      43.987  63.312  17.975  1.00 64.82           C  
ATOM   4432  OG1 THR C 319      44.599  63.550  19.245  1.00 66.53           O  
ATOM   4433  CG2 THR C 319      43.962  64.616  17.184  1.00 67.06           C  
ATOM   4434  H   THR C 319      42.358  63.850  19.964  1.00 61.49           H  
ATOM   4435  HA  THR C 319      42.015  62.811  17.237  1.00 61.97           H  
ATOM   4436  HB  THR C 319      44.618  62.593  17.438  1.00 64.82           H  
ATOM   4437 HG21 THR C 319      43.517  64.471  16.195  1.00 67.06           H  
ATOM   4438 HG22 THR C 319      43.399  65.392  17.710  1.00 67.06           H  
ATOM   4439 HG23 THR C 319      44.978  65.003  17.053  1.00 67.06           H  
ATOM   4440  HG1 THR C 319      45.471  63.956  19.083  1.00 66.53           H  
ATOM   4441  N   SER C 320      42.509  60.822  19.730  1.00 60.43           N  
ATOM   4442  CA  SER C 320      42.713  59.438  20.140  1.00 57.75           C  
ATOM   4443  C   SER C 320      41.690  58.933  21.168  1.00 56.16           C  
ATOM   4444  O   SER C 320      40.952  59.703  21.794  1.00 56.28           O  
ATOM   4445  CB  SER C 320      44.143  59.199  20.619  1.00 58.34           C  
ATOM   4446  OG  SER C 320      44.441  59.992  21.767  1.00 58.83           O  
ATOM   4447  H   SER C 320      42.235  61.491  20.435  1.00 60.43           H  
ATOM   4448  HA  SER C 320      42.538  58.823  19.257  1.00 57.75           H  
ATOM   4449  HB2 SER C 320      44.862  59.464  19.836  1.00 58.34           H  
ATOM   4450  HB3 SER C 320      44.290  58.148  20.879  1.00 58.34           H  
ATOM   4451  HG  SER C 320      45.300  59.599  22.099  1.00 58.83           H  
ATOM   4452  N   LEU C 321      41.647  57.606  21.307  1.00 54.16           N  
ATOM   4453  CA  LEU C 321      40.745  56.900  22.202  1.00 50.97           C  
ATOM   4454  C   LEU C 321      41.591  55.969  23.110  1.00 50.34           C  
ATOM   4455  O   LEU C 321      42.444  55.217  22.650  1.00 49.42           O  
ATOM   4456  CB  LEU C 321      39.733  56.040  21.427  1.00 49.67           C  
ATOM   4457  CG  LEU C 321      38.850  56.800  20.416  1.00 48.72           C  
ATOM   4458  CD1 LEU C 321      37.964  55.814  19.656  1.00 48.39           C  
ATOM   4459  CD2 LEU C 321      37.966  57.857  21.075  1.00 47.41           C  
ATOM   4460  H   LEU C 321      42.300  57.046  20.778  1.00 54.16           H  
ATOM   4461  HA  LEU C 321      40.221  57.628  22.821  1.00 50.97           H  
ATOM   4462  HB2 LEU C 321      40.280  55.256  20.885  1.00 49.67           H  
ATOM   4463  HB3 LEU C 321      39.092  55.513  22.147  1.00 49.67           H  
ATOM   4464  HG  LEU C 321      39.493  57.297  19.679  1.00 48.72           H  
ATOM   4465 HD11 LEU C 321      38.563  55.050  19.151  1.00 48.39           H  
ATOM   4466 HD12 LEU C 321      37.262  55.312  20.328  1.00 48.39           H  
ATOM   4467 HD13 LEU C 321      37.378  56.336  18.893  1.00 48.39           H  
ATOM   4468 HD21 LEU C 321      37.399  57.439  21.914  1.00 47.41           H  
ATOM   4469 HD22 LEU C 321      38.564  58.691  21.443  1.00 47.41           H  
ATOM   4470 HD23 LEU C 321      37.251  58.273  20.358  1.00 47.41           H  
ATOM   4471  N   CYS C 322      41.257  55.996  24.395  1.00 50.58           N  
ATOM   4472  CA  CYS C 322      41.932  55.265  25.468  1.00 51.38           C  
ATOM   4473  C   CYS C 322      40.939  54.266  26.092  1.00 50.00           C  
ATOM   4474  O   CYS C 322      39.726  54.375  25.930  1.00 49.19           O  
ATOM   4475  CB  CYS C 322      42.441  56.179  26.590  1.00 53.39           C  
ATOM   4476  SG  CYS C 322      43.824  57.229  26.063  1.00 56.21           S  
ATOM   4477  H   CYS C 322      40.437  56.516  24.676  1.00 50.58           H  
ATOM   4478  HA  CYS C 322      42.746  54.680  25.036  1.00 51.38           H  
ATOM   4479  HB2 CYS C 322      42.792  55.585  27.438  1.00 53.39           H  
ATOM   4480  HB3 CYS C 322      41.638  56.828  26.957  1.00 53.39           H  
ATOM   4481  HG  CYS C 322      44.080  57.753  27.274  1.00 56.21           H  
ATOM   4482  N   CYS C 323      41.503  53.315  26.836  1.00 50.15           N  
ATOM   4483  CA  CYS C 323      40.750  52.357  27.654  1.00 49.64           C  
ATOM   4484  C   CYS C 323      40.116  53.127  28.845  1.00 50.34           C  
ATOM   4485  O   CYS C 323      40.728  53.972  29.467  1.00 52.39           O  
ATOM   4486  CB  CYS C 323      41.728  51.289  28.196  1.00 49.93           C  
ATOM   4487  SG  CYS C 323      40.925  49.879  29.060  1.00 48.38           S1-
ATOM   4488  H   CYS C 323      42.508  53.224  26.821  1.00 50.15           H  
ATOM   4489  HA  CYS C 323      39.967  51.917  27.024  1.00 49.64           H  
ATOM   4490  HB2 CYS C 323      42.448  51.794  28.855  1.00 49.93           H  
ATOM   4491  HB3 CYS C 323      42.332  50.925  27.357  1.00 49.93           H  
ATOM   4492  N   LYS C 324      38.886  52.756  29.176  1.00 50.51           N  
ATOM   4493  CA  LYS C 324      38.187  53.331  30.320  1.00 52.33           C  
ATOM   4494  C   LYS C 324      38.678  52.698  31.638  1.00 53.67           C  
ATOM   4495  O   LYS C 324      38.573  53.333  32.686  1.00 54.42           O  
ATOM   4496  CB  LYS C 324      36.658  53.166  30.186  1.00 53.34           C  
ATOM   4497  CG  LYS C 324      35.869  53.892  31.282  1.00 55.61           C  
ATOM   4498  CD  LYS C 324      34.356  53.666  31.220  1.00 56.59           C  
ATOM   4499  CE  LYS C 324      33.568  54.722  30.458  1.00 58.66           C  
ATOM   4500  NZ  LYS C 324      33.443  54.408  29.037  1.00 58.60           N1+
ATOM   4501  H   LYS C 324      38.416  52.041  28.640  1.00 50.51           H  
ATOM   4502  HA  LYS C 324      38.449  54.390  30.373  1.00 52.33           H  
ATOM   4503  HB2 LYS C 324      36.340  53.554  29.214  1.00 53.34           H  
ATOM   4504  HB3 LYS C 324      36.402  52.100  30.207  1.00 53.34           H  
ATOM   4505  HG2 LYS C 324      36.192  53.508  32.255  1.00 55.61           H  
ATOM   4506  HG3 LYS C 324      36.103  54.961  31.277  1.00 55.61           H  
ATOM   4507  HD2 LYS C 324      33.997  53.710  32.258  1.00 56.59           H  
ATOM   4508  HD3 LYS C 324      34.123  52.654  30.869  1.00 56.59           H  
ATOM   4509  HE2 LYS C 324      33.990  55.727  30.545  1.00 58.66           H  
ATOM   4510  HE3 LYS C 324      32.545  54.745  30.850  1.00 58.66           H  
ATOM   4511  HZ1 LYS C 324      34.210  54.720  28.414  1.00 58.60           H  
ATOM   4512  HZ2 LYS C 324      33.263  53.404  28.864  1.00 58.60           H  
ATOM   4513  HZ3 LYS C 324      32.564  54.863  28.676  1.00 58.60           H  
ATOM   4514  N   GLN C 325      39.043  51.419  31.581  1.00 54.43           N  
ATOM   4515  CA  GLN C 325      39.262  50.642  32.797  1.00 56.85           C  
ATOM   4516  C   GLN C 325      40.649  50.943  33.403  1.00 60.39           C  
ATOM   4517  O   GLN C 325      40.807  50.933  34.626  1.00 62.68           O  
ATOM   4518  CB  GLN C 325      39.039  49.150  32.544  1.00 56.55           C  
ATOM   4519  CG  GLN C 325      39.211  48.255  33.772  1.00 59.15           C  
ATOM   4520  CD  GLN C 325      38.214  48.575  34.864  1.00 60.42           C  
ATOM   4521  OE1 GLN C 325      37.098  48.052  34.898  1.00 60.75           O  
ATOM   4522  NE2 GLN C 325      38.615  49.464  35.764  1.00 61.89           N  
ATOM   4523  H   GLN C 325      39.175  51.004  30.670  1.00 54.43           H  
ATOM   4524  HA  GLN C 325      38.523  50.997  33.525  1.00 56.85           H  
ATOM   4525  HB2 GLN C 325      38.028  49.008  32.139  1.00 56.55           H  
ATOM   4526  HB3 GLN C 325      39.727  48.806  31.769  1.00 56.55           H  
ATOM   4527  HG2 GLN C 325      40.231  48.316  34.167  1.00 59.15           H  
ATOM   4528  HG3 GLN C 325      39.056  47.208  33.486  1.00 59.15           H  
ATOM   4529 HE21 GLN C 325      39.538  49.868  35.698  1.00 61.89           H  
ATOM   4530 HE22 GLN C 325      37.997  49.738  36.514  1.00 61.89           H  
ATOM   4531  N   CYS C 326      41.659  51.154  32.558  1.00 62.65           N  
ATOM   4532  CA  CYS C 326      43.035  51.421  33.003  1.00 66.02           C  
ATOM   4533  C   CYS C 326      43.598  52.815  32.586  1.00 66.62           C  
ATOM   4534  O   CYS C 326      44.752  53.127  32.885  1.00 69.37           O  
ATOM   4535  CB  CYS C 326      43.999  50.249  32.708  1.00 68.31           C  
ATOM   4536  SG  CYS C 326      44.146  49.812  30.925  1.00 67.84           S1-
ATOM   4537  H   CYS C 326      41.481  51.179  31.564  1.00 62.65           H  
ATOM   4538  HA  CYS C 326      43.005  51.504  34.099  1.00 66.02           H  
ATOM   4539  HB2 CYS C 326      43.648  49.383  33.285  1.00 68.31           H  
ATOM   4540  HB3 CYS C 326      44.981  50.494  33.130  1.00 68.31           H  
ATOM   4541  N   GLN C 327      42.756  53.611  31.935  1.00 65.95           N  
ATOM   4542  CA  GLN C 327      42.914  55.056  31.719  1.00 66.32           C  
ATOM   4543  C   GLN C 327      44.033  55.430  30.718  1.00 67.58           C  
ATOM   4544  O   GLN C 327      43.795  56.116  29.727  1.00 66.99           O  
ATOM   4545  CB  GLN C 327      43.062  55.817  33.045  1.00 67.21           C  
ATOM   4546  CG  GLN C 327      42.898  57.326  32.864  1.00 68.13           C  
ATOM   4547  CD  GLN C 327      42.795  58.005  34.210  1.00 70.62           C  
ATOM   4548  OE1 GLN C 327      41.706  58.236  34.730  1.00 73.21           O  
ATOM   4549  NE2 GLN C 327      43.948  58.299  34.799  1.00 71.21           N  
ATOM   4550  H   GLN C 327      41.930  53.189  31.535  1.00 65.95           H  
ATOM   4551  HA  GLN C 327      41.971  55.368  31.255  1.00 66.32           H  
ATOM   4552  HB2 GLN C 327      42.305  55.455  33.754  1.00 67.21           H  
ATOM   4553  HB3 GLN C 327      44.033  55.611  33.512  1.00 67.21           H  
ATOM   4554  HG2 GLN C 327      41.984  57.554  32.303  1.00 68.13           H  
ATOM   4555  HG3 GLN C 327      43.737  57.750  32.301  1.00 68.13           H  
ATOM   4556 HE21 GLN C 327      43.953  58.731  35.712  1.00 71.21           H  
ATOM   4557 HE22 GLN C 327      44.820  58.091  34.335  1.00 71.21           H  
ATOM   4558  N   GLU C 328      45.261  55.029  31.035  1.00 70.43           N  
ATOM   4559  CA  GLU C 328      46.472  55.543  30.383  1.00 72.39           C  
ATOM   4560  C   GLU C 328      46.792  54.797  29.061  1.00 70.38           C  
ATOM   4561  O   GLU C 328      47.688  55.162  28.303  1.00 72.19           O  
ATOM   4562  CB  GLU C 328      47.693  55.411  31.313  1.00 77.62           C  
ATOM   4563  CG  GLU C 328      47.489  55.955  32.727  1.00 80.91           C  
ATOM   4564  CD  GLU C 328      47.036  57.391  32.782  1.00 82.64           C  
ATOM   4565  OE1 GLU C 328      46.261  57.729  33.703  1.00 82.31           O  
ATOM   4566  OE2 GLU C 328      47.451  58.196  31.915  1.00 84.41           O1-
ATOM   4567  H   GLU C 328      45.382  54.343  31.767  1.00 70.43           H  
ATOM   4568  HA  GLU C 328      46.294  56.591  30.115  1.00 72.39           H  
ATOM   4569  HB2 GLU C 328      47.974  54.353  31.397  1.00 77.62           H  
ATOM   4570  HB3 GLU C 328      48.551  55.913  30.848  1.00 77.62           H  
ATOM   4571  HG2 GLU C 328      48.437  55.888  33.273  1.00 80.91           H  
ATOM   4572  HG3 GLU C 328      46.774  55.329  33.272  1.00 80.91           H  
ATOM   4573  N   THR C 329      46.065  53.706  28.829  1.00 66.89           N  
ATOM   4574  CA  THR C 329      46.353  52.792  27.730  1.00 65.28           C  
ATOM   4575  C   THR C 329      45.569  53.282  26.496  1.00 62.16           C  
ATOM   4576  O   THR C 329      44.349  53.129  26.408  1.00 60.61           O  
ATOM   4577  CB  THR C 329      45.939  51.354  28.088  1.00 65.07           C  
ATOM   4578  OG1 THR C 329      46.631  50.942  29.275  1.00 67.52           O  
ATOM   4579  CG2 THR C 329      46.308  50.355  27.002  1.00 63.04           C  
ATOM   4580  H   THR C 329      45.261  53.512  29.410  1.00 66.89           H  
ATOM   4581  HA  THR C 329      47.432  52.821  27.536  1.00 65.28           H  
ATOM   4582  HB  THR C 329      44.861  51.306  28.276  1.00 65.07           H  
ATOM   4583 HG21 THR C 329      45.791  50.566  26.063  1.00 63.04           H  
ATOM   4584 HG22 THR C 329      47.388  50.362  26.821  1.00 63.04           H  
ATOM   4585 HG23 THR C 329      46.053  49.338  27.317  1.00 63.04           H  
ATOM   4586  HG1 THR C 329      45.944  50.571  29.882  1.00 67.52           H  
ATOM   4587  N   GLU C 330      46.312  53.820  25.526  1.00 60.69           N  
ATOM   4588  CA  GLU C 330      45.754  54.386  24.300  1.00 57.81           C  
ATOM   4589  C   GLU C 330      45.496  53.189  23.353  1.00 55.08           C  
ATOM   4590  O   GLU C 330      46.307  52.278  23.232  1.00 56.08           O  
ATOM   4591  CB  GLU C 330      46.691  55.419  23.674  1.00 59.61           C  
ATOM   4592  CG  GLU C 330      45.968  56.303  22.656  1.00 59.29           C  
ATOM   4593  CD  GLU C 330      46.887  57.402  22.177  1.00 60.83           C  
ATOM   4594  OE1 GLU C 330      47.962  57.081  21.637  1.00 61.00           O  
ATOM   4595  OE2 GLU C 330      46.507  58.592  22.307  1.00 62.24           O1-
ATOM   4596  H   GLU C 330      47.317  53.765  25.609  1.00 60.69           H  
ATOM   4597  HA  GLU C 330      44.804  54.853  24.558  1.00 57.81           H  
ATOM   4598  HB2 GLU C 330      47.108  56.058  24.463  1.00 59.61           H  
ATOM   4599  HB3 GLU C 330      47.545  54.918  23.201  1.00 59.61           H  
ATOM   4600  HG2 GLU C 330      45.070  56.746  23.099  1.00 59.29           H  
ATOM   4601  HG3 GLU C 330      45.649  55.714  21.789  1.00 59.29           H  
ATOM   4602  N   ILE C 331      44.305  53.180  22.761  1.00 52.05           N  
ATOM   4603  CA  ILE C 331      43.829  52.069  21.944  1.00 50.61           C  
ATOM   4604  C   ILE C 331      43.986  52.401  20.446  1.00 49.82           C  
ATOM   4605  O   ILE C 331      44.389  51.529  19.677  1.00 49.94           O  
ATOM   4606  CB  ILE C 331      42.367  51.694  22.296  1.00 48.71           C  
ATOM   4607  CG1 ILE C 331      42.187  51.335  23.789  1.00 49.09           C  
ATOM   4608  CG2 ILE C 331      41.841  50.553  21.414  1.00 47.75           C  
ATOM   4609  CD1 ILE C 331      43.042  50.178  24.285  1.00 50.15           C  
ATOM   4610  H   ILE C 331      43.685  53.966  22.893  1.00 52.05           H  
ATOM   4611  HA  ILE C 331      44.478  51.208  22.127  1.00 50.61           H  
ATOM   4612  HB  ILE C 331      41.725  52.565  22.103  1.00 48.71           H  
ATOM   4613 HG12 ILE C 331      42.408  52.216  24.401  1.00 49.09           H  
ATOM   4614 HG13 ILE C 331      41.134  51.094  23.975  1.00 49.09           H  
ATOM   4615 HG21 ILE C 331      41.725  50.880  20.376  1.00 47.75           H  
ATOM   4616 HG22 ILE C 331      42.513  49.690  21.419  1.00 47.75           H  
ATOM   4617 HG23 ILE C 331      40.857  50.216  21.757  1.00 47.75           H  
ATOM   4618 HD11 ILE C 331      42.899  49.280  23.680  1.00 50.15           H  
ATOM   4619 HD12 ILE C 331      44.103  50.436  24.277  1.00 50.15           H  
ATOM   4620 HD13 ILE C 331      42.774  49.926  25.315  1.00 50.15           H  
ATOM   4621  N   THR C 332      43.534  53.580  20.029  1.00 49.51           N  
ATOM   4622  CA  THR C 332      43.476  53.912  18.601  1.00 49.75           C  
ATOM   4623  C   THR C 332      43.287  55.424  18.391  1.00 49.89           C  
ATOM   4624  O   THR C 332      43.145  56.190  19.343  1.00 49.00           O  
ATOM   4625  CB  THR C 332      42.423  53.077  17.835  1.00 48.14           C  
ATOM   4626  OG1 THR C 332      42.720  53.082  16.434  1.00 49.14           O  
ATOM   4627  CG2 THR C 332      40.984  53.524  18.051  1.00 47.25           C  
ATOM   4628  H   THR C 332      43.259  54.268  20.716  1.00 49.51           H  
ATOM   4629  HA  THR C 332      44.467  53.675  18.188  1.00 49.75           H  
ATOM   4630  HB  THR C 332      42.494  52.034  18.154  1.00 48.14           H  
ATOM   4631 HG21 THR C 332      40.726  53.534  19.114  1.00 47.25           H  
ATOM   4632 HG22 THR C 332      40.797  54.514  17.626  1.00 47.25           H  
ATOM   4633 HG23 THR C 332      40.302  52.837  17.540  1.00 47.25           H  
ATOM   4634  HG1 THR C 332      42.313  52.262  16.070  1.00 49.14           H  
ATOM   4635  N   THR C 333      43.383  55.854  17.135  1.00 51.26           N  
ATOM   4636  CA  THR C 333      43.277  57.261  16.755  1.00 53.56           C  
ATOM   4637  C   THR C 333      41.941  57.546  16.024  1.00 54.32           C  
ATOM   4638  O   THR C 333      41.237  56.633  15.570  1.00 52.82           O  
ATOM   4639  CB  THR C 333      44.485  57.784  15.948  1.00 54.12           C  
ATOM   4640  OG1 THR C 333      44.589  57.130  14.685  1.00 53.96           O  
ATOM   4641  CG2 THR C 333      45.800  57.648  16.712  1.00 55.16           C  
ATOM   4642  H   THR C 333      43.536  55.184  16.395  1.00 51.26           H  
ATOM   4643  HA  THR C 333      43.248  57.842  17.675  1.00 53.56           H  
ATOM   4644  HB  THR C 333      44.338  58.845  15.721  1.00 54.12           H  
ATOM   4645 HG21 THR C 333      45.759  58.175  17.670  1.00 55.16           H  
ATOM   4646 HG22 THR C 333      46.049  56.598  16.898  1.00 55.16           H  
ATOM   4647 HG23 THR C 333      46.625  58.062  16.121  1.00 55.16           H  
ATOM   4648  HG1 THR C 333      45.165  56.350  14.789  1.00 53.96           H  
ATOM   4649  N   LYS C 334      41.627  58.842  15.934  1.00 55.76           N  
ATOM   4650  CA  LYS C 334      40.401  59.342  15.305  1.00 55.66           C  
ATOM   4651  C   LYS C 334      40.289  58.887  13.830  1.00 56.78           C  
ATOM   4652  O   LYS C 334      39.180  58.756  13.306  1.00 56.39           O  
ATOM   4653  CB  LYS C 334      40.389  60.885  15.355  1.00 57.48           C  
ATOM   4654  CG  LYS C 334      39.071  61.523  14.898  1.00 57.27           C  
ATOM   4655  CD  LYS C 334      39.256  62.970  14.418  1.00 57.67           C  
ATOM   4656  CE  LYS C 334      37.960  63.497  13.811  1.00 56.92           C  
ATOM   4657  NZ  LYS C 334      38.226  64.642  12.944  1.00 56.50           N1+
ATOM   4658  H   LYS C 334      42.217  59.513  16.405  1.00 55.76           H  
ATOM   4659  HA  LYS C 334      39.558  58.923  15.863  1.00 55.66           H  
ATOM   4660  HB2 LYS C 334      40.580  61.213  16.382  1.00 57.48           H  
ATOM   4661  HB3 LYS C 334      41.221  61.268  14.749  1.00 57.48           H  
ATOM   4662  HG2 LYS C 334      38.638  60.954  14.073  1.00 57.27           H  
ATOM   4663  HG3 LYS C 334      38.345  61.489  15.719  1.00 57.27           H  
ATOM   4664  HD2 LYS C 334      40.055  62.991  13.666  1.00 57.67           H  
ATOM   4665  HD3 LYS C 334      39.576  63.610  15.248  1.00 57.67           H  
ATOM   4666  HE2 LYS C 334      37.244  63.813  14.576  1.00 56.92           H  
ATOM   4667  HE3 LYS C 334      37.487  62.737  13.184  1.00 56.92           H  
ATOM   4668  HZ1 LYS C 334      38.267  65.575  13.379  1.00 56.50           H  
ATOM   4669  HZ2 LYS C 334      39.016  64.470  12.295  1.00 56.50           H  
ATOM   4670  HZ3 LYS C 334      37.471  64.692  12.212  1.00 56.50           H  
ATOM   4671  N   ASN C 335      41.439  58.817  13.160  1.00 58.17           N  
ATOM   4672  CA  ASN C 335      41.498  58.609  11.712  1.00 59.67           C  
ATOM   4673  C   ASN C 335      41.750  57.143  11.323  1.00 58.51           C  
ATOM   4674  O   ASN C 335      41.953  56.828  10.151  1.00 59.15           O  
ATOM   4675  CB  ASN C 335      42.498  59.555  11.057  1.00 62.55           C  
ATOM   4676  CG  ASN C 335      41.985  60.965  11.218  1.00 64.43           C  
ATOM   4677  ND2 ASN C 335      41.098  61.387  10.475  1.00 66.95           N  
ATOM   4678  OD1 ASN C 335      42.473  61.673  12.234  1.00 63.09           O  
ATOM   4679  H   ASN C 335      42.305  58.923  13.670  1.00 58.17           H  
ATOM   4680  HA  ASN C 335      40.497  58.822  11.310  1.00 59.67           H  
ATOM   4681  HB2 ASN C 335      42.615  59.340   9.989  1.00 62.55           H  
ATOM   4682  HB3 ASN C 335      43.490  59.475  11.516  1.00 62.55           H  
ATOM   4683 HD21 ASN C 335      40.709  62.307  10.624  1.00 66.95           H  
ATOM   4684 HD22 ASN C 335      40.759  60.813   9.716  1.00 66.95           H  
ATOM   4685  N   GLU C 336      41.506  56.256  12.286  1.00 57.30           N  
ATOM   4686  CA  GLU C 336      41.550  54.802  12.106  1.00 56.56           C  
ATOM   4687  C   GLU C 336      40.115  54.217  12.259  1.00 52.77           C  
ATOM   4688  O   GLU C 336      39.911  53.008  12.318  1.00 51.21           O  
ATOM   4689  CB  GLU C 336      42.471  54.156  13.147  1.00 58.38           C  
ATOM   4690  CG  GLU C 336      43.944  54.508  12.965  1.00 64.15           C  
ATOM   4691  CD  GLU C 336      44.671  53.586  12.025  1.00 67.69           C  
ATOM   4692  OE1 GLU C 336      45.817  53.205  12.363  1.00 71.42           O  
ATOM   4693  OE2 GLU C 336      44.096  53.160  10.990  1.00 68.04           O1-
ATOM   4694  H   GLU C 336      41.194  56.586  13.188  1.00 57.30           H  
ATOM   4695  HA  GLU C 336      41.879  54.570  11.090  1.00 56.56           H  
ATOM   4696  HB2 GLU C 336      42.155  54.488  14.144  1.00 58.38           H  
ATOM   4697  HB3 GLU C 336      42.349  53.066  13.139  1.00 58.38           H  
ATOM   4698  HG2 GLU C 336      44.431  54.423  13.945  1.00 64.15           H  
ATOM   4699  HG3 GLU C 336      44.081  55.536  12.618  1.00 64.15           H  
ATOM   4700  N   ILE C 337      39.145  55.120  12.340  1.00 50.95           N  
ATOM   4701  CA  ILE C 337      37.715  54.838  12.478  1.00 49.56           C  
ATOM   4702  C   ILE C 337      37.143  54.882  11.045  1.00 50.69           C  
ATOM   4703  O   ILE C 337      37.652  55.621  10.188  1.00 52.12           O  
ATOM   4704  CB  ILE C 337      37.049  55.901  13.390  1.00 48.18           C  
ATOM   4705  CG1 ILE C 337      37.636  55.869  14.820  1.00 47.48           C  
ATOM   4706  CG2 ILE C 337      35.525  55.770  13.416  1.00 46.28           C  
ATOM   4707  CD1 ILE C 337      37.200  57.042  15.689  1.00 47.40           C  
ATOM   4708  H   ILE C 337      39.380  56.100  12.272  1.00 50.95           H  
ATOM   4709  HA  ILE C 337      37.584  53.835  12.890  1.00 49.56           H  
ATOM   4710  HB  ILE C 337      37.280  56.884  12.971  1.00 48.18           H  
ATOM   4711 HG12 ILE C 337      37.358  54.939  15.324  1.00 47.48           H  
ATOM   4712 HG13 ILE C 337      38.730  55.887  14.770  1.00 47.48           H  
ATOM   4713 HG21 ILE C 337      35.090  55.958  12.430  1.00 46.28           H  
ATOM   4714 HG22 ILE C 337      35.223  54.770  13.737  1.00 46.28           H  
ATOM   4715 HG23 ILE C 337      35.071  56.502  14.089  1.00 46.28           H  
ATOM   4716 HD11 ILE C 337      37.329  57.996  15.169  1.00 47.40           H  
ATOM   4717 HD12 ILE C 337      36.153  56.955  15.989  1.00 47.40           H  
ATOM   4718 HD13 ILE C 337      37.800  57.071  16.603  1.00 47.40           H  
ATOM   4719  N   PHE C 338      36.087  54.104  10.811  1.00 49.54           N  
ATOM   4720  CA  PHE C 338      35.381  54.148   9.536  1.00 49.68           C  
ATOM   4721  C   PHE C 338      33.900  53.764   9.713  1.00 49.10           C  
ATOM   4722  O   PHE C 338      33.526  53.045  10.652  1.00 46.93           O  
ATOM   4723  CB  PHE C 338      36.072  53.339   8.427  1.00 49.64           C  
ATOM   4724  CG  PHE C 338      35.944  51.834   8.520  1.00 48.70           C  
ATOM   4725  CD1 PHE C 338      36.422  51.127   9.617  1.00 48.69           C  
ATOM   4726  CD2 PHE C 338      35.364  51.134   7.475  1.00 48.94           C  
ATOM   4727  CE1 PHE C 338      36.308  49.746   9.672  1.00 48.31           C  
ATOM   4728  CE2 PHE C 338      35.257  49.754   7.518  1.00 49.13           C  
ATOM   4729  CZ  PHE C 338      35.730  49.059   8.621  1.00 48.62           C  
ATOM   4730  H   PHE C 338      35.794  53.447  11.520  1.00 49.54           H  
ATOM   4731  HA  PHE C 338      35.395  55.200   9.220  1.00 49.68           H  
ATOM   4732  HB2 PHE C 338      35.660  53.670   7.464  1.00 49.64           H  
ATOM   4733  HB3 PHE C 338      37.138  53.588   8.393  1.00 49.64           H  
ATOM   4734  HD1 PHE C 338      36.886  51.658  10.435  1.00 48.69           H  
ATOM   4735  HD2 PHE C 338      34.989  51.671   6.616  1.00 48.94           H  
ATOM   4736  HE1 PHE C 338      36.671  49.208  10.535  1.00 48.31           H  
ATOM   4737  HE2 PHE C 338      34.808  49.220   6.694  1.00 49.13           H  
ATOM   4738  HZ  PHE C 338      35.646  47.983   8.659  1.00 48.62           H  
ATOM   4739  N   SER C 339      33.066  54.282   8.808  1.00 49.56           N  
ATOM   4740  CA  SER C 339      31.620  54.068   8.842  1.00 48.39           C  
ATOM   4741  C   SER C 339      31.268  52.786   8.082  1.00 48.69           C  
ATOM   4742  O   SER C 339      31.130  52.774   6.869  1.00 49.23           O  
ATOM   4743  CB  SER C 339      30.858  55.240   8.214  1.00 47.70           C  
ATOM   4744  OG  SER C 339      31.202  56.489   8.815  1.00 49.54           O  
ATOM   4745  H   SER C 339      33.446  54.859   8.071  1.00 49.56           H  
ATOM   4746  HA  SER C 339      31.316  53.951   9.883  1.00 48.39           H  
ATOM   4747  HB2 SER C 339      29.781  55.096   8.342  1.00 47.70           H  
ATOM   4748  HB3 SER C 339      31.053  55.326   7.140  1.00 47.70           H  
ATOM   4749  HG  SER C 339      32.045  56.748   8.386  1.00 49.54           H  
ATOM   4750  N   LEU C 340      31.220  51.685   8.793  1.00 50.41           N  
ATOM   4751  CA  LEU C 340      30.759  50.385   8.264  1.00 51.33           C  
ATOM   4752  C   LEU C 340      29.291  50.145   8.732  1.00 52.27           C  
ATOM   4753  O   LEU C 340      28.906  49.106   9.170  1.00 54.74           O  
ATOM   4754  CB  LEU C 340      31.762  49.302   8.681  1.00 51.19           C  
ATOM   4755  CG  LEU C 340      31.983  48.098   7.740  1.00 51.62           C  
ATOM   4756  CD1 LEU C 340      31.054  46.939   8.071  1.00 50.61           C  
ATOM   4757  CD2 LEU C 340      31.925  48.423   6.249  1.00 51.17           C  
ATOM   4758  H   LEU C 340      31.556  51.692   9.745  1.00 50.41           H  
ATOM   4759  HA  LEU C 340      30.714  50.469   7.174  1.00 51.33           H  
ATOM   4760  HB2 LEU C 340      32.742  49.784   8.789  1.00 51.19           H  
ATOM   4761  HB3 LEU C 340      31.517  48.941   9.684  1.00 51.19           H  
ATOM   4762  HG  LEU C 340      32.997  47.729   7.947  1.00 51.62           H  
ATOM   4763 HD11 LEU C 340      31.164  46.659   9.121  1.00 50.61           H  
ATOM   4764 HD12 LEU C 340      30.009  47.195   7.883  1.00 50.61           H  
ATOM   4765 HD13 LEU C 340      31.305  46.057   7.473  1.00 50.61           H  
ATOM   4766 HD21 LEU C 340      30.900  48.606   5.916  1.00 51.17           H  
ATOM   4767 HD22 LEU C 340      32.528  49.303   6.009  1.00 51.17           H  
ATOM   4768 HD23 LEU C 340      32.312  47.584   5.661  1.00 51.17           H  
ATOM   4769  N   SER C 341      28.504  51.187   8.563  1.00 52.57           N  
ATOM   4770  CA  SER C 341      27.058  51.209   8.802  1.00 52.33           C  
ATOM   4771  C   SER C 341      26.534  52.561   8.270  1.00 53.58           C  
ATOM   4772  O   SER C 341      27.208  53.536   8.359  1.00 53.63           O  
ATOM   4773  CB  SER C 341      26.742  51.128  10.306  1.00 51.59           C  
ATOM   4774  OG  SER C 341      25.339  51.214  10.564  1.00 50.65           O  
ATOM   4775  H   SER C 341      28.912  52.074   8.304  1.00 52.57           H  
ATOM   4776  HA  SER C 341      26.589  50.381   8.262  1.00 52.33           H  
ATOM   4777  HB2 SER C 341      27.228  51.942  10.856  1.00 51.59           H  
ATOM   4778  HB3 SER C 341      27.108  50.183  10.722  1.00 51.59           H  
ATOM   4779  HG  SER C 341      25.179  50.629  11.333  1.00 50.65           H  
ATOM   4780  N   LEU C 342      25.300  52.596   7.852  1.00 55.11           N  
ATOM   4781  CA  LEU C 342      24.659  53.845   7.426  1.00 58.30           C  
ATOM   4782  C   LEU C 342      24.341  54.784   8.620  1.00 59.59           C  
ATOM   4783  O   LEU C 342      24.068  55.942   8.434  1.00 59.73           O  
ATOM   4784  CB  LEU C 342      23.381  53.633   6.604  1.00 58.50           C  
ATOM   4785  CG  LEU C 342      23.600  53.306   5.112  1.00 59.16           C  
ATOM   4786  CD1 LEU C 342      22.239  53.206   4.417  1.00 58.55           C  
ATOM   4787  CD2 LEU C 342      24.455  54.341   4.379  1.00 58.68           C  
ATOM   4788  H   LEU C 342      24.760  51.743   7.839  1.00 55.11           H  
ATOM   4789  HA  LEU C 342      25.396  54.406   6.845  1.00 58.30           H  
ATOM   4790  HB2 LEU C 342      22.782  52.835   7.063  1.00 58.50           H  
ATOM   4791  HB3 LEU C 342      22.759  54.537   6.658  1.00 58.50           H  
ATOM   4792  HG  LEU C 342      24.101  52.337   5.030  1.00 59.16           H  
ATOM   4793 HD11 LEU C 342      21.586  52.495   4.931  1.00 58.55           H  
ATOM   4794 HD12 LEU C 342      21.729  54.175   4.402  1.00 58.55           H  
ATOM   4795 HD13 LEU C 342      22.357  52.872   3.381  1.00 58.55           H  
ATOM   4796 HD21 LEU C 342      24.076  55.355   4.544  1.00 58.68           H  
ATOM   4797 HD22 LEU C 342      25.497  54.306   4.705  1.00 58.68           H  
ATOM   4798 HD23 LEU C 342      24.457  54.152   3.300  1.00 58.68           H  
ATOM   4799  N   CYS C 343      24.478  54.286   9.822  1.00 60.02           N  
ATOM   4800  CA  CYS C 343      24.231  55.090  11.020  1.00 60.89           C  
ATOM   4801  C   CYS C 343      25.318  56.191  11.097  1.00 59.49           C  
ATOM   4802  O   CYS C 343      25.046  57.310  11.435  1.00 58.06           O  
ATOM   4803  CB  CYS C 343      24.282  54.279  12.318  1.00 62.63           C  
ATOM   4804  SG  CYS C 343      22.850  53.168  12.486  1.00 72.82           S  
ATOM   4805  H   CYS C 343      24.833  53.347   9.933  1.00 60.02           H  
ATOM   4806  HA  CYS C 343      23.265  55.597  10.902  1.00 60.89           H  
ATOM   4807  HB2 CYS C 343      24.287  54.946  13.187  1.00 62.63           H  
ATOM   4808  HB3 CYS C 343      25.189  53.668  12.365  1.00 62.63           H  
ATOM   4809  HG  CYS C 343      23.116  52.781  13.742  1.00 72.82           H  
ATOM   4810  N   GLY C 344      26.550  55.796  10.872  1.00 58.23           N  
ATOM   4811  CA  GLY C 344      27.743  56.631  10.931  1.00 54.41           C  
ATOM   4812  C   GLY C 344      28.936  55.743  11.341  1.00 50.66           C  
ATOM   4813  O   GLY C 344      28.977  54.625  10.941  1.00 51.76           O  
ATOM   4814  H   GLY C 344      26.734  54.827  10.657  1.00 58.23           H  
ATOM   4815  HA2 GLY C 344      27.930  57.024   9.927  1.00 54.41           H  
ATOM   4816  HA3 GLY C 344      27.563  57.461  11.613  1.00 54.41           H  
ATOM   4817  N   PRO C 345      29.841  56.249  12.122  1.00 48.55           N  
ATOM   4818  CA  PRO C 345      31.040  55.480  12.527  1.00 47.93           C  
ATOM   4819  C   PRO C 345      30.765  54.393  13.595  1.00 46.43           C  
ATOM   4820  O   PRO C 345      31.626  53.606  13.965  1.00 44.72           O  
ATOM   4821  CB  PRO C 345      31.981  56.538  13.104  1.00 48.25           C  
ATOM   4822  CG  PRO C 345      31.025  57.560  13.698  1.00 49.20           C  
ATOM   4823  CD  PRO C 345      29.891  57.597  12.688  1.00 49.39           C  
ATOM   4824  HA  PRO C 345      31.482  54.985  11.663  1.00 47.93           H
[truncated: 619,464 more chars]
