# Supplementary material for: DegraderTCM: A Computationally Sparing Approach for Predicting Ternary Degradation Complexes
Source: ACS Med Chem Lett. 2023 Dec 13;15(1):45–53. doi: 10.1021/acsmedchemlett.3c00362 (PMC10788944; doi:10.1021/acsmedchemlett.3c00362)
Supplement: Supplementary file 2 — ml3c00362_si_002.zip [file ml3c00362_si_002.zip › TC models/Application_domain/MAPKp38d-181-active.pdb]

HEADER    LIGASE                                                      
REMARK  99                                                                      
REMARK  99 MOE v2022.02 (Chemical Computing Group ULC) Fri Nov 24 15:53:13 2023 
SEQRES   1 C  143  ACE VAL LEU ARG SER VAL ASN SER ARG GLU PRO SER GLN
SEQRES   2 C  143  VAL ILE PHE CAS ASN ARG SER PRO ARG VAL VAL LEU PRO
SEQRES   3 C  143  VAL TRP LEU ASN PHE ASP GLY GLU PRO GLN PRO TYR PRO
SEQRES   4 C  143  THR LEU PRO PRO GLY THR GLY ARG ARG ILE HIS SER TYR
SEQRES   5 C  143  ARG GLY HIS LEU TRP LEU PHE ARG ASP ALA GLY THR HIS
SEQRES   6 C  143  ASP GLY LEU LEU VAL ASN GLN THR GLU LEU PHE VAL PRO
SEQRES   7 C  143  SER LEU ASN VAL ASP GLY GLN PRO ILE PHE ALA ASN ILE
SEQRES   8 C  143  THR LEU PRO VAL TYR THR LEU LYS GLU ARG CYS LEU GLN
SEQRES   9 C  143  VAL VAL ARG SER LEU VAL LYS PRO GLU ASN TYR ARG ARG
SEQRES  10 C  143  LEU ASP ILE VAL ARG SER LEU TYR GLU ASP LEU GLU ASP
SEQRES  11 C  143  HIS PRO ASN VAL GLN LYS ASP LEU GLU ARG LEU THR NME
SEQRES   1 A  295  ACE ILE ASP LEU SER ALA LEU ASN PRO GLU LEU VAL GLN
SEQRES   2 A  295  ALA VAL GLN HIS VAL VAL ILE GLY PRO SER SER LEU ILE
SEQRES   3 A  295  VAL HIS PHE ASN GLU VAL ILE GLY ARG GLY HIS PHE GLY
SEQRES   4 A  295  CYS VAL TYR HIS GLY THR LEU LEU ASP ASN ASP GLY LYS
SEQRES   5 A  295  LYS ILE HIS CYS ALA VAL LYS SER LEU ASN ARG ILE THR
SEQRES   6 A  295  ASP ILE GLY GLU VAL SER GLN PHE LEU THR GLU GLY ILE
SEQRES   7 A  295  ILE MET LYS ASP PHE SER HIS PRO ASN VAL LEU SER LEU
SEQRES   8 A  295  LEU GLY ILE CYS LEU ARG SER GLU GLY SER PRO LEU VAL
SEQRES   9 A  295  VAL LEU PRO TYR MET LYS HIS GLY ASP LEU ARG ASN PHE
SEQRES  10 A  295  ILE ARG ASN GLU THR HIS ASN PRO THR VAL LYS ASP LEU
SEQRES  11 A  295  ILE GLY PHE GLY LEU GLN VAL ALA LYS GLY MET LYS TYR
SEQRES  12 A  295  LEU ALA SER LYS LYS PHE VAL HIS ARG ASP LEU ALA ALA
SEQRES  13 A  295  ARG ASN CYS MET LEU ASP GLU LYS PHE THR VAL LYS VAL
SEQRES  14 A  295  ALA ASP PHE GLY LEU ALA ARG ASP MET TYR ASP LYS GLU
SEQRES  15 A  295  TYR TYR SER VAL HIS ASN LYS THR GLY ALA LYS LEU PRO
SEQRES  16 A  295  VAL LYS TRP MET ALA LEU GLU SER LEU GLN THR GLN LYS
SEQRES  17 A  295  PHE THR THR LYS SER ASP VAL TRP SER PHE GLY VAL LEU
SEQRES  18 A  295  LEU TRP GLU LEU MET THR ARG GLY ALA PRO PRO TYR PRO
SEQRES  19 A  295  ASP VAL ASN THR PHE ASP ILE THR VAL TYR LEU LEU GLN
SEQRES  20 A  295  GLY ARG ARG LEU LEU GLN PRO GLU TYR CYS PRO ASP PRO
SEQRES  21 A  295  LEU TYR GLU VAL MET LEU LYS CYS TRP HIS PRO LYS ALA
SEQRES  22 A  295  GLU MET ARG PRO SER PHE SER GLU LEU VAL SER ARG ILE
SEQRES  23 A  295  SER ALA ILE PHE SER THR PHE ILE NME
HELIX    1   1 LEU C  158  VAL C  166  1               Generated by MOE    9
HELIX    2   2 PRO C  172  TYR C  175  1               Generated by MOE    4
HELIX    3   3 SER C  183  GLU C  189  1               Generated by MOE    7
HELIX    4   4 VAL C  194  THR C  202  1               Generated by MOE    9
HELIX    5   5 PRO A 1060  VAL A 1066  1               Generated by MOE    7
HELIX    6   6 ILE A 1118  ASP A 1133  1               Generated by MOE   16
HELIX    7   7 VAL A 1178  ALA A 1196  1               Generated by MOE   19
HELIX    8   8 ALA A 1207  ASN A 1209  5               Generated by MOE    3
HELIX    9   9 GLY A 1224  ALA A 1226  5               Generated by MOE    3
HELIX   10  10 LYS A 1232  TYR A 1234  5               Generated by MOE    3
HELIX   11  11 VAL A 1247  TRP A 1249  5               Generated by MOE    3
HELIX   12  12 LEU A 1252  THR A 1257  1               Generated by MOE    6
HELIX   13  13 ASP A 1265  THR A 1278  1               Generated by MOE   14
HELIX   14  14 ILE A 1292  LEU A 1297  1               Generated by MOE    6
HELIX   15  15 ASP A 1310  CYS A 1319  1               Generated by MOE   10
HELIX   16  16 GLU A 1332  THR A 1343  1               Generated by MOE   12
SHEET    1       PRO C  71  GLN C  73                  Generated by MOE
SHEET    2       VAL C  74  ARG C  79                  Generated by MOE
SHEET    3       VAL C  84  LEU C  89                  Generated by MOE
SHEET    4       PRO C  95  PRO C  97                  Generated by MOE
SHEET    5       GLY C 106  TYR C 112                  Generated by MOE
SHEET    6       LEU C 116  ASP C 121                  Generated by MOE
SHEET    7       LEU C 129  VAL C 130                  Generated by MOE
SHEET    8       LEU C 135  PHE C 136                  Generated by MOE
SHEET    9       ILE C 147  THR C 152                  Generated by MOE
SHEET   10       VAL A1070  ILE A1071                  Generated by MOE
SHEET   11       LEU A1076  ARG A1086                  Generated by MOE
SHEET   12       CYS A1091  LEU A1097                  Generated by MOE
SHEET   13       ILE A1105  SER A1111                  Generated by MOE
SHEET   14       GLY A1144  GLY A1144                  Generated by MOE
SHEET   15       ILE A1145  CYS A1146                  Generated by MOE
SHEET   16       LEU A1154  PRO A1158                  Generated by MOE
SHEET   17       CYS A1210  LEU A1212                  Generated by MOE
SHEET   18       VAL A1218  LYS A1219                  Generated by MOE
SHEET   19       VAL A1220  VAL A1220                  Generated by MOE
SHEET   20       SER A1236  HIS A1238                  Generated by MOE
SHEET   21       ALA A1243  LEU A1245                  Generated by MOE
ATOM      1  CH3 ACE C  61      28.488  56.891 100.999  1.00  0.00           C  
ATOM      2  C   ACE C  61      28.449  58.392 101.100  1.00  0.00           C  
ATOM      3  O   ACE C  61      29.022  58.989 102.010  1.00  0.00           O  
ATOM      4 HH31 ACE C  61      27.469  56.494 100.968  1.00  0.00           H  
ATOM      5 HH32 ACE C  61      28.997  56.477 101.874  1.00  0.00           H  
ATOM      6 HH33 ACE C  61      29.027  56.583 100.100  1.00  0.00           H  
ATOM      7  N   VAL C  62      27.757  59.009 100.171  1.00 75.59           N  
ATOM      8  CA  VAL C  62      27.547  60.469 100.137  1.00 79.58           C  
ATOM      9  C   VAL C  62      26.205  60.709  99.403  1.00 73.79           C  
ATOM     10  O   VAL C  62      25.322  61.426  99.873  1.00 83.85           O  
ATOM     11  CB  VAL C  62      28.689  61.245  99.416  1.00 83.67           C  
ATOM     12  CG1 VAL C  62      28.354  62.738  99.278  1.00 82.40           C  
ATOM     13  CG2 VAL C  62      30.034  61.124 100.132  1.00 81.89           C  
ATOM     14  H   VAL C  62      27.308  58.465  99.447  1.00 75.59           H  
ATOM     15  HA  VAL C  62      27.437  60.824 101.170  1.00 79.58           H  
ATOM     16  HB  VAL C  62      28.823  60.838  98.405  1.00 83.67           H  
ATOM     17 HG11 VAL C  62      27.478  62.898  98.643  1.00 82.40           H  
ATOM     18 HG12 VAL C  62      28.156  63.190 100.256  1.00 82.40           H  
ATOM     19 HG13 VAL C  62      29.185  63.283  98.817  1.00 82.40           H  
ATOM     20 HG21 VAL C  62      29.966  61.460 101.172  1.00 81.89           H  
ATOM     21 HG22 VAL C  62      30.389  60.092 100.120  1.00 81.89           H  
ATOM     22 HG23 VAL C  62      30.800  61.728  99.633  1.00 81.89           H  
ATOM     23  N   LEU C  63      26.144  60.209  98.170  1.00 64.36           N  
ATOM     24  CA  LEU C  63      24.972  60.342  97.312  1.00 55.28           C  
ATOM     25  C   LEU C  63      23.963  59.242  97.696  1.00 50.97           C  
ATOM     26  O   LEU C  63      24.347  58.105  97.952  1.00 47.18           O  
ATOM     27  CB  LEU C  63      25.356  60.149  95.837  1.00 52.99           C  
ATOM     28  CG  LEU C  63      26.379  61.162  95.287  1.00 54.35           C  
ATOM     29  CD1 LEU C  63      26.782  60.759  93.866  1.00 53.62           C  
ATOM     30  CD2 LEU C  63      25.845  62.593  95.294  1.00 54.53           C  
ATOM     31  H   LEU C  63      26.946  59.735  97.780  1.00 64.36           H  
ATOM     32  HA  LEU C  63      24.516  61.325  97.476  1.00 55.28           H  
ATOM     33  HB2 LEU C  63      25.776  59.140  95.717  1.00 52.99           H  
ATOM     34  HB3 LEU C  63      24.450  60.170  95.222  1.00 52.99           H  
ATOM     35  HG  LEU C  63      27.286  61.134  95.904  1.00 54.35           H  
ATOM     36 HD11 LEU C  63      27.216  59.754  93.853  1.00 53.62           H  
ATOM     37 HD12 LEU C  63      25.918  60.761  93.193  1.00 53.62           H  
ATOM     38 HD13 LEU C  63      27.532  61.448  93.463  1.00 53.62           H  
ATOM     39 HD21 LEU C  63      24.917  62.674  94.719  1.00 54.53           H  
ATOM     40 HD22 LEU C  63      25.648  62.940  96.312  1.00 54.53           H  
ATOM     41 HD23 LEU C  63      26.574  63.280  94.852  1.00 54.53           H  
ATOM     42  N   ARG C  64      22.685  59.605  97.711  1.00 50.59           N  
ATOM     43  CA  ARG C  64      21.576  58.685  97.949  1.00 46.04           C  
ATOM     44  C   ARG C  64      20.262  59.346  97.490  1.00 41.98           C  
ATOM     45  O   ARG C  64      20.190  60.570  97.329  1.00 41.81           O  
ATOM     46  CB  ARG C  64      21.514  58.237  99.411  1.00 46.18           C  
ATOM     47  CG  ARG C  64      21.179  59.333 100.421  1.00 50.47           C  
ATOM     48  CD  ARG C  64      21.546  58.873 101.827  1.00 55.56           C  
ATOM     49  NE  ARG C  64      21.059  59.810 102.848  1.00 66.38           N  
ATOM     50  CZ  ARG C  64      19.866  59.762 103.446  1.00 70.02           C  
ATOM     51  NH1 ARG C  64      18.942  58.868 103.082  1.00 66.88           N  
ATOM     52  NH2 ARG C  64      19.594  60.622 104.424  1.00 72.67           N1+
ATOM     53  H   ARG C  64      22.453  60.577  97.569  1.00 50.59           H  
ATOM     54  HA  ARG C  64      21.752  57.808  97.313  1.00 46.04           H  
ATOM     55  HB2 ARG C  64      20.771  57.442  99.509  1.00 46.18           H  
ATOM     56  HB3 ARG C  64      22.480  57.802  99.687  1.00 46.18           H  
ATOM     57  HG2 ARG C  64      20.111  59.575 100.368  1.00 50.47           H  
ATOM     58  HG3 ARG C  64      21.724  60.257 100.199  1.00 50.47           H  
ATOM     59  HD2 ARG C  64      22.636  58.826 101.932  1.00 55.56           H  
ATOM     60  HD3 ARG C  64      21.175  57.873 102.058  1.00 55.56           H  
ATOM     61  HE  ARG C  64      21.710  60.515 103.165  1.00 66.38           H  
ATOM     62 HH11 ARG C  64      19.139  58.211 102.340  1.00 66.88           H  
ATOM     63 HH12 ARG C  64      18.046  58.849 103.548  1.00 66.88           H  
ATOM     64 HH21 ARG C  64      20.286  61.301 104.707  1.00 72.67           H  
ATOM     65 HH22 ARG C  64      18.695  60.595 104.883  1.00 72.67           H  
ATOM     66  N   SER C  65      19.251  58.519  97.239  1.00 37.07           N  
ATOM     67  CA  SER C  65      17.930  59.011  96.836  1.00 35.05           C  
ATOM     68  C   SER C  65      17.098  59.541  98.035  1.00 35.73           C  
ATOM     69  O   SER C  65      17.271  59.111  99.176  1.00 33.08           O  
ATOM     70  CB  SER C  65      17.126  57.937  96.097  1.00 33.81           C  
ATOM     71  OG  SER C  65      17.638  57.746  94.773  1.00 33.36           O  
ATOM     72  H   SER C  65      19.397  57.520  97.276  1.00 37.07           H  
ATOM     73  HA  SER C  65      18.105  59.848  96.150  1.00 35.05           H  
ATOM     74  HB2 SER C  65      16.078  58.236  95.994  1.00 33.81           H  
ATOM     75  HB3 SER C  65      17.137  56.976  96.620  1.00 33.81           H  
ATOM     76  HG  SER C  65      18.406  57.125  94.857  1.00 33.36           H  
ATOM     77  N   VAL C  66      16.226  60.490  97.731  1.00 37.64           N  
ATOM     78  CA  VAL C  66      15.293  61.074  98.697  1.00 38.21           C  
ATOM     79  C   VAL C  66      13.988  60.237  98.681  1.00 38.19           C  
ATOM     80  O   VAL C  66      13.489  59.846  97.628  1.00 36.32           O  
ATOM     81  CB  VAL C  66      14.997  62.559  98.369  1.00 39.98           C  
ATOM     82  CG1 VAL C  66      14.105  63.213  99.430  1.00 43.98           C  
ATOM     83  CG2 VAL C  66      16.289  63.378  98.246  1.00 41.14           C  
ATOM     84  H   VAL C  66      16.235  60.876  96.797  1.00 37.64           H  
ATOM     85  HA  VAL C  66      15.745  61.002  99.694  1.00 38.21           H  
ATOM     86  HB  VAL C  66      14.469  62.614  97.408  1.00 39.98           H  
ATOM     87 HG11 VAL C  66      13.115  62.752  99.463  1.00 43.98           H  
ATOM     88 HG12 VAL C  66      14.552  63.136 100.427  1.00 43.98           H  
ATOM     89 HG13 VAL C  66      13.954  64.276  99.209  1.00 43.98           H  
ATOM     90 HG21 VAL C  66      16.877  63.329  99.168  1.00 41.14           H  
ATOM     91 HG22 VAL C  66      16.917  63.023  97.423  1.00 41.14           H  
ATOM     92 HG23 VAL C  66      16.062  64.431  98.044  1.00 41.14           H  
ATOM     93  N   ASN C  67      13.420  60.017  99.862  1.00 36.87           N  
ATOM     94  CA  ASN C  67      12.146  59.292 100.020  1.00 35.94           C  
ATOM     95  C   ASN C  67      10.984  60.313  99.942  1.00 35.55           C  
ATOM     96  O   ASN C  67      10.120  60.387 100.803  1.00 36.72           O  
ATOM     97  CB  ASN C  67      12.126  58.477 101.309  1.00 36.96           C  
ATOM     98  CG  ASN C  67      11.050  57.411 101.231  1.00 38.14           C  
ATOM     99  OD1 ASN C  67       9.888  57.650 101.562  1.00 34.48           O  
ATOM    100  ND2 ASN C  67      11.432  56.230 100.790  1.00 42.19           N  
ATOM    101  H   ASN C  67      13.853  60.377 100.701  1.00 36.87           H  
ATOM    102  HA  ASN C  67      12.022  58.623  99.159  1.00 35.94           H  
ATOM    103  HB2 ASN C  67      11.943  59.099 102.191  1.00 36.96           H  
ATOM    104  HB3 ASN C  67      13.096  57.988 101.467  1.00 36.96           H  
ATOM    105 HD21 ASN C  67      10.762  55.478 100.714  1.00 42.19           H  
ATOM    106 HD22 ASN C  67      12.396  56.076 100.529  1.00 42.19           H  
ATOM    107  N   SER C  68      10.940  61.017  98.818  1.00 34.31           N  
ATOM    108  CA  SER C  68       9.958  62.079  98.542  1.00 32.75           C  
ATOM    109  C   SER C  68       8.548  61.475  98.445  1.00 34.05           C  
ATOM    110  O   SER C  68       7.616  61.884  99.126  1.00 35.35           O  
ATOM    111  CB  SER C  68      10.298  62.756  97.209  1.00 31.08           C  
ATOM    112  OG  SER C  68      10.485  61.734  96.214  1.00 28.96           O  
ATOM    113  H   SER C  68      11.634  60.844  98.105  1.00 34.31           H  
ATOM    114  HA  SER C  68       9.973  62.798  99.368  1.00 32.75           H  
ATOM    115  HB2 SER C  68      11.237  63.313  97.298  1.00 31.08           H  
ATOM    116  HB3 SER C  68       9.506  63.428  96.872  1.00 31.08           H  
ATOM    117  HG  SER C  68      11.065  62.125  95.518  1.00 28.96           H  
ATOM    118  N   ARG C  69       8.442  60.444  97.597  1.00 33.77           N  
ATOM    119  CA  ARG C  69       7.194  59.764  97.256  1.00 35.18           C  
ATOM    120  C   ARG C  69       6.362  60.562  96.221  1.00 34.26           C  
ATOM    121  O   ARG C  69       5.192  60.300  95.995  1.00 36.17           O  
ATOM    122  CB  ARG C  69       6.361  59.356  98.483  1.00 38.90           C  
ATOM    123  CG  ARG C  69       7.145  58.490  99.482  1.00 44.59           C  
ATOM    124  CD  ARG C  69       6.786  58.794 100.936  1.00 50.90           C  
ATOM    125  NE  ARG C  69       7.688  59.800 101.527  1.00 58.73           N  
ATOM    126  CZ  ARG C  69       7.363  60.831 102.308  1.00 68.20           C  
ATOM    127  NH1 ARG C  69       6.090  61.124 102.563  1.00 71.01           N  
ATOM    128  NH2 ARG C  69       8.323  61.589 102.832  1.00 67.88           N1+
ATOM    129  H   ARG C  69       9.285  60.078  97.179  1.00 33.77           H  
ATOM    130  HA  ARG C  69       7.503  58.849  96.734  1.00 35.18           H  
ATOM    131  HB2 ARG C  69       5.946  60.243  98.973  1.00 38.90           H  
ATOM    132  HB3 ARG C  69       5.484  58.786  98.149  1.00 38.90           H  
ATOM    133  HG2 ARG C  69       8.228  58.573  99.343  1.00 44.59           H  
ATOM    134  HG3 ARG C  69       6.892  57.448  99.274  1.00 44.59           H  
ATOM    135  HD2 ARG C  69       6.921  57.888 101.533  1.00 50.90           H  
ATOM    136  HD3 ARG C  69       5.737  59.085 101.020  1.00 50.90           H  
ATOM    137  HE  ARG C  69       8.669  59.639 101.351  1.00 58.73           H  
ATOM    138 HH11 ARG C  69       5.862  61.914 103.149  1.00 71.01           H  
ATOM    139 HH12 ARG C  69       5.353  60.555 102.171  1.00 71.01           H  
ATOM    140 HH21 ARG C  69       9.292  61.383 102.638  1.00 67.88           H  
ATOM    141 HH22 ARG C  69       8.081  62.371 103.425  1.00 67.88           H  
ATOM    142  N   GLU C  70       7.023  61.472  95.515  1.00 34.34           N  
ATOM    143  CA  GLU C  70       6.441  62.256  94.420  1.00 36.34           C  
ATOM    144  C   GLU C  70       6.905  61.650  93.063  1.00 33.37           C  
ATOM    145  O   GLU C  70       8.100  61.637  92.809  1.00 31.73           O  
ATOM    146  CB  GLU C  70       6.965  63.696  94.463  1.00 40.06           C  
ATOM    147  CG  GLU C  70       6.530  64.487  95.694  1.00 46.60           C  
ATOM    148  CD  GLU C  70       7.303  65.779  95.598  1.00 53.91           C  
ATOM    149  OE1 GLU C  70       6.901  66.648  94.790  1.00 58.43           O  
ATOM    150  OE2 GLU C  70       8.368  65.879  96.248  1.00 57.44           O1-
ATOM    151  H   GLU C  70       7.986  61.674  95.743  1.00 34.34           H  
ATOM    152  HA  GLU C  70       5.355  62.274  94.514  1.00 36.34           H  
ATOM    153  HB2 GLU C  70       8.062  63.680  94.413  1.00 40.06           H  
ATOM    154  HB3 GLU C  70       6.625  64.218  93.558  1.00 40.06           H  
ATOM    155  HG2 GLU C  70       6.782  63.966  96.624  1.00 46.60           H  
ATOM    156  HG3 GLU C  70       5.453  64.677  95.685  1.00 46.60           H  
ATOM    157  N   PRO C  71       5.977  61.147  92.233  1.00 33.03           N  
ATOM    158  CA  PRO C  71       6.334  60.643  90.894  1.00 32.54           C  
ATOM    159  C   PRO C  71       6.821  61.741  89.905  1.00 31.63           C  
ATOM    160  O   PRO C  71       6.669  62.926  90.144  1.00 31.67           O  
ATOM    161  CB  PRO C  71       5.039  60.024  90.353  1.00 32.91           C  
ATOM    162  CG  PRO C  71       4.182  59.795  91.588  1.00 33.97           C  
ATOM    163  CD  PRO C  71       4.560  60.955  92.491  1.00 34.51           C  
ATOM    164  HA  PRO C  71       7.107  59.882  91.021  1.00 32.54           H  
ATOM    165  HB2 PRO C  71       4.523  60.712  89.672  1.00 32.91           H  
ATOM    166  HB3 PRO C  71       5.229  59.094  89.809  1.00 32.91           H  
ATOM    167  HG2 PRO C  71       4.463  58.845  92.058  1.00 33.97           H  
ATOM    168  HG3 PRO C  71       3.112  59.763  91.365  1.00 33.97           H  
ATOM    169  HD2 PRO C  71       4.353  60.725  93.537  1.00 34.51           H  
ATOM    170  HD3 PRO C  71       4.039  61.876  92.207  1.00 34.51           H  
ATOM    171  N   SER C  72       7.369  61.279  88.792  1.00 32.96           N  
ATOM    172  CA  SER C  72       7.674  62.106  87.615  1.00 32.95           C  
ATOM    173  C   SER C  72       8.081  61.210  86.416  1.00 33.59           C  
ATOM    174  O   SER C  72       8.709  60.160  86.600  1.00 31.48           O  
ATOM    175  CB  SER C  72       8.801  63.121  87.878  1.00 33.58           C  
ATOM    176  OG  SER C  72       8.334  64.306  88.538  1.00 31.72           O  
ATOM    177  H   SER C  72       7.586  60.294  88.739  1.00 32.96           H  
ATOM    178  HA  SER C  72       6.741  62.628  87.379  1.00 32.95           H  
ATOM    179  HB2 SER C  72       9.267  63.449  86.943  1.00 33.58           H  
ATOM    180  HB3 SER C  72       9.588  62.680  88.501  1.00 33.58           H  
ATOM    181  HG  SER C  72       7.681  63.998  89.210  1.00 31.72           H  
ATOM    182  N   GLN C  73       7.686  61.628  85.218  1.00 33.17           N  
ATOM    183  CA  GLN C  73       7.998  60.898  83.989  1.00 35.64           C  
ATOM    184  C   GLN C  73       9.213  61.492  83.236  1.00 34.61           C  
ATOM    185  O   GLN C  73       9.426  62.713  83.201  1.00 34.50           O  
ATOM    186  CB  GLN C  73       6.812  60.826  83.024  1.00 41.81           C  
ATOM    187  CG  GLN C  73       5.681  59.954  83.568  1.00 47.02           C  
ATOM    188  CD  GLN C  73       4.698  59.554  82.483  1.00 53.25           C  
ATOM    189  OE1 GLN C  73       4.961  59.605  81.290  1.00 53.55           O  
ATOM    190  NE2 GLN C  73       3.531  59.121  82.942  1.00 58.82           N  
ATOM    191  H   GLN C  73       7.123  62.463  85.143  1.00 33.17           H  
ATOM    192  HA  GLN C  73       8.275  59.879  84.277  1.00 35.64           H  
ATOM    193  HB2 GLN C  73       6.429  61.832  82.809  1.00 41.81           H  
ATOM    194  HB3 GLN C  73       7.160  60.424  82.064  1.00 41.81           H  
ATOM    195  HG2 GLN C  73       5.153  60.485  84.368  1.00 47.02           H  
ATOM    196  HG3 GLN C  73       6.082  59.025  83.990  1.00 47.02           H  
ATOM    197 HE21 GLN C  73       3.357  59.096  83.937  1.00 58.82           H  
ATOM    198 HE22 GLN C  73       2.816  58.816  82.297  1.00 58.82           H  
ATOM    199  N   VAL C  74       9.955  60.606  82.594  1.00 30.94           N  
ATOM    200  CA  VAL C  74      11.233  60.907  81.942  1.00 32.64           C  
ATOM    201  C   VAL C  74      11.284  60.134  80.594  1.00 33.31           C  
ATOM    202  O   VAL C  74      10.769  59.018  80.491  1.00 37.49           O  
ATOM    203  CB  VAL C  74      12.426  60.485  82.841  1.00 31.68           C  
ATOM    204  CG1 VAL C  74      13.765  60.982  82.292  1.00 33.49           C  
ATOM    205  CG2 VAL C  74      12.283  60.961  84.292  1.00 31.71           C  
ATOM    206  H   VAL C  74       9.633  59.650  82.533  1.00 30.94           H  
ATOM    207  HA  VAL C  74      11.269  61.982  81.755  1.00 32.64           H  
ATOM    208  HB  VAL C  74      12.472  59.391  82.859  1.00 31.68           H  
ATOM    209 HG11 VAL C  74      13.968  60.577  81.301  1.00 33.49           H  
ATOM    210 HG12 VAL C  74      13.796  62.073  82.230  1.00 33.49           H  
ATOM    211 HG13 VAL C  74      14.588  60.658  82.935  1.00 33.49           H  
ATOM    212 HG21 VAL C  74      12.178  62.050  84.347  1.00 31.71           H  
ATOM    213 HG22 VAL C  74      11.418  60.504  84.782  1.00 31.71           H  
ATOM    214 HG23 VAL C  74      13.162  60.677  84.880  1.00 31.71           H  
ATOM    215  N   ILE C  75      11.927  60.744  79.608  1.00 33.56           N  
ATOM    216  CA  ILE C  75      12.351  60.104  78.366  1.00 35.24           C  
ATOM    217  C   ILE C  75      13.862  59.846  78.542  1.00 32.64           C  
ATOM    218  O   ILE C  75      14.653  60.776  78.718  1.00 34.81           O  
ATOM    219  CB  ILE C  75      12.161  60.987  77.106  1.00 38.28           C  
ATOM    220  CG1 ILE C  75      10.788  61.669  77.000  1.00 40.09           C  
ATOM    221  CG2 ILE C  75      12.459  60.173  75.836  1.00 37.95           C  
ATOM    222  CD1 ILE C  75       9.600  60.725  77.047  1.00 45.04           C  
ATOM    223  H   ILE C  75      12.175  61.717  79.716  1.00 33.56           H  
ATOM    224  HA  ILE C  75      11.813  59.161  78.250  1.00 35.24           H  
ATOM    225  HB  ILE C  75      12.896  61.802  77.132  1.00 38.28           H  
ATOM    226 HG12 ILE C  75      10.697  62.405  77.805  1.00 40.09           H  
ATOM    227 HG13 ILE C  75      10.741  62.244  76.067  1.00 40.09           H  
ATOM    228 HG21 ILE C  75      13.511  59.874  75.800  1.00 37.95           H  
ATOM    229 HG22 ILE C  75      11.851  59.264  75.786  1.00 37.95           H  
ATOM    230 HG23 ILE C  75      12.261  60.763  74.935  1.00 37.95           H  
ATOM    231 HD11 ILE C  75       9.642  59.981  76.247  1.00 45.04           H  
ATOM    232 HD12 ILE C  75       9.548  60.202  78.006  1.00 45.04           H  
ATOM    233 HD13 ILE C  75       8.669  61.288  76.928  1.00 45.04           H  
ATOM    234  N   PHE C  76      14.242  58.571  78.535  1.00 29.86           N  
ATOM    235  CA  PHE C  76      15.640  58.168  78.411  1.00 28.55           C  
ATOM    236  C   PHE C  76      15.879  58.024  76.895  1.00 30.42           C  
ATOM    237  O   PHE C  76      15.087  57.419  76.199  1.00 30.77           O  
ATOM    238  CB  PHE C  76      15.946  56.800  79.042  1.00 26.96           C  
ATOM    239  CG  PHE C  76      15.940  56.660  80.549  1.00 26.61           C  
ATOM    240  CD1 PHE C  76      15.716  57.730  81.422  1.00 25.97           C  
ATOM    241  CD2 PHE C  76      16.210  55.413  81.092  1.00 25.46           C  
ATOM    242  CE1 PHE C  76      15.751  57.547  82.796  1.00 26.10           C  
ATOM    243  CE2 PHE C  76      16.249  55.228  82.463  1.00 26.73           C  
ATOM    244  CZ  PHE C  76      16.018  56.299  83.318  1.00 26.33           C  
ATOM    245  H   PHE C  76      13.544  57.843  78.588  1.00 29.86           H  
ATOM    246  HA  PHE C  76      16.295  58.944  78.814  1.00 28.55           H  
ATOM    247  HB2 PHE C  76      15.243  56.060  78.639  1.00 26.96           H  
ATOM    248  HB3 PHE C  76      16.945  56.490  78.704  1.00 26.96           H  
ATOM    249  HD1 PHE C  76      15.512  58.712  81.020  1.00 25.97           H  
ATOM    250  HD2 PHE C  76      16.392  54.575  80.436  1.00 25.46           H  
ATOM    251  HE1 PHE C  76      15.570  58.382  83.457  1.00 26.10           H  
ATOM    252  HE2 PHE C  76      16.460  54.250  82.870  1.00 26.73           H  
ATOM    253  HZ  PHE C  76      16.047  56.155  84.388  1.00 26.33           H  
ATOM    254  N   CAS C  77      17.015  58.549  76.429  1.00 31.50           N  
ATOM    255  CA  CAS C  77      17.414  58.465  75.022  1.00 34.04           C  
ATOM    256  CB  CAS C  77      17.048  59.764  74.307  1.00 37.75           C  
ATOM    257  C   CAS C  77      18.930  58.222  74.964  1.00 33.58           C  
ATOM    258  O   CAS C  77      19.719  59.026  75.464  1.00 34.11           O  
ATOM    259  SG  CAS C  77      17.404  59.741  72.523  1.00 41.52           S  
ATOM    260 AS   CAS C  77      16.129  58.244  71.479  1.00 52.31          AS  
ATOM    261  CE1 CAS C  77      16.313  58.525  69.557  1.00 56.08           C  
ATOM    262  CE2 CAS C  77      14.271  58.541  71.993  1.00 54.37           C  
ATOM    263  H   CAS C  77      17.616  59.049  77.069  1.00 31.50           H  
ATOM    264  HA  CAS C  77      16.885  57.625  74.562  1.00 34.04           H  
ATOM    265  HB2 CAS C  77      17.599  60.605  74.741  1.00 37.75           H  
ATOM    266  HB3 CAS C  77      15.982  59.980  74.436  1.00 37.75           H  
ATOM    267 HE11 CAS C  77      15.690  57.807  69.019  1.00 56.08           H  
ATOM    268 HE12 CAS C  77      17.357  58.387  69.262  1.00 56.08           H  
ATOM    269 HE13 CAS C  77      15.998  59.539  69.300  1.00 56.08           H  
ATOM    270 HE21 CAS C  77      13.630  57.806  71.500  1.00 54.37           H  
ATOM    271 HE22 CAS C  77      13.961  59.546  71.695  1.00 54.37           H  
ATOM    272 HE23 CAS C  77      14.165  58.441  73.076  1.00 54.37           H  
ATOM    273  N   ASN C  78      19.315  57.089  74.387  1.00 32.90           N  
ATOM    274  CA  ASN C  78      20.704  56.651  74.308  1.00 32.27           C  
ATOM    275  C   ASN C  78      21.331  57.100  72.972  1.00 33.53           C  
ATOM    276  O   ASN C  78      21.029  56.551  71.913  1.00 35.12           O  
ATOM    277  CB  ASN C  78      20.809  55.131  74.424  1.00 32.18           C  
ATOM    278  CG  ASN C  78      22.252  54.692  74.373  1.00 32.25           C  
ATOM    279  OD1 ASN C  78      23.197  55.503  74.437  1.00 29.22           O  
ATOM    280  ND2 ASN C  78      22.440  53.382  74.241  1.00 31.87           N  
ATOM    281  H   ASN C  78      18.621  56.496  73.954  1.00 32.90           H  
ATOM    282  HA  ASN C  78      21.257  57.113  75.127  1.00 32.27           H  
ATOM    283  HB2 ASN C  78      20.265  54.632  73.613  1.00 32.18           H  
ATOM    284  HB3 ASN C  78      20.378  54.791  75.372  1.00 32.18           H  
ATOM    285 HD21 ASN C  78      21.646  52.760  74.193  1.00 31.87           H  
ATOM    286 HD22 ASN C  78      23.377  53.009  74.189  1.00 31.87           H  
ATOM    287  N   ARG C  79      22.207  58.094  73.054  1.00 32.99           N  
ATOM    288  CA  ARG C  79      23.004  58.583  71.937  1.00 36.46           C  
ATOM    289  C   ARG C  79      24.498  58.229  72.147  1.00 37.11           C  
ATOM    290  O   ARG C  79      25.388  59.027  71.851  1.00 40.00           O  
ATOM    291  CB  ARG C  79      22.823  60.084  71.708  1.00 39.10           C  
ATOM    292  CG  ARG C  79      21.362  60.482  71.520  1.00 44.47           C  
ATOM    293  CD  ARG C  79      21.256  61.909  71.009  1.00 52.76           C  
ATOM    294  NE  ARG C  79      19.926  62.466  71.260  1.00 58.92           N  
ATOM    295  CZ  ARG C  79      18.821  62.255  70.557  1.00 62.18           C  
ATOM    296  NH1 ARG C  79      18.822  61.452  69.497  1.00 63.22           N  
ATOM    297  NH2 ARG C  79      17.693  62.842  70.936  1.00 68.19           N1+
ATOM    298  H   ARG C  79      22.357  58.535  73.950  1.00 32.99           H  
ATOM    299  HA  ARG C  79      22.698  58.054  71.024  1.00 36.46           H  
ATOM    300  HB2 ARG C  79      23.245  60.650  72.549  1.00 39.10           H  
ATOM    301  HB3 ARG C  79      23.397  60.380  70.820  1.00 39.10           H  
ATOM    302  HG2 ARG C  79      20.834  60.394  72.478  1.00 44.47           H  
ATOM    303  HG3 ARG C  79      20.863  59.803  70.820  1.00 44.47           H  
ATOM    304  HD2 ARG C  79      21.492  61.987  69.942  1.00 52.76           H  
ATOM    305  HD3 ARG C  79      21.969  62.559  71.526  1.00 52.76           H  
ATOM    306  HE  ARG C  79      19.858  63.067  72.069  1.00 58.92           H  
ATOM    307 HH11 ARG C  79      19.678  61.003  69.204  1.00 63.22           H  
ATOM    308 HH12 ARG C  79      17.966  61.291  68.985  1.00 63.22           H  
ATOM    309 HH21 ARG C  79      17.683  63.439  71.750  1.00 68.19           H  
ATOM    310 HH22 ARG C  79      16.843  62.690  70.411  1.00 68.19           H  
ATOM    311  N   SER C  80      24.728  56.975  72.508  1.00 34.78           N  
ATOM    312  CA  SER C  80      26.062  56.395  72.563  1.00 32.20           C  
ATOM    313  C   SER C  80      26.066  54.992  71.907  1.00 32.78           C  
ATOM    314  O   SER C  80      25.121  54.226  72.090  1.00 31.19           O  
ATOM    315  CB  SER C  80      26.594  56.315  73.997  1.00 31.21           C  
ATOM    316  OG  SER C  80      25.845  55.447  74.838  1.00 31.54           O  
ATOM    317  H   SER C  80      23.941  56.397  72.764  1.00 34.78           H  
ATOM    318  HA  SER C  80      26.726  57.059  72.002  1.00 32.20           H  
ATOM    319  HB2 SER C  80      26.601  57.306  74.463  1.00 31.21           H  
ATOM    320  HB3 SER C  80      27.618  55.934  73.994  1.00 31.21           H  
ATOM    321  HG  SER C  80      24.889  55.633  74.696  1.00 31.54           H  
ATOM    322  N   PRO C  81      27.143  54.651  71.181  1.00 34.42           N  
ATOM    323  CA  PRO C  81      27.302  53.313  70.593  1.00 35.72           C  
ATOM    324  C   PRO C  81      27.843  52.308  71.641  1.00 34.33           C  
ATOM    325  O   PRO C  81      28.877  51.676  71.457  1.00 33.78           O  
ATOM    326  CB  PRO C  81      28.294  53.547  69.453  1.00 36.45           C  
ATOM    327  CG  PRO C  81      29.216  54.618  70.025  1.00 36.45           C  
ATOM    328  CD  PRO C  81      28.267  55.504  70.818  1.00 34.27           C  
ATOM    329  HA  PRO C  81      26.347  52.937  70.222  1.00 35.72           H  
ATOM    330  HB2 PRO C  81      28.837  52.652  69.136  1.00 36.45           H  
ATOM    331  HB3 PRO C  81      27.766  53.951  68.579  1.00 36.45           H  
ATOM    332  HG2 PRO C  81      29.758  55.171  69.254  1.00 36.45           H  
ATOM    333  HG3 PRO C  81      29.954  54.163  70.696  1.00 36.45           H  
ATOM    334  HD2 PRO C  81      27.888  56.327  70.203  1.00 34.27           H  
ATOM    335  HD3 PRO C  81      28.733  55.911  71.718  1.00 34.27           H  
ATOM    336  N   ARG C  82      27.096  52.178  72.743  1.00 33.90           N  
ATOM    337  CA  ARG C  82      27.438  51.323  73.875  1.00 32.03           C  
ATOM    338  C   ARG C  82      26.197  50.495  74.291  1.00 32.49           C  
ATOM    339  O   ARG C  82      25.084  50.709  73.804  1.00 30.71           O  
ATOM    340  CB  ARG C  82      27.931  52.170  75.056  1.00 31.19           C  
ATOM    341  CG  ARG C  82      29.278  52.878  74.857  1.00 31.55           C  
ATOM    342  CD  ARG C  82      30.406  51.999  74.324  1.00 32.69           C  
ATOM    343  NE  ARG C  82      31.721  52.479  74.782  1.00 31.15           N  
ATOM    344  CZ  ARG C  82      32.396  52.003  75.825  1.00 31.84           C  
ATOM    345  NH1 ARG C  82      31.891  51.040  76.600  1.00 32.58           N  
ATOM    346  NH2 ARG C  82      33.587  52.519  76.125  1.00 32.02           N1+
ATOM    347  H   ARG C  82      26.236  52.702  72.815  1.00 33.90           H  
ATOM    348  HA  ARG C  82      28.204  50.604  73.564  1.00 32.03           H  
ATOM    349  HB2 ARG C  82      27.179  52.933  75.294  1.00 31.19           H  
ATOM    350  HB3 ARG C  82      27.998  51.551  75.954  1.00 31.19           H  
ATOM    351  HG2 ARG C  82      29.573  53.308  75.823  1.00 31.55           H  
ATOM    352  HG3 ARG C  82      29.146  53.730  74.180  1.00 31.55           H  
ATOM    353  HD2 ARG C  82      30.439  52.055  73.234  1.00 32.69           H  
ATOM    354  HD3 ARG C  82      30.290  50.940  74.564  1.00 32.69           H  
ATOM    355  HE  ARG C  82      32.149  53.226  74.254  1.00 31.15           H  
ATOM    356 HH11 ARG C  82      32.410  50.711  77.402  1.00 32.58           H  
ATOM    357 HH12 ARG C  82      30.989  50.640  76.385  1.00 32.58           H  
ATOM    358 HH21 ARG C  82      33.970  53.265  75.562  1.00 32.02           H  
ATOM    359 HH22 ARG C  82      34.106  52.164  76.915  1.00 32.02           H  
ATOM    360  N   VAL C  83      26.448  49.507  75.155  1.00 33.44           N  
ATOM    361  CA  VAL C  83      25.397  48.719  75.795  1.00 34.04           C  
ATOM    362  C   VAL C  83      25.230  49.368  77.183  1.00 32.31           C  
ATOM    363  O   VAL C  83      25.967  49.082  78.124  1.00 33.19           O  
ATOM    364  CB  VAL C  83      25.774  47.227  75.894  1.00 34.68           C  
ATOM    365  CG1 VAL C  83      24.647  46.424  76.555  1.00 35.36           C  
ATOM    366  CG2 VAL C  83      26.064  46.634  74.510  1.00 37.61           C  
ATOM    367  H   VAL C  83      27.408  49.284  75.377  1.00 33.44           H  
ATOM    368  HA  VAL C  83      24.463  48.826  75.229  1.00 34.04           H  
ATOM    369  HB  VAL C  83      26.679  47.113  76.506  1.00 34.68           H  
ATOM    370 HG11 VAL C  83      24.446  46.779  77.571  1.00 35.36           H  
ATOM    371 HG12 VAL C  83      23.717  46.500  75.982  1.00 35.36           H  
ATOM    372 HG13 VAL C  83      24.915  45.364  76.626  1.00 35.36           H  
ATOM    373 HG21 VAL C  83      25.204  46.749  73.842  1.00 37.61           H  
ATOM    374 HG22 VAL C  83      26.926  47.120  74.042  1.00 37.61           H  
ATOM    375 HG23 VAL C  83      26.293  45.566  74.586  1.00 37.61           H  
ATOM    376  N   VAL C  84      24.302  50.314  77.248  1.00 31.19           N  
ATOM    377  CA  VAL C  84      24.195  51.231  78.376  1.00 31.22           C  
ATOM    378  C   VAL C  84      23.382  50.551  79.498  1.00 30.05           C  
ATOM    379  O   VAL C  84      22.345  49.908  79.244  1.00 28.99           O  
ATOM    380  CB  VAL C  84      23.553  52.561  77.943  1.00 31.50           C  
ATOM    381  CG1 VAL C  84      23.249  53.480  79.125  1.00 32.99           C  
ATOM    382  CG2 VAL C  84      24.457  53.278  76.940  1.00 32.27           C  
ATOM    383  H   VAL C  84      23.624  50.396  76.505  1.00 31.19           H  
ATOM    384  HA  VAL C  84      25.212  51.421  78.737  1.00 31.22           H  
ATOM    385  HB  VAL C  84      22.602  52.357  77.442  1.00 31.50           H  
ATOM    386 HG11 VAL C  84      22.478  53.051  79.773  1.00 32.99           H  
ATOM    387 HG12 VAL C  84      24.139  53.667  79.730  1.00 32.99           H  
ATOM    388 HG13 VAL C  84      22.865  54.440  78.773  1.00 32.99           H  
ATOM    389 HG21 VAL C  84      25.473  53.383  77.321  1.00 32.27           H  
ATOM    390 HG22 VAL C  84      24.530  52.715  76.006  1.00 32.27           H  
ATOM    391 HG23 VAL C  84      24.074  54.275  76.710  1.00 32.27           H  
ATOM    392  N   LEU C  85      23.883  50.713  80.718  1.00 27.60           N  
ATOM    393  CA  LEU C  85      23.293  50.250  81.970  1.00 27.78           C  
ATOM    394  C   LEU C  85      22.928  51.509  82.798  1.00 26.16           C  
ATOM    395  O   LEU C  85      23.818  52.269  83.173  1.00 23.92           O  
ATOM    396  CB  LEU C  85      24.347  49.433  82.740  1.00 29.40           C  
ATOM    397  CG  LEU C  85      23.791  48.641  83.936  1.00 30.29           C  
ATOM    398  CD1 LEU C  85      22.962  47.442  83.474  1.00 31.96           C  
ATOM    399  CD2 LEU C  85      24.948  48.154  84.813  1.00 31.23           C  
ATOM    400  H   LEU C  85      24.768  51.188  80.818  1.00 27.60           H  
ATOM    401  HA  LEU C  85      22.425  49.631  81.745  1.00 27.78           H  
ATOM    402  HB2 LEU C  85      24.830  48.736  82.050  1.00 29.40           H  
ATOM    403  HB3 LEU C  85      25.146  50.101  83.087  1.00 29.40           H  
ATOM    404  HG  LEU C  85      23.158  49.292  84.548  1.00 30.29           H  
ATOM    405 HD11 LEU C  85      22.097  47.758  82.885  1.00 31.96           H  
ATOM    406 HD12 LEU C  85      23.558  46.761  82.858  1.00 31.96           H  
ATOM    407 HD13 LEU C  85      22.587  46.874  84.331  1.00 31.96           H  
ATOM    408 HD21 LEU C  85      25.632  47.511  84.249  1.00 31.23           H  
ATOM    409 HD22 LEU C  85      25.522  49.000  85.204  1.00 31.23           H  
ATOM    410 HD23 LEU C  85      24.577  47.580  85.667  1.00 31.23           H  
ATOM    411  N   PRO C  86      21.626  51.723  83.057  1.00 25.19           N  
ATOM    412  CA  PRO C  86      21.203  52.693  84.067  1.00 24.82           C  
ATOM    413  C   PRO C  86      21.414  52.093  85.476  1.00 24.95           C  
ATOM    414  O   PRO C  86      21.141  50.923  85.716  1.00 26.79           O  
ATOM    415  CB  PRO C  86      19.699  52.876  83.842  1.00 25.05           C  
ATOM    416  CG  PRO C  86      19.411  52.182  82.519  1.00 24.82           C  
ATOM    417  CD  PRO C  86      20.473  51.102  82.431  1.00 26.19           C  
ATOM    418  HA  PRO C  86      21.764  53.623  83.948  1.00 24.82           H  
ATOM    419  HB2 PRO C  86      19.111  52.409  84.634  1.00 25.05           H  
ATOM    420  HB3 PRO C  86      19.412  53.931  83.822  1.00 25.05           H  
ATOM    421  HG2 PRO C  86      19.546  52.900  81.704  1.00 24.82           H  
ATOM    422  HG3 PRO C  86      18.395  51.784  82.458  1.00 24.82           H  
ATOM    423  HD2 PRO C  86      20.672  50.813  81.397  1.00 26.19           H  
ATOM    424  HD3 PRO C  86      20.207  50.220  83.021  1.00 26.19           H  
ATOM    425  N   VAL C  87      21.832  52.946  86.393  1.00 25.72           N  
ATOM    426  CA  VAL C  87      22.051  52.612  87.794  1.00 27.01           C  
ATOM    427  C   VAL C  87      21.279  53.656  88.625  1.00 27.48           C  
ATOM    428  O   VAL C  87      21.407  54.871  88.423  1.00 27.62           O  
ATOM    429  CB  VAL C  87      23.551  52.621  88.155  1.00 27.25           C  
ATOM    430  CG1 VAL C  87      23.778  52.232  89.619  1.00 28.70           C  
ATOM    431  CG2 VAL C  87      24.363  51.683  87.254  1.00 27.78           C  
ATOM    432  H   VAL C  87      22.016  53.899  86.113  1.00 25.72           H  
ATOM    433  HA  VAL C  87      21.636  51.620  87.985  1.00 27.01           H  
ATOM    434  HB  VAL C  87      23.939  53.636  88.018  1.00 27.25           H  
ATOM    435 HG11 VAL C  87      23.307  52.945  90.301  1.00 28.70           H  
ATOM    436 HG12 VAL C  87      23.372  51.237  89.830  1.00 28.70           H  
ATOM    437 HG13 VAL C  87      24.848  52.218  89.855  1.00 28.70           H  
ATOM    438 HG21 VAL C  87      23.984  50.657  87.306  1.00 27.78           H  
ATOM    439 HG22 VAL C  87      24.332  52.007  86.209  1.00 27.78           H  
ATOM    440 HG23 VAL C  87      25.417  51.671  87.554  1.00 27.78           H  
ATOM    441  N   TRP C  88      20.470  53.153  89.551  1.00 27.94           N  
ATOM    442  CA  TRP C  88      19.719  53.942  90.535  1.00 26.97           C  
ATOM    443  C   TRP C  88      20.518  53.809  91.846  1.00 28.00           C  
ATOM    444  O   TRP C  88      20.907  52.714  92.250  1.00 28.39           O  
ATOM    445  CB  TRP C  88      18.297  53.380  90.689  1.00 26.33           C  
ATOM    446  CG  TRP C  88      17.469  53.984  91.784  1.00 26.14           C  
ATOM    447  CD1 TRP C  88      17.371  55.312  92.110  1.00 26.18           C  
ATOM    448  CD2 TRP C  88      16.658  53.281  92.716  1.00 26.21           C  
ATOM    449  NE1 TRP C  88      16.538  55.471  93.189  1.00 26.34           N  
ATOM    450  CE2 TRP C  88      16.091  54.238  93.581  1.00 26.41           C  
ATOM    451  CE3 TRP C  88      16.348  51.927  92.905  1.00 25.86           C  
ATOM    452  CZ2 TRP C  88      15.244  53.886  94.618  1.00 27.05           C  
ATOM    453  CZ3 TRP C  88      15.509  51.582  93.927  1.00 26.81           C  
ATOM    454  CH2 TRP C  88      14.976  52.551  94.785  1.00 27.11           C  
ATOM    455  H   TRP C  88      20.375  52.150  89.628  1.00 27.94           H  
ATOM    456  HA  TRP C  88      19.691  54.989  90.217  1.00 26.97           H  
ATOM    457  HB2 TRP C  88      17.759  53.506  89.741  1.00 26.33           H  
ATOM    458  HB3 TRP C  88      18.362  52.296  90.851  1.00 26.33           H  
ATOM    459  HD1 TRP C  88      17.875  56.115  91.593  1.00 26.18           H  
ATOM    460  HE1 TRP C  88      16.295  56.351  93.621  1.00 26.34           H  
ATOM    461  HE3 TRP C  88      16.765  51.171  92.256  1.00 25.86           H  
ATOM    462  HZ2 TRP C  88      14.811  54.632  95.268  1.00 27.05           H  
ATOM    463  HZ3 TRP C  88      15.253  50.543  94.075  1.00 26.81           H  
ATOM    464  HH2 TRP C  88      14.339  52.240  95.600  1.00 27.11           H  
ATOM    465  N   LEU C  89      20.791  54.933  92.497  1.00 27.51           N  
ATOM    466  CA  LEU C  89      21.426  54.960  93.813  1.00 30.58           C  
ATOM    467  C   LEU C  89      20.269  55.012  94.830  1.00 29.65           C  
ATOM    468  O   LEU C  89      19.459  55.931  94.803  1.00 28.55           O  
ATOM    469  CB  LEU C  89      22.323  56.187  94.006  1.00 31.86           C  
ATOM    470  CG  LEU C  89      23.506  56.291  93.023  1.00 32.56           C  
ATOM    471  CD1 LEU C  89      24.340  57.527  93.367  1.00 33.83           C  
ATOM    472  CD2 LEU C  89      24.396  55.048  93.037  1.00 32.21           C  
ATOM    473  H   LEU C  89      20.520  55.826  92.112  1.00 27.51           H  
ATOM    474  HA  LEU C  89      22.000  54.043  93.968  1.00 30.58           H  
ATOM    475  HB2 LEU C  89      21.720  57.101  93.921  1.00 31.86           H  
ATOM    476  HB3 LEU C  89      22.706  56.179  95.036  1.00 31.86           H  
ATOM    477  HG  LEU C  89      23.115  56.422  92.006  1.00 32.56           H  
ATOM    478 HD11 LEU C  89      23.731  58.435  93.320  1.00 33.83           H  
ATOM    479 HD12 LEU C  89      24.757  57.447  94.376  1.00 33.83           H  
ATOM    480 HD13 LEU C  89      25.174  57.648  92.670  1.00 33.83           H  
ATOM    481 HD21 LEU C  89      24.730  54.808  94.052  1.00 32.21           H  
ATOM    482 HD22 LEU C  89      23.865  54.180  92.636  1.00 32.21           H  
ATOM    483 HD23 LEU C  89      25.285  55.196  92.416  1.00 32.21           H  
ATOM    484  N   ASN C  90      20.201  53.982  95.675  1.00 30.42           N  
ATOM    485  CA  ASN C  90      19.042  53.778  96.543  1.00 31.42           C  
ATOM    486  C   ASN C  90      18.971  54.835  97.688  1.00 33.20           C  
ATOM    487  O   ASN C  90      19.742  55.790  97.731  1.00 34.94           O  
ATOM    488  CB  ASN C  90      18.949  52.315  96.986  1.00 31.00           C  
ATOM    489  CG  ASN C  90      19.785  51.945  98.198  1.00 32.89           C  
ATOM    490  OD1 ASN C  90      20.167  52.774  99.027  1.00 32.31           O  
ATOM    491  ND2 ASN C  90      19.991  50.653  98.351  1.00 34.25           N  
ATOM    492  H   ASN C  90      20.961  53.317  95.707  1.00 30.42           H  
ATOM    493  HA  ASN C  90      18.162  53.981  95.917  1.00 31.42           H  
ATOM    494  HB2 ASN C  90      19.206  51.652  96.151  1.00 31.00           H  
ATOM    495  HB3 ASN C  90      17.909  52.085  97.255  1.00 31.00           H  
ATOM    496 HD21 ASN C  90      19.663  50.003  97.651  1.00 34.25           H  
ATOM    497 HD22 ASN C  90      20.476  50.311  99.168  1.00 34.25           H  
ATOM    498  N   PHE C  91      18.009  54.653  98.584  1.00 34.47           N  
ATOM    499  CA  PHE C  91      17.694  55.654  99.611  1.00 37.07           C  
ATOM    500  C   PHE C  91      18.799  55.832 100.674  1.00 39.73           C  
ATOM    501  O   PHE C  91      18.821  56.829 101.387  1.00 41.23           O  
ATOM    502  CB  PHE C  91      16.398  55.305 100.367  1.00 37.07           C  
ATOM    503  CG  PHE C  91      15.189  55.241  99.466  1.00 35.86           C  
ATOM    504  CD1 PHE C  91      14.720  56.398  98.849  1.00 34.12           C  
ATOM    505  CD2 PHE C  91      14.560  54.033  99.193  1.00 35.09           C  
ATOM    506  CE1 PHE C  91      13.641  56.355  97.988  1.00 31.78           C  
ATOM    507  CE2 PHE C  91      13.479  53.986  98.340  1.00 34.93           C  
ATOM    508  CZ  PHE C  91      13.026  55.153  97.727  1.00 32.97           C  
ATOM    509  H   PHE C  91      17.469  53.800  98.568  1.00 34.47           H  
ATOM    510  HA  PHE C  91      17.602  56.613  99.094  1.00 37.07           H  
ATOM    511  HB2 PHE C  91      16.521  54.347 100.891  1.00 37.07           H  
ATOM    512  HB3 PHE C  91      16.201  56.047 101.153  1.00 37.07           H  
ATOM    513  HD1 PHE C  91      15.207  57.342  99.047  1.00 34.12           H  
ATOM    514  HD2 PHE C  91      14.921  53.125  99.652  1.00 35.09           H  
ATOM    515  HE1 PHE C  91      13.282  57.261  97.522  1.00 31.78           H  
ATOM    516  HE2 PHE C  91      12.983  53.046  98.146  1.00 34.93           H  
ATOM    517  HZ  PHE C  91      12.189  55.113  97.046  1.00 32.97           H  
ATOM    518  N   ASP C  92      19.593  54.781 100.869  1.00 40.05           N  
ATOM    519  CA  ASP C  92      20.700  54.770 101.832  1.00 41.31           C  
ATOM    520  C   ASP C  92      22.011  55.164 101.105  1.00 41.81           C  
ATOM    521  O   ASP C  92      22.882  55.809 101.665  1.00 45.67           O  
ATOM    522  CB  ASP C  92      20.805  53.401 102.475  1.00 43.58           C  
ATOM    523  CG  ASP C  92      21.645  53.491 103.718  1.00 44.71           C  
ATOM    524  OD1 ASP C  92      22.329  52.498 104.021  1.00 45.40           O  
ATOM    525  OD2 ASP C  92      21.619  54.525 104.408  1.00 46.67           O1-
ATOM    526  H   ASP C  92      19.447  53.950 100.314  1.00 40.05           H  
ATOM    527  HA  ASP C  92      20.497  55.555 102.569  1.00 41.31           H  
ATOM    528  HB2 ASP C  92      21.236  52.668 101.782  1.00 43.58           H  
ATOM    529  HB3 ASP C  92      19.816  53.032 102.771  1.00 43.58           H  
ATOM    530  N   GLY C  93      22.132  54.741  99.846  1.00 39.91           N  
ATOM    531  CA  GLY C  93      23.269  55.071  98.996  1.00 38.14           C  
ATOM    532  C   GLY C  93      23.691  53.992  98.003  1.00 37.34           C  
ATOM    533  O   GLY C  93      24.335  54.266  97.001  1.00 38.32           O  
ATOM    534  H   GLY C  93      21.367  54.234  99.425  1.00 39.91           H  
ATOM    535  HA2 GLY C  93      22.965  55.937  98.406  1.00 38.14           H  
ATOM    536  HA3 GLY C  93      24.137  55.338  99.606  1.00 38.14           H  
ATOM    537  N   GLU C  94      23.422  52.733  98.358  1.00 38.02           N  
ATOM    538  CA  GLU C  94      23.949  51.596  97.601  1.00 36.38           C  
ATOM    539  C   GLU C  94      23.265  51.533  96.200  1.00 35.61           C  
ATOM    540  O   GLU C  94      22.097  51.899  96.056  1.00 37.17           O  
ATOM    541  CB  GLU C  94      23.732  50.275  98.354  1.00 36.35           C  
ATOM    542  CG  GLU C  94      24.533  50.169  99.652  1.00 39.33           C  
ATOM    543  CD  GLU C  94      26.032  50.095  99.473  1.00 41.28           C  
ATOM    544  OE1 GLU C  94      26.506  50.002  98.316  1.00 42.93           O  
ATOM    545  OE2 GLU C  94      26.752  50.128 100.484  1.00 43.20           O1-
ATOM    546  H   GLU C  94      22.874  52.563  99.189  1.00 38.02           H  
ATOM    547  HA  GLU C  94      25.013  51.803  97.463  1.00 36.38           H  
ATOM    548  HB2 GLU C  94      22.670  50.167  98.599  1.00 36.35           H  
ATOM    549  HB3 GLU C  94      23.975  49.426  97.705  1.00 36.35           H  
ATOM    550  HG2 GLU C  94      24.227  49.255 100.176  1.00 39.33           H  
ATOM    551  HG3 GLU C  94      24.299  51.009 100.316  1.00 39.33           H  
ATOM    552  N   PRO C  95      23.996  51.072  95.182  1.00 34.10           N  
ATOM    553  CA  PRO C  95      23.485  51.053  93.817  1.00 33.77           C  
ATOM    554  C   PRO C  95      22.573  49.842  93.505  1.00 33.43           C  
ATOM    555  O   PRO C  95      22.785  48.732  93.976  1.00 36.59           O  
ATOM    556  CB  PRO C  95      24.749  50.967  92.958  1.00 32.69           C  
ATOM    557  CG  PRO C  95      25.698  50.139  93.818  1.00 34.34           C  
ATOM    558  CD  PRO C  95      25.374  50.587  95.237  1.00 34.90           C  
ATOM    559  HA  PRO C  95      22.940  51.979  93.620  1.00 33.77           H  
ATOM    560  HB2 PRO C  95      24.588  50.513  91.976  1.00 32.69           H  
ATOM    561  HB3 PRO C  95      25.173  51.968  92.811  1.00 32.69           H  
ATOM    562  HG2 PRO C  95      26.749  50.294  93.561  1.00 34.34           H  
ATOM    563  HG3 PRO C  95      25.479  49.072  93.700  1.00 34.34           H  
ATOM    564  HD2 PRO C  95      26.022  51.415  95.541  1.00 34.90           H  
ATOM    565  HD3 PRO C  95      25.465  49.766  95.950  1.00 34.90           H  
ATOM    566  N   GLN C  96      21.640  50.075  92.592  1.00 32.49           N  
ATOM    567  CA  GLN C  96      20.844  49.024  91.966  1.00 32.86           C  
ATOM    568  C   GLN C  96      20.839  49.297  90.437  1.00 31.93           C  
ATOM    569  O   GLN C  96      20.451  50.387  90.019  1.00 29.19           O  
ATOM    570  CB  GLN C  96      19.404  49.034  92.491  1.00 33.12           C  
ATOM    571  CG  GLN C  96      18.651  47.752  92.118  1.00 36.54           C  
ATOM    572  CD  GLN C  96      17.227  48.060  91.725  1.00 41.51           C  
ATOM    573  OE1 GLN C  96      16.367  48.315  92.569  1.00 45.40           O  
ATOM    574  NE2 GLN C  96      16.977  48.074  90.419  1.00 41.38           N  
ATOM    575  H   GLN C  96      21.459  51.024  92.300  1.00 32.49           H  
ATOM    576  HA  GLN C  96      21.305  48.064  92.204  1.00 32.86           H  
ATOM    577  HB2 GLN C  96      19.410  49.127  93.585  1.00 33.12           H  
ATOM    578  HB3 GLN C  96      18.878  49.922  92.118  1.00 33.12           H  
ATOM    579  HG2 GLN C  96      18.630  47.064  92.971  1.00 36.54           H  
ATOM    580  HG3 GLN C  96      19.135  47.213  91.299  1.00 36.54           H  
ATOM    581 HE21 GLN C  96      16.051  48.301  90.084  1.00 41.38           H  
ATOM    582 HE22 GLN C  96      17.712  47.858  89.761  1.00 41.38           H  
ATOM    583  N   PRO C  97      21.268  48.314  89.632  1.00 30.81           N  
ATOM    584  CA  PRO C  97      21.171  48.442  88.178  1.00 30.61           C  
ATOM    585  C   PRO C  97      19.725  48.187  87.684  1.00 28.86           C  
ATOM    586  O   PRO C  97      18.911  47.567  88.366  1.00 28.66           O  
ATOM    587  CB  PRO C  97      22.124  47.376  87.644  1.00 32.76           C  
ATOM    588  CG  PRO C  97      22.034  46.277  88.695  1.00 34.08           C  
ATOM    589  CD  PRO C  97      21.886  47.045  90.000  1.00 33.20           C  
ATOM    590  HA  PRO C  97      21.482  49.442  87.870  1.00 30.61           H  
ATOM    591  HB2 PRO C  97      21.870  47.013  86.645  1.00 32.76           H  
ATOM    592  HB3 PRO C  97      23.146  47.772  87.622  1.00 32.76           H  
ATOM    593  HG2 PRO C  97      22.904  45.614  88.695  1.00 34.08           H  
ATOM    594  HG3 PRO C  97      21.142  45.664  88.518  1.00 34.08           H  
ATOM    595  HD2 PRO C  97      22.860  47.266  90.450  1.00 33.20           H  
ATOM    596  HD3 PRO C  97      21.275  46.498  90.722  1.00 33.20           H  
ATOM    597  N   TYR C  98      19.469  48.648  86.467  1.00 28.24           N  
ATOM    598  CA  TYR C  98      18.216  48.441  85.723  1.00 28.74           C  
ATOM    599  C   TYR C  98      18.552  47.722  84.387  1.00 30.15           C  
ATOM    600  O   TYR C  98      19.728  47.594  84.053  1.00 31.41           O  
ATOM    601  CB  TYR C  98      17.530  49.795  85.468  1.00 28.03           C  
ATOM    602  CG  TYR C  98      16.479  50.112  86.506  1.00 28.18           C  
ATOM    603  CD1 TYR C  98      16.838  50.546  87.773  1.00 27.95           C  
ATOM    604  CD2 TYR C  98      15.130  49.917  86.239  1.00 28.26           C  
ATOM    605  CE1 TYR C  98      15.878  50.776  88.748  1.00 28.51           C  
ATOM    606  CE2 TYR C  98      14.159  50.151  87.197  1.00 27.32           C  
ATOM    607  CZ  TYR C  98      14.538  50.569  88.454  1.00 28.03           C  
ATOM    608  OH  TYR C  98      13.624  50.774  89.439  1.00 27.76           O  
ATOM    609  H   TYR C  98      20.194  49.171  85.996  1.00 28.24           H  
ATOM    610  HA  TYR C  98      17.577  47.766  86.304  1.00 28.74           H  
ATOM    611  HB2 TYR C  98      18.268  50.603  85.473  1.00 28.03           H  
ATOM    612  HB3 TYR C  98      17.074  49.839  84.474  1.00 28.03           H  
ATOM    613  HD1 TYR C  98      17.880  50.707  88.005  1.00 27.95           H  
ATOM    614  HD2 TYR C  98      14.831  49.574  85.259  1.00 28.26           H  
ATOM    615  HE1 TYR C  98      16.172  51.115  89.730  1.00 28.51           H  
ATOM    616  HE2 TYR C  98      13.114  50.006  86.962  1.00 27.32           H  
ATOM    617  HH  TYR C  98      12.720  50.659  89.069  1.00 27.76           H  
ATOM    618  N   PRO C  99      17.532  47.274  83.628  1.00 30.17           N  
ATOM    619  CA  PRO C  99      17.790  46.707  82.300  1.00 31.61           C  
ATOM    620  C   PRO C  99      18.447  47.714  81.330  1.00 30.23           C  
ATOM    621  O   PRO C  99      18.403  48.922  81.501  1.00 30.35           O  
ATOM    622  CB  PRO C  99      16.415  46.283  81.778  1.00 32.59           C  
ATOM    623  CG  PRO C  99      15.591  46.102  83.045  1.00 31.40           C  
ATOM    624  CD  PRO C  99      16.119  47.199  83.954  1.00 30.73           C  
ATOM    625  HA  PRO C  99      18.450  45.841  82.433  1.00 31.61           H  
ATOM    626  HB2 PRO C  99      15.968  47.062  81.150  1.00 32.59           H  
ATOM    627  HB3 PRO C  99      16.466  45.367  81.180  1.00 32.59           H  
ATOM    628  HG2 PRO C  99      15.797  45.118  83.483  1.00 31.40           H  
ATOM    629  HG3 PRO C  99      14.515  46.181  82.868  1.00 31.40           H  
ATOM    630  HD2 PRO C  99      15.951  46.987  85.012  1.00 30.73           H  
ATOM    631  HD3 PRO C  99      15.663  48.156  83.692  1.00 30.73           H  
ATOM    632  N   THR C 100      19.117  47.157  80.332  1.00 31.77           N  
ATOM    633  CA  THR C 100      20.006  47.890  79.438  1.00 33.17           C  
ATOM    634  C   THR C 100      19.284  48.659  78.303  1.00 33.30           C  
ATOM    635  O   THR C 100      18.145  48.402  77.947  1.00 36.79           O  
ATOM    636  CB  THR C 100      21.066  46.939  78.829  1.00 33.37           C  
ATOM    637  OG1 THR C 100      20.422  45.750  78.341  1.00 33.89           O  
ATOM    638  CG2 THR C 100      22.107  46.518  79.862  1.00 34.10           C  
ATOM    639  H   THR C 100      19.076  46.155  80.214  1.00 31.77           H  
ATOM    640  HA  THR C 100      20.501  48.646  80.056  1.00 33.17           H  
ATOM    641  HB  THR C 100      21.575  47.409  77.980  1.00 33.37           H  
ATOM    642 HG21 THR C 100      22.635  47.383  80.271  1.00 34.10           H  
ATOM    643 HG22 THR C 100      21.647  45.964  80.688  1.00 34.10           H  
ATOM    644 HG23 THR C 100      22.843  45.845  79.410  1.00 34.10           H  
ATOM    645  HG1 THR C 100      21.112  45.190  77.942  1.00 33.89           H  
ATOM    646  N   LEU C 101      20.033  49.609  77.735  1.00 33.49           N  
ATOM    647  CA  LEU C 101      19.671  50.338  76.530  1.00 33.26           C  
ATOM    648  C   LEU C 101      20.776  50.086  75.474  1.00 32.14           C  
ATOM    649  O   LEU C 101      21.911  50.544  75.658  1.00 29.91           O  
ATOM    650  CB  LEU C 101      19.538  51.858  76.738  1.00 35.44           C  
ATOM    651  CG  LEU C 101      18.312  52.295  77.563  1.00 39.19           C  
ATOM    652  CD1 LEU C 101      18.601  52.272  79.062  1.00 39.23           C  
ATOM    653  CD2 LEU C 101      17.886  53.709  77.158  1.00 41.83           C  
ATOM    654  H   LEU C 101      20.921  49.837  78.158  1.00 33.49           H  
ATOM    655  HA  LEU C 101      18.717  49.973  76.155  1.00 33.26           H  
ATOM    656  HB2 LEU C 101      20.447  52.266  77.191  1.00 35.44           H  
ATOM    657  HB3 LEU C 101      19.469  52.315  75.741  1.00 35.44           H  
ATOM    658  HG  LEU C 101      17.472  51.623  77.359  1.00 39.19           H  
ATOM    659 HD11 LEU C 101      18.846  51.269  79.415  1.00 39.23           H  
ATOM    660 HD12 LEU C 101      19.439  52.933  79.310  1.00 39.23           H  
ATOM    661 HD13 LEU C 101      17.727  52.610  79.629  1.00 39.23           H  
ATOM    662 HD21 LEU C 101      18.696  54.429  77.314  1.00 41.83           H  
ATOM    663 HD22 LEU C 101      17.601  53.741  76.101  1.00 41.83           H  
ATOM    664 HD23 LEU C 101      17.023  54.041  77.744  1.00 41.83           H  
ATOM    665  N   PRO C 102      20.453  49.361  74.388  1.00 33.05           N  
ATOM    666  CA  PRO C 102      21.315  49.351  73.196  1.00 36.45           C  
ATOM    667  C   PRO C 102      21.324  50.735  72.484  1.00 37.66           C  
ATOM    668  O   PRO C 102      20.506  51.595  72.794  1.00 37.15           O  
ATOM    669  CB  PRO C 102      20.688  48.293  72.277  1.00 37.73           C  
ATOM    670  CG  PRO C 102      19.811  47.459  73.200  1.00 38.66           C  
ATOM    671  CD  PRO C 102      19.321  48.473  74.216  1.00 35.42           C  
ATOM    672  HA  PRO C 102      22.325  49.081  73.523  1.00 36.45           H  
ATOM    673  HB2 PRO C 102      20.069  48.757  71.499  1.00 37.73           H  
ATOM    674  HB3 PRO C 102      21.443  47.680  71.777  1.00 37.73           H  
ATOM    675  HG2 PRO C 102      20.422  46.695  73.696  1.00 38.66           H  
ATOM    676  HG3 PRO C 102      18.994  46.957  72.674  1.00 38.66           H  
ATOM    677  HD2 PRO C 102      19.029  48.002  75.158  1.00 35.42           H  
ATOM    678  HD3 PRO C 102      18.484  49.057  73.822  1.00 35.42           H  
ATOM    679  N   PRO C 103      22.235  50.918  71.519  1.00 41.52           N  
ATOM    680  CA  PRO C 103      22.432  52.217  70.857  1.00 42.63           C  
ATOM    681  C   PRO C 103      21.193  52.736  70.115  1.00 42.79           C  
ATOM    682  O   PRO C 103      20.470  51.987  69.463  1.00 45.50           O  
ATOM    683  CB  PRO C 103      23.531  51.966  69.819  1.00 45.60           C  
ATOM    684  CG  PRO C 103      24.287  50.774  70.375  1.00 44.99           C  
ATOM    685  CD  PRO C 103      23.189  49.941  71.009  1.00 42.30           C  
ATOM    686  HA  PRO C 103      22.760  52.932  71.616  1.00 42.63           H  
ATOM    687  HB2 PRO C 103      23.110  51.704  68.839  1.00 45.60           H  
ATOM    688  HB3 PRO C 103      24.162  52.846  69.672  1.00 45.60           H  
ATOM    689  HG2 PRO C 103      24.991  51.109  71.142  1.00 44.99           H  
ATOM    690  HG3 PRO C 103      24.847  50.227  69.612  1.00 44.99           H  
ATOM    691  HD2 PRO C 103      23.574  49.284  71.790  1.00 42.30           H  
ATOM    692  HD3 PRO C 103      22.671  49.336  70.257  1.00 42.30           H  
ATOM    693  N   GLY C 104      20.953  54.035  70.249  1.00 44.74           N  
ATOM    694  CA  GLY C 104      19.898  54.738  69.541  1.00 46.19           C  
ATOM    695  C   GLY C 104      18.531  54.645  70.224  1.00 48.92           C  
ATOM    696  O   GLY C 104      17.603  55.370  69.875  1.00 54.71           O  
ATOM    697  H   GLY C 104      21.511  54.572  70.897  1.00 44.74           H  
ATOM    698  HA2 GLY C 104      20.187  55.791  69.471  1.00 46.19           H  
ATOM    699  HA3 GLY C 104      19.803  54.322  68.532  1.00 46.19           H  
ATOM    700  N   THR C 105      18.378  53.664  71.107  1.00 45.41           N  
ATOM    701  CA  THR C 105      17.088  53.372  71.694  1.00 44.64           C  
ATOM    702  C   THR C 105      16.791  54.374  72.833  1.00 42.54           C  
ATOM    703  O   THR C 105      17.686  55.018  73.395  1.00 39.55           O  
ATOM    704  CB  THR C 105      16.928  51.910  72.175  1.00 46.76           C  
ATOM    705  OG1 THR C 105      17.686  51.598  73.356  1.00 47.12           O  
ATOM    706  CG2 THR C 105      17.269  50.884  71.100  1.00 46.59           C  
ATOM    707  H   THR C 105      19.177  53.102  71.365  1.00 45.41           H  
ATOM    708  HA  THR C 105      16.334  53.541  70.911  1.00 44.64           H  
ATOM    709  HB  THR C 105      15.878  51.761  72.452  1.00 46.76           H  
ATOM    710 HG21 THR C 105      16.701  51.063  70.182  1.00 46.59           H  
ATOM    711 HG22 THR C 105      18.337  50.891  70.863  1.00 46.59           H  
ATOM    712 HG23 THR C 105      17.042  49.873  71.458  1.00 46.59           H  
ATOM    713  HG1 THR C 105      18.638  51.713  73.121  1.00 47.12           H  
ATOM    714  N   GLY C 106      15.505  54.463  73.152  1.00 43.71           N  
ATOM    715  CA  GLY C 106      15.032  55.238  74.272  1.00 44.93           C  
ATOM    716  C   GLY C 106      14.034  54.434  75.094  1.00 45.38           C  
ATOM    717  O   GLY C 106      13.768  53.255  74.853  1.00 44.87           O  
ATOM    718  H   GLY C 106      14.827  53.976  72.583  1.00 43.71           H  
ATOM    719  HA2 GLY C 106      15.871  55.509  74.917  1.00 44.93           H  
ATOM    720  HA3 GLY C 106      14.544  56.133  73.880  1.00 44.93           H  
ATOM    721  N   ARG C 107      13.499  55.093  76.119  1.00 43.50           N  
ATOM    722  CA  ARG C 107      12.476  54.550  77.002  1.00 41.69           C  
ATOM    723  C   ARG C 107      11.708  55.766  77.569  1.00 39.11           C  
ATOM    724  O   ARG C 107      12.320  56.723  78.055  1.00 36.79           O  
ATOM    725  CB  ARG C 107      13.060  53.785  78.201  1.00 42.55           C  
ATOM    726  CG  ARG C 107      14.056  52.667  77.917  1.00 44.36           C  
ATOM    727  CD  ARG C 107      13.411  51.402  77.373  1.00 44.84           C  
ATOM    728  NE  ARG C 107      14.412  50.336  77.240  1.00 46.27           N  
ATOM    729  CZ  ARG C 107      15.298  50.212  76.251  1.00 55.01           C  
ATOM    730  NH1 ARG C 107      15.308  51.061  75.231  1.00 53.88           N  
ATOM    731  NH2 ARG C 107      16.199  49.238  76.290  1.00 58.14           N1+
ATOM    732  H   ARG C 107      13.803  56.038  76.307  1.00 43.50           H  
ATOM    733  HA  ARG C 107      11.807  53.906  76.422  1.00 41.69           H  
ATOM    734  HB2 ARG C 107      13.563  54.496  78.868  1.00 42.55           H  
ATOM    735  HB3 ARG C 107      12.228  53.364  78.775  1.00 42.55           H  
ATOM    736  HG2 ARG C 107      14.550  52.413  78.863  1.00 44.36           H  
ATOM    737  HG3 ARG C 107      14.863  53.010  77.264  1.00 44.36           H  
ATOM    738  HD2 ARG C 107      12.893  51.539  76.421  1.00 44.84           H  
ATOM    739  HD3 ARG C 107      12.652  51.041  78.074  1.00 44.84           H  
ATOM    740  HE  ARG C 107      14.475  49.681  78.006  1.00 46.27           H  
ATOM    741 HH11 ARG C 107      14.628  51.807  75.188  1.00 53.88           H  
ATOM    742 HH12 ARG C 107      15.994  50.960  74.497  1.00 53.88           H  
ATOM    743 HH21 ARG C 107      16.213  48.592  77.066  1.00 58.14           H  
ATOM    744 HH22 ARG C 107      16.872  49.142  75.542  1.00 58.14           H  
ATOM    745  N   ARG C 108      10.384  55.730  77.503  1.00 39.85           N  
ATOM    746  CA  ARG C 108       9.524  56.677  78.224  1.00 40.68           C  
ATOM    747  C   ARG C 108       9.193  55.958  79.545  1.00 38.13           C  
ATOM    748  O   ARG C 108       8.545  54.927  79.550  1.00 36.72           O  
ATOM    749  CB  ARG C 108       8.234  56.957  77.443  1.00 48.61           C  
ATOM    750  CG  ARG C 108       7.334  57.988  78.147  1.00 53.47           C  
ATOM    751  CD  ARG C 108       5.849  57.700  77.954  1.00 62.13           C  
ATOM    752  NE  ARG C 108       5.466  56.390  78.503  1.00 70.16           N  
ATOM    753  CZ  ARG C 108       5.388  56.064  79.794  1.00 71.28           C  
ATOM    754  NH1 ARG C 108       5.588  56.978  80.733  1.00 68.91           N  
ATOM    755  NH2 ARG C 108       5.111  54.811  80.148  1.00 72.56           N1+
ATOM    756  H   ARG C 108       9.930  55.012  76.957  1.00 39.85           H  
ATOM    757  HA  ARG C 108      10.067  57.606  78.409  1.00 40.68           H  
ATOM    758  HB2 ARG C 108       8.484  57.330  76.442  1.00 48.61           H  
ATOM    759  HB3 ARG C 108       7.695  56.015  77.282  1.00 48.61           H  
ATOM    760  HG2 ARG C 108       7.547  58.982  77.743  1.00 53.47           H  
ATOM    761  HG3 ARG C 108       7.561  58.037  79.217  1.00 53.47           H  
ATOM    762  HD2 ARG C 108       5.607  57.685  76.885  1.00 62.13           H  
ATOM    763  HD3 ARG C 108       5.219  58.473  78.408  1.00 62.13           H  
ATOM    764  HE  ARG C 108       5.314  55.655  77.827  1.00 70.16           H  
ATOM    765 HH11 ARG C 108       5.529  56.721  81.708  1.00 68.91           H  
ATOM    766 HH12 ARG C 108       5.798  57.931  80.474  1.00 68.91           H  
ATOM    767 HH21 ARG C 108       4.960  54.107  79.440  1.00 72.56           H  
ATOM    768 HH22 ARG C 108       5.051  54.564  81.126  1.00 72.56           H  
ATOM    769  N   ILE C 109       9.732  56.466  80.647  1.00 36.00           N  
ATOM    770  CA  ILE C 109       9.683  55.803  81.946  1.00 34.66           C  
ATOM    771  C   ILE C 109       9.034  56.696  83.024  1.00 33.41           C  
ATOM    772  O   ILE C 109       8.807  57.899  82.839  1.00 31.25           O  
ATOM    773  CB  ILE C 109      11.056  55.226  82.380  1.00 35.70           C  
ATOM    774  CG1 ILE C 109      12.154  56.272  82.656  1.00 36.92           C  
ATOM    775  CG2 ILE C 109      11.561  54.252  81.313  1.00 38.25           C  
ATOM    776  CD1 ILE C 109      12.086  56.879  84.049  1.00 36.82           C  
ATOM    777  H   ILE C 109      10.208  57.356  80.605  1.00 36.00           H  
ATOM    778  HA  ILE C 109       9.000  54.946  81.850  1.00 34.66           H  
ATOM    779  HB  ILE C 109      10.911  54.642  83.296  1.00 35.70           H  
ATOM    780 HG12 ILE C 109      13.131  55.781  82.578  1.00 36.92           H  
ATOM    781 HG13 ILE C 109      12.149  57.063  81.900  1.00 36.92           H  
ATOM    782 HG21 ILE C 109      10.829  53.463  81.116  1.00 38.25           H  
ATOM    783 HG22 ILE C 109      11.759  54.788  80.385  1.00 38.25           H  
ATOM    784 HG23 ILE C 109      12.497  53.774  81.616  1.00 38.25           H  
ATOM    785 HD11 ILE C 109      11.240  57.559  84.160  1.00 36.82           H  
ATOM    786 HD12 ILE C 109      12.014  56.099  84.814  1.00 36.82           H  
ATOM    787 HD13 ILE C 109      12.992  57.457  84.253  1.00 36.82           H  
ATOM    788  N   HIS C 110       8.718  56.046  84.139  1.00 33.02           N  
ATOM    789  CA  HIS C 110       8.094  56.640  85.324  1.00 33.50           C  
ATOM    790  C   HIS C 110       9.160  56.479  86.434  1.00 29.73           C  
ATOM    791  O   HIS C 110       9.713  55.397  86.622  1.00 28.45           O  
ATOM    792  CB  HIS C 110       6.809  55.894  85.723  1.00 38.54           C  
ATOM    793  CG  HIS C 110       5.865  55.632  84.585  1.00 47.30           C  
ATOM    794  CD2 HIS C 110       5.924  54.703  83.569  1.00 52.54           C  
ATOM    795  ND1 HIS C 110       4.690  56.284  84.430  1.00 53.12           N  
ATOM    796  NE2 HIS C 110       4.844  54.802  82.818  1.00 54.10           N  
ATOM    797  CE1 HIS C 110       4.078  55.753  83.321  1.00 58.27           C  
ATOM    798  H   HIS C 110       8.908  55.056  84.198  1.00 33.02           H  
ATOM    799  HA  HIS C 110       7.881  57.695  85.135  1.00 33.50           H  
ATOM    800  HB2 HIS C 110       6.305  56.452  86.522  1.00 38.54           H  
ATOM    801  HB3 HIS C 110       7.067  54.919  86.155  1.00 38.54           H  
ATOM    802  HD1 HIS C 110       4.305  57.073  85.059  1.00 53.12           H  
ATOM    803  HD2 HIS C 110       6.731  54.002  83.411  1.00 52.54           H  
ATOM    804  HE1 HIS C 110       3.123  56.064  82.923  1.00 58.27           H  
ATOM    805  N   SER C 111       9.498  57.579  87.078  1.00 27.93           N  
ATOM    806  CA  SER C 111      10.454  57.646  88.191  1.00 27.39           C  
ATOM    807  C   SER C 111       9.861  58.600  89.250  1.00 26.93           C  
ATOM    808  O   SER C 111       8.659  58.827  89.286  1.00 28.26           O  
ATOM    809  CB  SER C 111      11.839  58.083  87.683  1.00 26.21           C  
ATOM    810  OG  SER C 111      12.873  58.015  88.672  1.00 26.08           O  
ATOM    811  H   SER C 111       9.098  58.462  86.795  1.00 27.93           H  
ATOM    812  HA  SER C 111      10.526  56.662  88.666  1.00 27.39           H  
ATOM    813  HB2 SER C 111      11.809  59.112  87.310  1.00 26.21           H  
ATOM    814  HB3 SER C 111      12.155  57.443  86.854  1.00 26.21           H  
ATOM    815  HG  SER C 111      12.795  57.155  89.152  1.00 26.08           H  
ATOM    816  N   TYR C 112      10.706  59.079  90.151  1.00 27.16           N  
ATOM    817  CA  TYR C 112      10.292  59.852  91.320  1.00 27.61           C  
ATOM    818  C   TYR C 112      11.253  61.048  91.460  1.00 28.07           C  
ATOM    819  O   TYR C 112      12.409  60.997  91.047  1.00 28.66           O  
ATOM    820  CB  TYR C 112      10.341  59.025  92.607  1.00 27.76           C  
ATOM    821  CG  TYR C 112       9.250  57.993  92.772  1.00 27.10           C  
ATOM    822  CD1 TYR C 112       9.353  56.739  92.199  1.00 27.03           C  
ATOM    823  CD2 TYR C 112       8.112  58.286  93.518  1.00 27.31           C  
ATOM    824  CE1 TYR C 112       8.357  55.791  92.365  1.00 28.47           C  
ATOM    825  CE2 TYR C 112       7.094  57.352  93.678  1.00 28.59           C  
ATOM    826  CZ  TYR C 112       7.230  56.100  93.100  1.00 29.68           C  
ATOM    827  OH  TYR C 112       6.230  55.193  93.285  1.00 32.09           O  
ATOM    828  H   TYR C 112      11.697  58.927  90.029  1.00 27.16           H  
ATOM    829  HA  TYR C 112       9.288  60.239  91.142  1.00 27.61           H  
ATOM    830  HB2 TYR C 112      11.298  58.506  92.637  1.00 27.76           H  
ATOM    831  HB3 TYR C 112      10.336  59.683  93.487  1.00 27.76           H  
ATOM    832  HD1 TYR C 112      10.225  56.494  91.612  1.00 27.03           H  
ATOM    833  HD2 TYR C 112       8.018  59.257  93.982  1.00 27.31           H  
ATOM    834  HE1 TYR C 112       8.462  54.812  91.922  1.00 28.47           H  
ATOM    835  HE2 TYR C 112       6.209  57.598  94.246  1.00 28.59           H  
ATOM    836  HH  TYR C 112       6.308  54.493  92.599  1.00 32.09           H  
ATOM    837  N   ARG C 113      10.734  62.119  92.043  1.00 29.42           N  
ATOM    838  CA  ARG C 113      11.513  63.332  92.248  1.00 31.20           C  
ATOM    839  C   ARG C 113      12.532  63.063  93.373  1.00 31.91           C  
ATOM    840  O   ARG C 113      12.201  62.515  94.420  1.00 30.26           O  
ATOM    841  CB  ARG C 113      10.651  64.519  92.673  1.00 32.45           C  
ATOM    842  CG  ARG C 113       9.545  64.858  91.670  1.00 32.77           C  
ATOM    843  CD  ARG C 113       8.699  66.013  92.196  1.00 34.57           C  
ATOM    844  NE  ARG C 113       9.412  67.286  92.062  1.00 36.47           N  
ATOM    845  CZ  ARG C 113       9.281  68.368  92.829  1.00 39.05           C  
ATOM    846  NH1 ARG C 113       8.424  68.391  93.836  1.00 41.18           N  
ATOM    847  NH2 ARG C 113      10.044  69.429  92.612  1.00 41.05           N1+
ATOM    848  H   ARG C 113       9.763  62.115  92.320  1.00 29.42           H  
ATOM    849  HA  ARG C 113      12.037  63.560  91.315  1.00 31.20           H  
ATOM    850  HB2 ARG C 113      10.200  64.308  93.651  1.00 32.45           H  
ATOM    851  HB3 ARG C 113      11.296  65.395  92.818  1.00 32.45           H  
ATOM    852  HG2 ARG C 113       8.891  63.993  91.527  1.00 32.77           H  
ATOM    853  HG3 ARG C 113       9.983  65.108  90.697  1.00 32.77           H  
ATOM    854  HD2 ARG C 113       8.491  65.822  93.241  1.00 34.57           H  
ATOM    855  HD3 ARG C 113       7.767  66.084  91.629  1.00 34.57           H  
ATOM    856  HE  ARG C 113      10.103  67.313  91.326  1.00 36.47           H  
ATOM    857 HH11 ARG C 113       7.835  67.590  94.016  1.00 41.18           H  
ATOM    858 HH12 ARG C 113       8.358  69.208  94.425  1.00 41.18           H  
ATOM    859 HH21 ARG C 113      10.724  69.417  91.865  1.00 41.05           H  
ATOM    860 HH22 ARG C 113       9.945  70.249  93.192  1.00 41.05           H  
ATOM    861  N   GLY C 114      13.780  63.441  93.124  1.00 32.91           N  
ATOM    862  CA  GLY C 114      14.833  63.270  94.110  1.00 33.08           C  
ATOM    863  C   GLY C 114      15.402  61.846  94.173  1.00 31.90           C  
ATOM    864  O   GLY C 114      16.114  61.478  95.105  1.00 34.85           O  
ATOM    865  H   GLY C 114      14.001  63.854  92.230  1.00 32.91           H  
ATOM    866  HA2 GLY C 114      15.645  63.955  93.853  1.00 33.08           H  
ATOM    867  HA3 GLY C 114      14.445  63.532  95.100  1.00 33.08           H  
ATOM    868  N   HIS C 115      15.165  61.065  93.124  1.00 28.99           N  
ATOM    869  CA  HIS C 115      15.820  59.769  92.923  1.00 29.15           C  
ATOM    870  C   HIS C 115      17.071  60.031  92.077  1.00 30.65           C  
ATOM    871  O   HIS C 115      17.016  60.715  91.058  1.00 31.66           O  
ATOM    872  CB  HIS C 115      14.933  58.739  92.219  1.00 28.17           C  
ATOM    873  CG  HIS C 115      14.004  58.028  93.142  1.00 28.15           C  
ATOM    874  ND1 HIS C 115      13.559  56.756  92.875  1.00 27.49           N  
ATOM    875  CD2 HIS C 115      13.442  58.387  94.324  1.00 27.16           C  
ATOM    876  CE1 HIS C 115      12.749  56.366  93.844  1.00 28.64           C  
ATOM    877  NE2 HIS C 115      12.656  57.341  94.730  1.00 27.70           N  
ATOM    878  H   HIS C 115      14.522  61.360  92.403  1.00 28.99           H  
ATOM    879  HA  HIS C 115      16.127  59.399  93.901  1.00 29.15           H  
ATOM    880  HB2 HIS C 115      15.563  57.984  91.732  1.00 28.17           H  
ATOM    881  HB3 HIS C 115      14.351  59.209  91.419  1.00 28.17           H  
ATOM    882  HD2 HIS C 115      13.587  59.321  94.846  1.00 27.16           H  
ATOM    883  HE2 HIS C 115      12.097  57.319  95.570  1.00 27.70           H  
ATOM    884  HE1 HIS C 115      12.248  55.411  93.902  1.00 28.64           H  
ATOM    885  N   LEU C 116      18.204  59.539  92.547  1.00 31.03           N  
ATOM    886  CA  LEU C 116      19.504  59.798  91.935  1.00 31.11           C  
ATOM    887  C   LEU C 116      19.893  58.623  91.009  1.00 29.73           C  
ATOM    888  O   LEU C 116      20.082  57.498  91.442  1.00 28.87           O  
ATOM    889  CB  LEU C 116      20.604  60.001  92.991  1.00 32.99           C  
ATOM    890  CG  LEU C 116      20.807  61.477  93.392  1.00 36.69           C  
ATOM    891  CD1 LEU C 116      19.578  62.092  94.059  1.00 37.51           C  
ATOM    892  CD2 LEU C 116      22.022  61.605  94.309  1.00 40.38           C  
ATOM    893  H   LEU C 116      18.185  58.959  93.373  1.00 31.03           H  
ATOM    894  HA  LEU C 116      19.426  60.706  91.328  1.00 31.11           H  
ATOM    895  HB2 LEU C 116      20.397  59.397  93.885  1.00 32.99           H  
ATOM    896  HB3 LEU C 116      21.558  59.636  92.589  1.00 32.99           H  
ATOM    897  HG  LEU C 116      21.029  62.054  92.486  1.00 36.69           H  
ATOM    898 HD11 LEU C 116      18.734  62.151  93.367  1.00 37.51           H  
ATOM    899 HD12 LEU C 116      19.265  61.509  94.930  1.00 37.51           H  
ATOM    900 HD13 LEU C 116      19.787  63.113  94.395  1.00 37.51           H  
ATOM    901 HD21 LEU C 116      21.899  61.009  95.217  1.00 40.38           H  
ATOM    902 HD22 LEU C 116      22.924  61.260  93.794  1.00 40.38           H  
ATOM    903 HD23 LEU C 116      22.186  62.647  94.603  1.00 40.38           H  
ATOM    904  N   TRP C 117      20.006  58.967  89.724  1.00 29.60           N  
ATOM    905  CA  TRP C 117      20.379  58.063  88.644  1.00 27.62           C  
ATOM    906  C   TRP C 117      21.816  58.395  88.195  1.00 26.98           C  
ATOM    907  O   TRP C 117      22.270  59.525  88.265  1.00 26.98           O  
ATOM    908  CB  TRP C 117      19.507  58.261  87.400  1.00 26.59           C  
ATOM    909  CG  TRP C 117      18.094  57.809  87.553  1.00 24.37           C  
ATOM    910  CD1 TRP C 117      17.030  58.561  87.914  1.00 24.15           C  
ATOM    911  CD2 TRP C 117      17.593  56.510  87.249  1.00 24.73           C  
ATOM    912  NE1 TRP C 117      15.883  57.810  87.861  1.00 25.19           N  
ATOM    913  CE2 TRP C 117      16.202  56.547  87.442  1.00 25.01           C  
ATOM    914  CE3 TRP C 117      18.183  55.320  86.798  1.00 25.46           C  
ATOM    915  CZ2 TRP C 117      15.397  55.444  87.242  1.00 25.62           C  
ATOM    916  CZ3 TRP C 117      17.373  54.217  86.582  1.00 24.53           C  
ATOM    917  CH2 TRP C 117      15.996  54.290  86.795  1.00 25.62           C  
ATOM    918  H   TRP C 117      19.856  59.934  89.474  1.00 29.60           H  
ATOM    919  HA  TRP C 117      20.327  57.033  89.005  1.00 27.62           H  
ATOM    920  HB2 TRP C 117      19.509  59.319  87.113  1.00 26.59           H  
ATOM    921  HB3 TRP C 117      19.947  57.732  86.544  1.00 26.59           H  
ATOM    922  HD1 TRP C 117      17.076  59.601  88.203  1.00 24.15           H  
ATOM    923  HE1 TRP C 117      14.955  58.136  88.092  1.00 25.19           H  
ATOM    924  HE3 TRP C 117      19.248  55.264  86.623  1.00 25.46           H  
ATOM    925  HZ2 TRP C 117      14.334  55.487  87.430  1.00 25.62           H  
ATOM    926  HZ3 TRP C 117      17.812  53.289  86.245  1.00 24.53           H  
ATOM    927  HH2 TRP C 117      15.386  53.419  86.605  1.00 25.62           H  
ATOM    928  N   LEU C 118      22.478  57.378  87.657  1.00 26.82           N  
ATOM    929  CA  LEU C 118      23.674  57.522  86.827  1.00 30.27           C  
ATOM    930  C   LEU C 118      23.695  56.382  85.786  1.00 28.76           C  
ATOM    931  O   LEU C 118      22.925  55.423  85.883  1.00 28.36           O  
ATOM    932  CB  LEU C 118      24.960  57.653  87.657  1.00 33.71           C  
ATOM    933  CG  LEU C 118      25.345  56.441  88.530  1.00 36.61           C  
ATOM    934  CD1 LEU C 118      26.157  55.402  87.751  1.00 38.55           C  
ATOM    935  CD2 LEU C 118      26.185  56.917  89.720  1.00 39.18           C  
ATOM    936  H   LEU C 118      22.164  56.435  87.837  1.00 26.82           H  
ATOM    937  HA  LEU C 118      23.549  58.455  86.259  1.00 30.27           H  
ATOM    938  HB2 LEU C 118      25.800  57.899  86.995  1.00 33.71           H  
ATOM    939  HB3 LEU C 118      24.827  58.523  88.310  1.00 33.71           H  
ATOM    940  HG  LEU C 118      24.443  55.963  88.929  1.00 36.61           H  
ATOM    941 HD11 LEU C 118      25.582  54.960  86.936  1.00 38.55           H  
ATOM    942 HD12 LEU C 118      27.061  55.848  87.323  1.00 38.55           H  
ATOM    943 HD13 LEU C 118      26.467  54.582  88.407  1.00 38.55           H  
ATOM    944 HD21 LEU C 118      27.103  57.413  89.386  1.00 39.18           H  
ATOM    945 HD22 LEU C 118      25.620  57.628  90.331  1.00 39.18           H  
ATOM    946 HD23 LEU C 118      26.468  56.077  90.362  1.00 39.18           H  
ATOM    947  N   PHE C 119      24.558  56.516  84.783  1.00 28.94           N  
ATOM    948  CA  PHE C 119      24.579  55.602  83.634  1.00 28.45           C  
ATOM    949  C   PHE C 119      26.025  55.162  83.345  1.00 29.56           C  
ATOM    950  O   PHE C 119      26.949  55.966  83.392  1.00 30.24           O  
ATOM    951  CB  PHE C 119      24.010  56.268  82.367  1.00 26.67           C  
ATOM    952  CG  PHE C 119      22.537  56.588  82.467  1.00 25.94           C  
ATOM    953  CD1 PHE C 119      22.105  57.725  83.124  1.00 26.18           C  
ATOM    954  CD2 PHE C 119      21.581  55.740  81.916  1.00 28.21           C  
ATOM    955  CE1 PHE C 119      20.758  58.005  83.252  1.00 26.51           C  
ATOM    956  CE2 PHE C 119      20.230  56.018  82.029  1.00 26.23           C  
ATOM    957  CZ  PHE C 119      19.820  57.155  82.701  1.00 26.20           C  
ATOM    958  H   PHE C 119      25.221  57.278  84.793  1.00 28.94           H  
ATOM    959  HA  PHE C 119      23.985  54.717  83.880  1.00 28.45           H  
ATOM    960  HB2 PHE C 119      24.559  57.193  82.143  1.00 26.67           H  
ATOM    961  HB3 PHE C 119      24.175  55.617  81.499  1.00 26.67           H  
ATOM    962  HD1 PHE C 119      22.831  58.405  83.545  1.00 26.18           H  
ATOM    963  HD2 PHE C 119      21.898  54.851  81.393  1.00 28.21           H  
ATOM    964  HE1 PHE C 119      20.439  58.890  83.782  1.00 26.51           H  
ATOM    965  HE2 PHE C 119      19.500  55.352  81.593  1.00 26.23           H  
ATOM    966  HZ  PHE C 119      18.767  57.378  82.796  1.00 26.20           H  
ATOM    967  N   ARG C 120      26.178  53.896  82.981  1.00 29.79           N  
ATOM    968  CA  ARG C 120      27.459  53.267  82.654  1.00 29.10           C  
ATOM    969  C   ARG C 120      27.274  52.382  81.396  1.00 29.18           C  
ATOM    970  O   ARG C 120      26.146  52.106  80.986  1.00 28.71           O  
ATOM    971  CB  ARG C 120      27.955  52.347  83.783  1.00 31.37           C  
ATOM    972  CG  ARG C 120      28.053  52.976  85.168  1.00 33.39           C  
ATOM    973  CD  ARG C 120      29.022  54.144  85.290  1.00 34.40           C  
ATOM    974  NE  ARG C 120      30.424  53.777  85.074  1.00 37.52           N  
ATOM    975  CZ  ARG C 120      31.429  54.572  85.411  1.00 38.15           C  
ATOM    976  NH1 ARG C 120      31.208  55.775  85.925  1.00 37.63           N  
ATOM    977  NH2 ARG C 120      32.672  54.143  85.225  1.00 38.56           N1+
ATOM    978  H   ARG C 120      25.355  53.320  82.878  1.00 29.79           H  
ATOM    979  HA  ARG C 120      28.185  54.052  82.430  1.00 29.10           H  
ATOM    980  HB2 ARG C 120      27.275  51.488  83.862  1.00 31.37           H  
ATOM    981  HB3 ARG C 120      28.930  51.924  83.514  1.00 31.37           H  
ATOM    982  HG2 ARG C 120      28.350  52.192  85.872  1.00 33.39           H  
ATOM    983  HG3 ARG C 120      27.058  53.305  85.489  1.00 33.39           H  
ATOM    984  HD2 ARG C 120      28.926  54.524  86.313  1.00 34.40           H  
ATOM    985  HD3 ARG C 120      28.777  54.940  84.588  1.00 34.40           H  
ATOM    986  HE  ARG C 120      30.651  52.885  84.658  1.00 37.52           H  
ATOM    987 HH11 ARG C 120      30.261  56.098  86.064  1.00 37.63           H  
ATOM    988 HH12 ARG C 120      31.985  56.369  86.176  1.00 37.63           H  
ATOM    989 HH21 ARG C 120      32.836  53.226  84.835  1.00 38.56           H  
ATOM    990 HH22 ARG C 120      33.453  54.733  85.475  1.00 38.56           H  
ATOM    991  N   ASP C 121      28.394  51.915  80.855  1.00 28.67           N  
ATOM    992  CA  ASP C 121      28.396  50.771  79.929  1.00 31.57           C  
ATOM    993  C   ASP C 121      28.275  49.499  80.808  1.00 30.86           C  
ATOM    994  O   ASP C 121      28.900  49.379  81.857  1.00 33.04           O  
ATOM    995  CB  ASP C 121      29.667  50.757  79.107  1.00 30.92           C  
ATOM    996  CG  ASP C 121      29.652  49.641  78.103  1.00 32.25           C  
ATOM    997  OD1 ASP C 121      29.811  48.473  78.495  1.00 31.87           O  
ATOM    998  OD2 ASP C 121      29.598  49.927  76.892  1.00 34.61           O1-
ATOM    999  H   ASP C 121      29.274  52.353  81.087  1.00 28.67           H  
ATOM   1000  HA  ASP C 121      27.519  50.855  79.280  1.00 31.57           H  
ATOM   1001  HB2 ASP C 121      30.540  50.614  79.752  1.00 30.92           H  
ATOM   1002  HB3 ASP C 121      29.796  51.718  78.595  1.00 30.92           H  
ATOM   1003  N   ALA C 122      27.476  48.553  80.341  1.00 30.93           N  
ATOM   1004  CA  ALA C 122      27.192  47.315  81.063  1.00 31.79           C  
ATOM   1005  C   ALA C 122      28.360  46.309  81.052  1.00 33.96           C  
ATOM   1006  O   ALA C 122      28.418  45.401  81.876  1.00 37.22           O  
ATOM   1007  CB  ALA C 122      25.981  46.618  80.447  1.00 32.56           C  
ATOM   1008  H   ALA C 122      27.039  48.675  79.439  1.00 30.93           H  
ATOM   1009  HA  ALA C 122      26.994  47.577  82.108  1.00 31.79           H  
ATOM   1010  HB1 ALA C 122      25.124  47.293  80.374  1.00 32.56           H  
ATOM   1011  HB2 ALA C 122      26.203  46.261  79.435  1.00 32.56           H  
ATOM   1012  HB3 ALA C 122      25.684  45.749  81.044  1.00 32.56           H  
ATOM   1013  N   GLY C 123      29.201  46.407  80.025  1.00 35.38           N  
ATOM   1014  CA  GLY C 123      30.261  45.464  79.750  1.00 34.45           C  
ATOM   1015  C   GLY C 123      31.585  45.994  80.295  1.00 34.08           C  
ATOM   1016  O   GLY C 123      32.252  45.342  81.075  1.00 35.39           O  
ATOM   1017  H   GLY C 123      29.140  47.212  79.417  1.00 35.38           H  
ATOM   1018  HA2 GLY C 123      30.042  44.493  80.202  1.00 34.45           H  
ATOM   1019  HA3 GLY C 123      30.341  45.348  78.665  1.00 34.45           H  
ATOM   1020  N   THR C 124      31.965  47.175  79.836  1.00 34.53           N  
ATOM   1021  CA  THR C 124      33.291  47.720  80.135  1.00 34.14           C  
ATOM   1022  C   THR C 124      33.325  48.545  81.440  1.00 33.72           C  
ATOM   1023  O   THR C 124      34.386  48.948  81.892  1.00 32.72           O  
ATOM   1024  CB  THR C 124      33.891  48.580  79.003  1.00 36.73           C  
ATOM   1025  OG1 THR C 124      33.148  49.792  78.817  1.00 36.91           O  
ATOM   1026  CG2 THR C 124      33.942  47.851  77.668  1.00 38.47           C  
ATOM   1027  H   THR C 124      31.308  47.724  79.300  1.00 34.53           H  
ATOM   1028  HA  THR C 124      33.967  46.871  80.303  1.00 34.14           H  
ATOM   1029  HB  THR C 124      34.913  48.866  79.284  1.00 36.73           H  
ATOM   1030 HG21 THR C 124      34.496  46.911  77.748  1.00 38.47           H  
ATOM   1031 HG22 THR C 124      32.936  47.640  77.289  1.00 38.47           H  
ATOM   1032 HG23 THR C 124      34.430  48.479  76.914  1.00 38.47           H  
ATOM   1033  HG1 THR C 124      33.841  50.499  78.712  1.00 36.91           H  
ATOM   1034  N   HIS C 125      32.151  48.825  81.992  1.00 34.85           N  
ATOM   1035  CA  HIS C 125      31.945  49.684  83.166  1.00 39.76           C  
ATOM   1036  C   HIS C 125      32.092  51.199  82.879  1.00 36.17           C  
ATOM   1037  O   HIS C 125      32.009  52.016  83.794  1.00 35.89           O  
ATOM   1038  CB  HIS C 125      32.816  49.336  84.389  1.00 43.80           C  
ATOM   1039  CG  HIS C 125      32.394  48.137  85.155  1.00 51.54           C  
ATOM   1040  CD2 HIS C 125      31.839  46.937  84.767  1.00 60.19           C  
ATOM   1041  ND1 HIS C 125      32.490  48.089  86.505  1.00 53.69           N  
ATOM   1042  NE2 HIS C 125      31.632  46.185  85.835  1.00 62.75           N  
ATOM   1043  CE1 HIS C 125      32.014  46.864  86.903  1.00 54.96           C  
ATOM   1044  H   HIS C 125      31.327  48.383  81.612  1.00 34.85           H  
ATOM   1045  HA  HIS C 125      30.890  49.553  83.439  1.00 39.76           H  
ATOM   1046  HB2 HIS C 125      32.790  50.173  85.097  1.00 43.80           H  
ATOM   1047  HB3 HIS C 125      33.870  49.225  84.124  1.00 43.80           H  
ATOM   1048  HD2 HIS C 125      31.609  46.655  83.750  1.00 60.19           H  
ATOM   1049  HE2 HIS C 125      31.221  45.186  85.836  1.00 62.75           H  
ATOM   1050  HE1 HIS C 125      31.965  46.535  87.856  1.00 54.96           H  
ATOM   1051  N   ASP C 126      32.363  51.547  81.622  1.00 35.46           N  
ATOM   1052  CA  ASP C 126      32.697  52.911  81.203  1.00 35.37           C  
ATOM   1053  C   ASP C 126      31.700  53.981  81.682  1.00 35.71           C  
ATOM   1054  O   ASP C 126      30.494  53.739  81.854  1.00 34.97           O  
ATOM   1055  CB  ASP C 126      32.750  53.033  79.687  1.00 34.97           C  
ATOM   1056  CG  ASP C 126      34.164  52.874  79.246  1.00 35.19           C  
ATOM   1057  OD1 ASP C 126      35.019  53.698  79.610  1.00 33.67           O  
ATOM   1058  OD2 ASP C 126      34.427  51.953  78.431  1.00 35.05           O1-
ATOM   1059  H   ASP C 126      32.490  50.824  80.927  1.00 35.46           H  
ATOM   1060  HA  ASP C 126      33.661  53.126  81.678  1.00 35.37           H  
ATOM   1061  HB2 ASP C 126      32.425  54.020  79.333  1.00 34.97           H  
ATOM   1062  HB3 ASP C 126      32.103  52.303  79.195  1.00 34.97           H  
ATOM   1063  N   GLY C 127      32.230  55.186  81.857  1.00 33.48           N  
ATOM   1064  CA  GLY C 127      31.466  56.353  82.249  1.00 33.35           C  
ATOM   1065  C   GLY C 127      30.799  56.987  81.026  1.00 33.96           C  
ATOM   1066  O   GLY C 127      31.352  57.023  79.924  1.00 35.17           O  
ATOM   1067  H   GLY C 127      33.222  55.312  81.712  1.00 33.48           H  
ATOM   1068  HA2 GLY C 127      30.718  56.063  82.992  1.00 33.35           H  
ATOM   1069  HA3 GLY C 127      32.153  57.081  82.691  1.00 33.35           H  
ATOM   1070  N   LEU C 128      29.562  57.436  81.244  1.00 30.77           N  
ATOM   1071  CA  LEU C 128      28.741  58.154  80.278  1.00 29.96           C  
ATOM   1072  C   LEU C 128      28.303  59.477  80.930  1.00 30.98           C  
ATOM   1073  O   LEU C 128      28.449  59.687  82.134  1.00 30.59           O  
ATOM   1074  CB  LEU C 128      27.511  57.320  79.898  1.00 30.96           C  
ATOM   1075  CG  LEU C 128      27.857  55.966  79.254  1.00 31.99           C  
ATOM   1076  CD1 LEU C 128      26.605  55.103  79.177  1.00 30.58           C  
ATOM   1077  CD2 LEU C 128      28.458  56.130  77.858  1.00 34.48           C  
ATOM   1078  H   LEU C 128      29.129  57.249  82.137  1.00 30.77           H  
ATOM   1079  HA  LEU C 128      29.335  58.388  79.392  1.00 29.96           H  
ATOM   1080  HB2 LEU C 128      26.915  57.146  80.803  1.00 30.96           H  
ATOM   1081  HB3 LEU C 128      26.862  57.891  79.221  1.00 30.96           H  
ATOM   1082  HG  LEU C 128      28.578  55.429  79.881  1.00 31.99           H  
ATOM   1083 HD11 LEU C 128      26.145  54.995  80.162  1.00 30.58           H  
ATOM   1084 HD12 LEU C 128      25.861  55.537  78.501  1.00 30.58           H  
ATOM   1085 HD13 LEU C 128      26.863  54.102  78.821  1.00 30.58           H  
ATOM   1086 HD21 LEU C 128      27.779  56.680  77.198  1.00 34.48           H  
ATOM   1087 HD22 LEU C 128      29.408  56.668  77.891  1.00 34.48           H  
ATOM   1088 HD23 LEU C 128      28.651  55.153  77.403  1.00 34.48           H  
ATOM   1089  N   LEU C 129      27.736  60.358  80.111  1.00 31.34           N  
ATOM   1090  CA  LEU C 129      27.109  61.588  80.564  1.00 31.80           C  
ATOM   1091  C   LEU C 129      25.610  61.477  80.226  1.00 31.40           C  
ATOM   1092  O   LEU C 129      25.217  60.849  79.239  1.00 30.72           O  
ATOM   1093  CB  LEU C 129      27.674  62.830  79.868  1.00 33.79           C  
ATOM   1094  CG  LEU C 129      29.162  63.096  80.140  1.00 33.95           C  
ATOM   1095  CD1 LEU C 129      29.638  64.292  79.314  1.00 35.56           C  
ATOM   1096  CD2 LEU C 129      29.455  63.351  81.617  1.00 34.14           C  
ATOM   1097  H   LEU C 129      27.696  60.152  79.123  1.00 31.34           H  
ATOM   1098  HA  LEU C 129      27.209  61.673  81.649  1.00 31.80           H  
ATOM   1099  HB2 LEU C 129      27.523  62.734  78.785  1.00 33.79           H  
ATOM   1100  HB3 LEU C 129      27.089  63.704  80.178  1.00 33.79           H  
ATOM   1101  HG  LEU C 129      29.731  62.216  79.821  1.00 33.95           H  
ATOM   1102 HD11 LEU C 129      29.442  64.135  78.248  1.00 35.56           H  
ATOM   1103 HD12 LEU C 129      29.134  65.214  79.622  1.00 35.56           H  
ATOM   1104 HD13 LEU C 129      30.715  64.447  79.437  1.00 35.56           H  
ATOM   1105 HD21 LEU C 129      28.873  64.196  81.998  1.00 34.14           H  
ATOM   1106 HD22 LEU C 129      29.223  62.473  82.224  1.00 34.14           H  
ATOM   1107 HD23 LEU C 129      30.516  63.577  81.769  1.00 34.14           H  
ATOM   1108  N   VAL C 130      24.802  62.138  81.052  1.00 30.24           N  
ATOM   1109  CA  VAL C 130      23.368  62.263  80.861  1.00 30.28           C  
ATOM   1110  C   VAL C 130      23.027  63.754  81.044  1.00 32.87           C  
ATOM   1111  O   VAL C 130      23.132  64.305  82.154  1.00 34.48           O  
ATOM   1112  CB  VAL C 130      22.584  61.310  81.782  1.00 29.62           C  
ATOM   1113  CG1 VAL C 130      23.028  61.362  83.247  1.00 27.99           C  
ATOM   1114  CG2 VAL C 130      21.079  61.545  81.654  1.00 29.52           C  
ATOM   1115  H   VAL C 130      25.190  62.549  81.889  1.00 30.24           H  
ATOM   1116  HA  VAL C 130      23.140  61.983  79.832  1.00 30.28           H  
ATOM   1117  HB  VAL C 130      22.784  60.288  81.434  1.00 29.62           H  
ATOM   1118 HG11 VAL C 130      24.065  61.031  83.357  1.00 27.99           H  
ATOM   1119 HG12 VAL C 130      22.947  62.368  83.664  1.00 27.99           H  
ATOM   1120 HG13 VAL C 130      22.417  60.699  83.864  1.00 27.99           H  
ATOM   1121 HG21 VAL C 130      20.786  62.532  82.025  1.00 29.52           H  
ATOM   1122 HG22 VAL C 130      20.765  61.467  80.607  1.00 29.52           H  
ATOM   1123 HG23 VAL C 130      20.519  60.800  82.225  1.00 29.52           H  
ATOM   1124  N   ASN C 131      22.666  64.394  79.935  1.00 32.27           N  
ATOM   1125  CA  ASN C 131      22.436  65.844  79.873  1.00 35.48           C  
ATOM   1126  C   ASN C 131      23.685  66.685  80.236  1.00 38.04           C  
ATOM   1127  O   ASN C 131      23.594  67.849  80.610  1.00 39.54           O  
ATOM   1128  CB  ASN C 131      21.222  66.302  80.684  1.00 36.76           C  
ATOM   1129  CG  ASN C 131      19.931  65.789  80.094  1.00 38.22           C  
ATOM   1130  OD1 ASN C 131      19.887  65.081  79.093  1.00 35.59           O  
ATOM   1131  ND2 ASN C 131      18.840  66.162  80.746  1.00 39.88           N  
ATOM   1132  H   ASN C 131      22.424  63.844  79.123  1.00 32.27           H  
ATOM   1133  HA  ASN C 131      22.260  66.054  78.809  1.00 35.48           H  
ATOM   1134  HB2 ASN C 131      21.155  67.397  80.692  1.00 36.76           H  
ATOM   1135  HB3 ASN C 131      21.285  65.976  81.728  1.00 36.76           H  
ATOM   1136 HD21 ASN C 131      18.917  66.746  81.567  1.00 39.88           H  
ATOM   1137 HD22 ASN C 131      17.931  65.863  80.423  1.00 39.88           H  
ATOM   1138  N   GLN C 132      24.847  66.067  80.028  1.00 42.51           N  
ATOM   1139  CA  GLN C 132      26.172  66.666  80.197  1.00 46.90           C  
ATOM   1140  C   GLN C 132      26.636  66.720  81.682  1.00 42.91           C  
ATOM   1141  O   GLN C 132      27.631  67.345  82.018  1.00 41.61           O  
ATOM   1142  CB  GLN C 132      26.389  68.006  79.477  1.00 53.00           C  
ATOM   1143  CG  GLN C 132      25.945  68.024  78.013  1.00 58.64           C  
ATOM   1144  CD  GLN C 132      26.690  67.042  77.128  1.00 68.46           C  
ATOM   1145  OE1 GLN C 132      27.642  66.370  77.526  1.00 71.27           O  
ATOM   1146  NE2 GLN C 132      26.238  66.975  75.879  1.00 78.89           N  
ATOM   1147  H   GLN C 132      24.824  65.084  79.798  1.00 42.51           H  
ATOM   1148  HA  GLN C 132      26.845  65.928  79.752  1.00 46.90           H  
ATOM   1149  HB2 GLN C 132      25.862  68.806  80.012  1.00 53.00           H  
ATOM   1150  HB3 GLN C 132      27.454  68.269  79.530  1.00 53.00           H  
ATOM   1151  HG2 GLN C 132      26.120  69.028  77.606  1.00 58.64           H  
ATOM   1152  HG3 GLN C 132      24.871  67.829  77.928  1.00 58.64           H  
ATOM   1153 HE21 GLN C 132      26.678  66.353  75.216  1.00 78.89           H  
ATOM   1154 HE22 GLN C 132      25.454  67.544  75.594  1.00 78.89           H  
ATOM   1155  N   THR C 133      25.990  65.893  82.504  1.00 39.43           N  
ATOM   1156  CA  THR C 133      26.418  65.569  83.860  1.00 39.18           C  
ATOM   1157  C   THR C 133      26.490  64.030  83.967  1.00 38.46           C  
ATOM   1158  O   THR C 133      25.845  63.318  83.193  1.00 37.22           O  
ATOM   1159  CB  THR C 133      25.484  66.155  84.942  1.00 41.78           C  
ATOM   1160  OG1 THR C 133      24.104  65.915  84.667  1.00 39.19           O  
ATOM   1161  CG2 THR C 133      25.656  67.667  85.058  1.00 46.62           C  
ATOM   1162  H   THR C 133      25.146  65.439  82.183  1.00 39.43           H  
ATOM   1163  HA  THR C 133      27.438  65.943  84.017  1.00 39.18           H  
ATOM   1164  HB  THR C 133      25.706  65.712  85.920  1.00 41.78           H  
ATOM   1165 HG21 THR C 133      26.693  67.934  85.285  1.00 46.62           H  
ATOM   1166 HG22 THR C 133      25.354  68.174  84.135  1.00 46.62           H  
ATOM   1167 HG23 THR C 133      25.014  68.061  85.853  1.00 46.62           H  
ATOM   1168  HG1 THR C 133      23.877  64.987  84.898  1.00 39.19           H  
ATOM   1169  N   GLU C 134      27.209  63.541  84.974  1.00 36.93           N  
ATOM   1170  CA  GLU C 134      27.347  62.091  85.186  1.00 36.80           C  
ATOM   1171  C   GLU C 134      26.070  61.534  85.872  1.00 34.34           C  
ATOM   1172  O   GLU C 134      25.719  60.372  85.750  1.00 35.75           O  
ATOM   1173  CB  GLU C 134      28.559  61.775  86.065  1.00 40.60           C  
ATOM   1174  CG  GLU C 134      29.867  62.251  85.441  1.00 47.89           C  
ATOM   1175  CD  GLU C 134      31.009  61.633  86.199  1.00 57.01           C  
ATOM   1176  OE1 GLU C 134      31.222  60.407  86.044  1.00 59.93           O  
ATOM   1177  OE2 GLU C 134      31.712  62.360  86.930  1.00 65.59           O1-
ATOM   1178  H   GLU C 134      27.646  64.177  85.625  1.00 36.93           H  
ATOM   1179  HA  GLU C 134      27.436  61.602  84.208  1.00 36.80           H  
ATOM   1180  HB2 GLU C 134      28.444  62.239  87.054  1.00 40.60           H  
ATOM   1181  HB3 GLU C 134      28.591  60.692  86.247  1.00 40.60           H  
ATOM   1182  HG2 GLU C 134      29.942  63.343  85.459  1.00 47.89           H  
ATOM   1183  HG3 GLU C 134      29.938  61.928  84.397  1.00 47.89           H  
ATOM   1184  N   LEU C 135      25.465  62.404  86.685  1.00 34.00           N  
ATOM   1185  CA  LEU C 135      24.312  62.082  87.511  1.00 32.38           C  
ATOM   1186  C   LEU C 135      23.078  62.699  86.813  1.00 31.90           C  
ATOM   1187  O   LEU C 135      23.186  63.680  86.082  1.00 33.32           O  
ATOM   1188  CB  LEU C 135      24.429  62.689  88.918  1.00 34.92           C  
ATOM   1189  CG  LEU C 135      25.734  62.373  89.675  1.00 35.97           C  
ATOM   1190  CD1 LEU C 135      25.720  63.072  91.036  1.00 38.02           C  
ATOM   1191  CD2 LEU C 135      25.958  60.874  89.860  1.00 34.07           C  
ATOM   1192  H   LEU C 135      25.771  63.366  86.677  1.00 34.00           H  
ATOM   1193  HA  LEU C 135      24.193  60.997  87.563  1.00 32.38           H  
ATOM   1194  HB2 LEU C 135      24.336  63.782  88.841  1.00 34.92           H  
ATOM   1195  HB3 LEU C 135      23.570  62.360  89.518  1.00 34.92           H  
ATOM   1196  HG  LEU C 135      26.583  62.778  89.109  1.00 35.97           H  
ATOM   1197 HD11 LEU C 135      25.584  64.153  90.919  1.00 38.02           H  
ATOM   1198 HD12 LEU C 135      24.911  62.695  91.670  1.00 38.02           H  
ATOM   1199 HD13 LEU C 135      26.667  62.915  91.563  1.00 38.02           H  
ATOM   1200 HD21 LEU C 135      25.097  60.399  90.342  1.00 34.07           H  
ATOM   1201 HD22 LEU C 135      26.132  60.383  88.899  1.00 34.07           H  
ATOM   1202 HD23 LEU C 135      26.840  60.686  90.482  1.00 34.07           H  
ATOM   1203  N   PHE C 136      21.913  62.154  87.132  1.00 31.75           N  
ATOM   1204  CA  PHE C 136      20.619  62.691  86.707  1.00 31.13           C  
ATOM   1205  C   PHE C 136      19.630  62.525  87.881  1.00 29.02           C  
ATOM   1206  O   PHE C 136      19.685  61.558  88.634  1.00 26.94           O  
ATOM   1207  CB  PHE C 136      20.125  61.987  85.437  1.00 31.82           C  
ATOM   1208  CG  PHE C 136      18.731  62.369  85.008  1.00 31.31           C  
ATOM   1209  CD1 PHE C 136      18.486  63.579  84.396  1.00 32.10           C  
ATOM   1210  CD2 PHE C 136      17.666  61.537  85.293  1.00 31.42           C  
ATOM   1211  CE1 PHE C 136      17.212  63.950  84.055  1.00 31.93           C  
ATOM   1212  CE2 PHE C 136      16.381  61.904  84.953  1.00 31.32           C  
ATOM   1213  CZ  PHE C 136      16.156  63.118  84.342  1.00 30.99           C  
ATOM   1214  H   PHE C 136      21.908  61.316  87.696  1.00 31.75           H  
ATOM   1215  HA  PHE C 136      20.740  63.764  86.509  1.00 31.13           H  
ATOM   1216  HB2 PHE C 136      20.805  62.225  84.614  1.00 31.82           H  
ATOM   1217  HB3 PHE C 136      20.188  60.898  85.557  1.00 31.82           H  
ATOM   1218  HD1 PHE C 136      19.310  64.245  84.183  1.00 32.10           H  
ATOM   1219  HD2 PHE C 136      17.841  60.592  85.785  1.00 31.42           H  
ATOM   1220  HE1 PHE C 136      17.037  64.895  83.561  1.00 31.93           H  
ATOM   1221  HE2 PHE C 136      15.554  61.243  85.166  1.00 31.32           H  
ATOM   1222  HZ  PHE C 136      15.149  63.415  84.087  1.00 30.99           H  
ATOM   1223  N   VAL C 137      18.735  63.505  88.003  1.00 29.72           N  
ATOM   1224  CA  VAL C 137      17.708  63.583  89.040  1.00 32.30           C  
ATOM   1225  C   VAL C 137      16.464  64.196  88.344  1.00 33.77           C  
ATOM   1226  O   VAL C 137      16.582  65.252  87.733  1.00 33.07           O  
ATOM   1227  CB  VAL C 137      18.144  64.508  90.206  1.00 32.97           C  
ATOM   1228  CG1 VAL C 137      17.118  64.472  91.342  1.00 34.08           C  
ATOM   1229  CG2 VAL C 137      19.518  64.136  90.768  1.00 32.27           C  
ATOM   1230  H   VAL C 137      18.751  64.260  87.332  1.00 29.72           H  
ATOM   1231  HA  VAL C 137      17.524  62.579  89.417  1.00 32.30           H  
ATOM   1232  HB  VAL C 137      18.208  65.544  89.846  1.00 32.97           H  
ATOM   1233 HG11 VAL C 137      16.140  64.829  91.008  1.00 34.08           H  
ATOM   1234 HG12 VAL C 137      16.995  63.455  91.729  1.00 34.08           H  
ATOM   1235 HG13 VAL C 137      17.431  65.114  92.172  1.00 34.08           H  
ATOM   1236 HG21 VAL C 137      19.545  63.083  91.055  1.00 32.27           H  
ATOM   1237 HG22 VAL C 137      20.312  64.314  90.036  1.00 32.27           H  
ATOM   1238 HG23 VAL C 137      19.758  64.736  91.653  1.00 32.27           H  
ATOM   1239  N   PRO C 138      15.283  63.546  88.439  1.00 34.27           N  
ATOM   1240  CA  PRO C 138      14.044  64.157  87.947  1.00 34.91           C  
ATOM   1241  C   PRO C 138      13.642  65.377  88.815  1.00 36.83           C  
ATOM   1242  O   PRO C 138      13.639  65.315  90.053  1.00 37.52           O  
ATOM   1243  CB  PRO C 138      12.982  63.057  88.064  1.00 33.70           C  
ATOM   1244  CG  PRO C 138      13.793  61.774  88.171  1.00 33.94           C  
ATOM   1245  CD  PRO C 138      15.031  62.205  88.941  1.00 34.32           C  
ATOM   1246  HA  PRO C 138      14.198  64.450  86.902  1.00 34.91           H  
ATOM   1247  HB2 PRO C 138      12.361  63.183  88.958  1.00 33.70           H  
ATOM   1248  HB3 PRO C 138      12.310  63.046  87.200  1.00 33.70           H  
ATOM   1249  HG2 PRO C 138      14.077  61.437  87.167  1.00 33.94           H  
ATOM   1250  HG3 PRO C 138      13.251  60.958  88.652  1.00 33.94           H  
ATOM   1251  HD2 PRO C 138      15.868  61.535  88.750  1.00 34.32           H  
ATOM   1252  HD3 PRO C 138      14.840  62.275  90.016  1.00 34.32           H  
ATOM   1253  N   SER C 139      13.363  66.477  88.128  1.00 36.77           N  
ATOM   1254  CA  SER C 139      13.028  67.775  88.708  1.00 39.49           C  
ATOM   1255  C   SER C 139      11.523  67.903  89.036  1.00 39.16           C  
ATOM   1256  O   SER C 139      11.118  67.814  90.194  1.00 37.51           O  
ATOM   1257  CB  SER C 139      13.487  68.904  87.770  1.00 39.18           C  
ATOM   1258  OG  SER C 139      12.993  68.667  86.443  1.00 41.45           O  
ATOM   1259  H   SER C 139      13.439  66.447  87.121  1.00 36.77           H  
ATOM   1260  HA  SER C 139      13.564  67.877  89.660  1.00 39.49           H  
ATOM   1261  HB2 SER C 139      14.580  68.928  87.715  1.00 39.18           H  
ATOM   1262  HB3 SER C 139      13.123  69.879  88.108  1.00 39.18           H  
ATOM   1263  HG  SER C 139      13.354  69.375  85.876  1.00 41.45           H  
ATOM   1264  N   LEU C 140      10.699  68.112  88.016  1.00 42.45           N  
ATOM   1265  CA  LEU C 140       9.229  68.200  88.103  1.00 45.37           C  
ATOM   1266  C   LEU C 140       8.711  68.382  86.654  1.00 42.21           C  
ATOM   1267  O   LEU C 140       9.300  69.109  85.861  1.00 42.85           O  
ATOM   1268  CB  LEU C 140       8.763  69.381  88.975  1.00 47.72           C  
ATOM   1269  CG  LEU C 140       7.236  69.533  89.145  1.00 52.42           C  
ATOM   1270  CD1 LEU C 140       6.575  68.309  89.779  1.00 52.52           C  
ATOM   1271  CD2 LEU C 140       6.938  70.763  90.010  1.00 55.60           C  
ATOM   1272  H   LEU C 140      11.080  68.223  87.087  1.00 42.45           H  
ATOM   1273  HA  LEU C 140       8.887  67.247  88.518  1.00 45.37           H  
ATOM   1274  HB2 LEU C 140       9.206  69.301  89.971  1.00 47.72           H  
ATOM   1275  HB3 LEU C 140       9.167  70.310  88.553  1.00 47.72           H  
ATOM   1276  HG  LEU C 140       6.779  69.696  88.163  1.00 52.42           H  
ATOM   1277 HD11 LEU C 140       6.728  67.405  89.185  1.00 52.52           H  
ATOM   1278 HD12 LEU C 140       6.965  68.130  90.784  1.00 52.52           H  
ATOM   1279 HD13 LEU C 140       5.493  68.460  89.865  1.00 52.52           H  
ATOM   1280 HD21 LEU C 140       7.322  70.636  91.028  1.00 55.60           H  
ATOM   1281 HD22 LEU C 140       7.397  71.663  89.589  1.00 55.60           H  
ATOM   1282 HD23 LEU C 140       5.858  70.938  90.075  1.00 55.60           H  
ATOM   1283  N   ASN C 141       7.646  67.655  86.325  1.00 42.43           N  
ATOM   1284  CA  ASN C 141       7.025  67.670  84.993  1.00 44.75           C  
ATOM   1285  C   ASN C 141       6.186  68.948  84.669  1.00 46.47           C  
ATOM   1286  O   ASN C 141       5.110  68.824  84.082  1.00 46.56           O  
ATOM   1287  CB  ASN C 141       6.169  66.415  84.773  1.00 44.82           C  
ATOM   1288  CG  ASN C 141       7.000  65.157  84.745  1.00 45.33           C  
ATOM   1289  OD1 ASN C 141       6.871  64.294  85.607  1.00 44.74           O  
ATOM   1290  ND2 ASN C 141       7.865  65.043  83.760  1.00 49.44           N  
ATOM   1291  H   ASN C 141       7.293  66.975  86.983  1.00 42.43           H  
ATOM   1292  HA  ASN C 141       7.854  67.681  84.273  1.00 44.75           H  
ATOM   1293  HB2 ASN C 141       5.627  66.459  83.821  1.00 44.82           H  
ATOM   1294  HB3 ASN C 141       5.415  66.321  85.564  1.00 44.82           H  
ATOM   1295 HD21 ASN C 141       7.943  65.775  83.068  1.00 49.44           H  
ATOM   1296 HD22 ASN C 141       8.451  64.223  83.694  1.00 49.44           H  
ATOM   1297  N   VAL C 142       6.854  70.099  84.718  1.00 49.52           N  
ATOM   1298  CA  VAL C 142       6.195  71.405  84.669  1.00 55.57           C  
ATOM   1299  C   VAL C 142       5.853  71.672  83.174  1.00 61.22           C  
ATOM   1300  O   VAL C 142       6.731  71.575  82.313  1.00 61.89           O  
ATOM   1301  CB  VAL C 142       7.107  72.530  85.218  1.00  0.00           C  
ATOM   1302  CG1 VAL C 142       6.472  73.920  85.099  1.00  0.00           C  
ATOM   1303  CG2 VAL C 142       7.463  72.285  86.683  1.00  0.00           C  
ATOM   1304  H   VAL C 142       7.863  70.039  84.554  1.00 49.52           H  
ATOM   1305  HA  VAL C 142       5.261  71.341  85.242  1.00 55.57           H  
ATOM   1306  HB  VAL C 142       8.044  72.543  84.644  1.00  0.00           H  
ATOM   1307 HG11 VAL C 142       6.348  74.215  84.053  1.00  0.00           H  
ATOM   1308 HG12 VAL C 142       5.493  73.953  85.589  1.00  0.00           H  
ATOM   1309 HG13 VAL C 142       7.108  74.680  85.568  1.00  0.00           H  
ATOM   1310 HG21 VAL C 142       6.561  72.219  87.300  1.00  0.00           H  
ATOM   1311 HG22 VAL C 142       8.028  71.358  86.794  1.00  0.00           H  
ATOM   1312 HG23 VAL C 142       8.088  73.093  87.079  1.00  0.00           H  
ATOM   1313  N   ASP C 143       4.668  72.233  82.943  1.00 68.24           N  
ATOM   1314  CA  ASP C 143       3.870  72.253  81.691  1.00 74.85           C  
ATOM   1315  C   ASP C 143       3.276  70.868  81.271  1.00 73.94           C  
ATOM   1316  O   ASP C 143       2.683  70.716  80.198  1.00 70.06           O  
ATOM   1317  CB  ASP C 143       4.644  72.967  80.593  1.00  0.00           C  
ATOM   1318  CG  ASP C 143       3.773  73.243  79.408  1.00  0.00           C  
ATOM   1319  OD1 ASP C 143       4.047  72.827  78.284  1.00  0.00           O  
ATOM   1320  OD2 ASP C 143       2.702  74.059  79.643  1.00  0.00           O1-
ATOM   1321  H   ASP C 143       4.438  72.919  83.663  1.00 68.24           H  
ATOM   1322  HA  ASP C 143       2.988  72.852  81.958  1.00 74.85           H  
ATOM   1323  HB2 ASP C 143       5.519  72.396  80.275  1.00  0.00           H  
ATOM   1324  HB3 ASP C 143       5.022  73.930  80.960  1.00  0.00           H  
ATOM   1325  N   GLY C 144       3.393  69.905  82.185  1.00 70.95           N  
ATOM   1326  CA  GLY C 144       2.885  68.561  81.991  1.00 68.37           C  
ATOM   1327  C   GLY C 144       3.916  67.583  81.404  1.00 65.18           C  
ATOM   1328  O   GLY C 144       3.697  66.380  81.448  1.00 71.40           O  
ATOM   1329  H   GLY C 144       3.885  70.106  83.044  1.00 70.95           H  
ATOM   1330  HA2 GLY C 144       2.582  68.189  82.974  1.00 68.37           H  
ATOM   1331  HA3 GLY C 144       2.013  68.576  81.329  1.00 68.37           H  
ATOM   1332  N   GLN C 145       5.125  68.073  81.139  1.00 60.18           N  
ATOM   1333  CA  GLN C 145       6.021  67.730  80.054  1.00 58.31           C  
ATOM   1334  C   GLN C 145       7.020  66.695  80.630  1.00 53.72           C  
ATOM   1335  O   GLN C 145       7.480  66.849  81.764  1.00 50.83           O  
ATOM   1336  CB  GLN C 145       6.828  68.920  79.528  1.00  0.00           C  
ATOM   1337  CG  GLN C 145       5.980  70.010  78.886  1.00  0.00           C  
ATOM   1338  CD  GLN C 145       5.303  69.631  77.587  1.00  0.00           C  
ATOM   1339  NE2 GLN C 145       4.508  70.419  77.079  1.00  0.00           N  
ATOM   1340  OE1 GLN C 145       5.604  68.455  77.032  1.00  0.00           O  
ATOM   1341  H   GLN C 145       5.352  68.481  82.051  1.00 60.18           H  
ATOM   1342  HA  GLN C 145       5.411  67.271  79.272  1.00 58.31           H  
ATOM   1343  HB2 GLN C 145       7.390  69.370  80.357  1.00  0.00           H  
ATOM   1344  HB3 GLN C 145       7.578  68.568  78.808  1.00  0.00           H  
ATOM   1345  HG2 GLN C 145       5.210  70.326  79.587  1.00  0.00           H  
ATOM   1346  HG3 GLN C 145       6.617  70.877  78.676  1.00  0.00           H  
ATOM   1347 HE21 GLN C 145       4.308  71.299  77.533  1.00  0.00           H  
ATOM   1348 HE22 GLN C 145       4.054  70.186  76.207  1.00  0.00           H  
ATOM   1349  N   PRO C 146       7.389  65.672  79.838  1.00 52.64           N  
ATOM   1350  CA  PRO C 146       8.349  64.677  80.298  1.00 51.34           C  
ATOM   1351  C   PRO C 146       9.776  65.271  80.288  1.00 47.54           C  
ATOM   1352  O   PRO C 146      10.120  66.095  79.440  1.00 47.46           O  
ATOM   1353  CB  PRO C 146       8.205  63.528  79.309  1.00 51.57           C  
ATOM   1354  CG  PRO C 146       7.820  64.233  78.013  1.00 53.21           C  
ATOM   1355  CD  PRO C 146       6.934  65.380  78.485  1.00 52.77           C  
ATOM   1356  HA  PRO C 146       8.091  64.345  81.305  1.00 51.34           H  
ATOM   1357  HB2 PRO C 146       9.108  62.923  79.217  1.00 51.57           H  
ATOM   1358  HB3 PRO C 146       7.385  62.869  79.620  1.00 51.57           H  
ATOM   1359  HG2 PRO C 146       7.308  63.574  77.305  1.00 53.21           H  
ATOM   1360  HG3 PRO C 146       8.716  64.626  77.520  1.00 53.21           H  
ATOM   1361  HD2 PRO C 146       5.884  65.075  78.541  1.00 52.77           H  
ATOM   1362  HD3 PRO C 146       7.021  66.261  77.845  1.00 52.77           H  
ATOM   1363  N   ILE C 147      10.583  64.843  81.256  1.00 42.59           N  
ATOM   1364  CA  ILE C 147      11.973  65.290  81.318  1.00 41.57           C  
ATOM   1365  C   ILE C 147      12.748  64.459  80.266  1.00 40.52           C  
ATOM   1366  O   ILE C 147      12.525  63.258  80.118  1.00 38.25           O  
ATOM   1367  CB  ILE C 147      12.602  65.124  82.721  1.00 42.13           C  
ATOM   1368  CG1 ILE C 147      11.720  65.652  83.872  1.00 46.15           C  
ATOM   1369  CG2 ILE C 147      13.986  65.788  82.775  1.00 42.55           C  
ATOM   1370  CD1 ILE C 147      11.300  67.108  83.743  1.00 49.34           C  
ATOM   1371  H   ILE C 147      10.217  64.224  81.965  1.00 42.59           H  
ATOM   1372  HA  ILE C 147      12.003  66.346  81.022  1.00 41.57           H  
ATOM   1373  HB  ILE C 147      12.749  64.054  82.913  1.00 42.13           H  
ATOM   1374 HG12 ILE C 147      10.821  65.034  83.962  1.00 46.15           H  
ATOM   1375 HG13 ILE C 147      12.257  65.526  84.821  1.00 46.15           H  
ATOM   1376 HG21 ILE C 147      14.701  65.256  82.141  1.00 42.55           H  
ATOM   1377 HG22 ILE C 147      13.949  66.829  82.438  1.00 42.55           H  
ATOM   1378 HG23 ILE C 147      14.386  65.780  83.794  1.00 42.55           H  
ATOM   1379 HD11 ILE C 147      12.164  67.775  83.681  1.00 49.34           H  
ATOM   1380 HD12 ILE C 147      10.668  67.272  82.865  1.00 49.34           H  
ATOM   1381 HD13 ILE C 147      10.721  67.394  84.623  1.00 49.34           H  
ATOM   1382  N   PHE C 148      13.647  65.122  79.541  1.00 40.52           N  
ATOM   1383  CA  PHE C 148      14.474  64.466  78.526  1.00 40.29           C  
ATOM   1384  C   PHE C 148      15.856  64.195  79.159  1.00 36.95           C  
ATOM   1385  O   PHE C 148      16.532  65.112  79.612  1.00 38.27           O  
ATOM   1386  CB  PHE C 148      14.612  65.359  77.285  1.00 46.81           C  
ATOM   1387  CG  PHE C 148      14.830  64.550  76.028  1.00 50.46           C  
ATOM   1388  CD1 PHE C 148      13.754  64.171  75.243  1.00 53.70           C  
ATOM   1389  CD2 PHE C 148      16.100  64.139  75.662  1.00 57.41           C  
ATOM   1390  CE1 PHE C 148      13.934  63.393  74.114  1.00 55.57           C  
ATOM   1391  CE2 PHE C 148      16.289  63.366  74.521  1.00 58.47           C  
ATOM   1392  CZ  PHE C 148      15.203  62.989  73.756  1.00 55.77           C  
ATOM   1393  H   PHE C 148      13.768  66.114  79.690  1.00 40.52           H  
ATOM   1394  HA  PHE C 148      14.001  63.516  78.257  1.00 40.29           H  
ATOM   1395  HB2 PHE C 148      13.704  65.963  77.151  1.00 46.81           H  
ATOM   1396  HB3 PHE C 148      15.428  66.085  77.397  1.00 46.81           H  
ATOM   1397  HD1 PHE C 148      12.759  64.488  75.516  1.00 53.70           H  
ATOM   1398  HD2 PHE C 148      16.950  64.420  76.267  1.00 57.41           H  
ATOM   1399  HE1 PHE C 148      13.084  63.104  73.515  1.00 55.57           H  
ATOM   1400  HE2 PHE C 148      17.284  63.061  74.234  1.00 58.47           H  
ATOM   1401  HZ  PHE C 148      15.347  62.377  72.878  1.00 55.77           H  
ATOM   1402  N   ALA C 149      16.227  62.916  79.213  1.00 34.38           N  
ATOM   1403  CA  ALA C 149      17.524  62.438  79.678  1.00 34.63           C  
ATOM   1404  C   ALA C 149      18.299  61.896  78.449  1.00 33.40           C  
ATOM   1405  O   ALA C 149      18.074  60.773  77.972  1.00 30.80           O  
ATOM   1406  CB  ALA C 149      17.348  61.363  80.738  1.00 36.43           C  
ATOM   1407  H   ALA C 149      15.578  62.208  78.901  1.00 34.38           H  
ATOM   1408  HA  ALA C 149      18.083  63.268  80.122  1.00 34.63           H  
ATOM   1409  HB1 ALA C 149      16.817  61.759  81.608  1.00 36.43           H  
ATOM   1410  HB2 ALA C 149      16.770  60.519  80.359  1.00 36.43           H  
ATOM   1411  HB3 ALA C 149      18.314  60.973  81.070  1.00 36.43           H  
ATOM   1412  N   ASN C 150      19.140  62.758  77.910  1.00 32.76           N  
ATOM   1413  CA  ASN C 150      19.937  62.502  76.708  1.00 33.54           C  
ATOM   1414  C   ASN C 150      21.271  61.889  77.184  1.00 31.00           C  
ATOM   1415  O   ASN C 150      22.129  62.587  77.699  1.00 29.96           O  
ATOM   1416  CB  ASN C 150      20.211  63.819  75.979  1.00 37.29           C  
ATOM   1417  CG  ASN C 150      20.745  63.565  74.591  1.00 43.03           C  
ATOM   1418  OD1 ASN C 150      19.992  63.518  73.623  1.00 47.42           O  
ATOM   1419  ND2 ASN C 150      22.049  63.402  74.498  1.00 47.15           N  
ATOM   1420  H   ASN C 150      19.277  63.653  78.358  1.00 32.76           H  
ATOM   1421  HA  ASN C 150      19.402  61.799  76.061  1.00 33.54           H  
ATOM   1422  HB2 ASN C 150      20.911  64.460  76.528  1.00 37.29           H  
ATOM   1423  HB3 ASN C 150      19.288  64.400  75.874  1.00 37.29           H  
ATOM   1424 HD21 ASN C 150      22.474  63.228  73.598  1.00 47.15           H  
ATOM   1425 HD22 ASN C 150      22.624  63.450  75.327  1.00 47.15           H  
ATOM   1426  N   ILE C 151      21.392  60.577  77.015  1.00 30.52           N  
ATOM   1427  CA  ILE C 151      22.554  59.812  77.467  1.00 29.88           C  
ATOM   1428  C   ILE C 151      23.568  59.929  76.297  1.00 32.51           C  
ATOM   1429  O   ILE C 151      23.234  59.714  75.134  1.00 31.98           O  
ATOM   1430  CB  ILE C 151      22.239  58.340  77.791  1.00 29.28           C  
ATOM   1431  CG1 ILE C 151      20.985  58.185  78.680  1.00 29.44           C  
ATOM   1432  CG2 ILE C 151      23.456  57.687  78.462  1.00 27.74           C  
ATOM   1433  CD1 ILE C 151      20.371  56.794  78.576  1.00 29.00           C  
ATOM   1434  H   ILE C 151      20.675  60.085  76.501  1.00 30.52           H  
ATOM   1435  HA  ILE C 151      22.945  60.306  78.358  1.00 29.88           H  
ATOM   1436  HB  ILE C 151      22.065  57.811  76.852  1.00 29.28           H  
ATOM   1437 HG12 ILE C 151      21.231  58.407  79.725  1.00 29.44           H  
ATOM   1438 HG13 ILE C 151      20.204  58.893  78.390  1.00 29.44           H  
ATOM   1439 HG21 ILE C 151      24.334  57.718  77.809  1.00 27.74           H  
ATOM   1440 HG22 ILE C 151      23.713  58.195  79.398  1.00 27.74           H  
ATOM   1441 HG23 ILE C 151      23.266  56.638  78.695  1.00 27.74           H  
ATOM   1442 HD11 ILE C 151      20.093  56.569  77.543  1.00 29.00           H  
ATOM   1443 HD12 ILE C 151      21.058  56.019  78.921  1.00 29.00           H  
ATOM   1444 HD13 ILE C 151      19.463  56.738  79.184  1.00 29.00           H  
ATOM   1445  N   THR C 152      24.768  60.396  76.644  1.00 33.06           N  
ATOM   1446  CA  THR C 152      25.801  60.836  75.700  1.00 35.04           C  
ATOM   1447  C   THR C 152      27.187  60.300  76.138  1.00 34.56           C  
ATOM   1448  O   THR C 152      27.410  59.993  77.320  1.00 31.53           O  
ATOM   1449  CB  THR C 152      25.851  62.391  75.669  1.00 36.57           C  
ATOM   1450  OG1 THR C 152      24.560  62.971  75.951  1.00 36.22           O  
ATOM   1451  CG2 THR C 152      26.287  62.933  74.314  1.00 36.84           C  
ATOM   1452  H   THR C 152      24.984  60.492  77.626  1.00 33.06           H  
ATOM   1453  HA  THR C 152      25.557  60.437  74.709  1.00 35.04           H  
ATOM   1454  HB  THR C 152      26.532  62.768  76.442  1.00 36.57           H  
ATOM   1455 HG21 THR C 152      27.299  62.617  74.051  1.00 36.84           H  
ATOM   1456 HG22 THR C 152      25.601  62.607  73.525  1.00 36.84           H  
ATOM   1457 HG23 THR C 152      26.261  64.028  74.317  1.00 36.84           H  
ATOM   1458  HG1 THR C 152      24.229  62.513  76.752  1.00 36.22           H  
ATOM   1459  N   LEU C 153      28.102  60.230  75.175  1.00 34.19           N  
ATOM   1460  CA  LEU C 153      29.515  59.996  75.469  1.00 34.02           C  
ATOM   1461  C   LEU C 153      30.166  61.300  76.009  1.00 34.71           C  
ATOM   1462  O   LEU C 153      29.840  62.390  75.533  1.00 35.67           O  
ATOM   1463  CB  LEU C 153      30.321  59.614  74.214  1.00 34.24           C  
ATOM   1464  CG  LEU C 153      29.973  58.270  73.555  1.00 35.27           C  
ATOM   1465  CD1 LEU C 153      30.875  58.072  72.331  1.00 38.99           C  
ATOM   1466  CD2 LEU C 153      30.140  57.093  74.512  1.00 33.94           C  
ATOM   1467  H   LEU C 153      27.809  60.324  74.213  1.00 34.19           H  
ATOM   1468  HA  LEU C 153      29.564  59.209  76.224  1.00 34.02           H  
ATOM   1469  HB2 LEU C 153      30.205  60.409  73.464  1.00 34.24           H  
ATOM   1470  HB3 LEU C 153      31.389  59.605  74.472  1.00 34.24           H  
ATOM   1471  HG  LEU C 153      28.933  58.295  73.210  1.00 35.27           H  
ATOM   1472 HD11 LEU C 153      30.720  58.873  71.601  1.00 38.99           H  
ATOM   1473 HD12 LEU C 153      31.934  58.072  72.615  1.00 38.99           H  
ATOM   1474 HD13 LEU C 153      30.667  57.121  71.832  1.00 38.99           H  
ATOM   1475 HD21 LEU C 153      31.130  57.089  74.972  1.00 33.94           H  
ATOM   1476 HD22 LEU C 153      29.396  57.130  75.311  1.00 33.94           H  
ATOM   1477 HD23 LEU C 153      30.014  56.140  73.988  1.00 33.94           H  
ATOM   1478  N   PRO C 154      31.141  61.170  76.920  1.00 35.49           N  
ATOM   1479  CA  PRO C 154      32.059  62.257  77.237  1.00 36.62           C  
ATOM   1480  C   PRO C 154      33.238  62.301  76.227  1.00 36.30           C  
ATOM   1481  O   PRO C 154      33.352  61.498  75.295  1.00 33.00           O  
ATOM   1482  CB  PRO C 154      32.594  61.886  78.623  1.00 36.85           C  
ATOM   1483  CG  PRO C 154      32.659  60.367  78.555  1.00 36.86           C  
ATOM   1484  CD  PRO C 154      31.439  59.996  77.725  1.00 35.04           C  
ATOM   1485  HA  PRO C 154      31.551  63.226  77.222  1.00 36.62           H  
ATOM   1486  HB2 PRO C 154      33.566  62.324  78.868  1.00 36.85           H  
ATOM   1487  HB3 PRO C 154      31.889  62.186  79.402  1.00 36.85           H  
ATOM   1488  HG2 PRO C 154      32.658  59.892  79.540  1.00 36.86           H  
ATOM   1489  HG3 PRO C 154      33.575  60.070  78.035  1.00 36.86           H  
ATOM   1490  HD2 PRO C 154      30.571  59.813  78.361  1.00 35.04           H  
ATOM   1491  HD3 PRO C 154      31.610  59.126  77.090  1.00 35.04           H  
ATOM   1492  N   VAL C 155      34.103  63.284  76.452  1.00 35.11           N  
ATOM   1493  CA  VAL C 155      35.449  63.280  75.890  1.00 35.31           C  
ATOM   1494  C   VAL C 155      36.295  62.445  76.881  1.00 33.71           C  
ATOM   1495  O   VAL C 155      36.576  62.850  78.004  1.00 36.96           O  
ATOM   1496  CB  VAL C 155      36.004  64.713  75.737  1.00 36.53           C  
ATOM   1497  CG1 VAL C 155      37.442  64.701  75.207  1.00 37.95           C  
ATOM   1498  CG2 VAL C 155      35.129  65.545  74.792  1.00 38.85           C  
ATOM   1499  H   VAL C 155      33.825  64.077  77.012  1.00 35.11           H  
ATOM   1500  HA  VAL C 155      35.430  62.783  74.912  1.00 35.31           H  
ATOM   1501  HB  VAL C 155      36.009  65.211  76.716  1.00 36.53           H  
ATOM   1502 HG11 VAL C 155      38.123  64.217  75.913  1.00 37.95           H  
ATOM   1503 HG12 VAL C 155      37.508  64.171  74.251  1.00 37.95           H  
ATOM   1504 HG13 VAL C 155      37.808  65.722  75.053  1.00 37.95           H  
ATOM   1505 HG21 VAL C 155      35.069  65.085  73.800  1.00 38.85           H  
ATOM   1506 HG22 VAL C 155      34.111  65.652  75.179  1.00 38.85           H  
ATOM   1507 HG23 VAL C 155      35.539  66.554  74.672  1.00 38.85           H  
ATOM   1508  N   TYR C 156      36.653  61.240  76.453  1.00 30.53           N  
ATOM   1509  CA  TYR C 156      37.548  60.370  77.221  1.00 30.66           C  
ATOM   1510  C   TYR C 156      38.994  60.897  77.034  1.00 30.41           C  
ATOM   1511  O   TYR C 156      39.284  61.655  76.116  1.00 31.00           O  
ATOM   1512  CB  TYR C 156      37.496  58.907  76.755  1.00 30.88           C  
ATOM   1513  CG  TYR C 156      36.153  58.253  76.972  1.00 31.92           C  
ATOM   1514  CD1 TYR C 156      35.777  57.781  78.231  1.00 32.35           C  
ATOM   1515  CD2 TYR C 156      35.262  58.098  75.918  1.00 32.20           C  
ATOM   1516  CE1 TYR C 156      34.532  57.200  78.433  1.00 32.49           C  
ATOM   1517  CE2 TYR C 156      34.026  57.520  76.105  1.00 32.52           C  
ATOM   1518  CZ  TYR C 156      33.657  57.076  77.361  1.00 33.80           C  
ATOM   1519  OH  TYR C 156      32.416  56.533  77.514  1.00 33.81           O  
ATOM   1520  H   TYR C 156      36.328  60.911  75.555  1.00 30.53           H  
ATOM   1521  HA  TYR C 156      37.284  60.450  78.283  1.00 30.66           H  
ATOM   1522  HB2 TYR C 156      37.760  58.847  75.691  1.00 30.88           H  
ATOM   1523  HB3 TYR C 156      38.259  58.311  77.275  1.00 30.88           H  
ATOM   1524  HD1 TYR C 156      36.464  57.870  79.060  1.00 32.35           H  
ATOM   1525  HD2 TYR C 156      35.544  58.438  74.933  1.00 32.20           H  
ATOM   1526  HE1 TYR C 156      34.247  56.848  79.413  1.00 32.49           H  
ATOM   1527  HE2 TYR C 156      33.347  57.414  75.272  1.00 32.52           H  
ATOM   1528  HH  TYR C 156      32.158  56.603  78.464  1.00 33.81           H  
ATOM   1529  N   THR C 157      39.872  60.495  77.953  1.00 30.58           N  
ATOM   1530  CA  THR C 157      41.290  60.812  77.819  1.00 30.88           C  
ATOM   1531  C   THR C 157      41.879  60.036  76.622  1.00 31.32           C  
ATOM   1532  O   THR C 157      41.427  58.955  76.265  1.00 31.19           O  
ATOM   1533  CB  THR C 157      42.119  60.492  79.084  1.00 32.96           C  
ATOM   1534  OG1 THR C 157      42.105  59.084  79.352  1.00 30.99           O  
ATOM   1535  CG2 THR C 157      41.625  61.260  80.307  1.00 33.70           C  
ATOM   1536  H   THR C 157      39.533  60.032  78.784  1.00 30.58           H  
ATOM   1537  HA  THR C 157      41.367  61.886  77.603  1.00 30.88           H  
ATOM   1538  HB  THR C 157      43.166  60.761  78.907  1.00 32.96           H  
ATOM   1539 HG21 THR C 157      41.598  62.337  80.116  1.00 33.70           H  
ATOM   1540 HG22 THR C 157      40.627  60.927  80.614  1.00 33.70           H  
ATOM   1541 HG23 THR C 157      42.287  61.078  81.161  1.00 33.70           H  
ATOM   1542  HG1 THR C 157      42.231  58.948  80.311  1.00 30.99           H  
ATOM   1543  N   LEU C 158      42.938  60.577  76.050  1.00 33.40           N  
ATOM   1544  CA  LEU C 158      43.596  59.954  74.890  1.00 32.14           C  
ATOM   1545  C   LEU C 158      44.134  58.554  75.257  1.00 31.96           C  
ATOM   1546  O   LEU C 158      44.273  57.680  74.405  1.00 32.18           O  
ATOM   1547  CB  LEU C 158      44.728  60.860  74.385  1.00 31.93           C  
ATOM   1548  CG  LEU C 158      45.425  60.396  73.090  1.00 32.48           C  
ATOM   1549  CD1 LEU C 158      44.455  60.260  71.916  1.00 31.39           C  
ATOM   1550  CD2 LEU C 158      46.541  61.380  72.726  1.00 33.79           C  
ATOM   1551  H   LEU C 158      43.269  61.481  76.356  1.00 33.40           H  
ATOM   1552  HA  LEU C 158      42.818  59.825  74.129  1.00 32.14           H  
ATOM   1553  HB2 LEU C 158      44.325  61.871  74.227  1.00 31.93           H  
ATOM   1554  HB3 LEU C 158      45.485  60.959  75.175  1.00 31.93           H  
ATOM   1555  HG  LEU C 158      45.896  59.421  73.263  1.00 32.48           H  
ATOM   1556 HD11 LEU C 158      43.727  59.462  72.089  1.00 31.39           H  
ATOM   1557 HD12 LEU C 158      43.907  61.192  71.743  1.00 31.39           H  
ATOM   1558 HD13 LEU C 158      44.993  60.009  70.995  1.00 31.39           H  
ATOM   1559 HD21 LEU C 158      46.140  62.379  72.524  1.00 33.79           H  
ATOM   1560 HD22 LEU C 158      47.268  61.463  73.541  1.00 33.79           H  
ATOM   1561 HD23 LEU C 158      47.079  61.045  71.833  1.00 33.79           H  
ATOM   1562  N   LYS C 159      44.503  58.365  76.518  1.00 33.94           N  
ATOM   1563  CA  LYS C 159      45.009  57.074  76.968  1.00 34.21           C  
ATOM   1564  C   LYS C 159      43.829  56.078  76.947  1.00 32.74           C  
ATOM   1565  O   LYS C 159      43.928  54.990  76.385  1.00 31.12           O  
ATOM   1566  CB  LYS C 159      45.607  57.163  78.380  1.00 37.64           C  
ATOM   1567  CG  LYS C 159      46.557  55.993  78.662  1.00 38.99           C  
ATOM   1568  CD  LYS C 159      46.760  55.756  80.161  1.00 40.52           C  
ATOM   1569  CE  LYS C 159      47.871  54.742  80.400  1.00 41.83           C  
ATOM   1570  NZ  LYS C 159      47.797  54.223  81.761  1.00 41.26           N1+
ATOM   1571  H   LYS C 159      44.420  59.124  77.179  1.00 33.94           H  
ATOM   1572  HA  LYS C 159      45.763  56.738  76.246  1.00 34.21           H  
ATOM   1573  HB2 LYS C 159      46.170  58.098  78.493  1.00 37.64           H  
ATOM   1574  HB3 LYS C 159      44.811  57.191  79.134  1.00 37.64           H  
ATOM   1575  HG2 LYS C 159      46.169  55.071  78.214  1.00 38.99           H  
ATOM   1576  HG3 LYS C 159      47.521  56.195  78.178  1.00 38.99           H  
ATOM   1577  HD2 LYS C 159      45.816  55.402  80.594  1.00 40.52           H  
ATOM   1578  HD3 LYS C 159      47.011  56.698  80.664  1.00 40.52           H  
ATOM   1579  HE2 LYS C 159      48.856  55.203  80.280  1.00 41.83           H  
ATOM   1580  HE3 LYS C 159      47.798  53.884  79.725  1.00 41.83           H  
ATOM   1581  HZ1 LYS C 159      47.762  54.857  82.555  1.00 41.26           H  
ATOM   1582  HZ2 LYS C 159      47.015  53.518  81.847  1.00 41.26           H  
ATOM   1583  HZ3 LYS C 159      48.582  53.536  81.911  1.00 41.26           H  
ATOM   1584  N   GLU C 160      42.737  56.423  77.619  1.00 33.60           N  
ATOM   1585  CA  GLU C 160      41.628  55.481  77.813  1.00 35.80           C  
ATOM   1586  C   GLU C 160      40.906  55.266  76.468  1.00 32.01           C  
ATOM   1587  O   GLU C 160      40.412  54.190  76.177  1.00 30.16           O  
ATOM   1588  CB  GLU C 160      40.690  55.972  78.920  1.00 41.16           C  
ATOM   1589  CG  GLU C 160      39.621  54.963  79.334  1.00 48.27           C  
ATOM   1590  CD  GLU C 160      40.217  53.624  79.697  1.00 53.52           C  
ATOM   1591  OE1 GLU C 160      40.800  53.483  80.799  1.00 55.86           O  
ATOM   1592  OE2 GLU C 160      40.111  52.692  78.852  1.00 49.90           O1-
ATOM   1593  H   GLU C 160      42.655  57.340  78.034  1.00 33.60           H  
ATOM   1594  HA  GLU C 160      42.085  54.530  78.095  1.00 35.80           H  
ATOM   1595  HB2 GLU C 160      41.290  56.227  79.804  1.00 41.16           H  
ATOM   1596  HB3 GLU C 160      40.194  56.899  78.606  1.00 41.16           H  
ATOM   1597  HG2 GLU C 160      38.891  54.836  78.527  1.00 48.27           H  
ATOM   1598  HG3 GLU C 160      39.068  55.353  80.195  1.00 48.27           H  
ATOM   1599  N   ARG C 161      40.864  56.304  75.651  1.00 31.56           N  
ATOM   1600  CA  ARG C 161      40.215  56.192  74.352  1.00 30.76           C  
ATOM   1601  C   ARG C 161      40.958  55.162  73.461  1.00 29.59           C  
ATOM   1602  O   ARG C 161      40.359  54.565  72.567  1.00 28.08           O  
ATOM   1603  CB  ARG C 161      40.106  57.559  73.668  1.00 31.71           C  
ATOM   1604  CG  ARG C 161      39.346  57.555  72.339  1.00 32.07           C  
ATOM   1605  CD  ARG C 161      37.888  57.096  72.433  1.00 31.44           C  
ATOM   1606  NE  ARG C 161      37.555  56.258  71.262  1.00 32.29           N  
ATOM   1607  CZ  ARG C 161      37.298  54.960  71.222  1.00 34.78           C  
ATOM   1608  NH1 ARG C 161      37.138  54.259  72.340  1.00 34.71           N  
ATOM   1609  NH2 ARG C 161      37.160  54.359  70.043  1.00 36.16           N1+
ATOM   1610  H   ARG C 161      41.280  57.182  75.928  1.00 31.56           H  
ATOM   1611  HA  ARG C 161      39.221  55.778  74.546  1.00 30.76           H  
ATOM   1612  HB2 ARG C 161      39.619  58.268  74.347  1.00 31.71           H  
ATOM   1613  HB3 ARG C 161      41.114  57.953  73.484  1.00 31.71           H  
ATOM   1614  HG2 ARG C 161      39.892  56.943  71.612  1.00 32.07           H  
ATOM   1615  HG3 ARG C 161      39.361  58.574  71.930  1.00 32.07           H  
ATOM   1616  HD2 ARG C 161      37.223  57.967  72.396  1.00 31.44           H  
ATOM   1617  HD3 ARG C 161      37.652  56.580  73.362  1.00 31.44           H  
ATOM   1618  HE  ARG C 161      37.625  56.746  70.381  1.00 32.29           H  
ATOM   1619 HH11 ARG C 161      37.242  54.711  73.238  1.00 34.71           H  
ATOM   1620 HH12 ARG C 161      36.912  53.276  72.292  1.00 34.71           H  
ATOM   1621 HH21 ARG C 161      37.251  54.893  69.191  1.00 36.16           H  
ATOM   1622 HH22 ARG C 161      36.965  53.369  70.001  1.00 36.16           H  
ATOM   1623  N   CYS C 162      42.261  54.991  73.700  1.00 30.23           N  
ATOM   1624  CA  CYS C 162      43.069  53.994  72.996  1.00 30.48           C  
ATOM   1625  C   CYS C 162      42.935  52.636  73.724  1.00 31.23           C  
ATOM   1626  O   CYS C 162      42.818  51.601  73.080  1.00 31.09           O  
ATOM   1627  CB  CYS C 162      44.553  54.355  72.902  1.00 31.69           C  
ATOM   1628  SG  CYS C 162      44.842  55.786  71.812  1.00 32.65           S  
ATOM   1629  H   CYS C 162      42.701  55.517  74.441  1.00 30.23           H  
ATOM   1630  HA  CYS C 162      42.649  53.851  71.991  1.00 30.48           H  
ATOM   1631  HB2 CYS C 162      45.119  53.511  72.493  1.00 31.69           H  
ATOM   1632  HB3 CYS C 162      44.974  54.583  73.887  1.00 31.69           H  
ATOM   1633  HG  CYS C 162      44.456  56.721  72.703  1.00 32.65           H  
ATOM   1634  N   LEU C 163      43.025  52.648  75.053  1.00 31.97           N  
ATOM   1635  CA  LEU C 163      42.960  51.416  75.844  1.00 32.40           C  
ATOM   1636  C   LEU C 163      41.590  50.723  75.640  1.00 32.33           C  
ATOM   1637  O   LEU C 163      41.520  49.485  75.625  1.00 33.44           O  
ATOM   1638  CB  LEU C 163      43.179  51.646  77.343  1.00 32.74           C  
ATOM   1639  CG  LEU C 163      44.595  52.098  77.744  1.00 32.58           C  
ATOM   1640  CD1 LEU C 163      44.573  52.614  79.184  1.00 34.11           C  
ATOM   1641  CD2 LEU C 163      45.629  50.980  77.624  1.00 32.55           C  
ATOM   1642  H   LEU C 163      43.173  53.525  75.531  1.00 31.97           H  
ATOM   1643  HA  LEU C 163      43.717  50.734  75.440  1.00 32.40           H  
ATOM   1644  HB2 LEU C 163      42.455  52.391  77.684  1.00 32.74           H  
ATOM   1645  HB3 LEU C 163      42.942  50.722  77.887  1.00 32.74           H  
ATOM   1646  HG  LEU C 163      44.922  52.914  77.095  1.00 32.58           H  
ATOM   1647 HD11 LEU C 163      43.913  53.482  79.281  1.00 34.11           H  
ATOM   1648 HD12 LEU C 163      44.222  51.844  79.879  1.00 34.11           H  
ATOM   1649 HD13 LEU C 163      45.572  52.923  79.498  1.00 34.11           H  
ATOM   1650 HD21 LEU C 163      45.408  50.165  78.318  1.00 32.55           H  
ATOM   1651 HD22 LEU C 163      45.669  50.576  76.609  1.00 32.55           H  
ATOM   1652 HD23 LEU C 163      46.629  51.356  77.867  1.00 32.55           H  
ATOM   1653  N   GLN C 164      40.531  51.515  75.467  1.00 33.45           N  
ATOM   1654  CA  GLN C 164      39.192  50.990  75.211  1.00 33.52           C  
ATOM   1655  C   GLN C 164      39.177  50.105  73.944  1.00 34.07           C  
ATOM   1656  O   GLN C 164      38.407  49.168  73.838  1.00 35.14           O  
ATOM   1657  CB  GLN C 164      38.183  52.118  74.972  1.00 33.60           C  
ATOM   1658  CG  GLN C 164      37.600  52.679  76.265  1.00 34.40           C  
ATOM   1659  CD  GLN C 164      36.832  53.962  76.013  1.00 35.23           C  
ATOM   1660  OE1 GLN C 164      36.825  54.532  74.909  1.00 34.86           O  
ATOM   1661  NE2 GLN C 164      36.174  54.429  77.063  1.00 33.50           N  
ATOM   1662  H   GLN C 164      40.646  52.516  75.538  1.00 33.45           H  
ATOM   1663  HA  GLN C 164      38.906  50.356  76.058  1.00 33.52           H  
ATOM   1664  HB2 GLN C 164      38.660  52.913  74.386  1.00 33.60           H  
ATOM   1665  HB3 GLN C 164      37.344  51.759  74.360  1.00 33.60           H  
ATOM   1666  HG2 GLN C 164      38.387  52.897  76.987  1.00 34.40           H  
ATOM   1667  HG3 GLN C 164      36.926  51.943  76.720  1.00 34.40           H  
ATOM   1668 HE21 GLN C 164      35.638  55.282  76.984  1.00 33.50           H  
ATOM   1669 HE22 GLN C 164      36.207  53.933  77.942  1.00 33.50           H  
ATOM   1670  N   VAL C 165      39.996  50.468  72.960  1.00 35.67           N  
ATOM   1671  CA  VAL C 165      40.037  49.754  71.684  1.00 34.62           C  
ATOM   1672  C   VAL C 165      40.867  48.478  71.933  1.00 35.03           C  
ATOM   1673  O   VAL C 165      40.517  47.400  71.450  1.00 35.61           O  
ATOM   1674  CB  VAL C 165      40.624  50.619  70.551  1.00 35.66           C  
ATOM   1675  CG1 VAL C 165      40.764  49.826  69.247  1.00 34.72           C  
ATOM   1676  CG2 VAL C 165      39.743  51.846  70.295  1.00 36.32           C  
ATOM   1677  H   VAL C 165      40.674  51.201  73.113  1.00 35.67           H  
ATOM   1678  HA  VAL C 165      39.016  49.440  71.432  1.00 34.62           H  
ATOM   1679  HB  VAL C 165      41.623  50.971  70.835  1.00 35.66           H  
ATOM   1680 HG11 VAL C 165      41.486  49.010  69.351  1.00 34.72           H  
ATOM   1681 HG12 VAL C 165      39.805  49.396  68.938  1.00 34.72           H  
ATOM   1682 HG13 VAL C 165      41.121  50.471  68.437  1.00 34.72           H  
ATOM   1683 HG21 VAL C 165      38.738  51.550  69.975  1.00 36.32           H  
ATOM   1684 HG22 VAL C 165      39.642  52.458  71.194  1.00 36.32           H  
ATOM   1685 HG23 VAL C 165      40.174  52.478  69.512  1.00 36.32           H  
ATOM   1686  N   VAL C 166      41.991  48.617  72.633  1.00 34.87           N  
ATOM   1687  CA  VAL C 166      42.871  47.471  72.867  1.00 36.64           C  
ATOM   1688  C   VAL C 166      42.121  46.427  73.731  1.00 37.21           C  
ATOM   1689  O   VAL C 166      42.231  45.230  73.483  1.00 39.91           O  
ATOM   1690  CB  VAL C 166      44.219  47.878  73.498  1.00 37.77           C  
ATOM   1691  CG1 VAL C 166      45.103  46.655  73.779  1.00 39.20           C  
ATOM   1692  CG2 VAL C 166      44.998  48.829  72.580  1.00 39.55           C  
ATOM   1693  H   VAL C 166      42.250  49.525  72.990  1.00 34.87           H  
ATOM   1694  HA  VAL C 166      43.049  47.001  71.890  1.00 36.64           H  
ATOM   1695  HB  VAL C 166      44.032  48.395  74.447  1.00 37.77           H  
ATOM   1696 HG11 VAL C 166      44.648  45.990  74.518  1.00 39.20           H  
ATOM   1697 HG12 VAL C 166      45.279  46.077  72.865  1.00 39.20           H  
ATOM   1698 HG13 VAL C 166      46.076  46.962  74.175  1.00 39.20           H  
ATOM   1699 HG21 VAL C 166      45.224  48.354  71.620  1.00 39.55           H  
ATOM   1700 HG22 VAL C 166      44.440  49.745  72.376  1.00 39.55           H  
ATOM   1701 HG23 VAL C 166      45.946  49.122  73.043  1.00 39.55           H  
ATOM   1702  N   ARG C 167      41.394  46.876  74.751  1.00 37.14           N  
ATOM   1703  CA  ARG C 167      40.672  45.963  75.646  1.00 38.37           C  
ATOM   1704  C   ARG C 167      39.512  45.213  74.928  1.00 40.07           C  
ATOM   1705  O   ARG C 167      38.999  44.212  75.443  1.00 45.20           O  
ATOM   1706  CB  ARG C 167      40.069  46.671  76.869  1.00 36.32           C  
ATOM   1707  CG  ARG C 167      41.093  47.164  77.898  1.00 37.22           C  
ATOM   1708  CD  ARG C 167      40.400  47.439  79.232  1.00 37.01           C  
ATOM   1709  NE  ARG C 167      41.084  48.440  80.058  1.00 35.81           N  
ATOM   1710  CZ  ARG C 167      40.946  49.760  79.891  1.00 35.03           C  
ATOM   1711  NH1 ARG C 167      40.316  50.270  78.835  1.00 34.91           N  
ATOM   1712  NH2 ARG C 167      41.430  50.588  80.817  1.00 32.97           N1+
ATOM   1713  H   ARG C 167      41.357  47.867  74.940  1.00 37.14           H  
ATOM   1714  HA  ARG C 167      41.388  45.205  75.976  1.00 38.37           H  
ATOM   1715  HB2 ARG C 167      39.449  47.516  76.543  1.00 36.32           H  
ATOM   1716  HB3 ARG C 167      39.389  45.972  77.374  1.00 36.32           H  
ATOM   1717  HG2 ARG C 167      41.598  48.061  77.536  1.00 37.22           H  
ATOM   1718  HG3 ARG C 167      41.879  46.417  78.051  1.00 37.22           H  
ATOM   1719  HD2 ARG C 167      40.355  46.509  79.803  1.00 37.01           H  
ATOM   1720  HD3 ARG C 167      39.363  47.766  79.098  1.00 37.01           H  
ATOM   1721  HE  ARG C 167      41.560  48.131  80.893  1.00 35.81           H  
ATOM   1722 HH11 ARG C 167      39.943  49.657  78.124  1.00 34.91           H  
ATOM   1723 HH12 ARG C 167      40.211  51.271  78.744  1.00 34.91           H  
ATOM   1724 HH21 ARG C 167      41.895  50.217  81.633  1.00 32.97           H  
ATOM   1725 HH22 ARG C 167      41.332  51.586  80.702  1.00 32.97           H  
ATOM   1726  N   SER C 168      39.086  45.731  73.779  1.00 37.00           N  
ATOM   1727  CA  SER C 168      38.018  45.095  73.001  1.00 38.44           C  
ATOM   1728  C   SER C 168      38.557  43.947  72.118  1.00 40.26           C  
ATOM   1729  O   SER C 168      37.797  43.148  71.577  1.00 41.29           O  
ATOM   1730  CB  SER C 168      37.222  46.101  72.157  1.00 38.33           C  
ATOM   1731  OG  SER C 168      37.949  46.719  71.097  1.00 37.81           O  
ATOM   1732  H   SER C 168      39.544  46.555  73.416  1.00 37.00           H  
ATOM   1733  HA  SER C 168      37.324  44.631  73.713  1.00 38.44           H  
ATOM   1734  HB2 SER C 168      36.840  46.903  72.798  1.00 38.33           H  
ATOM   1735  HB3 SER C 168      36.358  45.606  71.700  1.00 38.33           H  
ATOM   1736  HG  SER C 168      38.902  46.742  71.324  1.00 37.81           H  
ATOM   1737  N   LEU C 169      39.875  43.927  71.939  1.00 40.68           N  
ATOM   1738  CA  LEU C 169      40.564  42.955  71.092  1.00 43.45           C  
ATOM   1739  C   LEU C 169      41.344  41.943  71.964  1.00 44.47           C  
ATOM   1740  O   LEU C 169      41.327  40.747  71.725  1.00 50.11           O  
ATOM   1741  CB  LEU C 169      41.535  43.669  70.136  1.00 44.35           C  
ATOM   1742  CG  LEU C 169      40.854  44.606  69.118  1.00 44.96           C  
ATOM   1743  CD1 LEU C 169      41.916  45.408  68.361  1.00 46.32           C  
ATOM   1744  CD2 LEU C 169      39.974  43.845  68.127  1.00 44.75           C  
ATOM   1745  H   LEU C 169      40.446  44.594  72.438  1.00 40.68           H  
ATOM   1746  HA  LEU C 169      39.828  42.373  70.527  1.00 43.45           H  
ATOM   1747  HB2 LEU C 169      42.251  44.257  70.726  1.00 44.35           H  
ATOM   1748  HB3 LEU C 169      42.131  42.919  69.599  1.00 44.35           H  
ATOM   1749  HG  LEU C 169      40.222  45.324  69.653  1.00 44.96           H  
ATOM   1750 HD11 LEU C 169      42.525  45.998  69.054  1.00 46.32           H  
ATOM   1751 HD12 LEU C 169      42.585  44.748  67.797  1.00 46.32           H  
ATOM   1752 HD13 LEU C 169      41.449  46.103  67.655  1.00 46.32           H  
ATOM   1753 HD21 LEU C 169      40.544  43.071  67.602  1.00 44.75           H  
ATOM   1754 HD22 LEU C 169      39.129  43.365  68.630  1.00 44.75           H  
ATOM   1755 HD23 LEU C 169      39.558  44.525  67.376  1.00 44.75           H  
ATOM   1756  N   VAL C 170      42.102  42.466  72.923  1.00 44.40           N  
ATOM   1757  CA  VAL C 170      43.007  41.713  73.788  1.00 45.31           C  
ATOM   1758  C   VAL C 170      42.296  41.769  75.157  1.00 48.52           C  
ATOM   1759  O   VAL C 170      41.964  42.850  75.640  1.00 51.18           O  
ATOM   1760  CB  VAL C 170      44.407  42.360  73.856  1.00 44.35           C  
ATOM   1761  CG1 VAL C 170      45.404  41.401  74.511  1.00 46.79           C  
ATOM   1762  CG2 VAL C 170      44.940  42.755  72.474  1.00 43.79           C  
ATOM   1763  H   VAL C 170      42.003  43.447  73.145  1.00 44.40           H  
ATOM   1764  HA  VAL C 170      43.075  40.679  73.432  1.00 45.31           H  
ATOM   1765  HB  VAL C 170      44.361  43.270  74.469  1.00 44.35           H  
ATOM   1766 HG11 VAL C 170      45.038  41.053  75.479  1.00 46.79           H  
ATOM   1767 HG12 VAL C 170      45.578  40.522  73.882  1.00 46.79           H  
ATOM   1768 HG13 VAL C 170      46.368  41.895  74.673  1.00 46.79           H  
ATOM   1769 HG21 VAL C 170      44.944  41.899  71.791  1.00 43.79           H  
ATOM   1770 HG22 VAL C 170      44.335  43.549  72.026  1.00 43.79           H  
ATOM   1771 HG23 VAL C 170      45.965  43.135  72.547  1.00 43.79           H  
ATOM   1772  N   LYS C 171      41.947  40.602  75.686  1.00 50.02           N  
ATOM   1773  CA  LYS C 171      41.075  40.468  76.857  1.00 54.64           C  
ATOM   1774  C   LYS C 171      41.822  39.642  77.966  1.00 53.75           C  
ATOM   1775  O   LYS C 171      42.949  39.213  77.736  1.00 56.00           O  
ATOM   1776  CB  LYS C 171      39.763  39.795  76.406  1.00 62.80           C  
ATOM   1777  CG  LYS C 171      39.267  40.172  75.000  1.00 67.15           C  
ATOM   1778  CD  LYS C 171      38.104  39.302  74.511  1.00 73.02           C  
ATOM   1779  CE  LYS C 171      38.333  37.796  74.592  1.00 77.08           C  
ATOM   1780  NZ  LYS C 171      39.611  37.401  73.999  1.00 80.90           N1+
ATOM   1781  H   LYS C 171      42.239  39.746  75.238  1.00 50.02           H  
ATOM   1782  HA  LYS C 171      40.859  41.462  77.264  1.00 54.64           H  
ATOM   1783  HB2 LYS C 171      39.917  38.718  76.464  1.00 62.80           H  
ATOM   1784  HB3 LYS C 171      38.955  40.024  77.106  1.00 62.80           H  
ATOM   1785  HG2 LYS C 171      38.957  41.224  74.995  1.00 67.15           H  
ATOM   1786  HG3 LYS C 171      40.066  40.084  74.258  1.00 67.15           H  
ATOM   1787  HD2 LYS C 171      37.886  39.576  73.471  1.00 73.02           H  
ATOM   1788  HD3 LYS C 171      37.205  39.547  75.088  1.00 73.02           H  
ATOM   1789  HE2 LYS C 171      37.550  37.256  74.051  1.00 77.08           H  
ATOM   1790  HE3 LYS C 171      38.324  37.446  75.628  1.00 77.08           H  
ATOM   1791  HZ1 LYS C 171      39.703  37.479  72.988  1.00 80.90           H  
ATOM   1792  HZ2 LYS C 171      40.444  37.855  74.421  1.00 80.90           H  
ATOM   1793  HZ3 LYS C 171      39.824  36.410  74.290  1.00 80.90           H  
ATOM   1794  N   PRO C 172      41.195  39.430  79.136  1.00 55.66           N  
ATOM   1795  CA  PRO C 172      41.894  38.814  80.271  1.00 55.79           C  
ATOM   1796  C   PRO C 172      42.617  37.476  80.057  1.00 57.82           C  
ATOM   1797  O   PRO C 172      43.594  37.203  80.750  1.00 61.01           O  
ATOM   1798  CB  PRO C 172      40.811  38.653  81.343  1.00 54.47           C  
ATOM   1799  CG  PRO C 172      39.862  39.801  81.044  1.00 52.85           C  
ATOM   1800  CD  PRO C 172      39.852  39.835  79.524  1.00 54.70           C  
ATOM   1801  HA  PRO C 172      42.643  39.533  80.605  1.00 55.79           H  
ATOM   1802  HB2 PRO C 172      40.287  37.695  81.238  1.00 54.47           H  
ATOM   1803  HB3 PRO C 172      41.221  38.701  82.356  1.00 54.47           H  
ATOM   1804  HG2 PRO C 172      40.274  40.737  81.440  1.00 52.85           H  
ATOM   1805  HG3 PRO C 172      38.865  39.655  81.470  1.00 52.85           H  
ATOM   1806  HD2 PRO C 172      39.600  40.826  79.141  1.00 54.70           H  
ATOM   1807  HD3 PRO C 172      39.152  39.091  79.131  1.00 54.70           H  
ATOM   1808  N   GLU C 173      42.095  36.640  79.160  1.00 59.54           N  
ATOM   1809  CA  GLU C 173      42.695  35.352  78.876  1.00 60.95           C  
ATOM   1810  C   GLU C 173      43.901  35.515  77.919  1.00 60.05           C  
ATOM   1811  O   GLU C 173      44.705  34.601  77.757  1.00 61.31           O  
ATOM   1812  CB  GLU C 173      41.689  34.281  78.437  1.00 62.07           C  
ATOM   1813  CG  GLU C 173      41.342  34.220  76.954  1.00 63.51           C  
ATOM   1814  CD  GLU C 173      40.671  35.422  76.354  1.00 66.45           C  
ATOM   1815  OE1 GLU C 173      40.426  36.417  77.072  1.00 65.71           O  
ATOM   1816  OE2 GLU C 173      40.413  35.395  75.133  1.00 68.62           O1-
ATOM   1817  H   GLU C 173      41.285  36.938  78.635  1.00 59.54           H  
ATOM   1818  HA  GLU C 173      43.126  35.002  79.824  1.00 60.95           H  
ATOM   1819  HB2 GLU C 173      42.111  33.301  78.700  1.00 62.07           H  
ATOM   1820  HB3 GLU C 173      40.768  34.383  79.025  1.00 62.07           H  
ATOM   1821  HG2 GLU C 173      40.665  33.370  76.799  1.00 63.51           H  
ATOM   1822  HG3 GLU C 173      42.243  34.002  76.369  1.00 63.51           H  
ATOM   1823  N   ASN C 174      44.010  36.695  77.304  1.00 59.44           N  
ATOM   1824  CA  ASN C 174      45.038  37.026  76.325  1.00 59.09           C  
ATOM   1825  C   ASN C 174      46.183  37.858  76.945  1.00 53.90           C  
ATOM   1826  O   ASN C 174      47.280  37.875  76.388  1.00 52.09           O  
ATOM   1827  CB  ASN C 174      44.488  37.792  75.122  1.00 61.22           C  
ATOM   1828  CG  ASN C 174      43.200  37.220  74.581  1.00 62.22           C  
ATOM   1829  ND2 ASN C 174      43.119  36.031  74.282  1.00 64.32           N  
ATOM   1830  OD1 ASN C 174      42.175  38.053  74.485  1.00 63.77           O  
ATOM   1831  H   ASN C 174      43.359  37.429  77.545  1.00 59.44           H  
ATOM   1832  HA  ASN C 174      45.485  36.088  75.977  1.00 59.09           H  
ATOM   1833  HB2 ASN C 174      45.227  37.812  74.312  1.00 61.22           H  
ATOM   1834  HB3 ASN C 174      44.300  38.833  75.399  1.00 61.22           H  
ATOM   1835 HD21 ASN C 174      43.928  35.432  74.371  1.00 64.32           H  
ATOM   1836 HD22 ASN C 174      42.245  35.652  73.948  1.00 64.32           H  
ATOM   1837  N   TYR C 175      45.906  38.617  78.007  1.00 51.12           N  
ATOM   1838  CA  TYR C 175      46.909  39.537  78.561  1.00 52.20           C  
ATOM   1839  C   TYR C 175      48.099  38.753  79.176  1.00 53.23           C  
ATOM   1840  O   TYR C 175      49.262  39.081  78.946  1.00 49.76           O  
ATOM   1841  CB  TYR C 175      46.383  40.429  79.710  1.00 51.69           C  
ATOM   1842  CG  TYR C 175      45.209  41.337  79.472  1.00 50.75           C  
ATOM   1843  CD1 TYR C 175      45.005  42.035  78.277  1.00 50.16           C  
ATOM   1844  CD2 TYR C 175      44.323  41.561  80.509  1.00 49.31           C  
ATOM   1845  CE1 TYR C 175      43.923  42.894  78.134  1.00 46.36           C  
ATOM   1846  CE2 TYR C 175      43.253  42.420  80.376  1.00 47.17           C  
ATOM   1847  CZ  TYR C 175      43.058  43.086  79.190  1.00 44.95           C  
ATOM   1848  OH  TYR C 175      42.032  43.972  79.054  1.00 43.83           O  
ATOM   1849  H   TYR C 175      44.977  38.602  78.402  1.00 51.12           H  
ATOM   1850  HA  TYR C 175      47.295  40.147  77.735  1.00 52.20           H  
ATOM   1851  HB2 TYR C 175      46.117  39.778  80.554  1.00 51.69           H  
ATOM   1852  HB3 TYR C 175      47.208  41.059  80.071  1.00 51.69           H  
ATOM   1853  HD1 TYR C 175      45.696  41.904  77.457  1.00 50.16           H  
ATOM   1854  HD2 TYR C 175      44.473  41.050  81.449  1.00 49.31           H  
ATOM   1855  HE1 TYR C 175      43.761  43.409  77.199  1.00 46.36           H  
ATOM   1856  HE2 TYR C 175      42.570  42.569  81.200  1.00 47.17           H  
ATOM   1857  HH  TYR C 175      41.970  44.478  79.892  1.00 43.83           H  
ATOM   1858  N   ARG C 176      47.763  37.858  80.102  1.00 57.07           N  
ATOM   1859  CA  ARG C 176      48.751  37.215  80.970  1.00 61.03           C  
ATOM   1860  C   ARG C 176      49.394  35.988  80.262  1.00 56.64           C  
ATOM   1861  O   ARG C 176      49.740  34.994  80.893  1.00 58.96           O  
ATOM   1862  CB  ARG C 176      48.134  36.866  82.335  1.00 70.52           C  
ATOM   1863  CG  ARG C 176      47.756  38.096  83.180  1.00 84.74           C  
ATOM   1864  CD  ARG C 176      48.943  38.748  83.899  1.00 98.70           C  
ATOM   1865  NE  ARG C 176      48.522  39.938  84.657  1.00109.05           N  
ATOM   1866  CZ  ARG C 176      49.233  40.574  85.588  1.00118.31           C  
ATOM   1867  NH1 ARG C 176      50.446  40.144  85.935  1.00122.86           N  
ATOM   1868  NH2 ARG C 176      48.724  41.647  86.182  1.00119.53           N1+
ATOM   1869  H   ARG C 176      46.785  37.659  80.252  1.00 57.07           H  
ATOM   1870  HA  ARG C 176      49.575  37.921  81.128  1.00 61.03           H  
ATOM   1871  HB2 ARG C 176      47.225  36.273  82.169  1.00 70.52           H  
ATOM   1872  HB3 ARG C 176      48.815  36.231  82.915  1.00 70.52           H  
ATOM   1873  HG2 ARG C 176      47.030  37.784  83.942  1.00 84.74           H  
ATOM   1874  HG3 ARG C 176      47.243  38.838  82.560  1.00 84.74           H  
ATOM   1875  HD2 ARG C 176      49.702  39.059  83.178  1.00 98.70           H  
ATOM   1876  HD3 ARG C 176      49.372  38.022  84.598  1.00 98.70           H  
ATOM   1877  HE  ARG C 176      47.605  40.299  84.436  1.00109.05           H  
ATOM   1878 HH11 ARG C 176      50.972  40.633  86.645  1.00122.86           H  
ATOM   1879 HH12 ARG C 176      50.840  39.328  85.488  1.00122.86           H  
ATOM   1880 HH21 ARG C 176      47.804  41.977  85.927  1.00119.53           H  
ATOM   1881 HH22 ARG C 176      49.257  42.134  86.888  1.00119.53           H  
ATOM   1882  N   ARG C 177      49.821  36.231  79.029  1.00 53.23           N  
ATOM   1883  CA  ARG C 177      50.259  35.210  78.077  1.00 55.13           C  
ATOM   1884  C   ARG C 177      51.675  35.520  77.527  1.00 54.75           C  
ATOM   1885  O   ARG C 177      52.125  34.940  76.539  1.00 58.05           O  
ATOM   1886  CB  ARG C 177      49.270  35.046  76.919  1.00  0.00           C  
ATOM   1887  CG  ARG C 177      47.856  34.595  77.307  1.00  0.00           C  
ATOM   1888  CD  ARG C 177      47.793  33.219  77.960  1.00  0.00           C  
ATOM   1889  NE  ARG C 177      47.976  33.294  79.418  1.00  0.00           N  
ATOM   1890  CZ  ARG C 177      47.001  33.473  80.327  1.00  0.00           C  
ATOM   1891  NH1 ARG C 177      45.720  33.656  79.967  1.00  0.00           N  
ATOM   1892  NH2 ARG C 177      47.320  33.467  81.628  1.00  0.00           N1+
ATOM   1893  H   ARG C 177      49.996  37.200  78.761  1.00 53.23           H  
ATOM   1894  HA  ARG C 177      50.369  34.258  78.607  1.00 55.13           H  
ATOM   1895  HB2 ARG C 177      49.193  35.999  76.379  1.00  0.00           H  
ATOM   1896  HB3 ARG C 177      49.669  34.326  76.193  1.00  0.00           H  
ATOM   1897  HG2 ARG C 177      47.383  35.344  77.949  1.00  0.00           H  
ATOM   1898  HG3 ARG C 177      47.273  34.552  76.379  1.00  0.00           H  
ATOM   1899  HD2 ARG C 177      46.842  32.720  77.750  1.00  0.00           H  
ATOM   1900  HD3 ARG C 177      48.572  32.558  77.564  1.00  0.00           H  
ATOM   1901  HE  ARG C 177      48.919  33.165  79.758  1.00  0.00           H  
ATOM   1902 HH11 ARG C 177      45.468  33.663  78.989  1.00  0.00           H  
ATOM   1903 HH12 ARG C 177      45.011  33.784  80.674  1.00  0.00           H  
ATOM   1904 HH21 ARG C 177      46.600  33.594  82.325  1.00  0.00           H  
ATOM   1905 HH22 ARG C 177      48.280  33.331  81.913  1.00  0.00           H  
ATOM   1906  N   LEU C 178      52.405  36.376  78.251  1.00 52.56           N  
ATOM   1907  CA  LEU C 178      53.782  36.760  77.949  1.00 51.60           C  
ATOM   1908  C   LEU C 178      54.447  37.032  79.311  1.00 51.35           C  
ATOM   1909  O   LEU C 178      53.774  37.467  80.257  1.00 52.11           O  
ATOM   1910  CB  LEU C 178      53.856  38.049  77.114  1.00 49.82           C  
ATOM   1911  CG  LEU C 178      53.395  37.922  75.650  1.00 50.22           C  
ATOM   1912  CD1 LEU C 178      53.349  39.309  75.002  1.00 48.18           C  
ATOM   1913  CD2 LEU C 178      54.312  37.009  74.834  1.00 48.88           C  
ATOM   1914  H   LEU C 178      51.999  36.792  79.076  1.00 52.56           H  
ATOM   1915  HA  LEU C 178      54.296  35.926  77.461  1.00 51.60           H  
ATOM   1916  HB2 LEU C 178      53.248  38.820  77.609  1.00 49.82           H  
ATOM   1917  HB3 LEU C 178      54.886  38.429  77.125  1.00 49.82           H  
ATOM   1918  HG  LEU C 178      52.378  37.515  75.620  1.00 50.22           H  
ATOM   1919 HD11 LEU C 178      52.665  39.970  75.546  1.00 48.18           H  
ATOM   1920 HD12 LEU C 178      54.339  39.778  74.992  1.00 48.18           H  
ATOM   1921 HD13 LEU C 178      52.995  39.244  73.967  1.00 48.18           H  
ATOM   1922 HD21 LEU C 178      55.348  37.366  74.856  1.00 48.88           H  
ATOM   1923 HD22 LEU C 178      54.300  35.983  75.210  1.00 48.88           H  
ATOM   1924 HD23 LEU C 178      53.991  36.974  73.787  1.00 48.88           H  
ATOM   1925  N   ASP C 179      55.758  36.823  79.377  1.00 48.74           N  
ATOM   1926  CA  ASP C 179      56.582  37.015  80.587  1.00 51.75           C  
ATOM   1927  C   ASP C 179      57.301  38.369  80.373  1.00 48.57           C  
ATOM   1928  O   ASP C 179      58.227  38.478  79.579  1.00 44.93           O  
ATOM   1929  CB  ASP C 179      57.554  35.853  80.695  1.00 56.48           C  
ATOM   1930  CG  ASP C 179      58.308  35.892  81.996  1.00 62.41           C  
ATOM   1931  OD1 ASP C 179      58.083  36.817  82.807  1.00 66.63           O  
ATOM   1932  OD2 ASP C 179      59.119  34.967  82.212  1.00 69.07           O1-
ATOM   1933  H   ASP C 179      56.255  36.539  78.545  1.00 48.74           H  
ATOM   1934  HA  ASP C 179      55.921  37.068  81.459  1.00 51.75           H  
ATOM   1935  HB2 ASP C 179      58.277  35.856  79.870  1.00 56.48           H  
ATOM   1936  HB3 ASP C 179      57.010  34.901  80.645  1.00 56.48           H  
ATOM   1937  N   ILE C 180      56.746  39.408  80.987  1.00 48.77           N  
ATOM   1938  CA  ILE C 180      57.106  40.803  80.760  1.00 48.10           C  
ATOM   1939  C   ILE C 180      56.736  41.635  82.024  1.00 47.47           C  
ATOM   1940  O   ILE C 180      55.986  41.201  82.888  1.00 47.19           O  
ATOM   1941  CB  ILE C 180      56.468  41.427  79.480  1.00 46.66           C  
ATOM   1942  CG1 ILE C 180      54.936  41.257  79.447  1.00 47.42           C  
ATOM   1943  CG2 ILE C 180      57.127  40.907  78.198  1.00 46.12           C  
ATOM   1944  CD1 ILE C 180      54.273  41.839  78.206  1.00 46.45           C  
ATOM   1945  H   ILE C 180      56.067  39.227  81.713  1.00 48.77           H  
ATOM   1946  HA  ILE C 180      58.199  40.848  80.671  1.00 48.10           H  
ATOM   1947  HB  ILE C 180      56.669  42.506  79.500  1.00 46.66           H  
ATOM   1948 HG12 ILE C 180      54.669  40.197  79.509  1.00 47.42           H  
ATOM   1949 HG13 ILE C 180      54.507  41.753  80.325  1.00 47.42           H  
ATOM   1950 HG21 ILE C 180      58.219  40.916  78.284  1.00 46.12           H  
ATOM   1951 HG22 ILE C 180      56.801  39.891  77.958  1.00 46.12           H  
ATOM   1952 HG23 ILE C 180      56.872  41.544  77.344  1.00 46.12           H  
ATOM   1953 HD11 ILE C 180      54.596  42.868  78.029  1.00 46.45           H  
ATOM   1954 HD12 ILE C 180      54.508  41.249  77.316  1.00 46.45           H  
ATOM   1955 HD13 ILE C 180      53.184  41.837  78.324  1.00 46.45           H  
ATOM   1956  N   VAL C 181      57.260  42.853  82.080  1.00 47.11           N  
ATOM   1957  CA  VAL C 181      57.013  43.714  83.230  1.00 49.26           C  
ATOM   1958  C   VAL C 181      55.477  44.079  83.280  1.00 49.29           C  
ATOM   1959  O   VAL C 181      54.869  44.400  82.249  1.00 45.49           O  
ATOM   1960  CB  VAL C 181      57.894  44.981  83.267  1.00 49.70           C  
ATOM   1961  CG1 VAL C 181      59.371  44.614  83.445  1.00 47.96           C  
ATOM   1962  CG2 VAL C 181      57.728  45.887  82.043  1.00 46.30           C  
ATOM   1963  H   VAL C 181      57.848  43.171  81.324  1.00 47.11           H  
ATOM   1964  HA  VAL C 181      57.221  43.117  84.129  1.00 49.26           H  
ATOM   1965  HB  VAL C 181      57.598  45.571  84.145  1.00 49.70           H  
ATOM   1966 HG11 VAL C 181      59.513  43.994  84.337  1.00 47.96           H  
ATOM   1967 HG12 VAL C 181      59.757  44.063  82.581  1.00 47.96           H  
ATOM   1968 HG13 VAL C 181      59.981  45.515  83.567  1.00 47.96           H  
ATOM   1969 HG21 VAL C 181      58.000  45.377  81.115  1.00 46.30           H  
ATOM   1970 HG22 VAL C 181      56.698  46.244  81.950  1.00 46.30           H  
ATOM   1971 HG23 VAL C 181      58.367  46.773  82.133  1.00 46.30           H  
ATOM   1972  N   ARG C 182      55.005  44.319  84.504  1.00 53.25           N  
ATOM   1973  CA  ARG C 182      53.689  44.225  85.149  1.00 53.94           C  
ATOM   1974  C   ARG C 182      52.717  45.260  84.540  1.00 55.26           C  
ATOM   1975  O   ARG C 182      51.505  45.069  84.504  1.00 56.80           O  
ATOM   1976  CB  ARG C 182      53.799  44.427  86.661  1.00  0.00           C  
ATOM   1977  CG  ARG C 182      53.886  43.081  87.399  1.00  0.00           C  
ATOM   1978  CD  ARG C 182      53.793  43.248  88.917  1.00  0.00           C  
ATOM   1979  NE  ARG C 182      52.526  43.883  89.295  1.00  0.00           N  
ATOM   1980  CZ  ARG C 182      52.356  44.681  90.366  1.00  0.00           C  
ATOM   1981  NH1 ARG C 182      53.254  44.738  91.361  1.00  0.00           N  
ATOM   1982  NH2 ARG C 182      51.257  45.445  90.441  1.00  0.00           N1+
ATOM   1983  H   ARG C 182      54.926  43.703  83.693  1.00 53.25           H  
ATOM   1984  HA  ARG C 182      53.284  43.241  84.905  1.00 53.94           H  
ATOM   1985  HB2 ARG C 182      54.675  45.039  86.912  1.00  0.00           H  
ATOM   1986  HB3 ARG C 182      52.925  44.982  87.018  1.00  0.00           H  
ATOM   1987  HG2 ARG C 182      53.071  42.426  87.067  1.00  0.00           H  
ATOM   1988  HG3 ARG C 182      54.827  42.581  87.144  1.00  0.00           H  
ATOM   1989  HD2 ARG C 182      53.839  42.268  89.403  1.00  0.00           H  
ATOM   1990  HD3 ARG C 182      54.629  43.866  89.258  1.00  0.00           H  
ATOM   1991  HE  ARG C 182      51.811  43.893  88.582  1.00  0.00           H  
ATOM   1992 HH11 ARG C 182      54.089  44.171  91.321  1.00  0.00           H  
ATOM   1993 HH12 ARG C 182      53.095  45.349  92.150  1.00  0.00           H  
ATOM   1994 HH21 ARG C 182      50.574  45.422  89.696  1.00  0.00           H  
ATOM   1995 HH22 ARG C 182      51.115  46.048  91.239  1.00  0.00           H  
ATOM   1996  N   SER C 183      53.290  46.382  84.093  1.00 54.80           N  
ATOM   1997  CA  SER C 183      52.536  47.505  83.545  1.00 54.58           C  
ATOM   1998  C   SER C 183      52.011  47.192  82.131  1.00 49.85           C  
ATOM   1999  O   SER C 183      51.121  47.881  81.627  1.00 47.25           O  
ATOM   2000  CB  SER C 183      53.404  48.767  83.497  1.00 55.86           C  
ATOM   2001  OG  SER C 183      54.738  48.444  83.076  1.00 56.10           O  
ATOM   2002  H   SER C 183      54.298  46.448  84.075  1.00 54.80           H  
ATOM   2003  HA  SER C 183      51.652  47.675  84.172  1.00 54.58           H  
ATOM   2004  HB2 SER C 183      53.484  49.200  84.500  1.00 55.86           H  
ATOM   2005  HB3 SER C 183      52.993  49.522  82.819  1.00 55.86           H  
ATOM   2006  HG  SER C 183      55.196  49.295  82.942  1.00 56.10           H  
ATOM   2007  N   LEU C 184      52.633  46.211  81.475  1.00 50.14           N  
ATOM   2008  CA  LEU C 184      52.253  45.781  80.142  1.00 50.05           C  
ATOM   2009  C   LEU C 184      51.156  44.624  80.208  1.00 50.01           C  
ATOM   2010  O   LEU C 184      50.946  43.953  79.197  1.00 48.12           O  
ATOM   2011  CB  LEU C 184      53.473  45.323  79.332  1.00 48.90           C  
ATOM   2012  CG  LEU C 184      54.590  46.378  79.193  1.00 50.28           C  
ATOM   2013  CD1 LEU C 184      55.800  45.764  78.486  1.00 51.04           C  
ATOM   2014  CD2 LEU C 184      54.121  47.620  78.436  1.00 49.13           C  
ATOM   2015  H   LEU C 184      53.398  45.729  81.925  1.00 50.14           H  
ATOM   2016  HA  LEU C 184      51.756  46.614  79.629  1.00 50.05           H  
ATOM   2017  HB2 LEU C 184      53.889  44.425  79.805  1.00 48.90           H  
ATOM   2018  HB3 LEU C 184      53.147  45.012  78.330  1.00 48.90           H  
ATOM   2019  HG  LEU C 184      54.919  46.691  80.191  1.00 50.28           H  
ATOM   2020 HD11 LEU C 184      56.179  44.902  79.045  1.00 51.04           H  
ATOM   2021 HD12 LEU C 184      55.543  45.428  77.475  1.00 51.04           H  
ATOM   2022 HD13 LEU C 184      56.615  46.491  78.405  1.00 51.04           H  
ATOM   2023 HD21 LEU C 184      53.728  47.358  77.447  1.00 49.13           H  
ATOM   2024 HD22 LEU C 184      53.337  48.150  78.985  1.00 49.13           H  
ATOM   2025 HD23 LEU C 184      54.948  48.324  78.294  1.00 49.13           H  
ATOM   2026  N   TYR C 185      50.276  44.764  81.201  1.00 52.49           N  
ATOM   2027  CA  TYR C 185      49.081  44.004  81.536  1.00 52.08           C  
ATOM   2028  C   TYR C 185      48.172  44.936  82.351  1.00 49.74           C  
ATOM   2029  O   TYR C 185      46.974  45.021  82.096  1.00 48.35           O  
ATOM   2030  CB  TYR C 185      49.265  42.722  82.367  1.00  0.00           C  
ATOM   2031  CG  TYR C 185      50.520  41.906  82.193  1.00  0.00           C  
ATOM   2032  CD1 TYR C 185      51.432  41.835  83.266  1.00  0.00           C  
ATOM   2033  CE1 TYR C 185      52.515  40.943  83.218  1.00  0.00           C  
ATOM   2034  CZ  TYR C 185      52.694  40.111  82.090  1.00  0.00           C  
ATOM   2035  OH  TYR C 185      53.712  39.214  82.132  1.00  0.00           O  
ATOM   2036  CE2 TYR C 185      51.815  40.226  80.987  1.00  0.00           C  
ATOM   2037  CD2 TYR C 185      50.728  41.120  81.042  1.00  0.00           C  
ATOM   2038  H   TYR C 185      50.846  44.275  80.510  1.00 52.49           H  
ATOM   2039  HA  TYR C 185      48.585  43.757  80.589  1.00 52.08           H  
ATOM   2040  HB2 TYR C 185      49.162  42.944  83.437  1.00  0.00           H  
ATOM   2041  HB3 TYR C 185      48.408  42.063  82.168  1.00  0.00           H  
ATOM   2042  HD1 TYR C 185      51.267  42.418  84.160  1.00  0.00           H  
ATOM   2043  HD2 TYR C 185      50.019  41.150  80.229  1.00  0.00           H  
ATOM   2044  HE1 TYR C 185      53.181  40.862  84.065  1.00  0.00           H  
ATOM   2045  HE2 TYR C 185      51.945  39.593  80.122  1.00  0.00           H  
ATOM   2046  HH  TYR C 185      53.654  38.607  81.361  1.00  0.00           H  
ATOM   2047  N   GLU C 186      48.715  45.477  83.435  1.00 50.47           N  
ATOM   2048  CA  GLU C 186      47.892  46.059  84.501  1.00 51.04           C  
ATOM   2049  C   GLU C 186      47.174  47.362  84.105  1.00 47.13           C  
ATOM   2050  O   GLU C 186      46.191  47.763  84.726  1.00 44.81           O  
ATOM   2051  CB  GLU C 186      48.676  46.151  85.818  1.00 55.23           C  
ATOM   2052  CG  GLU C 186      48.887  44.738  86.368  1.00 60.61           C  
ATOM   2053  CD  GLU C 186      49.907  44.500  87.442  1.00 64.68           C  
ATOM   2054  OE1 GLU C 186      50.169  45.415  88.245  1.00 65.81           O  
ATOM   2055  OE2 GLU C 186      50.438  43.373  87.507  1.00 71.42           O1-
ATOM   2056  H   GLU C 186      49.707  45.383  83.596  1.00 50.47           H  
ATOM   2057  HA  GLU C 186      47.074  45.346  84.651  1.00 51.04           H  
ATOM   2058  HB2 GLU C 186      49.636  46.656  85.662  1.00 55.23           H  
ATOM   2059  HB3 GLU C 186      48.124  46.748  86.554  1.00 55.23           H  
ATOM   2060  HG2 GLU C 186      49.163  44.077  85.541  1.00 60.61           H  
ATOM   2061  HG3 GLU C 186      47.930  44.375  86.762  1.00 60.61           H  
ATOM   2062  N   ASP C 187      47.646  47.995  83.029  1.00 44.77           N  
ATOM   2063  CA  ASP C 187      46.979  49.182  82.455  1.00 40.13           C  
ATOM   2064  C   ASP C 187      45.696  48.737  81.674  1.00 37.10           C  
ATOM   2065  O   ASP C 187      44.786  49.509  81.417  1.00 35.05           O  
ATOM   2066  CB  ASP C 187      47.948  49.894  81.519  1.00 40.61           C  
ATOM   2067  CG  ASP C 187      47.880  51.376  81.747  1.00 43.39           C  
ATOM   2068  OD1 ASP C 187      46.766  51.941  81.780  1.00 46.18           O  
ATOM   2069  OD2 ASP C 187      48.957  51.996  81.845  1.00 42.98           O1-
ATOM   2070  H   ASP C 187      48.485  47.656  82.579  1.00 44.77           H  
ATOM   2071  HA  ASP C 187      46.649  49.808  83.294  1.00 40.13           H  
ATOM   2072  HB2 ASP C 187      47.722  49.697  80.465  1.00 40.61           H  
ATOM   2073  HB3 ASP C 187      48.983  49.575  81.692  1.00 40.61           H  
ATOM   2074  N   LEU C 188      45.736  47.490  81.209  1.00 37.50           N  
ATOM   2075  CA  LEU C 188      44.653  46.886  80.437  1.00 37.98           C  
ATOM   2076  C   LEU C 188      43.705  46.072  81.351  1.00 41.23           C  
ATOM   2077  O   LEU C 188      42.525  45.852  81.003  1.00 39.35           O  
ATOM   2078  CB  LEU C 188      45.205  45.995  79.322  1.00 38.88           C  
ATOM   2079  CG  LEU C 188      45.926  46.762  78.200  1.00 41.63           C  
ATOM   2080  CD1 LEU C 188      46.766  45.797  77.360  1.00 42.19           C  
ATOM   2081  CD2 LEU C 188      44.922  47.481  77.296  1.00 40.04           C  
ATOM   2082  H   LEU C 188      46.539  46.912  81.414  1.00 37.50           H  
ATOM   2083  HA  LEU C 188      44.037  47.687  80.014  1.00 37.98           H  
ATOM   2084  HB2 LEU C 188      45.877  45.244  79.752  1.00 38.88           H  
ATOM   2085  HB3 LEU C 188      44.374  45.449  78.873  1.00 38.88           H  
ATOM   2086  HG  LEU C 188      46.605  47.505  78.635  1.00 41.63           H  
ATOM   2087 HD11 LEU C 188      47.513  45.290  77.981  1.00 42.19           H  
ATOM   2088 HD12 LEU C 188      46.141  45.031  76.887  1.00 42.19           H  
ATOM   2089 HD13 LEU C 188      47.300  46.333  76.569  1.00 42.19           H  
ATOM   2090 HD21 LEU C 188      44.246  46.770  76.810  1.00 40.04           H  
ATOM   2091 HD22 LEU C 188      44.306  48.189  77.856  1.00 40.04           H  
ATOM   2092 HD23 LEU C 188      45.444  48.041  76.514  1.00 40.04           H  
ATOM   2093  N   GLU C 189      44.215  45.630  82.497  1.00 43.29           N  
ATOM   2094  CA  GLU C 189      43.414  44.909  83.487  1.00 45.97           C  
ATOM   2095  C   GLU C 189      42.561  45.947  84.252  1.00 45.00           C  
ATOM   2096  O   GLU C 189      41.414  45.687  84.588  1.00 43.10           O  
ATOM   2097  CB  GLU C 189      44.273  44.073  84.440  1.00 50.66           C  
ATOM   2098  CG  GLU C 189      44.839  42.840  83.735  1.00 56.21           C  
ATOM   2099  CD  GLU C 189      45.946  42.073  84.416  1.00 63.64           C  
ATOM   2100  OE1 GLU C 189      46.460  42.538  85.456  1.00 70.56           O  
ATOM   2101  OE2 GLU C 189      46.323  41.007  83.869  1.00 64.01           O1-
ATOM   2102  H   GLU C 189      45.172  45.852  82.732  1.00 43.29           H  
ATOM   2103  HA  GLU C 189      42.707  44.263  82.952  1.00 45.97           H  
ATOM   2104  HB2 GLU C 189      45.071  44.688  84.863  1.00 50.66           H  
ATOM   2105  HB3 GLU C 189      43.668  43.741  85.293  1.00 50.66           H  
ATOM   2106  HG2 GLU C 189      45.244  43.133  82.760  1.00 56.21           H  
ATOM   2107  HG3 GLU C 189      44.016  42.140  83.549  1.00 56.21           H  
ATOM   2108  N   ASP C 190      43.139  47.109  84.520  1.00 46.53           N  
ATOM   2109  CA  ASP C 190      42.430  48.208  85.160  1.00 53.31           C  
ATOM   2110  C   ASP C 190      41.498  48.846  84.081  1.00 51.61           C  
ATOM   2111  O   ASP C 190      41.683  48.743  82.876  1.00 48.97           O  
ATOM   2112  CB  ASP C 190      43.369  49.228  85.785  1.00 60.24           C  
ATOM   2113  CG  ASP C 190      42.608  50.213  86.638  1.00 66.03           C  
ATOM   2114  OD1 ASP C 190      41.417  49.971  86.920  1.00 70.47           O  
ATOM   2115  OD2 ASP C 190      43.180  51.277  86.958  1.00 71.54           O1-
ATOM   2116  H   ASP C 190      44.091  47.268  84.222  1.00 46.53           H  
ATOM   2117  HA  ASP C 190      41.791  47.755  85.930  1.00 53.31           H  
ATOM   2118  HB2 ASP C 190      43.919  49.772  85.007  1.00 60.24           H  
ATOM   2119  HB3 ASP C 190      44.106  48.727  86.424  1.00 60.24           H  
ATOM   2120  N   HIS C 191      40.424  49.438  84.600  1.00 54.78           N  
ATOM   2121  CA  HIS C 191      39.283  49.944  83.843  1.00 58.30           C  
ATOM   2122  C   HIS C 191      38.765  51.219  84.557  1.00 56.73           C  
ATOM   2123  O   HIS C 191      38.982  51.393  85.753  1.00 51.04           O  
ATOM   2124  CB  HIS C 191      38.129  48.919  83.871  1.00 64.30           C  
ATOM   2125  CG  HIS C 191      38.270  47.785  82.911  1.00 76.30           C  
ATOM   2126  ND1 HIS C 191      39.132  46.726  83.099  1.00 84.58           N  
ATOM   2127  CD2 HIS C 191      37.602  47.523  81.761  1.00 77.96           C  
ATOM   2128  CE1 HIS C 191      38.989  45.862  82.109  1.00 83.64           C  
ATOM   2129  NE2 HIS C 191      38.070  46.324  81.282  1.00 76.16           N  
ATOM   2130  H   HIS C 191      40.370  49.538  85.603  1.00 54.78           H  
ATOM   2131  HA  HIS C 191      39.600  50.165  82.822  1.00 58.30           H  
ATOM   2132  HB2 HIS C 191      37.176  49.419  83.651  1.00 64.30           H  
ATOM   2133  HB3 HIS C 191      38.016  48.510  84.884  1.00 64.30           H  
ATOM   2134  HD1 HIS C 191      39.816  46.618  83.928  1.00 84.58           H  
ATOM   2135  HD2 HIS C 191      36.843  48.142  81.307  1.00 77.96           H  
ATOM   2136  HE1 HIS C 191      39.533  44.935  81.996  1.00 83.64           H  
ATOM   2137  N   PRO C 192      37.939  52.018  83.858  1.00 52.53           N  
ATOM   2138  CA  PRO C 192      36.999  52.944  84.512  1.00 52.71           C  
ATOM   2139  C   PRO C 192      35.876  52.127  85.220  1.00 52.72           C  
ATOM   2140  O   PRO C 192      34.692  52.207  84.896  1.00 49.42           O  
ATOM   2141  CB  PRO C 192      36.465  53.823  83.373  1.00 52.85           C  
ATOM   2142  CG  PRO C 192      37.461  53.611  82.239  1.00 54.29           C  
ATOM   2143  CD  PRO C 192      37.870  52.160  82.409  1.00 54.50           C  
ATOM   2144  HA  PRO C 192      37.540  53.536  85.260  1.00 52.71           H  
ATOM   2145  HB2 PRO C 192      35.470  53.515  83.040  1.00 52.85           H  
ATOM   2146  HB3 PRO C 192      36.398  54.875  83.668  1.00 52.85           H  
ATOM   2147  HG2 PRO C 192      38.327  54.266  82.391  1.00 54.29           H  
ATOM   2148  HG3 PRO C 192      37.044  53.823  81.253  1.00 54.29           H  
ATOM   2149  HD2 PRO C 192      38.823  51.936  81.929  1.00 54.50           H  
ATOM   2150  HD3 PRO C 192      37.100  51.476  82.036  1.00 54.50           H  
ATOM   2151  N   ASN C 193      36.308  51.381  86.230  1.00 55.07           N  
ATOM   2152  CA  ASN C 193      35.462  50.412  86.928  1.00 59.18           C  
ATOM   2153  C   ASN C 193      34.449  51.156  87.826  1.00 52.84           C  
ATOM   2154  O   ASN C 193      34.761  52.213  88.380  1.00 57.39           O  
ATOM   2155  CB  ASN C 193      36.337  49.499  87.785  1.00 62.76           C  
ATOM   2156  CG  ASN C 193      35.539  48.328  88.289  1.00 69.04           C  
ATOM   2157  OD1 ASN C 193      34.906  48.398  89.341  1.00 69.34           O  
ATOM   2158  ND2 ASN C 193      35.529  47.249  87.513  1.00 71.86           N  
ATOM   2159  H   ASN C 193      37.264  51.482  86.537  1.00 55.07           H  
ATOM   2160  HA  ASN C 193      34.921  49.837  86.172  1.00 59.18           H  
ATOM   2161  HB2 ASN C 193      36.752  50.033  88.648  1.00 62.76           H  
ATOM   2162  HB3 ASN C 193      37.192  49.129  87.206  1.00 62.76           H  
ATOM   2163 HD21 ASN C 193      36.065  47.237  86.658  1.00 71.86           H  
ATOM   2164 HD22 ASN C 193      34.985  46.441  87.779  1.00 71.86           H  
ATOM   2165  N   VAL C 194      33.286  50.543  88.039  1.00 48.22           N  
ATOM   2166  CA  VAL C 194      32.223  51.153  88.845  1.00 46.64           C  
ATOM   2167  C   VAL C 194      32.709  51.393  90.292  1.00 44.98           C  
ATOM   2168  O   VAL C 194      32.290  52.360  90.915  1.00 43.34           O  
ATOM   2169  CB  VAL C 194      30.928  50.309  88.795  1.00 48.89           C  
ATOM   2170  CG1 VAL C 194      29.924  50.655  89.901  1.00 46.86           C  
ATOM   2171  CG2 VAL C 194      30.234  50.507  87.443  1.00 50.84           C  
ATOM   2172  H   VAL C 194      33.120  49.641  87.614  1.00 48.22           H  
ATOM   2173  HA  VAL C 194      32.041  52.149  88.418  1.00 46.64           H  
ATOM   2174  HB  VAL C 194      31.184  49.247  88.902  1.00 48.89           H  
ATOM   2175 HG11 VAL C 194      30.314  50.390  90.889  1.00 46.86           H  
ATOM   2176 HG12 VAL C 194      29.680  51.723  89.899  1.00 46.86           H  
ATOM   2177 HG13 VAL C 194      28.991  50.097  89.768  1.00 46.86           H  
ATOM   2178 HG21 VAL C 194      29.906  51.545  87.334  1.00 50.84           H  
ATOM   2179 HG22 VAL C 194      30.898  50.283  86.607  1.00 50.84           H  
ATOM   2180 HG23 VAL C 194      29.355  49.859  87.355  1.00 50.84           H  
ATOM   2181  N   GLN C 195      33.524  50.491  90.823  1.00 49.13           N  
ATOM   2182  CA  GLN C 195      34.017  50.620  92.202  1.00 51.45           C  
ATOM   2183  C   GLN C 195      34.875  51.903  92.284  1.00 51.35           C  
ATOM   2184  O   GLN C 195      34.750  52.715  93.198  1.00 48.49           O  
ATOM   2185  CB  GLN C 195      34.834  49.382  92.597  1.00 56.67           C  
ATOM   2186  CG  GLN C 195      35.528  49.500  93.953  1.00 62.84           C  
ATOM   2187  CD  GLN C 195      34.556  49.701  95.095  1.00 62.39           C  
ATOM   2188  OE1 GLN C 195      33.428  49.214  95.082  1.00 59.55           O  
ATOM   2189  NE2 GLN C 195      35.021  50.402  96.118  1.00 69.11           N  
ATOM   2190  H   GLN C 195      33.803  49.697  90.264  1.00 49.13           H  
ATOM   2191  HA  GLN C 195      33.146  50.751  92.854  1.00 51.45           H  
ATOM   2192  HB2 GLN C 195      34.176  48.504  92.587  1.00 56.67           H  
ATOM   2193  HB3 GLN C 195      35.608  49.190  91.843  1.00 56.67           H  
ATOM   2194  HG2 GLN C 195      36.266  50.307  93.928  1.00 62.84           H  
ATOM   2195  HG3 GLN C 195      36.080  48.575  94.159  1.00 62.84           H  
ATOM   2196 HE21 GLN C 195      35.955  50.784  96.085  1.00 69.11           H  
ATOM   2197 HE22 GLN C 195      34.441  50.554  96.930  1.00 69.11           H  
ATOM   2198  N   LYS C 196      35.780  52.043  91.320  1.00 54.49           N  
ATOM   2199  CA  LYS C 196      36.717  53.170  91.275  1.00 58.66           C  
ATOM   2200  C   LYS C 196      35.913  54.477  91.121  1.00 52.54           C  
ATOM   2201  O   LYS C 196      36.303  55.523  91.659  1.00 48.94           O  
ATOM   2202  CB  LYS C 196      37.678  52.975  90.093  1.00 66.41           C  
ATOM   2203  CG  LYS C 196      38.688  54.111  89.900  1.00 77.46           C  
ATOM   2204  CD  LYS C 196      39.493  53.931  88.609  1.00 83.33           C  
ATOM   2205  CE  LYS C 196      40.615  52.912  88.743  1.00 82.31           C  
ATOM   2206  NZ  LYS C 196      41.100  52.570  87.409  1.00 80.83           N1+
ATOM   2207  H   LYS C 196      35.845  51.339  90.599  1.00 54.49           H  
ATOM   2208  HA  LYS C 196      37.256  53.202  92.225  1.00 58.66           H  
ATOM   2209  HB2 LYS C 196      38.213  52.027  90.228  1.00 66.41           H  
ATOM   2210  HB3 LYS C 196      37.100  52.867  89.168  1.00 66.41           H  
ATOM   2211  HG2 LYS C 196      38.156  55.066  89.819  1.00 77.46           H  
ATOM   2212  HG3 LYS C 196      39.354  54.185  90.767  1.00 77.46           H  
ATOM   2213  HD2 LYS C 196      39.935  54.898  88.335  1.00 83.33           H  
ATOM   2214  HD3 LYS C 196      38.815  53.659  87.790  1.00 83.33           H  
ATOM   2215  HE2 LYS C 196      40.299  51.978  89.215  1.00 82.31           H  
ATOM   2216  HE3 LYS C 196      41.458  53.330  89.301  1.00 82.31           H  
ATOM   2217  HZ1 LYS C 196      40.669  51.687  87.051  1.00 80.83           H  
ATOM   2218  HZ2 LYS C 196      41.025  53.267  86.669  1.00 80.83           H  
ATOM   2219  HZ3 LYS C 196      42.107  52.256  87.416  1.00 80.83           H  
ATOM   2220  N   ASP C 197      34.845  54.410  90.330  1.00 47.53           N  
ATOM   2221  CA  ASP C 197      34.044  55.595  90.071  1.00 43.87           C  
ATOM   2222  C   ASP C 197      33.088  55.922  91.248  1.00 44.32           C  
ATOM   2223  O   ASP C 197      32.711  57.087  91.425  1.00 43.51           O  
ATOM   2224  CB  ASP C 197      33.334  55.519  88.737  1.00 43.81           C  
ATOM   2225  CG  ASP C 197      34.064  56.315  87.682  1.00 46.53           C  
ATOM   2226  OD1 ASP C 197      35.170  56.843  87.914  1.00 51.19           O  
ATOM   2227  OD2 ASP C 197      33.456  56.497  86.612  1.00 44.11           O1-
ATOM   2228  H   ASP C 197      34.595  53.521  89.920  1.00 47.53           H  
ATOM   2229  HA  ASP C 197      34.742  56.434  90.093  1.00 43.87           H  
ATOM   2230  HB2 ASP C 197      32.324  55.940  88.816  1.00 43.81           H  
ATOM   2231  HB3 ASP C 197      33.225  54.488  88.384  1.00 43.81           H  
ATOM   2232  N   LEU C 198      32.767  54.931  92.074  1.00 44.15           N  
ATOM   2233  CA  LEU C 198      32.022  55.178  93.311  1.00 47.15           C  
ATOM   2234  C   LEU C 198      32.986  55.855  94.324  1.00 50.01           C  
ATOM   2235  O   LEU C 198      32.580  56.728  95.092  1.00 52.89           O  
ATOM   2236  CB  LEU C 198      31.427  53.901  93.912  1.00 46.79           C  
ATOM   2237  CG  LEU C 198      30.142  53.425  93.202  1.00 47.88           C  
ATOM   2238  CD1 LEU C 198      29.804  51.998  93.641  1.00 48.70           C  
ATOM   2239  CD2 LEU C 198      28.949  54.342  93.487  1.00 49.86           C  
ATOM   2240  H   LEU C 198      33.095  53.995  91.882  1.00 44.15           H  
ATOM   2241  HA  LEU C 198      31.242  55.917  93.095  1.00 47.15           H  
ATOM   2242  HB2 LEU C 198      32.178  53.103  93.881  1.00 46.79           H  
ATOM   2243  HB3 LEU C 198      31.203  54.063  94.975  1.00 46.79           H  
ATOM   2244  HG  LEU C 198      30.306  53.414  92.119  1.00 47.88           H  
ATOM   2245 HD11 LEU C 198      30.627  51.314  93.411  1.00 48.70           H  
ATOM   2246 HD12 LEU C 198      29.611  51.948  94.718  1.00 48.70           H  
ATOM   2247 HD13 LEU C 198      28.913  51.633  93.120  1.00 48.70           H  
ATOM   2248 HD21 LEU C 198      28.760  54.425  94.563  1.00 49.86           H  
ATOM   2249 HD22 LEU C 198      29.112  55.349  93.093  1.00 49.86           H  
ATOM   2250 HD23 LEU C 198      28.040  53.953  93.015  1.00 49.86           H  
ATOM   2251  N   GLU C 199      34.249  55.440  94.288  1.00 53.53           N  
ATOM   2252  CA  GLU C 199      35.308  56.041  95.096  1.00 62.90           C  
ATOM   2253  C   GLU C 199      35.533  57.491  94.590  1.00 61.06           C  
ATOM   2254  O   GLU C 199      35.650  58.414  95.401  1.00 60.53           O  
ATOM   2255  CB  GLU C 199      36.608  55.236  95.037  1.00 67.65           C  
ATOM   2256  CG  GLU C 199      36.504  53.920  95.805  1.00 71.95           C  
ATOM   2257  CD  GLU C 199      37.493  52.852  95.394  1.00 75.92           C  
ATOM   2258  OE1 GLU C 199      37.328  51.711  95.876  1.00 82.19           O  
ATOM   2259  OE2 GLU C 199      38.416  53.120  94.592  1.00 73.72           O1-
ATOM   2260  H   GLU C 199      34.503  54.690  93.661  1.00 53.53           H  
ATOM   2261  HA  GLU C 199      34.945  56.111  96.129  1.00 62.90           H  
ATOM   2262  HB2 GLU C 199      36.882  55.048  93.995  1.00 67.65           H  
ATOM   2263  HB3 GLU C 199      37.431  55.826  95.461  1.00 67.65           H  
ATOM   2264  HG2 GLU C 199      35.504  53.488  95.682  1.00 71.95           H  
ATOM   2265  HG3 GLU C 199      36.633  54.114  96.876  1.00 71.95           H  
ATOM   2266  N   ARG C 200      35.554  57.671  93.270  1.00 59.69           N  
ATOM   2267  CA  ARG C 200      35.721  58.995  92.653  1.00 63.27           C  
ATOM   2268  C   ARG C 200      34.578  59.954  93.065  1.00 65.54           C  
ATOM   2269  O   ARG C 200      34.807  61.139  93.279  1.00 73.46           O  
ATOM   2270  CB  ARG C 200      35.770  58.880  91.121  1.00 61.05           C  
ATOM   2271  CG  ARG C 200      36.004  60.212  90.400  1.00 61.49           C  
ATOM   2272  CD  ARG C 200      36.277  60.019  88.911  1.00 60.00           C  
ATOM   2273  NE  ARG C 200      35.182  59.371  88.186  1.00 58.95           N  
ATOM   2274  CZ  ARG C 200      34.099  59.966  87.677  1.00 57.14           C  
ATOM   2275  NH1 ARG C 200      33.821  61.244  87.927  1.00 56.29           N  
ATOM   2276  NH2 ARG C 200      33.277  59.264  86.910  1.00 52.82           N1+
ATOM   2277  H   ARG C 200      35.479  56.871  92.659  1.00 59.69           H  
ATOM   2278  HA  ARG C 200      36.660  59.411  93.038  1.00 63.27           H  
ATOM   2279  HB2 ARG C 200      36.559  58.171  90.843  1.00 61.05           H  
ATOM   2280  HB3 ARG C 200      34.824  58.468  90.758  1.00 61.05           H  
ATOM   2281  HG2 ARG C 200      36.862  60.726  90.850  1.00 61.49           H  
ATOM   2282  HG3 ARG C 200      35.131  60.860  90.527  1.00 61.49           H  
ATOM   2283  HD2 ARG C 200      37.167  59.394  88.773  1.00 60.00           H  
ATOM   2284  HD3 ARG C 200      36.503  60.976  88.427  1.00 60.00           H  
ATOM   2285  HE  ARG C 200      35.323  58.397  87.961  1.00 58.95           H  
ATOM   2286 HH11 ARG C 200      32.991  61.666  87.534  1.00 56.29           H  
ATOM   2287 HH12 ARG C 200      34.439  61.791  88.509  1.00 56.29           H  
ATOM   2288 HH21 ARG C 200      33.472  58.292  86.718  1.00 52.82           H  
ATOM   2289 HH22 ARG C 200      32.455  59.701  86.519  1.00 52.82           H  
ATOM   2290  N   LEU C 201      33.355  59.435  93.127  1.00 62.98           N  
ATOM   2291  CA  LEU C 201      32.168  60.236  93.445  1.00 63.19           C  
ATOM   2292  C   LEU C 201      32.007  60.470  94.974  1.00 69.09           C  
ATOM   2293  O   LEU C 201      31.161  61.252  95.403  1.00 75.10           O  
ATOM   2294  CB  LEU C 201      30.889  59.583  92.895  1.00 58.44           C  
ATOM   2295  CG  LEU C 201      30.738  59.687  91.363  1.00 56.31           C  
ATOM   2296  CD1 LEU C 201      29.627  58.746  90.887  1.00 53.23           C  
ATOM   2297  CD2 LEU C 201      30.424  61.115  90.910  1.00 55.81           C  
ATOM   2298  H   LEU C 201      33.236  58.442  92.988  1.00 62.98           H  
ATOM   2299  HA  LEU C 201      32.310  61.233  93.015  1.00 63.19           H  
ATOM   2300  HB2 LEU C 201      30.878  58.526  93.194  1.00 58.44           H  
ATOM   2301  HB3 LEU C 201      30.006  60.034  93.365  1.00 58.44           H  
ATOM   2302  HG  LEU C 201      31.671  59.378  90.879  1.00 56.31           H  
ATOM   2303 HD11 LEU C 201      29.854  57.708  91.153  1.00 53.23           H  
ATOM   2304 HD12 LEU C 201      28.664  59.008  91.339  1.00 53.23           H  
ATOM   2305 HD13 LEU C 201      29.515  58.793  89.799  1.00 53.23           H  
ATOM   2306 HD21 LEU C 201      29.515  61.494  91.389  1.00 55.81           H  
ATOM   2307 HD22 LEU C 201      31.244  61.800  91.147  1.00 55.81           H  
ATOM   2308 HD23 LEU C 201      30.273  61.153  89.826  1.00 55.81           H  
ATOM   2309  N   THR C 202      32.782  59.733  95.768  1.00 74.14           N  
ATOM   2310  CA  THR C 202      32.875  59.937  97.228  1.00 72.08           C  
ATOM   2311  C   THR C 202      34.036  60.920  97.522  1.00 70.96           C  
ATOM   2312  O   THR C 202      33.987  61.762  98.418  1.00 72.01           O  
ATOM   2313  CB  THR C 202      33.125  58.584  97.929  1.00 72.17           C  
ATOM   2314  OG1 THR C 202      32.035  57.686  97.663  1.00 65.38           O  
ATOM   2315  CG2 THR C 202      33.259  58.693  99.442  1.00 74.42           C  
ATOM   2316  H   THR C 202      33.351  59.010  95.352  1.00 74.14           H  
ATOM   2317  HA  THR C 202      31.938  60.387  97.575  1.00 72.08           H  
ATOM   2318  HB  THR C 202      34.033  58.107  97.542  1.00 72.17           H  
ATOM   2319 HG21 THR C 202      34.136  59.278  99.733  1.00 74.42           H  
ATOM   2320 HG22 THR C 202      32.371  59.150  99.884  1.00 74.42           H  
ATOM   2321 HG23 THR C 202      33.351  57.697  99.888  1.00 74.42           H  
ATOM   2322  HG1 THR C 202      32.097  57.454  96.709  1.00 65.38           H  
ATOM   2323  N   NME C 203      35.149  60.690  96.827  1.00  0.00           N  
ATOM   2324  CH3 NME C 203      36.407  61.359  97.033  1.00  0.00           C  
ATOM   2325  H   NME C 203      35.134  59.987  96.102  1.00  0.00           H  
ATOM   2326 HH31 NME C 203      36.280  62.442  97.024  1.00  0.00           H  
ATOM   2327 HH32 NME C 203      36.814  61.039  97.994  1.00  0.00           H  
ATOM   2328 HH33 NME C 203      37.091  61.063  96.233  1.00  0.00           H  
TER    2329      NME C 203 
ATOM   2330  CH3 ACE A1052       1.662  64.710 126.197  1.00  0.00           C  
ATOM   2331  C   ACE A1052       0.881  63.495 126.605  1.00  0.00           C  
ATOM   2332  O   ACE A1052      -0.211  63.236 126.101  1.00  0.00           O  
ATOM   2333 HH31 ACE A1052       2.727  64.476 126.186  1.00  0.00           H  
ATOM   2334 HH32 ACE A1052       1.377  65.013 125.186  1.00  0.00           H  
ATOM   2335 HH33 ACE A1052       1.469  65.527 126.896  1.00  0.00           H  
ATOM   2336  N   ILE A1053       1.443  62.729 127.512  1.00 62.49           N  
ATOM   2337  CA  ILE A1053       0.817  61.501 127.997  1.00 62.22           C  
ATOM   2338  C   ILE A1053      -0.349  61.812 128.981  1.00 62.19           C  
ATOM   2339  O   ILE A1053      -0.593  62.960 129.365  1.00 62.02           O  
ATOM   2340  CB  ILE A1053       1.828  60.491 128.613  1.00 62.19           C  
ATOM   2341  CG1 ILE A1053       2.430  60.980 129.948  1.00 62.29           C  
ATOM   2342  CG2 ILE A1053       2.902  60.105 127.590  1.00 60.88           C  
ATOM   2343  CD1 ILE A1053       3.319  59.949 130.631  1.00 62.39           C  
ATOM   2344  H   ILE A1053       2.342  62.993 127.891  1.00 62.49           H  
ATOM   2345  HA  ILE A1053       0.349  61.018 127.127  1.00 62.22           H  
ATOM   2346  HB  ILE A1053       1.277  59.568 128.837  1.00 62.19           H  
ATOM   2347 HG12 ILE A1053       3.006  61.897 129.800  1.00 62.29           H  
ATOM   2348 HG13 ILE A1053       1.622  61.230 130.646  1.00 62.29           H  
ATOM   2349 HG21 ILE A1053       2.437  59.802 126.648  1.00 60.88           H  
ATOM   2350 HG22 ILE A1053       3.584  60.932 127.379  1.00 60.88           H  
ATOM   2351 HG23 ILE A1053       3.498  59.256 127.938  1.00 60.88           H  
ATOM   2352 HD11 ILE A1053       2.791  58.998 130.761  1.00 62.39           H  
ATOM   2353 HD12 ILE A1053       4.234  59.766 130.060  1.00 62.39           H  
ATOM   2354 HD13 ILE A1053       3.615  60.308 131.622  1.00 62.39           H  
ATOM   2355  N   ASP A1054      -1.055  60.752 129.365  1.00 62.11           N  
ATOM   2356  CA  ASP A1054      -2.030  60.744 130.456  1.00 62.27           C  
ATOM   2357  C   ASP A1054      -1.639  59.550 131.368  1.00 62.26           C  
ATOM   2358  O   ASP A1054      -1.126  58.530 130.895  1.00 61.94           O  
ATOM   2359  CB  ASP A1054      -3.457  60.564 129.938  1.00 62.18           C  
ATOM   2360  CG  ASP A1054      -4.366  60.464 131.140  1.00 62.02           C  
ATOM   2361  OD1 ASP A1054      -4.162  61.252 132.098  1.00 59.40           O  
ATOM   2362  OD2 ASP A1054      -5.177  59.505 131.195  1.00 62.93           O1-
ATOM   2363  H   ASP A1054      -0.907  59.866 128.903  1.00 62.11           H  
ATOM   2364  HA  ASP A1054      -1.922  61.675 131.025  1.00 62.27           H  
ATOM   2365  HB2 ASP A1054      -3.540  59.654 129.332  1.00 62.18           H  
ATOM   2366  HB3 ASP A1054      -3.761  61.409 129.312  1.00 62.18           H  
ATOM   2367  N   LEU A1055      -1.993  59.683 132.647  1.00 62.38           N  
ATOM   2368  CA  LEU A1055      -1.866  58.637 133.664  1.00 62.39           C  
ATOM   2369  C   LEU A1055      -3.095  58.664 134.630  1.00 62.44           C  
ATOM   2370  O   LEU A1055      -3.045  58.108 135.733  1.00 62.18           O  
ATOM   2371  CB  LEU A1055      -0.563  58.796 134.470  1.00 62.42           C  
ATOM   2372  CG  LEU A1055       0.742  58.561 133.681  1.00 62.40           C  
ATOM   2373  CD1 LEU A1055       1.946  58.957 134.541  1.00 62.40           C  
ATOM   2374  CD2 LEU A1055       0.893  57.104 133.237  1.00 62.39           C  
ATOM   2375  H   LEU A1055      -2.433  60.546 132.933  1.00 62.38           H  
ATOM   2376  HA  LEU A1055      -1.900  57.661 133.168  1.00 62.39           H  
ATOM   2377  HB2 LEU A1055      -0.543  59.809 134.896  1.00 62.42           H  
ATOM   2378  HB3 LEU A1055      -0.573  58.111 135.327  1.00 62.42           H  
ATOM   2379  HG  LEU A1055       0.755  59.202 132.793  1.00 62.40           H  
ATOM   2380 HD11 LEU A1055       1.884  60.010 134.834  1.00 62.40           H  
ATOM   2381 HD12 LEU A1055       2.000  58.353 135.453  1.00 62.40           H  
ATOM   2382 HD13 LEU A1055       2.881  58.820 133.988  1.00 62.40           H  
ATOM   2383 HD21 LEU A1055       0.880  56.424 134.095  1.00 62.39           H  
ATOM   2384 HD22 LEU A1055       0.093  56.802 132.556  1.00 62.39           H  
ATOM   2385 HD23 LEU A1055       1.841  56.958 132.707  1.00 62.39           H  
ATOM   2386  N   SER A1056      -4.177  59.300 134.167  1.00 62.65           N  
ATOM   2387  CA  SER A1056      -5.420  59.509 134.903  1.00 62.60           C  
ATOM   2388  C   SER A1056      -6.496  58.479 134.520  1.00 62.41           C  
ATOM   2389  O   SER A1056      -7.249  58.021 135.392  1.00 62.30           O  
ATOM   2390  CB  SER A1056      -6.005  60.909 134.633  1.00 62.62           C  
ATOM   2391  OG  SER A1056      -4.993  61.915 134.546  1.00 63.16           O  
ATOM   2392  H   SER A1056      -4.125  59.717 133.248  1.00 62.65           H  
ATOM   2393  HA  SER A1056      -5.198  59.402 135.971  1.00 62.60           H  
ATOM   2394  HB2 SER A1056      -6.691  61.185 135.442  1.00 62.62           H  
ATOM   2395  HB3 SER A1056      -6.585  60.943 133.703  1.00 62.62           H  
ATOM   2396  HG  SER A1056      -4.613  61.811 133.634  1.00 63.16           H  
ATOM   2397  N   ALA A1057      -6.642  58.237 133.214  1.00 62.04           N  
ATOM   2398  CA  ALA A1057      -7.755  57.484 132.645  1.00 61.54           C  
ATOM   2399  C   ALA A1057      -7.265  56.384 131.682  1.00 61.31           C  
ATOM   2400  O   ALA A1057      -7.896  56.042 130.674  1.00 61.55           O  
ATOM   2401  CB  ALA A1057      -8.732  58.428 131.967  1.00 61.38           C  
ATOM   2402  H   ALA A1057      -5.946  58.596 132.577  1.00 62.04           H  
ATOM   2403  HA  ALA A1057      -8.281  56.964 133.454  1.00 61.54           H  
ATOM   2404  HB1 ALA A1057      -9.092  59.189 132.667  1.00 61.38           H  
ATOM   2405  HB2 ALA A1057      -8.248  58.943 131.132  1.00 61.38           H  
ATOM   2406  HB3 ALA A1057      -9.600  57.890 131.572  1.00 61.38           H  
ATOM   2407  N   LEU A1058      -6.172  55.736 132.105  1.00 60.46           N  
ATOM   2408  CA  LEU A1058      -5.675  54.506 131.510  1.00 60.11           C  
ATOM   2409  C   LEU A1058      -5.841  53.374 132.549  1.00 59.72           C  
ATOM   2410  O   LEU A1058      -5.670  53.585 133.767  1.00 59.65           O  
ATOM   2411  CB  LEU A1058      -4.189  54.606 131.140  1.00 59.74           C  
ATOM   2412  CG  LEU A1058      -3.823  55.760 130.189  1.00 60.34           C  
ATOM   2413  CD1 LEU A1058      -2.318  55.730 129.916  1.00 61.24           C  
ATOM   2414  CD2 LEU A1058      -4.588  55.698 128.869  1.00 59.98           C  
ATOM   2415  H   LEU A1058      -5.656  56.114 132.887  1.00 60.46           H  
ATOM   2416  HA  LEU A1058      -6.270  54.254 130.625  1.00 60.11           H  
ATOM   2417  HB2 LEU A1058      -3.598  54.716 132.060  1.00 59.74           H  
ATOM   2418  HB3 LEU A1058      -3.873  53.652 130.695  1.00 59.74           H  
ATOM   2419  HG  LEU A1058      -4.053  56.715 130.676  1.00 60.34           H  
ATOM   2420 HD11 LEU A1058      -1.752  55.831 130.848  1.00 61.24           H  
ATOM   2421 HD12 LEU A1058      -2.021  54.788 129.444  1.00 61.24           H  
ATOM   2422 HD13 LEU A1058      -2.025  56.550 129.252  1.00 61.24           H  
ATOM   2423 HD21 LEU A1058      -4.442  54.736 128.367  1.00 59.98           H  
ATOM   2424 HD22 LEU A1058      -5.660  55.844 129.025  1.00 59.98           H  
ATOM   2425 HD23 LEU A1058      -4.254  56.489 128.190  1.00 59.98           H  
ATOM   2426  N   ASN A1059      -6.100  52.168 132.039  1.00 59.07           N  
ATOM   2427  CA  ASN A1059      -6.162  50.940 132.830  1.00 58.51           C  
ATOM   2428  C   ASN A1059      -4.719  50.386 132.983  1.00 57.58           C  
ATOM   2429  O   ASN A1059      -3.942  50.432 132.038  1.00 57.87           O  
ATOM   2430  CB  ASN A1059      -7.117  49.896 132.252  1.00 58.91           C  
ATOM   2431  CG  ASN A1059      -6.951  49.674 130.763  1.00 59.87           C  
ATOM   2432  OD1 ASN A1059      -6.717  50.607 129.992  1.00 61.67           O  
ATOM   2433  ND2 ASN A1059      -7.143  48.425 130.333  1.00 61.31           N  
ATOM   2434  H   ASN A1059      -6.233  52.074 131.042  1.00 59.07           H  
ATOM   2435  HA  ASN A1059      -6.532  51.226 133.820  1.00 58.51           H  
ATOM   2436  HB2 ASN A1059      -8.150  50.240 132.389  1.00 58.91           H  
ATOM   2437  HB3 ASN A1059      -7.025  48.954 132.794  1.00 58.91           H  
ATOM   2438 HD21 ASN A1059      -7.099  48.218 129.346  1.00 61.31           H  
ATOM   2439 HD22 ASN A1059      -7.333  47.687 130.996  1.00 61.31           H  
ATOM   2440  N   PRO A1060      -4.372  49.883 134.185  1.00 56.89           N  
ATOM   2441  CA  PRO A1060      -2.969  49.615 134.498  1.00 56.24           C  
ATOM   2442  C   PRO A1060      -2.311  48.514 133.645  1.00 55.33           C  
ATOM   2443  O   PRO A1060      -1.093  48.542 133.432  1.00 55.63           O  
ATOM   2444  CB  PRO A1060      -2.968  49.247 135.983  1.00 56.40           C  
ATOM   2445  CG  PRO A1060      -4.378  48.721 136.230  1.00 56.70           C  
ATOM   2446  CD  PRO A1060      -5.235  49.583 135.317  1.00 57.00           C  
ATOM   2447  HA  PRO A1060      -2.398  50.535 134.321  1.00 56.24           H  
ATOM   2448  HB2 PRO A1060      -2.200  48.518 136.257  1.00 56.40           H  
ATOM   2449  HB3 PRO A1060      -2.810  50.150 136.585  1.00 56.40           H  
ATOM   2450  HG2 PRO A1060      -4.680  48.792 137.279  1.00 56.70           H  
ATOM   2451  HG3 PRO A1060      -4.439  47.668 135.931  1.00 56.70           H  
ATOM   2452  HD2 PRO A1060      -5.487  50.532 135.804  1.00 57.00           H  
ATOM   2453  HD3 PRO A1060      -6.159  49.092 135.004  1.00 57.00           H  
ATOM   2454  N   GLU A1061      -3.094  47.526 133.229  1.00 54.34           N  
ATOM   2455  CA  GLU A1061      -2.618  46.420 132.412  1.00 53.53           C  
ATOM   2456  C   GLU A1061      -2.270  46.881 130.973  1.00 52.52           C  
ATOM   2457  O   GLU A1061      -1.505  46.198 130.276  1.00 52.05           O  
ATOM   2458  CB  GLU A1061      -3.555  45.201 132.432  1.00 53.67           C  
ATOM   2459  CG  GLU A1061      -4.927  45.368 131.776  1.00 53.56           C  
ATOM   2460  CD  GLU A1061      -5.925  46.260 132.475  1.00 53.53           C  
ATOM   2461  OE1 GLU A1061      -5.552  46.923 133.467  1.00 53.50           O  
ATOM   2462  OE2 GLU A1061      -7.061  46.378 131.971  1.00 53.51           O1-
ATOM   2463  H   GLU A1061      -4.068  47.513 133.496  1.00 54.34           H  
ATOM   2464  HA  GLU A1061      -1.664  46.106 132.856  1.00 53.53           H  
ATOM   2465  HB2 GLU A1061      -3.046  44.375 131.919  1.00 53.67           H  
ATOM   2466  HB3 GLU A1061      -3.695  44.880 133.472  1.00 53.67           H  
ATOM   2467  HG2 GLU A1061      -5.392  44.376 131.710  1.00 53.56           H  
ATOM   2468  HG3 GLU A1061      -4.811  45.725 130.746  1.00 53.56           H  
ATOM   2469  N   LEU A1062      -2.868  47.999 130.551  1.00 51.37           N  
ATOM   2470  CA  LEU A1062      -2.548  48.621 129.264  1.00 50.05           C  
ATOM   2471  C   LEU A1062      -1.176  49.318 129.404  1.00 49.93           C  
ATOM   2472  O   LEU A1062      -0.355  49.304 128.500  1.00 49.73           O  
ATOM   2473  CB  LEU A1062      -3.630  49.621 128.840  1.00 49.88           C  
ATOM   2474  CG  LEU A1062      -3.499  50.139 127.393  1.00 49.85           C  
ATOM   2475  CD1 LEU A1062      -3.763  49.040 126.363  1.00 49.93           C  
ATOM   2476  CD2 LEU A1062      -4.478  51.295 127.164  1.00 49.48           C  
ATOM   2477  H   LEU A1062      -3.570  48.417 131.146  1.00 51.37           H  
ATOM   2478  HA  LEU A1062      -2.440  47.813 128.533  1.00 50.05           H  
ATOM   2479  HB2 LEU A1062      -4.612  49.150 128.958  1.00 49.88           H  
ATOM   2480  HB3 LEU A1062      -3.613  50.482 129.520  1.00 49.88           H  
ATOM   2481  HG  LEU A1062      -2.486  50.527 127.234  1.00 49.85           H  
ATOM   2482 HD11 LEU A1062      -3.044  48.222 126.453  1.00 49.93           H  
ATOM   2483 HD12 LEU A1062      -4.769  48.620 126.478  1.00 49.93           H  
ATOM   2484 HD13 LEU A1062      -3.678  49.437 125.347  1.00 49.93           H  
ATOM   2485 HD21 LEU A1062      -5.515  50.974 127.314  1.00 49.48           H  
ATOM   2486 HD22 LEU A1062      -4.274  52.120 127.854  1.00 49.48           H  
ATOM   2487 HD23 LEU A1062      -4.391  51.684 126.144  1.00 49.48           H  
ATOM   2488  N   VAL A1063      -0.940  49.933 130.561  1.00 49.48           N  
ATOM   2489  CA  VAL A1063       0.293  50.695 130.802  1.00 48.56           C  
ATOM   2490  C   VAL A1063       1.465  49.686 130.932  1.00 48.08           C  
ATOM   2491  O   VAL A1063       2.572  49.928 130.488  1.00 47.66           O  
ATOM   2492  CB  VAL A1063       0.174  51.597 132.050  1.00 48.39           C  
ATOM   2493  CG1 VAL A1063       1.483  52.337 132.349  1.00 48.71           C  
ATOM   2494  CG2 VAL A1063      -0.945  52.631 131.876  1.00 48.15           C  
ATOM   2495  H   VAL A1063      -1.607  49.845 131.314  1.00 49.48           H  
ATOM   2496  HA  VAL A1063       0.488  51.304 129.909  1.00 48.56           H  
ATOM   2497  HB  VAL A1063      -0.068  50.981 132.925  1.00 48.39           H  
ATOM   2498 HG11 VAL A1063       2.282  51.640 132.618  1.00 48.71           H  
ATOM   2499 HG12 VAL A1063       1.814  52.921 131.484  1.00 48.71           H  
ATOM   2500 HG13 VAL A1063       1.358  53.024 133.193  1.00 48.71           H  
ATOM   2501 HG21 VAL A1063      -0.751  53.275 131.012  1.00 48.15           H  
ATOM   2502 HG22 VAL A1063      -1.916  52.152 131.729  1.00 48.15           H  
ATOM   2503 HG23 VAL A1063      -1.027  53.269 132.762  1.00 48.15           H  
ATOM   2504  N   GLN A1064       1.192  48.557 131.590  1.00 47.93           N  
ATOM   2505  CA  GLN A1064       2.200  47.516 131.775  1.00 47.38           C  
ATOM   2506  C   GLN A1064       2.586  46.866 130.424  1.00 47.02           C  
ATOM   2507  O   GLN A1064       3.667  46.273 130.294  1.00 47.33           O  
ATOM   2508  CB  GLN A1064       1.718  46.427 132.736  1.00 47.88           C  
ATOM   2509  CG  GLN A1064       1.732  46.897 134.190  1.00 47.50           C  
ATOM   2510  CD  GLN A1064       1.124  45.871 135.127  1.00 47.44           C  
ATOM   2511  OE1 GLN A1064       0.845  44.724 134.773  1.00 47.44           O  
ATOM   2512  NE2 GLN A1064       0.940  46.299 136.371  1.00 47.43           N  
ATOM   2513  H   GLN A1064       0.266  48.419 131.968  1.00 47.93           H  
ATOM   2514  HA  GLN A1064       3.110  47.996 132.160  1.00 47.38           H  
ATOM   2515  HB2 GLN A1064       0.711  46.098 132.453  1.00 47.88           H  
ATOM   2516  HB3 GLN A1064       2.360  45.540 132.649  1.00 47.88           H  
ATOM   2517  HG2 GLN A1064       1.184  47.838 134.302  1.00 47.50           H  
ATOM   2518  HG3 GLN A1064       2.764  47.078 134.513  1.00 47.50           H  
ATOM   2519 HE21 GLN A1064       0.557  45.676 137.068  1.00 47.43           H  
ATOM   2520 HE22 GLN A1064       1.182  47.248 136.619  1.00 47.43           H  
ATOM   2521  N   ALA A1065       1.670  46.915 129.450  1.00 45.91           N  
ATOM   2522  CA  ALA A1065       1.903  46.347 128.126  1.00 45.04           C  
ATOM   2523  C   ALA A1065       2.856  47.217 127.269  1.00 43.97           C  
ATOM   2524  O   ALA A1065       3.448  46.718 126.316  1.00 43.68           O  
ATOM   2525  CB  ALA A1065       0.595  46.118 127.384  1.00 45.13           C  
ATOM   2526  H   ALA A1065       0.776  47.350 129.629  1.00 45.91           H  
ATOM   2527  HA  ALA A1065       2.402  45.385 128.272  1.00 45.04           H  
ATOM   2528  HB1 ALA A1065      -0.083  45.491 127.971  1.00 45.13           H  
ATOM   2529  HB2 ALA A1065       0.083  47.062 127.174  1.00 45.13           H  
ATOM   2530  HB3 ALA A1065       0.775  45.618 126.427  1.00 45.13           H  
ATOM   2531  N   VAL A1066       2.973  48.495 127.637  1.00 43.23           N  
ATOM   2532  CA  VAL A1066       3.869  49.423 126.942  1.00 42.59           C  
ATOM   2533  C   VAL A1066       5.312  48.946 127.227  1.00 43.00           C  
ATOM   2534  O   VAL A1066       6.219  49.096 126.413  1.00 43.06           O  
ATOM   2535  CB  VAL A1066       3.669  50.882 127.404  1.00 42.71           C  
ATOM   2536  CG1 VAL A1066       4.679  51.832 126.753  1.00 41.76           C  
ATOM   2537  CG2 VAL A1066       2.253  51.377 127.094  1.00 40.50           C  
ATOM   2538  H   VAL A1066       2.432  48.799 128.435  1.00 43.23           H  
ATOM   2539  HA  VAL A1066       3.695  49.319 125.864  1.00 42.59           H  
ATOM   2540  HB  VAL A1066       3.819  50.944 128.489  1.00 42.71           H  
ATOM   2541 HG11 VAL A1066       5.698  51.632 127.097  1.00 41.76           H  
ATOM   2542 HG12 VAL A1066       4.660  51.740 125.665  1.00 41.76           H  
ATOM   2543 HG13 VAL A1066       4.452  52.871 127.007  1.00 41.76           H  
ATOM   2544 HG21 VAL A1066       2.041  51.332 126.022  1.00 40.50           H  
ATOM   2545 HG22 VAL A1066       1.502  50.778 127.611  1.00 40.50           H  
ATOM   2546 HG23 VAL A1066       2.122  52.414 127.421  1.00 40.50           H  
ATOM   2547  N   GLN A1067       5.515  48.461 128.462  1.00 42.98           N  
ATOM   2548  CA  GLN A1067       6.819  48.017 128.935  1.00 42.23           C  
ATOM   2549  C   GLN A1067       7.255  46.659 128.337  1.00 41.77           C  
ATOM   2550  O   GLN A1067       8.346  46.153 128.631  1.00 42.31           O  
ATOM   2551  CB  GLN A1067       6.874  47.955 130.468  1.00 42.34           C  
ATOM   2552  CG  GLN A1067       6.529  49.278 131.156  1.00 42.23           C  
ATOM   2553  CD  GLN A1067       7.476  50.390 130.765  1.00 42.21           C  
ATOM   2554  NE2 GLN A1067       8.618  50.416 131.227  1.00 42.20           N  
ATOM   2555  OE1 GLN A1067       7.031  51.302 129.908  1.00 42.21           O  
ATOM   2556  H   GLN A1067       4.740  48.453 129.110  1.00 42.98           H  
ATOM   2557  HA  GLN A1067       7.559  48.739 128.571  1.00 42.23           H  
ATOM   2558  HB2 GLN A1067       6.181  47.185 130.829  1.00 42.34           H  
ATOM   2559  HB3 GLN A1067       7.875  47.635 130.783  1.00 42.34           H  
ATOM   2560  HG2 GLN A1067       6.584  49.144 132.243  1.00 42.23           H  
ATOM   2561  HG3 GLN A1067       5.503  49.591 130.933  1.00 42.23           H  
ATOM   2562 HE21 GLN A1067       8.916  49.702 131.876  1.00 42.20           H  
ATOM   2563 HE22 GLN A1067       9.256  51.151 130.957  1.00 42.20           H  
ATOM   2564  N   HIS A1068       6.442  46.096 127.446  1.00 40.33           N  
ATOM   2565  CA  HIS A1068       6.833  44.944 126.629  1.00 39.52           C  
ATOM   2566  C   HIS A1068       7.700  45.426 125.442  1.00 38.58           C  
ATOM   2567  O   HIS A1068       8.387  44.633 124.790  1.00 38.55           O  
ATOM   2568  CB  HIS A1068       5.631  44.208 126.012  1.00 39.49           C  
ATOM   2569  CG  HIS A1068       4.694  43.529 126.948  1.00 39.51           C  
ATOM   2570  CD2 HIS A1068       4.685  43.411 128.322  1.00 39.52           C  
ATOM   2571  ND1 HIS A1068       3.597  42.870 126.507  1.00 39.49           N  
ATOM   2572  NE2 HIS A1068       3.619  42.724 128.695  1.00 39.52           N  
ATOM   2573  CE1 HIS A1068       2.943  42.384 127.612  1.00 39.50           C  
ATOM   2574  H   HIS A1068       5.515  46.471 127.304  1.00 40.33           H  
ATOM   2575  HA  HIS A1068       7.444  44.267 127.238  1.00 39.52           H  
ATOM   2576  HB2 HIS A1068       5.998  43.446 125.310  1.00 39.49           H  
ATOM   2577  HB3 HIS A1068       5.049  44.914 125.409  1.00 39.49           H  
ATOM   2578  HD2 HIS A1068       5.431  43.816 128.989  1.00 39.52           H  
ATOM   2579  HE2 HIS A1068       3.347  42.482 129.711  1.00 39.52           H  
ATOM   2580  HE1 HIS A1068       2.084  41.852 127.600  1.00 39.50           H  
ATOM   2581  N   VAL A1069       7.513  46.677 125.033  1.00 37.12           N  
ATOM   2582  CA  VAL A1069       8.004  47.218 123.759  1.00 35.43           C  
ATOM   2583  C   VAL A1069       8.315  48.734 123.890  1.00 34.96           C  
ATOM   2584  O   VAL A1069       8.101  49.540 122.993  1.00 34.09           O  
ATOM   2585  CB  VAL A1069       7.004  46.974 122.606  1.00 35.09           C  
ATOM   2586  CG1 VAL A1069       7.002  45.523 122.126  1.00 34.62           C  
ATOM   2587  CG2 VAL A1069       5.587  47.437 122.967  1.00 33.08           C  
ATOM   2588  H   VAL A1069       6.981  47.318 125.603  1.00 37.12           H  
ATOM   2589  HA  VAL A1069       8.960  46.733 123.523  1.00 35.43           H  
ATOM   2590  HB  VAL A1069       7.339  47.562 121.747  1.00 35.09           H  
ATOM   2591 HG11 VAL A1069       8.018  45.190 121.888  1.00 34.62           H  
ATOM   2592 HG12 VAL A1069       6.586  44.843 122.873  1.00 34.62           H  
ATOM   2593 HG13 VAL A1069       6.405  45.423 121.213  1.00 34.62           H  
ATOM   2594 HG21 VAL A1069       5.147  46.823 123.758  1.00 33.08           H  
ATOM   2595 HG22 VAL A1069       5.579  48.478 123.305  1.00 33.08           H  
ATOM   2596 HG23 VAL A1069       4.928  47.376 122.100  1.00 33.08           H  
ATOM   2597  N   VAL A1070       8.969  49.060 125.007  1.00 34.46           N  
ATOM   2598  CA  VAL A1070       9.347  50.433 125.320  1.00 33.89           C  
ATOM   2599  C   VAL A1070      10.671  50.749 124.588  1.00 32.32           C  
ATOM   2600  O   VAL A1070      11.695  50.105 124.774  1.00 31.96           O  
ATOM   2601  CB  VAL A1070       9.419  50.707 126.840  1.00 34.24           C  
ATOM   2602  CG1 VAL A1070      10.433  49.851 127.603  1.00 34.20           C  
ATOM   2603  CG2 VAL A1070       9.686  52.190 127.116  1.00 35.48           C  
ATOM   2604  H   VAL A1070       9.230  48.332 125.656  1.00 34.46           H  
ATOM   2605  HA  VAL A1070       8.555  51.076 124.914  1.00 33.89           H  
ATOM   2606  HB  VAL A1070       8.431  50.477 127.257  1.00 34.24           H  
ATOM   2607 HG11 VAL A1070      10.257  48.782 127.455  1.00 34.20           H  
ATOM   2608 HG12 VAL A1070      11.463  50.075 127.310  1.00 34.20           H  
ATOM   2609 HG13 VAL A1070      10.355  50.042 128.679  1.00 34.20           H  
ATOM   2610 HG21 VAL A1070      10.685  52.491 126.785  1.00 35.48           H  
ATOM   2611 HG22 VAL A1070       8.952  52.820 126.603  1.00 35.48           H  
ATOM   2612 HG23 VAL A1070       9.615  52.398 128.189  1.00 35.48           H  
ATOM   2613  N   ILE A1071      10.597  51.721 123.695  1.00 31.93           N  
ATOM   2614  CA  ILE A1071      11.752  52.281 123.000  1.00 31.85           C  
ATOM   2615  C   ILE A1071      12.199  53.499 123.844  1.00 31.79           C  
ATOM   2616  O   ILE A1071      11.386  54.284 124.340  1.00 31.09           O  
ATOM   2617  CB  ILE A1071      11.395  52.655 121.541  1.00 31.50           C  
ATOM   2618  CG1 ILE A1071      11.122  51.372 120.721  1.00 31.61           C  
ATOM   2619  CG2 ILE A1071      12.491  53.495 120.882  1.00 31.54           C  
ATOM   2620  CD1 ILE A1071      10.559  51.642 119.333  1.00 31.48           C  
ATOM   2621  H   ILE A1071       9.693  52.110 123.467  1.00 31.93           H  
ATOM   2622  HA  ILE A1071      12.562  51.540 123.001  1.00 31.85           H  
ATOM   2623  HB  ILE A1071      10.481  53.259 121.543  1.00 31.50           H  
ATOM   2624 HG12 ILE A1071      12.045  50.787 120.627  1.00 31.61           H  
ATOM   2625 HG13 ILE A1071      10.402  50.739 121.253  1.00 31.61           H  
ATOM   2626 HG21 ILE A1071      12.660  54.429 121.423  1.00 31.54           H  
ATOM   2627 HG22 ILE A1071      13.436  52.945 120.844  1.00 31.54           H  
ATOM   2628 HG23 ILE A1071      12.215  53.786 119.866  1.00 31.54           H  
ATOM   2629 HD11 ILE A1071       9.633  52.220 119.399  1.00 31.48           H  
ATOM   2630 HD12 ILE A1071      11.266  52.187 118.703  1.00 31.48           H  
ATOM   2631 HD13 ILE A1071      10.336  50.698 118.827  1.00 31.48           H  
ATOM   2632  N   GLY A1072      13.514  53.633 124.001  1.00 32.48           N  
ATOM   2633  CA  GLY A1072      14.086  54.690 124.811  1.00 32.21           C  
ATOM   2634  C   GLY A1072      13.957  56.083 124.162  1.00 33.09           C  
ATOM   2635  O   GLY A1072      13.969  56.185 122.923  1.00 33.07           O  
ATOM   2636  H   GLY A1072      14.136  52.953 123.589  1.00 32.48           H  
ATOM   2637  HA2 GLY A1072      13.582  54.648 125.777  1.00 32.21           H  
ATOM   2638  HA3 GLY A1072      15.149  54.474 124.951  1.00 32.21           H  
ATOM   2639  N   PRO A1073      13.912  57.149 125.006  1.00 34.02           N  
ATOM   2640  CA  PRO A1073      13.639  58.494 124.486  1.00 34.40           C  
ATOM   2641  C   PRO A1073      14.684  59.047 123.491  1.00 34.90           C  
ATOM   2642  O   PRO A1073      14.393  60.007 122.761  1.00 35.45           O  
ATOM   2643  CB  PRO A1073      13.615  59.393 125.728  1.00 34.64           C  
ATOM   2644  CG  PRO A1073      13.310  58.439 126.870  1.00 35.22           C  
ATOM   2645  CD  PRO A1073      14.029  57.167 126.458  1.00 33.89           C  
ATOM   2646  HA  PRO A1073      12.663  58.468 123.989  1.00 34.40           H  
ATOM   2647  HB2 PRO A1073      14.589  59.871 125.895  1.00 34.64           H  
ATOM   2648  HB3 PRO A1073      12.870  60.190 125.642  1.00 34.64           H  
ATOM   2649  HG2 PRO A1073      12.230  58.258 126.922  1.00 35.22           H  
ATOM   2650  HG3 PRO A1073      13.641  58.816 127.842  1.00 35.22           H  
ATOM   2651  HD2 PRO A1073      13.591  56.289 126.935  1.00 33.89           H  
ATOM   2652  HD3 PRO A1073      15.096  57.211 126.702  1.00 33.89           H  
ATOM   2653  N   SER A1074      15.897  58.481 123.559  1.00 35.02           N  
ATOM   2654  CA  SER A1074      17.074  58.894 122.796  1.00 35.51           C  
ATOM   2655  C   SER A1074      17.294  58.083 121.500  1.00 35.60           C  
ATOM   2656  O   SER A1074      18.191  58.422 120.704  1.00 36.11           O  
ATOM   2657  CB  SER A1074      18.325  58.751 123.676  1.00 35.83           C  
ATOM   2658  OG  SER A1074      18.275  57.512 124.398  1.00 36.32           O  
ATOM   2659  H   SER A1074      16.030  57.681 124.160  1.00 35.02           H  
ATOM   2660  HA  SER A1074      16.951  59.939 122.486  1.00 35.51           H  
ATOM   2661  HB2 SER A1074      18.351  59.553 124.422  1.00 35.83           H  
ATOM   2662  HB3 SER A1074      19.250  58.785 123.092  1.00 35.83           H  
ATOM   2663  HG  SER A1074      19.162  57.376 124.782  1.00 36.32           H  
ATOM   2664  N   SER A1075      16.620  56.935 121.377  1.00 34.61           N  
ATOM   2665  CA  SER A1075      16.877  55.959 120.303  1.00 33.41           C  
ATOM   2666  C   SER A1075      16.302  56.333 118.921  1.00 31.72           C  
ATOM   2667  O   SER A1075      16.724  55.846 117.890  1.00 31.10           O  
ATOM   2668  CB  SER A1075      16.282  54.599 120.703  1.00 34.24           C  
ATOM   2669  OG  SER A1075      16.859  54.110 121.919  1.00 37.24           O  
ATOM   2670  H   SER A1075      15.989  56.660 122.116  1.00 34.61           H  
ATOM   2671  HA  SER A1075      17.966  55.876 120.202  1.00 33.41           H  
ATOM   2672  HB2 SER A1075      16.426  53.845 119.927  1.00 34.24           H  
ATOM   2673  HB3 SER A1075      15.204  54.690 120.871  1.00 34.24           H  
ATOM   2674  HG  SER A1075      17.759  53.807 121.686  1.00 37.24           H  
ATOM   2675  N   LEU A1076      15.223  57.090 118.930  1.00 31.08           N  
ATOM   2676  CA  LEU A1076      14.383  57.302 117.747  1.00 31.03           C  
ATOM   2677  C   LEU A1076      14.624  58.718 117.174  1.00 30.60           C  
ATOM   2678  O   LEU A1076      14.405  59.713 117.859  1.00 30.93           O  
ATOM   2679  CB  LEU A1076      12.908  57.155 118.156  1.00 30.21           C  
ATOM   2680  CG  LEU A1076      11.903  57.285 116.998  1.00 31.07           C  
ATOM   2681  CD1 LEU A1076      12.025  56.140 115.997  1.00 30.22           C  
ATOM   2682  CD2 LEU A1076      10.484  57.336 117.561  1.00 30.32           C  
ATOM   2683  H   LEU A1076      14.963  57.582 119.773  1.00 31.08           H  
ATOM   2684  HA  LEU A1076      14.632  56.549 116.996  1.00 31.03           H  
ATOM   2685  HB2 LEU A1076      12.768  56.185 118.652  1.00 30.21           H  
ATOM   2686  HB3 LEU A1076      12.674  57.915 118.914  1.00 30.21           H  
ATOM   2687  HG  LEU A1076      12.078  58.227 116.465  1.00 31.07           H  
ATOM   2688 HD11 LEU A1076      12.994  56.153 115.492  1.00 30.22           H  
ATOM   2689 HD12 LEU A1076      11.904  55.168 116.485  1.00 30.22           H  
ATOM   2690 HD13 LEU A1076      11.257  56.225 115.223  1.00 30.22           H  
ATOM   2691 HD21 LEU A1076      10.246  56.427 118.119  1.00 30.32           H  
ATOM   2692 HD22 LEU A1076      10.374  58.186 118.241  1.00 30.32           H  
ATOM   2693 HD23 LEU A1076       9.747  57.450 116.762  1.00 30.32           H  
ATOM   2694  N   ILE A1077      15.062  58.757 115.924  1.00 30.61           N  
ATOM   2695  CA  ILE A1077      15.180  59.968 115.113  1.00 31.72           C  
ATOM   2696  C   ILE A1077      13.899  59.982 114.242  1.00 32.88           C  
ATOM   2697  O   ILE A1077      13.630  59.015 113.499  1.00 31.67           O  
ATOM   2698  CB  ILE A1077      16.448  59.959 114.226  1.00 31.19           C  
ATOM   2699  CG1 ILE A1077      17.719  59.770 115.085  1.00 32.96           C  
ATOM   2700  CG2 ILE A1077      16.528  61.251 113.399  1.00 30.96           C  
ATOM   2701  CD1 ILE A1077      18.999  59.639 114.271  1.00 34.67           C  
ATOM   2702  H   ILE A1077      15.327  57.890 115.479  1.00 30.61           H  
ATOM   2703  HA  ILE A1077      15.190  60.841 115.777  1.00 31.72           H  
ATOM   2704  HB  ILE A1077      16.386  59.121 113.520  1.00 31.19           H  
ATOM   2705 HG12 ILE A1077      17.823  60.607 115.786  1.00 32.96           H  
ATOM   2706 HG13 ILE A1077      17.625  58.862 115.692  1.00 32.96           H  
ATOM   2707 HG21 ILE A1077      15.626  61.399 112.797  1.00 30.96           H  
ATOM   2708 HG22 ILE A1077      16.648  62.126 114.046  1.00 30.96           H  
ATOM   2709 HG23 ILE A1077      17.368  61.226 112.699  1.00 30.96           H  
ATOM   2710 HD11 ILE A1077      18.916  58.831 113.537  1.00 34.67           H  
ATOM   2711 HD12 ILE A1077      19.242  60.566 113.745  1.00 34.67           H  
ATOM   2712 HD13 ILE A1077      19.839  59.411 114.933  1.00 34.67           H  
ATOM   2713  N   VAL A1078      13.099  61.035 114.408  1.00 34.32           N  
ATOM   2714  CA  VAL A1078      11.871  61.228 113.639  1.00 35.36           C  
ATOM   2715  C   VAL A1078      12.205  62.283 112.568  1.00 36.47           C  
ATOM   2716  O   VAL A1078      12.807  63.327 112.875  1.00 36.09           O  
ATOM   2717  CB  VAL A1078      10.700  61.718 114.511  1.00 35.56           C  
ATOM   2718  CG1 VAL A1078       9.386  61.718 113.722  1.00 35.14           C  
ATOM   2719  CG2 VAL A1078      10.527  60.866 115.767  1.00 35.01           C  
ATOM   2720  H   VAL A1078      13.355  61.745 115.080  1.00 34.32           H  
ATOM   2721  HA  VAL A1078      11.602  60.282 113.157  1.00 35.36           H  
ATOM   2722  HB  VAL A1078      10.904  62.743 114.836  1.00 35.56           H  
ATOM   2723 HG11 VAL A1078       9.416  62.435 112.897  1.00 35.14           H  
ATOM   2724 HG12 VAL A1078       9.178  60.728 113.305  1.00 35.14           H  
ATOM   2725 HG13 VAL A1078       8.542  61.992 114.363  1.00 35.14           H  
ATOM   2726 HG21 VAL A1078      10.328  59.821 115.515  1.00 35.01           H  
ATOM   2727 HG22 VAL A1078      11.419  60.898 116.397  1.00 35.01           H  
ATOM   2728 HG23 VAL A1078       9.694  61.245 116.365  1.00 35.01           H  
ATOM   2729  N   HIS A1079      11.765  62.016 111.354  1.00 37.05           N  
ATOM   2730  CA  HIS A1079      12.018  62.868 110.203  1.00 37.02           C  
ATOM   2731  C   HIS A1079      10.760  63.760 110.115  1.00 36.50           C  
ATOM   2732  O   HIS A1079       9.896  63.591 109.262  1.00 36.40           O  
ATOM   2733  CB  HIS A1079      12.187  62.080 108.900  1.00 37.45           C  
ATOM   2734  CG  HIS A1079      13.328  61.114 108.811  1.00 37.21           C  
ATOM   2735  ND1 HIS A1079      13.715  60.624 107.577  1.00 40.69           N  
ATOM   2736  CD2 HIS A1079      14.116  60.487 109.718  1.00 38.33           C  
ATOM   2737  CE1 HIS A1079      14.716  59.771 107.732  1.00 39.63           C  
ATOM   2738  NE2 HIS A1079      14.972  59.663 109.023  1.00 36.44           N  
ATOM   2739  H   HIS A1079      11.165  61.214 111.229  1.00 37.05           H  
ATOM   2740  HA  HIS A1079      12.897  63.498 110.385  1.00 37.02           H  
ATOM   2741  HB2 HIS A1079      12.286  62.802 108.078  1.00 37.45           H  
ATOM   2742  HB3 HIS A1079      11.273  61.512 108.709  1.00 37.45           H  
ATOM   2743  HD1 HIS A1079      13.269  60.895 106.631  1.00 40.69           H  
ATOM   2744  HD2 HIS A1079      14.078  60.610 110.790  1.00 38.33           H  
ATOM   2745  HE1 HIS A1079      15.234  59.252 106.939  1.00 39.63           H  
ATOM   2746  N   PHE A1080      10.702  64.787 110.987  1.00 35.98           N  
ATOM   2747  CA  PHE A1080       9.451  65.536 111.209  1.00 35.02           C  
ATOM   2748  C   PHE A1080       8.997  66.356 109.968  1.00 34.98           C  
ATOM   2749  O   PHE A1080       7.860  66.851 109.924  1.00 35.16           O  
ATOM   2750  CB  PHE A1080       9.571  66.526 112.381  1.00 34.61           C  
ATOM   2751  CG  PHE A1080       9.534  65.896 113.756  1.00 33.04           C  
ATOM   2752  CD1 PHE A1080      10.632  65.952 114.590  1.00 31.27           C  
ATOM   2753  CD2 PHE A1080       8.374  65.330 114.233  1.00 33.17           C  
ATOM   2754  CE1 PHE A1080      10.591  65.446 115.884  1.00 31.99           C  
ATOM   2755  CE2 PHE A1080       8.312  64.809 115.534  1.00 35.46           C  
ATOM   2756  CZ  PHE A1080       9.432  64.880 116.367  1.00 33.28           C  
ATOM   2757  H   PHE A1080      11.534  65.074 111.482  1.00 35.98           H  
ATOM   2758  HA  PHE A1080       8.665  64.793 111.390  1.00 35.02           H  
ATOM   2759  HB2 PHE A1080      10.491  67.115 112.266  1.00 34.61           H  
ATOM   2760  HB3 PHE A1080       8.757  67.262 112.349  1.00 34.61           H  
ATOM   2761  HD1 PHE A1080      11.546  66.400 114.228  1.00 31.27           H  
ATOM   2762  HD2 PHE A1080       7.501  65.286 113.599  1.00 33.17           H  
ATOM   2763  HE1 PHE A1080      11.469  65.496 116.511  1.00 31.99           H  
ATOM   2764  HE2 PHE A1080       7.400  64.353 115.891  1.00 35.46           H  
ATOM   2765  HZ  PHE A1080       9.389  64.496 117.376  1.00 33.28           H  
ATOM   2766  N   ASN A1081       9.920  66.581 109.049  1.00 35.51           N  
ATOM   2767  CA  ASN A1081       9.658  67.231 107.766  1.00 35.99           C  
ATOM   2768  C   ASN A1081       9.034  66.254 106.740  1.00 34.69           C  
ATOM   2769  O   ASN A1081       8.452  66.692 105.724  1.00 35.14           O  
ATOM   2770  CB  ASN A1081      10.923  67.841 107.154  1.00 37.36           C  
ATOM   2771  CG  ASN A1081      12.024  66.812 106.981  1.00 41.03           C  
ATOM   2772  OD1 ASN A1081      12.262  65.961 107.848  1.00 45.88           O  
ATOM   2773  ND2 ASN A1081      12.736  66.895 105.858  1.00 46.53           N  
ATOM   2774  H   ASN A1081      10.864  66.274 109.236  1.00 35.51           H  
ATOM   2775  HA  ASN A1081       8.918  68.023 107.935  1.00 35.99           H  
ATOM   2776  HB2 ASN A1081      11.319  68.624 107.812  1.00 37.36           H  
ATOM   2777  HB3 ASN A1081      10.691  68.307 106.190  1.00 37.36           H  
ATOM   2778 HD21 ASN A1081      13.497  66.253 105.693  1.00 46.53           H  
ATOM   2779 HD22 ASN A1081      12.514  67.602 105.171  1.00 46.53           H  
ATOM   2780  N   GLU A1082       9.298  64.958 106.948  1.00 32.24           N  
ATOM   2781  CA  GLU A1082       8.851  63.894 106.081  1.00 30.82           C  
ATOM   2782  C   GLU A1082       7.538  63.318 106.649  1.00 29.17           C  
ATOM   2783  O   GLU A1082       7.477  62.195 107.175  1.00 27.08           O  
ATOM   2784  CB  GLU A1082       9.868  62.773 105.950  1.00 31.28           C  
ATOM   2785  CG  GLU A1082      11.057  63.103 105.057  1.00 30.95           C  
ATOM   2786  CD  GLU A1082      11.496  61.736 104.597  1.00 35.57           C  
ATOM   2787  OE1 GLU A1082      10.887  61.236 103.611  1.00 35.62           O  
ATOM   2788  OE2 GLU A1082      12.357  61.120 105.277  1.00 36.66           O1-
ATOM   2789  H   GLU A1082       9.817  64.705 107.776  1.00 32.24           H  
ATOM   2790  HA  GLU A1082       8.629  64.299 105.085  1.00 30.82           H  
ATOM   2791  HB2 GLU A1082      10.232  62.488 106.938  1.00 31.28           H  
ATOM   2792  HB3 GLU A1082       9.340  61.894 105.562  1.00 31.28           H  
ATOM   2793  HG2 GLU A1082      11.846  63.623 105.606  1.00 30.95           H  
ATOM   2794  HG3 GLU A1082      10.769  63.708 104.192  1.00 30.95           H  
ATOM   2795  N   VAL A1083       6.475  64.062 106.405  1.00 27.95           N  
ATOM   2796  CA  VAL A1083       5.124  63.638 106.738  1.00 27.59           C  
ATOM   2797  C   VAL A1083       4.809  62.499 105.729  1.00 27.88           C  
ATOM   2798  O   VAL A1083       5.112  62.591 104.551  1.00 27.67           O  
ATOM   2799  CB  VAL A1083       4.112  64.798 106.596  1.00 27.33           C  
ATOM   2800  CG1 VAL A1083       2.684  64.351 106.921  1.00 27.54           C  
ATOM   2801  CG2 VAL A1083       4.479  65.980 107.500  1.00 26.22           C  
ATOM   2802  H   VAL A1083       6.607  64.934 105.914  1.00 27.95           H  
ATOM   2803  HA  VAL A1083       5.126  63.245 107.760  1.00 27.59           H  
ATOM   2804  HB  VAL A1083       4.122  65.158 105.558  1.00 27.33           H  
ATOM   2805 HG11 VAL A1083       2.317  63.640 106.176  1.00 27.54           H  
ATOM   2806 HG12 VAL A1083       2.628  63.879 107.908  1.00 27.54           H  
ATOM   2807 HG13 VAL A1083       1.995  65.203 106.915  1.00 27.54           H  
ATOM   2808 HG21 VAL A1083       4.466  65.685 108.552  1.00 26.22           H  
ATOM   2809 HG22 VAL A1083       5.471  66.378 107.269  1.00 26.22           H  
ATOM   2810 HG23 VAL A1083       3.763  66.800 107.374  1.00 26.22           H  
ATOM   2811  N   ILE A1084       4.209  61.444 106.245  1.00 27.96           N  
ATOM   2812  CA  ILE A1084       3.665  60.346 105.446  1.00 28.91           C  
ATOM   2813  C   ILE A1084       2.153  60.613 105.318  1.00 30.05           C  
ATOM   2814  O   ILE A1084       1.573  60.467 104.260  1.00 31.22           O  
ATOM   2815  CB  ILE A1084       3.981  58.970 106.070  1.00 29.36           C  
ATOM   2816  CG1 ILE A1084       5.505  58.723 106.081  1.00 27.18           C  
ATOM   2817  CG2 ILE A1084       3.259  57.846 105.318  1.00 29.37           C  
ATOM   2818  CD1 ILE A1084       5.902  57.453 106.817  1.00 26.16           C  
ATOM   2819  H   ILE A1084       4.092  61.406 107.247  1.00 27.96           H  
ATOM   2820  HA  ILE A1084       4.083  60.397 104.434  1.00 28.91           H  
ATOM   2821  HB  ILE A1084       3.625  58.956 107.105  1.00 29.36           H  
ATOM   2822 HG12 ILE A1084       5.887  58.678 105.054  1.00 27.18           H  
ATOM   2823 HG13 ILE A1084       6.012  59.564 106.567  1.00 27.18           H  
ATOM   2824 HG21 ILE A1084       2.174  57.983 105.337  1.00 29.37           H  
ATOM   2825 HG22 ILE A1084       3.581  57.796 104.272  1.00 29.37           H  
ATOM   2826 HG23 ILE A1084       3.454  56.876 105.781  1.00 29.37           H  
ATOM   2827 HD11 ILE A1084       5.494  57.440 107.828  1.00 26.16           H  
ATOM   2828 HD12 ILE A1084       5.551  56.556 106.301  1.00 26.16           H  
ATOM   2829 HD13 ILE A1084       6.990  57.386 106.895  1.00 26.16           H  
ATOM   2830  N   GLY A1085       1.505  60.936 106.422  1.00 31.19           N  
ATOM   2831  CA  GLY A1085       0.070  61.142 106.463  1.00 32.21           C  
ATOM   2832  C   GLY A1085      -0.313  61.928 107.719  1.00 33.29           C  
ATOM   2833  O   GLY A1085       0.350  61.883 108.730  1.00 34.36           O  
ATOM   2834  H   GLY A1085       2.027  61.074 107.275  1.00 31.19           H  
ATOM   2835  HA2 GLY A1085      -0.251  61.674 105.562  1.00 32.21           H  
ATOM   2836  HA3 GLY A1085      -0.418  60.162 106.496  1.00 32.21           H  
ATOM   2837  N   ARG A1086      -1.428  62.654 107.609  1.00 35.86           N  
ATOM   2838  CA  ARG A1086      -2.044  63.354 108.727  1.00 36.95           C  
ATOM   2839  C   ARG A1086      -3.559  63.299 108.508  1.00 38.14           C  
ATOM   2840  O   ARG A1086      -4.074  63.714 107.468  1.00 38.73           O  
ATOM   2841  CB  ARG A1086      -1.505  64.785 108.855  1.00 37.11           C  
ATOM   2842  CG  ARG A1086      -2.187  65.583 109.972  1.00 36.97           C  
ATOM   2843  CD  ARG A1086      -1.375  66.805 110.406  1.00 37.94           C  
ATOM   2844  NE  ARG A1086      -1.022  66.714 111.838  1.00 40.01           N  
ATOM   2845  CZ  ARG A1086       0.185  66.588 112.403  1.00 39.65           C  
ATOM   2846  NH1 ARG A1086       1.283  66.489 111.666  1.00 35.71           N  
ATOM   2847  NH2 ARG A1086       0.288  66.553 113.722  1.00 41.12           N1+
ATOM   2848  H   ARG A1086      -1.861  62.748 106.702  1.00 35.86           H  
ATOM   2849  HA  ARG A1086      -1.796  62.810 109.641  1.00 36.95           H  
ATOM   2850  HB2 ARG A1086      -0.425  64.731 109.046  1.00 37.11           H  
ATOM   2851  HB3 ARG A1086      -1.625  65.324 107.906  1.00 37.11           H  
ATOM   2852  HG2 ARG A1086      -2.383  64.936 110.835  1.00 36.97           H  
ATOM   2853  HG3 ARG A1086      -3.165  65.920 109.609  1.00 36.97           H  
ATOM   2854  HD2 ARG A1086      -1.992  67.706 110.306  1.00 37.94           H  
ATOM   2855  HD3 ARG A1086      -0.486  66.969 109.793  1.00 37.94           H  
ATOM   2856  HE  ARG A1086      -1.822  66.763 112.453  1.00 40.01           H  
ATOM   2857 HH11 ARG A1086       2.184  66.389 112.112  1.00 35.71           H  
ATOM   2858 HH12 ARG A1086       1.219  66.514 110.658  1.00 35.71           H  
ATOM   2859 HH21 ARG A1086      -0.540  66.622 114.296  1.00 41.12           H  
ATOM   2860 HH22 ARG A1086       1.196  66.458 114.156  1.00 41.12           H  
ATOM   2861  N   GLY A1087      -4.245  62.733 109.492  1.00 38.85           N  
ATOM   2862  CA  GLY A1087      -5.683  62.648 109.528  1.00 40.91           C  
ATOM   2863  C   GLY A1087      -6.222  63.716 110.481  1.00 41.85           C  
ATOM   2864  O   GLY A1087      -5.577  64.772 110.715  1.00 42.27           O  
ATOM   2865  H   GLY A1087      -3.746  62.360 110.288  1.00 38.85           H  
ATOM   2866  HA2 GLY A1087      -6.122  62.819 108.542  1.00 40.91           H  
ATOM   2867  HA3 GLY A1087      -5.940  61.650 109.891  1.00 40.91           H  
ATOM   2868  N   HIS A1088      -7.383  63.416 111.039  1.00 42.46           N  
ATOM   2869  CA  HIS A1088      -8.054  64.359 111.939  1.00 42.74           C  
ATOM   2870  C   HIS A1088      -7.370  64.359 113.311  1.00 41.25           C  
ATOM   2871  O   HIS A1088      -7.424  65.327 114.061  1.00 40.46           O  
ATOM   2872  CB  HIS A1088      -9.540  64.019 112.124  1.00 43.72           C  
ATOM   2873  CG  HIS A1088     -10.311  64.336 110.884  1.00 47.98           C  
ATOM   2874  ND1 HIS A1088     -11.037  65.504 110.748  1.00 52.43           N  
ATOM   2875  CD2 HIS A1088     -10.406  63.691 109.694  1.00 50.57           C  
ATOM   2876  CE1 HIS A1088     -11.557  65.557 109.531  1.00 52.48           C  
ATOM   2877  NE2 HIS A1088     -11.184  64.472 108.871  1.00 52.68           N  
ATOM   2878  H   HIS A1088      -7.791  62.509 110.861  1.00 42.46           H  
ATOM   2879  HA  HIS A1088      -7.933  65.368 111.522  1.00 42.74           H  
ATOM   2880  HB2 HIS A1088      -9.957  64.583 112.969  1.00 43.72           H  
ATOM   2881  HB3 HIS A1088      -9.665  62.956 112.368  1.00 43.72           H  
ATOM   2882  HD1 HIS A1088     -11.161  66.255 111.514  1.00 52.43           H  
ATOM   2883  HD2 HIS A1088      -9.955  62.743 109.440  1.00 50.57           H  
ATOM   2884  HE1 HIS A1088     -12.178  66.351 109.144  1.00 52.48           H  
ATOM   2885  N   PHE A1089      -6.791  63.207 113.660  1.00 39.90           N  
ATOM   2886  CA  PHE A1089      -6.314  62.932 115.011  1.00 38.56           C  
ATOM   2887  C   PHE A1089      -4.883  62.371 114.895  1.00 37.69           C  
ATOM   2888  O   PHE A1089      -3.927  63.007 115.343  1.00 38.04           O  
ATOM   2889  CB  PHE A1089      -7.268  61.978 115.740  1.00 39.50           C  
ATOM   2890  CG  PHE A1089      -8.696  62.479 115.877  1.00 41.48           C  
ATOM   2891  CD1 PHE A1089      -9.757  61.689 115.434  1.00 43.11           C  
ATOM   2892  CD2 PHE A1089      -8.962  63.729 116.465  1.00 43.98           C  
ATOM   2893  CE1 PHE A1089     -11.088  62.134 115.571  1.00 45.22           C  
ATOM   2894  CE2 PHE A1089     -10.282  64.190 116.605  1.00 45.62           C  
ATOM   2895  CZ  PHE A1089     -11.346  63.386 116.155  1.00 44.22           C  
ATOM   2896  H   PHE A1089      -6.640  62.498 112.957  1.00 39.90           H  
ATOM   2897  HA  PHE A1089      -6.240  63.872 115.569  1.00 38.56           H  
ATOM   2898  HB2 PHE A1089      -7.292  61.018 115.214  1.00 39.50           H  
ATOM   2899  HB3 PHE A1089      -6.879  61.756 116.738  1.00 39.50           H  
ATOM   2900  HD1 PHE A1089      -9.557  60.729 114.983  1.00 43.11           H  
ATOM   2901  HD2 PHE A1089      -8.143  64.341 116.812  1.00 43.98           H  
ATOM   2902  HE1 PHE A1089     -11.905  61.516 115.229  1.00 45.22           H  
ATOM   2903  HE2 PHE A1089     -10.478  65.153 117.053  1.00 45.62           H  
ATOM   2904  HZ  PHE A1089     -12.364  63.732 116.260  1.00 44.22           H  
ATOM   2905  N   GLY A1090      -4.751  61.208 114.263  1.00 35.90           N  
ATOM   2906  CA  GLY A1090      -3.457  60.587 114.120  1.00 33.23           C  
ATOM   2907  C   GLY A1090      -2.697  61.155 112.910  1.00 31.53           C  
ATOM   2908  O   GLY A1090      -3.305  61.532 111.889  1.00 31.37           O  
ATOM   2909  H   GLY A1090      -5.566  60.761 113.869  1.00 35.90           H  
ATOM   2910  HA2 GLY A1090      -2.880  60.728 115.040  1.00 33.23           H  
ATOM   2911  HA3 GLY A1090      -3.608  59.516 113.963  1.00 33.23           H  
ATOM   2912  N   CYS A1091      -1.374  61.120 113.038  1.00 29.22           N  
ATOM   2913  CA  CYS A1091      -0.467  61.470 111.951  1.00 28.50           C  
ATOM   2914  C   CYS A1091       0.734  60.520 111.951  1.00 27.02           C  
ATOM   2915  O   CYS A1091       0.992  59.847 112.954  1.00 27.09           O  
ATOM   2916  CB  CYS A1091      -0.040  62.935 111.986  1.00 28.33           C  
ATOM   2917  SG  CYS A1091       0.857  63.392 113.495  1.00 31.30           S  
ATOM   2918  H   CYS A1091      -0.975  60.848 113.925  1.00 29.22           H  
ATOM   2919  HA  CYS A1091      -1.006  61.285 111.015  1.00 28.50           H  
ATOM   2920  HB2 CYS A1091      -0.920  63.579 111.930  1.00 28.33           H  
ATOM   2921  HB3 CYS A1091       0.607  63.173 111.136  1.00 28.33           H  
ATOM   2922  HG  CYS A1091      -0.158  63.197 114.358  1.00 31.30           H  
ATOM   2923  N   VAL A1092       1.388  60.430 110.800  1.00 26.54           N  
ATOM   2924  CA  VAL A1092       2.497  59.521 110.567  1.00 24.77           C  
ATOM   2925  C   VAL A1092       3.637  60.291 109.849  1.00 24.34           C  
ATOM   2926  O   VAL A1092       3.432  60.982 108.856  1.00 23.40           O  
ATOM   2927  CB  VAL A1092       2.054  58.289 109.736  1.00 25.25           C  
ATOM   2928  CG1 VAL A1092       3.105  57.178 109.807  1.00 22.70           C  
ATOM   2929  CG2 VAL A1092       0.706  57.708 110.185  1.00 25.09           C  
ATOM   2930  H   VAL A1092       1.054  60.997 110.034  1.00 26.54           H  
ATOM   2931  HA  VAL A1092       2.845  59.186 111.542  1.00 24.77           H  
ATOM   2932  HB  VAL A1092       1.944  58.590 108.687  1.00 25.25           H  
ATOM   2933 HG11 VAL A1092       4.094  57.545 109.527  1.00 22.70           H  
ATOM   2934 HG12 VAL A1092       3.175  56.759 110.816  1.00 22.70           H  
ATOM   2935 HG13 VAL A1092       2.851  56.363 109.121  1.00 22.70           H  
ATOM   2936 HG21 VAL A1092       0.726  57.423 111.242  1.00 25.09           H  
ATOM   2937 HG22 VAL A1092      -0.109  58.423 110.034  1.00 25.09           H  
ATOM   2938 HG23 VAL A1092       0.456  56.817 109.600  1.00 25.09           H  
ATOM   2939  N   TYR A1093       4.843  60.099 110.352  1.00 22.73           N  
ATOM   2940  CA  TYR A1093       6.094  60.676 109.852  1.00 22.71           C  
ATOM   2941  C   TYR A1093       7.039  59.498 109.498  1.00 21.47           C  
ATOM   2942  O   TYR A1093       6.841  58.359 109.942  1.00 20.88           O  
ATOM   2943  CB  TYR A1093       6.807  61.553 110.898  1.00 23.59           C  
ATOM   2944  CG  TYR A1093       5.981  62.677 111.483  1.00 24.76           C  
ATOM   2945  CD1 TYR A1093       5.340  62.501 112.704  1.00 24.45           C  
ATOM   2946  CD2 TYR A1093       5.826  63.879 110.824  1.00 23.26           C  
ATOM   2947  CE1 TYR A1093       4.599  63.519 113.273  1.00 26.18           C  
ATOM   2948  CE2 TYR A1093       5.113  64.898 111.372  1.00 27.65           C  
ATOM   2949  CZ  TYR A1093       4.495  64.720 112.589  1.00 27.23           C  
ATOM   2950  OH  TYR A1093       3.755  65.747 113.118  1.00 27.84           O  
ATOM   2951  H   TYR A1093       4.944  59.474 111.139  1.00 22.73           H  
ATOM   2952  HA  TYR A1093       5.883  61.251 108.947  1.00 22.71           H  
ATOM   2953  HB2 TYR A1093       7.166  60.919 111.721  1.00 23.59           H  
ATOM   2954  HB3 TYR A1093       7.718  61.985 110.462  1.00 23.59           H  
ATOM   2955  HD1 TYR A1093       5.422  61.553 113.215  1.00 24.45           H  
ATOM   2956  HD2 TYR A1093       6.281  64.013 109.854  1.00 23.26           H  
ATOM   2957  HE1 TYR A1093       4.112  63.382 114.227  1.00 26.18           H  
ATOM   2958  HE2 TYR A1093       5.030  65.842 110.854  1.00 27.65           H  
ATOM   2959  HH  TYR A1093       3.718  65.565 114.079  1.00 27.84           H  
ATOM   2960  N   HIS A1094       8.061  59.782 108.713  1.00 20.07           N  
ATOM   2961  CA  HIS A1094       9.202  58.861 108.588  1.00 19.42           C  
ATOM   2962  C   HIS A1094      10.025  58.928 109.898  1.00 19.58           C  
ATOM   2963  O   HIS A1094      10.053  59.970 110.578  1.00 18.08           O  
ATOM   2964  CB  HIS A1094      10.169  59.242 107.461  1.00 19.21           C  
ATOM   2965  CG  HIS A1094       9.993  58.478 106.209  1.00 20.48           C  
ATOM   2966  ND1 HIS A1094      10.585  57.246 106.005  1.00 17.72           N1+
ATOM   2967  CD2 HIS A1094       9.396  58.807 105.041  1.00 17.76           C  
ATOM   2968  CE1 HIS A1094      10.370  56.856 104.763  1.00 16.89           C  
ATOM   2969  NE2 HIS A1094       9.649  57.785 104.159  1.00 19.49           N  
ATOM   2970  H   HIS A1094       8.058  60.632 108.167  1.00 20.07           H  
ATOM   2971  HA  HIS A1094       8.820  57.840 108.470  1.00 19.42           H  
ATOM   2972  HB2 HIS A1094      11.212  59.084 107.759  1.00 19.21           H  
ATOM   2973  HB3 HIS A1094      10.076  60.302 107.223  1.00 19.21           H  
ATOM   2974  HD1 HIS A1094      11.137  56.688 106.747  1.00 17.72           H  
ATOM   2975  HD2 HIS A1094       8.828  59.703 104.840  1.00 17.76           H  
ATOM   2976  HE2 HIS A1094       9.312  57.747 103.134  1.00 19.49           H  
ATOM   2977  HE1 HIS A1094      10.723  55.938 104.318  1.00 16.89           H  
ATOM   2978  N   GLY A1095      10.783  57.866 110.145  1.00 18.75           N  
ATOM   2979  CA  GLY A1095      11.800  57.863 111.168  1.00 19.34           C  
ATOM   2980  C   GLY A1095      12.937  56.907 110.829  1.00 19.92           C  
ATOM   2981  O   GLY A1095      12.904  56.141 109.859  1.00 20.31           O  
ATOM   2982  H   GLY A1095      10.650  57.036 109.584  1.00 18.75           H  
ATOM   2983  HA2 GLY A1095      12.202  58.873 111.280  1.00 19.34           H  
ATOM   2984  HA3 GLY A1095      11.344  57.560 112.112  1.00 19.34           H  
ATOM   2985  N   THR A1096      13.965  56.978 111.682  1.00 20.13           N  
ATOM   2986  CA  THR A1096      15.048  56.005 111.731  1.00 21.32           C  
ATOM   2987  C   THR A1096      15.300  55.744 113.230  1.00 21.98           C  
ATOM   2988  O   THR A1096      15.550  56.641 114.015  1.00 21.07           O  
ATOM   2989  CB  THR A1096      16.304  56.504 110.995  1.00 21.45           C  
ATOM   2990  OG1 THR A1096      15.996  56.770 109.609  1.00 21.20           O  
ATOM   2991  CG2 THR A1096      17.418  55.463 111.007  1.00 21.44           C  
ATOM   2992  H   THR A1096      14.004  57.750 112.331  1.00 20.13           H  
ATOM   2993  HA  THR A1096      14.689  55.094 111.245  1.00 21.32           H  
ATOM   2994  HB  THR A1096      16.676  57.436 111.438  1.00 21.45           H  
ATOM   2995 HG21 THR A1096      17.763  55.248 112.022  1.00 21.44           H  
ATOM   2996 HG22 THR A1096      17.085  54.527 110.544  1.00 21.44           H  
ATOM   2997 HG23 THR A1096      18.274  55.814 110.420  1.00 21.44           H  
ATOM   2998  HG1 THR A1096      15.539  57.643 109.602  1.00 21.20           H  
ATOM   2999  N   LEU A1097      15.110  54.487 113.603  1.00 24.19           N  
ATOM   3000  CA  LEU A1097      15.345  53.970 114.945  1.00 25.74           C  
ATOM   3001  C   LEU A1097      16.787  53.430 114.953  1.00 26.59           C  
ATOM   3002  O   LEU A1097      17.187  52.659 114.055  1.00 26.09           O  
ATOM   3003  CB  LEU A1097      14.311  52.879 115.264  1.00 25.55           C  
ATOM   3004  CG  LEU A1097      14.511  52.120 116.586  1.00 27.20           C  
ATOM   3005  CD1 LEU A1097      14.365  53.039 117.792  1.00 27.63           C  
ATOM   3006  CD2 LEU A1097      13.498  50.977 116.687  1.00 25.63           C  
ATOM   3007  H   LEU A1097      14.789  53.820 112.916  1.00 24.19           H  
ATOM   3008  HA  LEU A1097      15.253  54.795 115.656  1.00 25.74           H  
ATOM   3009  HB2 LEU A1097      13.314  53.337 115.263  1.00 25.55           H  
ATOM   3010  HB3 LEU A1097      14.291  52.149 114.448  1.00 25.55           H  
ATOM   3011  HG  LEU A1097      15.513  51.674 116.604  1.00 27.20           H  
ATOM   3012 HD11 LEU A1097      15.126  53.819 117.789  1.00 27.63           H  
ATOM   3013 HD12 LEU A1097      13.384  53.524 117.803  1.00 27.63           H  
ATOM   3014 HD13 LEU A1097      14.480  52.473 118.722  1.00 27.63           H  
ATOM   3015 HD21 LEU A1097      12.469  51.351 116.644  1.00 25.63           H  
ATOM   3016 HD22 LEU A1097      13.632  50.266 115.866  1.00 25.63           H  
ATOM   3017 HD23 LEU A1097      13.621  50.427 117.626  1.00 25.63           H  
ATOM   3018  N   LEU A1098      17.546  53.841 115.963  1.00 28.47           N  
ATOM   3019  CA  LEU A1098      18.876  53.329 116.249  1.00 30.59           C  
ATOM   3020  C   LEU A1098      18.757  52.430 117.496  1.00 31.97           C  
ATOM   3021  O   LEU A1098      17.881  52.595 118.360  1.00 31.38           O  
ATOM   3022  CB  LEU A1098      19.881  54.454 116.520  1.00 30.75           C  
ATOM   3023  CG  LEU A1098      20.055  55.458 115.361  1.00 32.37           C  
ATOM   3024  CD1 LEU A1098      21.056  56.541 115.770  1.00 31.84           C  
ATOM   3025  CD2 LEU A1098      20.518  54.790 114.066  1.00 31.82           C  
ATOM   3026  H   LEU A1098      17.167  54.526 116.601  1.00 28.47           H  
ATOM   3027  HA  LEU A1098      19.216  52.705 115.417  1.00 30.59           H  
ATOM   3028  HB2 LEU A1098      19.570  55.005 117.418  1.00 30.75           H  
ATOM   3029  HB3 LEU A1098      20.855  54.010 116.765  1.00 30.75           H  
ATOM   3030  HG  LEU A1098      19.094  55.951 115.167  1.00 32.37           H  
ATOM   3031 HD11 LEU A1098      20.708  57.076 116.660  1.00 31.84           H  
ATOM   3032 HD12 LEU A1098      22.039  56.111 115.994  1.00 31.84           H  
ATOM   3033 HD13 LEU A1098      21.185  57.276 114.968  1.00 31.84           H  
ATOM   3034 HD21 LEU A1098      21.443  54.224 114.218  1.00 31.82           H  
ATOM   3035 HD22 LEU A1098      19.758  54.107 113.675  1.00 31.82           H  
ATOM   3036 HD23 LEU A1098      20.705  55.539 113.289  1.00 31.82           H  
ATOM   3037  N   ASP A1099      19.632  51.447 117.580  1.00 34.24           N  
ATOM   3038  CA  ASP A1099      19.799  50.569 118.741  1.00 37.34           C  
ATOM   3039  C   ASP A1099      21.098  50.984 119.501  1.00 37.69           C  
ATOM   3040  O   ASP A1099      21.439  52.170 119.546  1.00 37.28           O  
ATOM   3041  CB  ASP A1099      19.730  49.119 118.277  1.00 38.02           C  
ATOM   3042  CG  ASP A1099      21.017  48.779 117.587  1.00 42.00           C  
ATOM   3043  OD1 ASP A1099      21.469  49.537 116.698  1.00 43.96           O  
ATOM   3044  OD2 ASP A1099      21.626  47.741 117.973  1.00 46.54           O1-
ATOM   3045  H   ASP A1099      20.251  51.220 116.814  1.00 34.24           H  
ATOM   3046  HA  ASP A1099      18.973  50.746 119.442  1.00 37.34           H  
ATOM   3047  HB2 ASP A1099      18.897  48.959 117.583  1.00 38.02           H  
ATOM   3048  HB3 ASP A1099      19.576  48.452 119.133  1.00 38.02           H  
ATOM   3049  N   ASN A1100      21.796  50.014 120.082  1.00 39.44           N  
ATOM   3050  CA  ASN A1100      23.035  50.259 120.819  1.00 40.39           C  
ATOM   3051  C   ASN A1100      24.200  50.498 119.837  1.00 41.24           C  
ATOM   3052  O   ASN A1100      25.167  51.205 120.175  1.00 42.66           O  
ATOM   3053  CB  ASN A1100      23.442  49.052 121.668  1.00 41.00           C  
ATOM   3054  CG  ASN A1100      22.627  48.899 122.929  1.00 40.60           C  
ATOM   3055  OD1 ASN A1100      21.650  49.600 123.197  1.00 40.63           O  
ATOM   3056  ND2 ASN A1100      23.040  47.917 123.723  1.00 40.68           N  
ATOM   3057  H   ASN A1100      21.479  49.060 119.984  1.00 39.44           H  
ATOM   3058  HA  ASN A1100      22.910  51.165 121.424  1.00 40.39           H  
ATOM   3059  HB2 ASN A1100      24.493  49.144 121.973  1.00 41.00           H  
ATOM   3060  HB3 ASN A1100      23.355  48.122 121.091  1.00 41.00           H  
ATOM   3061 HD21 ASN A1100      23.846  47.365 123.466  1.00 40.68           H  
ATOM   3062 HD22 ASN A1100      22.548  47.722 124.583  1.00 40.68           H  
ATOM   3063  N   ASP A1101      24.212  49.711 118.756  1.00 41.48           N  
ATOM   3064  CA  ASP A1101      25.332  49.663 117.818  1.00 41.25           C  
ATOM   3065  C   ASP A1101      25.139  50.727 116.716  1.00 40.30           C  
ATOM   3066  O   ASP A1101      26.097  51.251 116.158  1.00 40.00           O  
ATOM   3067  CB  ASP A1101      25.452  48.312 117.132  1.00 42.51           C  
ATOM   3068  CG  ASP A1101      25.509  47.123 118.046  1.00 45.94           C  
ATOM   3069  OD1 ASP A1101      24.990  46.058 117.588  1.00 46.87           O  
ATOM   3070  OD2 ASP A1101      25.980  47.226 119.214  1.00 51.11           O1-
ATOM   3071  H   ASP A1101      23.432  49.085 118.614  1.00 41.48           H  
ATOM   3072  HA  ASP A1101      26.254  49.904 118.360  1.00 41.25           H  
ATOM   3073  HB2 ASP A1101      26.354  48.294 116.508  1.00 42.51           H  
ATOM   3074  HB3 ASP A1101      24.608  48.172 116.445  1.00 42.51           H  
ATOM   3075  N   GLY A1102      23.887  50.929 116.307  1.00 39.46           N  
ATOM   3076  CA  GLY A1102      23.539  51.823 115.224  1.00 37.65           C  
ATOM   3077  C   GLY A1102      23.115  51.104 113.939  1.00 37.21           C  
ATOM   3078  O   GLY A1102      23.450  51.527 112.841  1.00 36.44           O  
ATOM   3079  H   GLY A1102      23.131  50.452 116.776  1.00 39.46           H  
ATOM   3080  HA2 GLY A1102      22.694  52.428 115.566  1.00 37.65           H  
ATOM   3081  HA3 GLY A1102      24.375  52.492 114.993  1.00 37.65           H  
ATOM   3082  N   LYS A1103      22.206  50.132 114.080  1.00 36.45           N  
ATOM   3083  CA  LYS A1103      21.576  49.549 112.904  1.00 36.00           C  
ATOM   3084  C   LYS A1103      20.545  50.590 112.379  1.00 35.03           C  
ATOM   3085  O   LYS A1103      19.888  51.268 113.124  1.00 35.85           O  
ATOM   3086  CB  LYS A1103      20.833  48.224 113.128  1.00 36.25           C  
ATOM   3087  CG  LYS A1103      21.711  47.014 113.489  1.00 36.07           C  
ATOM   3088  CD  LYS A1103      21.968  46.944 114.988  1.00 36.11           C  
ATOM   3089  CE  LYS A1103      22.513  45.614 115.481  1.00 36.06           C  
ATOM   3090  NZ  LYS A1103      22.677  45.674 116.936  1.00 36.03           N1+
ATOM   3091  H   LYS A1103      21.917  49.845 115.004  1.00 36.45           H  
ATOM   3092  HA  LYS A1103      22.350  49.403 112.139  1.00 36.00           H  
ATOM   3093  HB2 LYS A1103      20.044  48.358 113.879  1.00 36.25           H  
ATOM   3094  HB3 LYS A1103      20.310  47.973 112.195  1.00 36.25           H  
ATOM   3095  HG2 LYS A1103      21.176  46.106 113.185  1.00 36.07           H  
ATOM   3096  HG3 LYS A1103      22.654  47.032 112.932  1.00 36.07           H  
ATOM   3097  HD2 LYS A1103      21.015  47.122 115.497  1.00 36.11           H  
ATOM   3098  HD3 LYS A1103      22.666  47.737 115.266  1.00 36.11           H  
ATOM   3099  HE2 LYS A1103      23.486  45.375 115.043  1.00 36.06           H  
ATOM   3100  HE3 LYS A1103      21.813  44.800 115.273  1.00 36.06           H  
ATOM   3101  HZ1 LYS A1103      23.696  45.794 117.186  1.00 36.03           H  
ATOM   3102  HZ2 LYS A1103      22.251  46.526 117.389  1.00 36.03           H  
ATOM   3103  HZ3 LYS A1103      22.390  44.862 117.475  1.00 36.03           H  
ATOM   3104  N   LYS A1104      20.433  50.644 111.049  1.00 34.45           N  
ATOM   3105  CA  LYS A1104      19.541  51.585 110.375  1.00 33.76           C  
ATOM   3106  C   LYS A1104      18.119  50.973 110.302  1.00 32.85           C  
ATOM   3107  O   LYS A1104      17.709  50.458 109.231  1.00 32.76           O  
ATOM   3108  CB  LYS A1104      20.041  51.897 108.955  1.00 33.44           C  
ATOM   3109  CG  LYS A1104      21.422  52.560 108.900  1.00 33.64           C  
ATOM   3110  CD  LYS A1104      21.796  52.862 107.445  1.00 33.69           C  
ATOM   3111  CE  LYS A1104      23.212  53.405 107.305  1.00 33.64           C  
ATOM   3112  NZ  LYS A1104      23.482  53.694 105.899  1.00 33.61           N1+
ATOM   3113  H   LYS A1104      21.001  50.019 110.495  1.00 34.45           H  
ATOM   3114  HA  LYS A1104      19.486  52.512 110.959  1.00 33.76           H  
ATOM   3115  HB2 LYS A1104      20.077  50.971 108.366  1.00 33.44           H  
ATOM   3116  HB3 LYS A1104      19.311  52.551 108.460  1.00 33.44           H  
ATOM   3117  HG2 LYS A1104      21.417  53.487 109.484  1.00 33.64           H  
ATOM   3118  HG3 LYS A1104      22.176  51.897 109.342  1.00 33.64           H  
ATOM   3119  HD2 LYS A1104      21.078  53.584 107.037  1.00 33.69           H  
ATOM   3120  HD3 LYS A1104      21.701  51.946 106.849  1.00 33.69           H  
ATOM   3121  HE2 LYS A1104      23.958  52.676 107.634  1.00 33.64           H  
ATOM   3122  HE3 LYS A1104      23.346  54.339 107.858  1.00 33.64           H  
ATOM   3123  HZ1 LYS A1104      23.251  52.886 105.260  1.00 33.61           H  
ATOM   3124  HZ2 LYS A1104      22.782  54.365 105.490  1.00 33.61           H  
ATOM   3125  HZ3 LYS A1104      24.407  54.022 105.626  1.00 33.61           H  
ATOM   3126  N   ILE A1105      17.414  50.981 111.427  1.00 31.56           N  
ATOM   3127  CA  ILE A1105      16.047  50.468 111.492  1.00 29.88           C  
ATOM   3128  C   ILE A1105      15.146  51.641 111.019  1.00 27.48           C  
ATOM   3129  O   ILE A1105      14.647  52.460 111.817  1.00 25.43           O  
ATOM   3130  CB  ILE A1105      15.673  49.913 112.885  1.00 30.44           C  
ATOM   3131  CG1 ILE A1105      16.685  48.841 113.351  1.00 32.78           C  
ATOM   3132  CG2 ILE A1105      14.248  49.340 112.855  1.00 29.25           C  
ATOM   3133  CD1 ILE A1105      16.484  48.399 114.795  1.00 32.20           C  
ATOM   3134  H   ILE A1105      17.857  51.345 112.258  1.00 31.56           H  
ATOM   3135  HA  ILE A1105      15.951  49.653 110.762  1.00 29.88           H  
ATOM   3136  HB  ILE A1105      15.695  50.727 113.612  1.00 30.44           H  
ATOM   3137 HG12 ILE A1105      16.636  47.965 112.692  1.00 32.78           H  
ATOM   3138 HG13 ILE A1105      17.704  49.234 113.275  1.00 32.78           H  
ATOM   3139 HG21 ILE A1105      13.518  50.095 112.547  1.00 29.25           H  
ATOM   3140 HG22 ILE A1105      14.176  48.499 112.157  1.00 29.25           H  
ATOM   3141 HG23 ILE A1105      13.936  48.985 113.841  1.00 29.25           H  
ATOM   3142 HD11 ILE A1105      16.486  49.259 115.472  1.00 32.20           H  
ATOM   3143 HD12 ILE A1105      15.545  47.854 114.925  1.00 32.20           H  
ATOM   3144 HD13 ILE A1105      17.296  47.730 115.097  1.00 32.20           H  
ATOM   3145  N   HIS A1106      15.062  51.755 109.694  1.00 25.65           N  
ATOM   3146  CA  HIS A1106      14.226  52.765 109.044  1.00 25.15           C  
ATOM   3147  C   HIS A1106      12.744  52.385 109.256  1.00 23.74           C  
ATOM   3148  O   HIS A1106      12.340  51.241 109.161  1.00 25.00           O  
ATOM   3149  CB  HIS A1106      14.559  52.883 107.556  1.00 25.73           C  
ATOM   3150  CG  HIS A1106      13.977  54.100 106.922  1.00 25.85           C  
ATOM   3151  ND1 HIS A1106      14.369  55.380 107.256  1.00 28.58           N  
ATOM   3152  CD2 HIS A1106      13.023  54.245 105.972  1.00 27.11           C  
ATOM   3153  CE1 HIS A1106      13.696  56.256 106.530  1.00 26.41           C  
ATOM   3154  NE2 HIS A1106      12.879  55.594 105.734  1.00 24.64           N  
ATOM   3155  H   HIS A1106      15.627  51.150 109.115  1.00 25.65           H  
ATOM   3156  HA  HIS A1106      14.431  53.712 109.552  1.00 25.15           H  
ATOM   3157  HB2 HIS A1106      14.216  51.988 107.020  1.00 25.73           H  
ATOM   3158  HB3 HIS A1106      15.649  52.918 107.424  1.00 25.73           H  
ATOM   3159  HD1 HIS A1106      15.114  55.629 107.998  1.00 28.58           H  
ATOM   3160  HD2 HIS A1106      12.475  53.449 105.490  1.00 27.11           H  
ATOM   3161  HE1 HIS A1106      13.798  57.330 106.580  1.00 26.41           H  
ATOM   3162  N   CYS A1107      11.960  53.382 109.656  1.00 22.27           N  
ATOM   3163  CA  CYS A1107      10.623  53.168 110.193  1.00 20.49           C  
ATOM   3164  C   CYS A1107       9.619  54.264 109.781  1.00 19.48           C  
ATOM   3165  O   CYS A1107       9.944  55.259 109.116  1.00 17.77           O  
ATOM   3166  CB  CYS A1107      10.688  52.985 111.721  1.00 20.04           C  
ATOM   3167  SG  CYS A1107      11.462  54.383 112.595  1.00 21.54           S  
ATOM   3168  H   CYS A1107      12.323  54.324 109.668  1.00 22.27           H  
ATOM   3169  HA  CYS A1107      10.234  52.234 109.771  1.00 20.49           H  
ATOM   3170  HB2 CYS A1107      11.272  52.090 111.960  1.00 20.04           H  
ATOM   3171  HB3 CYS A1107       9.699  52.859 112.161  1.00 20.04           H  
ATOM   3172  HG  CYS A1107      11.611  53.754 113.768  1.00 21.54           H  
ATOM   3173  N   ALA A1108       8.360  53.994 110.118  1.00 18.37           N  
ATOM   3174  CA  ALA A1108       7.281  54.967 110.121  1.00 17.50           C  
ATOM   3175  C   ALA A1108       6.914  55.191 111.600  1.00 17.03           C  
ATOM   3176  O   ALA A1108       6.861  54.262 112.400  1.00 17.08           O  
ATOM   3177  CB  ALA A1108       6.077  54.467 109.345  1.00 17.69           C  
ATOM   3178  H   ALA A1108       8.121  53.058 110.411  1.00 18.37           H  
ATOM   3179  HA  ALA A1108       7.640  55.902 109.681  1.00 17.50           H  
ATOM   3180  HB1 ALA A1108       6.324  54.317 108.290  1.00 17.69           H  
ATOM   3181  HB2 ALA A1108       5.725  53.509 109.738  1.00 17.69           H  
ATOM   3182  HB3 ALA A1108       5.247  55.177 109.406  1.00 17.69           H  
ATOM   3183  N   VAL A1109       6.690  56.456 111.931  1.00 16.33           N  
ATOM   3184  CA  VAL A1109       6.441  56.899 113.297  1.00 18.76           C  
ATOM   3185  C   VAL A1109       5.044  57.530 113.304  1.00 19.58           C  
ATOM   3186  O   VAL A1109       4.772  58.466 112.586  1.00 19.53           O  
ATOM   3187  CB  VAL A1109       7.506  57.925 113.732  1.00 18.91           C  
ATOM   3188  CG1 VAL A1109       7.233  58.436 115.145  1.00 18.70           C  
ATOM   3189  CG2 VAL A1109       8.906  57.309 113.685  1.00 17.18           C  
ATOM   3190  H   VAL A1109       6.693  57.158 111.205  1.00 16.33           H  
ATOM   3191  HA  VAL A1109       6.466  56.037 113.971  1.00 18.76           H  
ATOM   3192  HB  VAL A1109       7.490  58.784 113.048  1.00 18.91           H  
ATOM   3193 HG11 VAL A1109       6.267  58.946 115.210  1.00 18.70           H  
ATOM   3194 HG12 VAL A1109       7.234  57.607 115.859  1.00 18.70           H  
ATOM   3195 HG13 VAL A1109       7.998  59.154 115.453  1.00 18.70           H  
ATOM   3196 HG21 VAL A1109       8.973  56.434 114.341  1.00 17.18           H  
ATOM   3197 HG22 VAL A1109       9.161  56.990 112.670  1.00 17.18           H  
ATOM   3198 HG23 VAL A1109       9.663  58.032 114.001  1.00 17.18           H  
ATOM   3199  N   LYS A1110       4.166  56.984 114.105  1.00 21.11           N  
ATOM   3200  CA  LYS A1110       2.787  57.442 114.292  1.00 23.98           C  
ATOM   3201  C   LYS A1110       2.742  58.264 115.603  1.00 24.80           C  
ATOM   3202  O   LYS A1110       3.271  57.889 116.625  1.00 24.85           O  
ATOM   3203  CB  LYS A1110       1.825  56.246 114.290  1.00 23.29           C  
ATOM   3204  CG  LYS A1110       0.379  56.555 114.693  1.00 22.61           C  
ATOM   3205  CD  LYS A1110      -0.565  55.395 114.340  1.00 25.24           C  
ATOM   3206  CE  LYS A1110      -1.894  55.482 115.082  1.00 26.77           C  
ATOM   3207  NZ  LYS A1110      -2.823  54.464 114.581  1.00 34.46           N1+
ATOM   3208  H   LYS A1110       4.430  56.201 114.685  1.00 21.11           H  
ATOM   3209  HA  LYS A1110       2.532  58.090 113.454  1.00 23.98           H  
ATOM   3210  HB2 LYS A1110       1.837  55.810 113.284  1.00 23.29           H  
ATOM   3211  HB3 LYS A1110       2.205  55.472 114.963  1.00 23.29           H  
ATOM   3212  HG2 LYS A1110       0.348  56.731 115.771  1.00 22.61           H  
ATOM   3213  HG3 LYS A1110       0.027  57.467 114.197  1.00 22.61           H  
ATOM   3214  HD2 LYS A1110      -0.085  54.438 114.580  1.00 25.24           H  
ATOM   3215  HD3 LYS A1110      -0.741  55.412 113.259  1.00 25.24           H  
ATOM   3216  HE2 LYS A1110      -2.380  56.453 114.941  1.00 26.77           H  
ATOM   3217  HE3 LYS A1110      -1.760  55.298 116.152  1.00 26.77           H  
ATOM   3218  HZ1 LYS A1110      -2.463  53.491 114.549  1.00 34.46           H  
ATOM   3219  HZ2 LYS A1110      -3.656  54.394 115.233  1.00 34.46           H  
ATOM   3220  HZ3 LYS A1110      -3.250  54.653 113.670  1.00 34.46           H  
ATOM   3221  N   SER A1111       2.060  59.402 115.511  1.00 27.94           N  
ATOM   3222  CA  SER A1111       2.022  60.453 116.541  1.00 31.31           C  
ATOM   3223  C   SER A1111       0.581  61.002 116.676  1.00 33.18           C  
ATOM   3224  O   SER A1111      -0.315  60.708 115.872  1.00 32.61           O  
ATOM   3225  CB  SER A1111       2.974  61.582 116.131  1.00 30.89           C  
ATOM   3226  OG  SER A1111       3.204  62.567 117.130  1.00 35.44           O  
ATOM   3227  H   SER A1111       1.525  59.590 114.675  1.00 27.94           H  
ATOM   3228  HA  SER A1111       2.325  60.036 117.509  1.00 31.31           H  
ATOM   3229  HB2 SER A1111       2.603  62.086 115.241  1.00 30.89           H  
ATOM   3230  HB3 SER A1111       3.952  61.164 115.869  1.00 30.89           H  
ATOM   3231  HG  SER A1111       2.358  63.028 117.307  1.00 35.44           H  
ATOM   3232  N   LEU A1112       0.355  61.752 117.762  1.00 35.99           N  
ATOM   3233  CA  LEU A1112      -0.896  62.474 118.043  1.00 38.57           C  
ATOM   3234  C   LEU A1112      -0.962  63.821 117.256  1.00 40.61           C  
ATOM   3235  O   LEU A1112       0.045  64.332 116.777  1.00 40.77           O  
ATOM   3236  CB  LEU A1112      -0.985  62.825 119.544  1.00 38.13           C  
ATOM   3237  CG  LEU A1112      -0.936  61.654 120.540  1.00 39.72           C  
ATOM   3238  CD1 LEU A1112      -0.904  62.205 121.969  1.00 39.22           C  
ATOM   3239  CD2 LEU A1112      -2.138  60.732 120.409  1.00 36.14           C  
ATOM   3240  H   LEU A1112       1.050  61.801 118.494  1.00 35.99           H  
ATOM   3241  HA  LEU A1112      -1.738  61.849 117.725  1.00 38.57           H  
ATOM   3242  HB2 LEU A1112      -0.165  63.518 119.781  1.00 38.13           H  
ATOM   3243  HB3 LEU A1112      -1.904  63.386 119.730  1.00 38.13           H  
ATOM   3244  HG  LEU A1112      -0.027  61.064 120.379  1.00 39.72           H  
ATOM   3245 HD11 LEU A1112      -0.087  62.920 122.100  1.00 39.22           H  
ATOM   3246 HD12 LEU A1112      -1.840  62.715 122.223  1.00 39.22           H  
ATOM   3247 HD13 LEU A1112      -0.763  61.392 122.687  1.00 39.22           H  
ATOM   3248 HD21 LEU A1112      -3.052  61.270 120.663  1.00 36.14           H  
ATOM   3249 HD22 LEU A1112      -2.239  60.332 119.398  1.00 36.14           H  
ATOM   3250 HD23 LEU A1112      -2.053  59.894 121.106  1.00 36.14           H  
ATOM   3251  N   ASN A1113      -2.164  64.397 117.259  1.00 41.78           N  
ATOM   3252  CA  ASN A1113      -2.410  65.802 116.923  1.00 43.78           C  
ATOM   3253  C   ASN A1113      -2.530  66.590 118.249  1.00 44.47           C  
ATOM   3254  O   ASN A1113      -2.028  67.718 118.351  1.00 45.41           O  
ATOM   3255  CB  ASN A1113      -3.694  66.034 116.126  1.00 44.38           C  
ATOM   3256  CG  ASN A1113      -3.467  66.170 114.629  1.00 44.45           C  
ATOM   3257  OD1 ASN A1113      -2.374  66.452 114.134  1.00 46.46           O  
ATOM   3258  ND2 ASN A1113      -4.560  66.002 113.902  1.00 46.43           N  
ATOM   3259  H   ASN A1113      -2.953  63.860 117.589  1.00 41.78           H  
ATOM   3260  HA  ASN A1113      -1.527  66.198 116.410  1.00 43.78           H  
ATOM   3261  HB2 ASN A1113      -4.165  66.980 116.429  1.00 44.38           H  
ATOM   3262  HB3 ASN A1113      -4.430  65.251 116.330  1.00 44.38           H  
ATOM   3263 HD21 ASN A1113      -4.519  66.105 112.898  1.00 46.43           H  
ATOM   3264 HD22 ASN A1113      -5.434  65.771 114.351  1.00 46.43           H  
ATOM   3265  N   ARG A1114      -3.215  65.983 119.219  1.00 44.79           N  
ATOM   3266  CA  ARG A1114      -3.541  66.586 120.498  1.00 44.77           C  
ATOM   3267  C   ARG A1114      -2.433  66.220 121.498  1.00 44.15           C  
ATOM   3268  O   ARG A1114      -1.581  65.326 121.384  1.00 43.85           O  
ATOM   3269  CB  ARG A1114      -4.901  66.106 121.028  1.00 44.55           C  
ATOM   3270  CG  ARG A1114      -6.082  66.822 120.358  1.00 44.66           C  
ATOM   3271  CD  ARG A1114      -7.427  66.258 120.838  1.00 44.56           C  
ATOM   3272  NE  ARG A1114      -7.725  64.987 120.171  1.00 44.52           N  
ATOM   3273  CZ  ARG A1114      -8.679  64.110 120.476  1.00 44.49           C  
ATOM   3274  NH1 ARG A1114      -8.814  63.007 119.753  1.00 44.46           N  
ATOM   3275  NH2 ARG A1114      -9.500  64.326 121.499  1.00 44.46           N1+
ATOM   3276  H   ARG A1114      -3.398  64.995 119.109  1.00 44.79           H  
ATOM   3277  HA  ARG A1114      -3.535  67.678 120.396  1.00 44.77           H  
ATOM   3278  HB2 ARG A1114      -4.992  65.021 120.899  1.00 44.55           H  
ATOM   3279  HB3 ARG A1114      -4.970  66.284 122.108  1.00 44.55           H  
ATOM   3280  HG2 ARG A1114      -6.009  66.744 119.267  1.00 44.66           H  
ATOM   3281  HG3 ARG A1114      -6.036  67.887 120.614  1.00 44.66           H  
ATOM   3282  HD2 ARG A1114      -8.228  66.960 120.588  1.00 44.56           H  
ATOM   3283  HD3 ARG A1114      -7.377  66.106 121.913  1.00 44.56           H  
ATOM   3284  HE  ARG A1114      -7.128  64.775 119.386  1.00 44.52           H  
ATOM   3285 HH11 ARG A1114      -8.194  62.835 118.975  1.00 44.46           H  
ATOM   3286 HH12 ARG A1114      -9.536  62.338 119.982  1.00 44.46           H  
ATOM   3287 HH21 ARG A1114      -9.404  65.164 122.055  1.00 44.46           H  
ATOM   3288 HH22 ARG A1114     -10.220  63.653 121.720  1.00 44.46           H  
ATOM   3289  N   ILE A1115      -2.445  66.915 122.722  1.00  0.00           N  
ATOM   3290  CA  ILE A1115      -1.538  66.584 123.829  1.00  0.00           C  
ATOM   3291  C   ILE A1115      -2.355  65.652 124.777  1.00  0.00           C  
ATOM   3292  O   ILE A1115      -3.087  64.766 124.326  1.00  0.00           O  
ATOM   3293  CB  ILE A1115      -0.861  67.858 124.402  1.00  0.00           C  
ATOM   3294  CG2 ILE A1115       0.313  68.250 123.486  1.00  0.00           C  
ATOM   3295  CG1 ILE A1115      -1.762  69.104 124.573  1.00  0.00           C  
ATOM   3296  CD1 ILE A1115      -2.957  68.939 125.497  1.00  0.00           C  
ATOM   3297  H   ILE A1115      -3.148  67.621 122.886  1.00  0.00           H  
ATOM   3298  HA  ILE A1115      -0.742  65.924 123.460  1.00  0.00           H  
ATOM   3299  HB  ILE A1115      -0.407  67.627 125.372  1.00  0.00           H  
ATOM   3300 HG12 ILE A1115      -1.148  69.922 124.973  1.00  0.00           H  
ATOM   3301 HG13 ILE A1115      -2.115  69.454 123.595  1.00  0.00           H  
ATOM   3302 HG21 ILE A1115       1.039  67.434 123.424  1.00  0.00           H  
ATOM   3303 HG22 ILE A1115      -0.027  68.485 122.472  1.00  0.00           H  
ATOM   3304 HG23 ILE A1115       0.839  69.128 123.878  1.00  0.00           H  
ATOM   3305 HD11 ILE A1115      -3.659  68.186 125.129  1.00  0.00           H  
ATOM   3306 HD12 ILE A1115      -2.640  68.672 126.509  1.00  0.00           H  
ATOM   3307 HD13 ILE A1115      -3.504  69.886 125.566  1.00  0.00           H  
ATOM   3308  N   THR A1116      -2.282  65.900 126.131  1.00  0.00           N  
ATOM   3309  CA  THR A1116      -2.984  65.119 127.159  1.00  0.00           C  
ATOM   3310  C   THR A1116      -4.514  65.310 127.018  1.00  0.00           C  
ATOM   3311  O   THR A1116      -5.159  66.090 127.711  1.00  0.00           O  
ATOM   3312  CB  THR A1116      -2.533  65.591 128.562  1.00  0.00           C  
ATOM   3313  CG2 THR A1116      -3.120  64.765 129.702  1.00  0.00           C  
ATOM   3314  OG1 THR A1116      -1.100  65.574 128.641  1.00  0.00           O  
ATOM   3315  H   THR A1116      -1.691  66.652 126.454  1.00  0.00           H  
ATOM   3316  HA  THR A1116      -2.727  64.065 127.002  1.00  0.00           H  
ATOM   3317  HB  THR A1116      -2.819  66.640 128.710  1.00  0.00           H  
ATOM   3318 HG21 THR A1116      -4.191  64.945 129.827  1.00  0.00           H  
ATOM   3319 HG22 THR A1116      -2.983  63.696 129.524  1.00  0.00           H  
ATOM   3320 HG23 THR A1116      -2.620  65.001 130.648  1.00  0.00           H  
ATOM   3321  HG1 THR A1116      -0.823  64.646 128.831  1.00  0.00           H  
ATOM   3322  N   ASP A1117      -5.071  64.558 126.008  1.00  0.00           N  
ATOM   3323  CA  ASP A1117      -6.504  64.376 125.841  1.00  0.00           C  
ATOM   3324  C   ASP A1117      -6.705  62.847 125.833  1.00  0.00           C  
ATOM   3325  O   ASP A1117      -6.078  62.060 125.116  1.00  0.00           O  
ATOM   3326  CB  ASP A1117      -6.992  65.011 124.557  1.00  0.00           C  
ATOM   3327  CG  ASP A1117      -8.492  64.962 124.413  1.00  0.00           C  
ATOM   3328  OD1 ASP A1117      -9.055  65.650 123.562  1.00  0.00           O  
ATOM   3329  OD2 ASP A1117      -9.157  64.048 125.180  1.00  0.00           O1-
ATOM   3330  H   ASP A1117      -4.444  64.134 125.339  1.00  0.00           H  
ATOM   3331  HA  ASP A1117      -7.016  64.817 126.703  1.00  0.00           H  
ATOM   3332  HB2 ASP A1117      -6.555  64.508 123.685  1.00  0.00           H  
ATOM   3333  HB3 ASP A1117      -6.676  66.061 124.515  1.00  0.00           H  
ATOM   3334  N   ILE A1118      -7.696  62.383 126.722  1.00 51.63           N  
ATOM   3335  CA  ILE A1118      -8.014  60.998 127.003  1.00 51.92           C  
ATOM   3336  C   ILE A1118      -8.602  60.429 125.686  1.00 52.02           C  
ATOM   3337  O   ILE A1118      -8.487  59.228 125.397  1.00 52.47           O  
ATOM   3338  CB  ILE A1118      -9.020  60.904 128.173  1.00 51.92           C  
ATOM   3339  CG1 ILE A1118      -8.423  61.522 129.460  1.00 51.93           C  
ATOM   3340  CG2 ILE A1118      -9.448  59.451 128.419  1.00 51.91           C  
ATOM   3341  CD1 ILE A1118      -9.465  61.794 130.538  1.00 51.93           C  
ATOM   3342  H   ILE A1118      -8.184  63.200 127.060  1.00 51.63           H  
ATOM   3343  HA  ILE A1118      -7.078  60.468 127.216  1.00 51.92           H  
ATOM   3344  HB  ILE A1118      -9.920  61.474 127.904  1.00 51.92           H  
ATOM   3345 HG12 ILE A1118      -7.640  60.868 129.861  1.00 51.93           H  
ATOM   3346 HG13 ILE A1118      -7.938  62.479 129.239  1.00 51.93           H  
ATOM   3347 HG21 ILE A1118      -9.963  59.033 127.548  1.00 51.91           H  
ATOM   3348 HG22 ILE A1118      -8.582  58.816 128.636  1.00 51.91           H  
ATOM   3349 HG23 ILE A1118     -10.147  59.373 129.256  1.00 51.91           H  
ATOM   3350 HD11 ILE A1118     -10.232  62.483 130.170  1.00 51.93           H  
ATOM   3351 HD12 ILE A1118      -9.960  60.880 130.874  1.00 51.93           H  
ATOM   3352 HD13 ILE A1118      -8.990  62.254 131.410  1.00 51.93           H  
ATOM   3353  N   GLY A1119      -9.301  61.304 124.946  1.00 51.64           N  
ATOM   3354  CA  GLY A1119      -9.984  60.999 123.712  1.00 50.40           C  
ATOM   3355  C   GLY A1119      -9.081  60.999 122.470  1.00 49.41           C  
ATOM   3356  O   GLY A1119      -9.572  60.902 121.352  1.00 49.42           O  
ATOM   3357  H   GLY A1119      -9.360  62.256 125.278  1.00 51.64           H  
ATOM   3358  HA2 GLY A1119     -10.442  60.008 123.795  1.00 50.40           H  
ATOM   3359  HA3 GLY A1119     -10.765  61.752 123.571  1.00 50.40           H  
ATOM   3360  N   GLU A1120      -7.768  60.969 122.701  1.00 48.32           N  
ATOM   3361  CA  GLU A1120      -6.771  60.599 121.695  1.00 47.00           C  
ATOM   3362  C   GLU A1120      -5.822  59.561 122.340  1.00 45.55           C  
ATOM   3363  O   GLU A1120      -5.547  58.526 121.740  1.00 44.74           O  
ATOM   3364  CB  GLU A1120      -6.006  61.807 121.125  1.00 47.27           C  
ATOM   3365  CG  GLU A1120      -5.673  61.618 119.635  1.00 47.08           C  
ATOM   3366  CD  GLU A1120      -5.410  62.935 118.939  1.00 47.09           C  
ATOM   3367  OE1 GLU A1120      -4.240  63.309 118.707  1.00 47.08           O  
ATOM   3368  OE2 GLU A1120      -6.412  63.604 118.605  1.00 47.06           O1-
ATOM   3369  H   GLU A1120      -7.444  61.158 123.639  1.00 48.32           H  
ATOM   3370  HA  GLU A1120      -7.305  60.076 120.893  1.00 47.00           H  
ATOM   3371  HB2 GLU A1120      -6.595  62.716 121.264  1.00 47.27           H  
ATOM   3372  HB3 GLU A1120      -5.076  61.981 121.680  1.00 47.27           H  
ATOM   3373  HG2 GLU A1120      -6.521  61.152 119.118  1.00 47.08           H  
ATOM   3374  HG3 GLU A1120      -4.833  60.932 119.501  1.00 47.08           H  
ATOM   3375  N   VAL A1121      -5.259  59.885 123.502  1.00 44.60           N  
ATOM   3376  CA  VAL A1121      -4.197  59.085 124.127  1.00 43.66           C  
ATOM   3377  C   VAL A1121      -4.665  57.634 124.409  1.00 43.63           C  
ATOM   3378  O   VAL A1121      -3.874  56.694 124.245  1.00 43.09           O  
ATOM   3379  CB  VAL A1121      -3.668  59.757 125.421  1.00 43.65           C  
ATOM   3380  CG1 VAL A1121      -2.694  58.859 126.195  1.00 43.10           C  
ATOM   3381  CG2 VAL A1121      -2.947  61.075 125.109  1.00 44.22           C  
ATOM   3382  H   VAL A1121      -5.497  60.772 123.923  1.00 44.60           H  
ATOM   3383  HA  VAL A1121      -3.388  59.018 123.389  1.00 43.66           H  
ATOM   3384  HB  VAL A1121      -4.517  59.979 126.082  1.00 43.65           H  
ATOM   3385 HG11 VAL A1121      -3.197  57.975 126.596  1.00 43.10           H  
ATOM   3386 HG12 VAL A1121      -1.868  58.526 125.558  1.00 43.10           H  
ATOM   3387 HG13 VAL A1121      -2.266  59.396 127.047  1.00 43.10           H  
ATOM   3388 HG21 VAL A1121      -2.019  60.890 124.561  1.00 44.22           H  
ATOM   3389 HG22 VAL A1121      -3.559  61.754 124.510  1.00 44.22           H  
ATOM   3390 HG23 VAL A1121      -2.687  61.598 126.037  1.00 44.22           H  
ATOM   3391  N   SER A1122      -5.876  57.477 124.942  1.00 42.77           N  
ATOM   3392  CA  SER A1122      -6.332  56.147 125.380  1.00 43.09           C  
ATOM   3393  C   SER A1122      -6.589  55.251 124.138  1.00 42.28           C  
ATOM   3394  O   SER A1122      -6.348  54.050 124.161  1.00 42.90           O  
ATOM   3395  CB  SER A1122      -7.568  56.226 126.284  1.00 43.18           C  
ATOM   3396  OG  SER A1122      -7.608  55.108 127.170  1.00 44.40           O  
ATOM   3397  H   SER A1122      -6.458  58.292 125.071  1.00 42.77           H  
ATOM   3398  HA  SER A1122      -5.501  55.683 125.927  1.00 43.09           H  
ATOM   3399  HB2 SER A1122      -8.499  56.248 125.710  1.00 43.18           H  
ATOM   3400  HB3 SER A1122      -7.520  57.127 126.905  1.00 43.18           H  
ATOM   3401  HG  SER A1122      -8.070  55.389 127.985  1.00 44.40           H  
ATOM   3402  N   GLN A1123      -7.100  55.877 123.084  1.00 41.67           N  
ATOM   3403  CA  GLN A1123      -7.366  55.186 121.818  1.00 41.54           C  
ATOM   3404  C   GLN A1123      -5.999  54.847 121.177  1.00 40.39           C  
ATOM   3405  O   GLN A1123      -5.835  53.773 120.593  1.00 40.98           O  
ATOM   3406  CB  GLN A1123      -8.225  56.062 120.898  1.00 41.92           C  
ATOM   3407  CG  GLN A1123      -8.370  55.544 119.466  1.00 45.75           C  
ATOM   3408  CD  GLN A1123      -9.186  54.283 119.315  1.00 50.41           C  
ATOM   3409  OE1 GLN A1123      -9.923  53.851 120.226  1.00 53.12           O  
ATOM   3410  NE2 GLN A1123      -9.104  53.697 118.119  1.00 51.60           N  
ATOM   3411  H   GLN A1123      -7.289  56.866 123.170  1.00 41.67           H  
ATOM   3412  HA  GLN A1123      -7.874  54.243 122.049  1.00 41.54           H  
ATOM   3413  HB2 GLN A1123      -9.216  56.189 121.352  1.00 41.92           H  
ATOM   3414  HB3 GLN A1123      -7.791  57.068 120.845  1.00 41.92           H  
ATOM   3415  HG2 GLN A1123      -7.390  55.396 119.003  1.00 45.75           H  
ATOM   3416  HG3 GLN A1123      -8.894  56.307 118.880  1.00 45.75           H  
ATOM   3417 HE21 GLN A1123      -8.496  54.079 117.409  1.00 51.60           H  
ATOM   3418 HE22 GLN A1123      -9.652  52.871 117.923  1.00 51.60           H  
ATOM   3419  N   PHE A1124      -5.082  55.818 121.210  1.00 38.47           N  
ATOM   3420  CA  PHE A1124      -3.747  55.695 120.606  1.00 36.49           C  
ATOM   3421  C   PHE A1124      -2.984  54.495 121.208  1.00 35.33           C  
ATOM   3422  O   PHE A1124      -2.353  53.735 120.502  1.00 34.75           O  
ATOM   3423  CB  PHE A1124      -2.984  57.000 120.836  1.00 36.46           C  
ATOM   3424  CG  PHE A1124      -1.605  57.103 120.253  1.00 35.95           C  
ATOM   3425  CD1 PHE A1124      -1.425  57.577 118.947  1.00 35.60           C  
ATOM   3426  CD2 PHE A1124      -0.483  56.868 121.039  1.00 36.47           C  
ATOM   3427  CE1 PHE A1124      -0.141  57.821 118.447  1.00 33.05           C  
ATOM   3428  CE2 PHE A1124       0.825  57.106 120.519  1.00 35.67           C  
ATOM   3429  CZ  PHE A1124       0.973  57.579 119.236  1.00 32.52           C  
ATOM   3430  H   PHE A1124      -5.342  56.707 121.612  1.00 38.47           H  
ATOM   3431  HA  PHE A1124      -3.889  55.502 119.536  1.00 36.49           H  
ATOM   3432  HB2 PHE A1124      -3.572  57.831 120.426  1.00 36.46           H  
ATOM   3433  HB3 PHE A1124      -2.915  57.210 121.910  1.00 36.46           H  
ATOM   3434  HD1 PHE A1124      -2.286  57.757 118.319  1.00 35.60           H  
ATOM   3435  HD2 PHE A1124      -0.602  56.503 122.049  1.00 36.47           H  
ATOM   3436  HE1 PHE A1124      -0.017  58.199 117.443  1.00 33.05           H  
ATOM   3437  HE2 PHE A1124       1.694  56.916 121.131  1.00 35.67           H  
ATOM   3438  HZ  PHE A1124       1.962  57.763 118.842  1.00 32.52           H  
ATOM   3439  N   LEU A1125      -3.039  54.374 122.534  1.00 34.66           N  
ATOM   3440  CA  LEU A1125      -2.357  53.281 123.217  1.00 33.95           C  
ATOM   3441  C   LEU A1125      -3.094  51.950 122.945  1.00 33.90           C  
ATOM   3442  O   LEU A1125      -2.452  50.904 122.826  1.00 33.11           O  
ATOM   3443  CB  LEU A1125      -2.232  53.538 124.719  1.00 34.48           C  
ATOM   3444  CG  LEU A1125      -1.222  54.653 125.069  1.00 35.06           C  
ATOM   3445  CD1 LEU A1125      -1.332  54.997 126.553  1.00 35.14           C  
ATOM   3446  CD2 LEU A1125       0.220  54.261 124.738  1.00 36.75           C  
ATOM   3447  H   LEU A1125      -3.570  55.055 123.059  1.00 34.66           H  
ATOM   3448  HA  LEU A1125      -1.368  53.168 122.758  1.00 33.95           H  
ATOM   3449  HB2 LEU A1125      -3.219  53.802 125.122  1.00 34.48           H  
ATOM   3450  HB3 LEU A1125      -1.933  52.611 125.228  1.00 34.48           H  
ATOM   3451  HG  LEU A1125      -1.466  55.557 124.499  1.00 35.06           H  
ATOM   3452 HD11 LEU A1125      -2.346  55.326 126.796  1.00 35.14           H  
ATOM   3453 HD12 LEU A1125      -1.094  54.130 127.180  1.00 35.14           H  
ATOM   3454 HD13 LEU A1125      -0.647  55.808 126.819  1.00 35.14           H  
ATOM   3455 HD21 LEU A1125       0.494  53.316 125.220  1.00 36.75           H  
ATOM   3456 HD22 LEU A1125       0.369  54.150 123.661  1.00 36.75           H  
ATOM   3457 HD23 LEU A1125       0.920  55.030 125.081  1.00 36.75           H  
ATOM   3458  N   THR A1126      -4.421  52.001 122.881  1.00 33.84           N  
ATOM   3459  CA  THR A1126      -5.222  50.803 122.593  1.00 33.55           C  
ATOM   3460  C   THR A1126      -4.887  50.325 121.159  1.00 32.77           C  
ATOM   3461  O   THR A1126      -4.733  49.121 120.927  1.00 30.58           O  
ATOM   3462  CB  THR A1126      -6.729  51.064 122.760  1.00 34.44           C  
ATOM   3463  OG1 THR A1126      -7.010  51.387 124.128  1.00 37.14           O  
ATOM   3464  CG2 THR A1126      -7.581  49.847 122.420  1.00 34.14           C  
ATOM   3465  H   THR A1126      -4.881  52.886 123.035  1.00 33.84           H  
ATOM   3466  HA  THR A1126      -4.892  50.027 123.295  1.00 33.55           H  
ATOM   3467  HB  THR A1126      -7.059  51.906 122.142  1.00 34.44           H  
ATOM   3468 HG21 THR A1126      -7.526  49.599 121.357  1.00 34.14           H  
ATOM   3469 HG22 THR A1126      -7.269  48.974 123.004  1.00 34.14           H  
ATOM   3470 HG23 THR A1126      -8.631  50.034 122.671  1.00 34.14           H  
ATOM   3471  HG1 THR A1126      -6.738  52.320 124.271  1.00 37.14           H  
ATOM   3472  N   GLU A1127      -4.788  51.300 120.232  1.00 32.39           N  
ATOM   3473  CA  GLU A1127      -4.461  51.030 118.841  1.00 32.34           C  
ATOM   3474  C   GLU A1127      -3.061  50.382 118.745  1.00 31.60           C  
ATOM   3475  O   GLU A1127      -2.835  49.497 117.926  1.00 31.74           O  
ATOM   3476  CB  GLU A1127      -4.458  52.315 117.996  1.00 32.89           C  
ATOM   3477  CG  GLU A1127      -5.844  52.682 117.471  1.00 32.57           C  
ATOM   3478  CD  GLU A1127      -5.867  53.854 116.510  1.00 35.28           C  
ATOM   3479  OE1 GLU A1127      -4.789  54.266 116.030  1.00 34.47           O  
ATOM   3480  OE2 GLU A1127      -6.974  54.336 116.212  1.00 39.34           O1-
ATOM   3481  H   GLU A1127      -4.953  52.250 120.533  1.00 32.39           H  
ATOM   3482  HA  GLU A1127      -5.183  50.296 118.461  1.00 32.34           H  
ATOM   3483  HB2 GLU A1127      -4.060  53.157 118.574  1.00 32.89           H  
ATOM   3484  HB3 GLU A1127      -3.764  52.197 117.158  1.00 32.89           H  
ATOM   3485  HG2 GLU A1127      -6.501  52.907 118.315  1.00 32.57           H  
ATOM   3486  HG3 GLU A1127      -6.283  51.826 116.947  1.00 32.57           H  
ATOM   3487  N   GLY A1128      -2.109  50.945 119.500  1.00 31.21           N  
ATOM   3488  CA  GLY A1128      -0.739  50.480 119.469  1.00 30.94           C  
ATOM   3489  C   GLY A1128      -0.551  49.081 120.064  1.00 31.16           C  
ATOM   3490  O   GLY A1128       0.267  48.287 119.546  1.00 30.17           O  
ATOM   3491  H   GLY A1128      -2.334  51.758 120.055  1.00 31.21           H  
ATOM   3492  HA2 GLY A1128      -0.398  50.470 118.428  1.00 30.94           H  
ATOM   3493  HA3 GLY A1128      -0.129  51.186 120.041  1.00 30.94           H  
ATOM   3494  N   ILE A1129      -1.202  48.805 121.189  1.00 31.70           N  
ATOM   3495  CA  ILE A1129      -1.001  47.529 121.879  1.00 32.01           C  
ATOM   3496  C   ILE A1129      -1.642  46.369 121.070  1.00 31.29           C  
ATOM   3497  O   ILE A1129      -1.137  45.246 121.112  1.00 31.75           O  
ATOM   3498  CB  ILE A1129      -1.460  47.597 123.351  1.00 32.22           C  
ATOM   3499  CG1 ILE A1129      -0.571  48.550 124.190  1.00 31.51           C  
ATOM   3500  CG2 ILE A1129      -1.517  46.216 124.018  1.00 33.61           C  
ATOM   3501  CD1 ILE A1129       0.911  48.199 124.242  1.00 30.19           C  
ATOM   3502  H   ILE A1129      -1.822  49.506 121.569  1.00 31.70           H  
ATOM   3503  HA  ILE A1129       0.075  47.316 121.843  1.00 32.01           H  
ATOM   3504  HB  ILE A1129      -2.481  48.002 123.376  1.00 32.22           H  
ATOM   3505 HG12 ILE A1129      -0.654  49.571 123.808  1.00 31.51           H  
ATOM   3506 HG13 ILE A1129      -0.953  48.582 125.217  1.00 31.51           H  
ATOM   3507 HG21 ILE A1129      -2.312  45.602 123.582  1.00 33.61           H  
ATOM   3508 HG22 ILE A1129      -0.572  45.673 123.910  1.00 33.61           H  
ATOM   3509 HG23 ILE A1129      -1.737  46.307 125.087  1.00 33.61           H  
ATOM   3510 HD11 ILE A1129       1.077  47.172 124.575  1.00 30.19           H  
ATOM   3511 HD12 ILE A1129       1.392  48.326 123.269  1.00 30.19           H  
ATOM   3512 HD13 ILE A1129       1.420  48.867 124.943  1.00 30.19           H  
ATOM   3513  N   ILE A1130      -2.754  46.623 120.404  1.00 31.60           N  
ATOM   3514  CA  ILE A1130      -3.409  45.575 119.605  1.00 32.06           C  
ATOM   3515  C   ILE A1130      -2.479  45.135 118.427  1.00 31.63           C  
ATOM   3516  O   ILE A1130      -2.563  43.992 117.955  1.00 32.48           O  
ATOM   3517  CB  ILE A1130      -4.832  46.000 119.163  1.00 32.45           C  
ATOM   3518  CG1 ILE A1130      -5.757  46.100 120.402  1.00 34.25           C  
ATOM   3519  CG2 ILE A1130      -5.442  45.014 118.158  1.00 34.18           C  
ATOM   3520  CD1 ILE A1130      -7.101  46.753 120.109  1.00 35.68           C  
ATOM   3521  H   ILE A1130      -3.171  47.537 120.504  1.00 31.60           H  
ATOM   3522  HA  ILE A1130      -3.488  44.691 120.255  1.00 32.06           H  
ATOM   3523  HB  ILE A1130      -4.769  46.984 118.681  1.00 32.45           H  
ATOM   3524 HG12 ILE A1130      -5.930  45.100 120.819  1.00 34.25           H  
ATOM   3525 HG13 ILE A1130      -5.269  46.676 121.195  1.00 34.25           H  
ATOM   3526 HG21 ILE A1130      -4.836  44.947 117.255  1.00 34.18           H  
ATOM   3527 HG22 ILE A1130      -5.526  44.010 118.587  1.00 34.18           H  
ATOM   3528 HG23 ILE A1130      -6.438  45.331 117.835  1.00 34.18           H  
ATOM   3529 HD11 ILE A1130      -6.970  47.727 119.628  1.00 35.68           H  
ATOM   3530 HD12 ILE A1130      -7.724  46.128 119.463  1.00 35.68           H  
ATOM   3531 HD13 ILE A1130      -7.653  46.906 121.042  1.00 35.68           H  
ATOM   3532  N   MET A1131      -1.570  46.028 118.010  1.00 30.01           N  
ATOM   3533  CA  MET A1131      -0.619  45.758 116.928  1.00 28.40           C  
ATOM   3534  C   MET A1131       0.629  44.975 117.425  1.00 28.81           C  
ATOM   3535  O   MET A1131       1.469  44.575 116.610  1.00 27.05           O  
ATOM   3536  CB  MET A1131      -0.128  47.050 116.266  1.00 28.38           C  
ATOM   3537  CG  MET A1131      -1.222  47.724 115.461  1.00 25.77           C  
ATOM   3538  SD  MET A1131      -0.669  49.334 114.820  1.00 24.78           S  
ATOM   3539  CE  MET A1131       0.101  48.773 113.285  1.00 17.29           C  
ATOM   3540  H   MET A1131      -1.490  46.888 118.533  1.00 30.01           H  
ATOM   3541  HA  MET A1131      -1.112  45.113 116.190  1.00 28.40           H  
ATOM   3542  HB2 MET A1131       0.717  46.831 115.604  1.00 28.38           H  
ATOM   3543  HB3 MET A1131       0.245  47.730 117.037  1.00 28.38           H  
ATOM   3544  HG2 MET A1131      -2.097  47.908 116.088  1.00 25.77           H  
ATOM   3545  HG3 MET A1131      -1.539  47.087 114.630  1.00 25.77           H  
ATOM   3546  HE1 MET A1131       0.957  48.129 113.496  1.00 17.29           H  
ATOM   3547  HE2 MET A1131      -0.630  48.241 112.672  1.00 17.29           H  
ATOM   3548  HE3 MET A1131       0.450  49.642 112.721  1.00 17.29           H  
ATOM   3549  N   LYS A1132       0.697  44.764 118.743  1.00 29.58           N  
ATOM   3550  CA  LYS A1132       1.880  44.197 119.372  1.00 30.85           C  
ATOM   3551  C   LYS A1132       1.735  42.662 119.415  1.00 31.74           C  
ATOM   3552  O   LYS A1132       2.661  41.930 119.126  1.00 33.84           O  
ATOM   3553  CB  LYS A1132       2.045  44.746 120.792  1.00 31.79           C  
ATOM   3554  CG  LYS A1132       3.461  44.543 121.344  1.00 31.07           C  
ATOM   3555  CD  LYS A1132       3.444  44.101 122.810  1.00 30.94           C  
ATOM   3556  CE  LYS A1132       3.315  42.587 122.933  1.00 30.90           C  
ATOM   3557  NZ  LYS A1132       2.449  42.250 124.057  1.00 30.88           N1+
ATOM   3558  H   LYS A1132      -0.124  44.936 119.305  1.00 29.58           H  
ATOM   3559  HA  LYS A1132       2.753  44.444 118.757  1.00 30.85           H  
ATOM   3560  HB2 LYS A1132       1.830  45.822 120.797  1.00 31.79           H  
ATOM   3561  HB3 LYS A1132       1.305  44.292 121.460  1.00 31.79           H  
ATOM   3562  HG2 LYS A1132       4.041  43.831 120.745  1.00 31.07           H  
ATOM   3563  HG3 LYS A1132       3.983  45.501 121.267  1.00 31.07           H  
ATOM   3564  HD2 LYS A1132       2.655  44.634 123.355  1.00 30.94           H  
ATOM   3565  HD3 LYS A1132       4.389  44.397 123.273  1.00 30.94           H  
ATOM   3566  HE2 LYS A1132       4.286  42.118 123.120  1.00 30.90           H  
ATOM   3567  HE3 LYS A1132       2.873  42.132 122.044  1.00 30.90           H  
ATOM   3568  HZ1 LYS A1132       2.787  42.505 124.998  1.00 30.88           H  
ATOM   3569  HZ2 LYS A1132       1.482  42.624 123.900  1.00 30.88           H  
ATOM   3570  HZ3 LYS A1132       2.206  41.234 124.020  1.00 30.88           H  
ATOM   3571  N   ASP A1133       0.595  42.204 119.918  1.00 31.57           N  
ATOM   3572  CA  ASP A1133       0.381  40.786 120.242  1.00 32.00           C  
ATOM   3573  C   ASP A1133      -0.165  40.012 119.021  1.00 31.56           C  
ATOM   3574  O   ASP A1133      -0.116  38.758 118.985  1.00 31.68           O  
ATOM   3575  CB  ASP A1133      -0.556  40.626 121.435  1.00 32.85           C  
ATOM   3576  CG  ASP A1133       0.241  41.044 122.641  1.00 35.61           C  
ATOM   3577  OD1 ASP A1133       1.071  40.244 123.132  1.00 37.69           O  
ATOM   3578  OD2 ASP A1133       0.105  42.226 123.051  1.00 38.06           O1-
ATOM   3579  H   ASP A1133      -0.168  42.839 120.104  1.00 31.57           H  
ATOM   3580  HA  ASP A1133       1.361  40.339 120.458  1.00 32.00           H  
ATOM   3581  HB2 ASP A1133      -0.877  39.586 121.558  1.00 32.85           H  
ATOM   3582  HB3 ASP A1133      -1.458  41.240 121.329  1.00 32.85           H  
ATOM   3583  N   PHE A1134      -0.783  40.709 118.069  1.00 29.84           N  
ATOM   3584  CA  PHE A1134      -1.284  40.063 116.846  1.00 28.82           C  
ATOM   3585  C   PHE A1134      -0.091  39.950 115.867  1.00 27.56           C  
ATOM   3586  O   PHE A1134       0.078  40.721 114.927  1.00 28.45           O  
ATOM   3587  CB  PHE A1134      -2.443  40.835 116.190  1.00 27.46           C  
ATOM   3588  CG  PHE A1134      -3.832  40.634 116.776  1.00 25.26           C  
ATOM   3589  CD1 PHE A1134      -4.061  40.284 118.100  1.00 23.24           C  
ATOM   3590  CD2 PHE A1134      -4.939  40.814 115.912  1.00 21.85           C  
ATOM   3591  CE1 PHE A1134      -5.356  40.180 118.583  1.00 23.74           C  
ATOM   3592  CE2 PHE A1134      -6.230  40.701 116.387  1.00 23.11           C  
ATOM   3593  CZ  PHE A1134      -6.442  40.379 117.743  1.00 24.29           C  
ATOM   3594  H   PHE A1134      -0.921  41.706 118.155  1.00 29.84           H  
ATOM   3595  HA  PHE A1134      -1.608  39.040 117.079  1.00 28.82           H  
ATOM   3596  HB2 PHE A1134      -2.228  41.911 116.186  1.00 27.46           H  
ATOM   3597  HB3 PHE A1134      -2.496  40.524 115.137  1.00 27.46           H  
ATOM   3598  HD1 PHE A1134      -3.226  40.092 118.756  1.00 23.24           H  
ATOM   3599  HD2 PHE A1134      -4.771  41.042 114.870  1.00 21.85           H  
ATOM   3600  HE1 PHE A1134      -5.521  39.941 119.624  1.00 23.74           H  
ATOM   3601  HE2 PHE A1134      -7.070  40.857 115.726  1.00 23.11           H  
ATOM   3602  HZ  PHE A1134      -7.447  40.289 118.127  1.00 24.29           H  
ATOM   3603  N   SER A1135       0.819  39.053 116.194  1.00 27.92           N  
ATOM   3604  CA  SER A1135       1.980  38.759 115.363  1.00 26.84           C  
ATOM   3605  C   SER A1135       1.621  37.719 114.284  1.00 25.36           C  
ATOM   3606  O   SER A1135       1.218  36.588 114.601  1.00 24.69           O  
ATOM   3607  CB  SER A1135       3.135  38.193 116.204  1.00 28.98           C  
ATOM   3608  OG  SER A1135       2.725  37.079 116.998  1.00 31.94           O  
ATOM   3609  H   SER A1135       0.795  38.596 117.095  1.00 27.92           H  
ATOM   3610  HA  SER A1135       2.319  39.685 114.884  1.00 26.84           H  
ATOM   3611  HB2 SER A1135       3.507  38.959 116.893  1.00 28.98           H  
ATOM   3612  HB3 SER A1135       3.967  37.872 115.569  1.00 28.98           H  
ATOM   3613  HG  SER A1135       2.272  36.443 116.410  1.00 31.94           H  
ATOM   3614  N   HIS A1136       1.812  38.117 113.025  1.00 22.51           N  
ATOM   3615  CA  HIS A1136       1.702  37.254 111.838  1.00 20.09           C  
ATOM   3616  C   HIS A1136       2.261  38.073 110.655  1.00 18.88           C  
ATOM   3617  O   HIS A1136       1.996  39.268 110.580  1.00 18.63           O  
ATOM   3618  CB  HIS A1136       0.248  36.884 111.546  1.00 19.61           C  
ATOM   3619  CG  HIS A1136       0.095  35.907 110.445  1.00 18.72           C  
ATOM   3620  ND1 HIS A1136      -0.083  36.297 109.136  1.00 13.66           N  
ATOM   3621  CD2 HIS A1136       0.061  34.546 110.455  1.00 11.88           C  
ATOM   3622  CE1 HIS A1136      -0.180  35.210 108.379  1.00 12.87           C  
ATOM   3623  NE2 HIS A1136      -0.102  34.142 109.158  1.00 14.21           N  
ATOM   3624  H   HIS A1136       2.047  39.084 112.852  1.00 22.51           H  
ATOM   3625  HA  HIS A1136       2.312  36.366 112.031  1.00 20.09           H  
ATOM   3626  HB2 HIS A1136      -0.334  37.782 111.316  1.00 19.61           H  
ATOM   3627  HB3 HIS A1136      -0.194  36.457 112.446  1.00 19.61           H  
ATOM   3628  HD2 HIS A1136       0.147  33.906 111.321  1.00 11.88           H  
ATOM   3629  HE2 HIS A1136      -0.156  33.184 108.845  1.00 14.21           H  
ATOM   3630  HE1 HIS A1136      -0.301  35.198 107.306  1.00 12.87           H  
ATOM   3631  N   PRO A1137       3.004  37.455 109.716  1.00 17.71           N  
ATOM   3632  CA  PRO A1137       3.566  38.213 108.600  1.00 17.25           C  
ATOM   3633  C   PRO A1137       2.576  38.867 107.609  1.00 17.12           C  
ATOM   3634  O   PRO A1137       3.017  39.698 106.790  1.00 14.84           O  
ATOM   3635  CB  PRO A1137       4.472  37.218 107.868  1.00 18.32           C  
ATOM   3636  CG  PRO A1137       3.868  35.865 108.221  1.00 18.76           C  
ATOM   3637  CD  PRO A1137       3.429  36.065 109.660  1.00 17.64           C  
ATOM   3638  HA  PRO A1137       4.161  39.036 109.018  1.00 17.25           H  
ATOM   3639  HB2 PRO A1137       4.528  37.375 106.786  1.00 18.32           H  
ATOM   3640  HB3 PRO A1137       5.490  37.279 108.273  1.00 18.32           H  
ATOM   3641  HG2 PRO A1137       4.576  35.040 108.106  1.00 18.76           H  
ATOM   3642  HG3 PRO A1137       2.999  35.668 107.582  1.00 18.76           H  
ATOM   3643  HD2 PRO A1137       4.277  35.958 110.347  1.00 17.64           H  
ATOM   3644  HD3 PRO A1137       2.656  35.367 109.968  1.00 17.64           H  
ATOM   3645  N   ASN A1138       1.282  38.534 107.698  1.00 16.55           N  
ATOM   3646  CA  ASN A1138       0.235  39.153 106.880  1.00 15.69           C  
ATOM   3647  C   ASN A1138      -0.669  40.119 107.709  1.00 15.08           C  
ATOM   3648  O   ASN A1138      -1.740  40.490 107.277  1.00 14.82           O  
ATOM   3649  CB  ASN A1138      -0.642  38.139 106.145  1.00 15.92           C  
ATOM   3650  CG  ASN A1138       0.102  37.378 105.071  1.00 14.59           C  
ATOM   3651  OD1 ASN A1138       0.415  36.210 105.201  1.00 15.17           O  
ATOM   3652  ND2 ASN A1138       0.360  38.078 103.953  1.00 11.20           N  
ATOM   3653  H   ASN A1138       0.984  37.868 108.397  1.00 16.55           H  
ATOM   3654  HA  ASN A1138       0.730  39.796 106.147  1.00 15.69           H  
ATOM   3655  HB2 ASN A1138      -1.485  38.641 105.652  1.00 15.92           H  
ATOM   3656  HB3 ASN A1138      -1.087  37.427 106.845  1.00 15.92           H  
ATOM   3657 HD21 ASN A1138       0.082  39.047 103.888  1.00 11.20           H  
ATOM   3658 HD22 ASN A1138       0.831  37.635 103.177  1.00 11.20           H  
ATOM   3659  N   VAL A1139      -0.151  40.568 108.859  1.00 14.35           N  
ATOM   3660  CA  VAL A1139      -0.773  41.610 109.688  1.00 14.31           C  
ATOM   3661  C   VAL A1139       0.271  42.741 109.866  1.00 15.10           C  
ATOM   3662  O   VAL A1139       1.477  42.506 109.886  1.00 16.70           O  
ATOM   3663  CB  VAL A1139      -1.264  41.022 111.034  1.00 13.44           C  
ATOM   3664  CG1 VAL A1139      -1.831  42.087 111.980  1.00 12.10           C  
ATOM   3665  CG2 VAL A1139      -2.345  39.956 110.802  1.00 13.70           C  
ATOM   3666  H   VAL A1139       0.703  40.156 109.208  1.00 14.35           H  
ATOM   3667  HA  VAL A1139      -1.627  42.027 109.143  1.00 14.31           H  
ATOM   3668  HB  VAL A1139      -0.418  40.541 111.543  1.00 13.44           H  
ATOM   3669 HG11 VAL A1139      -1.050  42.771 112.323  1.00 12.10           H  
ATOM   3670 HG12 VAL A1139      -2.619  42.672 111.493  1.00 12.10           H  
ATOM   3671 HG13 VAL A1139      -2.262  41.624 112.874  1.00 12.10           H  
ATOM   3672 HG21 VAL A1139      -3.218  40.382 110.296  1.00 13.70           H  
ATOM   3673 HG22 VAL A1139      -1.972  39.128 110.192  1.00 13.70           H  
ATOM   3674 HG23 VAL A1139      -2.679  39.531 111.754  1.00 13.70           H  
ATOM   3675  N   LEU A1140      -0.228  43.971 110.011  1.00 16.26           N  
ATOM   3676  CA  LEU A1140       0.639  45.130 110.230  1.00 17.72           C  
ATOM   3677  C   LEU A1140       0.937  45.209 111.745  1.00 17.87           C  
ATOM   3678  O   LEU A1140       0.102  45.624 112.550  1.00 18.10           O  
ATOM   3679  CB  LEU A1140      -0.029  46.420 109.736  1.00 17.20           C  
ATOM   3680  CG  LEU A1140       0.870  47.669 109.850  1.00 14.94           C  
ATOM   3681  CD1 LEU A1140       2.073  47.607 108.909  1.00 10.92           C  
ATOM   3682  CD2 LEU A1140       0.051  48.929 109.568  1.00 11.40           C  
ATOM   3683  H   LEU A1140      -1.227  44.120 110.006  1.00 16.26           H  
ATOM   3684  HA  LEU A1140       1.570  44.962 109.678  1.00 17.72           H  
ATOM   3685  HB2 LEU A1140      -0.330  46.286 108.690  1.00 17.20           H  
ATOM   3686  HB3 LEU A1140      -0.956  46.588 110.301  1.00 17.20           H  
ATOM   3687  HG  LEU A1140       1.253  47.751 110.873  1.00 14.94           H  
ATOM   3688 HD11 LEU A1140       2.759  46.804 109.192  1.00 10.92           H  
ATOM   3689 HD12 LEU A1140       1.757  47.436 107.875  1.00 10.92           H  
ATOM   3690 HD13 LEU A1140       2.642  48.543 108.939  1.00 10.92           H  
ATOM   3691 HD21 LEU A1140      -0.369  48.917 108.559  1.00 11.40           H  
ATOM   3692 HD22 LEU A1140      -0.782  49.014 110.273  1.00 11.40           H  
ATOM   3693 HD23 LEU A1140       0.670  49.826 109.671  1.00 11.40           H  
ATOM   3694  N   SER A1141       2.120  44.726 112.110  1.00 18.86           N  
ATOM   3695  CA  SER A1141       2.577  44.668 113.491  1.00 20.12           C  
ATOM   3696  C   SER A1141       3.322  45.957 113.911  1.00 19.97           C  
ATOM   3697  O   SER A1141       3.807  46.768 113.107  1.00 18.87           O  
ATOM   3698  CB  SER A1141       3.469  43.441 113.724  1.00 20.82           C  
ATOM   3699  OG  SER A1141       4.606  43.438 112.852  1.00 23.73           O  
ATOM   3700  H   SER A1141       2.746  44.370 111.401  1.00 18.86           H  
ATOM   3701  HA  SER A1141       1.690  44.579 114.127  1.00 20.12           H  
ATOM   3702  HB2 SER A1141       2.904  42.527 113.512  1.00 20.82           H  
ATOM   3703  HB3 SER A1141       3.827  43.380 114.758  1.00 20.82           H  
ATOM   3704  HG  SER A1141       5.252  44.057 113.246  1.00 23.73           H  
ATOM   3705  N   LEU A1142       3.454  46.102 115.228  1.00 21.40           N  
ATOM   3706  CA  LEU A1142       4.194  47.192 115.871  1.00 21.12           C  
ATOM   3707  C   LEU A1142       5.717  46.892 115.802  1.00 21.59           C  
ATOM   3708  O   LEU A1142       6.136  45.728 115.731  1.00 20.68           O  
ATOM   3709  CB  LEU A1142       3.769  47.231 117.352  1.00 21.86           C  
ATOM   3710  CG  LEU A1142       3.920  48.584 118.052  1.00 17.13           C  
ATOM   3711  CD1 LEU A1142       2.829  49.562 117.637  1.00 18.83           C  
ATOM   3712  CD2 LEU A1142       3.875  48.377 119.563  1.00 22.02           C  
ATOM   3713  H   LEU A1142       3.024  45.433 115.850  1.00 21.40           H  
ATOM   3714  HA  LEU A1142       3.974  48.125 115.343  1.00 21.12           H  
ATOM   3715  HB2 LEU A1142       2.719  46.930 117.447  1.00 21.86           H  
ATOM   3716  HB3 LEU A1142       4.342  46.470 117.900  1.00 21.86           H  
ATOM   3717  HG  LEU A1142       4.883  49.031 117.802  1.00 17.13           H  
ATOM   3718 HD11 LEU A1142       2.940  49.854 116.592  1.00 18.83           H  
ATOM   3719 HD12 LEU A1142       1.834  49.132 117.756  1.00 18.83           H  
ATOM   3720 HD13 LEU A1142       2.871  50.461 118.257  1.00 18.83           H  
ATOM   3721 HD21 LEU A1142       2.931  47.925 119.881  1.00 22.02           H  
ATOM   3722 HD22 LEU A1142       4.690  47.718 119.878  1.00 22.02           H  
ATOM   3723 HD23 LEU A1142       3.990  49.328 120.087  1.00 22.02           H  
ATOM   3724  N   LEU A1143       6.539  47.938 115.943  1.00 20.37           N  
ATOM   3725  CA  LEU A1143       7.935  47.777 116.378  1.00 20.69           C  
ATOM   3726  C   LEU A1143       8.007  48.120 117.881  1.00 20.74           C  
ATOM   3727  O   LEU A1143       8.610  47.407 118.667  1.00 21.75           O  
ATOM   3728  CB  LEU A1143       8.929  48.661 115.610  1.00 20.67           C  
ATOM   3729  CG  LEU A1143       9.411  48.074 114.270  1.00 19.16           C  
ATOM   3730  CD1 LEU A1143      10.242  49.117 113.517  1.00 19.96           C  
ATOM   3731  CD2 LEU A1143      10.246  46.805 114.452  1.00 21.05           C  
ATOM   3732  H   LEU A1143       6.202  48.879 115.801  1.00 20.37           H  
ATOM   3733  HA  LEU A1143       8.214  46.722 116.305  1.00 20.69           H  
ATOM   3734  HB2 LEU A1143       8.480  49.643 115.428  1.00 20.67           H  
ATOM   3735  HB3 LEU A1143       9.811  48.849 116.238  1.00 20.67           H  
ATOM   3736  HG  LEU A1143       8.541  47.824 113.658  1.00 19.16           H  
ATOM   3737 HD11 LEU A1143       9.651  50.014 113.314  1.00 19.96           H  
ATOM   3738 HD12 LEU A1143      11.123  49.417 114.094  1.00 19.96           H  
ATOM   3739 HD13 LEU A1143      10.586  48.723 112.555  1.00 19.96           H  
ATOM   3740 HD21 LEU A1143      11.097  46.981 115.119  1.00 21.05           H  
ATOM   3741 HD22 LEU A1143       9.652  45.986 114.866  1.00 21.05           H  
ATOM   3742 HD23 LEU A1143      10.639  46.459 113.489  1.00 21.05           H  
ATOM   3743  N   GLY A1144       7.441  49.252 118.269  1.00 21.01           N  
ATOM   3744  CA  GLY A1144       7.438  49.651 119.661  1.00 21.63           C  
ATOM   3745  C   GLY A1144       6.805  51.018 119.901  1.00 22.11           C  
ATOM   3746  O   GLY A1144       6.283  51.664 118.983  1.00 22.28           O  
ATOM   3747  H   GLY A1144       6.957  49.834 117.600  1.00 21.01           H  
ATOM   3748  HA2 GLY A1144       6.846  48.914 120.206  1.00 21.63           H  
ATOM   3749  HA3 GLY A1144       8.462  49.638 120.045  1.00 21.63           H  
ATOM   3750  N   ILE A1145       6.858  51.428 121.167  1.00 23.44           N  
ATOM   3751  CA  ILE A1145       6.290  52.690 121.639  1.00 25.55           C  
ATOM   3752  C   ILE A1145       7.477  53.457 122.252  1.00 27.42           C  
ATOM   3753  O   ILE A1145       8.219  52.924 123.074  1.00 28.43           O  
ATOM   3754  CB  ILE A1145       5.162  52.462 122.676  1.00 25.19           C  
ATOM   3755  CG1 ILE A1145       4.078  51.532 122.086  1.00 24.74           C  
ATOM   3756  CG2 ILE A1145       4.569  53.801 123.136  1.00 23.57           C  
ATOM   3757  CD1 ILE A1145       2.856  51.313 122.963  1.00 24.96           C  
ATOM   3758  H   ILE A1145       7.337  50.857 121.849  1.00 23.44           H  
ATOM   3759  HA  ILE A1145       5.896  53.240 120.781  1.00 25.55           H  
ATOM   3760  HB  ILE A1145       5.592  51.966 123.556  1.00 25.19           H  
ATOM   3761 HG12 ILE A1145       3.750  51.917 121.115  1.00 24.74           H  
ATOM   3762 HG13 ILE A1145       4.524  50.548 121.904  1.00 24.74           H  
ATOM   3763 HG21 ILE A1145       5.341  54.470 123.529  1.00 23.57           H  
ATOM   3764 HG22 ILE A1145       4.062  54.313 122.311  1.00 23.57           H  
ATOM   3765 HG23 ILE A1145       3.845  53.659 123.944  1.00 23.57           H  
ATOM   3766 HD11 ILE A1145       3.145  50.918 123.940  1.00 24.96           H  
ATOM   3767 HD12 ILE A1145       2.286  52.234 123.107  1.00 24.96           H  
ATOM   3768 HD13 ILE A1145       2.187  50.587 122.491  1.00 24.96           H  
ATOM   3769  N   CYS A1146       7.643  54.703 121.814  1.00 29.86           N  
ATOM   3770  CA  CYS A1146       8.722  55.567 122.294  1.00 31.04           C  
ATOM   3771  C   CYS A1146       8.045  56.523 123.282  1.00 31.24           C  
ATOM   3772  O   CYS A1146       7.209  57.346 122.915  1.00 31.20           O  
ATOM   3773  CB  CYS A1146       9.403  56.301 121.143  1.00 30.52           C  
ATOM   3774  SG  CYS A1146      10.826  57.327 121.642  1.00 33.50           S  
ATOM   3775  H   CYS A1146       6.969  55.092 121.170  1.00 29.86           H  
ATOM   3776  HA  CYS A1146       9.461  54.954 122.816  1.00 31.04           H  
ATOM   3777  HB2 CYS A1146       8.699  56.960 120.637  1.00 30.52           H  
ATOM   3778  HB3 CYS A1146       9.760  55.578 120.402  1.00 30.52           H  
ATOM   3779  HG  CYS A1146      11.535  56.355 122.247  1.00 33.50           H  
ATOM   3780  N   LEU A1147       8.335  56.308 124.553  1.00 33.56           N  
ATOM   3781  CA  LEU A1147       7.790  57.100 125.644  1.00 35.69           C  
ATOM   3782  C   LEU A1147       8.533  58.409 125.704  1.00 36.24           C  
ATOM   3783  O   LEU A1147       9.614  58.894 126.071  1.00 37.37           O  
ATOM   3784  CB  LEU A1147       7.885  56.398 127.000  1.00 36.79           C  
ATOM   3785  CG  LEU A1147       6.817  55.307 127.223  1.00 37.12           C  
ATOM   3786  CD1 LEU A1147       7.040  54.646 128.586  1.00 40.64           C  
ATOM   3787  CD2 LEU A1147       5.392  55.865 127.161  1.00 38.50           C  
ATOM   3788  H   LEU A1147       8.955  55.544 124.782  1.00 33.56           H  
ATOM   3789  HA  LEU A1147       6.753  57.351 125.402  1.00 35.69           H  
ATOM   3790  HB2 LEU A1147       8.885  55.956 127.115  1.00 36.79           H  
ATOM   3791  HB3 LEU A1147       7.790  57.144 127.801  1.00 36.79           H  
ATOM   3792  HG  LEU A1147       6.923  54.537 126.449  1.00 37.12           H  
ATOM   3793 HD11 LEU A1147       8.051  54.237 128.663  1.00 40.64           H  
ATOM   3794 HD12 LEU A1147       6.904  55.363 129.402  1.00 40.64           H  
ATOM   3795 HD13 LEU A1147       6.334  53.823 128.739  1.00 40.64           H  
ATOM   3796 HD21 LEU A1147       5.284  56.751 127.797  1.00 38.50           H  
ATOM   3797 HD22 LEU A1147       5.114  56.141 126.140  1.00 38.50           H  
ATOM   3798 HD23 LEU A1147       4.661  55.124 127.500  1.00 38.50           H  
ATOM   3799  N   ARG A1148       8.080  59.516 124.745  1.00  0.00           N  
ATOM   3800  CA  ARG A1148       8.351  60.934 124.943  1.00  0.00           C  
ATOM   3801  C   ARG A1148       6.983  61.504 125.384  1.00  0.00           C  
ATOM   3802  O   ARG A1148       5.925  60.890 125.232  1.00  0.00           O  
ATOM   3803  CB  ARG A1148       8.856  61.573 123.645  1.00  0.00           C  
ATOM   3804  CG  ARG A1148      10.292  61.138 123.318  1.00  0.00           C  
ATOM   3805  CD  ARG A1148      10.696  61.518 121.894  1.00  0.00           C  
ATOM   3806  NE  ARG A1148      12.093  61.135 121.617  1.00  0.00           N  
ATOM   3807  CZ  ARG A1148      12.612  60.916 120.395  1.00  0.00           C  
ATOM   3808  NH1 ARG A1148      13.880  60.493 120.300  1.00  0.00           N  
ATOM   3809  NH2 ARG A1148      11.900  61.106 119.274  1.00  0.00           N1+
ATOM   3810  H   ARG A1148       7.456  59.269 123.990  1.00  0.00           H  
ATOM   3811  HA  ARG A1148       9.057  61.095 125.764  1.00  0.00           H  
ATOM   3812  HB2 ARG A1148       8.188  61.301 122.817  1.00  0.00           H  
ATOM   3813  HB3 ARG A1148       8.825  62.666 123.722  1.00  0.00           H  
ATOM   3814  HG2 ARG A1148      10.986  61.595 124.035  1.00  0.00           H  
ATOM   3815  HG3 ARG A1148      10.402  60.054 123.432  1.00  0.00           H  
ATOM   3816  HD2 ARG A1148      10.039  60.996 121.193  1.00  0.00           H  
ATOM   3817  HD3 ARG A1148      10.610  62.599 121.747  1.00  0.00           H  
ATOM   3818  HE  ARG A1148      12.692  60.976 122.414  1.00  0.00           H  
ATOM   3819 HH11 ARG A1148      14.290  60.322 119.393  1.00  0.00           H  
ATOM   3820 HH12 ARG A1148      14.424  60.342 121.138  1.00  0.00           H  
ATOM   3821 HH21 ARG A1148      12.318  60.932 118.371  1.00  0.00           H  
ATOM   3822 HH22 ARG A1148      10.943  61.423 119.333  1.00  0.00           H  
ATOM   3823  N   SER A1149       7.016  62.770 125.917  1.00  0.00           N  
ATOM   3824  CA  SER A1149       5.811  63.481 126.350  1.00  0.00           C  
ATOM   3825  C   SER A1149       6.008  64.939 125.849  1.00  0.00           C  
ATOM   3826  O   SER A1149       6.648  65.205 124.831  1.00  0.00           O  
ATOM   3827  CB  SER A1149       5.596  63.316 127.893  1.00  0.00           C  
ATOM   3828  OG  SER A1149       4.366  63.727 128.201  1.00  0.00           O1-
ATOM   3829  H   SER A1149       7.901  63.253 125.981  1.00  0.00           H  
ATOM   3830  HA  SER A1149       4.954  63.073 125.797  1.00  0.00           H  
ATOM   3831  HB2 SER A1149       5.841  62.264 128.114  1.00  0.00           H  
ATOM   3832  HB3 SER A1149       6.449  63.831 128.366  1.00  0.00           H  
ATOM   3833  N   GLU A1150       5.298  65.885 126.547  1.00  0.00           N  
ATOM   3834  CA  GLU A1150       5.256  67.325 126.266  1.00  0.00           C  
ATOM   3835  C   GLU A1150       4.416  67.552 124.981  1.00  0.00           C  
ATOM   3836  O   GLU A1150       3.391  68.232 124.984  1.00  0.00           O  
ATOM   3837  CB  GLU A1150       6.659  67.957 126.195  1.00  0.00           C  
ATOM   3838  CG  GLU A1150       6.663  69.478 126.044  1.00  0.00           C  
ATOM   3839  CD  GLU A1150       6.333  70.257 127.293  1.00  0.00           C  
ATOM   3840  OE1 GLU A1150       5.997  69.715 128.344  1.00  0.00           O  
ATOM   3841  OE2 GLU A1150       6.457  71.611 127.168  1.00  0.00           O1-
ATOM   3842  H   GLU A1150       4.737  65.563 127.322  1.00  0.00           H  
ATOM   3843  HA  GLU A1150       4.691  67.764 127.096  1.00  0.00           H  
ATOM   3844  HB2 GLU A1150       7.220  67.549 125.348  1.00  0.00           H  
ATOM   3845  HB3 GLU A1150       7.224  67.674 127.093  1.00  0.00           H  
ATOM   3846  HG2 GLU A1150       5.985  69.793 125.243  1.00  0.00           H  
ATOM   3847  HG3 GLU A1150       7.672  69.787 125.743  1.00  0.00           H  
ATOM   3848  N   GLY A1151       4.963  67.006 123.839  1.00  0.00           N  
ATOM   3849  CA  GLY A1151       4.331  67.170 122.551  1.00  0.00           C  
ATOM   3850  C   GLY A1151       3.441  66.001 122.118  1.00  0.00           C  
ATOM   3851  O   GLY A1151       2.451  66.194 121.423  1.00  0.00           O  
ATOM   3852  H   GLY A1151       5.836  66.502 123.906  1.00  0.00           H  
ATOM   3853  HA2 GLY A1151       5.131  67.273 121.810  1.00  0.00           H  
ATOM   3854  HA3 GLY A1151       3.729  68.085 122.545  1.00  0.00           H  
ATOM   3855  N   SER A1152       3.953  64.723 122.342  1.00 38.17           N  
ATOM   3856  CA  SER A1152       3.320  63.466 121.943  1.00 37.58           C  
ATOM   3857  C   SER A1152       4.235  62.281 122.338  1.00 36.50           C  
ATOM   3858  O   SER A1152       5.446  62.350 122.078  1.00 37.26           O  
ATOM   3859  CB  SER A1152       3.116  63.352 120.407  1.00 38.17           C  
ATOM   3860  OG  SER A1152       2.281  62.256 120.008  1.00 37.93           O  
ATOM   3861  H   SER A1152       4.835  64.825 122.824  1.00 38.17           H  
ATOM   3862  HA  SER A1152       2.355  63.427 122.451  1.00 37.58           H  
ATOM   3863  HB2 SER A1152       4.076  63.249 119.886  1.00 38.17           H  
ATOM   3864  HB3 SER A1152       2.637  64.248 120.007  1.00 38.17           H  
ATOM   3865  HG  SER A1152       2.758  61.424 120.231  1.00 37.93           H  
ATOM   3866  N   PRO A1153       3.643  61.173 122.818  1.00 35.10           N  
ATOM   3867  CA  PRO A1153       4.306  59.871 122.759  1.00 33.21           C  
ATOM   3868  C   PRO A1153       4.200  59.368 121.304  1.00 30.93           C  
ATOM   3869  O   PRO A1153       3.382  59.868 120.516  1.00 29.55           O  
ATOM   3870  CB  PRO A1153       3.509  58.983 123.706  1.00 34.08           C  
ATOM   3871  CG  PRO A1153       2.101  59.564 123.614  1.00 34.04           C  
ATOM   3872  CD  PRO A1153       2.336  61.059 123.444  1.00 35.52           C  
ATOM   3873  HA  PRO A1153       5.365  59.949 123.020  1.00 33.21           H  
ATOM   3874  HB2 PRO A1153       3.535  57.921 123.443  1.00 34.08           H  
ATOM   3875  HB3 PRO A1153       3.885  59.093 124.729  1.00 34.08           H  
ATOM   3876  HG2 PRO A1153       1.481  59.331 124.484  1.00 34.04           H  
ATOM   3877  HG3 PRO A1153       1.592  59.166 122.729  1.00 34.04           H  
ATOM   3878  HD2 PRO A1153       2.376  61.580 124.406  1.00 35.52           H  
ATOM   3879  HD3 PRO A1153       1.569  61.511 122.821  1.00 35.52           H  
ATOM   3880  N   LEU A1154       5.067  58.424 120.947  1.00 28.44           N  
ATOM   3881  CA  LEU A1154       5.182  57.984 119.562  1.00 27.78           C  
ATOM   3882  C   LEU A1154       5.061  56.448 119.486  1.00 25.26           C  
ATOM   3883  O   LEU A1154       5.545  55.723 120.340  1.00 27.43           O  
ATOM   3884  CB  LEU A1154       6.519  58.432 118.962  1.00 27.25           C  
ATOM   3885  CG  LEU A1154       6.815  59.941 119.078  1.00 28.24           C  
ATOM   3886  CD1 LEU A1154       8.276  60.209 118.728  1.00 28.51           C  
ATOM   3887  CD2 LEU A1154       5.906  60.775 118.179  1.00 26.86           C  
ATOM   3888  H   LEU A1154       5.684  58.027 121.642  1.00 28.44           H  
ATOM   3889  HA  LEU A1154       4.369  58.422 118.975  1.00 27.78           H  
ATOM   3890  HB2 LEU A1154       7.322  57.881 119.457  1.00 27.25           H  
ATOM   3891  HB3 LEU A1154       6.556  58.125 117.913  1.00 27.25           H  
ATOM   3892  HG  LEU A1154       6.673  60.272 120.113  1.00 28.24           H  
ATOM   3893 HD11 LEU A1154       8.939  59.700 119.435  1.00 28.51           H  
ATOM   3894 HD12 LEU A1154       8.509  59.844 117.725  1.00 28.51           H  
ATOM   3895 HD13 LEU A1154       8.503  61.279 118.769  1.00 28.51           H  
ATOM   3896 HD21 LEU A1154       6.033  60.504 117.126  1.00 26.86           H  
ATOM   3897 HD22 LEU A1154       4.854  60.639 118.439  1.00 26.86           H  
ATOM   3898 HD23 LEU A1154       6.134  61.842 118.279  1.00 26.86           H  
ATOM   3899  N   VAL A1155       4.362  55.991 118.456  1.00 23.35           N  
ATOM   3900  CA  VAL A1155       4.192  54.577 118.097  1.00 21.64           C  
ATOM   3901  C   VAL A1155       5.032  54.358 116.822  1.00 20.04           C  
ATOM   3902  O   VAL A1155       4.903  55.099 115.842  1.00 20.30           O  
ATOM   3903  CB  VAL A1155       2.691  54.260 117.893  1.00 21.96           C  
ATOM   3904  CG1 VAL A1155       2.435  53.119 116.908  1.00 20.93           C  
ATOM   3905  CG2 VAL A1155       2.040  53.913 119.236  1.00 21.44           C  
ATOM   3906  H   VAL A1155       3.881  56.662 117.874  1.00 23.35           H  
ATOM   3907  HA  VAL A1155       4.602  53.954 118.899  1.00 21.64           H  
ATOM   3908  HB  VAL A1155       2.181  55.149 117.499  1.00 21.96           H  
ATOM   3909 HG11 VAL A1155       2.648  53.430 115.884  1.00 20.93           H  
ATOM   3910 HG12 VAL A1155       3.076  52.265 117.129  1.00 20.93           H  
ATOM   3911 HG13 VAL A1155       1.391  52.791 116.937  1.00 20.93           H  
ATOM   3912 HG21 VAL A1155       2.375  52.934 119.593  1.00 21.44           H  
ATOM   3913 HG22 VAL A1155       2.287  54.652 120.003  1.00 21.44           H  
ATOM   3914 HG23 VAL A1155       0.949  53.876 119.139  1.00 21.44           H  
ATOM   3915  N   VAL A1156       5.878  53.339 116.851  1.00 19.40           N  
ATOM   3916  CA  VAL A1156       6.857  53.071 115.801  1.00 19.43           C  
ATOM   3917  C   VAL A1156       6.423  51.777 115.063  1.00 16.80           C  
ATOM   3918  O   VAL A1156       6.197  50.739 115.694  1.00 16.40           O  
ATOM   3919  CB  VAL A1156       8.274  52.923 116.399  1.00 19.28           C  
ATOM   3920  CG1 VAL A1156       9.321  52.800 115.293  1.00 21.20           C  
ATOM   3921  CG2 VAL A1156       8.633  54.121 117.286  1.00 19.77           C  
ATOM   3922  H   VAL A1156       5.843  52.685 117.619  1.00 19.40           H  
ATOM   3923  HA  VAL A1156       6.854  53.910 115.098  1.00 19.43           H  
ATOM   3924  HB  VAL A1156       8.323  52.016 117.015  1.00 19.28           H  
ATOM   3925 HG11 VAL A1156       9.147  51.919 114.671  1.00 21.20           H  
ATOM   3926 HG12 VAL A1156       9.298  53.682 114.647  1.00 21.20           H  
ATOM   3927 HG13 VAL A1156      10.328  52.711 115.715  1.00 21.20           H  
ATOM   3928 HG21 VAL A1156       8.512  55.064 116.741  1.00 19.77           H  
ATOM   3929 HG22 VAL A1156       8.003  54.162 118.181  1.00 19.77           H  
ATOM   3930 HG23 VAL A1156       9.672  54.058 117.625  1.00 19.77           H  
ATOM   3931  N   LEU A1157       6.334  51.890 113.750  1.00 15.65           N  
ATOM   3932  CA  LEU A1157       5.926  50.839 112.822  1.00 15.25           C  
ATOM   3933  C   LEU A1157       7.107  50.586 111.842  1.00 15.02           C  
ATOM   3934  O   LEU A1157       7.855  51.513 111.535  1.00 14.18           O  
ATOM   3935  CB  LEU A1157       4.714  51.253 111.962  1.00 14.41           C  
ATOM   3936  CG  LEU A1157       3.409  51.656 112.670  1.00 18.90           C  
ATOM   3937  CD1 LEU A1157       3.057  50.764 113.851  1.00 17.21           C  
ATOM   3938  CD2 LEU A1157       3.403  53.128 113.074  1.00 21.01           C  
ATOM   3939  H   LEU A1157       6.595  52.770 113.329  1.00 15.65           H  
ATOM   3940  HA  LEU A1157       5.713  49.927 113.388  1.00 15.25           H  
ATOM   3941  HB2 LEU A1157       5.010  52.068 111.291  1.00 14.41           H  
ATOM   3942  HB3 LEU A1157       4.469  50.420 111.292  1.00 14.41           H  
ATOM   3943  HG  LEU A1157       2.605  51.539 111.932  1.00 18.90           H  
ATOM   3944 HD11 LEU A1157       3.058  49.710 113.557  1.00 17.21           H  
ATOM   3945 HD12 LEU A1157       3.755  50.892 114.679  1.00 17.21           H  
ATOM   3946 HD13 LEU A1157       2.060  51.010 114.230  1.00 17.21           H  
ATOM   3947 HD21 LEU A1157       4.129  53.345 113.860  1.00 21.01           H  
ATOM   3948 HD22 LEU A1157       3.627  53.774 112.218  1.00 21.01           H  
ATOM   3949 HD23 LEU A1157       2.413  53.408 113.447  1.00 21.01           H  
ATOM   3950  N   PRO A1158       7.194  49.367 111.275  1.00 16.11           N  
ATOM   3951  CA  PRO A1158       8.179  49.125 110.218  1.00 16.13           C  
ATOM   3952  C   PRO A1158       7.713  49.865 108.941  1.00 16.11           C  
ATOM   3953  O   PRO A1158       6.477  50.000 108.713  1.00 14.96           O  
ATOM   3954  CB  PRO A1158       8.177  47.612 110.035  1.00 15.75           C  
ATOM   3955  CG  PRO A1158       6.762  47.200 110.435  1.00 17.65           C  
ATOM   3956  CD  PRO A1158       6.396  48.176 111.544  1.00 16.45           C  
ATOM   3957  HA  PRO A1158       9.161  49.505 110.520  1.00 16.13           H  
ATOM   3958  HB2 PRO A1158       8.430  47.292 109.020  1.00 15.75           H  
ATOM   3959  HB3 PRO A1158       8.894  47.155 110.729  1.00 15.75           H  
ATOM   3960  HG2 PRO A1158       6.698  46.157 110.757  1.00 17.65           H  
ATOM   3961  HG3 PRO A1158       6.079  47.332 109.589  1.00 17.65           H  
ATOM   3962  HD2 PRO A1158       6.670  47.791 112.529  1.00 16.45           H  
ATOM   3963  HD3 PRO A1158       5.329  48.406 111.546  1.00 16.45           H  
ATOM   3964  N   TYR A1159       8.667  50.366 108.158  1.00 15.55           N  
ATOM   3965  CA  TYR A1159       8.318  51.109 106.946  1.00 15.53           C  
ATOM   3966  C   TYR A1159       7.927  50.111 105.841  1.00 14.89           C  
ATOM   3967  O   TYR A1159       8.731  49.257 105.442  1.00 15.38           O  
ATOM   3968  CB  TYR A1159       9.478  51.980 106.441  1.00 17.34           C  
ATOM   3969  CG  TYR A1159       9.015  52.956 105.382  1.00 17.65           C  
ATOM   3970  CD1 TYR A1159       8.357  54.135 105.758  1.00 17.72           C  
ATOM   3971  CD2 TYR A1159       9.138  52.651 104.016  1.00 18.53           C  
ATOM   3972  CE1 TYR A1159       7.871  55.018 104.784  1.00 20.38           C  
ATOM   3973  CE2 TYR A1159       8.648  53.521 103.033  1.00 19.22           C  
ATOM   3974  CZ  TYR A1159       8.007  54.669 103.426  1.00 18.30           C  
ATOM   3975  OH  TYR A1159       7.541  55.575 102.521  1.00 18.87           O  
ATOM   3976  H   TYR A1159       9.637  50.249 108.416  1.00 15.55           H  
ATOM   3977  HA  TYR A1159       7.455  51.742 107.190  1.00 15.53           H  
ATOM   3978  HB2 TYR A1159       9.913  52.549 107.272  1.00 17.34           H  
ATOM   3979  HB3 TYR A1159      10.298  51.364 106.050  1.00 17.34           H  
ATOM   3980  HD1 TYR A1159       8.224  54.365 106.805  1.00 17.72           H  
ATOM   3981  HD2 TYR A1159       9.619  51.730 103.718  1.00 18.53           H  
ATOM   3982  HE1 TYR A1159       7.402  55.949 105.069  1.00 20.38           H  
ATOM   3983  HE2 TYR A1159       8.772  53.293 101.985  1.00 19.22           H  
ATOM   3984  HH  TYR A1159       7.234  55.090 101.724  1.00 18.87           H  
ATOM   3985  N   MET A1160       6.706  50.233 105.345  1.00 14.69           N  
ATOM   3986  CA  MET A1160       6.181  49.337 104.318  1.00 14.86           C  
ATOM   3987  C   MET A1160       6.578  49.929 102.944  1.00 14.75           C  
ATOM   3988  O   MET A1160       6.029  50.948 102.505  1.00 14.16           O  
ATOM   3989  CB  MET A1160       4.665  49.181 104.434  1.00 15.53           C  
ATOM   3990  CG  MET A1160       4.195  48.611 105.773  1.00 12.42           C  
ATOM   3991  SD  MET A1160       4.434  46.810 105.949  1.00 15.28           S  
ATOM   3992  CE  MET A1160       6.135  46.756 106.580  1.00 13.20           C  
ATOM   3993  H   MET A1160       6.119  50.990 105.667  1.00 14.69           H  
ATOM   3994  HA  MET A1160       6.660  48.361 104.416  1.00 14.86           H  
ATOM   3995  HB2 MET A1160       4.285  48.570 103.606  1.00 15.53           H  
ATOM   3996  HB3 MET A1160       4.194  50.164 104.309  1.00 15.53           H  
ATOM   3997  HG2 MET A1160       3.114  48.773 105.845  1.00 12.42           H  
ATOM   3998  HG3 MET A1160       4.636  49.131 106.627  1.00 12.42           H  
ATOM   3999  HE1 MET A1160       6.853  46.714 105.760  1.00 13.20           H  
ATOM   4000  HE2 MET A1160       6.349  47.615 107.218  1.00 13.20           H  
ATOM   4001  HE3 MET A1160       6.257  45.846 107.174  1.00 13.20           H  
ATOM   4002  N   LYS A1161       7.549  49.284 102.324  1.00 16.30           N  
ATOM   4003  CA  LYS A1161       8.300  49.843 101.199  1.00 17.87           C  
ATOM   4004  C   LYS A1161       7.435  50.187  99.976  1.00 17.42           C  
ATOM   4005  O   LYS A1161       7.818  51.063  99.175  1.00 16.99           O  
ATOM   4006  CB  LYS A1161       9.418  48.868 100.797  1.00 18.26           C  
ATOM   4007  CG  LYS A1161      10.274  49.298  99.598  1.00 17.35           C  
ATOM   4008  CD  LYS A1161      11.461  48.351  99.387  1.00 18.56           C  
ATOM   4009  CE  LYS A1161      12.108  48.502  98.014  1.00 22.46           C  
ATOM   4010  NZ  LYS A1161      11.473  47.584  97.048  1.00 24.62           N1+
ATOM   4011  H   LYS A1161       7.815  48.374 102.672  1.00 16.30           H  
ATOM   4012  HA  LYS A1161       8.738  50.784 101.548  1.00 17.87           H  
ATOM   4013  HB2 LYS A1161      10.072  48.721 101.666  1.00 18.26           H  
ATOM   4014  HB3 LYS A1161       8.970  47.894 100.567  1.00 18.26           H  
ATOM   4015  HG2 LYS A1161       9.662  49.314  98.694  1.00 17.35           H  
ATOM   4016  HG3 LYS A1161      10.648  50.318  99.752  1.00 17.35           H  
ATOM   4017  HD2 LYS A1161      11.151  47.312  99.538  1.00 18.56           H  
ATOM   4018  HD3 LYS A1161      12.210  48.573 100.158  1.00 18.56           H  
ATOM   4019  HE2 LYS A1161      13.163  48.214  98.050  1.00 22.46           H  
ATOM   4020  HE3 LYS A1161      12.023  49.516  97.613  1.00 22.46           H  
ATOM   4021  HZ1 LYS A1161      11.571  46.598  97.320  1.00 24.62           H  
ATOM   4022  HZ2 LYS A1161      10.441  47.726  96.957  1.00 24.62           H  
ATOM   4023  HZ3 LYS A1161      11.854  47.674  96.100  1.00 24.62           H  
ATOM   4024  N   HIS A1162       6.333  49.453  99.772  1.00 17.80           N  
ATOM   4025  CA  HIS A1162       5.521  49.575  98.560  1.00 17.91           C  
ATOM   4026  C   HIS A1162       4.120  50.144  98.885  1.00 18.26           C  
ATOM   4027  O   HIS A1162       3.219  50.118  98.059  1.00 19.74           O  
ATOM   4028  CB  HIS A1162       5.436  48.241  97.804  1.00 17.05           C  
ATOM   4029  CG  HIS A1162       6.783  47.661  97.475  1.00 19.36           C  
ATOM   4030  CD2 HIS A1162       7.893  48.210  96.856  1.00 21.15           C  
ATOM   4031  ND1 HIS A1162       7.129  46.397  97.816  1.00 21.24           N  
ATOM   4032  NE2 HIS A1162       8.853  47.301  96.796  1.00 18.40           N  
ATOM   4033  CE1 HIS A1162       8.411  46.193  97.369  1.00 22.94           C  
ATOM   4034  H   HIS A1162       5.999  48.830 100.493  1.00 17.80           H  
ATOM   4035  HA  HIS A1162       5.982  50.320  97.900  1.00 17.91           H  
ATOM   4036  HB2 HIS A1162       4.878  48.372  96.872  1.00 17.05           H  
ATOM   4037  HB3 HIS A1162       4.870  47.524  98.407  1.00 17.05           H  
ATOM   4038  HD1 HIS A1162       6.511  45.684  98.341  1.00 21.24           H  
ATOM   4039  HD2 HIS A1162       7.963  49.220  96.481  1.00 21.15           H  
ATOM   4040  HE1 HIS A1162       8.969  45.274  97.468  1.00 22.94           H  
ATOM   4041  N   GLY A1163       4.005  50.768 100.060  1.00 16.56           N  
ATOM   4042  CA  GLY A1163       2.830  51.533 100.412  1.00 15.81           C  
ATOM   4043  C   GLY A1163       1.583  50.712 100.753  1.00 16.67           C  
ATOM   4044  O   GLY A1163       1.655  49.602 101.348  1.00 15.00           O  
ATOM   4045  H   GLY A1163       4.765  50.713 100.724  1.00 16.56           H  
ATOM   4046  HA2 GLY A1163       3.083  52.111 101.301  1.00 15.81           H  
ATOM   4047  HA3 GLY A1163       2.611  52.224  99.591  1.00 15.81           H  
ATOM   4048  N   ASP A1164       0.426  51.298 100.449  1.00 15.92           N  
ATOM   4049  CA  ASP A1164      -0.882  50.687 100.654  1.00 17.06           C  
ATOM   4050  C   ASP A1164      -1.368  49.995  99.353  1.00 16.46           C  
ATOM   4051  O   ASP A1164      -0.887  50.287  98.221  1.00 14.54           O  
ATOM   4052  CB  ASP A1164      -1.898  51.638 101.265  1.00 15.85           C  
ATOM   4053  CG  ASP A1164      -2.243  52.641 100.217  1.00 21.69           C  
ATOM   4054  OD1 ASP A1164      -1.678  53.748 100.239  1.00 25.65           O  
ATOM   4055  OD2 ASP A1164      -3.058  52.313  99.317  1.00 20.28           O1-
ATOM   4056  H   ASP A1164       0.417  52.206 100.007  1.00 15.92           H  
ATOM   4057  HA  ASP A1164      -0.738  49.888 101.379  1.00 17.06           H  
ATOM   4058  HB2 ASP A1164      -1.495  52.133 102.155  1.00 15.85           H  
ATOM   4059  HB3 ASP A1164      -2.812  51.111 101.562  1.00 15.85           H  
ATOM   4060  N   LEU A1165      -2.328  49.097  99.529  1.00 14.58           N  
ATOM   4061  CA  LEU A1165      -2.820  48.252  98.451  1.00 15.53           C  
ATOM   4062  C   LEU A1165      -3.832  48.958  97.523  1.00 14.82           C  
ATOM   4063  O   LEU A1165      -4.316  48.363  96.575  1.00 13.59           O  
ATOM   4064  CB  LEU A1165      -3.438  46.967  99.027  1.00 15.29           C  
ATOM   4065  CG  LEU A1165      -3.336  45.733  98.109  1.00 17.35           C  
ATOM   4066  CD1 LEU A1165      -1.894  45.229  98.013  1.00 15.32           C  
ATOM   4067  CD2 LEU A1165      -4.242  44.619  98.642  1.00 16.24           C  
ATOM   4068  H   LEU A1165      -2.724  48.978 100.450  1.00 14.58           H  
ATOM   4069  HA  LEU A1165      -1.955  48.017  97.820  1.00 15.53           H  
ATOM   4070  HB2 LEU A1165      -2.949  46.715  99.976  1.00 15.29           H  
ATOM   4071  HB3 LEU A1165      -4.493  47.157  99.264  1.00 15.29           H  
ATOM   4072  HG  LEU A1165      -3.681  45.985  97.100  1.00 17.35           H  
ATOM   4073 HD11 LEU A1165      -1.241  45.964  97.534  1.00 15.32           H  
ATOM   4074 HD12 LEU A1165      -1.484  45.007  99.004  1.00 15.32           H  
ATOM   4075 HD13 LEU A1165      -1.841  44.315  97.416  1.00 15.32           H  
ATOM   4076 HD21 LEU A1165      -3.947  44.315  99.651  1.00 16.24           H  
ATOM   4077 HD22 LEU A1165      -5.285  44.952  98.681  1.00 16.24           H  
ATOM   4078 HD23 LEU A1165      -4.201  43.736  97.998  1.00 16.24           H  
ATOM   4079  N   ARG A1166      -4.125  50.232  97.781  1.00 15.26           N  
ATOM   4080  CA  ARG A1166      -4.989  51.041  96.935  1.00 15.46           C  
ATOM   4081  C   ARG A1166      -4.087  51.931  96.067  1.00 16.70           C  
ATOM   4082  O   ARG A1166      -4.267  52.019  94.843  1.00 17.39           O  
ATOM   4083  CB  ARG A1166      -5.970  51.861  97.777  1.00 15.52           C  
ATOM   4084  CG  ARG A1166      -7.223  52.219  96.981  1.00 17.37           C  
ATOM   4085  CD  ARG A1166      -8.361  52.666  97.888  1.00 15.48           C  
ATOM   4086  NE  ARG A1166      -9.633  52.551  97.173  1.00 20.00           N  
ATOM   4087  CZ  ARG A1166     -10.383  53.518  96.639  1.00 21.88           C  
ATOM   4088  NH1 ARG A1166     -10.012  54.797  96.741  1.00 23.22           N  
ATOM   4089  NH2 ARG A1166     -11.533  53.194  96.030  1.00 22.06           N1+
ATOM   4090  H   ARG A1166      -3.714  50.697  98.578  1.00 15.26           H  
ATOM   4091  HA  ARG A1166      -5.541  50.373  96.264  1.00 15.46           H  
ATOM   4092  HB2 ARG A1166      -6.264  51.267  98.646  1.00 15.52           H  
ATOM   4093  HB3 ARG A1166      -5.512  52.777  98.166  1.00 15.52           H  
ATOM   4094  HG2 ARG A1166      -7.557  51.348  96.403  1.00 17.37           H  
ATOM   4095  HG3 ARG A1166      -7.001  53.005  96.251  1.00 17.37           H  
ATOM   4096  HD2 ARG A1166      -8.207  53.673  98.283  1.00 15.48           H  
ATOM   4097  HD3 ARG A1166      -8.447  52.001  98.750  1.00 15.48           H  
ATOM   4098  HE  ARG A1166      -9.973  51.604  97.082  1.00 20.00           H  
ATOM   4099 HH11 ARG A1166     -10.599  55.525  96.359  1.00 23.22           H  
ATOM   4100 HH12 ARG A1166      -9.145  55.037  97.201  1.00 23.22           H  
ATOM   4101 HH21 ARG A1166     -11.823  52.227  95.979  1.00 22.06           H  
ATOM   4102 HH22 ARG A1166     -12.110  53.916  95.623  1.00 22.06           H  
ATOM   4103  N   ASN A1167      -3.164  52.635  96.716  1.00 17.37           N  
ATOM   4104  CA  ASN A1167      -2.284  53.571  96.032  1.00 19.08           C  
ATOM   4105  C   ASN A1167      -1.226  52.847  95.190  1.00 18.60           C  
ATOM   4106  O   ASN A1167      -0.717  53.426  94.218  1.00 19.41           O  
ATOM   4107  CB  ASN A1167      -1.589  54.542  96.972  1.00 20.72           C  
ATOM   4108  CG  ASN A1167      -2.569  55.605  97.392  1.00 27.14           C  
ATOM   4109  OD1 ASN A1167      -3.107  56.372  96.554  1.00 34.51           O  
ATOM   4110  ND2 ASN A1167      -2.836  55.686  98.710  1.00 26.57           N  
ATOM   4111  H   ASN A1167      -3.076  52.546  97.718  1.00 17.37           H  
ATOM   4112  HA  ASN A1167      -2.907  54.118  95.313  1.00 19.08           H  
ATOM   4113  HB2 ASN A1167      -0.764  55.061  96.466  1.00 20.72           H  
ATOM   4114  HB3 ASN A1167      -1.147  54.024  97.825  1.00 20.72           H  
ATOM   4115 HD21 ASN A1167      -3.486  56.379  99.052  1.00 26.57           H  
ATOM   4116 HD22 ASN A1167      -2.385  55.054  99.356  1.00 26.57           H  
ATOM   4117  N   PHE A1168      -0.878  51.612  95.531  1.00 16.00           N  
ATOM   4118  CA  PHE A1168       0.117  50.876  94.748  1.00 16.95           C  
ATOM   4119  C   PHE A1168      -0.541  50.334  93.451  1.00 17.19           C  
ATOM   4120  O   PHE A1168       0.101  50.299  92.400  1.00 17.76           O  
ATOM   4121  CB  PHE A1168       0.818  49.747  95.511  1.00 16.02           C  
ATOM   4122  CG  PHE A1168       2.120  49.355  94.830  1.00 17.94           C  
ATOM   4123  CD1 PHE A1168       3.215  50.251  94.860  1.00 16.75           C  
ATOM   4124  CD2 PHE A1168       2.243  48.128  94.177  1.00 15.05           C  
ATOM   4125  CE1 PHE A1168       4.416  49.931  94.223  1.00 19.09           C  
ATOM   4126  CE2 PHE A1168       3.431  47.800  93.520  1.00 18.54           C  
ATOM   4127  CZ  PHE A1168       4.537  48.707  93.545  1.00 18.88           C  
ATOM   4128  H   PHE A1168      -1.327  51.164  96.317  1.00 16.00           H  
ATOM   4129  HA  PHE A1168       0.863  51.615  94.436  1.00 16.95           H  
ATOM   4130  HB2 PHE A1168       1.057  50.071  96.530  1.00 16.02           H  
ATOM   4131  HB3 PHE A1168       0.159  48.875  95.612  1.00 16.02           H  
ATOM   4132  HD1 PHE A1168       3.122  51.192  95.382  1.00 16.75           H  
ATOM   4133  HD2 PHE A1168       1.419  47.430  94.180  1.00 15.05           H  
ATOM   4134  HE1 PHE A1168       5.247  50.620  94.251  1.00 19.09           H  
ATOM   4135  HE2 PHE A1168       3.514  46.861  92.993  1.00 18.54           H  
ATOM   4136  HZ  PHE A1168       5.459  48.452  93.044  1.00 18.88           H  
ATOM   4137  N   ILE A1169      -1.812  49.908  93.561  1.00 16.67           N  
ATOM   4138  CA  ILE A1169      -2.494  49.349  92.395  1.00 15.28           C  
ATOM   4139  C   ILE A1169      -2.950  50.490  91.454  1.00 15.67           C  
ATOM   4140  O   ILE A1169      -3.154  50.271  90.255  1.00 15.78           O  
ATOM   4141  CB  ILE A1169      -3.642  48.370  92.718  1.00 16.12           C  
ATOM   4142  CG1 ILE A1169      -4.834  49.060  93.403  1.00 12.84           C  
ATOM   4143  CG2 ILE A1169      -3.100  47.181  93.520  1.00 13.71           C  
ATOM   4144  CD1 ILE A1169      -6.019  48.145  93.665  1.00 14.75           C  
ATOM   4145  H   ILE A1169      -2.294  50.022  94.441  1.00 16.67           H  
ATOM   4146  HA  ILE A1169      -1.738  48.793  91.820  1.00 15.28           H  
ATOM   4147  HB  ILE A1169      -4.009  47.973  91.760  1.00 16.12           H  
ATOM   4148 HG12 ILE A1169      -4.512  49.501  94.346  1.00 12.84           H  
ATOM   4149 HG13 ILE A1169      -5.193  49.882  92.775  1.00 12.84           H  
ATOM   4150 HG21 ILE A1169      -2.218  46.752  93.033  1.00 13.71           H  
ATOM   4151 HG22 ILE A1169      -2.813  47.474  94.534  1.00 13.71           H  
ATOM   4152 HG23 ILE A1169      -3.842  46.383  93.593  1.00 13.71           H  
ATOM   4153 HD11 ILE A1169      -6.350  47.672  92.737  1.00 14.75           H  
ATOM   4154 HD12 ILE A1169      -5.776  47.366  94.391  1.00 14.75           H  
ATOM   4155 HD13 ILE A1169      -6.856  48.720  94.072  1.00 14.75           H  
ATOM   4156  N   ARG A1170      -3.145  51.673  92.003  1.00 16.10           N  
ATOM   4157  CA  ARG A1170      -3.503  52.897  91.273  1.00 18.89           C  
ATOM   4158  C   ARG A1170      -2.258  53.711  90.813  1.00 19.65           C  
ATOM   4159  O   ARG A1170      -2.375  54.797  90.291  1.00 21.43           O  
ATOM   4160  CB  ARG A1170      -4.359  53.823  92.151  1.00 19.37           C  
ATOM   4161  CG  ARG A1170      -5.758  53.274  92.443  1.00 19.97           C  
ATOM   4162  CD  ARG A1170      -6.493  54.144  93.459  1.00 23.45           C  
ATOM   4163  NE  ARG A1170      -6.680  55.513  92.955  1.00 27.23           N  
ATOM   4164  CZ  ARG A1170      -7.450  55.849  91.912  1.00 32.26           C  
ATOM   4165  NH1 ARG A1170      -8.343  54.997  91.383  1.00 27.94           N  
ATOM   4166  NH2 ARG A1170      -7.339  57.077  91.390  1.00 36.84           N1+
ATOM   4167  H   ARG A1170      -3.052  51.763  93.005  1.00 16.10           H  
ATOM   4168  HA  ARG A1170      -4.049  52.618  90.363  1.00 18.89           H  
ATOM   4169  HB2 ARG A1170      -3.831  54.022  93.092  1.00 19.37           H  
ATOM   4170  HB3 ARG A1170      -4.471  54.797  91.659  1.00 19.37           H  
ATOM   4171  HG2 ARG A1170      -5.705  52.250  92.820  1.00 19.97           H  
ATOM   4172  HG3 ARG A1170      -6.317  53.245  91.505  1.00 19.97           H  
ATOM   4173  HD2 ARG A1170      -5.910  54.222  94.383  1.00 23.45           H  
ATOM   4174  HD3 ARG A1170      -7.467  53.730  93.737  1.00 23.45           H  
ATOM   4175  HE  ARG A1170      -6.038  56.211  93.302  1.00 27.23           H  
ATOM   4176 HH11 ARG A1170      -8.441  54.067  91.764  1.00 27.94           H  
ATOM   4177 HH12 ARG A1170      -8.918  55.287  90.605  1.00 27.94           H  
ATOM   4178 HH21 ARG A1170      -6.681  57.735  91.782  1.00 36.84           H  
ATOM   4179 HH22 ARG A1170      -7.913  57.345  90.603  1.00 36.84           H  
ATOM   4180  N   ASN A1171      -1.074  53.158  91.053  1.00 19.44           N  
ATOM   4181  CA  ASN A1171       0.195  53.864  90.860  1.00 20.58           C  
ATOM   4182  C   ASN A1171       0.633  53.960  89.370  1.00 20.98           C  
ATOM   4183  O   ASN A1171       0.204  53.179  88.524  1.00 20.53           O  
ATOM   4184  CB  ASN A1171       1.307  53.143  91.625  1.00 19.61           C  
ATOM   4185  CG  ASN A1171       2.304  54.135  92.149  1.00 26.13           C  
ATOM   4186  OD1 ASN A1171       3.246  54.525  91.450  1.00 26.58           O  
ATOM   4187  ND2 ASN A1171       2.099  54.583  93.386  1.00 30.30           N  
ATOM   4188  H   ASN A1171      -1.048  52.226  91.441  1.00 19.44           H  
ATOM   4189  HA  ASN A1171       0.052  54.887  91.232  1.00 20.58           H  
ATOM   4190  HB2 ASN A1171       1.831  52.405  91.007  1.00 19.61           H  
ATOM   4191  HB3 ASN A1171       0.907  52.603  92.480  1.00 19.61           H  
ATOM   4192 HD21 ASN A1171       1.317  54.239  93.924  1.00 30.30           H  
ATOM   4193 HD22 ASN A1171       2.724  55.268  93.785  1.00 30.30           H  
ATOM   4194  N   GLU A1172       1.587  54.849  89.145  1.00 21.95           N  
ATOM   4195  CA  GLU A1172       2.330  54.961  87.893  1.00 24.17           C  
ATOM   4196  C   GLU A1172       3.362  53.812  87.789  1.00 24.71           C  
ATOM   4197  O   GLU A1172       3.719  53.360  86.729  1.00 26.24           O  
ATOM   4198  CB  GLU A1172       3.123  56.275  87.834  1.00 25.26           C  
ATOM   4199  CG  GLU A1172       2.277  57.490  87.459  1.00 24.31           C  
ATOM   4200  CD  GLU A1172       3.207  58.422  86.721  1.00 24.16           C  
ATOM   4201  OE1 GLU A1172       3.296  58.296  85.480  1.00 23.85           O  
ATOM   4202  OE2 GLU A1172       3.928  59.209  87.370  1.00 23.96           O1-
ATOM   4203  H   GLU A1172       1.827  55.476  89.900  1.00 21.95           H  
ATOM   4204  HA  GLU A1172       1.633  54.858  87.053  1.00 24.17           H  
ATOM   4205  HB2 GLU A1172       3.614  56.467  88.798  1.00 25.26           H  
ATOM   4206  HB3 GLU A1172       3.944  56.149  87.119  1.00 25.26           H  
ATOM   4207  HG2 GLU A1172       1.861  57.973  88.349  1.00 24.31           H  
ATOM   4208  HG3 GLU A1172       1.446  57.218  86.799  1.00 24.31           H  
ATOM   4209  N   THR A1173       3.945  53.446  88.921  1.00 24.50           N  
ATOM   4210  CA  THR A1173       5.124  52.569  88.980  1.00 25.17           C  
ATOM   4211  C   THR A1173       4.788  51.081  89.244  1.00 24.09           C  
ATOM   4212  O   THR A1173       5.661  50.299  89.695  1.00 24.27           O  
ATOM   4213  CB  THR A1173       6.241  53.129  89.896  1.00 24.32           C  
ATOM   4214  OG1 THR A1173       5.772  53.573  91.180  1.00 25.91           O  
ATOM   4215  CG2 THR A1173       6.939  54.306  89.215  1.00 26.77           C  
ATOM   4216  H   THR A1173       3.563  53.765  89.800  1.00 24.50           H  
ATOM   4217  HA  THR A1173       5.549  52.528  87.966  1.00 25.17           H  
ATOM   4218  HB  THR A1173       6.990  52.355  90.087  1.00 24.32           H  
ATOM   4219 HG21 THR A1173       7.353  54.008  88.248  1.00 26.77           H  
ATOM   4220 HG22 THR A1173       6.252  55.146  89.068  1.00 26.77           H  
ATOM   4221 HG23 THR A1173       7.764  54.678  89.824  1.00 26.77           H  
ATOM   4222  HG1 THR A1173       4.984  54.140  91.039  1.00 25.91           H  
ATOM   4223  N   HIS A1174       3.625  50.668  88.769  1.00 24.02           N  
ATOM   4224  CA  HIS A1174       3.259  49.261  88.587  1.00 23.99           C  
ATOM   4225  C   HIS A1174       1.974  49.240  87.727  1.00 22.69           C  
ATOM   4226  O   HIS A1174       1.225  50.207  87.654  1.00 21.99           O  
ATOM   4227  CB  HIS A1174       3.036  48.485  89.899  1.00 25.01           C  
ATOM   4228  CG  HIS A1174       2.916  47.006  89.711  1.00 26.89           C  
ATOM   4229  ND1 HIS A1174       3.493  46.346  88.640  1.00 28.79           N  
ATOM   4230  CD2 HIS A1174       2.301  46.045  90.455  1.00 25.56           C  
ATOM   4231  CE1 HIS A1174       3.209  45.053  88.712  1.00 25.28           C  
ATOM   4232  NE2 HIS A1174       2.491  44.843  89.805  1.00 26.59           N  
ATOM   4233  H   HIS A1174       2.959  51.365  88.468  1.00 24.02           H  
ATOM   4234  HA  HIS A1174       4.074  48.808  88.007  1.00 23.99           H  
ATOM   4235  HB2 HIS A1174       2.135  48.860  90.401  1.00 25.01           H  
ATOM   4236  HB3 HIS A1174       3.873  48.664  90.581  1.00 25.01           H  
ATOM   4237  HD2 HIS A1174       1.765  46.196  91.380  1.00 25.56           H  
ATOM   4238  HE2 HIS A1174       2.139  43.948  90.113  1.00 26.59           H  
ATOM   4239  HE1 HIS A1174       3.512  44.299  88.000  1.00 25.28           H  
ATOM   4240  N   ASN A1175       1.736  48.102  87.114  1.00 21.38           N  
ATOM   4241  CA  ASN A1175       0.486  47.779  86.441  1.00 21.53           C  
ATOM   4242  C   ASN A1175       0.307  46.284  86.705  1.00 20.88           C  
ATOM   4243  O   ASN A1175       0.864  45.461  86.003  1.00 19.48           O  
ATOM   4244  CB  ASN A1175       0.515  48.055  84.942  1.00 21.22           C  
ATOM   4245  CG  ASN A1175      -0.833  47.680  84.361  1.00 22.02           C  
ATOM   4246  ND2 ASN A1175      -1.081  46.576  84.015  1.00 23.78           N  
ATOM   4247  OD1 ASN A1175      -1.755  48.673  84.301  1.00 25.91           O  
ATOM   4248  H   ASN A1175       2.442  47.381  87.135  1.00 21.38           H  
ATOM   4249  HA  ASN A1175      -0.320  48.356  86.896  1.00 21.53           H  
ATOM   4250  HB2 ASN A1175       1.304  47.486  84.436  1.00 21.22           H  
ATOM   4251  HB3 ASN A1175       0.708  49.115  84.741  1.00 21.22           H  
ATOM   4252 HD21 ASN A1175      -0.373  45.858  84.073  1.00 23.78           H  
ATOM   4253 HD22 ASN A1175      -2.001  46.352  83.663  1.00 23.78           H  
ATOM   4254  N   PRO A1176      -0.407  45.926  87.790  1.00 22.20           N  
ATOM   4255  CA  PRO A1176      -0.498  44.521  88.165  1.00 21.47           C  
ATOM   4256  C   PRO A1176      -1.360  43.757  87.141  1.00 19.76           C  
ATOM   4257  O   PRO A1176      -2.148  44.328  86.374  1.00 22.85           O  
ATOM   4258  CB  PRO A1176      -1.095  44.545  89.566  1.00 20.59           C  
ATOM   4259  CG  PRO A1176      -1.958  45.798  89.548  1.00 23.21           C  
ATOM   4260  CD  PRO A1176      -1.131  46.769  88.724  1.00 22.44           C  
ATOM   4261  HA  PRO A1176       0.501  44.077  88.153  1.00 21.47           H  
ATOM   4262  HB2 PRO A1176      -1.637  43.639  89.827  1.00 20.59           H  
ATOM   4263  HB3 PRO A1176      -0.307  44.678  90.314  1.00 20.59           H  
ATOM   4264  HG2 PRO A1176      -2.181  46.181  90.547  1.00 23.21           H  
ATOM   4265  HG3 PRO A1176      -2.904  45.594  89.034  1.00 23.21           H  
ATOM   4266  HD2 PRO A1176      -0.403  47.308  89.338  1.00 22.44           H  
ATOM   4267  HD3 PRO A1176      -1.759  47.488  88.197  1.00 22.44           H  
ATOM   4268  N   THR A1177      -1.108  42.478  87.072  1.00 18.79           N  
ATOM   4269  CA  THR A1177      -1.779  41.541  86.197  1.00 18.57           C  
ATOM   4270  C   THR A1177      -2.890  40.845  87.003  1.00 18.31           C  
ATOM   4271  O   THR A1177      -2.995  40.976  88.214  1.00 14.76           O  
ATOM   4272  CB  THR A1177      -0.815  40.481  85.611  1.00 18.08           C  
ATOM   4273  OG1 THR A1177      -0.367  39.555  86.610  1.00 16.11           O  
ATOM   4274  CG2 THR A1177       0.402  41.095  84.928  1.00 19.05           C  
ATOM   4275  H   THR A1177      -0.383  42.092  87.660  1.00 18.79           H  
ATOM   4276  HA  THR A1177      -2.248  42.095  85.375  1.00 18.57           H  
ATOM   4277  HB  THR A1177      -1.353  39.881  84.869  1.00 18.08           H  
ATOM   4278 HG21 THR A1177       0.105  41.804  84.150  1.00 19.05           H  
ATOM   4279 HG22 THR A1177       1.052  41.607  85.645  1.00 19.05           H  
ATOM   4280 HG23 THR A1177       1.012  40.309  84.468  1.00 19.05           H  
ATOM   4281  HG1 THR A1177       0.057  40.109  87.324  1.00 16.11           H  
ATOM   4282  N   VAL A1178      -3.697  40.078  86.256  1.00 18.20           N  
ATOM   4283  CA  VAL A1178      -4.729  39.260  86.884  1.00 20.07           C  
ATOM   4284  C   VAL A1178      -4.075  38.326  87.936  1.00 20.03           C  
ATOM   4285  O   VAL A1178      -4.711  37.955  88.914  1.00 19.72           O  
ATOM   4286  CB  VAL A1178      -5.520  38.459  85.825  1.00 20.41           C  
ATOM   4287  CG1 VAL A1178      -6.575  37.550  86.462  1.00 19.85           C  
ATOM   4288  CG2 VAL A1178      -6.219  39.395  84.831  1.00 24.42           C  
ATOM   4289  H   VAL A1178      -3.643  40.154  85.250  1.00 18.20           H  
ATOM   4290  HA  VAL A1178      -5.394  39.943  87.427  1.00 20.07           H  
ATOM   4291  HB  VAL A1178      -4.826  37.825  85.259  1.00 20.41           H  
ATOM   4292 HG11 VAL A1178      -6.108  36.736  87.024  1.00 19.85           H  
ATOM   4293 HG12 VAL A1178      -7.228  38.110  87.139  1.00 19.85           H  
ATOM   4294 HG13 VAL A1178      -7.203  37.087  85.696  1.00 19.85           H  
ATOM   4295 HG21 VAL A1178      -6.862  40.111  85.354  1.00 24.42           H  
ATOM   4296 HG22 VAL A1178      -5.501  39.963  84.233  1.00 24.42           H  
ATOM   4297 HG23 VAL A1178      -6.840  38.828  84.128  1.00 24.42           H  
ATOM   4298  N   LYS A1179      -2.872  37.848  87.655  1.00 20.04           N  
ATOM   4299  CA  LYS A1179      -2.226  36.873  88.520  1.00 20.97           C  
ATOM   4300  C   LYS A1179      -1.751  37.523  89.831  1.00 18.60           C  
ATOM   4301  O   LYS A1179      -1.948  36.916  90.915  1.00 18.62           O  
ATOM   4302  CB  LYS A1179      -1.064  36.171  87.811  1.00 20.70           C  
ATOM   4303  CG  LYS A1179      -0.629  34.908  88.568  1.00 23.26           C  
ATOM   4304  CD  LYS A1179       0.520  34.201  87.855  1.00 24.50           C  
ATOM   4305  CE  LYS A1179       0.952  32.899  88.521  1.00 27.92           C  
ATOM   4306  NZ  LYS A1179      -0.111  31.888  88.464  1.00 30.58           N1+
ATOM   4307  H   LYS A1179      -2.400  38.149  86.814  1.00 20.04           H  
ATOM   4308  HA  LYS A1179      -2.991  36.130  88.785  1.00 20.97           H  
ATOM   4309  HB2 LYS A1179      -1.372  35.887  86.797  1.00 20.70           H  
ATOM   4310  HB3 LYS A1179      -0.210  36.851  87.702  1.00 20.70           H  
ATOM   4311  HG2 LYS A1179      -0.303  35.173  89.579  1.00 23.26           H  
ATOM   4312  HG3 LYS A1179      -1.488  34.236  88.664  1.00 23.26           H  
ATOM   4313  HD2 LYS A1179       1.385  34.875  87.820  1.00 24.50           H  
ATOM   4314  HD3 LYS A1179       0.232  34.014  86.817  1.00 24.50           H  
ATOM   4315  HE2 LYS A1179       1.211  33.041  89.573  1.00 27.92           H  
ATOM   4316  HE3 LYS A1179       1.814  32.474  88.000  1.00 27.92           H  
ATOM   4317  HZ1 LYS A1179      -0.932  32.051  89.079  1.00 30.58           H  
ATOM   4318  HZ2 LYS A1179      -0.515  31.825  87.507  1.00 30.58           H  
ATOM   4319  HZ3 LYS A1179       0.215  30.948  88.694  1.00 30.58           H  
ATOM   4320  N   ASP A1180      -1.042  38.653  89.773  1.00 16.14           N  
ATOM   4321  CA  ASP A1180      -0.529  39.300  90.979  1.00 14.63           C  
ATOM   4322  C   ASP A1180      -1.667  40.021  91.731  1.00 14.81           C  
ATOM   4323  O   ASP A1180      -1.619  40.062  92.976  1.00 13.59           O  
ATOM   4324  CB  ASP A1180       0.737  40.126  90.824  1.00 15.21           C  
ATOM   4325  CG  ASP A1180       0.703  41.228  89.810  1.00 16.54           C  
ATOM   4326  OD1 ASP A1180       1.168  42.360  90.130  1.00 16.77           O  
ATOM   4327  OD2 ASP A1180       0.269  40.951  88.665  1.00 16.98           O1-
ATOM   4328  H   ASP A1180      -0.865  39.087  88.878  1.00 16.14           H  
ATOM   4329  HA  ASP A1180      -0.251  38.476  91.653  1.00 14.63           H  
ATOM   4330  HB2 ASP A1180       1.562  39.464  90.529  1.00 15.21           H  
ATOM   4331  HB3 ASP A1180       1.012  40.554  91.797  1.00 15.21           H  
ATOM   4332  N   LEU A1181      -2.692  40.477  91.013  1.00 12.15           N  
ATOM   4333  CA  LEU A1181      -3.866  41.034  91.674  1.00 11.94           C  
ATOM   4334  C   LEU A1181      -4.562  39.920  92.496  1.00 11.27           C  
ATOM   4335  O   LEU A1181      -5.090  40.186  93.601  1.00 11.82           O  
ATOM   4336  CB  LEU A1181      -4.897  41.598  90.690  1.00 11.44           C  
ATOM   4337  CG  LEU A1181      -4.527  42.958  90.080  1.00 10.49           C  
ATOM   4338  CD1 LEU A1181      -5.470  43.292  88.923  1.00  9.52           C  
ATOM   4339  CD2 LEU A1181      -4.543  44.071  91.128  1.00 10.86           C  
ATOM   4340  H   LEU A1181      -2.649  40.416  90.005  1.00 12.15           H  
ATOM   4341  HA  LEU A1181      -3.527  41.791  92.389  1.00 11.94           H  
ATOM   4342  HB2 LEU A1181      -5.065  40.870  89.887  1.00 11.44           H  
ATOM   4343  HB3 LEU A1181      -5.859  41.704  91.207  1.00 11.44           H  
ATOM   4344  HG  LEU A1181      -3.524  42.898  89.661  1.00 10.49           H  
ATOM   4345 HD11 LEU A1181      -5.386  42.547  88.125  1.00  9.52           H  
ATOM   4346 HD12 LEU A1181      -6.510  43.306  89.252  1.00  9.52           H  
ATOM   4347 HD13 LEU A1181      -5.231  44.269  88.490  1.00  9.52           H  
ATOM   4348 HD21 LEU A1181      -5.455  44.037  91.725  1.00 10.86           H  
ATOM   4349 HD22 LEU A1181      -3.692  43.983  91.810  1.00 10.86           H  
ATOM   4350 HD23 LEU A1181      -4.493  45.061  90.665  1.00 10.86           H  
ATOM   4351  N   ILE A1182      -4.704  38.736  91.914  1.00 10.39           N  
ATOM   4352  CA  ILE A1182      -5.266  37.589  92.626  1.00 12.20           C  
ATOM   4353  C   ILE A1182      -4.285  37.172  93.744  1.00 11.32           C  
ATOM   4354  O   ILE A1182      -4.732  36.779  94.818  1.00 11.93           O  
ATOM   4355  CB  ILE A1182      -5.641  36.440  91.658  1.00 12.24           C  
ATOM   4356  CG1 ILE A1182      -6.904  36.856  90.865  1.00 15.00           C  
ATOM   4357  CG2 ILE A1182      -5.889  35.120  92.391  1.00 14.76           C  
ATOM   4358  CD1 ILE A1182      -7.333  35.858  89.804  1.00 13.65           C  
ATOM   4359  H   ILE A1182      -4.471  38.643  90.936  1.00 10.39           H  
ATOM   4360  HA  ILE A1182      -6.171  37.941  93.140  1.00 12.20           H  
ATOM   4361  HB  ILE A1182      -4.813  36.275  90.957  1.00 12.24           H  
ATOM   4362 HG12 ILE A1182      -7.743  37.018  91.554  1.00 15.00           H  
ATOM   4363 HG13 ILE A1182      -6.725  37.816  90.373  1.00 15.00           H  
ATOM   4364 HG21 ILE A1182      -5.010  34.797  92.954  1.00 14.76           H  
ATOM   4365 HG22 ILE A1182      -6.723  35.226  93.086  1.00 14.76           H  
ATOM   4366 HG23 ILE A1182      -6.126  34.310  91.694  1.00 14.76           H  
ATOM   4367 HD11 ILE A1182      -6.491  35.550  89.178  1.00 13.65           H  
ATOM   4368 HD12 ILE A1182      -7.774  34.971  90.264  1.00 13.65           H  
ATOM   4369 HD13 ILE A1182      -8.097  36.302  89.158  1.00 13.65           H  
ATOM   4370  N   GLY A1183      -2.980  37.221  93.455  1.00  9.47           N  
ATOM   4371  CA  GLY A1183      -1.953  36.936  94.439  1.00 11.36           C  
ATOM   4372  C   GLY A1183      -2.068  37.846  95.668  1.00 10.31           C  
ATOM   4373  O   GLY A1183      -1.955  37.409  96.810  1.00 10.81           O  
ATOM   4374  H   GLY A1183      -2.724  37.418  92.498  1.00  9.47           H  
ATOM   4375  HA2 GLY A1183      -2.054  35.893  94.753  1.00 11.36           H  
ATOM   4376  HA3 GLY A1183      -0.976  37.090  93.972  1.00 11.36           H  
ATOM   4377  N   PHE A1184      -2.327  39.109  95.466  1.00 10.03           N  
ATOM   4378  CA  PHE A1184      -2.479  40.062  96.564  1.00  9.21           C  
ATOM   4379  C   PHE A1184      -3.786  39.740  97.333  1.00  9.05           C  
ATOM   4380  O   PHE A1184      -3.831  39.811  98.544  1.00  9.27           O  
ATOM   4381  CB  PHE A1184      -2.530  41.526  96.100  1.00  9.66           C  
ATOM   4382  CG  PHE A1184      -1.295  42.084  95.419  1.00 12.35           C  
ATOM   4383  CD1 PHE A1184       0.009  41.679  95.753  1.00 13.12           C  
ATOM   4384  CD2 PHE A1184      -1.470  43.069  94.412  1.00 16.87           C  
ATOM   4385  CE1 PHE A1184       1.125  42.222  95.084  1.00 18.25           C  
ATOM   4386  CE2 PHE A1184      -0.362  43.621  93.753  1.00 19.15           C  
ATOM   4387  CZ  PHE A1184       0.935  43.222  94.087  1.00 14.75           C  
ATOM   4388  H   PHE A1184      -2.464  39.458  94.528  1.00 10.03           H  
ATOM   4389  HA  PHE A1184      -1.653  39.892  97.264  1.00  9.21           H  
ATOM   4390  HB2 PHE A1184      -3.384  41.643  95.419  1.00  9.66           H  
ATOM   4391  HB3 PHE A1184      -2.740  42.165  96.965  1.00  9.66           H  
ATOM   4392  HD1 PHE A1184       0.158  40.943  96.529  1.00 13.12           H  
ATOM   4393  HD2 PHE A1184      -2.466  43.396  94.152  1.00 16.87           H  
ATOM   4394  HE1 PHE A1184       2.121  41.882  95.327  1.00 18.25           H  
ATOM   4395  HE2 PHE A1184      -0.512  44.361  92.981  1.00 19.15           H  
ATOM   4396  HZ  PHE A1184       1.786  43.668  93.593  1.00 14.75           H  
ATOM   4397  N   GLY A1185      -4.855  39.441  96.586  1.00  9.42           N  
ATOM   4398  CA  GLY A1185      -6.138  39.095  97.182  1.00  9.91           C  
ATOM   4399  C   GLY A1185      -6.079  37.769  97.967  1.00  9.36           C  
ATOM   4400  O   GLY A1185      -6.788  37.583  98.963  1.00 10.58           O  
ATOM   4401  H   GLY A1185      -4.772  39.485  95.581  1.00  9.42           H  
ATOM   4402  HA2 GLY A1185      -6.436  39.898  97.864  1.00  9.91           H  
ATOM   4403  HA3 GLY A1185      -6.873  38.998  96.378  1.00  9.91           H  
ATOM   4404  N   LEU A1186      -5.241  36.866  97.467  1.00 10.49           N  
ATOM   4405  CA  LEU A1186      -5.029  35.551  98.055  1.00 10.38           C  
ATOM   4406  C   LEU A1186      -4.291  35.691  99.402  1.00 10.90           C  
ATOM   4407  O   LEU A1186      -4.472  34.867 100.311  1.00 11.34           O  
ATOM   4408  CB  LEU A1186      -4.214  34.682  97.091  1.00 10.77           C  
ATOM   4409  CG  LEU A1186      -3.958  33.244  97.554  1.00 10.87           C  
ATOM   4410  CD1 LEU A1186      -5.259  32.531  97.895  1.00  8.26           C  
ATOM   4411  CD2 LEU A1186      -3.202  32.492  96.456  1.00 10.87           C  
ATOM   4412  H   LEU A1186      -4.729  37.095  96.627  1.00 10.49           H  
ATOM   4413  HA  LEU A1186      -6.019  35.126  98.251  1.00 10.38           H  
ATOM   4414  HB2 LEU A1186      -4.733  34.649  96.125  1.00 10.77           H  
ATOM   4415  HB3 LEU A1186      -3.245  35.157  96.898  1.00 10.77           H  
ATOM   4416  HG  LEU A1186      -3.321  33.257  98.445  1.00 10.87           H  
ATOM   4417 HD11 LEU A1186      -5.725  32.938  98.797  1.00  8.26           H  
ATOM   4418 HD12 LEU A1186      -5.973  32.610  97.078  1.00  8.26           H  
ATOM   4419 HD13 LEU A1186      -5.086  31.475  98.075  1.00  8.26           H  
ATOM   4420 HD21 LEU A1186      -3.786  32.455  95.531  1.00 10.87           H  
ATOM   4421 HD22 LEU A1186      -2.248  32.983  96.233  1.00 10.87           H  
ATOM   4422 HD23 LEU A1186      -2.983  31.464  96.758  1.00 10.87           H  
ATOM   4423  N   GLN A1187      -3.392  36.666  99.481  1.00 10.12           N  
ATOM   4424  CA  GLN A1187      -2.684  36.958 100.719  1.00 10.96           C  
ATOM   4425  C   GLN A1187      -3.662  37.578 101.739  1.00 12.50           C  
ATOM   4426  O   GLN A1187      -3.575  37.293 102.938  1.00 12.25           O  
ATOM   4427  CB  GLN A1187      -1.499  37.889 100.505  1.00 11.26           C  
ATOM   4428  CG  GLN A1187      -0.310  37.181  99.855  1.00 13.77           C  
ATOM   4429  CD  GLN A1187       0.896  38.088  99.912  1.00 16.41           C  
ATOM   4430  OE1 GLN A1187       1.329  38.471 100.977  1.00 15.51           O  
ATOM   4431  NE2 GLN A1187       1.415  38.449  98.771  1.00 13.01           N  
ATOM   4432  H   GLN A1187      -3.191  37.216  98.658  1.00 10.12           H  
ATOM   4433  HA  GLN A1187      -2.347  36.005 101.148  1.00 10.96           H  
ATOM   4434  HB2 GLN A1187      -1.787  38.752  99.894  1.00 11.26           H  
ATOM   4435  HB3 GLN A1187      -1.191  38.294 101.477  1.00 11.26           H  
ATOM   4436  HG2 GLN A1187      -0.538  36.890  98.827  1.00 13.77           H  
ATOM   4437  HG3 GLN A1187      -0.055  36.267 100.404  1.00 13.77           H  
ATOM   4438 HE21 GLN A1187       2.210  39.071  98.753  1.00 13.01           H  
ATOM   4439 HE22 GLN A1187       1.022  38.106  97.906  1.00 13.01           H  
ATOM   4440  N   VAL A1188      -4.573  38.438 101.260  1.00 10.29           N  
ATOM   4441  CA  VAL A1188      -5.580  39.033 102.144  1.00 10.96           C  
ATOM   4442  C   VAL A1188      -6.490  37.896 102.676  1.00 10.65           C  
ATOM   4443  O   VAL A1188      -6.848  37.893 103.837  1.00  9.41           O  
ATOM   4444  CB  VAL A1188      -6.407  40.135 101.451  1.00 11.11           C  
ATOM   4445  CG1 VAL A1188      -7.572  40.612 102.326  1.00 12.93           C  
ATOM   4446  CG2 VAL A1188      -5.532  41.343 101.113  1.00  9.14           C  
ATOM   4447  H   VAL A1188      -4.568  38.688 100.281  1.00 10.29           H  
ATOM   4448  HA  VAL A1188      -5.048  39.448 103.011  1.00 10.96           H  
ATOM   4449  HB  VAL A1188      -6.824  39.746 100.515  1.00 11.11           H  
ATOM   4450 HG11 VAL A1188      -8.307  39.819 102.490  1.00 12.93           H  
ATOM   4451 HG12 VAL A1188      -7.220  40.959 103.302  1.00 12.93           H  
ATOM   4452 HG13 VAL A1188      -8.098  41.441 101.845  1.00 12.93           H  
ATOM   4453 HG21 VAL A1188      -5.086  41.770 102.016  1.00  9.14           H  
ATOM   4454 HG22 VAL A1188      -4.721  41.068 100.439  1.00  9.14           H  
ATOM   4455 HG23 VAL A1188      -6.118  42.124 100.616  1.00  9.14           H  
ATOM   4456  N   ALA A1189      -6.853  36.955 101.804  1.00  9.81           N  
ATOM   4457  CA  ALA A1189      -7.746  35.867 102.202  1.00 10.00           C  
ATOM   4458  C   ALA A1189      -7.099  34.995 103.309  1.00  9.96           C  
ATOM   4459  O   ALA A1189      -7.781  34.490 104.208  1.00 10.75           O  
ATOM   4460  CB  ALA A1189      -8.094  34.974 101.018  1.00  9.08           C  
ATOM   4461  H   ALA A1189      -6.516  36.994 100.852  1.00  9.81           H  
ATOM   4462  HA  ALA A1189      -8.654  36.320 102.617  1.00 10.00           H  
ATOM   4463  HB1 ALA A1189      -8.528  35.553 100.200  1.00  9.08           H  
ATOM   4464  HB2 ALA A1189      -7.208  34.463 100.625  1.00  9.08           H  
ATOM   4465  HB3 ALA A1189      -8.815  34.204 101.311  1.00  9.08           H  
ATOM   4466  N   LYS A1190      -5.783  34.774 103.168  1.00 10.80           N  
ATOM   4467  CA  LYS A1190      -5.015  33.943 104.094  1.00 12.97           C  
ATOM   4468  C   LYS A1190      -4.706  34.727 105.392  1.00 13.66           C  
ATOM   4469  O   LYS A1190      -4.652  34.135 106.480  1.00 14.94           O  
ATOM   4470  CB  LYS A1190      -3.754  33.386 103.410  1.00 13.11           C  
ATOM   4471  CG  LYS A1190      -4.150  32.233 102.477  1.00 12.77           C  
ATOM   4472  CD  LYS A1190      -3.062  31.766 101.502  1.00 16.23           C  
ATOM   4473  CE  LYS A1190      -3.635  30.646 100.633  1.00 15.76           C  
ATOM   4474  NZ  LYS A1190      -2.760  30.313  99.497  1.00 18.76           N1+
ATOM   4475  H   LYS A1190      -5.302  35.231 102.407  1.00 10.80           H  
ATOM   4476  HA  LYS A1190      -5.663  33.111 104.404  1.00 12.97           H  
ATOM   4477  HB2 LYS A1190      -3.244  34.177 102.847  1.00 13.11           H  
ATOM   4478  HB3 LYS A1190      -3.044  33.016 104.159  1.00 13.11           H  
ATOM   4479  HG2 LYS A1190      -4.463  31.384 103.097  1.00 12.77           H  
ATOM   4480  HG3 LYS A1190      -5.025  32.534 101.888  1.00 12.77           H  
ATOM   4481  HD2 LYS A1190      -2.183  31.409 102.051  1.00 16.23           H  
ATOM   4482  HD3 LYS A1190      -2.743  32.608 100.878  1.00 16.23           H  
ATOM   4483  HE2 LYS A1190      -4.589  30.949 100.197  1.00 15.76           H  
ATOM   4484  HE3 LYS A1190      -3.782  29.724 101.204  1.00 15.76           H  
ATOM   4485  HZ1 LYS A1190      -2.430  31.146  98.998  1.00 18.76           H  
ATOM   4486  HZ2 LYS A1190      -1.953  29.743  99.769  1.00 18.76           H  
ATOM   4487  HZ3 LYS A1190      -3.318  29.755  98.811  1.00 18.76           H  
ATOM   4488  N   GLY A1191      -4.508  36.045 105.250  1.00 11.69           N  
ATOM   4489  CA  GLY A1191      -4.301  36.934 106.378  1.00 11.77           C  
ATOM   4490  C   GLY A1191      -5.601  37.083 107.178  1.00 12.44           C  
ATOM   4491  O   GLY A1191      -5.581  37.096 108.438  1.00 13.05           O  
ATOM   4492  H   GLY A1191      -4.500  36.440 104.321  1.00 11.69           H  
ATOM   4493  HA2 GLY A1191      -3.524  36.519 107.026  1.00 11.77           H  
ATOM   4494  HA3 GLY A1191      -3.997  37.913 106.000  1.00 11.77           H  
ATOM   4495  N   MET A1192      -6.733  37.163 106.472  1.00 10.75           N  
ATOM   4496  CA  MET A1192      -8.028  37.319 107.119  1.00 12.16           C  
ATOM   4497  C   MET A1192      -8.394  36.051 107.914  1.00 12.10           C  
ATOM   4498  O   MET A1192      -9.125  36.133 108.887  1.00 12.88           O  
ATOM   4499  CB  MET A1192      -9.160  37.623 106.138  1.00 11.12           C  
ATOM   4500  CG  MET A1192      -9.339  39.112 105.857  1.00 10.94           C  
ATOM   4501  SD  MET A1192      -9.802  40.111 107.318  1.00 13.36           S  
ATOM   4502  CE  MET A1192     -11.401  39.364 107.738  1.00 12.35           C  
ATOM   4503  H   MET A1192      -6.689  37.098 105.465  1.00 10.75           H  
ATOM   4504  HA  MET A1192      -7.910  38.108 107.871  1.00 12.16           H  
ATOM   4505  HB2 MET A1192     -10.108  37.215 106.507  1.00 11.12           H  
ATOM   4506  HB3 MET A1192      -8.979  37.105 105.188  1.00 11.12           H  
ATOM   4507  HG2 MET A1192     -10.105  39.250 105.089  1.00 10.94           H  
ATOM   4508  HG3 MET A1192      -8.410  39.532 105.458  1.00 10.94           H  
ATOM   4509  HE1 MET A1192     -12.070  39.380 106.877  1.00 12.35           H  
ATOM   4510  HE2 MET A1192     -11.271  38.340 108.096  1.00 12.35           H  
ATOM   4511  HE3 MET A1192     -11.860  39.944 108.543  1.00 12.35           H  
ATOM   4512  N   LYS A1193      -7.911  34.895 107.473  1.00 12.02           N  
ATOM   4513  CA  LYS A1193      -8.116  33.667 108.228  1.00 14.33           C  
ATOM   4514  C   LYS A1193      -7.356  33.752 109.579  1.00 14.82           C  
ATOM   4515  O   LYS A1193      -7.781  33.141 110.579  1.00 15.00           O  
ATOM   4516  CB  LYS A1193      -7.729  32.408 107.443  1.00 13.66           C  
ATOM   4517  CG  LYS A1193      -7.998  31.146 108.272  1.00 18.10           C  
ATOM   4518  CD  LYS A1193      -8.038  29.860 107.451  1.00 18.81           C  
ATOM   4519  CE  LYS A1193      -8.266  28.674 108.383  1.00 20.71           C  
ATOM   4520  NZ  LYS A1193      -8.784  27.525 107.621  1.00 22.80           N1+
ATOM   4521  H   LYS A1193      -7.409  34.886 106.596  1.00 12.02           H  
ATOM   4522  HA  LYS A1193      -9.185  33.620 108.469  1.00 14.33           H  
ATOM   4523  HB2 LYS A1193      -8.310  32.377 106.513  1.00 13.66           H  
ATOM   4524  HB3 LYS A1193      -6.672  32.436 107.156  1.00 13.66           H  
ATOM   4525  HG2 LYS A1193      -7.226  31.048 109.045  1.00 18.10           H  
ATOM   4526  HG3 LYS A1193      -8.960  31.251 108.790  1.00 18.10           H  
ATOM   4527  HD2 LYS A1193      -7.098  29.728 106.902  1.00 18.81           H  
ATOM   4528  HD3 LYS A1193      -8.836  29.932 106.705  1.00 18.81           H  
ATOM   4529  HE2 LYS A1193      -9.012  28.887 109.156  1.00 20.71           H  
ATOM   4530  HE3 LYS A1193      -7.334  28.356 108.859  1.00 20.71           H  
ATOM   4531  HZ1 LYS A1193      -9.752  27.736 107.291  1.00 22.80           H  
ATOM   4532  HZ2 LYS A1193      -8.216  27.287 106.801  1.00 22.80           H  
ATOM   4533  HZ3 LYS A1193      -8.870  26.688 108.208  1.00 22.80           H  
ATOM   4534  N   TYR A1194      -6.243  34.451 109.603  1.00 15.71           N  
ATOM   4535  CA  TYR A1194      -5.488  34.621 110.836  1.00 17.08           C  
ATOM   4536  C   TYR A1194      -6.319  35.479 111.812  1.00 16.82           C  
ATOM   4537  O   TYR A1194      -6.271  35.274 113.024  1.00 17.91           O  
ATOM   4538  CB  TYR A1194      -4.100  35.231 110.649  1.00 18.59           C  
ATOM   4539  CG  TYR A1194      -3.290  35.098 111.922  1.00 20.56           C  
ATOM   4540  CD1 TYR A1194      -2.715  33.867 112.278  1.00 17.17           C  
ATOM   4541  CD2 TYR A1194      -3.130  36.205 112.786  1.00 19.73           C  
ATOM   4542  CE1 TYR A1194      -1.986  33.744 113.483  1.00 22.95           C  
ATOM   4543  CE2 TYR A1194      -2.376  36.100 113.971  1.00 19.76           C  
ATOM   4544  CZ  TYR A1194      -1.834  34.854 114.317  1.00 21.55           C  
ATOM   4545  OH  TYR A1194      -1.071  34.726 115.435  1.00 22.38           O  
ATOM   4546  H   TYR A1194      -5.921  34.887 108.751  1.00 15.71           H  
ATOM   4547  HA  TYR A1194      -5.401  33.623 111.285  1.00 17.08           H  
ATOM   4548  HB2 TYR A1194      -3.566  34.728 109.833  1.00 18.59           H  
ATOM   4549  HB3 TYR A1194      -4.163  36.288 110.366  1.00 18.59           H  
ATOM   4550  HD1 TYR A1194      -2.829  33.011 111.629  1.00 17.17           H  
ATOM   4551  HD2 TYR A1194      -3.593  37.147 112.533  1.00 19.73           H  
ATOM   4552  HE1 TYR A1194      -1.549  32.795 113.758  1.00 22.95           H  
ATOM   4553  HE2 TYR A1194      -2.219  36.962 114.602  1.00 19.76           H  
ATOM   4554  HH  TYR A1194      -0.393  35.436 115.386  1.00 22.38           H  
ATOM   4555  N   LEU A1195      -7.072  36.453 111.292  1.00 14.92           N  
ATOM   4556  CA  LEU A1195      -7.919  37.307 112.124  1.00 14.90           C  
ATOM   4557  C   LEU A1195      -9.236  36.554 112.464  1.00 15.81           C  
ATOM   4558  O   LEU A1195      -9.678  36.550 113.617  1.00 14.30           O  
ATOM   4559  CB  LEU A1195      -8.203  38.655 111.456  1.00 15.71           C  
ATOM   4560  CG  LEU A1195      -6.948  39.504 111.158  1.00 16.35           C  
ATOM   4561  CD1 LEU A1195      -7.363  40.876 110.624  1.00 16.22           C  
ATOM   4562  CD2 LEU A1195      -6.049  39.690 112.380  1.00 13.74           C  
ATOM   4563  H   LEU A1195      -7.104  36.589 110.292  1.00 14.92           H  
ATOM   4564  HA  LEU A1195      -7.414  37.464 113.085  1.00 14.90           H  
ATOM   4565  HB2 LEU A1195      -8.752  38.496 110.518  1.00 15.71           H  
ATOM   4566  HB3 LEU A1195      -8.876  39.231 112.102  1.00 15.71           H  
ATOM   4567  HG  LEU A1195      -6.361  39.005 110.377  1.00 16.35           H  
ATOM   4568 HD11 LEU A1195      -7.993  40.774 109.737  1.00 16.22           H  
ATOM   4569 HD12 LEU A1195      -7.926  41.443 111.374  1.00 16.22           H  
ATOM   4570 HD13 LEU A1195      -6.485  41.467 110.345  1.00 16.22           H  
ATOM   4571 HD21 LEU A1195      -6.615  40.102 113.221  1.00 13.74           H  
ATOM   4572 HD22 LEU A1195      -5.600  38.745 112.697  1.00 13.74           H  
ATOM   4573 HD23 LEU A1195      -5.225  40.375 112.156  1.00 13.74           H  
ATOM   4574  N   ALA A1196      -9.832  35.920 111.452  1.00 15.64           N  
ATOM   4575  CA  ALA A1196     -11.131  35.264 111.595  1.00 16.49           C  
ATOM   4576  C   ALA A1196     -11.056  34.077 112.580  1.00 17.34           C  
ATOM   4577  O   ALA A1196     -12.055  33.715 113.207  1.00 18.79           O  
ATOM   4578  CB  ALA A1196     -11.649  34.760 110.256  1.00 13.81           C  
ATOM   4579  H   ALA A1196      -9.382  35.888 110.548  1.00 15.64           H  
ATOM   4580  HA  ALA A1196     -11.824  36.000 112.021  1.00 16.49           H  
ATOM   4581  HB1 ALA A1196     -11.768  35.585 109.545  1.00 13.81           H  
ATOM   4582  HB2 ALA A1196     -10.965  34.029 109.815  1.00 13.81           H  
ATOM   4583  HB3 ALA A1196     -12.618  34.263 110.370  1.00 13.81           H  
ATOM   4584  N   SER A1197      -9.894  33.437 112.664  1.00 19.25           N  
ATOM   4585  CA  SER A1197      -9.686  32.343 113.619  1.00 19.87           C  
ATOM   4586  C   SER A1197      -9.724  32.797 115.093  1.00 20.88           C  
ATOM   4587  O   SER A1197      -9.828  31.977 116.001  1.00 21.15           O  
ATOM   4588  CB  SER A1197      -8.378  31.571 113.382  1.00 20.85           C  
ATOM   4589  OG  SER A1197      -7.239  32.441 113.265  1.00 22.10           O  
ATOM   4590  H   SER A1197      -9.160  33.686 112.017  1.00 19.25           H  
ATOM   4591  HA  SER A1197     -10.528  31.648 113.501  1.00 19.87           H  
ATOM   4592  HB2 SER A1197      -8.443  30.989 112.456  1.00 20.85           H  
ATOM   4593  HB3 SER A1197      -8.173  30.872 114.199  1.00 20.85           H  
ATOM   4594  HG  SER A1197      -7.287  32.759 112.332  1.00 22.10           H  
ATOM   4595  N   LYS A1198      -9.615  34.108 115.327  1.00 18.73           N  
ATOM   4596  CA  LYS A1198      -9.688  34.703 116.661  1.00 18.80           C  
ATOM   4597  C   LYS A1198     -11.108  35.258 116.923  1.00 18.49           C  
ATOM   4598  O   LYS A1198     -11.372  35.870 117.939  1.00 18.75           O  
ATOM   4599  CB  LYS A1198      -8.665  35.834 116.853  1.00 19.34           C  
ATOM   4600  CG  LYS A1198      -7.263  35.548 116.311  1.00 19.81           C  
ATOM   4601  CD  LYS A1198      -6.621  34.276 116.869  1.00 26.58           C  
ATOM   4602  CE  LYS A1198      -5.254  33.981 116.265  1.00 32.66           C  
ATOM   4603  NZ  LYS A1198      -5.366  33.701 114.826  1.00 39.45           N1+
ATOM   4604  H   LYS A1198      -9.539  34.733 114.537  1.00 18.73           H  
ATOM   4605  HA  LYS A1198      -9.518  33.923 117.412  1.00 18.80           H  
ATOM   4606  HB2 LYS A1198      -9.031  36.747 116.365  1.00 19.34           H  
ATOM   4607  HB3 LYS A1198      -8.597  36.077 117.922  1.00 19.34           H  
ATOM   4608  HG2 LYS A1198      -7.330  35.497 115.222  1.00 19.81           H  
ATOM   4609  HG3 LYS A1198      -6.618  36.406 116.538  1.00 19.81           H  
ATOM   4610  HD2 LYS A1198      -7.269  33.408 116.706  1.00 26.58           H  
ATOM   4611  HD3 LYS A1198      -6.510  34.383 117.955  1.00 26.58           H  
ATOM   4612  HE2 LYS A1198      -4.814  33.091 116.724  1.00 32.66           H  
ATOM   4613  HE3 LYS A1198      -4.565  34.822 116.380  1.00 32.66           H  
ATOM   4614  HZ1 LYS A1198      -6.079  32.997 114.554  1.00 39.45           H  
ATOM   4615  HZ2 LYS A1198      -5.642  34.542 114.280  1.00 39.45           H  
ATOM   4616  HZ3 LYS A1198      -4.469  33.412 114.428  1.00 39.45           H  
ATOM   4617  N   LYS A1199     -11.996  35.081 115.933  1.00 16.75           N  
ATOM   4618  CA  LYS A1199     -13.383  35.548 115.964  1.00 17.76           C  
ATOM   4619  C   LYS A1199     -13.425  37.089 115.875  1.00 17.76           C  
ATOM   4620  O   LYS A1199     -14.337  37.765 116.371  1.00 18.65           O  
ATOM   4621  CB  LYS A1199     -14.197  34.985 117.135  1.00 17.74           C  
ATOM   4622  CG  LYS A1199     -14.156  33.455 117.169  1.00 19.32           C  
ATOM   4623  CD  LYS A1199     -14.871  32.898 118.397  1.00 24.24           C  
ATOM   4624  CE  LYS A1199     -14.717  31.386 118.453  1.00 24.97           C  
ATOM   4625  NZ  LYS A1199     -15.366  30.881 119.684  1.00 25.61           N1+
ATOM   4626  H   LYS A1199     -11.695  34.622 115.085  1.00 16.75           H  
ATOM   4627  HA  LYS A1199     -13.831  35.188 115.029  1.00 17.76           H  
ATOM   4628  HB2 LYS A1199     -13.830  35.389 118.086  1.00 17.74           H  
ATOM   4629  HB3 LYS A1199     -15.239  35.317 117.049  1.00 17.74           H  
ATOM   4630  HG2 LYS A1199     -14.617  33.055 116.258  1.00 19.32           H  
ATOM   4631  HG3 LYS A1199     -13.118  33.104 117.183  1.00 19.32           H  
ATOM   4632  HD2 LYS A1199     -15.933  33.170 118.365  1.00 24.24           H  
ATOM   4633  HD3 LYS A1199     -14.449  33.347 119.305  1.00 24.24           H  
ATOM   4634  HE2 LYS A1199     -13.668  31.080 118.501  1.00 24.97           H  
ATOM   4635  HE3 LYS A1199     -15.206  30.892 117.608  1.00 24.97           H  
ATOM   4636  HZ1 LYS A1199     -14.935  31.287 120.525  1.00 25.61           H  
ATOM   4637  HZ2 LYS A1199     -16.368  31.110 119.703  1.00 25.61           H  
ATOM   4638  HZ3 LYS A1199     -15.277  29.859 119.755  1.00 25.61           H  
ATOM   4639  N   PHE A1200     -12.457  37.623 115.123  1.00 17.56           N  
ATOM   4640  CA  PHE A1200     -12.368  39.050 114.841  1.00 15.48           C  
ATOM   4641  C   PHE A1200     -13.328  39.410 113.680  1.00 14.41           C  
ATOM   4642  O   PHE A1200     -13.893  38.542 112.978  1.00 13.67           O  
ATOM   4643  CB  PHE A1200     -10.918  39.423 114.485  1.00 16.32           C  
ATOM   4644  CG  PHE A1200     -10.496  40.816 114.891  1.00 16.31           C  
ATOM   4645  CD1 PHE A1200     -10.341  41.134 116.251  1.00 16.32           C  
ATOM   4646  CD2 PHE A1200     -10.234  41.787 113.931  1.00 16.01           C  
ATOM   4647  CE1 PHE A1200      -9.915  42.403 116.655  1.00 18.79           C  
ATOM   4648  CE2 PHE A1200      -9.810  43.060 114.298  1.00 17.87           C  
ATOM   4649  CZ  PHE A1200      -9.649  43.388 115.684  1.00 17.20           C  
ATOM   4650  H   PHE A1200     -11.733  37.026 114.750  1.00 17.56           H  
ATOM   4651  HA  PHE A1200     -12.710  39.587 115.735  1.00 15.48           H  
ATOM   4652  HB2 PHE A1200     -10.219  38.739 114.985  1.00 16.32           H  
ATOM   4653  HB3 PHE A1200     -10.754  39.280 113.411  1.00 16.32           H  
ATOM   4654  HD1 PHE A1200     -10.555  40.384 116.998  1.00 16.32           H  
ATOM   4655  HD2 PHE A1200     -10.362  41.549 112.886  1.00 16.01           H  
ATOM   4656  HE1 PHE A1200      -9.790  42.626 117.704  1.00 18.79           H  
ATOM   4657  HE2 PHE A1200      -9.601  43.800 113.539  1.00 17.87           H  
ATOM   4658  HZ  PHE A1200      -9.330  44.377 115.979  1.00 17.20           H  
ATOM   4659  N   VAL A1201     -13.529  40.727 113.522  1.00 16.43           N  
ATOM   4660  CA  VAL A1201     -14.330  41.322 112.455  1.00 16.29           C  
ATOM   4661  C   VAL A1201     -13.518  42.543 111.992  1.00 16.95           C  
ATOM   4662  O   VAL A1201     -13.056  43.347 112.781  1.00 15.44           O  
ATOM   4663  CB  VAL A1201     -15.705  41.782 112.989  1.00 16.85           C  
ATOM   4664  CG1 VAL A1201     -16.556  42.374 111.867  1.00 16.29           C  
ATOM   4665  CG2 VAL A1201     -16.476  40.645 113.666  1.00 17.00           C  
ATOM   4666  H   VAL A1201     -13.130  41.358 114.202  1.00 16.43           H  
ATOM   4667  HA  VAL A1201     -14.445  40.597 111.643  1.00 16.29           H  
ATOM   4668  HB  VAL A1201     -15.557  42.568 113.743  1.00 16.85           H  
ATOM   4669 HG11 VAL A1201     -16.124  43.302 111.483  1.00 16.29           H  
ATOM   4670 HG12 VAL A1201     -16.656  41.676 111.032  1.00 16.29           H  
ATOM   4671 HG13 VAL A1201     -17.557  42.610 112.237  1.00 16.29           H  
ATOM   4672 HG21 VAL A1201     -16.595  39.793 112.992  1.00 17.00           H  
ATOM   4673 HG22 VAL A1201     -15.964  40.297 114.568  1.00 17.00           H  
ATOM   4674 HG23 VAL A1201     -17.473  40.978 113.973  1.00 17.00           H  
ATOM   4675  N   HIS A1202     -13.344  42.672 110.669  1.00 15.73           N  
ATOM   4676  CA  HIS A1202     -12.552  43.746 110.099  1.00 14.66           C  
ATOM   4677  C   HIS A1202     -13.374  45.042 110.127  1.00 15.43           C  
ATOM   4678  O   HIS A1202     -12.847  46.081 110.663  1.00 15.77           O  
ATOM   4679  CB  HIS A1202     -12.048  43.466 108.685  1.00 14.04           C  
ATOM   4680  CG  HIS A1202     -11.013  44.466 108.321  1.00 14.04           C  
ATOM   4681  ND1 HIS A1202     -11.337  45.787 108.082  1.00 10.39           N  
ATOM   4682  CD2 HIS A1202      -9.658  44.399 108.313  1.00 13.88           C  
ATOM   4683  CE1 HIS A1202     -10.226  46.478 107.902  1.00 13.13           C  
ATOM   4684  NE2 HIS A1202      -9.199  45.661 108.031  1.00 12.75           N  
ATOM   4685  H   HIS A1202     -13.788  42.017 110.042  1.00 15.73           H  
ATOM   4686  HA  HIS A1202     -11.693  43.898 110.768  1.00 14.66           H  
ATOM   4687  HB2 HIS A1202     -12.864  43.505 107.958  1.00 14.04           H  
ATOM   4688  HB3 HIS A1202     -11.621  42.459 108.633  1.00 14.04           H  
ATOM   4689  HD2 HIS A1202      -9.056  43.520 108.494  1.00 13.88           H  
ATOM   4690  HE2 HIS A1202      -8.228  45.922 107.936  1.00 12.75           H  
ATOM   4691  HE1 HIS A1202     -10.169  47.534 107.686  1.00 13.13           H  
ATOM   4692  N   ARG A1203     -14.600  45.039 109.573  1.00 13.31           N  
ATOM   4693  CA  ARG A1203     -15.554  46.153 109.475  1.00 15.33           C  
ATOM   4694  C   ARG A1203     -15.451  46.921 108.131  1.00 14.52           C  
ATOM   4695  O   ARG A1203     -16.407  47.517 107.692  1.00 14.43           O  
ATOM   4696  CB  ARG A1203     -15.484  47.237 110.579  1.00 15.00           C  
ATOM   4697  CG  ARG A1203     -15.628  46.762 112.034  1.00 19.86           C  
ATOM   4698  CD  ARG A1203     -14.771  47.631 112.979  1.00 20.00           C  
ATOM   4699  NE  ARG A1203     -13.349  47.428 112.651  1.00 31.87           N  
ATOM   4700  CZ  ARG A1203     -12.376  48.358 112.588  1.00 35.47           C  
ATOM   4701  NH1 ARG A1203     -11.267  48.103 111.917  1.00 36.05           N  
ATOM   4702  NH2 ARG A1203     -12.492  49.537 113.217  1.00 36.22           N1+
ATOM   4703  H   ARG A1203     -14.921  44.179 109.152  1.00 13.31           H  
ATOM   4704  HA  ARG A1203     -16.541  45.680 109.496  1.00 15.33           H  
ATOM   4705  HB2 ARG A1203     -14.560  47.813 110.447  1.00 15.00           H  
ATOM   4706  HB3 ARG A1203     -16.281  47.972 110.397  1.00 15.00           H  
ATOM   4707  HG2 ARG A1203     -15.325  45.715 112.138  1.00 19.86           H  
ATOM   4708  HG3 ARG A1203     -16.680  46.822 112.334  1.00 19.86           H  
ATOM   4709  HD2 ARG A1203     -14.925  47.326 114.017  1.00 20.00           H  
ATOM   4710  HD3 ARG A1203     -15.035  48.686 112.857  1.00 20.00           H  
ATOM   4711  HE  ARG A1203     -13.211  46.563 112.148  1.00 31.87           H  
ATOM   4712 HH11 ARG A1203     -10.527  48.789 111.885  1.00 36.05           H  
ATOM   4713 HH12 ARG A1203     -11.159  47.221 111.437  1.00 36.05           H  
ATOM   4714 HH21 ARG A1203     -13.323  49.744 113.752  1.00 36.22           H  
ATOM   4715 HH22 ARG A1203     -11.748  50.217 113.155  1.00 36.22           H  
ATOM   4716  N   ASP A1204     -14.227  47.101 107.652  1.00 13.62           N  
ATOM   4717  CA  ASP A1204     -13.909  47.998 106.530  1.00 13.52           C  
ATOM   4718  C   ASP A1204     -12.772  47.343 105.712  1.00 12.42           C  
ATOM   4719  O   ASP A1204     -11.719  47.868 105.473  1.00 14.29           O  
ATOM   4720  CB  ASP A1204     -13.519  49.365 107.078  1.00 14.31           C  
ATOM   4721  CG  ASP A1204     -13.342  50.358 105.968  1.00 17.20           C  
ATOM   4722  OD1 ASP A1204     -14.011  50.230 104.915  1.00 15.56           O  
ATOM   4723  OD2 ASP A1204     -12.538  51.277 106.110  1.00 16.94           O1-
ATOM   4724  H   ASP A1204     -13.449  46.639 108.100  1.00 13.62           H  
ATOM   4725  HA  ASP A1204     -14.792  48.065 105.881  1.00 13.52           H  
ATOM   4726  HB2 ASP A1204     -12.594  49.296 107.663  1.00 14.31           H  
ATOM   4727  HB3 ASP A1204     -14.294  49.747 107.752  1.00 14.31           H  
ATOM   4728  N   LEU A1205     -13.061  46.101 105.305  1.00 12.60           N  
ATOM   4729  CA  LEU A1205     -12.120  45.304 104.528  1.00 11.45           C  
ATOM   4730  C   LEU A1205     -12.181  45.816 103.077  1.00 11.92           C  
ATOM   4731  O   LEU A1205     -13.105  45.527 102.313  1.00 13.18           O  
ATOM   4732  CB  LEU A1205     -12.456  43.819 104.642  1.00 12.99           C  
ATOM   4733  CG  LEU A1205     -11.470  42.870 103.943  1.00 12.80           C  
ATOM   4734  CD1 LEU A1205     -10.028  43.047 104.416  1.00 14.01           C  
ATOM   4735  CD2 LEU A1205     -11.920  41.433 104.188  1.00 11.06           C  
ATOM   4736  H   LEU A1205     -13.930  45.675 105.594  1.00 12.60           H  
ATOM   4737  HA  LEU A1205     -11.122  45.486 104.943  1.00 11.45           H  
ATOM   4738  HB2 LEU A1205     -12.514  43.552 105.703  1.00 12.99           H  
ATOM   4739  HB3 LEU A1205     -13.457  43.637 104.239  1.00 12.99           H  
ATOM   4740  HG  LEU A1205     -11.510  43.050 102.863  1.00 12.80           H  
ATOM   4741 HD11 LEU A1205      -9.623  44.018 104.114  1.00 14.01           H  
ATOM   4742 HD12 LEU A1205      -9.956  42.973 105.506  1.00 14.01           H  
ATOM   4743 HD13 LEU A1205      -9.381  42.279 103.984  1.00 14.01           H  
ATOM   4744 HD21 LEU A1205     -11.870  41.180 105.249  1.00 11.06           H  
ATOM   4745 HD22 LEU A1205     -12.957  41.300 103.873  1.00 11.06           H  
ATOM   4746 HD23 LEU A1205     -11.300  40.726 103.630  1.00 11.06           H  
ATOM   4747  N   ALA A1206     -11.221  46.662 102.760  1.00  9.49           N  
ATOM   4748  CA  ALA A1206     -11.150  47.448 101.535  1.00 10.91           C  
ATOM   4749  C   ALA A1206      -9.656  47.620 101.193  1.00 11.25           C  
ATOM   4750  O   ALA A1206      -8.782  47.376 102.051  1.00 12.28           O  
ATOM   4751  CB  ALA A1206     -11.780  48.808 101.790  1.00  9.85           C  
ATOM   4752  H   ALA A1206     -10.469  46.815 103.416  1.00  9.49           H  
ATOM   4753  HA  ALA A1206     -11.660  46.922 100.721  1.00 10.91           H  
ATOM   4754  HB1 ALA A1206     -12.832  48.706 102.071  1.00  9.85           H  
ATOM   4755  HB2 ALA A1206     -11.281  49.314 102.622  1.00  9.85           H  
ATOM   4756  HB3 ALA A1206     -11.707  49.457 100.913  1.00  9.85           H  
ATOM   4757  N   ALA A1207      -9.373  48.058  99.953  1.00 11.28           N  
ATOM   4758  CA  ALA A1207      -7.985  48.167  99.492  1.00 11.74           C  
ATOM   4759  C   ALA A1207      -7.207  49.237 100.289  1.00 12.01           C  
ATOM   4760  O   ALA A1207      -5.991  49.188 100.433  1.00 12.96           O  
ATOM   4761  CB  ALA A1207      -7.922  48.475  98.006  1.00 10.93           C  
ATOM   4762  H   ALA A1207     -10.128  48.241  99.308  1.00 11.28           H  
ATOM   4763  HA  ALA A1207      -7.502  47.203  99.692  1.00 11.74           H  
ATOM   4764  HB1 ALA A1207      -8.441  47.705  97.425  1.00 10.93           H  
ATOM   4765  HB2 ALA A1207      -8.388  49.439  97.781  1.00 10.93           H  
ATOM   4766  HB3 ALA A1207      -6.886  48.519  97.660  1.00 10.93           H  
ATOM   4767  N   ARG A1208      -7.970  50.198 100.835  1.00 13.90           N  
ATOM   4768  CA  ARG A1208      -7.437  51.325 101.609  1.00 13.49           C  
ATOM   4769  C   ARG A1208      -6.832  50.903 102.971  1.00 15.63           C  
ATOM   4770  O   ARG A1208      -6.212  51.716 103.662  1.00 13.18           O  
ATOM   4771  CB  ARG A1208      -8.515  52.392 101.906  1.00 14.83           C  
ATOM   4772  CG  ARG A1208      -9.796  51.796 102.497  1.00 13.10           C  
ATOM   4773  CD  ARG A1208     -10.636  52.754 103.335  1.00 15.54           C  
ATOM   4774  NE  ARG A1208     -11.973  52.190 103.534  1.00 17.57           N  
ATOM   4775  CZ  ARG A1208     -12.908  52.124 102.572  1.00 18.16           C  
ATOM   4776  NH1 ARG A1208     -12.749  52.795 101.452  1.00 18.12           N  
ATOM   4777  NH2 ARG A1208     -14.017  51.400 102.751  1.00 15.25           N1+
ATOM   4778  H   ARG A1208      -8.971  50.109 100.742  1.00 13.90           H  
ATOM   4779  HA  ARG A1208      -6.619  51.771 101.030  1.00 13.49           H  
ATOM   4780  HB2 ARG A1208      -8.104  53.144 102.587  1.00 14.83           H  
ATOM   4781  HB3 ARG A1208      -8.772  52.917 100.979  1.00 14.83           H  
ATOM   4782  HG2 ARG A1208      -9.574  50.926 103.122  1.00 13.10           H  
ATOM   4783  HG3 ARG A1208     -10.400  51.420 101.664  1.00 13.10           H  
ATOM   4784  HD2 ARG A1208     -10.764  53.728 102.882  1.00 15.54           H  
ATOM   4785  HD3 ARG A1208     -10.182  52.903 104.319  1.00 15.54           H  
ATOM   4786  HE  ARG A1208     -12.172  51.737 104.415  1.00 17.57           H  
ATOM   4787 HH11 ARG A1208     -13.461  52.760 100.736  1.00 18.12           H  
ATOM   4788 HH12 ARG A1208     -11.914  53.345 101.307  1.00 18.12           H  
ATOM   4789 HH21 ARG A1208     -14.158  50.897 103.615  1.00 15.25           H  
ATOM   4790 HH22 ARG A1208     -14.715  51.357 102.022  1.00 15.25           H  
ATOM   4791  N   ASN A1209      -7.139  49.662 103.397  1.00 13.70           N  
ATOM   4792  CA  ASN A1209      -6.815  49.159 104.733  1.00 13.11           C  
ATOM   4793  C   ASN A1209      -5.936  47.890 104.641  1.00 12.28           C  
ATOM   4794  O   ASN A1209      -5.914  47.059 105.532  1.00 12.24           O  
ATOM   4795  CB  ASN A1209      -8.091  48.869 105.516  1.00 13.10           C  
ATOM   4796  CG  ASN A1209      -8.800  50.132 105.950  1.00 14.35           C  
ATOM   4797  OD1 ASN A1209      -8.202  51.186 106.258  1.00 15.13           O  
ATOM   4798  ND2 ASN A1209     -10.144  50.015 105.993  1.00 16.51           N  
ATOM   4799  H   ASN A1209      -7.615  49.042 102.757  1.00 13.70           H  
ATOM   4800  HA  ASN A1209      -6.205  49.903 105.260  1.00 13.11           H  
ATOM   4801  HB2 ASN A1209      -7.875  48.317 106.433  1.00 13.10           H  
ATOM   4802  HB3 ASN A1209      -8.764  48.241 104.918  1.00 13.10           H  
ATOM   4803 HD21 ASN A1209     -10.710  50.799 106.284  1.00 16.51           H  
ATOM   4804 HD22 ASN A1209     -10.583  49.143 105.735  1.00 16.51           H  
ATOM   4805  N   CYS A1210      -5.126  47.835 103.582  1.00 11.42           N  
ATOM   4806  CA  CYS A1210      -4.137  46.773 103.403  1.00 13.48           C  
ATOM   4807  C   CYS A1210      -2.822  47.418 102.932  1.00 13.82           C  
ATOM   4808  O   CYS A1210      -2.825  48.372 102.161  1.00 16.11           O  
ATOM   4809  CB  CYS A1210      -4.581  45.716 102.390  1.00 13.39           C  
ATOM   4810  SG  CYS A1210      -5.997  44.714 102.960  1.00 16.41           S  
ATOM   4811  H   CYS A1210      -5.198  48.563 102.886  1.00 11.42           H  
ATOM   4812  HA  CYS A1210      -3.955  46.311 104.378  1.00 13.48           H  
ATOM   4813  HB2 CYS A1210      -3.759  45.031 102.165  1.00 13.39           H  
ATOM   4814  HB3 CYS A1210      -4.882  46.191 101.451  1.00 13.39           H  
ATOM   4815  HG  CYS A1210      -6.886  45.720 102.992  1.00 16.41           H  
ATOM   4816  N   MET A1211      -1.716  46.888 103.403  1.00 13.53           N  
ATOM   4817  CA  MET A1211      -0.376  47.429 103.149  1.00 13.09           C  
ATOM   4818  C   MET A1211       0.438  46.394 102.352  1.00 13.52           C  
ATOM   4819  O   MET A1211       0.193  45.196 102.437  1.00 12.48           O  
ATOM   4820  CB  MET A1211       0.403  47.755 104.430  1.00 14.38           C  
ATOM   4821  CG  MET A1211      -0.370  48.450 105.546  1.00 12.61           C  
ATOM   4822  SD  MET A1211      -1.189  50.012 105.116  1.00 18.34           S  
ATOM   4823  CE  MET A1211       0.257  51.010 104.697  1.00 17.93           C  
ATOM   4824  H   MET A1211      -1.763  46.049 103.964  1.00 13.53           H  
ATOM   4825  HA  MET A1211      -0.463  48.327 102.544  1.00 13.09           H  
ATOM   4826  HB2 MET A1211       1.287  48.350 104.166  1.00 14.38           H  
ATOM   4827  HB3 MET A1211       0.812  46.828 104.849  1.00 14.38           H  
ATOM   4828  HG2 MET A1211       0.312  48.649 106.377  1.00 12.61           H  
ATOM   4829  HG3 MET A1211      -1.139  47.774 105.931  1.00 12.61           H  
ATOM   4830  HE1 MET A1211       0.980  50.988 105.515  1.00 17.93           H  
ATOM   4831  HE2 MET A1211       0.725  50.649 103.780  1.00 17.93           H  
ATOM   4832  HE3 MET A1211      -0.061  52.043 104.537  1.00 17.93           H  
ATOM   4833  N   LEU A1212       1.481  46.859 101.651  1.00 12.30           N  
ATOM   4834  CA  LEU A1212       2.324  46.021 100.787  1.00 14.06           C  
ATOM   4835  C   LEU A1212       3.820  46.225 101.160  1.00 14.78           C  
ATOM   4836  O   LEU A1212       4.358  47.368 101.072  1.00 12.85           O  
ATOM   4837  CB  LEU A1212       2.041  46.411  99.333  1.00 14.66           C  
ATOM   4838  CG  LEU A1212       2.668  45.499  98.266  1.00 15.33           C  
ATOM   4839  CD1 LEU A1212       2.137  44.070  98.318  1.00 14.94           C  
ATOM   4840  CD2 LEU A1212       2.371  46.094  96.889  1.00 15.01           C  
ATOM   4841  H   LEU A1212       1.726  47.839 101.682  1.00 12.30           H  
ATOM   4842  HA  LEU A1212       2.051  44.977 100.953  1.00 14.06           H  
ATOM   4843  HB2 LEU A1212       0.953  46.435  99.178  1.00 14.66           H  
ATOM   4844  HB3 LEU A1212       2.385  47.441  99.167  1.00 14.66           H  
ATOM   4845  HG  LEU A1212       3.755  45.466  98.403  1.00 15.33           H  
ATOM   4846 HD11 LEU A1212       2.357  43.587  99.273  1.00 14.94           H  
ATOM   4847 HD12 LEU A1212       1.056  44.056  98.158  1.00 14.94           H  
ATOM   4848 HD13 LEU A1212       2.597  43.458  97.535  1.00 14.94           H  
ATOM   4849 HD21 LEU A1212       1.292  46.176  96.715  1.00 15.01           H  
ATOM   4850 HD22 LEU A1212       2.802  47.095  96.811  1.00 15.01           H  
ATOM   4851 HD23 LEU A1212       2.789  45.483  96.086  1.00 15.01           H  
ATOM   4852  N   ASP A1213       4.443  45.160 101.637  1.00 15.35           N  
ATOM   4853  CA  ASP A1213       5.797  45.206 102.197  1.00 17.85           C  
ATOM   4854  C   ASP A1213       6.908  44.954 101.152  1.00 18.86           C  
ATOM   4855  O   ASP A1213       6.664  44.684  99.956  1.00 18.05           O  
ATOM   4856  CB  ASP A1213       5.900  44.334 103.444  1.00 16.99           C  
ATOM   4857  CG  ASP A1213       6.390  42.914 103.393  1.00 18.22           C  
ATOM   4858  OD1 ASP A1213       6.697  42.384 102.301  1.00 15.94           O  
ATOM   4859  OD2 ASP A1213       6.468  42.279 104.424  1.00 19.41           O1-
ATOM   4860  H   ASP A1213       3.994  44.255 101.640  1.00 15.35           H  
ATOM   4861  HA  ASP A1213       5.953  46.244 102.528  1.00 17.85           H  
ATOM   4862  HB2 ASP A1213       4.921  44.335 103.927  1.00 16.99           H  
ATOM   4863  HB3 ASP A1213       6.563  44.836 104.157  1.00 16.99           H  
ATOM   4864  N   GLU A1214       8.141  45.003 101.641  1.00 21.28           N  
ATOM   4865  CA  GLU A1214       9.381  44.923 100.892  1.00 22.81           C  
ATOM   4866  C   GLU A1214       9.716  43.562 100.227  1.00 22.73           C  
ATOM   4867  O   GLU A1214      10.711  43.481  99.513  1.00 23.31           O  
ATOM   4868  CB  GLU A1214      10.587  45.458 101.707  1.00 23.08           C  
ATOM   4869  CG  GLU A1214      10.992  44.680 102.964  1.00 29.91           C  
ATOM   4870  CD  GLU A1214       9.992  44.663 104.109  1.00 41.83           C  
ATOM   4871  OE1 GLU A1214       8.973  45.418 103.989  1.00 42.35           O  
ATOM   4872  OE2 GLU A1214      10.153  43.772 104.997  1.00 43.36           O1-
[truncated: 190,656 more chars]
