# Supplementary material for: DegraderTCM: A Computationally Sparing Approach for Predicting Ternary Degradation Complexes
Source: ACS Med Chem Lett. 2023 Dec 13;15(1):45–53. doi: 10.1021/acsmedchemlett.3c00362 (PMC10788944; doi:10.1021/acsmedchemlett.3c00362)
Supplement: Supplementary file 2 — ml3c00362_si_002.zip [file ml3c00362_si_002.zip › TC models/Application_domain/MAPKp38d-187-inactive.pdb]

HEADER    TRANSFERASE                                                 
REMARK  99                                                                      
REMARK  99 MOE v2022.02 (Chemical Computing Group ULC) Fri Nov 24 15:53:35 2023 
SEQRES   1 A  295  ACE ILE ASP LEU SER ALA LEU ASN PRO GLU LEU VAL GLN
SEQRES   2 A  295  ALA VAL GLN HIS VAL VAL ILE GLY PRO SER SER LEU ILE
SEQRES   3 A  295  VAL HIS PHE ASN GLU VAL ILE GLY ARG GLY HIS PHE GLY
SEQRES   4 A  295  CYS VAL TYR HIS GLY THR LEU LEU ASP ASN ASP GLY LYS
SEQRES   5 A  295  LYS ILE HIS CYS ALA VAL LYS SER LEU ASN ARG ILE THR
SEQRES   6 A  295  ASP ILE GLY GLU VAL SER GLN PHE LEU THR GLU GLY ILE
SEQRES   7 A  295  ILE MET LYS ASP PHE SER HIS PRO ASN VAL LEU SER LEU
SEQRES   8 A  295  LEU GLY ILE CYS LEU ARG SER GLU GLY SER PRO LEU VAL
SEQRES   9 A  295  VAL LEU PRO TYR MET LYS HIS GLY ASP LEU ARG ASN PHE
SEQRES  10 A  295  ILE ARG ASN GLU THR HIS ASN PRO THR VAL LYS ASP LEU
SEQRES  11 A  295  ILE GLY PHE GLY LEU GLN VAL ALA LYS GLY MET LYS TYR
SEQRES  12 A  295  LEU ALA SER LYS LYS PHE VAL HIS ARG ASP LEU ALA ALA
SEQRES  13 A  295  ARG ASN CYS MET LEU ASP GLU LYS PHE THR VAL LYS VAL
SEQRES  14 A  295  ALA ASP PHE GLY LEU ALA ARG ASP MET TYR ASP LYS GLU
SEQRES  15 A  295  TYR TYR SER VAL HIS ASN LYS THR GLY ALA LYS LEU PRO
SEQRES  16 A  295  VAL LYS TRP MET ALA LEU GLU SER LEU GLN THR GLN LYS
SEQRES  17 A  295  PHE THR THR LYS SER ASP VAL TRP SER PHE GLY VAL LEU
SEQRES  18 A  295  LEU TRP GLU LEU MET THR ARG GLY ALA PRO PRO TYR PRO
SEQRES  19 A  295  ASP VAL ASN THR PHE ASP ILE THR VAL TYR LEU LEU GLN
SEQRES  20 A  295  GLY ARG ARG LEU LEU GLN PRO GLU TYR CYS PRO ASP PRO
SEQRES  21 A  295  LEU TYR GLU VAL MET LEU LYS CYS TRP HIS PRO LYS ALA
SEQRES  22 A  295  GLU MET ARG PRO SER PHE SER GLU LEU VAL SER ARG ILE
SEQRES  23 A  295  SER ALA ILE PHE SER THR PHE ILE NME
SEQRES   1 C  143  ACE VAL LEU ARG SER VAL ASN SER ARG GLU PRO SER GLN
SEQRES   2 C  143  VAL ILE PHE CAS ASN ARG SER PRO ARG VAL VAL LEU PRO
SEQRES   3 C  143  VAL TRP LEU ASN PHE ASP GLY GLU PRO GLN PRO TYR PRO
SEQRES   4 C  143  THR LEU PRO PRO GLY THR GLY ARG ARG ILE HIS SER TYR
SEQRES   5 C  143  ARG GLY HIS LEU TRP LEU PHE ARG ASP ALA GLY THR HIS
SEQRES   6 C  143  ASP GLY LEU LEU VAL ASN GLN THR GLU LEU PHE VAL PRO
SEQRES   7 C  143  SER LEU ASN VAL ASP GLY GLN PRO ILE PHE ALA ASN ILE
SEQRES   8 C  143  THR LEU PRO VAL TYR THR LEU LYS GLU ARG CYS LEU GLN
SEQRES   9 C  143  VAL VAL ARG SER LEU VAL LYS PRO GLU ASN TYR ARG ARG
SEQRES  10 C  143  LEU ASP ILE VAL ARG SER LEU TYR GLU ASP LEU GLU ASP
SEQRES  11 C  143  HIS PRO ASN VAL GLN LYS ASP LEU GLU ARG LEU THR NME
HELIX    1   1 PRO A 1060  VAL A 1066  1               Generated by MOE    7
HELIX    2   2 GLY A 1119  ASP A 1133  1               Generated by MOE   15
HELIX    3   3 VAL A 1178  ALA A 1196  1               Generated by MOE   19
HELIX    4   4 ALA A 1207  ASN A 1209  5               Generated by MOE    3
HELIX    5   5 GLY A 1224  ALA A 1226  5               Generated by MOE    3
HELIX    6   6 LYS A 1232  TYR A 1234  5               Generated by MOE    3
HELIX    7   7 LEU A 1252  THR A 1257  1               Generated by MOE    6
HELIX    8   8 ASP A 1265  LEU A 1276  1               Generated by MOE   12
HELIX    9   9 ILE A 1292  LEU A 1297  1               Generated by MOE    6
HELIX   10  10 ASP A 1310  CYS A 1319  1               Generated by MOE   10
HELIX   11  11 LEU A 1333  ILE A 1340  1               Generated by MOE    8
HELIX   12  12 VAL C  142  GLY C  144  5               Generated by MOE    3
HELIX   13  13 LEU C  158  LEU C  169  1               Generated by MOE   12
HELIX   14  14 ARG C  182  LEU C  184  5               Generated by MOE    3
HELIX   15  15 GLU C  186  GLU C  189  1               Generated by MOE    4
HELIX   16  16 LYS C  196  ARG C  200  1               Generated by MOE    5
SHEET    1       VAL A1070  ILE A1071                  Generated by MOE
SHEET    2       LEU A1076  ARG A1086                  Generated by MOE
SHEET    3       GLY A1090  LEU A1097                  Generated by MOE
SHEET    4       ILE A1105  LEU A1112                  Generated by MOE
SHEET    5       GLY A1144  GLY A1144                  Generated by MOE
SHEET    6       ILE A1145  CYS A1146                  Generated by MOE
SHEET    7       LEU A1154  PRO A1158                  Generated by MOE
SHEET    8       CYS A1210  LEU A1212                  Generated by MOE
SHEET    9       VAL A1218  LYS A1219                  Generated by MOE
SHEET   10       VAL A1220  VAL A1220                  Generated by MOE
SHEET   11       SER A1236  HIS A1238                  Generated by MOE
SHEET   12       ALA A1243  LEU A1245                  Generated by MOE
SHEET   13       PRO C  71  GLN C  73                  Generated by MOE
SHEET   14       VAL C  74  ASN C  78                  Generated by MOE
SHEET   15       VAL C  84  LEU C  89                  Generated by MOE
SHEET   16       PRO C  95  PRO C  97                  Generated by MOE
SHEET   17       GLY C 106  TYR C 112                  Generated by MOE
SHEET   18       LEU C 116  ASP C 121                  Generated by MOE
SHEET   19       LEU C 129  VAL C 130                  Generated by MOE
SHEET   20       LEU C 135  PHE C 136                  Generated by MOE
SHEET   21       ILE C 147  ILE C 151                  Generated by MOE
SHEET   22       THR C 152  THR C 152                  Generated by MOE
ATOM      1  CH3 ACE A1052      12.072  60.806 122.575  1.00  0.00           C  
ATOM      2  C   ACE A1052      10.621  60.709 122.961  1.00  0.00           C  
ATOM      3  O   ACE A1052       9.783  61.460 122.465  1.00  0.00           O  
ATOM      4 HH31 ACE A1052      12.446  59.822 122.300  1.00  0.00           H  
ATOM      5 HH32 ACE A1052      12.193  61.445 121.696  1.00  0.00           H  
ATOM      6 HH33 ACE A1052      12.656  61.213 123.404  1.00  0.00           H  
ATOM      7  N   ILE A1053      10.311  59.770 123.826  1.00 62.49           N  
ATOM      8  CA  ILE A1053       8.941  59.528 124.287  1.00 62.22           C  
ATOM      9  C   ILE A1053       8.560  60.404 125.518  1.00 62.19           C  
ATOM     10  O   ILE A1053       9.385  61.107 126.112  1.00 62.02           O  
ATOM     11  CB  ILE A1053       8.638  58.022 124.557  1.00 62.19           C  
ATOM     12  CG1 ILE A1053       9.336  57.482 125.824  1.00 62.29           C  
ATOM     13  CG2 ILE A1053       8.933  57.177 123.317  1.00 60.88           C  
ATOM     14  CD1 ILE A1053       9.029  56.020 126.119  1.00 62.39           C  
ATOM     15  H   ILE A1053      11.043  59.183 124.200  1.00 62.49           H  
ATOM     16  HA  ILE A1053       8.268  59.853 123.480  1.00 62.22           H  
ATOM     17  HB  ILE A1053       7.558  57.929 124.734  1.00 62.19           H  
ATOM     18 HG12 ILE A1053      10.418  57.602 125.751  1.00 62.29           H  
ATOM     19 HG13 ILE A1053       9.020  58.068 126.694  1.00 62.29           H  
ATOM     20 HG21 ILE A1053       8.486  57.630 122.429  1.00 60.88           H  
ATOM     21 HG22 ILE A1053      10.007  57.078 123.148  1.00 60.88           H  
ATOM     22 HG23 ILE A1053       8.512  56.171 123.409  1.00 60.88           H  
ATOM     23 HD11 ILE A1053       7.949  55.845 126.152  1.00 62.39           H  
ATOM     24 HD12 ILE A1053       9.468  55.358 125.367  1.00 62.39           H  
ATOM     25 HD13 ILE A1053       9.450  55.738 127.089  1.00 62.39           H  
ATOM     26  N   ASP A1054       7.289  60.302 125.894  1.00 62.11           N  
ATOM     27  CA  ASP A1054       6.736  60.734 127.183  1.00 62.27           C  
ATOM     28  C   ASP A1054       6.167  59.443 127.848  1.00 62.26           C  
ATOM     29  O   ASP A1054       5.758  58.499 127.163  1.00 61.94           O  
ATOM     30  CB  ASP A1054       5.635  61.778 127.006  1.00 62.18           C  
ATOM     31  CG  ASP A1054       5.002  62.043 128.353  1.00 62.02           C  
ATOM     32  OD1 ASP A1054       5.755  62.095 129.359  1.00 59.40           O  
ATOM     33  OD2 ASP A1054       3.747  62.057 128.428  1.00 62.93           O1-
ATOM     34  H   ASP A1054       6.630  59.838 125.285  1.00 62.11           H  
ATOM     35  HA  ASP A1054       7.554  61.115 127.806  1.00 62.27           H  
ATOM     36  HB2 ASP A1054       4.872  61.420 126.304  1.00 62.18           H  
ATOM     37  HB3 ASP A1054       6.044  62.710 126.603  1.00 62.18           H  
ATOM     38  N   LEU A1055       6.098  59.484 129.180  1.00 62.38           N  
ATOM     39  CA  LEU A1055       5.508  58.436 130.008  1.00 62.39           C  
ATOM     40  C   LEU A1055       4.514  59.000 131.070  1.00 62.44           C  
ATOM     41  O   LEU A1055       4.005  58.239 131.900  1.00 62.18           O  
ATOM     42  CB  LEU A1055       6.610  57.631 130.722  1.00 62.42           C  
ATOM     43  CG  LEU A1055       7.492  56.770 129.795  1.00 62.40           C  
ATOM     44  CD1 LEU A1055       8.668  56.194 130.588  1.00 62.40           C  
ATOM     45  CD2 LEU A1055       6.702  55.626 129.155  1.00 62.39           C  
ATOM     46  H   LEU A1055       6.433  60.313 129.649  1.00 62.38           H  
ATOM     47  HA  LEU A1055       4.903  57.780 129.372  1.00 62.39           H  
ATOM     48  HB2 LEU A1055       7.250  58.334 131.274  1.00 62.42           H  
ATOM     49  HB3 LEU A1055       6.162  56.977 131.481  1.00 62.42           H  
ATOM     50  HG  LEU A1055       7.908  57.396 128.998  1.00 62.40           H  
ATOM     51 HD11 LEU A1055       9.274  56.995 131.024  1.00 62.40           H  
ATOM     52 HD12 LEU A1055       8.322  55.548 131.402  1.00 62.40           H  
ATOM     53 HD13 LEU A1055       9.321  55.600 129.939  1.00 62.40           H  
ATOM     54 HD21 LEU A1055       6.206  55.013 129.915  1.00 62.39           H  
ATOM     55 HD22 LEU A1055       5.938  56.001 128.469  1.00 62.39           H  
ATOM     56 HD23 LEU A1055       7.364  54.972 128.578  1.00 62.39           H  
ATOM     57  N   SER A1056       4.282  60.316 131.027  1.00 62.65           N  
ATOM     58  CA  SER A1056       3.433  61.048 131.964  1.00 62.60           C  
ATOM     59  C   SER A1056       1.966  61.096 131.485  1.00 62.41           C  
ATOM     60  O   SER A1056       1.048  60.898 132.295  1.00 62.30           O  
ATOM     61  CB  SER A1056       3.956  62.485 132.143  1.00 62.62           C  
ATOM     62  OG  SER A1056       3.579  63.026 133.412  1.00 63.16           O  
ATOM     63  H   SER A1056       4.737  60.855 130.304  1.00 62.65           H  
ATOM     64  HA  SER A1056       3.445  60.518 132.924  1.00 62.60           H  
ATOM     65  HB2 SER A1056       3.589  63.157 131.360  1.00 62.62           H  
ATOM     66  HB3 SER A1056       5.051  62.496 132.114  1.00 62.62           H  
ATOM     67  HG  SER A1056       3.911  63.940 133.423  1.00 63.16           H  
ATOM     68  N   ALA A1057       1.767  61.466 130.217  1.00 62.04           N  
ATOM     69  CA  ALA A1057       0.455  61.782 129.665  1.00 61.54           C  
ATOM     70  C   ALA A1057      -0.003  60.797 128.571  1.00 61.31           C  
ATOM     71  O   ALA A1057      -0.778  61.143 127.670  1.00 61.55           O  
ATOM     72  CB  ALA A1057       0.437  63.217 129.161  1.00 61.38           C  
ATOM     73  H   ALA A1057       2.568  61.543 129.606  1.00 62.04           H  
ATOM     74  HA  ALA A1057      -0.292  61.697 130.464  1.00 61.54           H  
ATOM     75  HB1 ALA A1057       0.736  63.912 129.952  1.00 61.38           H  
ATOM     76  HB2 ALA A1057       1.132  63.340 128.325  1.00 61.38           H  
ATOM     77  HB3 ALA A1057      -0.560  63.506 128.812  1.00 61.38           H  
ATOM     78  N   LEU A1058       0.390  59.528 128.740  1.00 60.46           N  
ATOM     79  CA  LEU A1058      -0.143  58.433 127.943  1.00 60.11           C  
ATOM     80  C   LEU A1058      -1.314  57.769 128.712  1.00 59.72           C  
ATOM     81  O   LEU A1058      -1.161  57.317 129.866  1.00 59.65           O  
ATOM     82  CB  LEU A1058       0.918  57.368 127.639  1.00 59.74           C  
ATOM     83  CG  LEU A1058       2.106  57.846 126.781  1.00 60.34           C  
ATOM     84  CD1 LEU A1058       3.058  56.669 126.540  1.00 61.24           C  
ATOM     85  CD2 LEU A1058       1.670  58.435 125.438  1.00 59.98           C  
ATOM     86  H   LEU A1058       1.087  59.325 129.442  1.00 60.46           H  
ATOM     87  HA  LEU A1058      -0.537  58.833 127.003  1.00 60.11           H  
ATOM     88  HB2 LEU A1058       1.308  56.964 128.584  1.00 59.74           H  
ATOM     89  HB3 LEU A1058       0.428  56.528 127.130  1.00 59.74           H  
ATOM     90  HG  LEU A1058       2.657  58.618 127.331  1.00 60.34           H  
ATOM     91 HD11 LEU A1058       3.439  56.278 127.490  1.00 61.24           H  
ATOM     92 HD12 LEU A1058       2.557  55.851 126.013  1.00 61.24           H  
ATOM     93 HD13 LEU A1058       3.918  56.977 125.936  1.00 61.24           H  
ATOM     94 HD21 LEU A1058       1.034  57.735 124.886  1.00 59.98           H  
ATOM     95 HD22 LEU A1058       1.116  59.369 125.573  1.00 59.98           H  
ATOM     96 HD23 LEU A1058       2.540  58.665 124.814  1.00 59.98           H  
ATOM     97  N   ASN A1059      -2.472  57.720 128.050  1.00 59.07           N  
ATOM     98  CA  ASN A1059      -3.699  57.115 128.567  1.00 58.51           C  
ATOM     99  C   ASN A1059      -3.697  55.581 128.300  1.00 57.58           C  
ATOM    100  O   ASN A1059      -3.259  55.138 127.247  1.00 57.87           O  
ATOM    101  CB  ASN A1059      -4.969  57.774 128.023  1.00 58.91           C  
ATOM    102  CG  ASN A1059      -4.954  57.988 126.522  1.00 59.87           C  
ATOM    103  OD1 ASN A1059      -3.927  58.312 125.923  1.00 61.67           O  
ATOM    104  ND2 ASN A1059      -6.135  57.882 125.908  1.00 61.31           N  
ATOM    105  H   ASN A1059      -2.523  58.112 127.120  1.00 59.07           H  
ATOM    106  HA  ASN A1059      -3.680  57.272 129.651  1.00 58.51           H  
ATOM    107  HB2 ASN A1059      -5.070  58.774 128.465  1.00 58.91           H  
ATOM    108  HB3 ASN A1059      -5.853  57.208 128.319  1.00 58.91           H  
ATOM    109 HD21 ASN A1059      -6.208  58.069 124.918  1.00 61.31           H  
ATOM    110 HD22 ASN A1059      -6.955  57.614 126.433  1.00 61.31           H  
ATOM    111  N   PRO A1060      -4.188  54.788 129.273  1.00 56.89           N  
ATOM    112  CA  PRO A1060      -3.980  53.342 129.227  1.00 56.24           C  
ATOM    113  C   PRO A1060      -4.687  52.616 128.067  1.00 55.33           C  
ATOM    114  O   PRO A1060      -4.192  51.583 127.597  1.00 55.63           O  
ATOM    115  CB  PRO A1060      -4.474  52.836 130.583  1.00 56.40           C  
ATOM    116  CG  PRO A1060      -5.492  53.884 131.016  1.00 56.70           C  
ATOM    117  CD  PRO A1060      -4.905  55.180 130.479  1.00 57.00           C  
ATOM    118  HA  PRO A1060      -2.905  53.156 129.110  1.00 56.24           H  
ATOM    119  HB2 PRO A1060      -4.904  51.830 130.550  1.00 56.40           H  
ATOM    120  HB3 PRO A1060      -3.642  52.825 131.297  1.00 56.40           H  
ATOM    121  HG2 PRO A1060      -5.641  53.910 132.099  1.00 56.70           H  
ATOM    122  HG3 PRO A1060      -6.461  53.679 130.548  1.00 56.70           H  
ATOM    123  HD2 PRO A1060      -4.172  55.592 131.181  1.00 57.00           H  
ATOM    124  HD3 PRO A1060      -5.661  55.941 130.274  1.00 57.00           H  
ATOM    125  N   GLU A1061      -5.863  53.093 127.679  1.00 54.34           N  
ATOM    126  CA  GLU A1061      -6.657  52.501 126.608  1.00 53.53           C  
ATOM    127  C   GLU A1061      -5.994  52.739 125.229  1.00 52.52           C  
ATOM    128  O   GLU A1061      -6.248  51.994 124.271  1.00 52.05           O  
ATOM    129  CB  GLU A1061      -8.132  52.937 126.635  1.00 53.67           C  
ATOM    130  CG  GLU A1061      -8.433  54.403 126.309  1.00 53.56           C  
ATOM    131  CD  GLU A1061      -7.974  55.443 127.302  1.00 53.53           C  
ATOM    132  OE1 GLU A1061      -7.321  55.076 128.302  1.00 53.50           O  
ATOM    133  OE2 GLU A1061      -8.182  56.645 127.035  1.00 53.51           O1-
ATOM    134  H   GLU A1061      -6.256  53.896 128.148  1.00 54.34           H  
ATOM    135  HA  GLU A1061      -6.627  51.416 126.771  1.00 53.53           H  
ATOM    136  HB2 GLU A1061      -8.679  52.323 125.908  1.00 53.67           H  
ATOM    137  HB3 GLU A1061      -8.551  52.700 127.621  1.00 53.67           H  
ATOM    138  HG2 GLU A1061      -9.522  54.513 126.226  1.00 53.56           H  
ATOM    139  HG3 GLU A1061      -8.020  54.660 125.326  1.00 53.56           H  
ATOM    140  N   LEU A1062      -5.196  53.809 125.153  1.00 51.37           N  
ATOM    141  CA  LEU A1062      -4.396  54.108 123.967  1.00 50.05           C  
ATOM    142  C   LEU A1062      -3.191  53.148 123.981  1.00 49.93           C  
ATOM    143  O   LEU A1062      -2.860  52.537 122.976  1.00 49.73           O  
ATOM    144  CB  LEU A1062      -3.961  55.573 123.945  1.00 49.88           C  
ATOM    145  CG  LEU A1062      -3.183  56.017 122.691  1.00 49.85           C  
ATOM    146  CD1 LEU A1062      -3.991  55.841 121.404  1.00 49.93           C  
ATOM    147  CD2 LEU A1062      -2.777  57.485 122.851  1.00 49.48           C  
ATOM    148  H   LEU A1062      -5.150  54.425 125.952  1.00 51.37           H  
ATOM    149  HA  LEU A1062      -5.008  53.869 123.091  1.00 50.05           H  
ATOM    150  HB2 LEU A1062      -4.857  56.198 124.043  1.00 49.88           H  
ATOM    151  HB3 LEU A1062      -3.340  55.783 124.822  1.00 49.88           H  
ATOM    152  HG  LEU A1062      -2.265  55.423 122.605  1.00 49.85           H  
ATOM    153 HD11 LEU A1062      -4.180  54.783 121.195  1.00 49.93           H  
ATOM    154 HD12 LEU A1062      -4.956  56.355 121.467  1.00 49.93           H  
ATOM    155 HD13 LEU A1062      -3.449  56.247 120.544  1.00 49.93           H  
ATOM    156 HD21 LEU A1062      -3.654  58.131 122.967  1.00 49.48           H  
ATOM    157 HD22 LEU A1062      -2.136  57.618 123.728  1.00 49.48           H  
ATOM    158 HD23 LEU A1062      -2.220  57.835 121.979  1.00 49.48           H  
ATOM    159  N   VAL A1063      -2.562  52.985 125.144  1.00 49.48           N  
ATOM    160  CA  VAL A1063      -1.381  52.120 125.262  1.00 48.56           C  
ATOM    161  C   VAL A1063      -1.798  50.655 124.953  1.00 48.08           C  
ATOM    162  O   VAL A1063      -1.065  49.909 124.332  1.00 47.66           O  
ATOM    163  CB  VAL A1063      -0.709  52.248 126.646  1.00 48.39           C  
ATOM    164  CG1 VAL A1063       0.400  51.210 126.856  1.00 48.71           C  
ATOM    165  CG2 VAL A1063      -0.107  53.646 126.826  1.00 48.15           C  
ATOM    166  H   VAL A1063      -2.923  53.441 125.970  1.00 49.48           H  
ATOM    167  HA  VAL A1063      -0.681  52.424 124.473  1.00 48.56           H  
ATOM    168  HB  VAL A1063      -1.461  52.096 127.429  1.00 48.39           H  
ATOM    169 HG11 VAL A1063      -0.005  50.194 126.887  1.00 48.71           H  
ATOM    170 HG12 VAL A1063       1.146  51.259 126.055  1.00 48.71           H  
ATOM    171 HG13 VAL A1063       0.915  51.378 127.808  1.00 48.71           H  
ATOM    172 HG21 VAL A1063       0.689  53.831 126.096  1.00 48.15           H  
ATOM    173 HG22 VAL A1063      -0.860  54.429 126.703  1.00 48.15           H  
ATOM    174 HG23 VAL A1063       0.322  53.758 127.828  1.00 48.15           H  
ATOM    175  N   GLN A1064      -2.985  50.263 125.420  1.00 47.93           N  
ATOM    176  CA  GLN A1064      -3.502  48.920 125.169  1.00 47.38           C  
ATOM    177  C   GLN A1064      -3.764  48.692 123.661  1.00 47.02           C  
ATOM    178  O   GLN A1064      -3.760  47.543 123.195  1.00 47.33           O  
ATOM    179  CB  GLN A1064      -4.791  48.647 125.947  1.00 47.88           C  
ATOM    180  CG  GLN A1064      -4.514  48.342 127.419  1.00 47.50           C  
ATOM    181  CD  GLN A1064      -5.792  48.235 128.229  1.00 47.44           C  
ATOM    182  OE1 GLN A1064      -6.906  48.140 127.710  1.00 47.44           O  
ATOM    183  NE2 GLN A1064      -5.614  48.219 129.545  1.00 47.43           N  
ATOM    184  H   GLN A1064      -3.541  50.912 125.960  1.00 47.93           H  
ATOM    185  HA  GLN A1064      -2.719  48.207 125.457  1.00 47.38           H  
ATOM    186  HB2 GLN A1064      -5.473  49.501 125.856  1.00 47.88           H  
ATOM    187  HB3 GLN A1064      -5.320  47.790 125.510  1.00 47.88           H  
ATOM    188  HG2 GLN A1064      -3.878  49.112 127.866  1.00 47.50           H  
ATOM    189  HG3 GLN A1064      -3.981  47.388 127.507  1.00 47.50           H  
ATOM    190 HE21 GLN A1064      -6.408  48.126 130.161  1.00 47.43           H  
ATOM    191 HE22 GLN A1064      -4.683  48.299 129.929  1.00 47.43           H  
ATOM    192  N   ALA A1065      -4.055  49.768 122.922  1.00 45.91           N  
ATOM    193  CA  ALA A1065      -4.260  49.699 121.476  1.00 45.04           C  
ATOM    194  C   ALA A1065      -2.896  49.635 120.743  1.00 43.97           C  
ATOM    195  O   ALA A1065      -2.773  48.965 119.722  1.00 43.68           O  
ATOM    196  CB  ALA A1065      -5.074  50.881 120.973  1.00 45.13           C  
ATOM    197  H   ALA A1065      -4.113  50.675 123.363  1.00 45.91           H  
ATOM    198  HA  ALA A1065      -4.796  48.770 121.256  1.00 45.04           H  
ATOM    199  HB1 ALA A1065      -6.025  50.958 121.511  1.00 45.13           H  
ATOM    200  HB2 ALA A1065      -4.540  51.828 121.099  1.00 45.13           H  
ATOM    201  HB3 ALA A1065      -5.296  50.770 119.907  1.00 45.13           H  
ATOM    202  N   VAL A1066      -1.913  50.358 121.287  1.00 43.23           N  
ATOM    203  CA  VAL A1066      -0.561  50.386 120.719  1.00 42.59           C  
ATOM    204  C   VAL A1066       0.028  48.960 120.841  1.00 43.00           C  
ATOM    205  O   VAL A1066       0.763  48.494 119.975  1.00 43.06           O  
ATOM    206  CB  VAL A1066       0.321  51.448 121.407  1.00 42.71           C  
ATOM    207  CG1 VAL A1066       1.805  51.304 121.054  1.00 41.76           C  
ATOM    208  CG2 VAL A1066      -0.139  52.862 121.033  1.00 40.50           C  
ATOM    209  H   VAL A1066      -2.130  50.877 122.126  1.00 43.23           H  
ATOM    210  HA  VAL A1066      -0.653  50.592 119.646  1.00 42.59           H  
ATOM    211  HB  VAL A1066       0.233  51.341 122.494  1.00 42.71           H  
ATOM    212 HG11 VAL A1066       2.225  50.379 121.462  1.00 41.76           H  
ATOM    213 HG12 VAL A1066       1.958  51.301 119.971  1.00 41.76           H  
ATOM    214 HG13 VAL A1066       2.382  52.133 121.474  1.00 41.76           H  
ATOM    215 HG21 VAL A1066       0.020  53.061 119.969  1.00 40.50           H  
ATOM    216 HG22 VAL A1066      -1.200  53.016 121.236  1.00 40.50           H  
ATOM    217 HG23 VAL A1066       0.420  53.612 121.603  1.00 40.50           H  
ATOM    218  N   GLN A1067      -0.277  48.301 121.970  1.00 42.98           N  
ATOM    219  CA  GLN A1067       0.178  46.940 122.227  1.00 42.23           C  
ATOM    220  C   GLN A1067      -0.531  45.853 121.370  1.00 41.77           C  
ATOM    221  O   GLN A1067      -0.243  44.658 121.518  1.00 42.31           O  
ATOM    222  CB  GLN A1067       0.065  46.586 123.718  1.00 42.34           C  
ATOM    223  CG  GLN A1067       1.042  47.364 124.603  1.00 42.23           C  
ATOM    224  CD  GLN A1067       2.484  46.972 124.371  1.00 42.21           C  
ATOM    225  NE2 GLN A1067       2.883  45.853 124.699  1.00 42.20           N  
ATOM    226  OE1 GLN A1067       3.278  47.878 123.812  1.00 42.21           O  
ATOM    227  H   GLN A1067      -0.810  48.782 122.679  1.00 42.98           H  
ATOM    228  HA  GLN A1067       1.229  46.890 121.917  1.00 42.23           H  
ATOM    229  HB2 GLN A1067      -0.958  46.789 124.061  1.00 42.34           H  
ATOM    230  HB3 GLN A1067       0.227  45.511 123.865  1.00 42.34           H  
ATOM    231  HG2 GLN A1067       0.807  47.170 125.657  1.00 42.23           H  
ATOM    232  HG3 GLN A1067       0.951  48.442 124.450  1.00 42.23           H  
ATOM    233 HE21 GLN A1067       2.245  45.194 125.121  1.00 42.20           H  
ATOM    234 HE22 GLN A1067       3.848  45.596 124.546  1.00 42.20           H  
ATOM    235  N   HIS A1068      -1.375  46.256 120.421  1.00 40.33           N  
ATOM    236  CA  HIS A1068      -1.902  45.348 119.394  1.00 39.52           C  
ATOM    237  C   HIS A1068      -0.840  45.131 118.292  1.00 38.58           C  
ATOM    238  O   HIS A1068      -0.914  44.177 117.511  1.00 38.55           O  
ATOM    239  CB  HIS A1068      -3.146  45.894 118.667  1.00 39.49           C  
ATOM    240  CG  HIS A1068      -4.399  46.000 119.460  1.00 39.51           C  
ATOM    241  CD2 HIS A1068      -4.683  45.696 120.775  1.00 39.52           C  
ATOM    242  ND1 HIS A1068      -5.551  46.472 118.926  1.00 39.49           N  
ATOM    243  NE2 HIS A1068      -5.948  45.987 121.027  1.00 39.52           N  
ATOM    244  CE1 HIS A1068      -6.496  46.458 119.922  1.00 39.50           C  
ATOM    245  H   HIS A1068      -1.674  47.220 120.391  1.00 40.33           H  
ATOM    246  HA  HIS A1068      -2.106  44.374 119.854  1.00 39.52           H  
ATOM    247  HB2 HIS A1068      -3.370  45.250 117.805  1.00 39.49           H  
ATOM    248  HB3 HIS A1068      -2.921  46.882 118.249  1.00 39.49           H  
ATOM    249  HD2 HIS A1068      -3.982  45.285 121.486  1.00 39.52           H  
ATOM    250  HE2 HIS A1068      -6.447  45.860 121.976  1.00 39.52           H  
ATOM    251  HE1 HIS A1068      -7.455  46.760 119.826  1.00 39.50           H  
ATOM    252  N   VAL A1069       0.023  46.122 118.093  1.00 37.12           N  
ATOM    253  CA  VAL A1069       0.896  46.234 116.919  1.00 35.43           C  
ATOM    254  C   VAL A1069       2.238  46.903 117.307  1.00 34.96           C  
ATOM    255  O   VAL A1069       2.832  47.688 116.579  1.00 34.09           O  
ATOM    256  CB  VAL A1069       0.220  46.989 115.753  1.00 35.09           C  
ATOM    257  CG1 VAL A1069      -0.791  46.115 115.011  1.00 34.62           C  
ATOM    258  CG2 VAL A1069      -0.416  48.307 116.207  1.00 33.08           C  
ATOM    259  H   VAL A1069       0.093  46.871 118.767  1.00 37.12           H  
ATOM    260  HA  VAL A1069       1.158  45.220 116.588  1.00 35.43           H  
ATOM    261  HB  VAL A1069       0.991  47.231 115.015  1.00 35.09           H  
ATOM    262 HG11 VAL A1069      -0.332  45.173 114.693  1.00 34.62           H  
ATOM    263 HG12 VAL A1069      -1.660  45.877 115.629  1.00 34.62           H  
ATOM    264 HG13 VAL A1069      -1.147  46.622 114.109  1.00 34.62           H  
ATOM    265 HG21 VAL A1069      -1.253  48.141 116.893  1.00 33.08           H  
ATOM    266 HG22 VAL A1069       0.313  48.947 116.714  1.00 33.08           H  
ATOM    267 HG23 VAL A1069      -0.803  48.865 115.353  1.00 33.08           H  
ATOM    268  N   VAL A1070       2.774  46.416 118.428  1.00 34.46           N  
ATOM    269  CA  VAL A1070       4.058  46.873 118.945  1.00 33.89           C  
ATOM    270  C   VAL A1070       5.169  46.116 118.180  1.00 32.32           C  
ATOM    271  O   VAL A1070       5.258  44.895 118.186  1.00 31.96           O  
ATOM    272  CB  VAL A1070       4.178  46.728 120.478  1.00 34.24           C  
ATOM    273  CG1 VAL A1070       4.052  45.295 121.001  1.00 34.20           C  
ATOM    274  CG2 VAL A1070       5.487  47.346 120.980  1.00 35.48           C  
ATOM    275  H   VAL A1070       2.296  45.678 118.925  1.00 34.46           H  
ATOM    276  HA  VAL A1070       4.127  47.943 118.712  1.00 33.89           H  
ATOM    277  HB  VAL A1070       3.356  47.305 120.921  1.00 34.24           H  
ATOM    278 HG11 VAL A1070       3.110  44.831 120.694  1.00 34.20           H  
ATOM    279 HG12 VAL A1070       4.876  44.660 120.664  1.00 34.20           H  
ATOM    280 HG13 VAL A1070       4.072  45.289 122.095  1.00 34.20           H  
ATOM    281 HG21 VAL A1070       6.360  46.791 120.624  1.00 35.48           H  
ATOM    282 HG22 VAL A1070       5.583  48.383 120.643  1.00 35.48           H  
ATOM    283 HG23 VAL A1070       5.519  47.345 122.075  1.00 35.48           H  
ATOM    284  N   ILE A1071       5.972  46.881 117.460  1.00 31.93           N  
ATOM    285  CA  ILE A1071       7.169  46.393 116.784  1.00 31.85           C  
ATOM    286  C   ILE A1071       8.317  46.560 117.805  1.00 31.79           C  
ATOM    287  O   ILE A1071       8.465  47.597 118.458  1.00 31.09           O  
ATOM    288  CB  ILE A1071       7.428  47.172 115.473  1.00 31.50           C  
ATOM    289  CG1 ILE A1071       6.341  46.819 114.433  1.00 31.61           C  
ATOM    290  CG2 ILE A1071       8.823  46.891 114.909  1.00 31.54           C  
ATOM    291  CD1 ILE A1071       6.385  47.688 113.185  1.00 31.48           C  
ATOM    292  H   ILE A1071       5.757  47.863 117.363  1.00 31.93           H  
ATOM    293  HA  ILE A1071       7.044  45.326 116.562  1.00 31.85           H  
ATOM    294  HB  ILE A1071       7.370  48.247 115.681  1.00 31.50           H  
ATOM    295 HG12 ILE A1071       6.435  45.766 114.138  1.00 31.61           H  
ATOM    296 HG13 ILE A1071       5.348  46.931 114.883  1.00 31.61           H  
ATOM    297 HG21 ILE A1071       9.607  47.157 115.620  1.00 31.54           H  
ATOM    298 HG22 ILE A1071       8.935  45.833 114.656  1.00 31.54           H  
ATOM    299 HG23 ILE A1071       9.018  47.487 114.014  1.00 31.54           H  
ATOM    300 HD11 ILE A1071       6.267  48.743 113.449  1.00 31.48           H  
ATOM    301 HD12 ILE A1071       7.319  47.571 112.633  1.00 31.48           H  
ATOM    302 HD13 ILE A1071       5.574  47.413 112.504  1.00 31.48           H  
ATOM    303  N   GLY A1072       9.123  45.508 117.937  1.00 32.48           N  
ATOM    304  CA  GLY A1072      10.205  45.493 118.900  1.00 32.21           C  
ATOM    305  C   GLY A1072      11.347  46.461 118.530  1.00 33.09           C  
ATOM    306  O   GLY A1072      11.601  46.680 117.334  1.00 33.07           O  
ATOM    307  H   GLY A1072       8.947  44.676 117.392  1.00 32.48           H  
ATOM    308  HA2 GLY A1072       9.762  45.737 119.866  1.00 32.21           H  
ATOM    309  HA3 GLY A1072      10.613  44.478 118.938  1.00 32.21           H  
ATOM    310  N   PRO A1073      12.071  46.974 119.561  1.00 34.02           N  
ATOM    311  CA  PRO A1073      13.062  48.029 119.318  1.00 34.40           C  
ATOM    312  C   PRO A1073      14.235  47.657 118.385  1.00 34.90           C  
ATOM    313  O   PRO A1073      14.940  48.553 117.897  1.00 35.45           O  
ATOM    314  CB  PRO A1073      13.622  48.361 120.706  1.00 34.64           C  
ATOM    315  CG  PRO A1073      12.528  47.915 121.661  1.00 35.22           C  
ATOM    316  CD  PRO A1073      11.965  46.678 120.984  1.00 33.89           C  
ATOM    317  HA  PRO A1073      12.533  48.884 118.883  1.00 34.40           H  
ATOM    318  HB2 PRO A1073      14.543  47.800 120.910  1.00 34.64           H  
ATOM    319  HB3 PRO A1073      13.856  49.426 120.810  1.00 34.64           H  
ATOM    320  HG2 PRO A1073      11.756  48.691 121.727  1.00 35.22           H  
ATOM    321  HG3 PRO A1073      12.898  47.713 122.670  1.00 35.22           H  
ATOM    322  HD2 PRO A1073      10.943  46.478 121.306  1.00 33.89           H  
ATOM    323  HD3 PRO A1073      12.582  45.795 121.183  1.00 33.89           H  
ATOM    324  N   SER A1074      14.450  46.344 118.223  1.00 35.02           N  
ATOM    325  CA  SER A1074      15.536  45.750 117.448  1.00 35.51           C  
ATOM    326  C   SER A1074      15.144  45.395 115.996  1.00 35.60           C  
ATOM    327  O   SER A1074      16.024  45.029 115.194  1.00 36.11           O  
ATOM    328  CB  SER A1074      16.022  44.471 118.146  1.00 35.83           C  
ATOM    329  OG  SER A1074      14.897  43.706 118.604  1.00 36.32           O  
ATOM    330  H   SER A1074      13.801  45.688 118.633  1.00 35.02           H  
ATOM    331  HA  SER A1074      16.359  46.472 117.375  1.00 35.51           H  
ATOM    332  HB2 SER A1074      16.612  44.729 119.032  1.00 35.83           H  
ATOM    333  HB3 SER A1074      16.632  43.845 117.487  1.00 35.83           H  
ATOM    334  HG  SER A1074      15.238  42.825 118.847  1.00 36.32           H  
ATOM    335  N   SER A1075      13.839  45.312 115.718  1.00 34.61           N  
ATOM    336  CA  SER A1075      13.316  44.772 114.451  1.00 33.41           C  
ATOM    337  C   SER A1075      13.386  45.724 113.239  1.00 31.72           C  
ATOM    338  O   SER A1075      13.289  45.316 112.097  1.00 31.10           O  
ATOM    339  CB  SER A1075      11.845  44.362 114.631  1.00 34.24           C  
ATOM    340  OG  SER A1075      11.696  43.371 115.652  1.00 37.24           O  
ATOM    341  H   SER A1075      13.172  45.513 116.449  1.00 34.61           H  
ATOM    342  HA  SER A1075      13.919  43.887 114.211  1.00 33.41           H  
ATOM    343  HB2 SER A1075      11.417  43.968 113.706  1.00 34.24           H  
ATOM    344  HB3 SER A1075      11.245  45.227 114.928  1.00 34.24           H  
ATOM    345  HG  SER A1075      12.005  42.530 115.261  1.00 37.24           H  
ATOM    346  N   LEU A1076      13.413  47.014 113.505  1.00 31.08           N  
ATOM    347  CA  LEU A1076      13.200  48.042 112.481  1.00 31.03           C  
ATOM    348  C   LEU A1076      14.534  48.759 112.152  1.00 30.60           C  
ATOM    349  O   LEU A1076      15.171  49.329 113.033  1.00 30.93           O  
ATOM    350  CB  LEU A1076      12.178  49.060 113.012  1.00 30.21           C  
ATOM    351  CG  LEU A1076      11.756  50.138 111.996  1.00 31.07           C  
ATOM    352  CD1 LEU A1076      10.960  49.554 110.832  1.00 30.22           C  
ATOM    353  CD2 LEU A1076      10.929  51.209 112.705  1.00 30.32           C  
ATOM    354  H   LEU A1076      13.616  47.328 114.443  1.00 31.08           H  
ATOM    355  HA  LEU A1076      12.806  47.566 111.580  1.00 31.03           H  
ATOM    356  HB2 LEU A1076      11.285  48.525 113.361  1.00 30.21           H  
ATOM    357  HB3 LEU A1076      12.597  49.553 113.899  1.00 30.21           H  
ATOM    358  HG  LEU A1076      12.648  50.625 111.592  1.00 31.07           H  
ATOM    359 HD11 LEU A1076      11.579  48.891 110.223  1.00 30.22           H  
ATOM    360 HD12 LEU A1076      10.095  48.985 111.185  1.00 30.22           H  
ATOM    361 HD13 LEU A1076      10.595  50.348 110.174  1.00 30.22           H  
ATOM    362 HD21 LEU A1076      10.016  50.786 113.132  1.00 30.32           H  
ATOM    363 HD22 LEU A1076      11.505  51.660 113.519  1.00 30.32           H  
ATOM    364 HD23 LEU A1076      10.646  52.008 112.014  1.00 30.32           H  
ATOM    365  N   ILE A1077      14.893  48.725 110.878  1.00 30.61           N  
ATOM    366  CA  ILE A1077      15.979  49.511 110.289  1.00 31.72           C  
ATOM    367  C   ILE A1077      15.278  50.760 109.699  1.00 32.88           C  
ATOM    368  O   ILE A1077      14.250  50.635 109.002  1.00 31.67           O  
ATOM    369  CB  ILE A1077      16.733  48.737 109.180  1.00 31.19           C  
ATOM    370  CG1 ILE A1077      17.311  47.414 109.729  1.00 32.96           C  
ATOM    371  CG2 ILE A1077      17.839  49.610 108.567  1.00 30.96           C  
ATOM    372  CD1 ILE A1077      17.938  46.530 108.659  1.00 34.67           C  
ATOM    373  H   ILE A1077      14.372  48.135 110.245  1.00 30.61           H  
ATOM    374  HA  ILE A1077      16.670  49.813 111.084  1.00 31.72           H  
ATOM    375  HB  ILE A1077      16.027  48.494 108.377  1.00 31.19           H  
ATOM    376 HG12 ILE A1077      18.058  47.626 110.504  1.00 32.96           H  
ATOM    377 HG13 ILE A1077      16.516  46.830 110.208  1.00 32.96           H  
ATOM    378 HG21 ILE A1077      17.434  50.536 108.148  1.00 30.96           H  
ATOM    379 HG22 ILE A1077      18.592  49.877 109.316  1.00 30.96           H  
ATOM    380 HG23 ILE A1077      18.344  49.098 107.743  1.00 30.96           H  
ATOM    381 HD11 ILE A1077      17.225  46.319 107.856  1.00 34.67           H  
ATOM    382 HD12 ILE A1077      18.831  46.988 108.224  1.00 34.67           H  
ATOM    383 HD13 ILE A1077      18.247  45.577 109.097  1.00 34.67           H  
ATOM    384  N   VAL A1078      15.819  51.934 110.021  1.00 34.32           N  
ATOM    385  CA  VAL A1078      15.321  53.208 109.511  1.00 35.36           C  
ATOM    386  C   VAL A1078      16.509  53.889 108.817  1.00 36.47           C  
ATOM    387  O   VAL A1078      17.603  53.996 109.398  1.00 36.09           O  
ATOM    388  CB  VAL A1078      14.792  54.129 110.627  1.00 35.56           C  
ATOM    389  CG1 VAL A1078      14.041  55.327 110.033  1.00 35.14           C  
ATOM    390  CG2 VAL A1078      13.878  53.397 111.603  1.00 35.01           C  
ATOM    391  H   VAL A1078      16.612  51.956 110.646  1.00 34.32           H  
ATOM    392  HA  VAL A1078      14.524  53.014 108.787  1.00 35.36           H  
ATOM    393  HB  VAL A1078      15.640  54.512 111.205  1.00 35.56           H  
ATOM    394 HG11 VAL A1078      14.713  55.979 109.469  1.00 35.14           H  
ATOM    395 HG12 VAL A1078      13.245  54.997 109.358  1.00 35.14           H  
ATOM    396 HG13 VAL A1078      13.578  55.933 110.818  1.00 35.14           H  
ATOM    397 HG21 VAL A1078      12.993  53.001 111.100  1.00 35.01           H  
ATOM    398 HG22 VAL A1078      14.394  52.566 112.090  1.00 35.01           H  
ATOM    399 HG23 VAL A1078      13.554  54.079 112.392  1.00 35.01           H  
ATOM    400  N   HIS A1079      16.249  54.406 107.632  1.00 37.05           N  
ATOM    401  CA  HIS A1079      17.232  55.096 106.809  1.00 37.02           C  
ATOM    402  C   HIS A1079      17.042  56.588 107.159  1.00 36.50           C  
ATOM    403  O   HIS A1079      16.636  57.413 106.348  1.00 36.40           O  
ATOM    404  CB  HIS A1079      17.040  54.861 105.304  1.00 37.45           C  
ATOM    405  CG  HIS A1079      17.288  53.451 104.861  1.00 37.21           C  
ATOM    406  ND1 HIS A1079      18.262  53.138 103.930  1.00 40.69           N  
ATOM    407  CD2 HIS A1079      16.659  52.284 105.141  1.00 38.33           C  
ATOM    408  CE1 HIS A1079      18.244  51.835 103.692  1.00 39.63           C  
ATOM    409  NE2 HIS A1079      17.274  51.295 104.407  1.00 36.44           N  
ATOM    410  H   HIS A1079      15.295  54.391 107.302  1.00 37.05           H  
ATOM    411  HA  HIS A1079      18.240  54.787 107.111  1.00 37.02           H  
ATOM    412  HB2 HIS A1079      17.707  55.533 104.749  1.00 37.45           H  
ATOM    413  HB3 HIS A1079      16.022  55.138 105.013  1.00 37.45           H  
ATOM    414  HD1 HIS A1079      18.933  53.847 103.468  1.00 40.69           H  
ATOM    415  HD2 HIS A1079      15.827  52.154 105.816  1.00 38.33           H  
ATOM    416  HE1 HIS A1079      18.909  51.305 103.026  1.00 39.63           H  
ATOM    417  N   PHE A1080      17.522  56.957 108.365  1.00 35.98           N  
ATOM    418  CA  PHE A1080      17.320  58.318 108.906  1.00 35.02           C  
ATOM    419  C   PHE A1080      18.087  59.370 108.049  1.00 34.98           C  
ATOM    420  O   PHE A1080      17.939  60.591 108.211  1.00 35.16           O  
ATOM    421  CB  PHE A1080      17.843  58.455 110.346  1.00 34.61           C  
ATOM    422  CG  PHE A1080      17.011  57.786 111.416  1.00 33.04           C  
ATOM    423  CD1 PHE A1080      17.539  56.774 112.193  1.00 31.27           C  
ATOM    424  CD2 PHE A1080      15.745  58.243 111.704  1.00 33.17           C  
ATOM    425  CE1 PHE A1080      16.821  56.211 113.242  1.00 31.99           C  
ATOM    426  CE2 PHE A1080      15.002  57.686 112.755  1.00 35.46           C  
ATOM    427  CZ  PHE A1080      15.554  56.667 113.535  1.00 33.28           C  
ATOM    428  H   PHE A1080      18.099  56.318 108.893  1.00 35.98           H  
ATOM    429  HA  PHE A1080      16.254  58.547 108.827  1.00 35.02           H  
ATOM    430  HB2 PHE A1080      18.874  58.077 110.391  1.00 34.61           H  
ATOM    431  HB3 PHE A1080      17.918  59.516 110.622  1.00 34.61           H  
ATOM    432  HD1 PHE A1080      18.534  56.411 111.981  1.00 31.27           H  
ATOM    433  HD2 PHE A1080      15.319  59.041 111.114  1.00 33.17           H  
ATOM    434  HE1 PHE A1080      17.256  55.415 113.828  1.00 31.99           H  
ATOM    435  HE2 PHE A1080      14.004  58.044 112.961  1.00 35.46           H  
ATOM    436  HZ  PHE A1080      14.996  56.243 114.357  1.00 33.28           H  
ATOM    437  N   ASN A1081      18.957  58.852 107.200  1.00 35.51           N  
ATOM    438  CA  ASN A1081      19.712  59.579 106.198  1.00 35.99           C  
ATOM    439  C   ASN A1081      18.889  60.115 104.997  1.00 34.69           C  
ATOM    440  O   ASN A1081      19.446  60.915 104.214  1.00 35.14           O  
ATOM    441  CB  ASN A1081      20.882  58.744 105.650  1.00 37.36           C  
ATOM    442  CG  ASN A1081      20.463  57.326 105.322  1.00 41.03           C  
ATOM    443  OD1 ASN A1081      20.052  56.572 106.213  1.00 45.88           O  
ATOM    444  ND2 ASN A1081      20.573  56.929 104.055  1.00 46.53           N  
ATOM    445  H   ASN A1081      19.130  57.857 107.241  1.00 35.51           H  
ATOM    446  HA  ASN A1081      20.117  60.473 106.691  1.00 35.99           H  
ATOM    447  HB2 ASN A1081      21.661  58.663 106.420  1.00 37.36           H  
ATOM    448  HB3 ASN A1081      21.349  59.216 104.782  1.00 37.36           H  
ATOM    449 HD21 ASN A1081      20.318  55.986 103.797  1.00 46.53           H  
ATOM    450 HD22 ASN A1081      20.913  57.570 103.352  1.00 46.53           H  
ATOM    451  N   GLU A1082      17.659  59.622 104.810  1.00 32.24           N  
ATOM    452  CA  GLU A1082      16.800  60.012 103.691  1.00 30.82           C  
ATOM    453  C   GLU A1082      15.320  60.205 104.108  1.00 29.17           C  
ATOM    454  O   GLU A1082      14.745  59.424 104.883  1.00 27.08           O  
ATOM    455  CB  GLU A1082      17.007  59.110 102.477  1.00 31.28           C  
ATOM    456  CG  GLU A1082      16.542  57.667 102.658  1.00 30.95           C  
ATOM    457  CD  GLU A1082      15.350  57.316 101.799  1.00 35.57           C  
ATOM    458  OE1 GLU A1082      14.491  58.208 101.557  1.00 35.62           O  
ATOM    459  OE2 GLU A1082      15.256  56.125 101.404  1.00 36.66           O1-
ATOM    460  H   GLU A1082      17.313  58.942 105.471  1.00 32.24           H  
ATOM    461  HA  GLU A1082      17.160  61.004 103.385  1.00 30.82           H  
ATOM    462  HB2 GLU A1082      16.541  59.574 101.600  1.00 31.28           H  
ATOM    463  HB3 GLU A1082      18.085  59.091 102.270  1.00 31.28           H  
ATOM    464  HG2 GLU A1082      16.278  57.450 103.697  1.00 30.95           H  
ATOM    465  HG3 GLU A1082      17.364  56.991 102.395  1.00 30.95           H  
ATOM    466  N   VAL A1083      14.779  61.331 103.681  1.00 27.95           N  
ATOM    467  CA  VAL A1083      13.496  61.877 104.118  1.00 27.59           C  
ATOM    468  C   VAL A1083      12.532  61.777 102.920  1.00 27.88           C  
ATOM    469  O   VAL A1083      12.739  62.414 101.900  1.00 27.67           O  
ATOM    470  CB  VAL A1083      13.688  63.361 104.528  1.00 27.33           C  
ATOM    471  CG1 VAL A1083      12.372  64.005 104.966  1.00 27.54           C  
ATOM    472  CG2 VAL A1083      14.713  63.512 105.656  1.00 26.22           C  
ATOM    473  H   VAL A1083      15.287  61.876 103.000  1.00 27.95           H  
ATOM    474  HA  VAL A1083      13.120  61.298 104.967  1.00 27.59           H  
ATOM    475  HB  VAL A1083      14.065  63.928 103.666  1.00 27.33           H  
ATOM    476 HG11 VAL A1083      11.662  64.049 104.136  1.00 27.54           H  
ATOM    477 HG12 VAL A1083      11.912  63.451 105.791  1.00 27.54           H  
ATOM    478 HG13 VAL A1083      12.539  65.035 105.298  1.00 27.54           H  
ATOM    479 HG21 VAL A1083      14.380  62.989 106.554  1.00 26.22           H  
ATOM    480 HG22 VAL A1083      15.693  63.118 105.371  1.00 26.22           H  
ATOM    481 HG23 VAL A1083      14.853  64.568 105.913  1.00 26.22           H  
ATOM    482  N   ILE A1084      11.523  60.940 103.062  1.00 27.96           N  
ATOM    483  CA  ILE A1084      10.476  60.770 102.049  1.00 28.91           C  
ATOM    484  C   ILE A1084       9.601  62.042 102.051  1.00 30.05           C  
ATOM    485  O   ILE A1084       9.070  62.459 101.040  1.00 31.22           O  
ATOM    486  CB  ILE A1084       9.641  59.491 102.329  1.00 29.36           C  
ATOM    487  CG1 ILE A1084      10.496  58.231 102.059  1.00 27.18           C  
ATOM    488  CG2 ILE A1084       8.336  59.468 101.525  1.00 29.37           C  
ATOM    489  CD1 ILE A1084       9.793  56.911 102.346  1.00 26.16           C  
ATOM    490  H   ILE A1084      11.487  60.374 103.898  1.00 27.96           H  
ATOM    491  HA  ILE A1084      10.956  60.714 101.065  1.00 28.91           H  
ATOM    492  HB  ILE A1084       9.365  59.481 103.389  1.00 29.36           H  
ATOM    493 HG12 ILE A1084      10.820  58.226 101.016  1.00 27.18           H  
ATOM    494 HG13 ILE A1084      11.405  58.269 102.671  1.00 27.18           H  
ATOM    495 HG21 ILE A1084       7.671  60.286 101.822  1.00 29.37           H  
ATOM    496 HG22 ILE A1084       8.529  59.561 100.452  1.00 29.37           H  
ATOM    497 HG23 ILE A1084       7.771  58.549 101.698  1.00 29.37           H  
ATOM    498 HD11 ILE A1084       9.392  56.890 103.362  1.00 26.16           H  
ATOM    499 HD12 ILE A1084       8.976  56.723 101.644  1.00 26.16           H  
ATOM    500 HD13 ILE A1084      10.498  56.081 102.242  1.00 26.16           H  
ATOM    501  N   GLY A1085       9.388  62.607 103.226  1.00 31.19           N  
ATOM    502  CA  GLY A1085       8.534  63.769 103.394  1.00 32.21           C  
ATOM    503  C   GLY A1085       8.772  64.353 104.790  1.00 33.29           C  
ATOM    504  O   GLY A1085       9.025  63.640 105.736  1.00 34.36           O  
ATOM    505  H   GLY A1085       9.869  62.247 104.038  1.00 31.19           H  
ATOM    506  HA2 GLY A1085       8.758  64.503 102.613  1.00 32.21           H  
ATOM    507  HA3 GLY A1085       7.490  63.453 103.310  1.00 32.21           H  
ATOM    508  N   ARG A1086       8.700  65.683 104.877  1.00 35.86           N  
ATOM    509  CA  ARG A1086       8.761  66.380 106.154  1.00 36.95           C  
ATOM    510  C   ARG A1086       7.812  67.577 106.103  1.00 38.14           C  
ATOM    511  O   ARG A1086       7.857  68.399 105.185  1.00 38.73           O  
ATOM    512  CB  ARG A1086      10.196  66.786 106.533  1.00 37.11           C  
ATOM    513  CG  ARG A1086      10.254  67.748 107.727  1.00 36.97           C  
ATOM    514  CD  ARG A1086      11.647  67.886 108.330  1.00 37.94           C  
ATOM    515  NE  ARG A1086      11.858  66.919 109.423  1.00 40.01           N  
ATOM    516  CZ  ARG A1086      12.685  65.867 109.453  1.00 39.65           C  
ATOM    517  NH1 ARG A1086      13.366  65.496 108.377  1.00 35.71           N  
ATOM    518  NH2 ARG A1086      12.824  65.177 110.574  1.00 41.12           N1+
ATOM    519  H   ARG A1086       8.612  66.223 104.029  1.00 35.86           H  
ATOM    520  HA  ARG A1086       8.399  65.693 106.924  1.00 36.95           H  
ATOM    521  HB2 ARG A1086      10.765  65.878 106.762  1.00 37.11           H  
ATOM    522  HB3 ARG A1086      10.693  67.256 105.674  1.00 37.11           H  
ATOM    523  HG2 ARG A1086       9.552  67.431 108.505  1.00 36.97           H  
ATOM    524  HG3 ARG A1086       9.935  68.739 107.381  1.00 36.97           H  
ATOM    525  HD2 ARG A1086      11.735  68.875 108.795  1.00 37.94           H  
ATOM    526  HD3 ARG A1086      12.442  67.826 107.582  1.00 37.94           H  
ATOM    527  HE  ARG A1086      11.351  67.139 110.268  1.00 40.01           H  
ATOM    528 HH11 ARG A1086      13.981  64.696 108.420  1.00 35.71           H  
ATOM    529 HH12 ARG A1086      13.270  66.013 107.515  1.00 35.71           H  
ATOM    530 HH21 ARG A1086      12.307  65.446 111.399  1.00 41.12           H  
ATOM    531 HH22 ARG A1086      13.446  64.382 110.604  1.00 41.12           H  
ATOM    532  N   GLY A1087       6.959  67.652 107.115  1.00 38.85           N  
ATOM    533  CA  GLY A1087       6.058  68.750 107.342  1.00 40.91           C  
ATOM    534  C   GLY A1087       6.541  69.571 108.538  1.00 41.85           C  
ATOM    535  O   GLY A1087       7.735  69.530 108.934  1.00 42.27           O  
ATOM    536  H   GLY A1087       6.938  66.907 107.798  1.00 38.85           H  
ATOM    537  HA2 GLY A1087       5.996  69.409 106.473  1.00 40.91           H  
ATOM    538  HA3 GLY A1087       5.081  68.317 107.571  1.00 40.91           H  
ATOM    539  N   HIS A1088       5.593  70.293 109.112  1.00 42.46           N  
ATOM    540  CA  HIS A1088       5.889  71.192 110.229  1.00 42.74           C  
ATOM    541  C   HIS A1088       6.082  70.390 111.530  1.00 41.25           C  
ATOM    542  O   HIS A1088       6.730  70.840 112.467  1.00 40.46           O  
ATOM    543  CB  HIS A1088       4.766  72.220 110.442  1.00 43.72           C  
ATOM    544  CG  HIS A1088       4.801  73.321 109.423  1.00 47.98           C  
ATOM    545  ND1 HIS A1088       5.267  74.581 109.742  1.00 52.43           N  
ATOM    546  CD2 HIS A1088       4.445  73.371 108.114  1.00 50.57           C  
ATOM    547  CE1 HIS A1088       5.187  75.362 108.676  1.00 52.48           C  
ATOM    548  NE2 HIS A1088       4.696  74.650 107.674  1.00 52.68           N  
ATOM    549  H   HIS A1088       4.642  70.202 108.783  1.00 42.46           H  
ATOM    550  HA  HIS A1088       6.844  71.692 110.020  1.00 42.74           H  
ATOM    551  HB2 HIS A1088       4.848  72.663 111.443  1.00 43.72           H  
ATOM    552  HB3 HIS A1088       3.785  71.730 110.404  1.00 43.72           H  
ATOM    553  HD1 HIS A1088       5.639  74.883 110.710  1.00 52.43           H  
ATOM    554  HD2 HIS A1088       4.040  72.559 107.528  1.00 50.57           H  
ATOM    555  HE1 HIS A1088       5.473  76.403 108.631  1.00 52.48           H  
ATOM    556  N   PHE A1089       5.410  69.238 111.604  1.00 39.90           N  
ATOM    557  CA  PHE A1089       5.222  68.494 112.855  1.00 38.56           C  
ATOM    558  C   PHE A1089       5.781  67.065 112.640  1.00 37.69           C  
ATOM    559  O   PHE A1089       6.748  66.650 113.281  1.00 38.04           O  
ATOM    560  CB  PHE A1089       3.732  68.499 113.244  1.00 39.50           C  
ATOM    561  CG  PHE A1089       3.079  69.873 113.321  1.00 41.48           C  
ATOM    562  CD1 PHE A1089       1.874  70.104 112.658  1.00 43.11           C  
ATOM    563  CD2 PHE A1089       3.666  70.909 114.071  1.00 43.98           C  
ATOM    564  CE1 PHE A1089       1.243  71.363 112.734  1.00 45.22           C  
ATOM    565  CE2 PHE A1089       3.054  72.171 114.153  1.00 45.62           C  
ATOM    566  CZ  PHE A1089       1.837  72.394 113.481  1.00 44.22           C  
ATOM    567  H   PHE A1089       5.020  68.839 110.762  1.00 39.90           H  
ATOM    568  HA  PHE A1089       5.819  68.955 113.650  1.00 38.56           H  
ATOM    569  HB2 PHE A1089       3.169  67.907 112.516  1.00 39.50           H  
ATOM    570  HB3 PHE A1089       3.588  67.985 114.197  1.00 39.50           H  
ATOM    571  HD1 PHE A1089       1.420  69.311 112.082  1.00 43.11           H  
ATOM    572  HD2 PHE A1089       4.597  70.732 114.588  1.00 43.98           H  
ATOM    573  HE1 PHE A1089       0.308  71.533 112.221  1.00 45.22           H  
ATOM    574  HE2 PHE A1089       3.513  72.963 114.727  1.00 45.62           H  
ATOM    575  HZ  PHE A1089       1.359  73.360 113.540  1.00 44.22           H  
ATOM    576  N   GLY A1090       5.173  66.350 111.696  1.00 35.90           N  
ATOM    577  CA  GLY A1090       5.559  64.999 111.363  1.00 33.23           C  
ATOM    578  C   GLY A1090       6.513  64.950 110.157  1.00 31.53           C  
ATOM    579  O   GLY A1090       6.601  65.903 109.358  1.00 31.37           O  
ATOM    580  H   GLY A1090       4.420  66.764 111.166  1.00 35.90           H  
ATOM    581  HA2 GLY A1090       6.027  64.523 112.227  1.00 33.23           H  
ATOM    582  HA3 GLY A1090       4.650  64.445 111.107  1.00 33.23           H  
ATOM    583  N   CYS A1091       7.154  63.792 110.035  1.00 29.22           N  
ATOM    584  CA  CYS A1091       8.037  63.488 108.915  1.00 28.50           C  
ATOM    585  C   CYS A1091       8.035  61.981 108.622  1.00 27.02           C  
ATOM    586  O   CYS A1091       7.602  61.185 109.463  1.00 27.09           O  
ATOM    587  CB  CYS A1091       9.455  64.015 109.141  1.00 28.33           C  
ATOM    588  SG  CYS A1091      10.193  63.431 110.699  1.00 31.30           S  
ATOM    589  H   CYS A1091       7.057  63.099 110.763  1.00 29.22           H  
ATOM    590  HA  CYS A1091       7.610  63.977 108.032  1.00 28.50           H  
ATOM    591  HB2 CYS A1091       9.440  65.107 109.191  1.00 28.33           H  
ATOM    592  HB3 CYS A1091      10.123  63.726 108.324  1.00 28.33           H  
ATOM    593  HG  CYS A1091       9.270  63.968 111.516  1.00 31.30           H  
ATOM    594  N   VAL A1092       8.470  61.636 107.418  1.00 26.54           N  
ATOM    595  CA  VAL A1092       8.530  60.274 106.917  1.00 24.77           C  
ATOM    596  C   VAL A1092       9.974  60.006 106.428  1.00 24.34           C  
ATOM    597  O   VAL A1092      10.536  60.742 105.623  1.00 23.40           O  
ATOM    598  CB  VAL A1092       7.514  60.046 105.774  1.00 25.25           C  
ATOM    599  CG1 VAL A1092       7.421  58.561 105.412  1.00 22.70           C  
ATOM    600  CG2 VAL A1092       6.111  60.557 106.122  1.00 25.09           C  
ATOM    601  H   VAL A1092       8.755  62.382 106.799  1.00 26.54           H  
ATOM    602  HA  VAL A1092       8.297  59.601 107.741  1.00 24.77           H  
ATOM    603  HB  VAL A1092       7.848  60.594 104.883  1.00 25.25           H  
ATOM    604 HG11 VAL A1092       8.395  58.156 105.128  1.00 22.70           H  
ATOM    605 HG12 VAL A1092       7.044  57.970 106.254  1.00 22.70           H  
ATOM    606 HG13 VAL A1092       6.748  58.411 104.562  1.00 22.70           H  
ATOM    607 HG21 VAL A1092       5.724  60.073 107.025  1.00 25.09           H  
ATOM    608 HG22 VAL A1092       6.108  61.640 106.283  1.00 25.09           H  
ATOM    609 HG23 VAL A1092       5.413  60.357 105.303  1.00 25.09           H  
ATOM    610  N   TYR A1093      10.522  58.895 106.888  1.00 22.73           N  
ATOM    611  CA  TYR A1093      11.830  58.353 106.525  1.00 22.71           C  
ATOM    612  C   TYR A1093      11.543  56.991 105.829  1.00 21.47           C  
ATOM    613  O   TYR A1093      10.437  56.438 105.914  1.00 20.88           O  
ATOM    614  CB  TYR A1093      12.732  58.114 107.747  1.00 23.59           C  
ATOM    615  CG  TYR A1093      13.075  59.344 108.566  1.00 24.76           C  
ATOM    616  CD1 TYR A1093      12.426  59.586 109.772  1.00 24.45           C  
ATOM    617  CD2 TYR A1093      14.039  60.236 108.144  1.00 23.26           C  
ATOM    618  CE1 TYR A1093      12.766  60.671 110.558  1.00 26.18           C  
ATOM    619  CE2 TYR A1093      14.397  61.302 108.908  1.00 27.65           C  
ATOM    620  CZ  TYR A1093      13.762  61.524 110.108  1.00 27.23           C  
ATOM    621  OH  TYR A1093      14.118  62.616 110.856  1.00 27.84           O  
ATOM    622  H   TYR A1093       9.979  58.309 107.507  1.00 22.73           H  
ATOM    623  HA  TYR A1093      12.311  59.022 105.805  1.00 22.71           H  
ATOM    624  HB2 TYR A1093      12.262  57.371 108.406  1.00 23.59           H  
ATOM    625  HB3 TYR A1093      13.674  57.647 107.427  1.00 23.59           H  
ATOM    626  HD1 TYR A1093      11.645  58.916 110.099  1.00 24.45           H  
ATOM    627  HD2 TYR A1093      14.518  60.084 107.188  1.00 23.26           H  
ATOM    628  HE1 TYR A1093      12.268  60.849 111.499  1.00 26.18           H  
ATOM    629  HE2 TYR A1093      15.177  61.971 108.574  1.00 27.65           H  
ATOM    630  HH  TYR A1093      13.900  62.386 111.783  1.00 27.84           H  
ATOM    631  N   HIS A1094      12.527  56.495 105.103  1.00 20.07           N  
ATOM    632  CA  HIS A1094      12.482  55.121 104.575  1.00 19.42           C  
ATOM    633  C   HIS A1094      12.976  54.131 105.667  1.00 19.58           C  
ATOM    634  O   HIS A1094      13.794  54.513 106.523  1.00 18.08           O  
ATOM    635  CB  HIS A1094      13.309  55.035 103.301  1.00 19.21           C  
ATOM    636  CG  HIS A1094      13.257  53.746 102.575  1.00 20.48           C  
ATOM    637  ND1 HIS A1094      12.141  52.933 102.513  1.00 17.72           N1+
ATOM    638  CD2 HIS A1094      14.223  53.112 101.873  1.00 17.76           C  
ATOM    639  CE1 HIS A1094      12.427  51.848 101.820  1.00 16.89           C  
ATOM    640  NE2 HIS A1094      13.684  51.935 101.418  1.00 19.49           N  
ATOM    641  H   HIS A1094      13.310  57.079 104.846  1.00 20.07           H  
ATOM    642  HA  HIS A1094      11.436  54.880 104.356  1.00 19.42           H  
ATOM    643  HB2 HIS A1094      14.354  55.240 103.549  1.00 19.21           H  
ATOM    644  HB3 HIS A1094      12.970  55.809 102.603  1.00 19.21           H  
ATOM    645  HD1 HIS A1094      11.183  53.152 102.962  1.00 17.72           H  
ATOM    646  HD2 HIS A1094      15.229  53.466 101.702  1.00 17.76           H  
ATOM    647  HE2 HIS A1094      14.204  51.196 100.826  1.00 19.49           H  
ATOM    648  HE1 HIS A1094      11.751  51.031 101.615  1.00 16.89           H  
ATOM    649  N   GLY A1095      12.500  52.892 105.601  1.00 18.75           N  
ATOM    650  CA  GLY A1095      12.939  51.826 106.474  1.00 19.34           C  
ATOM    651  C   GLY A1095      12.888  50.437 105.829  1.00 19.92           C  
ATOM    652  O   GLY A1095      12.557  50.243 104.653  1.00 20.31           O  
ATOM    653  H   GLY A1095      11.788  52.684 104.916  1.00 18.75           H  
ATOM    654  HA2 GLY A1095      13.958  52.022 106.807  1.00 19.34           H  
ATOM    655  HA3 GLY A1095      12.287  51.826 107.350  1.00 19.34           H  
ATOM    656  N   THR A1096      13.258  49.460 106.664  1.00 20.13           N  
ATOM    657  CA  THR A1096      13.083  48.030 106.409  1.00 21.32           C  
ATOM    658  C   THR A1096      12.819  47.384 107.779  1.00 21.98           C  
ATOM    659  O   THR A1096      13.563  47.554 108.727  1.00 21.07           O  
ATOM    660  CB  THR A1096      14.314  47.418 105.719  1.00 21.45           C  
ATOM    661  OG1 THR A1096      14.345  47.816 104.337  1.00 21.20           O  
ATOM    662  CG2 THR A1096      14.310  45.896 105.722  1.00 21.44           C  
ATOM    663  H   THR A1096      13.691  49.712 107.541  1.00 20.13           H  
ATOM    664  HA  THR A1096      12.213  47.922 105.753  1.00 21.32           H  
ATOM    665  HB  THR A1096      15.240  47.776 106.181  1.00 21.45           H  
ATOM    666 HG21 THR A1096      14.400  45.487 106.732  1.00 21.44           H  
ATOM    667 HG22 THR A1096      13.394  45.509 105.264  1.00 21.44           H  
ATOM    668 HG23 THR A1096      15.148  45.518 105.127  1.00 21.44           H  
ATOM    669  HG1 THR A1096      14.240  48.790 104.334  1.00 21.20           H  
ATOM    670  N   LEU A1097      11.679  46.712 107.863  1.00 24.19           N  
ATOM    671  CA  LEU A1097      11.256  45.951 109.034  1.00 25.74           C  
ATOM    672  C   LEU A1097      11.723  44.501 108.800  1.00 26.59           C  
ATOM    673  O   LEU A1097      11.480  43.921 107.720  1.00 26.09           O  
ATOM    674  CB  LEU A1097       9.734  46.079 109.193  1.00 25.55           C  
ATOM    675  CG  LEU A1097       9.085  45.175 110.251  1.00 27.20           C  
ATOM    676  CD1 LEU A1097       9.586  45.499 111.653  1.00 27.63           C  
ATOM    677  CD2 LEU A1097       7.562  45.329 110.196  1.00 25.63           C  
ATOM    678  H   LEU A1097      11.056  46.713 107.069  1.00 24.19           H  
ATOM    679  HA  LEU A1097      11.756  46.359 109.917  1.00 25.74           H  
ATOM    680  HB2 LEU A1097       9.500  47.127 109.424  1.00 25.55           H  
ATOM    681  HB3 LEU A1097       9.251  45.892 108.229  1.00 25.55           H  
ATOM    682  HG  LEU A1097       9.317  44.127 110.030  1.00 27.20           H  
ATOM    683 HD11 LEU A1097      10.653  45.296 111.750  1.00 27.63           H  
ATOM    684 HD12 LEU A1097       9.424  46.554 111.893  1.00 27.63           H  
ATOM    685 HD13 LEU A1097       9.067  44.891 112.401  1.00 27.63           H  
ATOM    686 HD21 LEU A1097       7.258  46.365 110.384  1.00 25.63           H  
ATOM    687 HD22 LEU A1097       7.178  45.041 109.212  1.00 25.63           H  
ATOM    688 HD23 LEU A1097       7.077  44.692 110.942  1.00 25.63           H  
ATOM    689  N   LEU A1098      12.398  43.945 109.800  1.00 28.47           N  
ATOM    690  CA  LEU A1098      12.808  42.550 109.844  1.00 30.59           C  
ATOM    691  C   LEU A1098      11.849  41.792 110.784  1.00 31.97           C  
ATOM    692  O   LEU A1098      11.221  42.351 111.698  1.00 31.38           O  
ATOM    693  CB  LEU A1098      14.244  42.384 110.359  1.00 30.75           C  
ATOM    694  CG  LEU A1098      15.323  43.120 109.541  1.00 32.37           C  
ATOM    695  CD1 LEU A1098      16.695  42.874 110.175  1.00 31.84           C  
ATOM    696  CD2 LEU A1098      15.347  42.691 108.075  1.00 31.82           C  
ATOM    697  H   LEU A1098      12.618  44.512 110.606  1.00 28.47           H  
ATOM    698  HA  LEU A1098      12.711  42.114 108.847  1.00 30.59           H  
ATOM    699  HB2 LEU A1098      14.294  42.734 111.400  1.00 30.75           H  
ATOM    700  HB3 LEU A1098      14.487  41.313 110.395  1.00 30.75           H  
ATOM    701  HG  LEU A1098      15.128  44.199 109.579  1.00 32.37           H  
ATOM    702 HD11 LEU A1098      16.718  43.241 111.206  1.00 31.84           H  
ATOM    703 HD12 LEU A1098      16.939  41.806 110.189  1.00 31.84           H  
ATOM    704 HD13 LEU A1098      17.482  43.390 109.618  1.00 31.84           H  
ATOM    705 HD21 LEU A1098      15.486  41.610 107.977  1.00 31.82           H  
ATOM    706 HD22 LEU A1098      14.418  42.963 107.566  1.00 31.82           H  
ATOM    707 HD23 LEU A1098      16.165  43.186 107.539  1.00 31.82           H  
ATOM    708  N   ASP A1099      11.737  40.498 110.561  1.00 34.24           N  
ATOM    709  CA  ASP A1099      11.048  39.548 111.440  1.00 37.34           C  
ATOM    710  C   ASP A1099      12.118  38.750 112.256  1.00 37.69           C  
ATOM    711  O   ASP A1099      13.178  39.289 112.586  1.00 37.28           O  
ATOM    712  CB  ASP A1099      10.087  38.706 110.609  1.00 38.02           C  
ATOM    713  CG  ASP A1099      10.868  37.672 109.851  1.00 42.00           C  
ATOM    714  OD1 ASP A1099      11.901  38.003 109.226  1.00 43.96           O  
ATOM    715  OD2 ASP A1099      10.465  36.476 109.921  1.00 46.54           O1-
ATOM    716  H   ASP A1099      12.127  40.065 109.736  1.00 34.24           H  
ATOM    717  HA  ASP A1099      10.464  40.110 112.179  1.00 37.34           H  
ATOM    718  HB2 ASP A1099       9.525  39.323 109.898  1.00 38.02           H  
ATOM    719  HB3 ASP A1099       9.356  38.214 111.261  1.00 38.02           H  
ATOM    720  N   ASN A1100      11.825  37.492 112.568  1.00 39.44           N  
ATOM    721  CA  ASN A1100      12.733  36.628 113.323  1.00 40.39           C  
ATOM    722  C   ASN A1100      13.886  36.136 112.422  1.00 41.24           C  
ATOM    723  O   ASN A1100      14.989  35.850 112.923  1.00 42.66           O  
ATOM    724  CB  ASN A1100      12.028  35.365 113.825  1.00 41.00           C  
ATOM    725  CG  ASN A1100      11.127  35.605 115.011  1.00 40.60           C  
ATOM    726  OD1 ASN A1100      10.896  36.723 115.476  1.00 40.63           O  
ATOM    727  ND2 ASN A1100      10.579  34.500 115.505  1.00 40.68           N  
ATOM    728  H   ASN A1100      10.952  37.100 112.243  1.00 39.44           H  
ATOM    729  HA  ASN A1100      13.168  37.212 114.143  1.00 40.39           H  
ATOM    730  HB2 ASN A1100      12.772  34.617 114.132  1.00 41.00           H  
ATOM    731  HB3 ASN A1100      11.427  34.911 113.027  1.00 41.00           H  
ATOM    732 HD21 ASN A1100      10.795  33.603 115.096  1.00 40.68           H  
ATOM    733 HD22 ASN A1100       9.947  34.558 116.291  1.00 40.68           H  
ATOM    734  N   ASP A1101      13.541  35.803 111.174  1.00 41.48           N  
ATOM    735  CA  ASP A1101      14.452  35.136 110.246  1.00 41.25           C  
ATOM    736  C   ASP A1101      15.262  36.187 109.456  1.00 40.30           C  
ATOM    737  O   ASP A1101      16.389  35.944 109.037  1.00 40.00           O  
ATOM    738  CB  ASP A1101      13.716  34.273 109.235  1.00 42.51           C  
ATOM    739  CG  ASP A1101      12.764  33.265 109.810  1.00 45.94           C  
ATOM    740  OD1 ASP A1101      11.749  33.002 109.093  1.00 46.87           O  
ATOM    741  OD2 ASP A1101      12.948  32.785 110.965  1.00 51.11           O1-
ATOM    742  H   ASP A1101      12.589  35.972 110.882  1.00 41.48           H  
ATOM    743  HA  ASP A1101      15.162  34.533 110.825  1.00 41.25           H  
ATOM    744  HB2 ASP A1101      14.442  33.726 108.619  1.00 42.51           H  
ATOM    745  HB3 ASP A1101      13.156  34.913 108.543  1.00 42.51           H  
ATOM    746  N   GLY A1102      14.617  37.308 109.135  1.00 39.46           N  
ATOM    747  CA  GLY A1102      15.204  38.363 108.338  1.00 37.65           C  
ATOM    748  C   GLY A1102      14.593  38.538 106.943  1.00 37.21           C  
ATOM    749  O   GLY A1102      15.281  38.913 106.003  1.00 36.44           O  
ATOM    750  H   GLY A1102      13.678  37.452 109.476  1.00 39.46           H  
ATOM    751  HA2 GLY A1102      15.047  39.297 108.887  1.00 37.65           H  
ATOM    752  HA3 GLY A1102      16.282  38.206 108.226  1.00 37.65           H  
ATOM    753  N   LYS A1103      13.260  38.462 106.863  1.00 36.45           N  
ATOM    754  CA  LYS A1103      12.575  38.850 105.637  1.00 36.00           C  
ATOM    755  C   LYS A1103      12.524  40.400 105.672  1.00 35.03           C  
ATOM    756  O   LYS A1103      12.156  40.995 106.650  1.00 35.85           O  
ATOM    757  CB  LYS A1103      11.135  38.347 105.464  1.00 36.25           C  
ATOM    758  CG  LYS A1103      10.937  36.823 105.440  1.00 36.07           C  
ATOM    759  CD  LYS A1103      10.763  36.274 106.850  1.00 36.11           C  
ATOM    760  CE  LYS A1103      10.154  34.887 106.938  1.00 36.06           C  
ATOM    761  NZ  LYS A1103      10.000  34.525 108.351  1.00 36.03           N1+
ATOM    762  H   LYS A1103      12.722  38.196 107.676  1.00 36.45           H  
ATOM    763  HA  LYS A1103      13.176  38.517 104.782  1.00 36.00           H  
ATOM    764  HB2 LYS A1103      10.482  38.799 106.222  1.00 36.25           H  
ATOM    765  HB3 LYS A1103      10.770  38.737 104.503  1.00 36.25           H  
ATOM    766  HG2 LYS A1103      10.027  36.609 104.867  1.00 36.07           H  
ATOM    767  HG3 LYS A1103      11.766  36.325 104.925  1.00 36.07           H  
ATOM    768  HD2 LYS A1103      10.103  36.958 107.394  1.00 36.11           H  
ATOM    769  HD3 LYS A1103      11.737  36.262 107.345  1.00 36.11           H  
ATOM    770  HE2 LYS A1103      10.779  34.126 106.461  1.00 36.06           H  
ATOM    771  HE3 LYS A1103       9.154  34.865 106.493  1.00 36.06           H  
ATOM    772  HZ1 LYS A1103      10.739  33.825 108.633  1.00 36.03           H  
ATOM    773  HZ2 LYS A1103      10.191  35.313 109.026  1.00 36.03           H  
ATOM    774  HZ3 LYS A1103       9.127  34.086 108.630  1.00 36.03           H  
ATOM    775  N   LYS A1104      12.919  41.008 104.550  1.00 34.45           N  
ATOM    776  CA  LYS A1104      12.976  42.459 104.449  1.00 33.76           C  
ATOM    777  C   LYS A1104      11.589  43.010 104.054  1.00 32.85           C  
ATOM    778  O   LYS A1104      11.234  43.047 102.848  1.00 32.76           O  
ATOM    779  CB  LYS A1104      14.016  42.916 103.414  1.00 33.44           C  
ATOM    780  CG  LYS A1104      15.459  42.716 103.890  1.00 33.64           C  
ATOM    781  CD  LYS A1104      16.443  43.430 102.957  1.00 33.69           C  
ATOM    782  CE  LYS A1104      17.874  43.333 103.468  1.00 33.64           C  
ATOM    783  NZ  LYS A1104      18.763  44.119 102.574  1.00 33.61           N1+
ATOM    784  H   LYS A1104      13.185  40.434 103.763  1.00 34.45           H  
ATOM    785  HA  LYS A1104      13.242  42.873 105.428  1.00 33.76           H  
ATOM    786  HB2 LYS A1104      13.872  42.386 102.463  1.00 33.44           H  
ATOM    787  HB3 LYS A1104      13.857  43.981 103.202  1.00 33.44           H  
ATOM    788  HG2 LYS A1104      15.572  43.113 104.906  1.00 33.64           H  
ATOM    789  HG3 LYS A1104      15.695  41.647 103.935  1.00 33.64           H  
ATOM    790  HD2 LYS A1104      16.160  44.486 102.869  1.00 33.69           H  
ATOM    791  HD3 LYS A1104      16.376  42.996 101.952  1.00 33.69           H  
ATOM    792  HE2 LYS A1104      18.242  42.303 103.462  1.00 33.64           H  
ATOM    793  HE3 LYS A1104      17.981  43.757 104.471  1.00 33.64           H  
ATOM    794  HZ1 LYS A1104      18.736  43.773 101.606  1.00 33.61           H  
ATOM    795  HZ2 LYS A1104      18.493  45.113 102.555  1.00 33.61           H  
ATOM    796  HZ3 LYS A1104      19.742  44.079 102.887  1.00 33.61           H  
ATOM    797  N   ILE A1105      10.817  43.412 105.057  1.00 31.56           N  
ATOM    798  CA  ILE A1105       9.528  44.069 104.865  1.00 29.88           C  
ATOM    799  C   ILE A1105       9.910  45.558 104.617  1.00 27.48           C  
ATOM    800  O   ILE A1105      10.131  46.365 105.543  1.00 25.43           O  
ATOM    801  CB  ILE A1105       8.572  43.851 106.055  1.00 30.44           C  
ATOM    802  CG1 ILE A1105       8.299  42.344 106.269  1.00 32.78           C  
ATOM    803  CG2 ILE A1105       7.263  44.621 105.836  1.00 29.25           C  
ATOM    804  CD1 ILE A1105       7.510  42.040 107.536  1.00 32.20           C  
ATOM    805  H   ILE A1105      11.155  43.270 105.998  1.00 31.56           H  
ATOM    806  HA  ILE A1105       9.063  43.668 103.955  1.00 29.88           H  
ATOM    807  HB  ILE A1105       9.042  44.235 106.962  1.00 30.44           H  
ATOM    808 HG12 ILE A1105       7.765  41.933 105.404  1.00 32.78           H  
ATOM    809 HG13 ILE A1105       9.248  41.800 106.339  1.00 32.78           H  
ATOM    810 HG21 ILE A1105       7.448  45.689 105.685  1.00 29.25           H  
ATOM    811 HG22 ILE A1105       6.726  44.245 104.959  1.00 29.25           H  
ATOM    812 HG23 ILE A1105       6.600  44.536 106.702  1.00 29.25           H  
ATOM    813 HD11 ILE A1105       8.000  42.470 108.415  1.00 32.20           H  
ATOM    814 HD12 ILE A1105       6.489  42.427 107.481  1.00 32.20           H  
ATOM    815 HD13 ILE A1105       7.444  40.957 107.683  1.00 32.20           H  
ATOM    816  N   HIS A1106      10.151  45.824 103.333  1.00 25.65           N  
ATOM    817  CA  HIS A1106      10.597  47.127 102.807  1.00 25.15           C  
ATOM    818  C   HIS A1106       9.465  48.172 103.005  1.00 23.74           C  
ATOM    819  O   HIS A1106       8.347  47.995 102.558  1.00 25.00           O  
ATOM    820  CB  HIS A1106      10.918  46.946 101.314  1.00 25.73           C  
ATOM    821  CG  HIS A1106      11.701  48.052 100.699  1.00 25.85           C  
ATOM    822  ND1 HIS A1106      11.262  48.706  99.566  1.00 28.58           N  
ATOM    823  CD2 HIS A1106      12.913  48.584 100.984  1.00 27.11           C  
ATOM    824  CE1 HIS A1106      12.160  49.604  99.194  1.00 26.41           C  
ATOM    825  NE2 HIS A1106      13.167  49.559 100.044  1.00 24.64           N  
ATOM    826  H   HIS A1106      10.107  45.071 102.661  1.00 25.65           H  
ATOM    827  HA  HIS A1106      11.486  47.420 103.377  1.00 25.15           H  
ATOM    828  HB2 HIS A1106       9.989  46.786 100.751  1.00 25.73           H  
ATOM    829  HB3 HIS A1106      11.508  46.028 101.181  1.00 25.73           H  
ATOM    830  HD1 HIS A1106      10.328  48.514  99.059  1.00 28.58           H  
ATOM    831  HD2 HIS A1106      13.561  48.298 101.799  1.00 27.11           H  
ATOM    832  HE1 HIS A1106      12.081  50.261  98.341  1.00 26.41           H  
ATOM    833  N   CYS A1107       9.754  49.192 103.807  1.00 22.27           N  
ATOM    834  CA  CYS A1107       8.726  50.062 104.391  1.00 20.49           C  
ATOM    835  C   CYS A1107       9.064  51.577 104.355  1.00 19.48           C  
ATOM    836  O   CYS A1107      10.095  52.020 103.828  1.00 17.77           O  
ATOM    837  CB  CYS A1107       8.389  49.564 105.812  1.00 20.04           C  
ATOM    838  SG  CYS A1107       9.780  49.691 106.975  1.00 21.54           S  
ATOM    839  H   CYS A1107      10.707  49.330 104.111  1.00 22.27           H  
ATOM    840  HA  CYS A1107       7.815  49.956 103.789  1.00 20.49           H  
ATOM    841  HB2 CYS A1107       8.084  48.512 105.774  1.00 20.04           H  
ATOM    842  HB3 CYS A1107       7.572  50.119 106.265  1.00 20.04           H  
ATOM    843  HG  CYS A1107       9.230  48.946 107.943  1.00 21.54           H  
ATOM    844  N   ALA A1108       8.102  52.357 104.840  1.00 18.37           N  
ATOM    845  CA  ALA A1108       8.261  53.762 105.180  1.00 17.50           C  
ATOM    846  C   ALA A1108       7.988  53.883 106.687  1.00 17.03           C  
ATOM    847  O   ALA A1108       7.210  53.131 107.268  1.00 17.08           O  
ATOM    848  CB  ALA A1108       7.316  54.639 104.385  1.00 17.69           C  
ATOM    849  H   ALA A1108       7.186  51.964 105.003  1.00 18.37           H  
ATOM    850  HA  ALA A1108       9.295  54.059 104.980  1.00 17.50           H  
ATOM    851  HB1 ALA A1108       7.509  54.545 103.311  1.00 17.69           H  
ATOM    852  HB2 ALA A1108       6.275  54.358 104.565  1.00 17.69           H  
ATOM    853  HB3 ALA A1108       7.427  55.691 104.664  1.00 17.69           H  
ATOM    854  N   VAL A1109       8.684  54.830 107.301  1.00 16.33           N  
ATOM    855  CA  VAL A1109       8.694  55.014 108.743  1.00 18.76           C  
ATOM    856  C   VAL A1109       8.361  56.488 108.991  1.00 19.58           C  
ATOM    857  O   VAL A1109       9.045  57.383 108.550  1.00 19.53           O  
ATOM    858  CB  VAL A1109      10.076  54.649 109.318  1.00 18.91           C  
ATOM    859  CG1 VAL A1109      10.124  54.893 110.823  1.00 18.70           C  
ATOM    860  CG2 VAL A1109      10.409  53.182 109.041  1.00 17.18           C  
ATOM    861  H   VAL A1109       9.258  55.450 106.747  1.00 16.33           H  
ATOM    862  HA  VAL A1109       7.932  54.374 109.196  1.00 18.76           H  
ATOM    863  HB  VAL A1109      10.846  55.270 108.843  1.00 18.91           H  
ATOM    864 HG11 VAL A1109       9.949  55.945 111.067  1.00 18.70           H  
ATOM    865 HG12 VAL A1109       9.365  54.290 111.331  1.00 18.70           H  
ATOM    866 HG13 VAL A1109      11.102  54.623 111.229  1.00 18.70           H  
ATOM    867 HG21 VAL A1109       9.663  52.517 109.489  1.00 17.18           H  
ATOM    868 HG22 VAL A1109      10.437  52.980 107.967  1.00 17.18           H  
ATOM    869 HG23 VAL A1109      11.388  52.918 109.448  1.00 17.18           H  
ATOM    870  N   LYS A1110       7.266  56.713 109.670  1.00 21.11           N  
ATOM    871  CA  LYS A1110       6.772  58.035 110.026  1.00 23.98           C  
ATOM    872  C   LYS A1110       7.204  58.312 111.482  1.00 24.80           C  
ATOM    873  O   LYS A1110       7.138  57.479 112.359  1.00 24.85           O  
ATOM    874  CB  LYS A1110       5.264  58.113 109.812  1.00 23.29           C  
ATOM    875  CG  LYS A1110       4.661  59.487 110.101  1.00 22.61           C  
ATOM    876  CD  LYS A1110       3.216  59.552 109.615  1.00 25.24           C  
ATOM    877  CE  LYS A1110       2.479  60.747 110.196  1.00 26.77           C  
ATOM    878  NZ  LYS A1110       1.139  60.809 109.617  1.00 34.46           N1+
ATOM    879  H   LYS A1110       6.719  55.939 110.019  1.00 21.11           H  
ATOM    880  HA  LYS A1110       7.253  58.760 109.371  1.00 23.98           H  
ATOM    881  HB2 LYS A1110       5.053  57.847 108.768  1.00 23.29           H  
ATOM    882  HB3 LYS A1110       4.759  57.365 110.433  1.00 23.29           H  
ATOM    883  HG2 LYS A1110       4.703  59.686 111.174  1.00 22.61           H  
ATOM    884  HG3 LYS A1110       5.235  60.273 109.600  1.00 22.61           H  
ATOM    885  HD2 LYS A1110       2.689  58.632 109.899  1.00 25.24           H  
ATOM    886  HD3 LYS A1110       3.211  59.604 108.521  1.00 25.24           H  
ATOM    887  HE2 LYS A1110       2.974  61.697 109.982  1.00 26.77           H  
ATOM    888  HE3 LYS A1110       2.365  60.641 111.280  1.00 26.77           H  
ATOM    889  HZ1 LYS A1110       0.801  59.892 109.284  1.00 34.46           H  
ATOM    890  HZ2 LYS A1110       0.458  61.068 110.385  1.00 34.46           H  
ATOM    891  HZ3 LYS A1110       0.985  61.514 108.881  1.00 34.46           H  
ATOM    892  N   SER A1111       7.646  59.550 111.685  1.00 27.94           N  
ATOM    893  CA  SER A1111       8.317  60.031 112.899  1.00 31.31           C  
ATOM    894  C   SER A1111       7.856  61.480 113.154  1.00 33.18           C  
ATOM    895  O   SER A1111       7.192  62.105 112.315  1.00 32.61           O  
ATOM    896  CB  SER A1111       9.828  60.006 112.648  1.00 30.89           C  
ATOM    897  OG  SER A1111      10.629  60.259 113.792  1.00 35.44           O  
ATOM    898  H   SER A1111       7.545  60.236 110.951  1.00 27.94           H  
ATOM    899  HA  SER A1111       8.049  59.407 113.758  1.00 31.31           H  
ATOM    900  HB2 SER A1111      10.092  60.731 111.877  1.00 30.89           H  
ATOM    901  HB3 SER A1111      10.123  59.022 112.270  1.00 30.89           H  
ATOM    902  HG  SER A1111      10.500  61.192 114.062  1.00 35.44           H  
ATOM    903  N   LEU A1112       8.170  61.993 114.350  1.00 35.99           N  
ATOM    904  CA  LEU A1112       7.966  63.400 114.692  1.00 38.57           C  
ATOM    905  C   LEU A1112       9.262  64.223 114.483  1.00 40.61           C  
ATOM    906  O   LEU A1112      10.350  63.680 114.317  1.00 40.77           O  
ATOM    907  CB  LEU A1112       7.460  63.538 116.133  1.00 38.13           C  
ATOM    908  CG  LEU A1112       6.085  62.886 116.370  1.00 39.72           C  
ATOM    909  CD1 LEU A1112       5.696  63.038 117.840  1.00 39.22           C  
ATOM    910  CD2 LEU A1112       5.013  63.490 115.463  1.00 36.14           C  
ATOM    911  H   LEU A1112       8.529  61.392 115.078  1.00 35.99           H  
ATOM    912  HA  LEU A1112       7.233  63.824 114.000  1.00 38.57           H  
ATOM    913  HB2 LEU A1112       8.195  63.100 116.821  1.00 38.13           H  
ATOM    914  HB3 LEU A1112       7.389  64.599 116.403  1.00 38.13           H  
ATOM    915  HG  LEU A1112       6.151  61.812 116.161  1.00 39.72           H  
ATOM    916 HD11 LEU A1112       6.430  62.545 118.486  1.00 39.22           H  
ATOM    917 HD12 LEU A1112       5.645  64.091 118.134  1.00 39.22           H  
ATOM    918 HD13 LEU A1112       4.721  62.581 118.031  1.00 39.22           H  
ATOM    919 HD21 LEU A1112       5.069  64.581 115.444  1.00 36.14           H  
ATOM    920 HD22 LEU A1112       5.122  63.135 114.433  1.00 36.14           H  
ATOM    921 HD23 LEU A1112       4.010  63.218 115.795  1.00 36.14           H  
ATOM    922  N   ASN A1113       9.082  65.543 114.515  1.00 41.78           N  
ATOM    923  CA  ASN A1113      10.176  66.520 114.502  1.00 43.78           C  
ATOM    924  C   ASN A1113      10.682  66.834 115.936  1.00 44.47           C  
ATOM    925  O   ASN A1113      11.775  67.394 116.097  1.00 45.41           O  
ATOM    926  CB  ASN A1113       9.747  67.841 113.861  1.00 44.38           C  
ATOM    927  CG  ASN A1113       9.794  67.817 112.343  1.00 44.45           C  
ATOM    928  OD1 ASN A1113      10.588  67.126 111.702  1.00 46.46           O  
ATOM    929  ND2 ASN A1113       8.945  68.652 111.766  1.00 46.43           N  
ATOM    930  H   ASN A1113       8.137  65.898 114.559  1.00 41.78           H  
ATOM    931  HA  ASN A1113      11.024  66.074 113.970  1.00 43.78           H  
ATOM    932  HB2 ASN A1113      10.424  68.652 114.162  1.00 44.38           H  
ATOM    933  HB3 ASN A1113       8.748  68.130 114.208  1.00 44.38           H  
ATOM    934 HD21 ASN A1113       8.930  68.742 110.760  1.00 46.43           H  
ATOM    935 HD22 ASN A1113       8.312  69.199 112.331  1.00 46.43           H  
ATOM    936  N   ARG A1114       9.859  66.494 116.930  1.00 44.79           N  
ATOM    937  CA  ARG A1114      10.066  66.829 118.330  1.00 44.77           C  
ATOM    938  C   ARG A1114      10.591  65.585 119.055  1.00 44.15           C  
ATOM    939  O   ARG A1114      10.427  64.402 118.719  1.00 43.85           O  
ATOM    940  CB  ARG A1114       8.774  67.252 119.046  1.00 44.55           C  
ATOM    941  CG  ARG A1114       8.080  68.462 118.426  1.00 44.66           C  
ATOM    942  CD  ARG A1114       6.961  68.970 119.346  1.00 44.56           C  
ATOM    943  NE  ARG A1114       5.948  69.705 118.585  1.00 44.52           N  
ATOM    944  CZ  ARG A1114       4.972  70.474 119.063  1.00 44.49           C  
ATOM    945  NH1 ARG A1114       4.076  70.991 118.234  1.00 44.46           N  
ATOM    946  NH2 ARG A1114       4.885  70.730 120.364  1.00 44.46           N1+
ATOM    947  H   ARG A1114       9.103  65.862 116.709  1.00 44.79           H  
ATOM    948  HA  ARG A1114      10.819  67.621 118.410  1.00 44.77           H  
ATOM    949  HB2 ARG A1114       8.068  66.410 119.062  1.00 44.55           H  
ATOM    950  HB3 ARG A1114       9.004  67.475 120.096  1.00 44.55           H  
ATOM    951  HG2 ARG A1114       7.678  68.183 117.447  1.00 44.66           H  
ATOM    952  HG3 ARG A1114       8.796  69.273 118.252  1.00 44.66           H  
ATOM    953  HD2 ARG A1114       7.405  69.632 120.095  1.00 44.56           H  
ATOM    954  HD3 ARG A1114       6.452  68.128 119.824  1.00 44.56           H  
ATOM    955  HE  ARG A1114       5.969  69.540 117.588  1.00 44.52           H  
ATOM    956 HH11 ARG A1114       4.135  70.802 117.244  1.00 44.46           H  
ATOM    957 HH12 ARG A1114       3.334  71.575 118.593  1.00 44.46           H  
ATOM    958 HH21 ARG A1114       5.563  70.340 121.003  1.00 44.46           H  
ATOM    959 HH22 ARG A1114       4.140  71.315 120.715  1.00 44.46           H  
ATOM    960  N   ILE A1115      11.165  65.798 120.322  1.00  0.00           N  
ATOM    961  CA  ILE A1115      11.502  64.708 121.252  1.00  0.00           C  
ATOM    962  C   ILE A1115      10.312  64.643 122.264  1.00  0.00           C  
ATOM    963  O   ILE A1115       9.147  64.772 121.875  1.00  0.00           O  
ATOM    964  CB  ILE A1115      12.950  64.854 121.793  1.00  0.00           C  
ATOM    965  CG2 ILE A1115      13.934  64.314 120.739  1.00  0.00           C  
ATOM    966  CG1 ILE A1115      13.404  66.282 122.175  1.00  0.00           C  
ATOM    967  CD1 ILE A1115      12.598  66.964 123.268  1.00  0.00           C  
ATOM    968  H   ILE A1115      11.278  66.741 120.665  1.00  0.00           H  
ATOM    969  HA  ILE A1115      11.435  63.749 120.722  1.00  0.00           H  
ATOM    970  HB  ILE A1115      13.081  64.207 122.668  1.00  0.00           H  
ATOM    971 HG12 ILE A1115      14.446  66.234 122.519  1.00  0.00           H  
ATOM    972 HG13 ILE A1115      13.417  66.927 121.288  1.00  0.00           H  
ATOM    973 HG21 ILE A1115      13.725  63.262 120.523  1.00  0.00           H  
ATOM    974 HG22 ILE A1115      13.871  64.877 119.802  1.00  0.00           H  
ATOM    975 HG23 ILE A1115      14.966  64.373 121.101  1.00  0.00           H  
ATOM    976 HD11 ILE A1115      11.557  67.120 122.973  1.00  0.00           H  
ATOM    977 HD12 ILE A1115      12.626  66.387 124.197  1.00  0.00           H  
ATOM    978 HD13 ILE A1115      13.026  67.949 123.483  1.00  0.00           H  
ATOM    979  N   THR A1116      10.608  64.499 123.603  1.00  0.00           N  
ATOM    980  CA  THR A1116       9.589  64.397 124.655  1.00  0.00           C  
ATOM    981  C   THR A1116       8.673  65.639 124.645  1.00  0.00           C  
ATOM    982  O   THR A1116       9.032  66.750 125.023  1.00  0.00           O  
ATOM    983  CB  THR A1116      10.276  64.303 126.036  1.00  0.00           C  
ATOM    984  CG2 THR A1116       9.298  64.168 127.198  1.00  0.00           C  
ATOM    985  OG1 THR A1116      11.182  63.189 126.049  1.00  0.00           O  
ATOM    986  H   THR A1116      11.576  64.425 123.879  1.00  0.00           H  
ATOM    987  HA  THR A1116       9.015  63.486 124.451  1.00  0.00           H  
ATOM    988  HB  THR A1116      10.895  65.193 126.205  1.00  0.00           H  
ATOM    989 HG21 THR A1116       8.719  65.084 127.346  1.00  0.00           H  
ATOM    990 HG22 THR A1116       8.594  63.348 127.032  1.00  0.00           H  
ATOM    991 HG23 THR A1116       9.834  63.945 128.127  1.00  0.00           H  
ATOM    992  HG1 THR A1116      10.637  62.365 126.052  1.00  0.00           H  
ATOM    993  N   ASP A1117       7.453  65.398 124.056  1.00  0.00           N  
ATOM    994  CA  ASP A1117       6.323  66.324 124.005  1.00  0.00           C  
ATOM    995  C   ASP A1117       5.080  65.399 124.061  1.00  0.00           C  
ATOM    996  O   ASP A1117       5.128  64.179 123.869  1.00  0.00           O  
ATOM    997  CB  ASP A1117       6.386  67.148 122.728  1.00  0.00           C  
ATOM    998  CG  ASP A1117       5.526  68.384 122.735  1.00  0.00           C  
ATOM    999  OD1 ASP A1117       5.913  69.421 122.196  1.00  0.00           O  
ATOM   1000  OD2 ASP A1117       4.270  68.246 123.252  1.00  0.00           O1-
ATOM   1001  H   ASP A1117       7.335  64.525 123.562  1.00  0.00           H  
ATOM   1002  HA  ASP A1117       6.345  66.958 124.899  1.00  0.00           H  
ATOM   1003  HB2 ASP A1117       6.085  66.540 121.864  1.00  0.00           H  
ATOM   1004  HB3 ASP A1117       7.420  67.466 122.540  1.00  0.00           H  
ATOM   1005  N   ILE A1118       3.856  66.040 124.338  1.00 51.63           N  
ATOM   1006  CA  ILE A1118       2.573  65.408 124.559  1.00 51.92           C  
ATOM   1007  C   ILE A1118       1.682  65.693 123.318  1.00 52.02           C  
ATOM   1008  O   ILE A1118       0.787  64.899 122.994  1.00 52.47           O  
ATOM   1009  CB  ILE A1118       1.931  65.960 125.860  1.00 51.92           C  
ATOM   1010  CG1 ILE A1118       2.847  65.682 127.077  1.00 51.93           C  
ATOM   1011  CG2 ILE A1118       0.532  65.370 126.081  1.00 51.91           C  
ATOM   1012  CD1 ILE A1118       2.413  66.398 128.349  1.00 51.93           C  
ATOM   1013  H   ILE A1118       4.033  67.033 124.281  1.00 51.63           H  
ATOM   1014  HA  ILE A1118       2.716  64.323 124.624  1.00 51.92           H  
ATOM   1015  HB  ILE A1118       1.820  67.049 125.761  1.00 51.92           H  
ATOM   1016 HG12 ILE A1118       2.901  64.604 127.263  1.00 51.93           H  
ATOM   1017 HG13 ILE A1118       3.870  66.011 126.862  1.00 51.93           H  
ATOM   1018 HG21 ILE A1118      -0.156  65.669 125.285  1.00 51.91           H  
ATOM   1019 HG22 ILE A1118       0.565  64.276 126.107  1.00 51.91           H  
ATOM   1020 HG23 ILE A1118       0.086  65.721 127.016  1.00 51.91           H  
ATOM   1021 HD11 ILE A1118       2.343  67.478 128.186  1.00 51.93           H  
ATOM   1022 HD12 ILE A1118       1.447  66.041 128.713  1.00 51.93           H  
ATOM   1023 HD13 ILE A1118       3.147  66.223 129.143  1.00 51.93           H  
ATOM   1024  N   GLY A1119       1.800  66.926 122.799  1.00 51.64           N  
ATOM   1025  CA  GLY A1119       0.827  67.474 121.881  1.00 50.40           C  
ATOM   1026  C   GLY A1119       0.790  66.748 120.538  1.00 49.41           C  
ATOM   1027  O   GLY A1119      -0.274  66.500 119.984  1.00 49.42           O  
ATOM   1028  H   GLY A1119       2.546  67.511 123.147  1.00 51.64           H  
ATOM   1029  HA2 GLY A1119      -0.162  67.407 122.347  1.00 50.40           H  
ATOM   1030  HA3 GLY A1119       1.076  68.525 121.708  1.00 50.40           H  
ATOM   1031  N   GLU A1120       1.980  66.513 119.984  1.00 48.32           N  
ATOM   1032  CA  GLU A1120       2.084  65.808 118.711  1.00 47.00           C  
ATOM   1033  C   GLU A1120       1.911  64.296 118.955  1.00 45.55           C  
ATOM   1034  O   GLU A1120       1.401  63.580 118.098  1.00 44.74           O  
ATOM   1035  CB  GLU A1120       3.400  66.099 117.990  1.00 47.27           C  
ATOM   1036  CG  GLU A1120       3.358  67.453 117.285  1.00 47.08           C  
ATOM   1037  CD  GLU A1120       4.655  67.848 116.621  1.00 47.09           C  
ATOM   1038  OE1 GLU A1120       5.496  66.977 116.313  1.00 47.08           O  
ATOM   1039  OE2 GLU A1120       4.856  69.071 116.456  1.00 47.06           O1-
ATOM   1040  H   GLU A1120       2.804  66.842 120.467  1.00 48.32           H  
ATOM   1041  HA  GLU A1120       1.238  66.111 118.079  1.00 47.00           H  
ATOM   1042  HB2 GLU A1120       4.241  66.066 118.695  1.00 47.27           H  
ATOM   1043  HB3 GLU A1120       3.584  65.320 117.243  1.00 47.27           H  
ATOM   1044  HG2 GLU A1120       3.087  68.232 118.007  1.00 47.08           H  
ATOM   1045  HG3 GLU A1120       2.580  67.444 116.513  1.00 47.08           H  
ATOM   1046  N   VAL A1121       2.436  63.805 120.076  1.00 44.60           N  
ATOM   1047  CA  VAL A1121       2.467  62.366 120.368  1.00 43.66           C  
ATOM   1048  C   VAL A1121       1.027  61.808 120.452  1.00 43.63           C  
ATOM   1049  O   VAL A1121       0.767  60.689 119.986  1.00 43.09           O  
ATOM   1050  CB  VAL A1121       3.293  62.060 121.638  1.00 43.65           C  
ATOM   1051  CG1 VAL A1121       3.135  60.611 122.114  1.00 43.10           C  
ATOM   1052  CG2 VAL A1121       4.782  62.323 121.375  1.00 44.22           C  
ATOM   1053  H   VAL A1121       2.879  64.444 120.721  1.00 44.60           H  
ATOM   1054  HA  VAL A1121       2.938  61.883 119.504  1.00 43.66           H  
ATOM   1055  HB  VAL A1121       2.964  62.719 122.452  1.00 43.65           H  
ATOM   1056 HG11 VAL A1121       2.112  60.410 122.450  1.00 43.10           H  
ATOM   1057 HG12 VAL A1121       3.382  59.902 121.317  1.00 43.10           H  
ATOM   1058 HG13 VAL A1121       3.795  60.407 122.965  1.00 43.10           H  
ATOM   1059 HG21 VAL A1121       5.156  61.688 120.564  1.00 44.22           H  
ATOM   1060 HG22 VAL A1121       4.963  63.367 121.102  1.00 44.22           H  
ATOM   1061 HG23 VAL A1121       5.381  62.102 122.265  1.00 44.22           H  
ATOM   1062  N   SER A1122       0.126  62.555 121.089  1.00 42.77           N  
ATOM   1063  CA  SER A1122      -1.247  62.078 121.283  1.00 43.09           C  
ATOM   1064  C   SER A1122      -1.953  61.919 119.906  1.00 42.28           C  
ATOM   1065  O   SER A1122      -2.706  60.977 119.691  1.00 42.90           O  
ATOM   1066  CB  SER A1122      -2.037  63.021 122.197  1.00 43.18           C  
ATOM   1067  OG  SER A1122      -3.177  62.363 122.738  1.00 44.40           O  
ATOM   1068  H   SER A1122       0.416  63.446 121.467  1.00 42.77           H  
ATOM   1069  HA  SER A1122      -1.189  61.076 121.729  1.00 43.09           H  
ATOM   1070  HB2 SER A1122      -2.371  63.920 121.669  1.00 43.18           H  
ATOM   1071  HB3 SER A1122      -1.413  63.332 123.042  1.00 43.18           H  
ATOM   1072  HG  SER A1122      -3.435  62.838 123.548  1.00 44.40           H  
ATOM   1073  N   GLN A1123      -1.717  62.885 119.025  1.00 41.67           N  
ATOM   1074  CA  GLN A1123      -2.312  62.877 117.686  1.00 41.54           C  
ATOM   1075  C   GLN A1123      -1.596  61.809 116.822  1.00 40.39           C  
ATOM   1076  O   GLN A1123      -2.237  61.152 115.998  1.00 40.98           O  
ATOM   1077  CB  GLN A1123      -2.230  64.271 117.052  1.00 41.92           C  
ATOM   1078  CG  GLN A1123      -2.884  64.369 115.671  1.00 45.75           C  
ATOM   1079  CD  GLN A1123      -4.391  64.228 115.754  1.00 50.41           C  
ATOM   1080  OE1 GLN A1123      -4.946  63.109 115.767  1.00 53.12           O  
ATOM   1081  NE2 GLN A1123      -5.074  65.370 115.860  1.00 51.60           N  
ATOM   1082  H   GLN A1123      -1.100  63.635 119.304  1.00 41.67           H  
ATOM   1083  HA  GLN A1123      -3.356  62.568 117.802  1.00 41.54           H  
ATOM   1084  HB2 GLN A1123      -2.699  64.997 117.729  1.00 41.92           H  
ATOM   1085  HB3 GLN A1123      -1.181  64.572 116.966  1.00 41.92           H  
ATOM   1086  HG2 GLN A1123      -2.495  63.618 114.978  1.00 45.75           H  
ATOM   1087  HG3 GLN A1123      -2.643  65.344 115.233  1.00 45.75           H  
ATOM   1088 HE21 GLN A1123      -4.586  66.254 115.845  1.00 51.60           H  
ATOM   1089 HE22 GLN A1123      -6.079  65.350 115.954  1.00 51.60           H  
ATOM   1090  N   PHE A1124      -0.271  61.723 116.966  1.00 38.47           N  
ATOM   1091  CA  PHE A1124       0.573  60.782 116.209  1.00 36.49           C  
ATOM   1092  C   PHE A1124       0.114  59.329 116.445  1.00 35.33           C  
ATOM   1093  O   PHE A1124       0.038  58.534 115.530  1.00 34.75           O  
ATOM   1094  CB  PHE A1124       2.022  60.959 116.662  1.00 36.46           C  
ATOM   1095  CG  PHE A1124       3.060  60.051 116.072  1.00 35.95           C  
ATOM   1096  CD1 PHE A1124       3.608  60.317 114.809  1.00 35.60           C  
ATOM   1097  CD2 PHE A1124       3.574  58.995 116.815  1.00 36.47           C  
ATOM   1098  CE1 PHE A1124       4.661  59.542 114.312  1.00 33.05           C  
ATOM   1099  CE2 PHE A1124       4.641  58.200 116.296  1.00 35.67           C  
ATOM   1100  CZ  PHE A1124       5.166  58.487 115.058  1.00 32.52           C  
ATOM   1101  H   PHE A1124       0.186  62.379 117.584  1.00 38.47           H  
ATOM   1102  HA  PHE A1124       0.455  61.011 115.144  1.00 36.49           H  
ATOM   1103  HB2 PHE A1124       2.329  61.989 116.458  1.00 36.46           H  
ATOM   1104  HB3 PHE A1124       2.075  60.861 117.751  1.00 36.46           H  
ATOM   1105  HD1 PHE A1124       3.213  61.128 114.215  1.00 35.60           H  
ATOM   1106  HD2 PHE A1124       3.165  58.775 117.790  1.00 36.47           H  
ATOM   1107  HE1 PHE A1124       5.083  59.766 113.343  1.00 33.05           H  
ATOM   1108  HE2 PHE A1124       5.033  57.376 116.873  1.00 35.67           H  
ATOM   1109  HZ  PHE A1124       5.974  57.889 114.664  1.00 32.52           H  
ATOM   1110  N   LEU A1125      -0.154  59.006 117.709  1.00 34.66           N  
ATOM   1111  CA  LEU A1125      -0.602  57.665 118.057  1.00 33.95           C  
ATOM   1112  C   LEU A1125      -2.056  57.468 117.560  1.00 33.90           C  
ATOM   1113  O   LEU A1125      -2.421  56.368 117.138  1.00 33.11           O  
ATOM   1114  CB  LEU A1125      -0.497  57.405 119.561  1.00 34.48           C  
ATOM   1115  CG  LEU A1125       0.951  57.327 120.091  1.00 35.06           C  
ATOM   1116  CD1 LEU A1125       0.938  57.232 121.619  1.00 35.14           C  
ATOM   1117  CD2 LEU A1125       1.730  56.147 119.506  1.00 36.75           C  
ATOM   1118  H   LEU A1125      -0.052  59.715 118.421  1.00 34.66           H  
ATOM   1119  HA  LEU A1125       0.006  56.947 117.495  1.00 33.95           H  
ATOM   1120  HB2 LEU A1125      -1.027  58.206 120.091  1.00 34.48           H  
ATOM   1121  HB3 LEU A1125      -1.020  56.472 119.807  1.00 34.48           H  
ATOM   1122  HG  LEU A1125       1.487  58.243 119.822  1.00 35.06           H  
ATOM   1123 HD11 LEU A1125       0.437  58.102 122.057  1.00 35.14           H  
ATOM   1124 HD12 LEU A1125       0.415  56.332 121.958  1.00 35.14           H  
ATOM   1125 HD13 LEU A1125       1.958  57.203 122.018  1.00 35.14           H  
ATOM   1126 HD21 LEU A1125       1.203  55.203 119.671  1.00 36.75           H  
ATOM   1127 HD22 LEU A1125       1.889  56.266 118.431  1.00 36.75           H  
ATOM   1128 HD23 LEU A1125       2.720  56.066 119.969  1.00 36.75           H  
ATOM   1129  N   THR A1126      -2.867  58.517 117.654  1.00 33.84           N  
ATOM   1130  CA  THR A1126      -4.265  58.460 117.197  1.00 33.55           C  
ATOM   1131  C   THR A1126      -4.285  58.263 115.659  1.00 32.77           C  
ATOM   1132  O   THR A1126      -5.080  57.466 115.148  1.00 30.58           O  
ATOM   1133  CB  THR A1126      -5.056  59.711 117.616  1.00 34.44           C  
ATOM   1134  OG1 THR A1126      -5.103  59.789 119.049  1.00 37.14           O  
ATOM   1135  CG2 THR A1126      -6.503  59.682 117.135  1.00 34.14           C  
ATOM   1136  H   THR A1126      -2.510  59.373 118.054  1.00 33.84           H  
ATOM   1137  HA  THR A1126      -4.704  57.565 117.657  1.00 33.55           H  
ATOM   1138  HB  THR A1126      -4.582  60.624 117.245  1.00 34.44           H  
ATOM   1139 HG21 THR A1126      -6.568  59.735 116.045  1.00 34.14           H  
ATOM   1140 HG22 THR A1126      -7.012  58.774 117.476  1.00 34.14           H  
ATOM   1141 HG23 THR A1126      -7.059  60.530 117.551  1.00 34.14           H  
ATOM   1142  HG1 THR A1126      -4.246  60.164 119.351  1.00 37.14           H  
ATOM   1143  N   GLU A1127      -3.394  59.001 114.966  1.00 32.39           N  
ATOM   1144  CA  GLU A1127      -3.260  58.942 113.517  1.00 32.34           C  
ATOM   1145  C   GLU A1127      -2.959  57.489 113.083  1.00 31.60           C  
ATOM   1146  O   GLU A1127      -3.437  57.027 112.052  1.00 31.74           O  
ATOM   1147  CB  GLU A1127      -2.095  59.814 113.012  1.00 32.89           C  
ATOM   1148  CG  GLU A1127      -2.511  61.208 112.548  1.00 32.57           C  
ATOM   1149  CD  GLU A1127      -1.384  61.973 111.876  1.00 35.28           C  
ATOM   1150  OE1 GLU A1127      -0.391  61.343 111.450  1.00 34.47           O  
ATOM   1151  OE2 GLU A1127      -1.532  63.198 111.722  1.00 39.34           O1-
ATOM   1152  H   GLU A1127      -2.805  59.635 115.488  1.00 32.39           H  
ATOM   1153  HA  GLU A1127      -4.221  59.230 113.075  1.00 32.34           H  
ATOM   1154  HB2 GLU A1127      -1.322  59.913 113.780  1.00 32.89           H  
ATOM   1155  HB3 GLU A1127      -1.601  59.301 112.182  1.00 32.89           H  
ATOM   1156  HG2 GLU A1127      -2.886  61.787 113.398  1.00 32.57           H  
ATOM   1157  HG3 GLU A1127      -3.327  61.128 111.820  1.00 32.57           H  
ATOM   1158  N   GLY A1128      -2.030  56.856 113.810  1.00 31.21           N  
ATOM   1159  CA  GLY A1128      -1.586  55.519 113.482  1.00 30.94           C  
ATOM   1160  C   GLY A1128      -2.629  54.437 113.779  1.00 31.16           C  
ATOM   1161  O   GLY A1128      -2.739  53.448 113.019  1.00 30.17           O  
ATOM   1162  H   GLY A1128      -1.578  57.345 114.569  1.00 31.21           H  
ATOM   1163  HA2 GLY A1128      -1.332  55.484 112.418  1.00 30.94           H  
ATOM   1164  HA3 GLY A1128      -0.689  55.308 114.073  1.00 30.94           H  
ATOM   1165  N   ILE A1129      -3.307  54.545 114.917  1.00 31.70           N  
ATOM   1166  CA  ILE A1129      -4.235  53.494 115.350  1.00 32.01           C  
ATOM   1167  C   ILE A1129      -5.442  53.400 114.382  1.00 31.29           C  
ATOM   1168  O   ILE A1129      -6.012  52.322 114.209  1.00 31.75           O  
ATOM   1169  CB  ILE A1129      -4.649  53.679 116.828  1.00 32.22           C  
ATOM   1170  CG1 ILE A1129      -3.482  53.356 117.793  1.00 31.51           C  
ATOM   1171  CG2 ILE A1129      -5.891  52.868 117.219  1.00 33.61           C  
ATOM   1172  CD1 ILE A1129      -3.006  51.910 117.788  1.00 30.19           C  
ATOM   1173  H   ILE A1129      -3.143  55.355 115.498  1.00 31.70           H  
ATOM   1174  HA  ILE A1129      -3.707  52.541 115.222  1.00 32.01           H  
ATOM   1175  HB  ILE A1129      -4.907  54.737 116.981  1.00 32.22           H  
ATOM   1176 HG12 ILE A1129      -2.620  53.987 117.561  1.00 31.51           H  
ATOM   1177 HG13 ILE A1129      -3.786  53.617 118.815  1.00 31.51           H  
ATOM   1178 HG21 ILE A1129      -6.785  53.251 116.715  1.00 33.61           H  
ATOM   1179 HG22 ILE A1129      -5.785  51.809 116.961  1.00 33.61           H  
ATOM   1180 HG23 ILE A1129      -6.080  52.938 118.296  1.00 33.61           H  
ATOM   1181 HD11 ILE A1129      -3.811  51.211 118.025  1.00 30.19           H  
ATOM   1182 HD12 ILE A1129      -2.572  51.624 116.826  1.00 30.19           H  
ATOM   1183 HD13 ILE A1129      -2.225  51.788 118.542  1.00 30.19           H  
ATOM   1184  N   ILE A1130      -5.857  54.521 113.821  1.00 31.60           N  
ATOM   1185  CA  ILE A1130      -6.992  54.533 112.885  1.00 32.06           C  
ATOM   1186  C   ILE A1130      -6.656  53.674 111.621  1.00 31.63           C  
ATOM   1187  O   ILE A1130      -7.557  53.129 110.967  1.00 32.48           O  
ATOM   1188  CB  ILE A1130      -7.412  55.984 112.543  1.00 32.45           C  
ATOM   1189  CG1 ILE A1130      -7.989  56.681 113.800  1.00 34.25           C  
ATOM   1190  CG2 ILE A1130      -8.456  56.026 111.422  1.00 34.18           C  
ATOM   1191  CD1 ILE A1130      -8.124  58.191 113.647  1.00 35.68           C  
ATOM   1192  H   ILE A1130      -5.412  55.385 114.096  1.00 31.60           H  
ATOM   1193  HA  ILE A1130      -7.823  54.017 113.386  1.00 32.06           H  
ATOM   1194  HB  ILE A1130      -6.524  56.534 112.203  1.00 32.45           H  
ATOM   1195 HG12 ILE A1130      -8.972  56.257 114.043  1.00 34.25           H  
ATOM   1196 HG13 ILE A1130      -7.355  56.488 114.670  1.00 34.25           H  
ATOM   1197 HG21 ILE A1130      -8.072  55.581 110.502  1.00 34.18           H  
ATOM   1198 HG22 ILE A1130      -9.362  55.484 111.712  1.00 34.18           H  
ATOM   1199 HG23 ILE A1130      -8.742  57.053 111.177  1.00 34.18           H  
ATOM   1200 HD11 ILE A1130      -7.166  58.645 113.373  1.00 35.68           H  
ATOM   1201 HD12 ILE A1130      -8.865  58.460 112.890  1.00 35.68           H  
ATOM   1202 HD13 ILE A1130      -8.449  58.634 114.594  1.00 35.68           H  
ATOM   1203  N   MET A1131      -5.358  53.555 111.308  1.00 30.01           N  
ATOM   1204  CA  MET A1131      -4.873  52.835 110.130  1.00 28.40           C  
ATOM   1205  C   MET A1131      -4.751  51.307 110.396  1.00 28.81           C  
ATOM   1206  O   MET A1131      -4.425  50.542 109.481  1.00 27.05           O  
ATOM   1207  CB  MET A1131      -3.494  53.335 109.692  1.00 28.38           C  
ATOM   1208  CG  MET A1131      -3.500  54.797 109.287  1.00 25.77           C  
ATOM   1209  SD  MET A1131      -1.797  55.393 109.025  1.00 24.78           S  
ATOM   1210  CE  MET A1131      -1.550  54.793 107.338  1.00 17.29           C  
ATOM   1211  H   MET A1131      -4.686  53.926 111.964  1.00 30.01           H  
ATOM   1212  HA  MET A1131      -5.604  52.960 109.322  1.00 28.40           H  
ATOM   1213  HB2 MET A1131      -3.139  52.731 108.850  1.00 28.38           H  
ATOM   1214  HB3 MET A1131      -2.785  53.179 110.509  1.00 28.38           H  
ATOM   1215  HG2 MET A1131      -3.938  55.417 110.073  1.00 25.77           H  
ATOM   1216  HG3 MET A1131      -4.097  54.942 108.383  1.00 25.77           H  
ATOM   1217  HE1 MET A1131      -1.480  53.703 107.326  1.00 17.29           H  
ATOM   1218  HE2 MET A1131      -2.364  55.124 106.691  1.00 17.29           H  
ATOM   1219  HE3 MET A1131      -0.618  55.206 106.944  1.00 17.29           H  
ATOM   1220  N   LYS A1132      -5.041  50.914 111.639  1.00 29.58           N  
ATOM   1221  CA  LYS A1132      -4.820  49.554 112.106  1.00 30.85           C  
ATOM   1222  C   LYS A1132      -6.115  48.751 111.859  1.00 31.74           C  
ATOM   1223  O   LYS A1132      -6.108  47.715 111.222  1.00 33.84           O  
ATOM   1224  CB  LYS A1132      -4.449  49.550 113.594  1.00 31.79           C  
ATOM   1225  CG  LYS A1132      -3.785  48.242 114.041  1.00 31.07           C  
ATOM   1226  CD  LYS A1132      -4.230  47.831 115.449  1.00 30.94           C  
ATOM   1227  CE  LYS A1132      -5.493  46.976 115.403  1.00 30.90           C  
ATOM   1228  NZ  LYS A1132      -6.407  47.366 116.471  1.00 30.88           N1+
ATOM   1229  H   LYS A1132      -5.497  51.566 112.261  1.00 29.58           H  
ATOM   1230  HA  LYS A1132      -4.016  49.107 111.510  1.00 30.85           H  
ATOM   1231  HB2 LYS A1132      -3.750  50.371 113.799  1.00 31.79           H  
ATOM   1232  HB3 LYS A1132      -5.333  49.755 114.207  1.00 31.79           H  
ATOM   1233  HG2 LYS A1132      -3.970  47.426 113.334  1.00 31.07           H  
ATOM   1234  HG3 LYS A1132      -2.702  48.406 114.042  1.00 31.07           H  
ATOM   1235  HD2 LYS A1132      -4.348  48.718 116.084  1.00 30.94           H  
ATOM   1236  HD3 LYS A1132      -3.438  47.232 115.907  1.00 30.94           H  
ATOM   1237  HE2 LYS A1132      -5.263  45.916 115.545  1.00 30.90           H  
ATOM   1238  HE3 LYS A1132      -6.037  47.091 114.461  1.00 30.90           H  
ATOM   1239  HZ1 LYS A1132      -6.104  47.167 117.438  1.00 30.88           H  
ATOM   1240  HZ2 LYS A1132      -6.706  48.364 116.365  1.00 30.88           H  
ATOM   1241  HZ3 LYS A1132      -7.339  46.927 116.294  1.00 30.88           H  
ATOM   1242  N   ASP A1133      -7.210  49.219 112.446  1.00 31.57           N  
ATOM   1243  CA  ASP A1133      -8.483  48.481 112.477  1.00 32.00           C  
ATOM   1244  C   ASP A1133      -9.277  48.689 111.166  1.00 31.56           C  
ATOM   1245  O   ASP A1133     -10.270  47.975 110.884  1.00 31.68           O  
ATOM   1246  CB  ASP A1133      -9.333  48.892 113.674  1.00 32.85           C  
ATOM   1247  CG  ASP A1133      -8.593  48.422 114.895  1.00 35.61           C  
ATOM   1248  OD1 ASP A1133      -8.715  47.231 115.267  1.00 37.69           O  
ATOM   1249  OD2 ASP A1133      -7.802  49.233 115.445  1.00 38.06           O1-
ATOM   1250  H   ASP A1133      -7.185  50.105 112.929  1.00 31.57           H  
ATOM   1251  HA  ASP A1133      -8.245  47.410 112.520  1.00 32.00           H  
ATOM   1252  HB2 ASP A1133     -10.323  48.424 113.641  1.00 32.85           H  
ATOM   1253  HB3 ASP A1133      -9.484  49.978 113.708  1.00 32.85           H  
ATOM   1254  N   PHE A1134      -8.922  49.717 110.397  1.00 29.84           N  
ATOM   1255  CA  PHE A1134      -9.550  49.995 109.098  1.00 28.82           C  
ATOM   1256  C   PHE A1134      -8.658  49.476 107.941  1.00 27.56           C  
ATOM   1257  O   PHE A1134      -8.584  50.058 106.862  1.00 28.45           O  
ATOM   1258  CB  PHE A1134      -9.856  51.491 108.894  1.00 27.46           C  
ATOM   1259  CG  PHE A1134     -10.834  52.172 109.835  1.00 25.26           C  
ATOM   1260  CD1 PHE A1134     -11.610  51.504 110.772  1.00 23.24           C  
ATOM   1261  CD2 PHE A1134     -10.985  53.572 109.693  1.00 21.85           C  
ATOM   1262  CE1 PHE A1134     -12.468  52.207 111.602  1.00 23.74           C  
ATOM   1263  CE2 PHE A1134     -11.846  54.276 110.511  1.00 23.11           C  
ATOM   1264  CZ  PHE A1134     -12.599  53.583 111.481  1.00 24.29           C  
ATOM   1265  H   PHE A1134      -8.195  50.359 110.681  1.00 29.84           H  
ATOM   1266  HA  PHE A1134     -10.485  49.426 109.019  1.00 28.82           H  
ATOM   1267  HB2 PHE A1134      -8.909  52.045 108.929  1.00 27.46           H  
ATOM   1268  HB3 PHE A1134     -10.260  51.628 107.881  1.00 27.46           H  
ATOM   1269  HD1 PHE A1134     -11.544  50.429 110.855  1.00 23.24           H  
ATOM   1270  HD2 PHE A1134     -10.419  54.096 108.937  1.00 21.85           H  
ATOM   1271  HE1 PHE A1134     -13.040  51.679 112.351  1.00 23.74           H  
ATOM   1272  HE2 PHE A1134     -11.942  55.347 110.409  1.00 23.11           H  
ATOM   1273  HZ  PHE A1134     -13.276  54.122 112.127  1.00 24.29           H  
ATOM   1274  N   SER A1135      -8.019  48.343 108.158  1.00 27.92           N  
ATOM   1275  CA  SER A1135      -7.320  47.623 107.099  1.00 26.84           C  
ATOM   1276  C   SER A1135      -8.287  47.128 106.000  1.00 25.36           C  
ATOM   1277  O   SER A1135      -9.336  46.527 106.287  1.00 24.69           O  
ATOM   1278  CB  SER A1135      -6.566  46.403 107.647  1.00 28.98           C  
ATOM   1279  OG  SER A1135      -7.398  45.572 108.458  1.00 31.94           O  
ATOM   1280  H   SER A1135      -7.880  47.999 109.097  1.00 27.92           H  
ATOM   1281  HA  SER A1135      -6.599  48.319 106.655  1.00 26.84           H  
ATOM   1282  HB2 SER A1135      -5.732  46.731 108.278  1.00 28.98           H  
ATOM   1283  HB3 SER A1135      -6.157  45.790 106.837  1.00 28.98           H  
ATOM   1284  HG  SER A1135      -8.266  45.482 108.019  1.00 31.94           H  
ATOM   1285  N   HIS A1136      -7.893  47.387 104.753  1.00 22.51           N  
ATOM   1286  CA  HIS A1136      -8.560  46.954 103.510  1.00 20.09           C  
ATOM   1287  C   HIS A1136      -7.568  47.321 102.386  1.00 18.88           C  
ATOM   1288  O   HIS A1136      -6.912  48.351 102.496  1.00 18.63           O  
ATOM   1289  CB  HIS A1136      -9.869  47.717 103.315  1.00 19.61           C  
ATOM   1290  CG  HIS A1136     -10.612  47.374 102.083  1.00 18.72           C  
ATOM   1291  ND1 HIS A1136     -10.322  47.949 100.866  1.00 13.66           N  
ATOM   1292  CD2 HIS A1136     -11.668  46.540 101.879  1.00 11.88           C  
ATOM   1293  CE1 HIS A1136     -11.147  47.450  99.953  1.00 12.87           C  
ATOM   1294  NE2 HIS A1136     -11.973  46.602 100.547  1.00 14.21           N  
ATOM   1295  H   HIS A1136      -7.078  47.966 104.611  1.00 22.51           H  
ATOM   1296  HA  HIS A1136      -8.719  45.873 103.573  1.00 20.09           H  
ATOM   1297  HB2 HIS A1136      -9.684  48.797 103.328  1.00 19.61           H  
ATOM   1298  HB3 HIS A1136     -10.513  47.504 104.168  1.00 19.61           H  
ATOM   1299  HD2 HIS A1136     -12.170  45.943 102.626  1.00 11.88           H  
ATOM   1300  HE2 HIS A1136     -12.710  46.085 100.089  1.00 14.21           H  
ATOM   1301  HE1 HIS A1136     -11.146  47.694  98.901  1.00 12.87           H  
ATOM   1302  N   PRO A1137      -7.460  46.528 101.303  1.00 17.71           N  
ATOM   1303  CA  PRO A1137      -6.499  46.844 100.246  1.00 17.25           C  
ATOM   1304  C   PRO A1137      -6.675  48.167  99.463  1.00 17.12           C  
ATOM   1305  O   PRO A1137      -5.748  48.543  98.718  1.00 14.84           O  
ATOM   1306  CB  PRO A1137      -6.563  45.647  99.291  1.00 18.32           C  
ATOM   1307  CG  PRO A1137      -7.954  45.074  99.531  1.00 18.76           C  
ATOM   1308  CD  PRO A1137      -8.143  45.275 101.024  1.00 17.64           C  
ATOM   1309  HA  PRO A1137      -5.506  46.905 100.710  1.00 17.25           H  
ATOM   1310  HB2 PRO A1137      -6.399  45.902  98.240  1.00 18.32           H  
ATOM   1311  HB3 PRO A1137      -5.810  44.904  99.581  1.00 18.32           H  
ATOM   1312  HG2 PRO A1137      -8.040  44.026  99.233  1.00 18.76           H  
ATOM   1313  HG3 PRO A1137      -8.696  45.656  98.972  1.00 18.76           H  
ATOM   1314  HD2 PRO A1137      -7.627  44.492 101.592  1.00 17.64           H  
ATOM   1315  HD3 PRO A1137      -9.187  45.277 101.327  1.00 17.64           H  
ATOM   1316  N   ASN A1138      -7.793  48.876  99.665  1.00 16.55           N  
ATOM   1317  CA  ASN A1138      -8.026  50.206  99.086  1.00 15.69           C  
ATOM   1318  C   ASN A1138      -7.930  51.344 100.149  1.00 15.08           C  
ATOM   1319  O   ASN A1138      -8.311  52.470  99.903  1.00 14.82           O  
ATOM   1320  CB  ASN A1138      -9.361  50.318  98.350  1.00 15.92           C  
ATOM   1321  CG  ASN A1138      -9.371  49.558  97.045  1.00 14.59           C  
ATOM   1322  OD1 ASN A1138     -10.032  48.549  96.885  1.00 15.17           O  
ATOM   1323  ND2 ASN A1138      -8.623  50.099  96.067  1.00 11.20           N  
ATOM   1324  H   ASN A1138      -8.500  48.527 100.297  1.00 16.55           H  
ATOM   1325  HA  ASN A1138      -7.205  50.407  98.392  1.00 15.69           H  
ATOM   1326  HB2 ASN A1138      -9.590  51.363  98.106  1.00 15.92           H  
ATOM   1327  HB3 ASN A1138     -10.187  49.968  98.976  1.00 15.92           H  
ATOM   1328 HD21 ASN A1138      -8.090  50.938  96.245  1.00 11.20           H  
ATOM   1329 HD22 ASN A1138      -8.595  49.666  95.155  1.00 11.20           H  
ATOM   1330  N   VAL A1139      -7.352  51.007 101.308  1.00 14.35           N  
ATOM   1331  CA  VAL A1139      -7.033  51.959 102.376  1.00 14.31           C  
ATOM   1332  C   VAL A1139      -5.522  51.802 102.663  1.00 15.10           C  
ATOM   1333  O   VAL A1139      -4.952  50.721 102.539  1.00 16.70           O  
ATOM   1334  CB  VAL A1139      -7.909  51.701 103.625  1.00 13.44           C  
ATOM   1335  CG1 VAL A1139      -7.590  52.663 104.773  1.00 12.10           C  
ATOM   1336  CG2 VAL A1139      -9.402  51.827 103.288  1.00 13.70           C  
ATOM   1337  H   VAL A1139      -7.137  50.036 101.486  1.00 14.35           H  
ATOM   1338  HA  VAL A1139      -7.208  52.976 102.009  1.00 14.31           H  
ATOM   1339  HB  VAL A1139      -7.730  50.679 103.985  1.00 13.44           H  
ATOM   1340 HG11 VAL A1139      -6.587  52.489 105.173  1.00 12.10           H  
ATOM   1341 HG12 VAL A1139      -7.658  53.705 104.445  1.00 12.10           H  
ATOM   1342 HG13 VAL A1139      -8.289  52.528 105.605  1.00 12.10           H  
ATOM   1343 HG21 VAL A1139      -9.636  52.824 102.900  1.00 13.70           H  
ATOM   1344 HG22 VAL A1139      -9.711  51.092 102.539  1.00 13.70           H  
ATOM   1345 HG23 VAL A1139     -10.015  51.657 104.179  1.00 13.70           H  
ATOM   1346  N   LEU A1140      -4.899  52.902 103.095  1.00 16.26           N  
ATOM   1347  CA  LEU A1140      -3.492  52.867 103.488  1.00 17.72           C  
ATOM   1348  C   LEU A1140      -3.447  52.356 104.947  1.00 17.87           C  
ATOM   1349  O   LEU A1140      -3.799  53.066 105.890  1.00 18.10           O  
ATOM   1350  CB  LEU A1140      -2.848  54.253 103.366  1.00 17.20           C  
ATOM   1351  CG  LEU A1140      -1.335  54.261 103.670  1.00 14.94           C  
ATOM   1352  CD1 LEU A1140      -0.535  53.435 102.665  1.00 10.92           C  
ATOM   1353  CD2 LEU A1140      -0.813  55.696 103.682  1.00 11.40           C  
ATOM   1354  H   LEU A1140      -5.408  53.768 103.200  1.00 16.26           H  
ATOM   1355  HA  LEU A1140      -2.978  52.159 102.829  1.00 17.72           H  
ATOM   1356  HB2 LEU A1140      -3.015  54.635 102.351  1.00 17.20           H  
ATOM   1357  HB3 LEU A1140      -3.356  54.954 104.042  1.00 17.20           H  
ATOM   1358  HG  LEU A1140      -1.162  53.837 104.666  1.00 14.94           H  
ATOM   1359 HD11 LEU A1140      -0.770  52.370 102.743  1.00 10.92           H  
ATOM   1360 HD12 LEU A1140      -0.746  53.761 101.642  1.00 10.92           H  
ATOM   1361 HD13 LEU A1140       0.541  53.540 102.842  1.00 10.92           H  
ATOM   1362 HD21 LEU A1140      -0.938  56.176 102.707  1.00 11.40           H  
ATOM   1363 HD22 LEU A1140      -1.347  56.295 104.425  1.00 11.40           H  
ATOM   1364 HD23 LEU A1140       0.252  55.716 103.938  1.00 11.40           H  
ATOM   1365  N   SER A1141      -3.095  51.082 105.089  1.00 18.86           N  
ATOM   1366  CA  SER A1141      -3.050  50.399 106.374  1.00 20.12           C  
ATOM   1367  C   SER A1141      -1.686  50.562 107.077  1.00 19.97           C  
ATOM   1368  O   SER A1141      -0.636  50.821 106.471  1.00 18.87           O  
ATOM   1369  CB  SER A1141      -3.376  48.908 106.217  1.00 20.82           C  
ATOM   1370  OG  SER A1141      -2.517  48.269 105.266  1.00 23.73           O  
ATOM   1371  H   SER A1141      -2.848  50.546 104.269  1.00 18.86           H  
ATOM   1372  HA  SER A1141      -3.811  50.854 107.018  1.00 20.12           H  
ATOM   1373  HB2 SER A1141      -4.397  48.795 105.838  1.00 20.82           H  
ATOM   1374  HB3 SER A1141      -3.307  48.366 107.166  1.00 20.82           H  
ATOM   1375  HG  SER A1141      -1.651  48.161 105.706  1.00 23.73           H  
ATOM   1376  N   LEU A1142      -1.709  50.339 108.389  1.00 21.40           N  
ATOM   1377  CA  LEU A1142      -0.516  50.353 109.241  1.00 21.12           C  
ATOM   1378  C   LEU A1142       0.251  49.017 109.068  1.00 21.59           C  
ATOM   1379  O   LEU A1142      -0.346  47.970 108.780  1.00 20.68           O  
ATOM   1380  CB  LEU A1142      -0.978  50.463 110.707  1.00 21.86           C  
ATOM   1381  CG  LEU A1142       0.046  51.055 111.681  1.00 17.13           C  
ATOM   1382  CD1 LEU A1142       0.232  52.553 111.483  1.00 18.83           C  
ATOM   1383  CD2 LEU A1142      -0.397  50.771 113.115  1.00 22.02           C  
ATOM   1384  H   LEU A1142      -2.589  50.154 108.850  1.00 21.40           H  
ATOM   1385  HA  LEU A1142       0.119  51.190 108.935  1.00 21.12           H  
ATOM   1386  HB2 LEU A1142      -1.886  51.074 110.768  1.00 21.86           H  
ATOM   1387  HB3 LEU A1142      -1.277  49.465 111.057  1.00 21.86           H  
ATOM   1388  HG  LEU A1142       1.014  50.578 111.534  1.00 17.13           H  
ATOM   1389 HD11 LEU A1142       0.729  52.765 110.534  1.00 18.83           H  
ATOM   1390 HD12 LEU A1142      -0.720  53.085 111.486  1.00 18.83           H  
ATOM   1391 HD13 LEU A1142       0.844  52.968 112.289  1.00 18.83           H  
ATOM   1392 HD21 LEU A1142      -1.379  51.203 113.328  1.00 22.02           H  
ATOM   1393 HD22 LEU A1142      -0.458  49.692 113.283  1.00 22.02           H  
ATOM   1394 HD23 LEU A1142       0.318  51.182 113.831  1.00 22.02           H  
ATOM   1395  N   LEU A1143       1.559  49.036 109.349  1.00 20.37           N  
ATOM   1396  CA  LEU A1143       2.301  47.806 109.666  1.00 20.69           C  
ATOM   1397  C   LEU A1143       2.419  47.692 111.200  1.00 20.74           C  
ATOM   1398  O   LEU A1143       2.211  46.637 111.778  1.00 21.75           O  
ATOM   1399  CB  LEU A1143       3.703  47.764 109.040  1.00 20.67           C  
ATOM   1400  CG  LEU A1143       3.728  47.267 107.582  1.00 19.16           C  
ATOM   1401  CD1 LEU A1143       5.109  47.519 106.973  1.00 19.96           C  
ATOM   1402  CD2 LEU A1143       3.396  45.777 107.472  1.00 21.05           C  
ATOM   1403  H   LEU A1143       2.064  49.910 109.386  1.00 20.37           H  
ATOM   1404  HA  LEU A1143       1.711  46.941 109.351  1.00 20.69           H  
ATOM   1405  HB2 LEU A1143       4.152  48.761 109.088  1.00 20.67           H  
ATOM   1406  HB3 LEU A1143       4.356  47.114 109.638  1.00 20.67           H  
ATOM   1407  HG  LEU A1143       2.991  47.827 106.999  1.00 19.16           H  
ATOM   1408 HD11 LEU A1143       5.340  48.587 106.963  1.00 19.96           H  
ATOM   1409 HD12 LEU A1143       5.895  47.010 107.542  1.00 19.96           H  
ATOM   1410 HD13 LEU A1143       5.152  47.162 105.939  1.00 19.96           H  
ATOM   1411 HD21 LEU A1143       4.080  45.172 108.077  1.00 21.05           H  
ATOM   1412 HD22 LEU A1143       2.375  45.565 107.798  1.00 21.05           H  
ATOM   1413 HD23 LEU A1143       3.479  45.439 106.433  1.00 21.05           H  
ATOM   1414  N   GLY A1144       2.812  48.773 111.854  1.00 21.01           N  
ATOM   1415  CA  GLY A1144       2.917  48.784 113.300  1.00 21.63           C  
ATOM   1416  C   GLY A1144       3.543  50.063 113.851  1.00 22.11           C  
ATOM   1417  O   GLY A1144       3.800  51.029 113.120  1.00 22.28           O  
ATOM   1418  H   GLY A1144       2.991  49.633 111.356  1.00 21.01           H  
ATOM   1419  HA2 GLY A1144       1.900  48.715 113.696  1.00 21.63           H  
ATOM   1420  HA3 GLY A1144       3.482  47.911 113.635  1.00 21.63           H  
ATOM   1421  N   ILE A1145       3.754  50.044 115.165  1.00 23.44           N  
ATOM   1422  CA  ILE A1145       4.287  51.169 115.935  1.00 25.55           C  
ATOM   1423  C   ILE A1145       5.540  50.610 116.641  1.00 27.42           C  
ATOM   1424  O   ILE A1145       5.490  49.544 117.248  1.00 28.43           O  
ATOM   1425  CB  ILE A1145       3.245  51.700 116.954  1.00 25.19           C  
ATOM   1426  CG1 ILE A1145       1.915  52.027 116.238  1.00 24.74           C  
ATOM   1427  CG2 ILE A1145       3.796  52.920 117.704  1.00 23.57           C  
ATOM   1428  CD1 ILE A1145       0.825  52.602 117.127  1.00 24.96           C  
ATOM   1429  H   ILE A1145       3.552  49.200 115.683  1.00 23.44           H  
ATOM   1430  HA  ILE A1145       4.572  51.965 115.243  1.00 25.55           H  
ATOM   1431  HB  ILE A1145       3.045  50.915 117.696  1.00 25.19           H  
ATOM   1432 HG12 ILE A1145       2.099  52.719 115.410  1.00 24.74           H  
ATOM   1433 HG13 ILE A1145       1.513  51.108 115.798  1.00 24.74           H  
ATOM   1434 HG21 ILE A1145       4.753  52.697 118.187  1.00 23.57           H  
ATOM   1435 HG22 ILE A1145       3.944  53.767 117.026  1.00 23.57           H  
ATOM   1436 HG23 ILE A1145       3.115  53.237 118.500  1.00 23.57           H  
ATOM   1437 HD11 ILE A1145       0.618  51.932 117.965  1.00 24.96           H  
ATOM   1438 HD12 ILE A1145       1.094  53.588 117.517  1.00 24.96           H  
ATOM   1439 HD13 ILE A1145      -0.100  52.720 116.554  1.00 24.96           H  
ATOM   1440  N   CYS A1146       6.652  51.330 116.513  1.00 29.86           N  
ATOM   1441  CA  CYS A1146       7.927  50.901 117.092  1.00 31.04           C  
ATOM   1442  C   CYS A1146       8.201  51.856 118.261  1.00 31.24           C  
ATOM   1443  O   CYS A1146       8.381  53.060 118.092  1.00 31.20           O  
ATOM   1444  CB  CYS A1146       9.047  50.915 116.056  1.00 30.52           C  
ATOM   1445  SG  CYS A1146      10.611  50.184 116.645  1.00 33.50           S  
ATOM   1446  H   CYS A1146       6.611  52.220 116.037  1.00 29.86           H  
ATOM   1447  HA  CYS A1146       7.811  49.882 117.470  1.00 31.04           H  
ATOM   1448  HB2 CYS A1146       9.271  51.932 115.738  1.00 30.52           H  
ATOM   1449  HB3 CYS A1146       8.737  50.356 115.167  1.00 30.52           H  
ATOM   1450  HG  CYS A1146      10.100  49.011 117.064  1.00 33.50           H  
ATOM   1451  N   LEU A1147       8.119  51.301 119.457  1.00 33.56           N  
ATOM   1452  CA  LEU A1147       8.356  52.018 120.699  1.00 35.69           C  
ATOM   1453  C   LEU A1147       9.848  52.108 120.902  1.00 36.24           C  
ATOM   1454  O   LEU A1147      10.816  51.387 121.186  1.00 37.37           O  
ATOM   1455  CB  LEU A1147       7.708  51.329 121.902  1.00 36.79           C  
ATOM   1456  CG  LEU A1147       6.166  51.386 121.907  1.00 37.12           C  
ATOM   1457  CD1 LEU A1147       5.626  50.622 123.118  1.00 40.64           C  
ATOM   1458  CD2 LEU A1147       5.635  52.821 121.930  1.00 38.50           C  
ATOM   1459  H   LEU A1147       7.865  50.325 119.517  1.00 33.56           H  
ATOM   1460  HA  LEU A1147       7.991  53.045 120.591  1.00 35.69           H  
ATOM   1461  HB2 LEU A1147       8.029  50.279 121.937  1.00 36.79           H  
ATOM   1462  HB3 LEU A1147       8.084  51.790 122.826  1.00 36.79           H  
ATOM   1463  HG  LEU A1147       5.786  50.894 121.003  1.00 37.12           H  
ATOM   1464 HD11 LEU A1147       5.988  49.589 123.123  1.00 40.64           H  
ATOM   1465 HD12 LEU A1147       5.937  51.093 124.057  1.00 40.64           H  
ATOM   1466 HD13 LEU A1147       4.531  50.591 123.102  1.00 40.64           H  
ATOM   1467 HD21 LEU A1147       6.089  53.399 122.742  1.00 38.50           H  
ATOM   1468 HD22 LEU A1147       5.838  53.337 120.986  1.00 38.50           H  
ATOM   1469 HD23 LEU A1147       4.551  52.835 122.074  1.00 38.50           H  
ATOM   1470  N   ARG A1148      10.592  53.255 120.207  1.00  0.00           N  
ATOM   1471  CA  ARG A1148      11.943  53.689 120.540  1.00  0.00           C  
ATOM   1472  C   ARG A1148      11.780  55.099 121.127  1.00  0.00           C  
ATOM   1473  O   ARG A1148      10.817  55.826 120.874  1.00  0.00           O  
ATOM   1474  CB  ARG A1148      12.822  53.755 119.290  1.00  0.00           C  
ATOM   1475  CG  ARG A1148      13.301  52.373 118.846  1.00  0.00           C  
ATOM   1476  CD  ARG A1148      13.940  52.447 117.463  1.00  0.00           C  
ATOM   1477  NE  ARG A1148      14.529  51.162 117.078  1.00  0.00           N  
ATOM   1478  CZ  ARG A1148      14.831  50.812 115.814  1.00  0.00           C  
ATOM   1479  NH1 ARG A1148      15.323  49.587 115.584  1.00  0.00           N  
ATOM   1480  NH2 ARG A1148      14.651  51.649 114.781  1.00  0.00           N1+
ATOM   1481  H   ARG A1148      10.094  53.800 119.518  1.00  0.00           H  
ATOM   1482  HA  ARG A1148      12.388  53.051 121.310  1.00  0.00           H  
ATOM   1483  HB2 ARG A1148      12.267  54.238 118.474  1.00  0.00           H  
ATOM   1484  HB3 ARG A1148      13.702  54.383 119.475  1.00  0.00           H  
ATOM   1485  HG2 ARG A1148      14.022  51.981 119.573  1.00  0.00           H  
ATOM   1486  HG3 ARG A1148      12.469  51.661 118.817  1.00  0.00           H  
ATOM   1487  HD2 ARG A1148      13.169  52.717 116.737  1.00  0.00           H  
ATOM   1488  HD3 ARG A1148      14.738  53.196 117.451  1.00  0.00           H  
ATOM   1489  HE  ARG A1148      14.698  50.481 117.804  1.00  0.00           H  
ATOM   1490 HH11 ARG A1148      15.556  49.303 114.644  1.00  0.00           H  
ATOM   1491 HH12 ARG A1148      15.458  48.947 116.354  1.00  0.00           H  
ATOM   1492 HH21 ARG A1148      14.887  51.357 113.842  1.00  0.00           H  
ATOM   1493 HH22 ARG A1148      14.279  52.575 114.941  1.00  0.00           H  
ATOM   1494  N   SER A1149      12.844  55.541 121.877  1.00  0.00           N  
ATOM   1495  CA  SER A1149      12.943  56.893 122.425  1.00  0.00           C  
ATOM   1496  C   SER A1149      14.216  57.505 121.763  1.00  0.00           C  
ATOM   1497  O   SER A1149      14.553  57.237 120.609  1.00  0.00           O  
ATOM   1498  CB  SER A1149      12.948  56.829 123.988  1.00  0.00           C  
ATOM   1499  OG  SER A1149      12.756  58.057 124.461  1.00  0.00           O1-
ATOM   1500  H   SER A1149      13.632  54.926 122.020  1.00  0.00           H  
ATOM   1501  HA  SER A1149      12.093  57.484 122.061  1.00  0.00           H  
ATOM   1502  HB2 SER A1149      12.197  56.067 124.254  1.00  0.00           H  
ATOM   1503  HB3 SER A1149      13.879  56.305 124.261  1.00  0.00           H  
ATOM   1504  N   GLU A1150      14.867  58.442 122.527  1.00  0.00           N  
ATOM   1505  CA  GLU A1150      16.077  59.184 122.153  1.00  0.00           C  
ATOM   1506  C   GLU A1150      15.712  60.255 121.091  1.00  0.00           C  
ATOM   1507  O   GLU A1150      15.939  61.451 121.273  1.00  0.00           O  
ATOM   1508  CB  GLU A1150      17.221  58.257 121.698  1.00  0.00           C  
ATOM   1509  CG  GLU A1150      18.556  58.964 121.462  1.00  0.00           C  
ATOM   1510  CD  GLU A1150      19.317  59.348 122.707  1.00  0.00           C  
ATOM   1511  OE1 GLU A1150      18.869  59.173 123.839  1.00  0.00           O  
ATOM   1512  OE2 GLU A1150      20.552  59.883 122.477  1.00  0.00           O1-
ATOM   1513  H   GLU A1150      14.472  58.656 123.431  1.00  0.00           H  
ATOM   1514  HA  GLU A1150      16.374  59.723 123.060  1.00  0.00           H  
ATOM   1515  HB2 GLU A1150      16.955  57.756 120.760  1.00  0.00           H  
ATOM   1516  HB3 GLU A1150      17.353  57.458 122.439  1.00  0.00           H  
ATOM   1517  HG2 GLU A1150      18.422  59.856 120.841  1.00  0.00           H  
ATOM   1518  HG3 GLU A1150      19.207  58.282 120.899  1.00  0.00           H  
ATOM   1519  N   GLY A1151      15.228  59.744 119.906  1.00  0.00           N  
ATOM   1520  CA  GLY A1151      14.921  60.606 118.788  1.00  0.00           C  
ATOM   1521  C   GLY A1151      13.435  60.926 118.603  1.00  0.00           C  
ATOM   1522  O   GLY A1151      13.077  62.020 118.183  1.00  0.00           O  
ATOM   1523  H   GLY A1151      15.115  58.745 119.813  1.00  0.00           H  
ATOM   1524  HA2 GLY A1151      15.266  60.093 117.884  1.00  0.00           H  
ATOM   1525  HA3 GLY A1151      15.467  61.550 118.880  1.00  0.00           H  
ATOM   1526  N   SER A1152      12.563  59.839 118.678  1.00 38.17           N  
ATOM   1527  CA  SER A1152      11.119  59.845 118.424  1.00 37.58           C  
ATOM   1528  C   SER A1152      10.631  58.375 118.479  1.00 36.50           C  
ATOM   1529  O   SER A1152      11.363  57.481 118.029  1.00 37.26           O  
ATOM   1530  CB  SER A1152      10.762  60.382 117.011  1.00 38.17           C  
ATOM   1531  OG  SER A1152       9.356  60.460 116.725  1.00 37.93           O  
ATOM   1532  H   SER A1152      13.108  59.024 118.920  1.00 38.17           H  
ATOM   1533  HA  SER A1152      10.654  60.454 119.202  1.00 37.58           H  
ATOM   1534  HB2 SER A1152      11.226  59.754 116.242  1.00 38.17           H  
ATOM   1535  HB3 SER A1152      11.149  61.395 116.873  1.00 38.17           H  
ATOM   1536  HG  SER A1152       9.025  59.534 116.668  1.00 37.93           H  
ATOM   1537  N   PRO A1153       9.368  58.163 118.889  1.00 35.10           N  
ATOM   1538  CA  PRO A1153       8.694  56.896 118.607  1.00 33.21           C  
ATOM   1539  C   PRO A1153       8.332  56.892 117.106  1.00 30.93           C  
ATOM   1540  O   PRO A1153       8.301  57.951 116.461  1.00 29.55           O  
ATOM   1541  CB  PRO A1153       7.449  56.913 119.485  1.00 34.08           C  
ATOM   1542  CG  PRO A1153       7.134  58.402 119.621  1.00 34.04           C  
ATOM   1543  CD  PRO A1153       8.503  59.070 119.630  1.00 35.52           C  
ATOM   1544  HA  PRO A1153       9.349  56.045 118.812  1.00 33.21           H  
ATOM   1545  HB2 PRO A1153       6.608  56.351 119.068  1.00 34.08           H  
ATOM   1546  HB3 PRO A1153       7.684  56.496 120.470  1.00 34.08           H  
ATOM   1547  HG2 PRO A1153       6.549  58.633 120.516  1.00 34.04           H  
ATOM   1548  HG3 PRO A1153       6.563  58.741 118.749  1.00 34.04           H  
ATOM   1549  HD2 PRO A1153       8.906  59.157 120.644  1.00 35.52           H  
ATOM   1550  HD3 PRO A1153       8.473  60.064 119.180  1.00 35.52           H  
ATOM   1551  N   LEU A1154       8.131  55.699 116.553  1.00 28.44           N  
ATOM   1552  CA  LEU A1154       7.995  55.544 115.109  1.00 27.78           C  
ATOM   1553  C   LEU A1154       6.715  54.754 114.748  1.00 25.26           C  
ATOM   1554  O   LEU A1154       6.305  53.842 115.448  1.00 27.43           O  
ATOM   1555  CB  LEU A1154       9.219  54.818 114.540  1.00 27.25           C  
ATOM   1556  CG  LEU A1154      10.585  55.412 114.942  1.00 28.24           C  
ATOM   1557  CD1 LEU A1154      11.696  54.433 114.576  1.00 28.51           C  
ATOM   1558  CD2 LEU A1154      10.845  56.765 114.284  1.00 26.86           C  
ATOM   1559  H   LEU A1154       8.129  54.875 117.136  1.00 28.44           H  
ATOM   1560  HA  LEU A1154       7.931  56.533 114.646  1.00 27.78           H  
ATOM   1561  HB2 LEU A1154       9.182  53.777 114.867  1.00 27.25           H  
ATOM   1562  HB3 LEU A1154       9.134  54.785 113.450  1.00 27.25           H  
ATOM   1563  HG  LEU A1154      10.630  55.543 116.029  1.00 28.24           H  
ATOM   1564 HD11 LEU A1154      11.578  53.496 115.129  1.00 28.51           H  
ATOM   1565 HD12 LEU A1154      11.668  54.199 113.510  1.00 28.51           H  
ATOM   1566 HD13 LEU A1154      12.682  54.841 114.818  1.00 28.51           H  
ATOM   1567 HD21 LEU A1154      10.861  56.682 113.193  1.00 26.86           H  
ATOM   1568 HD22 LEU A1154      10.080  57.496 114.556  1.00 26.86           H  
ATOM   1569 HD23 LEU A1154      11.812  57.170 114.602  1.00 26.86           H  
ATOM   1570  N   VAL A1155       6.099  55.158 113.646  1.00 23.35           N  
ATOM   1571  CA  VAL A1155       4.935  54.513 113.013  1.00 21.64           C  
ATOM   1572  C   VAL A1155       5.418  53.976 111.647  1.00 20.04           C  
ATOM   1573  O   VAL A1155       6.056  54.705 110.880  1.00 20.30           O  
ATOM   1574  CB  VAL A1155       3.783  55.540 112.873  1.00 21.96           C  
ATOM   1575  CG1 VAL A1155       2.836  55.247 111.709  1.00 20.93           C  
ATOM   1576  CG2 VAL A1155       2.973  55.605 114.173  1.00 21.44           C  
ATOM   1577  H   VAL A1155       6.426  56.004 113.202  1.00 23.35           H  
ATOM   1578  HA  VAL A1155       4.617  53.667 113.630  1.00 21.64           H  
ATOM   1579  HB  VAL A1155       4.207  56.537 112.700  1.00 21.96           H  
ATOM   1580 HG11 VAL A1155       3.324  55.430 110.749  1.00 20.93           H  
ATOM   1581 HG12 VAL A1155       2.511  54.206 111.724  1.00 20.93           H  
ATOM   1582 HG13 VAL A1155       1.948  55.888 111.747  1.00 20.93           H  
ATOM   1583 HG21 VAL A1155       2.390  54.691 114.317  1.00 21.44           H  
ATOM   1584 HG22 VAL A1155       3.623  55.730 115.044  1.00 21.44           H  
ATOM   1585 HG23 VAL A1155       2.273  56.447 114.151  1.00 21.44           H  
ATOM   1586  N   VAL A1156       5.115  52.719 111.363  1.00 19.40           N  
ATOM   1587  CA  VAL A1156       5.654  51.998 110.207  1.00 19.43           C  
ATOM   1588  C   VAL A1156       4.506  51.700 109.200  1.00 16.80           C  
ATOM   1589  O   VAL A1156       3.463  51.162 109.587  1.00 16.40           O  
ATOM   1590  CB  VAL A1156       6.347  50.694 110.667  1.00 19.28           C  
ATOM   1591  CG1 VAL A1156       7.075  50.021 109.505  1.00 21.20           C  
ATOM   1592  CG2 VAL A1156       7.359  50.963 111.788  1.00 19.77           C  
ATOM   1593  H   VAL A1156       4.475  52.214 111.960  1.00 19.40           H  
ATOM   1594  HA  VAL A1156       6.398  52.637 109.721  1.00 19.43           H  
ATOM   1595  HB  VAL A1156       5.593  49.994 111.048  1.00 19.28           H  
ATOM   1596 HG11 VAL A1156       6.389  49.760 108.698  1.00 21.20           H  
ATOM   1597 HG12 VAL A1156       7.840  50.688 109.097  1.00 21.20           H  
ATOM   1598 HG13 VAL A1156       7.564  49.097 109.833  1.00 21.20           H  
ATOM   1599 HG21 VAL A1156       8.082  51.730 111.491  1.00 19.77           H  
ATOM   1600 HG22 VAL A1156       6.864  51.298 112.705  1.00 19.77           H  
ATOM   1601 HG23 VAL A1156       7.914  50.053 112.037  1.00 19.77           H  
ATOM   1602  N   LEU A1157       4.747  52.058 107.952  1.00 15.65           N  
ATOM   1603  CA  LEU A1157       3.816  51.939 106.827  1.00 15.25           C  
ATOM   1604  C   LEU A1157       4.487  51.088 105.705  1.00 15.02           C  
ATOM   1605  O   LEU A1157       5.695  51.196 105.506  1.00 14.18           O  
ATOM   1606  CB  LEU A1157       3.491  53.305 106.186  1.00 14.41           C  
ATOM   1607  CG  LEU A1157       2.904  54.419 107.067  1.00 18.90           C  
ATOM   1608  CD1 LEU A1157       1.831  53.932 108.031  1.00 17.21           C  
ATOM   1609  CD2 LEU A1157       3.983  55.206 107.808  1.00 21.01           C  
ATOM   1610  H   LEU A1157       5.656  52.439 107.733  1.00 15.65           H  
ATOM   1611  HA  LEU A1157       2.904  51.448 107.178  1.00 15.25           H  
ATOM   1612  HB2 LEU A1157       4.387  53.695 105.688  1.00 14.41           H  
ATOM   1613  HB3 LEU A1157       2.776  53.130 105.370  1.00 14.41           H  
ATOM   1614  HG  LEU A1157       2.422  55.130 106.381  1.00 18.90           H  
ATOM   1615 HD11 LEU A1157       1.076  53.338 107.509  1.00 17.21           H  
ATOM   1616 HD12 LEU A1157       2.251  53.325 108.834  1.00 17.21           H  
ATOM   1617 HD13 LEU A1157       1.332  54.784 108.503  1.00 17.21           H  
ATOM   1618 HD21 LEU A1157       4.480  54.609 108.575  1.00 21.01           H  
ATOM   1619 HD22 LEU A1157       4.747  55.576 107.117  1.00 21.01           H  
ATOM   1620 HD23 LEU A1157       3.536  56.074 108.304  1.00 21.01           H  
ATOM   1621  N   PRO A1158       3.690  50.326 104.931  1.00 16.11           N  
ATOM   1622  CA  PRO A1158       4.248  49.557 103.811  1.00 16.13           C  
ATOM   1623  C   PRO A1158       4.635  50.500 102.646  1.00 16.11           C  
ATOM   1624  O   PRO A1158       4.032  51.601 102.501  1.00 14.96           O  
ATOM   1625  CB  PRO A1158       3.122  48.608 103.412  1.00 15.75           C  
ATOM   1626  CG  PRO A1158       1.856  49.379 103.782  1.00 17.65           C  
ATOM   1627  CD  PRO A1158       2.248  50.143 105.037  1.00 16.45           C  
ATOM   1628  HA  PRO A1158       5.143  49.017 104.141  1.00 16.13           H  
ATOM   1629  HB2 PRO A1158       3.138  48.324 102.355  1.00 15.75           H  
ATOM   1630  HB3 PRO A1158       3.176  47.694 104.015  1.00 15.75           H  
ATOM   1631  HG2 PRO A1158       0.992  48.728 103.940  1.00 17.65           H  
ATOM   1632  HG3 PRO A1158       1.602  50.087 102.986  1.00 17.65           H  
ATOM   1633  HD2 PRO A1158       2.041  49.565 105.942  1.00 16.45           H  
ATOM   1634  HD3 PRO A1158       1.735  51.105 105.108  1.00 16.45           H  
ATOM   1635  N   TYR A1159       5.620  50.088 101.847  1.00 15.55           N  
ATOM   1636  CA  TYR A1159       6.085  50.901 100.714  1.00 15.53           C  
ATOM   1637  C   TYR A1159       5.037  50.874  99.584  1.00 14.89           C  
ATOM   1638  O   TYR A1159       4.664  49.800  99.089  1.00 15.38           O  
ATOM   1639  CB  TYR A1159       7.434  50.380 100.173  1.00 17.34           C  
ATOM   1640  CG  TYR A1159       7.979  51.108  98.957  1.00 17.65           C  
ATOM   1641  CD1 TYR A1159       8.030  52.508  98.920  1.00 17.72           C  
ATOM   1642  CD2 TYR A1159       8.385  50.381  97.825  1.00 18.53           C  
ATOM   1643  CE1 TYR A1159       8.523  53.170  97.787  1.00 20.38           C  
ATOM   1644  CE2 TYR A1159       8.871  51.032  96.683  1.00 19.22           C  
ATOM   1645  CZ  TYR A1159       8.910  52.403  96.670  1.00 18.30           C  
ATOM   1646  OH  TYR A1159       9.328  53.103  95.574  1.00 18.87           O  
ATOM   1647  H   TYR A1159       6.083  49.211 102.039  1.00 15.55           H  
ATOM   1648  HA  TYR A1159       6.198  51.926 101.084  1.00 15.53           H  
ATOM   1649  HB2 TYR A1159       8.190  50.445 100.966  1.00 17.34           H  
ATOM   1650  HB3 TYR A1159       7.336  49.311  99.940  1.00 17.34           H  
ATOM   1651  HD1 TYR A1159       7.687  53.080  99.770  1.00 17.72           H  
ATOM   1652  HD2 TYR A1159       8.323  49.303  97.835  1.00 18.53           H  
ATOM   1653  HE1 TYR A1159       8.604  54.247  97.770  1.00 20.38           H  
ATOM   1654  HE2 TYR A1159       9.208  50.464  95.828  1.00 19.22           H  
ATOM   1655  HH  TYR A1159       9.959  52.574  95.041  1.00 18.87           H  
ATOM   1656  N   MET A1160       4.576  52.047  99.181  1.00 14.69           N  
ATOM   1657  CA  MET A1160       3.564  52.203  98.135  1.00 14.86           C  
ATOM   1658  C   MET A1160       4.300  52.557  96.825  1.00 14.75           C  
ATOM   1659  O   MET A1160       4.744  53.695  96.625  1.00 14.16           O  
ATOM   1660  CB  MET A1160       2.552  53.287  98.496  1.00 15.53           C  
ATOM   1661  CG  MET A1160       1.738  52.979  99.750  1.00 12.42           C  
ATOM   1662  SD  MET A1160       0.497  51.660  99.524  1.00 15.28           S  
ATOM   1663  CE  MET A1160       1.466  50.191  99.960  1.00 13.20           C  
ATOM   1664  H   MET A1160       4.965  52.890  99.580  1.00 14.69           H  
ATOM   1665  HA  MET A1160       3.049  51.253  97.979  1.00 14.86           H  
ATOM   1666  HB2 MET A1160       1.880  53.469  97.647  1.00 15.53           H  
ATOM   1667  HB3 MET A1160       3.078  54.236  98.663  1.00 15.53           H  
ATOM   1668  HG2 MET A1160       1.172  53.881 100.007  1.00 12.42           H  
ATOM   1669  HG3 MET A1160       2.372  52.762 100.614  1.00 12.42           H  
ATOM   1670  HE1 MET A1160       1.905  49.745  99.066  1.00 13.20           H  
ATOM   1671  HE2 MET A1160       2.244  50.425 100.687  1.00 13.20           H  
ATOM   1672  HE3 MET A1160       0.795  49.450 100.402  1.00 13.20           H  
ATOM   1673  N   LYS A1161       4.473  51.538  96.002  1.00 16.30           N  
ATOM   1674  CA  LYS A1161       5.456  51.538  94.926  1.00 17.87           C  
ATOM   1675  C   LYS A1161       5.157  52.452  93.712  1.00 17.42           C  
ATOM   1676  O   LYS A1161       6.053  52.632  92.862  1.00 16.99           O  
ATOM   1677  CB  LYS A1161       5.705  50.082  94.504  1.00 18.26           C  
ATOM   1678  CG  LYS A1161       6.810  49.866  93.464  1.00 17.35           C  
ATOM   1679  CD  LYS A1161       6.240  49.678  92.052  1.00 18.56           C  
ATOM   1680  CE  LYS A1161       7.258  50.031  90.983  1.00 22.46           C  
ATOM   1681  NZ  LYS A1161       6.682  49.782  89.646  1.00 24.62           N1+
ATOM   1682  H   LYS A1161       3.933  50.700  96.162  1.00 16.30           H  
ATOM   1683  HA  LYS A1161       6.376  51.945  95.361  1.00 17.87           H  
ATOM   1684  HB2 LYS A1161       5.972  49.508  95.402  1.00 18.26           H  
ATOM   1685  HB3 LYS A1161       4.758  49.668  94.148  1.00 18.26           H  
ATOM   1686  HG2 LYS A1161       7.540  50.682  93.502  1.00 17.35           H  
ATOM   1687  HG3 LYS A1161       7.365  48.954  93.722  1.00 17.35           H  
ATOM   1688  HD2 LYS A1161       5.341  50.286  91.920  1.00 18.56           H  
ATOM   1689  HD3 LYS A1161       5.924  48.635  91.930  1.00 18.56           H  
ATOM   1690  HE2 LYS A1161       8.154  49.410  91.063  1.00 22.46           H  
ATOM   1691  HE3 LYS A1161       7.540  51.087  91.016  1.00 22.46           H  
ATOM   1692  HZ1 LYS A1161       6.407  48.806  89.499  1.00 24.62           H  
ATOM   1693  HZ2 LYS A1161       5.806  50.336  89.517  1.00 24.62           H  
ATOM   1694  HZ3 LYS A1161       7.302  50.078  88.885  1.00 24.62           H  
ATOM   1695  N   HIS A1162       3.973  53.075  93.656  1.00 17.80           N  
ATOM   1696  CA  HIS A1162       3.628  54.000  92.570  1.00 17.91           C  
ATOM   1697  C   HIS A1162       3.179  55.386  93.093  1.00 18.26           C  
ATOM   1698  O   HIS A1162       2.612  56.179  92.355  1.00 19.74           O  
ATOM   1699  CB  HIS A1162       2.613  53.421  91.572  1.00 17.05           C  
ATOM   1700  CG  HIS A1162       3.161  52.340  90.692  1.00 19.36           C  
ATOM   1701  CD2 HIS A1162       4.363  52.231  90.013  1.00 21.15           C  
ATOM   1702  ND1 HIS A1162       2.475  51.204  90.429  1.00 21.24           N  
ATOM   1703  NE2 HIS A1162       4.381  51.089  89.342  1.00 18.40           N  
ATOM   1704  CE1 HIS A1162       3.246  50.453  89.577  1.00 22.94           C  
ATOM   1705  H   HIS A1162       3.317  52.984  94.418  1.00 17.80           H  
ATOM   1706  HA  HIS A1162       4.552  54.235  92.026  1.00 17.91           H  
ATOM   1707  HB2 HIS A1162       2.243  54.209  90.908  1.00 17.05           H  
ATOM   1708  HB3 HIS A1162       1.747  53.037  92.119  1.00 17.05           H  
ATOM   1709  HD1 HIS A1162       1.503  50.938  90.818  1.00 21.24           H  
ATOM   1710  HD2 HIS A1162       5.159  52.960  90.029  1.00 21.15           H  
ATOM   1711  HE1 HIS A1162       2.969  49.495  89.163  1.00 22.94           H  
ATOM   1712  N   GLY A1163       3.616  55.716  94.311  1.00 16.56           N  
ATOM   1713  CA  GLY A1163       3.528  57.081  94.781  1.00 15.81           C  
ATOM   1714  C   GLY A1163       2.112  57.573  95.089  1.00 16.67           C  
ATOM   1715  O   GLY A1163       1.246  56.799  95.579  1.00 15.00           O  
ATOM   1716  H   GLY A1163       4.033  55.005  94.895  1.00 16.56           H  
ATOM   1717  HA2 GLY A1163       4.098  57.146  95.708  1.00 15.81           H  
ATOM   1718  HA3 GLY A1163       3.993  57.735  94.035  1.00 15.81           H  
ATOM   1719  N   ASP A1164       1.906  58.878  94.919  1.00 15.92           N  
ATOM   1720  CA  ASP A1164       0.626  59.534  95.189  1.00 17.06           C  
ATOM   1721  C   ASP A1164      -0.141  59.819  93.874  1.00 16.46           C  
ATOM   1722  O   ASP A1164       0.449  59.922  92.762  1.00 14.54           O  
ATOM   1723  CB  ASP A1164       0.749  60.721  96.132  1.00 15.85           C  
ATOM   1724  CG  ASP A1164       1.274  61.959  95.476  1.00 21.69           C  
ATOM   1725  OD1 ASP A1164       2.259  62.526  95.978  1.00 25.65           O  
ATOM   1726  OD2 ASP A1164       0.695  62.390  94.444  1.00 20.28           O1-
ATOM   1727  H   ASP A1164       2.644  59.467  94.559  1.00 15.92           H  
ATOM   1728  HA  ASP A1164       0.017  58.802  95.721  1.00 17.06           H  
ATOM   1729  HB2 ASP A1164       1.378  60.458  96.991  1.00 15.85           H  
ATOM   1730  HB3 ASP A1164      -0.240  60.981  96.532  1.00 15.85           H  
ATOM   1731  N   LEU A1165      -1.454  59.946  94.019  1.00 14.58           N  
ATOM   1732  CA  LEU A1165      -2.376  60.060  92.894  1.00 15.53           C  
ATOM   1733  C   LEU A1165      -2.524  61.499  92.352  1.00 14.82           C  
ATOM   1734  O   LEU A1165      -3.341  61.751  91.483  1.00 13.59           O  
ATOM   1735  CB  LEU A1165      -3.753  59.499  93.288  1.00 15.29           C  
ATOM   1736  CG  LEU A1165      -4.595  58.934  92.126  1.00 17.35           C  
ATOM   1737  CD1 LEU A1165      -4.026  57.613  91.606  1.00 15.32           C  
ATOM   1738  CD2 LEU A1165      -6.037  58.725  92.596  1.00 16.24           C  
ATOM   1739  H   LEU A1165      -1.846  59.938  94.949  1.00 14.58           H  
ATOM   1740  HA  LEU A1165      -1.945  59.475  92.073  1.00 15.53           H  
ATOM   1741  HB2 LEU A1165      -3.627  58.699  94.029  1.00 15.29           H  
ATOM   1742  HB3 LEU A1165      -4.317  60.298  93.786  1.00 15.29           H  
ATOM   1743  HG  LEU A1165      -4.618  59.647  91.296  1.00 17.35           H  
ATOM   1744 HD11 LEU A1165      -3.030  57.747  91.176  1.00 15.32           H  
ATOM   1745 HD12 LEU A1165      -3.953  56.870  92.408  1.00 15.32           H  
ATOM   1746 HD13 LEU A1165      -4.666  57.198  90.822  1.00 15.32           H  
ATOM   1747 HD21 LEU A1165      -6.084  58.015  93.426  1.00 16.24           H  
ATOM   1748 HD22 LEU A1165      -6.479  59.670  92.931  1.00 16.24           H  
ATOM   1749 HD23 LEU A1165      -6.661  58.339  91.786  1.00 16.24           H  
ATOM   1750  N   ARG A1166      -1.658  62.411  92.793  1.00 15.26           N  
ATOM   1751  CA  ARG A1166      -1.581  63.754  92.231  1.00 15.46           C  
ATOM   1752  C   ARG A1166      -0.287  63.867  91.405  1.00 16.70           C  
ATOM   1753  O   ARG A1166      -0.264  64.466  90.319  1.00 17.39           O  
ATOM   1754  CB  ARG A1166      -1.650  64.818  93.331  1.00 15.52           C  
ATOM   1755  CG  ARG A1166      -2.238  66.118  92.781  1.00 17.37           C  
ATOM   1756  CD  ARG A1166      -2.568  67.126  93.878  1.00 15.48           C  
ATOM   1757  NE  ARG A1166      -3.665  68.012  93.467  1.00 20.00           N  
ATOM   1758  CZ  ARG A1166      -3.651  68.844  92.422  1.00 21.88           C  
ATOM   1759  NH1 ARG A1166      -2.504  69.135  91.803  1.00 23.22           N  
ATOM   1760  NH2 ARG A1166      -4.799  69.412  92.023  1.00 22.06           N1+
ATOM   1761  H   ARG A1166      -0.997  62.175  93.519  1.00 15.26           H  
ATOM   1762  HA  ARG A1166      -2.415  63.888  91.533  1.00 15.46           H  
ATOM   1763  HB2 ARG A1166      -2.291  64.457  94.140  1.00 15.52           H  
ATOM   1764  HB3 ARG A1166      -0.663  65.011  93.769  1.00 15.52           H  
ATOM   1765  HG2 ARG A1166      -3.160  65.889  92.230  1.00 17.37           H  
ATOM   1766  HG3 ARG A1166      -1.547  66.558  92.054  1.00 17.37           H  
ATOM   1767  HD2 ARG A1166      -1.703  67.726  94.178  1.00 15.48           H  
ATOM   1768  HD3 ARG A1166      -2.923  66.606  94.772  1.00 15.48           H  
ATOM   1769  HE  ARG A1166      -4.558  67.845  93.908  1.00 20.00           H  
ATOM   1770 HH11 ARG A1166      -2.498  69.786  91.030  1.00 23.22           H  
ATOM   1771 HH12 ARG A1166      -1.642  68.705  92.106  1.00 23.22           H  
ATOM   1772 HH21 ARG A1166      -5.660  69.210  92.511  1.00 22.06           H  
ATOM   1773 HH22 ARG A1166      -4.803  70.043  91.234  1.00 22.06           H  
ATOM   1774  N   ASN A1167       0.803  63.356  91.972  1.00 17.37           N  
ATOM   1775  CA  ASN A1167       2.128  63.437  91.378  1.00 19.08           C  
ATOM   1776  C   ASN A1167       2.256  62.437  90.219  1.00 18.60           C  
ATOM   1777  O   ASN A1167       2.898  62.739  89.202  1.00 19.41           O  
ATOM   1778  CB  ASN A1167       3.219  63.176  92.410  1.00 20.72           C  
ATOM   1779  CG  ASN A1167       3.558  64.473  93.098  1.00 27.14           C  
ATOM   1780  OD1 ASN A1167       4.029  65.438  92.445  1.00 34.51           O  
ATOM   1781  ND2 ASN A1167       3.347  64.543  94.426  1.00 26.57           N  
ATOM   1782  H   ASN A1167       0.735  62.901  92.872  1.00 17.37           H  
ATOM   1783  HA  ASN A1167       2.224  64.436  90.932  1.00 19.08           H  
ATOM   1784  HB2 ASN A1167       4.138  62.823  91.930  1.00 20.72           H  
ATOM   1785  HB3 ASN A1167       2.940  62.400  93.128  1.00 20.72           H  
ATOM   1786 HD21 ASN A1167       3.569  65.390  94.930  1.00 26.57           H  
ATOM   1787 HD22 ASN A1167       2.967  63.747  94.919  1.00 26.57           H  
ATOM   1788  N   PHE A1168       1.721  61.233  90.379  1.00 16.00           N  
ATOM   1789  CA  PHE A1168       1.914  60.190  89.365  1.00 16.95           C  
ATOM   1790  C   PHE A1168       1.080  60.528  88.106  1.00 17.19           C  
ATOM   1791  O   PHE A1168       1.519  60.276  86.983  1.00 17.76           O  
ATOM   1792  CB  PHE A1168       1.572  58.783  89.872  1.00 16.02           C  
ATOM   1793  CG  PHE A1168       2.374  57.719  89.145  1.00 17.94           C  
ATOM   1794  CD1 PHE A1168       3.603  57.287  89.697  1.00 16.75           C  
ATOM   1795  CD2 PHE A1168       1.910  57.154  87.956  1.00 15.05           C  
ATOM   1796  CE1 PHE A1168       4.373  56.316  89.053  1.00 19.09           C  
ATOM   1797  CE2 PHE A1168       2.675  56.195  87.290  1.00 18.54           C  
ATOM   1798  CZ  PHE A1168       3.922  55.762  87.844  1.00 18.88           C  
ATOM   1799  H   PHE A1168       1.188  61.027  91.211  1.00 16.00           H  
ATOM   1800  HA  PHE A1168       2.971  60.239  89.071  1.00 16.95           H  
ATOM   1801  HB2 PHE A1168       1.799  58.701  90.941  1.00 16.02           H  
ATOM   1802  HB3 PHE A1168       0.500  58.569  89.776  1.00 16.02           H  
ATOM   1803  HD1 PHE A1168       3.950  57.713  90.627  1.00 16.75           H  
ATOM   1804  HD2 PHE A1168       0.957  57.459  87.550  1.00 15.05           H  
ATOM   1805  HE1 PHE A1168       5.310  55.993  89.482  1.00 19.09           H  
ATOM   1806  HE2 PHE A1168       2.326  55.779  86.356  1.00 18.54           H  
ATOM   1807  HZ  PHE A1168       4.512  55.014  87.335  1.00 18.88           H  
ATOM   1808  N   ILE A1169      -0.126  61.082  88.326  1.00 16.67           N  
ATOM   1809  CA  ILE A1169      -1.018  61.386  87.204  1.00 15.28           C  
ATOM   1810  C   ILE A1169      -0.480  62.608  86.414  1.00 15.67           C  
ATOM   1811  O   ILE A1169      -0.889  62.858  85.275  1.00 15.78           O  
ATOM   1812  CB  ILE A1169      -2.500  61.596  87.594  1.00 16.12           C  
ATOM   1813  CG1 ILE A1169      -2.718  62.867  88.438  1.00 12.84           C  
ATOM   1814  CG2 ILE A1169      -3.055  60.337  88.270  1.00 13.71           C  
ATOM   1815  CD1 ILE A1169      -4.181  63.185  88.707  1.00 14.75           C  
ATOM   1816  H   ILE A1169      -0.396  61.314  89.271  1.00 16.67           H  
ATOM   1817  HA  ILE A1169      -0.957  60.536  86.510  1.00 15.28           H  
ATOM   1818  HB  ILE A1169      -3.061  61.733  86.658  1.00 16.12           H  
ATOM   1819 HG12 ILE A1169      -2.187  62.776  89.388  1.00 12.84           H  
ATOM   1820 HG13 ILE A1169      -2.293  63.734  87.922  1.00 12.84           H  
ATOM   1821 HG21 ILE A1169      -2.850  59.448  87.664  1.00 13.71           H  
ATOM   1822 HG22 ILE A1169      -2.612  60.181  89.259  1.00 13.71           H  
ATOM   1823 HG23 ILE A1169      -4.141  60.397  88.392  1.00 13.71           H  
ATOM   1824 HD11 ILE A1169      -4.750  63.230  87.774  1.00 14.75           H  
ATOM   1825 HD12 ILE A1169      -4.644  62.440  89.357  1.00 14.75           H  
ATOM   1826 HD13 ILE A1169      -4.269  64.156  89.207  1.00 14.75           H  
ATOM   1827  N   ARG A1170       0.380  63.381  87.046  1.00 16.10           N  
ATOM   1828  CA  ARG A1170       1.061  64.519  86.441  1.00 18.89           C  
ATOM   1829  C   ARG A1170       2.422  64.146  85.825  1.00 19.65           C  
ATOM   1830  O   ARG A1170       3.129  65.000  85.341  1.00 21.43           O  
ATOM   1831  CB  ARG A1170       1.253  65.674  87.434  1.00 19.37           C  
ATOM   1832  CG  ARG A1170      -0.042  66.465  87.586  1.00 19.97           C  
ATOM   1833  CD  ARG A1170       0.150  67.767  88.349  1.00 23.45           C  
ATOM   1834  NE  ARG A1170       0.946  68.755  87.603  1.00 27.23           N  
ATOM   1835  CZ  ARG A1170       0.536  69.451  86.534  1.00 32.26           C  
ATOM   1836  NH1 ARG A1170      -0.682  69.277  85.996  1.00 27.94           N  
ATOM   1837  NH2 ARG A1170       1.357  70.361  85.995  1.00 36.84           N1+
ATOM   1838  H   ARG A1170       0.601  63.173  88.009  1.00 16.10           H  
ATOM   1839  HA  ARG A1170       0.461  64.861  85.588  1.00 18.89           H  
ATOM   1840  HB2 ARG A1170       1.588  65.300  88.409  1.00 19.37           H  
ATOM   1841  HB3 ARG A1170       2.037  66.354  87.080  1.00 19.37           H  
ATOM   1842  HG2 ARG A1170      -0.793  65.852  88.094  1.00 19.97           H  
ATOM   1843  HG3 ARG A1170      -0.416  66.677  86.582  1.00 19.97           H  
ATOM   1844  HD2 ARG A1170       0.663  67.582  89.299  1.00 23.45           H  
ATOM   1845  HD3 ARG A1170      -0.811  68.227  88.598  1.00 23.45           H  
ATOM   1846  HE  ARG A1170       1.872  68.950  87.955  1.00 27.23           H  
ATOM   1847 HH11 ARG A1170      -1.315  68.595  86.390  1.00 27.94           H  
ATOM   1848 HH12 ARG A1170      -0.965  69.827  85.198  1.00 27.94           H  
ATOM   1849 HH21 ARG A1170       2.272  70.515  86.394  1.00 36.84           H  
ATOM   1850 HH22 ARG A1170       1.062  70.893  85.189  1.00 36.84           H  
ATOM   1851  N   ASN A1171       2.739  62.856  85.798  1.00 19.44           N  
ATOM   1852  CA  ASN A1171       4.033  62.389  85.321  1.00 20.58           C  
ATOM   1853  C   ASN A1171       4.111  62.365  83.771  1.00 20.98           C  
ATOM   1854  O   ASN A1171       4.314  61.326  83.148  1.00 20.53           O  
ATOM   1855  CB  ASN A1171       4.427  61.054  85.945  1.00 19.61           C  
ATOM   1856  CG  ASN A1171       5.928  61.066  86.063  1.00 26.13           C  
ATOM   1857  OD1 ASN A1171       6.660  60.644  85.161  1.00 26.58           O  
ATOM   1858  ND2 ASN A1171       6.407  61.659  87.154  1.00 30.30           N  
ATOM   1859  H   ASN A1171       2.079  62.189  86.171  1.00 19.44           H  
ATOM   1860  HA  ASN A1171       4.760  63.154  85.635  1.00 20.58           H  
ATOM   1861  HB2 ASN A1171       4.109  60.185  85.363  1.00 19.61           H  
ATOM   1862  HB3 ASN A1171       4.009  60.946  86.951  1.00 19.61           H  
ATOM   1863 HD21 ASN A1171       5.773  61.990  87.868  1.00 30.30           H  
ATOM   1864 HD22 ASN A1171       7.403  61.778  87.268  1.00 30.30           H  
ATOM   1865  N   GLU A1172       4.113  63.572  83.225  1.00 21.95           N  
ATOM   1866  CA  GLU A1172       4.601  63.861  81.868  1.00 24.17           C  
ATOM   1867  C   GLU A1172       3.727  63.092  80.839  1.00 24.71           C  
ATOM   1868  O   GLU A1172       2.529  63.233  80.851  1.00 26.24           O  
ATOM   1869  CB  GLU A1172       6.117  63.678  81.926  1.00 25.26           C  
ATOM   1870  CG  GLU A1172       6.933  64.117  80.721  1.00 24.31           C  
ATOM   1871  CD  GLU A1172       7.570  62.846  80.240  1.00 24.16           C  
ATOM   1872  OE1 GLU A1172       8.548  62.368  80.855  1.00 23.85           O  
ATOM   1873  OE2 GLU A1172       6.969  62.221  79.341  1.00 23.96           O1-
ATOM   1874  H   GLU A1172       3.883  64.353  83.822  1.00 21.95           H  
ATOM   1875  HA  GLU A1172       4.391  64.925  81.696  1.00 24.17           H  
ATOM   1876  HB2 GLU A1172       6.472  64.275  82.776  1.00 25.26           H  
ATOM   1877  HB3 GLU A1172       6.325  62.641  82.202  1.00 25.26           H  
ATOM   1878  HG2 GLU A1172       7.724  64.809  81.023  1.00 24.31           H  
ATOM   1879  HG3 GLU A1172       6.326  64.591  79.944  1.00 24.31           H  
ATOM   1880  N   THR A1173       4.306  62.219  80.028  1.00 24.50           N  
ATOM   1881  CA  THR A1173       3.599  61.444  79.008  1.00 25.17           C  
ATOM   1882  C   THR A1173       2.886  60.193  79.564  1.00 24.09           C  
ATOM   1883  O   THR A1173       2.173  59.514  78.784  1.00 24.27           O  
ATOM   1884  CB  THR A1173       4.475  61.032  77.802  1.00 24.32           C  
ATOM   1885  OG1 THR A1173       5.672  60.370  78.221  1.00 25.91           O  
ATOM   1886  CG2 THR A1173       4.828  62.221  76.911  1.00 26.77           C  
ATOM   1887  H   THR A1173       5.300  62.053  80.108  1.00 24.50           H  
ATOM   1888  HA  THR A1173       2.782  62.079  78.638  1.00 25.17           H  
ATOM   1889  HB  THR A1173       3.935  60.310  77.179  1.00 24.32           H  
ATOM   1890 HG21 THR A1173       3.928  62.665  76.475  1.00 26.77           H  
ATOM   1891 HG22 THR A1173       5.359  63.002  77.464  1.00 26.77           H  
ATOM   1892 HG23 THR A1173       5.490  61.904  76.098  1.00 26.77           H  
ATOM   1893  HG1 THR A1173       6.280  61.068  78.583  1.00 25.91           H  
ATOM   1894  N   HIS A1174       2.955  59.963  80.864  1.00 24.02           N  
ATOM   1895  CA  HIS A1174       2.106  58.964  81.514  1.00 23.99           C  
ATOM   1896  C   HIS A1174       0.732  59.660  81.653  1.00 22.69           C  
ATOM   1897  O   HIS A1174       0.373  60.223  82.680  1.00 21.99           O  
ATOM   1898  CB  HIS A1174       2.614  58.483  82.877  1.00 25.01           C  
ATOM   1899  CG  HIS A1174       1.800  57.330  83.352  1.00 26.89           C  
ATOM   1900  ND1 HIS A1174       2.103  56.024  83.013  1.00 28.79           N  
ATOM   1901  CD2 HIS A1174       0.633  57.274  84.053  1.00 25.56           C  
ATOM   1902  CE1 HIS A1174       1.146  55.219  83.453  1.00 25.28           C  
ATOM   1903  NE2 HIS A1174       0.245  55.951  84.091  1.00 26.59           N  
ATOM   1904  H   HIS A1174       3.588  60.526  81.415  1.00 24.02           H  
ATOM   1905  HA  HIS A1174       1.999  58.107  80.835  1.00 23.99           H  
ATOM   1906  HB2 HIS A1174       2.583  59.287  83.621  1.00 25.01           H  
ATOM   1907  HB3 HIS A1174       3.663  58.173  82.793  1.00 25.01           H  
ATOM   1908  HD2 HIS A1174       0.110  58.109  84.495  1.00 25.56           H  
ATOM   1909  HE2 HIS A1174      -0.591  55.598  84.533  1.00 26.59           H  
ATOM   1910  HE1 HIS A1174       1.108  54.148  83.315  1.00 25.28           H  
ATOM   1911  N   ASN A1175       0.033  59.690  80.540  1.00 21.38           N  
ATOM   1912  CA  ASN A1175      -1.309  60.238  80.446  1.00 21.53           C  
ATOM   1913  C   ASN A1175      -2.237  59.033  80.622  1.00 20.88           C  
ATOM   1914  O   ASN A1175      -2.264  58.150  79.785  1.00 19.48           O  
ATOM   1915  CB  ASN A1175      -1.576  60.879  79.086  1.00 21.22           C  
ATOM   1916  CG  ASN A1175      -2.683  61.900  79.217  1.00 22.02           C  
ATOM   1917  ND2 ASN A1175      -3.827  61.608  79.289  1.00 23.78           N  
ATOM   1918  OD1 ASN A1175      -2.270  63.190  79.252  1.00 25.91           O  
ATOM   1919  H   ASN A1175       0.433  59.290  79.703  1.00 21.38           H  
ATOM   1920  HA  ASN A1175      -1.435  60.977  81.236  1.00 21.53           H  
ATOM   1921  HB2 ASN A1175      -1.849  60.151  78.314  1.00 21.22           H  
ATOM   1922  HB3 ASN A1175      -0.681  61.401  78.725  1.00 21.22           H  
ATOM   1923 HD21 ASN A1175      -4.104  60.637  79.261  1.00 23.78           H  
ATOM   1924 HD22 ASN A1175      -4.528  62.330  79.379  1.00 23.78           H  
ATOM   1925  N   PRO A1176      -3.012  58.993  81.724  1.00 22.20           N  
ATOM   1926  CA  PRO A1176      -4.046  57.961  81.849  1.00 21.47           C  
ATOM   1927  C   PRO A1176      -5.179  58.285  80.837  1.00 19.76           C  
ATOM   1928  O   PRO A1176      -5.180  59.347  80.198  1.00 22.85           O  
ATOM   1929  CB  PRO A1176      -4.489  58.064  83.304  1.00 20.59           C  
ATOM   1930  CG  PRO A1176      -4.250  59.527  83.645  1.00 23.21           C  
ATOM   1931  CD  PRO A1176      -2.982  59.862  82.887  1.00 22.44           C  
ATOM   1932  HA  PRO A1176      -3.630  56.977  81.606  1.00 21.47           H  
ATOM   1933  HB2 PRO A1176      -5.524  57.762  83.476  1.00 20.59           H  
ATOM   1934  HB3 PRO A1176      -3.839  57.445  83.934  1.00 20.59           H  
ATOM   1935  HG2 PRO A1176      -4.154  59.707  84.719  1.00 23.21           H  
ATOM   1936  HG3 PRO A1176      -5.072  60.138  83.257  1.00 23.21           H  
ATOM   1937  HD2 PRO A1176      -2.090  59.617  83.471  1.00 22.44           H  
ATOM   1938  HD3 PRO A1176      -2.955  60.917  82.607  1.00 22.44           H  
ATOM   1939  N   THR A1177      -6.063  57.344  80.644  1.00 18.79           N  
ATOM   1940  CA  THR A1177      -7.214  57.479  79.767  1.00 18.57           C  
ATOM   1941  C   THR A1177      -8.472  57.769  80.619  1.00 18.31           C  
ATOM   1942  O   THR A1177      -8.437  57.799  81.841  1.00 14.76           O  
ATOM   1943  CB  THR A1177      -7.433  56.249  78.850  1.00 18.08           C  
ATOM   1944  OG1 THR A1177      -8.038  55.153  79.544  1.00 16.11           O  
ATOM   1945  CG2 THR A1177      -6.157  55.761  78.174  1.00 19.05           C  
ATOM   1946  H   THR A1177      -5.950  56.463  81.125  1.00 18.79           H  
ATOM   1947  HA  THR A1177      -7.056  58.353  79.122  1.00 18.57           H  
ATOM   1948  HB  THR A1177      -8.144  56.523  78.062  1.00 18.08           H  
ATOM   1949 HG21 THR A1177      -5.667  56.568  77.621  1.00 19.05           H  
ATOM   1950 HG22 THR A1177      -5.450  55.347  78.900  1.00 19.05           H  
ATOM   1951 HG23 THR A1177      -6.389  54.951  77.474  1.00 19.05           H  
ATOM   1952  HG1 THR A1177      -7.440  54.973  80.324  1.00 16.11           H  
ATOM   1953  N   VAL A1178      -9.575  57.991  79.890  1.00 18.20           N  
ATOM   1954  CA  VAL A1178     -10.874  58.186  80.530  1.00 20.07           C  
ATOM   1955  C   VAL A1178     -11.219  56.935  81.378  1.00 20.03           C  
ATOM   1956  O   VAL A1178     -11.958  57.028  82.350  1.00 19.72           O  
ATOM   1957  CB  VAL A1178     -11.977  58.454  79.475  1.00 20.41           C  
ATOM   1958  CG1 VAL A1178     -13.346  58.675  80.126  1.00 19.85           C  
ATOM   1959  CG2 VAL A1178     -11.647  59.673  78.606  1.00 24.42           C  
ATOM   1960  H   VAL A1178      -9.481  58.107  78.892  1.00 18.20           H  
ATOM   1961  HA  VAL A1178     -10.775  59.036  81.218  1.00 20.07           H  
ATOM   1962  HB  VAL A1178     -12.057  57.583  78.812  1.00 20.41           H  
ATOM   1963 HG11 VAL A1178     -13.728  57.750  80.568  1.00 19.85           H  
ATOM   1964 HG12 VAL A1178     -13.296  59.437  80.909  1.00 19.85           H  
ATOM   1965 HG13 VAL A1178     -14.084  59.005  79.389  1.00 19.85           H  
ATOM   1966 HG21 VAL A1178     -11.453  60.550  79.227  1.00 24.42           H  
ATOM   1967 HG22 VAL A1178     -10.768  59.501  77.979  1.00 24.42           H  
ATOM   1968 HG23 VAL A1178     -12.476  59.912  77.931  1.00 24.42           H  
ATOM   1969  N   LYS A1179     -10.819  55.764  80.907  1.00 20.04           N  
ATOM   1970  CA  LYS A1179     -11.222  54.515  81.537  1.00 20.97           C  
ATOM   1971  C   LYS A1179     -10.487  54.320  82.871  1.00 18.60           C  
ATOM   1972  O   LYS A1179     -11.113  53.888  83.874  1.00 18.62           O  
ATOM   1973  CB  LYS A1179     -10.967  53.321  80.613  1.00 20.70           C  
ATOM   1974  CG  LYS A1179     -11.680  52.056  81.109  1.00 23.26           C  
ATOM   1975  CD  LYS A1179     -11.403  50.876  80.183  1.00 24.50           C  
ATOM   1976  CE  LYS A1179     -12.100  49.585  80.594  1.00 27.92           C  
ATOM   1977  NZ  LYS A1179     -13.559  49.697  80.459  1.00 30.58           N1+
ATOM   1978  H   LYS A1179     -10.244  55.731  80.077  1.00 20.04           H  
ATOM   1979  HA  LYS A1179     -12.295  54.594  81.757  1.00 20.97           H  
ATOM   1980  HB2 LYS A1179     -11.324  53.558  79.603  1.00 20.70           H  
ATOM   1981  HB3 LYS A1179      -9.891  53.127  80.523  1.00 20.70           H  
ATOM   1982  HG2 LYS A1179     -11.332  51.802  82.115  1.00 23.26           H  
ATOM   1983  HG3 LYS A1179     -12.757  52.250  81.171  1.00 23.26           H  
ATOM   1984  HD2 LYS A1179     -10.322  50.690  80.160  1.00 24.50           H  
ATOM   1985  HD3 LYS A1179     -11.693  51.153  79.166  1.00 24.50           H  
ATOM   1986  HE2 LYS A1179     -11.888  49.315  81.631  1.00 27.92           H  
ATOM   1987  HE3 LYS A1179     -11.792  48.762  79.942  1.00 27.92           H  
ATOM   1988  HZ1 LYS A1179     -14.023  50.353  81.119  1.00 30.58           H  
ATOM   1989  HZ2 LYS A1179     -13.816  50.030  79.506  1.00 30.58           H  
ATOM   1990  HZ3 LYS A1179     -14.038  48.803  80.582  1.00 30.58           H  
ATOM   1991  N   ASP A1180      -9.162  54.490  82.885  1.00 16.14           N  
ATOM   1992  CA  ASP A1180      -8.346  54.266  84.070  1.00 14.63           C  
ATOM   1993  C   ASP A1180      -8.495  55.446  85.052  1.00 14.81           C  
ATOM   1994  O   ASP A1180      -8.447  55.202  86.273  1.00 13.59           O  
ATOM   1995  CB  ASP A1180      -6.909  53.859  83.802  1.00 15.21           C  
ATOM   1996  CG  ASP A1180      -6.210  54.731  82.807  1.00 16.54           C  
ATOM   1997  OD1 ASP A1180      -5.053  55.156  83.091  1.00 16.77           O  
ATOM   1998  OD2 ASP A1180      -6.799  54.980  81.726  1.00 16.98           O1-
ATOM   1999  H   ASP A1180      -8.689  54.794  82.046  1.00 16.14           H  
ATOM   2000  HA  ASP A1180      -8.808  53.418  84.597  1.00 14.63           H  
ATOM   2001  HB2 ASP A1180      -6.890  52.841  83.391  1.00 15.21           H  
ATOM   2002  HB3 ASP A1180      -6.341  53.836  84.740  1.00 15.21           H  
ATOM   2003  N   LEU A1181      -8.768  56.646  84.544  1.00 12.15           N  
ATOM   2004  CA  LEU A1181      -9.078  57.767  85.430  1.00 11.94           C  
ATOM   2005  C   LEU A1181     -10.397  57.457  86.182  1.00 11.27           C  
ATOM   2006  O   LEU A1181     -10.552  57.822  87.371  1.00 11.82           O  
ATOM   2007  CB  LEU A1181      -9.248  59.096  84.683  1.00 11.44           C  
ATOM   2008  CG  LEU A1181      -7.924  59.749  84.250  1.00 10.49           C  
ATOM   2009  CD1 LEU A1181      -8.201  60.934  83.323  1.00  9.52           C  
ATOM   2010  CD2 LEU A1181      -7.097  60.215  85.447  1.00 10.86           C  
ATOM   2011  H   LEU A1181      -8.778  56.764  83.541  1.00 12.15           H  
ATOM   2012  HA  LEU A1181      -8.293  57.824  86.190  1.00 11.94           H  
ATOM   2013  HB2 LEU A1181      -9.886  58.937  83.804  1.00 11.44           H  
ATOM   2014  HB3 LEU A1181      -9.794  59.806  85.320  1.00 11.44           H  
ATOM   2015  HG  LEU A1181      -7.332  59.023  83.689  1.00 10.49           H  
ATOM   2016 HD11 LEU A1181      -8.785  60.624  82.450  1.00  9.52           H  
ATOM   2017 HD12 LEU A1181      -8.757  61.715  83.846  1.00  9.52           H  
ATOM   2018 HD13 LEU A1181      -7.267  61.373  82.958  1.00  9.52           H  
ATOM   2019 HD21 LEU A1181      -7.706  60.796  86.138  1.00 10.86           H  
ATOM   2020 HD22 LEU A1181      -6.673  59.367  85.991  1.00 10.86           H  
ATOM   2021 HD23 LEU A1181      -6.266  60.856  85.138  1.00 10.86           H  
ATOM   2022  N   ILE A1182     -11.383  56.921  85.476  1.00 10.39           N  
ATOM   2023  CA  ILE A1182     -12.632  56.477  86.095  1.00 12.20           C  
ATOM   2024  C   ILE A1182     -12.326  55.274  87.015  1.00 11.32           C  
ATOM   2025  O   ILE A1182     -12.909  55.173  88.091  1.00 11.93           O  
ATOM   2026  CB  ILE A1182     -13.720  56.190  85.034  1.00 12.24           C  
ATOM   2027  CG1 ILE A1182     -14.221  57.540  84.469  1.00 15.00           C  
ATOM   2028  CG2 ILE A1182     -14.893  55.385  85.598  1.00 14.76           C  
ATOM   2029  CD1 ILE A1182     -15.219  57.412  83.332  1.00 13.65           C  
ATOM   2030  H   ILE A1182     -11.289  56.865  84.472  1.00 10.39           H  
ATOM   2031  HA  ILE A1182     -12.969  57.286  86.760  1.00 12.20           H  
ATOM   2032  HB  ILE A1182     -13.283  55.602  84.218  1.00 12.24           H  
ATOM   2033 HG12 ILE A1182     -14.675  58.135  85.271  1.00 15.00           H  
ATOM   2034 HG13 ILE A1182     -13.367  58.118  84.107  1.00 15.00           H  
ATOM   2035 HG21 ILE A1182     -14.568  54.423  86.004  1.00 14.76           H  
ATOM   2036 HG22 ILE A1182     -15.386  55.945  86.392  1.00 14.76           H  
ATOM   2037 HG23 ILE A1182     -15.636  55.162  84.827  1.00 14.76           H  
ATOM   2038 HD11 ILE A1182     -14.867  56.716  82.565  1.00 13.65           H  
ATOM   2039 HD12 ILE A1182     -16.185  57.066  83.704  1.00 13.65           H  
ATOM   2040 HD13 ILE A1182     -15.379  58.388  82.863  1.00 13.65           H  
ATOM   2041  N   GLY A1183     -11.466  54.362  86.548  1.00  9.47           N  
ATOM   2042  CA  GLY A1183     -11.037  53.217  87.327  1.00 11.36           C  
ATOM   2043  C   GLY A1183     -10.405  53.627  88.662  1.00 10.31           C  
ATOM   2044  O   GLY A1183     -10.674  53.047  89.710  1.00 10.81           O  
ATOM   2045  H   GLY A1183     -11.155  54.465  85.592  1.00  9.47           H  
ATOM   2046  HA2 GLY A1183     -11.909  52.585  87.519  1.00 11.36           H  
ATOM   2047  HA3 GLY A1183     -10.300  52.660  86.742  1.00 11.36           H  
ATOM   2048  N   PHE A1184      -9.582  54.640  88.659  1.00 10.03           N  
ATOM   2049  CA  PHE A1184      -8.926  55.121  89.874  1.00  9.21           C  
ATOM   2050  C   PHE A1184      -9.986  55.761  90.802  1.00  9.05           C  
ATOM   2051  O   PHE A1184      -9.945  55.594  92.003  1.00  9.27           O  
ATOM   2052  CB  PHE A1184      -7.812  56.144  89.601  1.00  9.66           C  
ATOM   2053  CG  PHE A1184      -6.612  55.656  88.811  1.00 12.35           C  
ATOM   2054  CD1 PHE A1184      -6.117  54.344  88.909  1.00 13.12           C  
ATOM   2055  CD2 PHE A1184      -5.954  56.575  87.953  1.00 16.87           C  
ATOM   2056  CE1 PHE A1184      -5.001  53.937  88.150  1.00 18.25           C  
ATOM   2057  CE2 PHE A1184      -4.836  56.178  87.205  1.00 19.15           C  
ATOM   2058  CZ  PHE A1184      -4.341  54.875  87.304  1.00 14.75           C  
ATOM   2059  H   PHE A1184      -9.396  55.143  87.803  1.00 10.03           H  
ATOM   2060  HA  PHE A1184      -8.540  54.244  90.407  1.00  9.21           H  
ATOM   2061  HB2 PHE A1184      -8.252  57.003  89.076  1.00  9.66           H  
ATOM   2062  HB3 PHE A1184      -7.436  56.529  90.556  1.00  9.66           H  
ATOM   2063  HD1 PHE A1184      -6.597  53.640  89.572  1.00 13.12           H  
ATOM   2064  HD2 PHE A1184      -6.318  57.589  87.875  1.00 16.87           H  
ATOM   2065  HE1 PHE A1184      -4.648  52.919  88.209  1.00 18.25           H  
ATOM   2066  HE2 PHE A1184      -4.353  56.885  86.546  1.00 19.15           H  
ATOM   2067  HZ  PHE A1184      -3.466  54.581  86.744  1.00 14.75           H  
ATOM   2068  N   GLY A1185     -10.908  56.531  90.210  1.00  9.42           N  
ATOM   2069  CA  GLY A1185     -11.991  57.146  90.965  1.00  9.91           C  
ATOM   2070  C   GLY A1185     -12.962  56.096  91.544  1.00  9.36           C  
ATOM   2071  O   GLY A1185     -13.544  56.286  92.620  1.00 10.58           O  
ATOM   2072  H   GLY A1185     -10.833  56.700  89.217  1.00  9.42           H  
ATOM   2073  HA2 GLY A1185     -11.562  57.728  91.786  1.00  9.91           H  
ATOM   2074  HA3 GLY A1185     -12.543  57.805  90.289  1.00  9.91           H  
ATOM   2075  N   LEU A1186     -13.131  55.018  90.784  1.00 10.49           N  
ATOM   2076  CA  LEU A1186     -14.001  53.906  91.139  1.00 10.38           C  
ATOM   2077  C   LEU A1186     -13.407  53.126  92.331  1.00 10.90           C  
ATOM   2078  O   LEU A1186     -14.147  52.551  93.141  1.00 11.34           O  
ATOM   2079  CB  LEU A1186     -14.166  52.977  89.932  1.00 10.77           C  
ATOM   2080  CG  LEU A1186     -15.105  51.784  90.134  1.00 10.87           C  
ATOM   2081  CD1 LEU A1186     -16.486  52.238  90.585  1.00  8.26           C  
ATOM   2082  CD2 LEU A1186     -15.194  50.994  88.826  1.00 10.87           C  
ATOM   2083  H   LEU A1186     -12.640  54.968  89.903  1.00 10.49           H  
ATOM   2084  HA  LEU A1186     -14.956  54.338  91.457  1.00 10.38           H  
ATOM   2085  HB2 LEU A1186     -14.531  53.567  89.083  1.00 10.77           H  
ATOM   2086  HB3 LEU A1186     -13.186  52.590  89.632  1.00 10.77           H  
ATOM   2087  HG  LEU A1186     -14.688  51.117  90.897  1.00 10.87           H  
ATOM   2088 HD11 LEU A1186     -16.470  52.662  91.593  1.00  8.26           H  
ATOM   2089 HD12 LEU A1186     -16.889  52.986  89.905  1.00  8.26           H  
ATOM   2090 HD13 LEU A1186     -17.183  51.405  90.601  1.00  8.26           H  
ATOM   2091 HD21 LEU A1186     -15.587  51.616  88.016  1.00 10.87           H  
ATOM   2092 HD22 LEU A1186     -14.205  50.633  88.522  1.00 10.87           H  
ATOM   2093 HD23 LEU A1186     -15.847  50.123  88.932  1.00 10.87           H  
ATOM   2094  N   GLN A1187     -12.082  53.027  92.367  1.00 10.12           N  
ATOM   2095  CA  GLN A1187     -11.388  52.384  93.476  1.00 10.96           C  
ATOM   2096  C   GLN A1187     -11.535  53.252  94.744  1.00 12.50           C  
ATOM   2097  O   GLN A1187     -11.699  52.727  95.850  1.00 12.25           O  
ATOM   2098  CB  GLN A1187      -9.912  52.154  93.175  1.00 11.26           C  
ATOM   2099  CG  GLN A1187      -9.688  50.958  92.250  1.00 13.77           C  
ATOM   2100  CD  GLN A1187      -8.215  50.625  92.214  1.00 16.41           C  
ATOM   2101  OE1 GLN A1187      -7.631  50.309  93.228  1.00 15.51           O  
ATOM   2102  NE2 GLN A1187      -7.619  50.715  91.058  1.00 13.01           N  
ATOM   2103  H   GLN A1187     -11.541  53.400  91.600  1.00 10.12           H  
ATOM   2104  HA  GLN A1187     -11.893  51.432  93.686  1.00 10.96           H  
ATOM   2105  HB2 GLN A1187      -9.459  53.049  92.731  1.00 11.26           H  
ATOM   2106  HB3 GLN A1187      -9.381  51.988  94.120  1.00 11.26           H  
ATOM   2107  HG2 GLN A1187     -10.073  51.157  91.247  1.00 13.77           H  
ATOM   2108  HG3 GLN A1187     -10.210  50.072  92.629  1.00 13.77           H  
ATOM   2109 HE21 GLN A1187      -6.631  50.517  90.982  1.00 13.01           H  
ATOM   2110 HE22 GLN A1187      -8.145  50.982  90.238  1.00 13.01           H  
ATOM   2111  N   VAL A1188     -11.446  54.579  94.574  1.00 10.29           N  
ATOM   2112  CA  VAL A1188     -11.614  55.501  95.703  1.00 10.96           C  
ATOM   2113  C   VAL A1188     -13.059  55.352  96.237  1.00 10.65           C  
ATOM   2114  O   VAL A1188     -13.278  55.336  97.432  1.00  9.41           O  
ATOM   2115  CB  VAL A1188     -11.305  56.958  95.305  1.00 11.11           C  
ATOM   2116  CG1 VAL A1188     -11.724  57.961  96.384  1.00 12.93           C  
ATOM   2117  CG2 VAL A1188      -9.810  57.127  95.032  1.00  9.14           C  
ATOM   2118  H   VAL A1188     -11.250  54.960  93.659  1.00 10.29           H  
ATOM   2119  HA  VAL A1188     -10.939  55.168  96.502  1.00 10.96           H  
ATOM   2120  HB  VAL A1188     -11.846  57.211  94.387  1.00 11.11           H  
ATOM   2121 HG11 VAL A1188     -12.810  57.977  96.521  1.00 12.93           H  
ATOM   2122 HG12 VAL A1188     -11.264  57.726  97.348  1.00 12.93           H  
ATOM   2123 HG13 VAL A1188     -11.423  58.974  96.105  1.00 12.93           H  
ATOM   2124 HG21 VAL A1188      -9.222  56.902  95.927  1.00  9.14           H  
ATOM   2125 HG22 VAL A1188      -9.470  56.457  94.242  1.00  9.14           H  
ATOM   2126 HG23 VAL A1188      -9.585  58.150  94.714  1.00  9.14           H  
ATOM   2127  N   ALA A1189     -14.023  55.259  95.322  1.00  9.81           N  
ATOM   2128  CA  ALA A1189     -15.427  55.163  95.717  1.00 10.00           C  
ATOM   2129  C   ALA A1189     -15.696  53.866  96.521  1.00  9.96           C  
ATOM   2130  O   ALA A1189     -16.554  53.836  97.411  1.00 10.75           O  
ATOM   2131  CB  ALA A1189     -16.346  55.195  94.504  1.00  9.08           C  
ATOM   2132  H   ALA A1189     -13.788  55.262  94.340  1.00  9.81           H  
ATOM   2133  HA  ALA A1189     -15.641  56.014  96.375  1.00 10.00           H  
ATOM   2134  HB1 ALA A1189     -16.180  56.097  93.908  1.00  9.08           H  
ATOM   2135  HB2 ALA A1189     -16.181  54.331  93.851  1.00  9.08           H  
ATOM   2136  HB3 ALA A1189     -17.397  55.179  94.811  1.00  9.08           H  
ATOM   2137  N   LYS A1190     -14.995  52.789  96.134  1.00 10.80           N  
ATOM   2138  CA  LYS A1190     -15.147  51.476  96.761  1.00 12.97           C  
ATOM   2139  C   LYS A1190     -14.386  51.426  98.109  1.00 13.66           C  
ATOM   2140  O   LYS A1190     -14.833  50.753  99.049  1.00 14.94           O  
ATOM   2141  CB  LYS A1190     -14.752  50.351  95.787  1.00 13.11           C  
ATOM   2142  CG  LYS A1190     -15.884  50.133  94.771  1.00 12.77           C  
ATOM   2143  CD  LYS A1190     -15.534  49.249  93.565  1.00 16.23           C  
ATOM   2144  CE  LYS A1190     -16.757  49.160  92.651  1.00 15.76           C  
ATOM   2145  NZ  LYS A1190     -16.446  48.552  91.346  1.00 18.76           N1+
ATOM   2146  H   LYS A1190     -14.310  52.903  95.401  1.00 10.80           H  
ATOM   2147  HA  LYS A1190     -16.207  51.365  97.029  1.00 12.97           H  
ATOM   2148  HB2 LYS A1190     -13.818  50.602  95.271  1.00 13.11           H  
ATOM   2149  HB3 LYS A1190     -14.575  49.418  96.334  1.00 13.11           H  
ATOM   2150  HG2 LYS A1190     -16.739  49.692  95.300  1.00 12.77           H  
ATOM   2151  HG3 LYS A1190     -16.219  51.106  94.391  1.00 12.77           H  
ATOM   2152  HD2 LYS A1190     -15.235  48.249  93.898  1.00 16.23           H  
ATOM   2153  HD3 LYS A1190     -14.685  49.686  93.026  1.00 16.23           H  
ATOM   2154  HE2 LYS A1190     -17.144  50.157  92.433  1.00 15.76           H  
ATOM   2155  HE3 LYS A1190     -17.553  48.558  93.099  1.00 15.76           H  
ATOM   2156  HZ1 LYS A1190     -15.595  48.940  90.924  1.00 18.76           H  
ATOM   2157  HZ2 LYS A1190     -16.363  47.532  91.392  1.00 18.76           H  
ATOM   2158  HZ3 LYS A1190     -17.231  48.771  90.689  1.00 18.76           H  
ATOM   2159  N   GLY A1191     -13.266  52.158  98.185  1.00 11.69           N  
ATOM   2160  CA  GLY A1191     -12.523  52.322  99.424  1.00 11.77           C  
ATOM   2161  C   GLY A1191     -13.333  53.190 100.398  1.00 12.44           C  
ATOM   2162  O   GLY A1191     -13.416  52.886 101.618  1.00 13.05           O  
ATOM   2163  H   GLY A1191     -12.930  52.624  97.354  1.00 11.69           H  
ATOM   2164  HA2 GLY A1191     -12.344  51.340  99.872  1.00 11.77           H  
ATOM   2165  HA3 GLY A1191     -11.574  52.817  99.200  1.00 11.77           H  
ATOM   2166  N   MET A1192     -13.959  54.247  99.872  1.00 10.75           N  
ATOM   2167  CA  MET A1192     -14.753  55.145 100.698  1.00 12.16           C  
ATOM   2168  C   MET A1192     -16.036  54.448 101.202  1.00 12.10           C  
ATOM   2169  O   MET A1192     -16.530  54.791 102.263  1.00 12.88           O  
ATOM   2170  CB  MET A1192     -15.128  56.445  99.988  1.00 11.12           C  
ATOM   2171  CG  MET A1192     -14.021  57.498 100.003  1.00 10.94           C  
ATOM   2172  SD  MET A1192     -13.535  58.081 101.670  1.00 13.36           S  
ATOM   2173  CE  MET A1192     -15.084  58.856 102.210  1.00 12.35           C  
ATOM   2174  H   MET A1192     -13.893  54.412  98.877  1.00 10.75           H  
ATOM   2175  HA  MET A1192     -14.164  55.342 101.599  1.00 12.16           H  
ATOM   2176  HB2 MET A1192     -16.029  56.871 100.439  1.00 11.12           H  
ATOM   2177  HB3 MET A1192     -15.394  56.231  98.946  1.00 11.12           H  
ATOM   2178  HG2 MET A1192     -14.335  58.364  99.415  1.00 10.94           H  
ATOM   2179  HG3 MET A1192     -13.120  57.100  99.526  1.00 10.94           H  
ATOM   2180  HE1 MET A1192     -15.401  59.616 101.494  1.00 12.35           H  
ATOM   2181  HE2 MET A1192     -15.870  58.109 102.340  1.00 12.35           H  
ATOM   2182  HE3 MET A1192     -14.918  59.340 103.176  1.00 12.35           H  
ATOM   2183  N   LYS A1193     -16.561  53.496 100.438  1.00 12.02           N  
ATOM   2184  CA  LYS A1193     -17.689  52.686 100.905  1.00 14.33           C  
ATOM   2185  C   LYS A1193     -17.218  51.863 102.131  1.00 14.82           C  
ATOM   2186  O   LYS A1193     -17.982  51.668 103.096  1.00 15.00           O  
ATOM   2187  CB  LYS A1193     -18.221  51.760  99.803  1.00 13.66           C  
ATOM   2188  CG  LYS A1193     -19.398  50.890 100.271  1.00 18.10           C  
ATOM   2189  CD  LYS A1193     -19.897  49.949  99.169  1.00 18.81           C  
ATOM   2190  CE  LYS A1193     -20.944  48.965  99.682  1.00 20.71           C  
ATOM   2191  NZ  LYS A1193     -22.280  49.585  99.736  1.00 22.80           N1+
ATOM   2192  H   LYS A1193     -16.168  53.344  99.520  1.00 12.02           H  
ATOM   2193  HA  LYS A1193     -18.475  53.372 101.242  1.00 14.33           H  
ATOM   2194  HB2 LYS A1193     -18.537  52.369  98.948  1.00 13.66           H  
ATOM   2195  HB3 LYS A1193     -17.418  51.108  99.442  1.00 13.66           H  
ATOM   2196  HG2 LYS A1193     -19.082  50.277 101.123  1.00 18.10           H  
ATOM   2197  HG3 LYS A1193     -20.213  51.528 100.624  1.00 18.10           H  
ATOM   2198  HD2 LYS A1193     -19.042  49.370  98.797  1.00 18.81           H  
ATOM   2199  HD3 LYS A1193     -20.285  50.524  98.321  1.00 18.81           H  
ATOM   2200  HE2 LYS A1193     -20.712  48.605 100.689  1.00 20.71           H  
ATOM   2201  HE3 LYS A1193     -21.035  48.106  99.011  1.00 20.71           H  
ATOM   2202  HZ1 LYS A1193     -22.296  50.559 100.108  1.00 22.80           H  
ATOM   2203  HZ2 LYS A1193     -22.707  49.660  98.806  1.00 22.80           H  
ATOM   2204  HZ3 LYS A1193     -22.932  49.049 100.321  1.00 22.80           H  
ATOM   2205  N   TYR A1194     -16.015  51.335 102.071  1.00 15.71           N  
ATOM   2206  CA  TYR A1194     -15.464  50.547 103.167  1.00 17.08           C  
ATOM   2207  C   TYR A1194     -15.284  51.463 104.398  1.00 16.82           C  
ATOM   2208  O   TYR A1194     -15.556  51.060 105.527  1.00 17.91           O  
ATOM   2209  CB  TYR A1194     -14.146  49.861 102.805  1.00 18.59           C  
ATOM   2210  CG  TYR A1194     -13.609  49.023 103.944  1.00 20.56           C  
ATOM   2211  CD1 TYR A1194     -14.086  47.722 104.174  1.00 17.17           C  
ATOM   2212  CD2 TYR A1194     -12.622  49.554 104.806  1.00 19.73           C  
ATOM   2213  CE1 TYR A1194     -13.580  46.959 105.250  1.00 22.95           C  
ATOM   2214  CE2 TYR A1194     -12.088  48.788 105.860  1.00 19.76           C  
ATOM   2215  CZ  TYR A1194     -12.599  47.501 106.083  1.00 21.55           C  
ATOM   2216  OH  TYR A1194     -12.098  46.730 107.086  1.00 22.38           O  
ATOM   2217  H   TYR A1194     -15.456  51.488 101.243  1.00 15.71           H  
ATOM   2218  HA  TYR A1194     -16.219  49.796 103.435  1.00 17.08           H  
ATOM   2219  HB2 TYR A1194     -14.286  49.221 101.924  1.00 18.59           H  
ATOM   2220  HB3 TYR A1194     -13.384  50.592 102.514  1.00 18.59           H  
ATOM   2221  HD1 TYR A1194     -14.841  47.303 103.525  1.00 17.17           H  
ATOM   2222  HD2 TYR A1194     -12.272  50.564 104.653  1.00 19.73           H  
ATOM   2223  HE1 TYR A1194     -13.951  45.960 105.428  1.00 22.95           H  
ATOM   2224  HE2 TYR A1194     -11.300  49.183 106.484  1.00 19.76           H  
ATOM   2225  HH  TYR A1194     -11.117  46.739 106.988  1.00 22.38           H  
ATOM   2226  N   LEU A1195     -14.809  52.694 104.185  1.00 14.92           N  
ATOM   2227  CA  LEU A1195     -14.588  53.644 105.280  1.00 14.90           C  
ATOM   2228  C   LEU A1195     -15.942  54.193 105.809  1.00 15.81           C  
ATOM   2229  O   LEU A1195     -16.118  54.357 107.020  1.00 14.30           O  
ATOM   2230  CB  LEU A1195     -13.675  54.796 104.851  1.00 15.71           C  
ATOM   2231  CG  LEU A1195     -12.204  54.371 104.653  1.00 16.35           C  
ATOM   2232  CD1 LEU A1195     -11.425  55.484 103.951  1.00 16.22           C  
ATOM   2233  CD2 LEU A1195     -11.528  54.030 105.982  1.00 13.74           C  
ATOM   2234  H   LEU A1195     -14.610  53.004 103.245  1.00 14.92           H  
ATOM   2235  HA  LEU A1195     -14.148  53.088 106.115  1.00 14.90           H  
ATOM   2236  HB2 LEU A1195     -14.060  55.232 103.922  1.00 15.71           H  
ATOM   2237  HB3 LEU A1195     -13.717  55.598 105.598  1.00 15.71           H  
ATOM   2238  HG  LEU A1195     -12.163  53.483 104.011  1.00 16.35           H  
ATOM   2239 HD11 LEU A1195     -11.835  55.666 102.953  1.00 16.22           H  
ATOM   2240 HD12 LEU A1195     -11.467  56.421 104.516  1.00 16.22           H  
ATOM   2241 HD13 LEU A1195     -10.372  55.208 103.828  1.00 16.22           H  
ATOM   2242 HD21 LEU A1195     -11.598  54.865 106.687  1.00 13.74           H  
ATOM   2243 HD22 LEU A1195     -11.980  53.150 106.448  1.00 13.74           H  
ATOM   2244 HD23 LEU A1195     -10.467  53.805 105.832  1.00 13.74           H  
ATOM   2245  N   ALA A1196     -16.882  54.441 104.894  1.00 15.64           N  
ATOM   2246  CA  ALA A1196     -18.176  55.025 105.241  1.00 16.49           C  
ATOM   2247  C   ALA A1196     -18.997  54.049 106.109  1.00 17.34           C  
ATOM   2248  O   ALA A1196     -19.825  54.474 106.919  1.00 18.79           O  
ATOM   2249  CB  ALA A1196     -18.987  55.396 104.008  1.00 13.81           C  
ATOM   2250  H   ALA A1196     -16.710  54.210 103.926  1.00 15.64           H  
ATOM   2251  HA  ALA A1196     -17.981  55.918 105.849  1.00 16.49           H  
ATOM   2252  HB1 ALA A1196     -18.471  56.159 103.416  1.00 13.81           H  
ATOM   2253  HB2 ALA A1196     -19.156  54.525 103.366  1.00 13.81           H  
ATOM   2254  HB3 ALA A1196     -19.969  55.792 104.288  1.00 13.81           H  
ATOM   2255  N   SER A1197     -18.790  52.749 105.921  1.00 19.25           N  
ATOM   2256  CA  SER A1197     -19.446  51.743 106.770  1.00 19.87           C  
ATOM   2257  C   SER A1197     -19.038  51.845 108.258  1.00 20.88           C  
ATOM   2258  O   SER A1197     -19.693  51.297 109.140  1.00 21.15           O  
ATOM   2259  CB  SER A1197     -19.169  50.304 106.305  1.00 20.85           C  
ATOM   2260  OG  SER A1197     -17.780  49.951 106.407  1.00 22.10           O  
ATOM   2261  H   SER A1197     -18.213  52.462 105.143  1.00 19.25           H  
ATOM   2262  HA  SER A1197     -20.524  51.939 106.718  1.00 19.87           H  
ATOM   2263  HB2 SER A1197     -19.471  50.169 105.261  1.00 20.85           H  
ATOM   2264  HB3 SER A1197     -19.727  49.587 106.915  1.00 20.85           H  
ATOM   2265  HG  SER A1197     -17.308  50.597 105.835  1.00 22.10           H  
ATOM   2266  N   LYS A1198     -17.903  52.500 108.518  1.00 18.73           N  
ATOM   2267  CA  LYS A1198     -17.359  52.695 109.859  1.00 18.80           C  
ATOM   2268  C   LYS A1198     -17.837  54.043 110.445  1.00 18.49           C  
ATOM   2269  O   LYS A1198     -17.496  54.408 111.553  1.00 18.75           O  
ATOM   2270  CB  LYS A1198     -15.822  52.681 109.863  1.00 19.34           C  
ATOM   2271  CG  LYS A1198     -15.180  51.560 109.042  1.00 19.81           C  
ATOM   2272  CD  LYS A1198     -15.533  50.160 109.544  1.00 26.58           C  
ATOM   2273  CE  LYS A1198     -14.906  49.057 108.702  1.00 32.66           C  
ATOM   2274  NZ  LYS A1198     -15.461  49.073 107.341  1.00 39.45           N1+
ATOM   2275  H   LYS A1198     -17.412  52.935 107.750  1.00 18.73           H  
ATOM   2276  HA  LYS A1198     -17.745  51.909 110.518  1.00 18.80           H  
ATOM   2277  HB2 LYS A1198     -15.445  53.637 109.479  1.00 19.34           H  
ATOM   2278  HB3 LYS A1198     -15.474  52.619 110.901  1.00 19.34           H  
ATOM   2279  HG2 LYS A1198     -15.470  51.678 107.996  1.00 19.81           H  
ATOM   2280  HG3 LYS A1198     -14.093  51.686 109.064  1.00 19.81           H  
ATOM   2281  HD2 LYS A1198     -16.620  50.021 109.562  1.00 26.58           H  
ATOM   2282  HD3 LYS A1198     -15.184  50.054 110.578  1.00 26.58           H  
ATOM   2283  HE2 LYS A1198     -15.136  48.074 109.123  1.00 32.66           H  
ATOM   2284  HE3 LYS A1198     -13.821  49.168 108.617  1.00 32.66           H  
ATOM   2285  HZ1 LYS A1198     -16.498  49.136 107.299  1.00 39.45           H  
ATOM   2286  HZ2 LYS A1198     -15.151  49.886 106.777  1.00 39.45           H  
ATOM   2287  HZ3 LYS A1198     -15.186  48.244 106.808  1.00 39.45           H  
ATOM   2288  N   LYS A1199     -18.564  54.812 109.621  1.00 16.75           N  
ATOM   2289  CA  LYS A1199     -19.088  56.135 109.960  1.00 17.76           C  
ATOM   2290  C   LYS A1199     -17.933  57.156 110.035  1.00 17.76           C  
ATOM   2291  O   LYS A1199     -17.969  58.152 110.771  1.00 18.65           O  
ATOM   2292  CB  LYS A1199     -19.987  56.139 111.203  1.00 17.74           C  
ATOM   2293  CG  LYS A1199     -21.122  55.117 111.088  1.00 19.32           C  
ATOM   2294  CD  LYS A1199     -21.913  55.000 112.387  1.00 24.24           C  
ATOM   2295  CE  LYS A1199     -22.936  53.879 112.279  1.00 24.97           C  
ATOM   2296  NZ  LYS A1199     -23.640  53.744 113.576  1.00 25.61           N1+
ATOM   2297  H   LYS A1199     -18.758  54.478 108.688  1.00 16.75           H  
ATOM   2298  HA  LYS A1199     -19.694  56.438 109.096  1.00 17.76           H  
ATOM   2299  HB2 LYS A1199     -19.394  55.938 112.103  1.00 17.74           H  
ATOM   2300  HB3 LYS A1199     -20.414  57.140 111.342  1.00 17.74           H  
ATOM   2301  HG2 LYS A1199     -21.792  55.403 110.267  1.00 19.32           H  
ATOM   2302  HG3 LYS A1199     -20.719  54.128 110.840  1.00 19.32           H  
ATOM   2303  HD2 LYS A1199     -22.412  55.951 112.606  1.00 24.24           H  
ATOM   2304  HD3 LYS A1199     -21.228  54.795 113.219  1.00 24.24           H  
ATOM   2305  HE2 LYS A1199     -22.468  52.912 112.073  1.00 24.97           H  
ATOM   2306  HE3 LYS A1199     -23.697  54.089 111.522  1.00 24.97           H  
ATOM   2307  HZ1 LYS A1199     -22.983  53.515 114.333  1.00 25.61           H  
ATOM   2308  HZ2 LYS A1199     -24.125  54.613 113.833  1.00 25.61           H  
ATOM   2309  HZ3 LYS A1199     -24.342  52.993 113.538  1.00 25.61           H  
ATOM   2310  N   PHE A1200     -16.948  56.943 109.157  1.00 17.56           N  
ATOM   2311  CA  PHE A1200     -15.817  57.852 109.013  1.00 15.48           C  
ATOM   2312  C   PHE A1200     -16.234  59.087 108.176  1.00 14.41           C  
ATOM   2313  O   PHE A1200     -17.269  59.112 107.476  1.00 13.67           O  
ATOM   2314  CB  PHE A1200     -14.623  57.118 108.376  1.00 16.32           C  
ATOM   2315  CG  PHE A1200     -13.282  57.803 108.540  1.00 16.31           C  
ATOM   2316  CD1 PHE A1200     -12.772  58.074 109.821  1.00 16.32           C  
ATOM   2317  CD2 PHE A1200     -12.553  58.187 107.421  1.00 16.01           C  
ATOM   2318  CE1 PHE A1200     -11.539  58.710 109.990  1.00 18.79           C  
ATOM   2319  CE2 PHE A1200     -11.323  58.824 107.553  1.00 17.87           C  
ATOM   2320  CZ  PHE A1200     -10.798  59.102 108.857  1.00 17.20           C  
ATOM   2321  H   PHE A1200     -16.964  56.110 108.586  1.00 17.56           H  
ATOM   2322  HA  PHE A1200     -15.563  58.207 110.020  1.00 15.48           H  
ATOM   2323  HB2 PHE A1200     -14.524  56.116 108.817  1.00 16.32           H  
ATOM   2324  HB3 PHE A1200     -14.831  56.955 107.310  1.00 16.32           H  
ATOM   2325  HD1 PHE A1200     -13.344  57.785 110.691  1.00 16.32           H  
ATOM   2326  HD2 PHE A1200     -12.947  57.990 106.435  1.00 16.01           H  
ATOM   2327  HE1 PHE A1200     -11.157  58.901 110.982  1.00 18.79           H  
ATOM   2328  HE2 PHE A1200     -10.764  59.108 106.673  1.00 17.87           H  
ATOM   2329  HZ  PHE A1200      -9.849  59.604 108.970  1.00 17.20           H  
ATOM   2330  N   VAL A1201     -15.410  60.138 108.307  1.00 16.43           N  
ATOM   2331  CA  VAL A1201     -15.530  61.393 107.572  1.00 16.29           C  
ATOM   2332  C   VAL A1201     -14.089  61.722 107.156  1.00 16.95           C  
ATOM   2333  O   VAL A1201     -13.191  61.822 107.971  1.00 15.44           O  
ATOM   2334  CB  VAL A1201     -16.074  62.506 108.491  1.00 16.85           C  
ATOM   2335  CG1 VAL A1201     -16.162  63.830 107.736  1.00 16.29           C  
ATOM   2336  CG2 VAL A1201     -17.442  62.153 109.079  1.00 17.00           C  
ATOM   2337  H   VAL A1201     -14.661  60.080 108.981  1.00 16.43           H  
ATOM   2338  HA  VAL A1201     -16.175  61.248 106.700  1.00 16.29           H  
ATOM   2339  HB  VAL A1201     -15.387  62.653 109.336  1.00 16.85           H  
ATOM   2340 HG11 VAL A1201     -15.170  64.206 107.469  1.00 16.29           H  
ATOM   2341 HG12 VAL A1201     -16.740  63.727 106.815  1.00 16.29           H  
ATOM   2342 HG13 VAL A1201     -16.641  64.586 108.363  1.00 16.29           H  
ATOM   2343 HG21 VAL A1201     -18.161  61.915 108.292  1.00 17.00           H  
ATOM   2344 HG22 VAL A1201     -17.377  61.291 109.751  1.00 17.00           H  
ATOM   2345 HG23 VAL A1201     -17.843  62.987 109.666  1.00 17.00           H  
ATOM   2346  N   HIS A1202     -13.865  61.843 105.839  1.00 15.73           N  
ATOM   2347  CA  HIS A1202     -12.529  62.036 105.311  1.00 14.66           C  
ATOM   2348  C   HIS A1202     -12.084  63.474 105.599  1.00 15.43           C  
ATOM   2349  O   HIS A1202     -10.932  63.646 106.138  1.00 15.77           O  
ATOM   2350  CB  HIS A1202     -12.384  61.716 103.825  1.00 14.04           C  
ATOM   2351  CG  HIS A1202     -10.944  61.621 103.466  1.00 14.04           C  
ATOM   2352  ND1 HIS A1202     -10.127  62.734 103.460  1.00 10.39           N  
ATOM   2353  CD2 HIS A1202     -10.137  60.554 103.242  1.00 13.88           C  
ATOM   2354  CE1 HIS A1202      -8.887  62.358 103.209  1.00 13.13           C  
ATOM   2355  NE2 HIS A1202      -8.868  61.046 103.067  1.00 12.75           N  
ATOM   2356  H   HIS A1202     -14.643  61.810 105.196  1.00 15.73           H  
ATOM   2357  HA  HIS A1202     -11.866  61.379 105.889  1.00 14.66           H  
ATOM   2358  HB2 HIS A1202     -12.862  62.483 103.207  1.00 14.04           H  
ATOM   2359  HB3 HIS A1202     -12.881  60.767 103.597  1.00 14.04           H  
ATOM   2360  HD2 HIS A1202     -10.435  59.517 103.209  1.00 13.88           H  
ATOM   2361  HE2 HIS A1202      -8.048  60.492 102.863  1.00 12.75           H  
ATOM   2362  HE1 HIS A1202      -8.032  63.013 103.132  1.00 13.13           H  
ATOM   2363  N   ARG A1203     -12.894  64.489 105.248  1.00 13.31           N  
ATOM   2364  CA  ARG A1203     -12.654  65.929 105.409  1.00 15.33           C  
ATOM   2365  C   ARG A1203     -11.956  66.571 104.180  1.00 14.52           C  
ATOM   2366  O   ARG A1203     -12.071  67.754 103.957  1.00 14.43           O  
ATOM   2367  CB  ARG A1203     -11.799  66.368 106.623  1.00 15.00           C  
ATOM   2368  CG  ARG A1203     -12.216  65.865 108.012  1.00 19.86           C  
ATOM   2369  CD  ARG A1203     -10.969  65.623 108.887  1.00 20.00           C  
ATOM   2370  NE  ARG A1203     -10.181  64.528 108.291  1.00 31.87           N  
ATOM   2371  CZ  ARG A1203      -8.863  64.532 108.010  1.00 35.47           C  
ATOM   2372  NH1 ARG A1203      -8.385  63.706 107.097  1.00 36.05           N  
ATOM   2373  NH2 ARG A1203      -8.012  65.341 108.657  1.00 36.22           N1+
ATOM   2374  H   ARG A1203     -13.771  64.256 104.806  1.00 13.31           H  
ATOM   2375  HA  ARG A1203     -13.651  66.375 105.482  1.00 15.33           H  
ATOM   2376  HB2 ARG A1203     -10.753  66.107 106.419  1.00 15.00           H  
ATOM   2377  HB3 ARG A1203     -11.788  67.466 106.663  1.00 15.00           H  
ATOM   2378  HG2 ARG A1203     -12.792  64.937 107.942  1.00 19.86           H  
ATOM   2379  HG3 ARG A1203     -12.863  66.607 108.493  1.00 19.86           H  
ATOM   2380  HD2 ARG A1203     -11.260  65.318 109.896  1.00 20.00           H  
ATOM   2381  HD3 ARG A1203     -10.370  66.537 108.939  1.00 20.00           H  
ATOM   2382  HE  ARG A1203     -10.776  63.906 107.763  1.00 31.87           H  
ATOM   2383 HH11 ARG A1203      -7.394  63.692 106.899  1.00 36.05           H  
ATOM   2384 HH12 ARG A1203      -9.009  63.088 106.598  1.00 36.05           H  
ATOM   2385 HH21 ARG A1203      -8.354  65.965 109.373  1.00 36.22           H  
ATOM   2386 HH22 ARG A1203      -7.028  65.325 108.429  1.00 36.22           H  
ATOM   2387  N   ASP A1204     -11.024  65.831 103.595  1.00 13.62           N  
ATOM   2388  CA  ASP A1204     -10.048  66.344 102.623  1.00 13.52           C  
ATOM   2389  C   ASP A1204      -9.821  65.256 101.547  1.00 12.42           C  
ATOM   2390  O   ASP A1204      -8.737  64.868 101.207  1.00 14.29           O  
ATOM   2391  CB  ASP A1204      -8.765  66.693 103.371  1.00 14.31           C  
ATOM   2392  CG  ASP A1204      -7.773  67.375 102.480  1.00 17.20           C  
ATOM   2393  OD1 ASP A1204      -8.186  68.087 101.535  1.00 15.56           O  
ATOM   2394  OD2 ASP A1204      -6.573  67.232 102.699  1.00 16.94           O1-
ATOM   2395  H   ASP A1204     -10.916  64.865 103.869  1.00 13.62           H  
ATOM   2396  HA  ASP A1204     -10.476  67.223 102.125  1.00 13.52           H  
ATOM   2397  HB2 ASP A1204      -8.313  65.789 103.800  1.00 14.31           H  
ATOM   2398  HB3 ASP A1204      -8.980  67.368 104.208  1.00 14.31           H  
ATOM   2399  N   LEU A1205     -10.952  64.775 101.018  1.00 12.60           N  
ATOM   2400  CA  LEU A1205     -10.923  63.749  99.982  1.00 11.45           C  
ATOM   2401  C   LEU A1205     -10.545  64.450  98.660  1.00 11.92           C  
ATOM   2402  O   LEU A1205     -11.330  65.197  98.071  1.00 13.18           O  
ATOM   2403  CB  LEU A1205     -12.266  63.024  99.909  1.00 12.99           C  
ATOM   2404  CG  LEU A1205     -12.318  61.847  98.923  1.00 12.80           C  
ATOM   2405  CD1 LEU A1205     -11.263  60.779  99.214  1.00 14.01           C  
ATOM   2406  CD2 LEU A1205     -13.710  61.223  98.971  1.00 11.06           C  
ATOM   2407  H   LEU A1205     -11.841  65.079 101.389  1.00 12.60           H  
ATOM   2408  HA  LEU A1205     -10.139  63.035 100.258  1.00 11.45           H  
ATOM   2409  HB2 LEU A1205     -12.525  62.660 100.910  1.00 12.99           H  
ATOM   2410  HB3 LEU A1205     -13.053  63.733  99.641  1.00 12.99           H  
ATOM   2411  HG  LEU A1205     -12.163  62.229  97.909  1.00 12.80           H  
ATOM   2412 HD11 LEU A1205     -10.252  61.155  99.031  1.00 14.01           H  
ATOM   2413 HD12 LEU A1205     -11.320  60.438 100.252  1.00 14.01           H  
ATOM   2414 HD13 LEU A1205     -11.404  59.909  98.567  1.00 14.01           H  
ATOM   2415 HD21 LEU A1205     -13.914  60.790  99.955  1.00 11.06           H  
ATOM   2416 HD22 LEU A1205     -14.475  61.979  98.782  1.00 11.06           H  
ATOM   2417 HD23 LEU A1205     -13.815  60.437  98.217  1.00 11.06           H  
ATOM   2418  N   ALA A1206      -9.295  64.275  98.282  1.00  9.49           N  
ATOM   2419  CA  ALA A1206      -8.628  65.004  97.206  1.00 10.91           C  
ATOM   2420  C   ALA A1206      -7.540  64.085  96.605  1.00 11.25           C  
ATOM   2421  O   ALA A1206      -7.167  63.061  97.216  1.00 12.28           O  
ATOM   2422  CB  ALA A1206      -7.979  66.251  97.791  1.00  9.85           C  
ATOM   2423  H   ALA A1206      -8.722  63.611  98.782  1.00  9.49           H  
ATOM   2424  HA  ALA A1206      -9.356  65.270  96.432  1.00 10.91           H  
ATOM   2425  HB1 ALA A1206      -8.727  66.905  98.248  1.00  9.85           H  
ATOM   2426  HB2 ALA A1206      -7.269  65.982  98.581  1.00  9.85           H  
ATOM   2427  HB3 ALA A1206      -7.431  66.818  97.034  1.00  9.85           H  
ATOM   2428  N   ALA A1207      -7.010  64.482  95.435  1.00 11.28           N  
ATOM   2429  CA  ALA A1207      -6.008  63.671  94.732  1.00 11.74           C  
ATOM   2430  C   ALA A1207      -4.682  63.577  95.518  1.00 12.01           C  
ATOM   2431  O   ALA A1207      -3.925  62.621  95.398  1.00 12.96           O  
ATOM   2432  CB  ALA A1207      -5.732  64.209  93.338  1.00 10.93           C  
ATOM   2433  H   ALA A1207      -7.355  65.323  94.996  1.00 11.28           H  
ATOM   2434  HA  ALA A1207      -6.411  62.653  94.663  1.00 11.74           H  
ATOM   2435  HB1 ALA A1207      -6.649  64.225  92.741  1.00 10.93           H  
ATOM   2436  HB2 ALA A1207      -5.333  65.227  93.378  1.00 10.93           H  
ATOM   2437  HB3 ALA A1207      -4.998  63.588  92.816  1.00 10.93           H  
ATOM   2438  N   ARG A1208      -4.458  64.584  96.377  1.00 13.90           N  
ATOM   2439  CA  ARG A1208      -3.273  64.656  97.240  1.00 13.49           C  
ATOM   2440  C   ARG A1208      -3.313  63.605  98.379  1.00 15.63           C  
ATOM   2441  O   ARG A1208      -2.354  63.462  99.143  1.00 13.18           O  
ATOM   2442  CB  ARG A1208      -3.100  66.040  97.902  1.00 14.83           C  
ATOM   2443  CG  ARG A1208      -4.365  66.522  98.616  1.00 13.10           C  
ATOM   2444  CD  ARG A1208      -4.125  67.534  99.734  1.00 15.54           C  
ATOM   2445  NE  ARG A1208      -5.407  68.153 100.111  1.00 17.57           N  
ATOM   2446  CZ  ARG A1208      -6.082  69.013  99.331  1.00 18.16           C  
ATOM   2447  NH1 ARG A1208      -5.486  69.573  98.300  1.00 18.12           N  
ATOM   2448  NH2 ARG A1208      -7.352  69.326  99.604  1.00 15.25           N1+
ATOM   2449  H   ARG A1208      -5.179  65.285  96.475  1.00 13.90           H  
ATOM   2450  HA  ARG A1208      -2.394  64.422  96.628  1.00 13.49           H  
ATOM   2451  HB2 ARG A1208      -2.268  65.999  98.613  1.00 14.83           H  
ATOM   2452  HB3 ARG A1208      -2.827  66.780  97.141  1.00 14.83           H  
ATOM   2453  HG2 ARG A1208      -4.915  65.682  99.052  1.00 13.10           H  
ATOM   2454  HG3 ARG A1208      -5.030  66.956  97.861  1.00 13.10           H  
ATOM   2455  HD2 ARG A1208      -3.412  68.319  99.474  1.00 15.54           H  
ATOM   2456  HD3 ARG A1208      -3.738  67.025 100.619  1.00 15.54           H  
ATOM   2457  HE  ARG A1208      -5.866  67.813 100.944  1.00 17.57           H  
ATOM   2458 HH11 ARG A1208      -5.988  70.234  97.725  1.00 18.12           H  
ATOM   2459 HH12 ARG A1208      -4.526  69.343  98.085  1.00 18.12           H  
ATOM   2460 HH21 ARG A1208      -7.812  68.915 100.404  1.00 15.25           H  
ATOM   2461 HH22 ARG A1208      -7.851  69.974  99.012  1.00 15.25           H  
ATOM   2462  N   ASN A1209      -4.486  62.962  98.545  1.00 13.70           N  
ATOM   2463  CA  ASN A1209      -4.788  62.074  99.667  1.00 13.11           C  
ATOM   2464  C   ASN A1209      -5.155  60.665  99.194  1.00 12.28           C  
ATOM   2465  O   ASN A1209      -5.850  59.918  99.858  1.00 12.24           O  
ATOM   2466  CB  ASN A1209      -5.902  62.682 100.507  1.00 13.10           C  
ATOM   2467  CG  ASN A1209      -5.324  63.714 101.432  1.00 14.35           C  
ATOM   2468  OD1 ASN A1209      -4.138  63.675 101.827  1.00 15.13           O  
ATOM   2469  ND2 ASN A1209      -6.182  64.692 101.791  1.00 16.51           N  
ATOM   2470  H   ASN A1209      -5.209  63.103  97.855  1.00 13.70           H  
ATOM   2471  HA  ASN A1209      -3.874  61.929 100.256  1.00 13.11           H  
ATOM   2472  HB2 ASN A1209      -6.407  61.944 101.132  1.00 13.10           H  
ATOM   2473  HB3 ASN A1209      -6.670  63.136  99.871  1.00 13.10           H  
ATOM   2474 HD21 ASN A1209      -5.874  65.434 102.404  1.00 16.51           H  
ATOM   2475 HD22 ASN A1209      -7.131  64.683 101.447  1.00 16.51           H  
ATOM   2476  N   CYS A1210      -4.543  60.277  98.072  1.00 11.42           N  
ATOM   2477  CA  CYS A1210      -4.669  58.924  97.556  1.00 13.48           C  
ATOM   2478  C   CYS A1210      -3.288  58.446  97.090  1.00 13.82           C  
ATOM   2479  O   CYS A1210      -2.514  59.191  96.498  1.00 16.11           O  
ATOM   2480  CB  CYS A1210      -5.662  58.825  96.399  1.00 13.39           C  
ATOM   2481  SG  CYS A1210      -7.381  59.180  96.889  1.00 16.41           S  
ATOM   2482  H   CYS A1210      -3.978  60.952  97.578  1.00 11.42           H  
ATOM   2483  HA  CYS A1210      -4.988  58.281  98.382  1.00 13.48           H  
ATOM   2484  HB2 CYS A1210      -5.638  57.825  95.958  1.00 13.39           H  
ATOM   2485  HB3 CYS A1210      -5.404  59.541  95.616  1.00 13.39           H  
ATOM   2486  HG  CYS A1210      -7.181  60.467  97.218  1.00 16.41           H  
ATOM   2487  N   MET A1211      -3.006  57.188  97.348  1.00 13.53           N  
ATOM   2488  CA  MET A1211      -1.726  56.550  97.027  1.00 13.09           C  
ATOM   2489  C   MET A1211      -2.000  55.469  95.964  1.00 13.52           C  
ATOM   2490  O   MET A1211      -3.089  54.910  95.890  1.00 12.48           O  
ATOM   2491  CB  MET A1211      -1.060  55.868  98.231  1.00 14.38           C  
ATOM   2492  CG  MET A1211      -1.018  56.669  99.527  1.00 12.61           C  
ATOM   2493  SD  MET A1211      -0.197  58.287  99.441  1.00 18.34           S  
ATOM   2494  CE  MET A1211       1.503  57.751  99.145  1.00 17.93           C  
ATOM   2495  H   MET A1211      -3.710  56.592  97.759  1.00 13.53           H  
ATOM   2496  HA  MET A1211      -1.052  57.291  96.602  1.00 13.09           H  
ATOM   2497  HB2 MET A1211      -0.046  55.555  97.953  1.00 14.38           H  
ATOM   2498  HB3 MET A1211      -1.587  54.931  98.449  1.00 14.38           H  
ATOM   2499  HG2 MET A1211      -0.527  56.077 100.306  1.00 12.61           H  
ATOM   2500  HG3 MET A1211      -2.040  56.845  99.871  1.00 12.61           H  
ATOM   2501  HE1 MET A1211       1.834  57.079  99.941  1.00 17.93           H  
ATOM   2502  HE2 MET A1211       1.594  57.250  98.181  1.00 17.93           H  
ATOM   2503  HE3 MET A1211       2.152  58.630  99.136  1.00 17.93           H  
ATOM   2504  N   LEU A1212      -0.960  55.105  95.203  1.00 12.30           N  
ATOM   2505  CA  LEU A1212      -1.046  54.125  94.108  1.00 14.06           C  
ATOM   2506  C   LEU A1212       0.036  53.039  94.356  1.00 14.78           C  
ATOM   2507  O   LEU A1212       1.211  53.388  94.677  1.00 12.85           O  
ATOM   2508  CB  LEU A1212      -0.832  54.884  92.790  1.00 14.66           C  
ATOM   2509  CG  LEU A1212      -1.097  54.109  91.487  1.00 15.33           C  
ATOM   2510  CD1 LEU A1212      -2.551  53.665  91.352  1.00 14.94           C  
ATOM   2511  CD2 LEU A1212      -0.736  55.007  90.296  1.00 15.01           C  
ATOM   2512  H   LEU A1212      -0.045  55.505  95.355  1.00 12.30           H  
ATOM   2513  HA  LEU A1212      -2.036  53.666  94.128  1.00 14.06           H  
ATOM   2514  HB2 LEU A1212      -1.471  55.779  92.794  1.00 14.66           H  
ATOM   2515  HB3 LEU A1212       0.197  55.260  92.769  1.00 14.66           H  
ATOM   2516  HG  LEU A1212      -0.461  53.218  91.454  1.00 15.33           H  
ATOM   2517 HD11 LEU A1212      -2.840  52.979  92.151  1.00 14.94           H  
ATOM   2518 HD12 LEU A1212      -3.223  54.527  91.374  1.00 14.94           H  
ATOM   2519 HD13 LEU A1212      -2.711  53.143  90.403  1.00 14.94           H  
ATOM   2520 HD21 LEU A1212      -1.361  55.907  90.274  1.00 15.01           H  
ATOM   2521 HD22 LEU A1212       0.308  55.329  90.347  1.00 15.01           H  
ATOM   2522 HD23 LEU A1212      -0.877  54.483  89.347  1.00 15.01           H  
ATOM   2523  N   ASP A1213      -0.341  51.778  94.227  1.00 15.35           N  
ATOM   2524  CA  ASP A1213       0.540  50.638  94.528  1.00 17.85           C  
ATOM   2525  C   ASP A1213       0.963  49.827  93.271  1.00 18.86           C  
ATOM   2526  O   ASP A1213       0.535  50.099  92.128  1.00 18.05           O  
ATOM   2527  CB  ASP A1213      -0.046  49.799  95.660  1.00 16.99           C  
ATOM   2528  CG  ASP A1213      -0.945  48.636  95.350  1.00 18.22           C  
ATOM   2529  OD1 ASP A1213      -1.208  48.325  94.166  1.00 15.94           O  
ATOM   2530  OD2 ASP A1213      -1.415  47.998  96.269  1.00 19.41           O1-
ATOM   2531  H   ASP A1213      -1.274  51.546  93.917  1.00 15.35           H  
ATOM   2532  HA  ASP A1213       1.481  51.057  94.910  1.00 17.85           H  
ATOM   2533  HB2 ASP A1213      -0.573  50.463  96.353  1.00 16.99           H  
ATOM   2534  HB3 ASP A1213       0.782  49.381  96.246  1.00 16.99           H  
ATOM   2535  N   GLU A1214       1.760  48.795  93.514  1.00 21.28           N  
ATOM   2536  CA  GLU A1214       2.389  47.921  92.529  1.00 22.81           C  
ATOM   2537  C   GLU A1214       1.467  46.976  91.710  1.00 22.73           C  
ATOM   2538  O   GLU A1214       1.970  46.249  90.859  1.00 23.31           O  
ATOM   2539  CB  GLU A1214       3.576  47.110  93.116  1.00 23.08           C  
ATOM   2540  CG  GLU A1214       3.262  46.120  94.243  1.00 29.91           C  
ATOM   2541  CD  GLU A1214       2.734  46.714  95.539  1.00 41.83           C  
ATOM   2542  OE1 GLU A1214       2.838  47.976  95.677  1.00 42.35           O  
ATOM   2543  OE2 GLU A1214       2.069  45.939  96.291  1.00 43.36           O1-
ATOM   2544  H   GLU A1214       1.954  48.564  94.478  1.00 21.28           H  
ATOM   2545  HA  GLU A1214       2.811  48.600  91.777  1.00 22.81           H  
ATOM   2546  HB2 GLU A1214       4.058  46.549  92.305  1.00 23.08           H  
ATOM   2547  HB3 GLU A1214       4.336  47.801  93.481  1.00 23.08           H  
ATOM   2548  HG2 GLU A1214       4.185  45.586  94.501  1.00 29.91           H  
ATOM   2549  HG3 GLU A1214       2.560  45.366  93.873  1.00 29.91           H  
ATOM   2550  N   LYS A1215       0.166  47.005  91.977  1.00 22.54           N  
ATOM   2551  CA  LYS A1215      -0.834  46.364  91.119  1.00 22.80           C  
ATOM   2552  C   LYS A1215      -1.616  47.436  90.316  1.00 21.27           C  
ATOM   2553  O   LYS A1215      -2.435  47.100  89.444  1.00 19.17           O  
ATOM   2554  CB  LYS A1215      -1.874  45.543  91.898  1.00 23.73           C  
ATOM   2555  CG  LYS A1215      -1.358  44.324  92.673  1.00 28.34           C  
ATOM   2556  CD  LYS A1215      -1.457  44.484  94.200  1.00 34.48           C  
ATOM   2557  CE  LYS A1215      -0.177  45.054  94.768  1.00 38.47           C  
ATOM   2558  NZ  LYS A1215      -0.344  45.509  96.151  1.00 39.92           N1+
ATOM   2559  H   LYS A1215      -0.143  47.505  92.798  1.00 22.54           H  
ATOM   2560  HA  LYS A1215      -0.333  45.724  90.383  1.00 22.80           H  
ATOM   2561  HB2 LYS A1215      -2.439  46.206  92.552  1.00 23.73           H  
ATOM   2562  HB3 LYS A1215      -2.611  45.168  91.174  1.00 23.73           H  
ATOM   2563  HG2 LYS A1215      -1.997  43.473  92.402  1.00 28.34           H  
ATOM   2564  HG3 LYS A1215      -0.342  44.051  92.364  1.00 28.34           H  
ATOM   2565  HD2 LYS A1215      -1.619  43.494  94.646  1.00 34.48           H  
ATOM   2566  HD3 LYS A1215      -2.326  45.088  94.477  1.00 34.48           H  
ATOM   2567  HE2 LYS A1215       0.177  45.917  94.213  1.00 38.47           H  
ATOM   2568  HE3 LYS A1215       0.604  44.286  94.774  1.00 38.47           H  
ATOM   2569  HZ1 LYS A1215      -0.862  46.410  96.225  1.00 39.92           H  
ATOM   2570  HZ2 LYS A1215      -0.696  44.823  96.812  1.00 39.92           H  
ATOM   2571  HZ3 LYS A1215       0.636  45.752  96.469  1.00 39.92           H  
ATOM   2572  N   PHE A1216      -1.422  48.698  90.688  1.00 19.62           N  
ATOM   2573  CA  PHE A1216      -2.270  49.832  90.322  1.00 20.05           C  
ATOM   2574  C   PHE A1216      -3.582  49.796  91.140  1.00 18.30           C  
ATOM   2575  O   PHE A1216      -4.644  50.280  90.711  1.00 17.11           O  
ATOM   2576  CB  PHE A1216      -2.510  50.037  88.819  1.00 20.73           C  
ATOM   2577  CG  PHE A1216      -1.232  50.288  88.045  1.00 21.21           C  
ATOM   2578  CD1 PHE A1216      -0.629  51.519  88.066  1.00 19.61           C  
ATOM   2579  CD2 PHE A1216      -0.625  49.241  87.326  1.00 23.76           C  
ATOM   2580  CE1 PHE A1216       0.554  51.747  87.372  1.00 21.08           C  
ATOM   2581  CE2 PHE A1216       0.542  49.457  86.594  1.00 21.12           C  
ATOM   2582  CZ  PHE A1216       1.139  50.718  86.618  1.00 20.91           C  
ATOM   2583  H   PHE A1216      -0.619  48.910  91.263  1.00 19.62           H  
ATOM   2584  HA  PHE A1216      -1.733  50.711  90.704  1.00 20.05           H  
ATOM   2585  HB2 PHE A1216      -3.057  49.195  88.380  1.00 20.73           H  
ATOM   2586  HB3 PHE A1216      -3.169  50.902  88.666  1.00 20.73           H  
ATOM   2587  HD1 PHE A1216      -1.078  52.322  88.630  1.00 19.61           H  
ATOM   2588  HD2 PHE A1216      -1.069  48.257  87.342  1.00 23.76           H  
ATOM   2589  HE1 PHE A1216       1.023  52.719  87.413  1.00 21.08           H  
ATOM   2590  HE2 PHE A1216       0.979  48.656  86.016  1.00 21.12           H  
ATOM   2591  HZ  PHE A1216       2.045  50.900  86.059  1.00 20.91           H  
ATOM   2592  N   THR A1217      -3.454  49.317  92.378  1.00 18.12           N  
ATOM   2593  CA  THR A1217      -4.486  49.485  93.393  1.00 16.30           C  
ATOM   2594  C   THR A1217      -4.278  50.896  93.977  1.00 16.74           C  
ATOM   2595  O   THR A1217      -3.140  51.293  94.288  1.00 13.77           O  
ATOM   2596  CB  THR A1217      -4.427  48.489  94.571  1.00 17.68           C  
ATOM   2597  OG1 THR A1217      -3.702  47.301  94.265  1.00 19.73           O  
ATOM   2598  CG2 THR A1217      -5.813  48.064  95.031  1.00 14.31           C  
ATOM   2599  H   THR A1217      -2.632  48.785  92.625  1.00 18.12           H  
ATOM   2600  HA  THR A1217      -5.448  49.413  92.883  1.00 16.30           H  
ATOM   2601  HB  THR A1217      -3.929  48.945  95.430  1.00 17.68           H  
ATOM   2602 HG21 THR A1217      -6.377  48.924  95.393  1.00 14.31           H  
ATOM   2603 HG22 THR A1217      -6.370  47.584  94.219  1.00 14.31           H  
ATOM   2604 HG23 THR A1217      -5.742  47.331  95.842  1.00 14.31           H  
ATOM   2605  HG1 THR A1217      -2.754  47.573  94.213  1.00 19.73           H  
ATOM   2606  N   VAL A1218      -5.395  51.613  94.120  1.00 15.10           N  
ATOM   2607  CA  VAL A1218      -5.417  52.947  94.705  1.00 14.75           C  
ATOM   2608  C   VAL A1218      -5.763  52.760  96.193  1.00 14.85           C  
ATOM   2609  O   VAL A1218      -6.648  51.970  96.541  1.00 14.75           O  
ATOM   2610  CB  VAL A1218      -6.461  53.860  94.031  1.00 13.02           C  
ATOM   2611  CG1 VAL A1218      -6.518  55.248  94.674  1.00 10.41           C  
ATOM   2612  CG2 VAL A1218      -6.165  54.030  92.543  1.00 12.95           C  
ATOM   2613  H   VAL A1218      -6.273  51.211  93.821  1.00 15.10           H  
ATOM   2614  HA  VAL A1218      -4.420  53.381  94.600  1.00 14.75           H  
ATOM   2615  HB  VAL A1218      -7.453  53.406  94.130  1.00 13.02           H  
ATOM   2616 HG11 VAL A1218      -6.910  55.203  95.694  1.00 10.41           H  
ATOM   2617 HG12 VAL A1218      -5.527  55.712  94.703  1.00 10.41           H  
ATOM   2618 HG13 VAL A1218      -7.179  55.910  94.106  1.00 10.41           H  
ATOM   2619 HG21 VAL A1218      -5.210  54.539  92.391  1.00 12.95           H  
ATOM   2620 HG22 VAL A1218      -6.131  53.071  92.020  1.00 12.95           H  
ATOM   2621 HG23 VAL A1218      -6.941  54.638  92.074  1.00 12.95           H  
ATOM   2622  N   LYS A1219      -5.096  53.544  97.034  1.00 14.70           N  
ATOM   2623  CA  LYS A1219      -5.394  53.601  98.453  1.00 14.23           C  
ATOM   2624  C   LYS A1219      -5.984  54.983  98.732  1.00 13.53           C  
ATOM   2625  O   LYS A1219      -5.476  55.995  98.274  1.00 13.64           O  
ATOM   2626  CB  LYS A1219      -4.161  53.465  99.354  1.00 13.34           C  
ATOM   2627  CG  LYS A1219      -3.150  52.415  98.925  1.00 14.66           C  
ATOM   2628  CD  LYS A1219      -3.691  50.988  98.900  1.00 14.01           C  
ATOM   2629  CE  LYS A1219      -2.774  50.132  98.049  1.00 14.00           C  
ATOM   2630  NZ  LYS A1219      -3.180  48.724  98.082  1.00 11.81           N1+
ATOM   2631  H   LYS A1219      -4.392  54.167  96.665  1.00 14.70           H  
ATOM   2632  HA  LYS A1219      -6.118  52.826  98.705  1.00 14.23           H  
ATOM   2633  HB2 LYS A1219      -3.633  54.425  99.412  1.00 13.34           H  
ATOM   2634  HB3 LYS A1219      -4.494  53.260 100.376  1.00 13.34           H  
ATOM   2635  HG2 LYS A1219      -2.741  52.688  97.944  1.00 14.66           H  
ATOM   2636  HG3 LYS A1219      -2.313  52.456  99.629  1.00 14.66           H  
ATOM   2637  HD2 LYS A1219      -4.699  50.960  98.478  1.00 14.01           H  
ATOM   2638  HD3 LYS A1219      -3.756  50.598  99.922  1.00 14.01           H  
ATOM   2639  HE2 LYS A1219      -1.742  50.160  98.397  1.00 14.00           H  
ATOM   2640  HE3 LYS A1219      -2.819  50.451  97.004  1.00 14.00           H  
ATOM   2641  HZ1 LYS A1219      -2.953  48.287  98.976  1.00 11.81           H  
ATOM   2642  HZ2 LYS A1219      -4.201  48.607  97.937  1.00 11.81           H  
ATOM   2643  HZ3 LYS A1219      -2.647  48.222  97.332  1.00 11.81           H  
ATOM   2644  N   VAL A1220      -6.988  55.017  99.621  1.00 13.88           N  
ATOM   2645  CA  VAL A1220      -7.461  56.256 100.234  1.00 12.17           C  
ATOM   2646  C   VAL A1220      -6.523  56.478 101.447  1.00 13.54           C  
ATOM   2647  O   VAL A1220      -6.231  55.530 102.224  1.00 13.37           O  
ATOM   2648  CB  VAL A1220      -8.931  56.147 100.684  1.00 12.20           C  
ATOM   2649  CG1 VAL A1220      -9.401  57.449 101.337  1.00 11.61           C  
ATOM   2650  CG2 VAL A1220      -9.850  55.817  99.504  1.00 10.88           C  
ATOM   2651  H   VAL A1220      -7.417  54.154  99.922  1.00 13.88           H  
ATOM   2652  HA  VAL A1220      -7.337  57.077  99.519  1.00 12.17           H  
ATOM   2653  HB  VAL A1220      -9.029  55.342 101.424  1.00 12.20           H  
ATOM   2654 HG11 VAL A1220      -8.845  57.655 102.257  1.00 11.61           H  
ATOM   2655 HG12 VAL A1220      -9.276  58.302 100.662  1.00 11.61           H  
ATOM   2656 HG13 VAL A1220     -10.458  57.385 101.607  1.00 11.61           H  
ATOM   2657 HG21 VAL A1220      -9.759  56.569  98.715  1.00 10.88           H  
ATOM   2658 HG22 VAL A1220      -9.611  54.842  99.068  1.00 10.88           H  
ATOM   2659 HG23 VAL A1220     -10.898  55.782  99.822  1.00 10.88           H  
ATOM   2660  N   ALA A1221      -6.017  57.705 101.587  1.00 12.45           N  
ATOM   2661  CA  ALA A1221      -5.062  58.066 102.627  1.00 13.27           C  
ATOM   2662  C   ALA A1221      -5.302  59.495 103.177  1.00 14.28           C  
ATOM   2663  O   ALA A1221      -6.243  60.203 102.784  1.00 12.19           O  
ATOM   2664  CB  ALA A1221      -3.650  57.918 102.061  1.00 11.83           C  
ATOM   2665  H   ALA A1221      -6.256  58.424 100.920  1.00 12.45           H  
ATOM   2666  HA  ALA A1221      -5.179  57.368 103.452  1.00 13.27           H  
ATOM   2667  HB1 ALA A1221      -3.511  56.919 101.637  1.00 11.83           H  
ATOM   2668  HB2 ALA A1221      -3.466  58.648 101.266  1.00 11.83           H  
ATOM   2669  HB3 ALA A1221      -2.882  58.060 102.827  1.00 11.83           H  
ATOM   2670  N   ASP A1222      -4.374  59.925 104.048  1.00 15.37           N  
ATOM   2671  CA  ASP A1222      -4.148  61.317 104.476  1.00 19.10           C  
ATOM   2672  C   ASP A1222      -2.659  61.308 104.891  1.00 20.46           C  
ATOM   2673  O   ASP A1222      -2.047  60.276 105.069  1.00 21.21           O  
ATOM   2674  CB  ASP A1222      -5.072  61.764 105.596  1.00 19.60           C  
ATOM   2675  CG  ASP A1222      -4.996  63.242 105.935  1.00 23.28           C  
ATOM   2676  OD1 ASP A1222      -4.021  63.924 105.569  1.00 23.56           O  
ATOM   2677  OD2 ASP A1222      -5.926  63.709 106.627  1.00 25.69           O1-
ATOM   2678  H   ASP A1222      -3.698  59.266 104.407  1.00 15.37           H  
ATOM   2679  HA  ASP A1222      -4.266  61.953 103.596  1.00 19.10           H  
ATOM   2680  HB2 ASP A1222      -4.856  61.201 106.512  1.00 19.60           H  
ATOM   2681  HB3 ASP A1222      -6.111  61.538 105.325  1.00 19.60           H  
ATOM   2682  N   PHE A1223      -2.053  62.465 105.030  1.00 22.81           N  
ATOM   2683  CA  PHE A1223      -0.658  62.611 105.481  1.00 25.58           C  
ATOM   2684  C   PHE A1223      -0.652  63.071 106.960  1.00 26.52           C  
ATOM   2685  O   PHE A1223       0.275  62.826 107.714  1.00 25.70           O  
ATOM   2686  CB  PHE A1223       0.127  63.616 104.628  1.00 25.55           C  
ATOM   2687  CG  PHE A1223       0.640  63.054 103.315  1.00 26.32           C  
ATOM   2688  CD1 PHE A1223      -0.231  62.597 102.331  1.00 23.13           C  
ATOM   2689  CD2 PHE A1223       2.027  62.984 103.094  1.00 27.32           C  
ATOM   2690  CE1 PHE A1223       0.248  62.087 101.131  1.00 24.54           C  
ATOM   2691  CE2 PHE A1223       2.526  62.504 101.909  1.00 25.97           C  
ATOM   2692  CZ  PHE A1223       1.622  62.035 100.909  1.00 28.10           C  
ATOM   2693  H   PHE A1223      -2.544  63.333 104.873  1.00 22.81           H  
ATOM   2694  HA  PHE A1223      -0.162  61.634 105.464  1.00 25.58           H  
ATOM   2695  HB2 PHE A1223      -0.476  64.506 104.421  1.00 25.55           H  
ATOM   2696  HB3 PHE A1223       0.983  63.976 105.210  1.00 25.55           H  
ATOM   2697  HD1 PHE A1223      -1.296  62.639 102.503  1.00 23.13           H  
ATOM   2698  HD2 PHE A1223       2.708  63.313 103.865  1.00 27.32           H  
ATOM   2699  HE1 PHE A1223      -0.440  61.734 100.377  1.00 24.54           H  
ATOM   2700  HE2 PHE A1223       3.591  62.481 101.735  1.00 25.97           H  
ATOM   2701  HZ  PHE A1223       2.004  61.640  99.979  1.00 28.10           H  
ATOM   2702  N   GLY A1224      -1.698  63.814 107.344  1.00 28.98           N  
ATOM   2703  CA  GLY A1224      -1.902  64.325 108.690  1.00 30.67           C  
ATOM   2704  C   GLY A1224      -0.816  65.322 109.117  1.00 32.66           C  
ATOM   2705  O   GLY A1224      -0.444  66.245 108.385  1.00 32.62           O  
ATOM   2706  H   GLY A1224      -2.451  63.967 106.688  1.00 28.98           H  
ATOM   2707  HA2 GLY A1224      -2.869  64.837 108.715  1.00 30.67           H  
ATOM   2708  HA3 GLY A1224      -1.943  63.460 109.351  1.00 30.67           H  
ATOM   2709  N   LEU A1225      -0.209  65.045 110.272  1.00 34.78           N  
ATOM   2710  CA  LEU A1225       0.868  65.855 110.839  1.00 36.95           C  
ATOM   2711  C   LEU A1225       2.094  65.996 109.890  1.00 38.00           C  
ATOM   2712  O   LEU A1225       2.973  66.882 110.124  1.00 38.33           O  
ATOM   2713  CB  LEU A1225       1.399  65.235 112.149  1.00 37.52           C  
ATOM   2714  CG  LEU A1225       0.477  65.345 113.378  1.00 38.51           C  
ATOM   2715  CD1 LEU A1225       1.084  64.534 114.529  1.00 37.39           C  
ATOM   2716  CD2 LEU A1225       0.256  66.787 113.830  1.00 40.31           C  
ATOM   2717  H   LEU A1225      -0.536  64.258 110.815  1.00 34.78           H  
ATOM   2718  HA  LEU A1225       0.476  66.866 110.990  1.00 36.95           H  
ATOM   2719  HB2 LEU A1225       1.618  64.173 111.964  1.00 37.52           H  
ATOM   2720  HB3 LEU A1225       2.362  65.690 112.409  1.00 37.52           H  
ATOM   2721  HG  LEU A1225      -0.502  64.919 113.147  1.00 38.51           H  
ATOM   2722 HD11 LEU A1225       1.191  63.481 114.249  1.00 37.39           H  
ATOM   2723 HD12 LEU A1225       2.074  64.915 114.805  1.00 37.39           H  
ATOM   2724 HD13 LEU A1225       0.449  64.580 115.416  1.00 37.39           H  
ATOM   2725 HD21 LEU A1225       1.201  67.271 114.091  1.00 40.31           H  
ATOM   2726 HD22 LEU A1225      -0.234  67.381 113.054  1.00 40.31           H  
ATOM   2727 HD23 LEU A1225      -0.387  66.818 114.717  1.00 40.31           H  
ATOM   2728  N   ALA A1226       2.222  65.084 108.924  1.00 38.51           N  
ATOM   2729  CA  ALA A1226       3.327  65.065 107.971  1.00 39.27           C  
ATOM   2730  C   ALA A1226       2.914  65.577 106.575  1.00 40.47           C  
ATOM   2731  O   ALA A1226       3.481  65.176 105.567  1.00 40.83           O  
ATOM   2732  CB  ALA A1226       3.927  63.666 107.881  1.00 38.01           C  
ATOM   2733  H   ALA A1226       1.499  64.389 108.808  1.00 38.51           H  
ATOM   2734  HA  ALA A1226       4.104  65.754 108.319  1.00 39.27           H  
ATOM   2735  HB1 ALA A1226       4.243  63.312 108.867  1.00 38.01           H  
ATOM   2736  HB2 ALA A1226       3.202  62.948 107.483  1.00 38.01           H  
ATOM   2737  HB3 ALA A1226       4.803  63.654 107.225  1.00 38.01           H  
ATOM   2738  N   ARG A1227       2.023  66.557 106.532  1.00 42.45           N  
ATOM   2739  CA  ARG A1227       1.765  67.299 105.291  1.00 45.28           C  
ATOM   2740  C   ARG A1227       3.006  68.190 105.028  1.00 46.30           C  
ATOM   2741  O   ARG A1227       3.419  69.014 105.852  1.00 47.13           O  
ATOM   2742  CB  ARG A1227       0.502  68.156 105.390  1.00 44.76           C  
ATOM   2743  CG  ARG A1227       0.089  68.813 104.061  1.00 45.82           C  
ATOM   2744  CD  ARG A1227      -0.351  67.849 102.953  1.00 45.23           C  
ATOM   2745  NE  ARG A1227      -1.490  67.040 103.385  1.00 45.72           N  
ATOM   2746  CZ  ARG A1227      -2.019  66.013 102.712  1.00 38.80           C  
ATOM   2747  NH1 ARG A1227      -1.582  65.684 101.492  1.00 31.50           N  
ATOM   2748  NH2 ARG A1227      -2.993  65.324 103.289  1.00 32.89           N1+
ATOM   2749  H   ARG A1227       1.488  66.794 107.356  1.00 42.45           H  
ATOM   2750  HA  ARG A1227       1.653  66.555 104.495  1.00 45.28           H  
ATOM   2751  HB2 ARG A1227      -0.324  67.548 105.775  1.00 44.76           H  
ATOM   2752  HB3 ARG A1227       0.657  68.952 106.130  1.00 44.76           H  
ATOM   2753  HG2 ARG A1227       0.914  69.421 103.679  1.00 45.82           H  
ATOM   2754  HG3 ARG A1227      -0.741  69.499 104.272  1.00 45.82           H  
ATOM   2755  HD2 ARG A1227       0.475  67.189 102.675  1.00 45.23           H  
ATOM   2756  HD3 ARG A1227      -0.667  68.442 102.091  1.00 45.23           H  
ATOM   2757  HE  ARG A1227      -1.862  67.226 104.305  1.00 45.72           H  
ATOM   2758 HH11 ARG A1227      -0.839  66.215 101.061  1.00 31.50           H  
ATOM   2759 HH12 ARG A1227      -1.995  64.903 101.001  1.00 31.50           H  
ATOM   2760 HH21 ARG A1227      -3.315  65.581 104.212  1.00 32.89           H  
ATOM   2761 HH22 ARG A1227      -3.413  64.542 102.807  1.00 32.89           H  
ATOM   2762  N   ASP A1228       3.671  67.877 103.899  1.00 47.20           N  
ATOM   2763  CA  ASP A1228       4.931  68.443 103.430  1.00 47.60           C  
ATOM   2764  C   ASP A1228       4.707  69.724 102.589  1.00 47.81           C  
ATOM   2765  O   ASP A1228       3.668  70.397 102.528  1.00 47.55           O  
ATOM   2766  CB  ASP A1228       5.810  67.360 102.803  1.00 47.96           C  
ATOM   2767  CG  ASP A1228       5.114  66.590 101.726  1.00 50.03           C  
ATOM   2768  OD1 ASP A1228       3.980  66.951 101.344  1.00 52.29           O  
ATOM   2769  OD2 ASP A1228       5.647  65.553 101.247  1.00 50.30           O1-
ATOM   2770  H   ASP A1228       3.290  67.150 103.311  1.00 47.20           H  
ATOM   2771  HA  ASP A1228       5.456  68.808 104.319  1.00 47.60           H  
ATOM   2772  HB2 ASP A1228       6.088  66.636 103.579  1.00 47.96           H  
ATOM   2773  HB3 ASP A1228       6.739  67.771 102.397  1.00 47.96           H  
ATOM   2774  N   MET A1229       5.881  70.368 102.108  1.00  0.00           N  
ATOM   2775  CA  MET A1229       5.947  71.791 101.744  1.00  0.00           C  
ATOM   2776  C   MET A1229       5.857  72.087 100.234  1.00  0.00           C  
ATOM   2777  O   MET A1229       6.520  72.971  99.698  1.00  0.00           O  
ATOM   2778  CB  MET A1229       7.201  72.438 102.354  1.00  0.00           C  
ATOM   2779  CG  MET A1229       7.320  72.154 103.852  1.00  0.00           C  
ATOM   2780  SD  MET A1229       8.199  73.485 104.743  1.00  0.00           S  
ATOM   2781  CE  MET A1229       9.844  73.290 104.001  1.00  0.00           C  
ATOM   2782  H   MET A1229       6.736  69.832 102.072  1.00  0.00           H  
ATOM   2783  HA  MET A1229       5.075  72.284 102.186  1.00  0.00           H  
ATOM   2784  HB2 MET A1229       8.098  72.064 101.843  1.00  0.00           H  
ATOM   2785  HB3 MET A1229       7.157  73.518 102.164  1.00  0.00           H  
ATOM   2786  HG2 MET A1229       6.330  72.085 104.312  1.00  0.00           H  
ATOM   2787  HG3 MET A1229       7.827  71.200 104.035  1.00  0.00           H  
ATOM   2788  HE1 MET A1229      10.201  72.265 104.130  1.00  0.00           H  
ATOM   2789  HE2 MET A1229       9.821  73.546 102.939  1.00  0.00           H  
ATOM   2790  HE3 MET A1229      10.542  73.967 104.502  1.00  0.00           H  
ATOM   2791  N   TYR A1230       4.895  71.348  99.607  1.00  0.00           N  
ATOM   2792  CA  TYR A1230       4.601  71.428  98.182  1.00  0.00           C  
ATOM   2793  C   TYR A1230       3.199  70.809  97.935  1.00  0.00           C  
ATOM   2794  O   TYR A1230       2.882  70.330  96.850  1.00  0.00           O  
ATOM   2795  CB  TYR A1230       5.707  70.819  97.287  1.00  0.00           C  
ATOM   2796  CG  TYR A1230       6.620  69.838  97.995  1.00  0.00           C  
ATOM   2797  CD1 TYR A1230       7.887  70.260  98.442  1.00  0.00           C  
ATOM   2798  CE1 TYR A1230       8.716  69.385  99.166  1.00  0.00           C  
ATOM   2799  CZ  TYR A1230       8.282  68.067  99.446  1.00  0.00           C  
ATOM   2800  OH  TYR A1230       9.100  67.236 100.147  1.00  0.00           O  
ATOM   2801  CE2 TYR A1230       6.996  67.654  99.029  1.00  0.00           C  
ATOM   2802  CD2 TYR A1230       6.171  68.537  98.306  1.00  0.00           C  
ATOM   2803  H   TYR A1230       4.369  70.707 100.183  1.00  0.00           H  
ATOM   2804  HA  TYR A1230       4.502  72.491  97.925  1.00  0.00           H  
ATOM   2805  HB2 TYR A1230       5.296  70.340  96.390  1.00  0.00           H  
ATOM   2806  HB3 TYR A1230       6.325  71.643  96.905  1.00  0.00           H  
ATOM   2807  HD1 TYR A1230       8.249  71.246  98.191  1.00  0.00           H  
ATOM   2808  HD2 TYR A1230       5.209  68.199  97.950  1.00  0.00           H  
ATOM   2809  HE1 TYR A1230       9.699  69.711  99.478  1.00  0.00           H  
ATOM   2810  HE2 TYR A1230       6.654  66.650  99.236  1.00  0.00           H  
ATOM   2811  HH  TYR A1230       8.909  66.325  99.818  1.00  0.00           H  
ATOM   2812  N   ASP A1231       2.296  71.132  98.927  1.00 47.86           N  
ATOM   2813  CA  ASP A1231       1.039  70.408  99.165  1.00 47.94           C  
ATOM   2814  C   ASP A1231       0.233  71.156 100.267  1.00 47.55           C  
ATOM   2815  O   ASP A1231      -0.979  71.377 100.129  1.00 47.41           O  
ATOM   2816  CB  ASP A1231       1.286  68.958  99.551  1.00 47.99           C  
ATOM   2817  CG  ASP A1231       0.067  68.079  99.406  1.00 49.47           C  
ATOM   2818  OD1 ASP A1231      -0.936  68.478  98.756  1.00 51.41           O  
ATOM   2819  OD2 ASP A1231       0.112  66.951  99.963  1.00 48.77           O1-
ATOM   2820  H   ASP A1231       2.494  72.022  99.362  1.00 47.86           H  
ATOM   2821  HA  ASP A1231       0.476  70.482  98.228  1.00 47.94           H  
ATOM   2822  HB2 ASP A1231       1.652  68.890 100.583  1.00 47.99           H  
ATOM   2823  HB3 ASP A1231       2.061  68.516  98.913  1.00 47.99           H  
ATOM   2824  N   LYS A1232       0.939  71.570 101.319  1.00 47.24           N  
ATOM   2825  CA  LYS A1232       0.327  72.300 102.432  1.00 46.65           C  
ATOM   2826  C   LYS A1232      -0.221  73.692 101.977  1.00 45.84           C  
ATOM   2827  O   LYS A1232      -0.963  74.363 102.692  1.00 45.64           O  
ATOM   2828  CB  LYS A1232       1.280  72.491 103.629  1.00 47.00           C  
ATOM   2829  CG  LYS A1232       2.413  73.466 103.318  1.00 46.73           C  
ATOM   2830  CD  LYS A1232       3.403  73.689 104.454  1.00 46.68           C  
ATOM   2831  CE  LYS A1232       4.390  74.781 104.046  1.00 46.71           C  
ATOM   2832  NZ  LYS A1232       5.362  75.002 105.132  1.00 46.72           N1+
ATOM   2833  H   LYS A1232       1.936  71.408 101.321  1.00 47.24           H  
ATOM   2834  HA  LYS A1232      -0.536  71.709 102.757  1.00 46.65           H  
ATOM   2835  HB2 LYS A1232       0.709  72.877 104.483  1.00 47.00           H  
ATOM   2836  HB3 LYS A1232       1.699  71.528 103.937  1.00 47.00           H  
ATOM   2837  HG2 LYS A1232       2.964  73.095 102.452  1.00 46.73           H  
ATOM   2838  HG3 LYS A1232       1.982  74.438 103.056  1.00 46.73           H  
ATOM   2839  HD2 LYS A1232       3.930  72.756 104.681  1.00 46.68           H  
ATOM   2840  HD3 LYS A1232       2.863  73.991 105.359  1.00 46.68           H  
ATOM   2841  HE2 LYS A1232       3.883  75.737 103.886  1.00 46.71           H  
ATOM   2842  HE3 LYS A1232       4.974  74.513 103.164  1.00 46.71           H  
ATOM   2843  HZ1 LYS A1232       4.936  75.009 106.082  1.00 46.72           H  
ATOM   2844  HZ2 LYS A1232       6.085  74.270 105.168  1.00 46.72           H  
ATOM   2845  HZ3 LYS A1232       5.867  75.883 105.006  1.00 46.72           H  
ATOM   2846  N   GLU A1233       0.238  74.110 100.795  1.00 45.09           N  
ATOM   2847  CA  GLU A1233      -0.085  75.360 100.120  1.00 44.38           C  
ATOM   2848  C   GLU A1233      -1.542  75.359  99.611  1.00 42.65           C  
ATOM   2849  O   GLU A1233      -2.126  76.434  99.432  1.00 43.16           O  
ATOM   2850  CB  GLU A1233       0.861  75.613  98.932  1.00 45.21           C  
ATOM   2851  CG  GLU A1233       2.295  75.951  99.353  1.00 48.96           C  
ATOM   2852  CD  GLU A1233       2.955  74.877 100.188  1.00 52.36           C  
ATOM   2853  OE1 GLU A1233       2.697  73.669  99.913  1.00 54.38           O  
ATOM   2854  OE2 GLU A1233       3.622  75.246 101.188  1.00 53.76           O1-
ATOM   2855  H   GLU A1233       0.919  73.534 100.322  1.00 45.09           H  
ATOM   2856  HA  GLU A1233      -0.005  76.165 100.861  1.00 44.38           H  
ATOM   2857  HB2 GLU A1233       0.866  74.738  98.267  1.00 45.21           H  
ATOM   2858  HB3 GLU A1233       0.480  76.448  98.331  1.00 45.21           H  
ATOM   2859  HG2 GLU A1233       2.294  76.896  99.910  1.00 48.96           H  
ATOM   2860  HG3 GLU A1233       2.909  76.105  98.458  1.00 48.96           H  
ATOM   2861  N   TYR A1234      -2.097  74.167  99.382  1.00 40.17           N  
ATOM   2862  CA  TYR A1234      -3.466  74.029  98.869  1.00 37.63           C  
ATOM   2863  C   TYR A1234      -4.539  74.296  99.967  1.00 36.47           C  
ATOM   2864  O   TYR A1234      -5.742  74.341  99.682  1.00 35.14           O  
ATOM   2865  CB  TYR A1234      -3.730  72.630  98.285  1.00 36.85           C  
ATOM   2866  CG  TYR A1234      -3.015  72.320  96.987  1.00 34.84           C  
ATOM   2867  CD1 TYR A1234      -3.169  73.126  95.855  1.00 35.22           C  
ATOM   2868  CD2 TYR A1234      -2.205  71.182  96.890  1.00 35.52           C  
ATOM   2869  CE1 TYR A1234      -2.547  72.816  94.659  1.00 35.90           C  
ATOM   2870  CE2 TYR A1234      -1.564  70.854  95.677  1.00 35.28           C  
ATOM   2871  CZ  TYR A1234      -1.749  71.684  94.576  1.00 35.43           C  
ATOM   2872  OH  TYR A1234      -1.115  71.356  93.412  1.00 35.06           O  
ATOM   2873  H   TYR A1234      -1.554  73.341  99.587  1.00 40.17           H  
ATOM   2874  HA  TYR A1234      -3.616  74.809  98.113  1.00 37.63           H  
ATOM   2875  HB2 TYR A1234      -3.477  71.874  99.040  1.00 36.85           H  
ATOM   2876  HB3 TYR A1234      -4.801  72.499  98.094  1.00 36.85           H  
ATOM   2877  HD1 TYR A1234      -3.786  74.011  95.916  1.00 35.22           H  
ATOM   2878  HD2 TYR A1234      -2.070  70.547  97.753  1.00 35.52           H  
ATOM   2879  HE1 TYR A1234      -2.682  73.451  93.796  1.00 35.90           H  
ATOM   2880  HE2 TYR A1234      -0.940  69.975  95.605  1.00 35.28           H  
ATOM   2881  HH  TYR A1234      -0.947  72.186  92.933  1.00 35.06           H  
ATOM   2882  N   TYR A1235      -4.058  74.379 101.216  1.00 35.78           N  
ATOM   2883  CA  TYR A1235      -4.886  74.584 102.400  1.00 34.90           C  
ATOM   2884  C   TYR A1235      -4.794  76.094 102.733  1.00 37.02           C  
ATOM   2885  O   TYR A1235      -3.693  76.645 102.834  1.00 37.98           O  
ATOM   2886  CB  TYR A1235      -4.381  73.782 103.610  1.00 32.93           C  
ATOM   2887  CG  TYR A1235      -4.398  72.278 103.465  1.00 30.06           C  
ATOM   2888  CD1 TYR A1235      -3.515  71.619 102.605  1.00 29.09           C  
ATOM   2889  CD2 TYR A1235      -5.296  71.502 104.226  1.00 27.78           C  
ATOM   2890  CE1 TYR A1235      -3.483  70.244 102.501  1.00 27.11           C  
ATOM   2891  CE2 TYR A1235      -5.289  70.088 104.125  1.00 24.14           C  
ATOM   2892  CZ  TYR A1235      -4.364  69.480 103.247  1.00 25.92           C  
ATOM   2893  OH  TYR A1235      -4.308  68.124 103.134  1.00 23.42           O  
ATOM   2894  H   TYR A1235      -3.059  74.312 101.350  1.00 35.78           H  
ATOM   2895  HA  TYR A1235      -5.918  74.309 102.165  1.00 34.90           H  
ATOM   2896  HB2 TYR A1235      -3.355  74.077 103.862  1.00 32.93           H  
ATOM   2897  HB3 TYR A1235      -4.982  74.059 104.485  1.00 32.93           H  
ATOM   2898  HD1 TYR A1235      -2.837  72.205 102.002  1.00 29.09           H  
ATOM   2899  HD2 TYR A1235      -5.994  71.989 104.892  1.00 27.78           H  
ATOM   2900  HE1 TYR A1235      -2.774  69.766 101.842  1.00 27.11           H  
ATOM   2901  HE2 TYR A1235      -5.976  69.490 104.705  1.00 24.14           H  
ATOM   2902  HH  TYR A1235      -5.250  67.792 103.132  1.00 23.42           H  
ATOM   2903  N   SER A1236      -5.936  76.746 102.828  1.00 39.24           N  
ATOM   2904  CA  SER A1236      -6.060  78.173 103.148  1.00 41.75           C  
ATOM   2905  C   SER A1236      -6.494  78.318 104.596  1.00 42.04           C  
ATOM   2906  O   SER A1236      -7.079  77.476 105.293  1.00 43.49           O  
ATOM   2907  CB  SER A1236      -7.120  78.864 102.289  1.00 42.04           C  
ATOM   2908  OG  SER A1236      -7.140  80.272 102.525  1.00 46.18           O  
ATOM   2909  H   SER A1236      -6.798  76.246 102.661  1.00 39.24           H  
ATOM   2910  HA  SER A1236      -5.091  78.672 103.036  1.00 41.75           H  
ATOM   2911  HB2 SER A1236      -8.115  78.463 102.502  1.00 42.04           H  
ATOM   2912  HB3 SER A1236      -6.912  78.708 101.226  1.00 42.04           H  
ATOM   2913  HG  SER A1236      -7.956  80.462 103.035  1.00 46.18           H  
ATOM   2914  N   VAL A1237      -6.386  79.614 105.199  1.00  0.00           N  
ATOM   2915  CA  VAL A1237      -6.745  79.860 106.598  1.00  0.00           C  
ATOM   2916  C   VAL A1237      -8.287  79.965 106.677  1.00  0.00           C  
ATOM   2917  O   VAL A1237      -8.957  80.435 105.759  1.00  0.00           O  
ATOM   2918  CB  VAL A1237      -6.010  81.099 107.156  1.00  0.00           C  
ATOM   2919  CG1 VAL A1237      -6.522  82.425 106.585  1.00  0.00           C  
ATOM   2920  CG2 VAL A1237      -6.051  81.144 108.686  1.00  0.00           C  
ATOM   2921  H   VAL A1237      -6.152  80.399 104.608  1.00  0.00           H  
ATOM   2922  HA  VAL A1237      -6.431  78.985 107.167  1.00  0.00           H  
ATOM   2923  HB  VAL A1237      -4.953  81.010 106.869  1.00  0.00           H  
ATOM   2924 HG11 VAL A1237      -6.505  82.426 105.491  1.00  0.00           H  
ATOM   2925 HG12 VAL A1237      -7.544  82.635 106.913  1.00  0.00           H  
ATOM   2926 HG13 VAL A1237      -5.892  83.254 106.924  1.00  0.00           H  
ATOM   2927 HG21 VAL A1237      -7.066  81.304 109.062  1.00  0.00           H  
ATOM   2928 HG22 VAL A1237      -5.667  80.212 109.114  1.00  0.00           H  
ATOM   2929 HG23 VAL A1237      -5.426  81.961 109.062  1.00  0.00           H  
ATOM   2930  N   HIS A1238      -8.841  79.541 107.862  1.00  0.00           N  
ATOM   2931  CA  HIS A1238     -10.270  79.687 108.126  1.00  0.00           C  
ATOM   2932  C   HIS A1238     -10.547  79.816 109.640  1.00  0.00           C  
ATOM   2933  O   HIS A1238      -9.860  79.295 110.518  1.00  0.00           O  
ATOM   2934  CB  HIS A1238     -11.097  78.558 107.492  1.00  0.00           C  
ATOM   2935  CG  HIS A1238     -12.133  79.062 106.532  1.00  0.00           C  
ATOM   2936  CD2 HIS A1238     -13.482  78.805 106.434  1.00  0.00           C  
ATOM   2937  NE2 HIS A1238     -13.954  79.483 105.376  1.00  0.00           N  
ATOM   2938  CE1 HIS A1238     -12.977  80.176 104.770  1.00  0.00           C  
ATOM   2939  ND1 HIS A1238     -11.815  79.908 105.498  1.00  0.00           N  
ATOM   2940  H   HIS A1238      -8.247  79.126 108.566  1.00  0.00           H  
ATOM   2941  HA  HIS A1238     -10.546  80.658 107.695  1.00  0.00           H  
ATOM   2942  HB2 HIS A1238     -11.595  77.970 108.269  1.00  0.00           H  
ATOM   2943  HB3 HIS A1238     -10.449  77.860 106.946  1.00  0.00           H  
ATOM   2944  HD1 HIS A1238     -10.832  80.300 105.284  1.00  0.00           H  
ATOM   2945  HD2 HIS A1238     -14.058  78.170 107.092  1.00  0.00           H  
ATOM   2946  HE1 HIS A1238     -13.070  80.810 103.901  1.00  0.00           H  
ATOM   2947  N   ASN A1239     -11.604  80.664 109.926  1.00  0.00           N  
ATOM   2948  CA  ASN A1239     -11.707  81.331 111.222  1.00  0.00           C  
ATOM   2949  C   ASN A1239     -12.100  80.418 112.389  1.00  0.00           C  
ATOM   2950  O   ASN A1239     -11.438  80.379 113.425  1.00  0.00           O  
ATOM   2951  CB  ASN A1239     -12.678  82.516 111.185  1.00  0.00           C  
ATOM   2952  CG  ASN A1239     -12.095  83.686 110.424  1.00  0.00           C  
ATOM   2953  OD1 ASN A1239     -11.194  83.554 109.596  1.00  0.00           O  
ATOM   2954  ND2 ASN A1239     -12.658  84.871 110.679  1.00  0.00           N  
ATOM   2955  H   ASN A1239     -12.234  80.933 109.184  1.00  0.00           H  
ATOM   2956  HA  ASN A1239     -10.697  81.696 111.457  1.00  0.00           H  
ATOM   2957  HB2 ASN A1239     -13.625  82.238 110.707  1.00  0.00           H  
ATOM   2958  HB3 ASN A1239     -12.909  82.849 112.205  1.00  0.00           H  
ATOM   2959 HD21 ASN A1239     -12.354  85.693 110.178  1.00  0.00           H  
ATOM   2960 HD22 ASN A1239     -13.390  84.942 111.370  1.00  0.00           H  
ATOM   2961  N   LYS A1240     -13.282  79.726 112.270  1.00  0.00           N  
ATOM   2962  CA  LYS A1240     -13.859  78.970 113.394  1.00  0.00           C  
ATOM   2963  C   LYS A1240     -13.159  77.590 113.514  1.00  0.00           C  
ATOM   2964  O   LYS A1240     -13.760  76.518 113.491  1.00  0.00           O  
ATOM   2965  CB  LYS A1240     -15.379  78.800 113.266  1.00  0.00           C  
ATOM   2966  CG  LYS A1240     -16.125  80.114 113.016  1.00  0.00           C  
ATOM   2967  CD  LYS A1240     -17.644  79.936 112.931  1.00  0.00           C  
ATOM   2968  CE  LYS A1240     -18.145  78.983 111.850  1.00  0.00           C  
ATOM   2969  NZ  LYS A1240     -17.719  79.421 110.509  1.00  0.00           N1+
ATOM   2970  H   LYS A1240     -13.762  79.735 111.381  1.00  0.00           H  
ATOM   2971  HA  LYS A1240     -13.643  79.523 114.318  1.00  0.00           H  
ATOM   2972  HB2 LYS A1240     -15.762  78.337 114.185  1.00  0.00           H  
ATOM   2973  HB3 LYS A1240     -15.598  78.091 112.464  1.00  0.00           H  
ATOM   2974  HG2 LYS A1240     -15.771  80.592 112.097  1.00  0.00           H  
ATOM   2975  HG3 LYS A1240     -15.902  80.812 113.833  1.00  0.00           H  
ATOM   2976  HD2 LYS A1240     -18.098  80.923 112.776  1.00  0.00           H  
ATOM   2977  HD3 LYS A1240     -18.012  79.579 113.901  1.00  0.00           H  
ATOM   2978  HE2 LYS A1240     -19.239  78.968 111.844  1.00  0.00           H  
ATOM   2979  HE3 LYS A1240     -17.782  77.964 111.990  1.00  0.00           H  
ATOM   2980  HZ1 LYS A1240     -17.904  80.407 110.314  1.00  0.00           H  
ATOM   2981  HZ2 LYS A1240     -16.723  79.218 110.294  1.00  0.00           H  
ATOM   2982  HZ3 LYS A1240     -18.280  78.902 109.802  1.00  0.00           H  
ATOM   2983  N   THR A1241     -11.800  77.681 113.718  1.00  0.00           N  
ATOM   2984  CA  THR A1241     -10.912  76.517 113.792  1.00  0.00           C  
ATOM   2985  C   THR A1241      -9.546  76.999 114.317  1.00  0.00           C  
ATOM   2986  O   THR A1241      -8.936  76.374 115.181  1.00  0.00           O  
ATOM   2987  CB  THR A1241     -10.722  75.794 112.432  1.00  0.00           C  
ATOM   2988  CG2 THR A1241      -9.994  74.463 112.595  1.00  0.00           C  
ATOM   2989  OG1 THR A1241     -11.964  75.502 111.772  1.00  0.00           O  
ATOM   2990  H   THR A1241     -11.409  78.598 113.879  1.00  0.00           H  
ATOM   2991  HA  THR A1241     -11.357  75.834 114.526  1.00  0.00           H  
ATOM   2992  HB  THR A1241     -10.152  76.428 111.744  1.00  0.00           H  
ATOM   2993 HG21 THR A1241      -9.004  74.589 113.040  1.00  0.00           H  
ATOM   2994 HG22 THR A1241     -10.575  73.777 113.222  1.00  0.00           H  
ATOM   2995 HG23 THR A1241      -9.875  73.974 111.623  1.00  0.00           H  
ATOM   2996  HG1 THR A1241     -12.649  75.398 112.470  1.00  0.00           H  
ATOM   2997  N   GLY A1242      -9.042  78.132 113.705  1.00  0.00           N  
ATOM   2998  CA  GLY A1242      -7.736  78.666 114.053  1.00  0.00           C  
ATOM   2999  C   GLY A1242      -6.597  77.927 113.352  1.00  0.00           C  
ATOM   3000  O   GLY A1242      -5.451  77.880 113.796  1.00  0.00           O  
ATOM   3001  H   GLY A1242      -9.623  78.610 113.031  1.00  0.00           H  
ATOM   3002  HA2 GLY A1242      -7.592  78.592 115.135  1.00  0.00           H  
ATOM   3003  HA3 GLY A1242      -7.714  79.716 113.747  1.00  0.00           H  
ATOM   3004  N   ALA A1243      -6.882  77.508 112.075  1.00 42.05           N  
ATOM   3005  CA  ALA A1243      -5.950  76.636 111.364  1.00 40.85           C  
ATOM   3006  C   ALA A1243      -6.169  76.827 109.850  1.00 40.12           C  
ATOM   3007  O   ALA A1243      -6.961  77.683 109.427  1.00 39.89           O  
ATOM   3008  CB  ALA A1243      -6.168  75.183 111.776  1.00 40.46           C  
ATOM   3009  H   ALA A1243      -7.685  77.780 111.525  1.00 42.05           H  
ATOM   3010  HA  ALA A1243      -4.922  76.940 111.595  1.00 40.85           H  
ATOM   3011  HB1 ALA A1243      -6.127  75.066 112.864  1.00 40.46           H  
ATOM   3012  HB2 ALA A1243      -7.144  74.822 111.435  1.00 40.46           H  
ATOM   3013  HB3 ALA A1243      -5.407  74.526 111.342  1.00 40.46           H  
ATOM   3014  N   LYS A1244      -5.404  76.073 109.052  1.00 39.12           N  
ATOM   3015  CA  LYS A1244      -5.591  76.035 107.616  1.00 38.69           C  
ATOM   3016  C   LYS A1244      -6.453  74.822 107.221  1.00 36.85           C  
ATOM   3017  O   LYS A1244      -6.249  73.691 107.688  1.00 37.60           O  
ATOM   3018  CB  LYS A1244      -4.280  75.992 106.827  1.00 39.14           C  
ATOM   3019  CG  LYS A1244      -3.358  77.196 107.066  1.00 41.15           C  
ATOM   3020  CD  LYS A1244      -2.534  77.563 105.822  1.00 42.43           C  
ATOM   3021  CE  LYS A1244      -1.658  76.429 105.297  1.00 43.79           C  
ATOM   3022  NZ  LYS A1244      -1.341  76.662 103.877  1.00 43.56           N1+
ATOM   3023  H   LYS A1244      -4.685  75.512 109.486  1.00 39.12           H  
ATOM   3024  HA  LYS A1244      -6.134  76.933 107.338  1.00 38.69           H  
ATOM   3025  HB2 LYS A1244      -3.733  75.069 107.060  1.00 39.14           H  
ATOM   3026  HB3 LYS A1244      -4.535  75.941 105.763  1.00 39.14           H  
ATOM   3027  HG2 LYS A1244      -3.952  78.076 107.343  1.00 41.15           H  
ATOM   3028  HG3 LYS A1244      -2.690  76.985 107.908  1.00 41.15           H  
ATOM   3029  HD2 LYS A1244      -1.900  78.427 106.056  1.00 42.43           H  
ATOM   3030  HD3 LYS A1244      -3.232  77.904 105.048  1.00 42.43           H  
ATOM   3031  HE2 LYS A1244      -2.156  75.459 105.336  1.00 43.79           H  
ATOM   3032  HE3 LYS A1244      -0.710  76.362 105.838  1.00 43.79           H  
ATOM   3033  HZ1 LYS A1244      -2.212  76.826 103.326  1.00 43.56           H  
ATOM   3034  HZ2 LYS A1244      -0.700  77.435 103.682  1.00 43.56           H  
ATOM   3035  HZ3 LYS A1244      -0.965  75.798 103.436  1.00 43.56           H  
ATOM   3036  N   LEU A1245      -7.367  75.043 106.280  1.00 34.31           N  
ATOM   3037  CA  LEU A1245      -8.347  74.067 105.810  1.00 31.46           C  
ATOM   3038  C   LEU A1245      -8.392  74.092 104.248  1.00 28.75           C  
ATOM   3039  O   LEU A1245      -8.069  75.114 103.624  1.00 28.19           O  
ATOM   3040  CB  LEU A1245      -9.736  74.395 106.376  1.00 31.93           C  
ATOM   3041  CG  LEU A1245      -9.914  74.160 107.889  1.00 33.97           C  
ATOM   3042  CD1 LEU A1245     -11.337  74.550 108.299  1.00 37.57           C  
ATOM   3043  CD2 LEU A1245      -9.660  72.707 108.296  1.00 33.32           C  
ATOM   3044  H   LEU A1245      -7.409  75.940 105.817  1.00 34.31           H  
ATOM   3045  HA  LEU A1245      -8.018  73.075 106.125  1.00 31.46           H  
ATOM   3046  HB2 LEU A1245      -9.976  75.442 106.147  1.00 31.93           H  
ATOM   3047  HB3 LEU A1245     -10.486  73.801 105.851  1.00 31.93           H  
ATOM   3048  HG  LEU A1245      -9.217  74.804 108.440  1.00 33.97           H  
ATOM   3049 HD11 LEU A1245     -11.547  75.592 108.043  1.00 37.57           H  
ATOM   3050 HD12 LEU A1245     -12.082  73.923 107.797  1.00 37.57           H  
ATOM   3051 HD13 LEU A1245     -11.475  74.434 109.377  1.00 37.57           H  
ATOM   3052 HD21 LEU A1245     -10.280  72.018 107.712  1.00 33.32           H  
ATOM   3053 HD22 LEU A1245      -8.614  72.425 108.155  1.00 33.32           H  
ATOM   3054 HD23 LEU A1245      -9.893  72.553 109.355  1.00 33.32           H  
ATOM   3055  N   PRO A1246      -8.804  72.950 103.632  1.00 26.33           N  
ATOM   3056  CA  PRO A1246      -8.839  72.827 102.169  1.00 24.41           C  
ATOM   3057  C   PRO A1246     -10.105  73.487 101.554  1.00 23.23           C  
ATOM   3058  O   PRO A1246     -10.929  72.840 100.897  1.00 21.68           O  
ATOM   3059  CB  PRO A1246      -8.795  71.318 101.950  1.00 24.15           C  
ATOM   3060  CG  PRO A1246      -9.610  70.780 103.119  1.00 25.10           C  
ATOM   3061  CD  PRO A1246      -9.207  71.693 104.264  1.00 25.53           C  
ATOM   3062  HA  PRO A1246      -7.966  73.316 101.725  1.00 24.41           H  
ATOM   3063  HB2 PRO A1246      -9.184  70.996 100.984  1.00 24.15           H  
ATOM   3064  HB3 PRO A1246      -7.760  70.963 102.035  1.00 24.15           H  
ATOM   3065  HG2 PRO A1246      -9.410  69.730 103.341  1.00 25.10           H  
ATOM   3066  HG3 PRO A1246     -10.680  70.878 102.912  1.00 25.10           H  
ATOM   3067  HD2 PRO A1246      -8.346  71.286 104.802  1.00 25.53           H  
ATOM   3068  HD3 PRO A1246     -10.021  71.847 104.974  1.00 25.53           H  
ATOM   3069  N   VAL A1247     -10.193  74.806 101.699  1.00 21.75           N  
ATOM   3070  CA  VAL A1247     -11.425  75.563 101.414  1.00 21.59           C  
ATOM   3071  C   VAL A1247     -12.015  75.384  99.991  1.00 19.62           C  
ATOM   3072  O   VAL A1247     -13.208  75.548  99.782  1.00 19.98           O  
ATOM   3073  CB  VAL A1247     -11.277  77.072 101.726  1.00 21.80           C  
ATOM   3074  CG1 VAL A1247     -10.940  77.321 103.197  1.00 23.98           C  
ATOM   3075  CG2 VAL A1247     -10.265  77.774 100.821  1.00 23.51           C  
ATOM   3076  H   VAL A1247      -9.423  75.311 102.115  1.00 21.75           H  
ATOM   3077  HA  VAL A1247     -12.181  75.147 102.086  1.00 21.59           H  
ATOM   3078  HB  VAL A1247     -12.248  77.551 101.544  1.00 21.80           H  
ATOM   3079 HG11 VAL A1247     -11.696  76.877 103.853  1.00 23.98           H  
ATOM   3080 HG12 VAL A1247      -9.964  76.915 103.476  1.00 23.98           H  
ATOM   3081 HG13 VAL A1247     -10.907  78.395 103.395  1.00 23.98           H  
ATOM   3082 HG21 VAL A1247      -9.295  77.267 100.820  1.00 23.51           H  
ATOM   3083 HG22 VAL A1247     -10.629  77.813  99.792  1.00 23.51           H  
ATOM   3084 HG23 VAL A1247     -10.108  78.810 101.139  1.00 23.51           H  
ATOM   3085  N   LYS A1248     -11.163  75.099  99.028  1.00 19.71           N  
ATOM   3086  CA  LYS A1248     -11.578  74.952  97.626  1.00 19.14           C  
ATOM   3087  C   LYS A1248     -12.003  73.498  97.278  1.00 17.85           C  
ATOM   3088  O   LYS A1248     -12.361  73.200  96.151  1.00 17.49           O  
ATOM   3089  CB  LYS A1248     -10.477  75.475  96.691  1.00 17.81           C  
ATOM   3090  CG  LYS A1248     -10.517  77.006  96.623  1.00 20.04           C  
ATOM   3091  CD  LYS A1248      -9.389  77.599  95.780  1.00 18.66           C  
ATOM   3092  CE  LYS A1248      -9.541  79.115  95.712  1.00 20.77           C  
ATOM   3093  NZ  LYS A1248      -8.628  79.670  94.710  1.00 21.90           N1+
ATOM   3094  H   LYS A1248     -10.194  74.926  99.254  1.00 19.71           H  
ATOM   3095  HA  LYS A1248     -12.491  75.542  97.473  1.00 19.14           H  
ATOM   3096  HB2 LYS A1248      -9.492  75.148  97.043  1.00 17.81           H  
ATOM   3097  HB3 LYS A1248     -10.597  75.069  95.682  1.00 17.81           H  
ATOM   3098  HG2 LYS A1248     -11.482  77.316  96.204  1.00 20.04           H  
ATOM   3099  HG3 LYS A1248     -10.459  77.426  97.631  1.00 20.04           H  
ATOM   3100  HD2 LYS A1248      -9.407  77.163  94.779  1.00 18.66           H  
ATOM   3101  HD3 LYS A1248      -8.418  77.342  96.219  1.00 18.66           H  
ATOM   3102  HE2 LYS A1248      -9.277  79.562  96.673  1.00 20.77           H  
ATOM   3103  HE3 LYS A1248     -10.552  79.412  95.419  1.00 20.77           H  
ATOM   3104  HZ1 LYS A1248      -7.635  79.566  94.906  1.00 21.90           H  
ATOM   3105  HZ2 LYS A1248      -8.817  79.294  93.758  1.00 21.90           H  
ATOM   3106  HZ3 LYS A1248      -8.819  80.688  94.579  1.00 21.90           H  
ATOM   3107  N   TRP A1249     -11.951  72.635  98.291  1.00 17.60           N  
ATOM   3108  CA  TRP A1249     -12.410  71.244  98.246  1.00 16.75           C  
ATOM   3109  C   TRP A1249     -13.564  71.023  99.263  1.00 16.31           C  
ATOM   3110  O   TRP A1249     -14.035  69.877  99.423  1.00 15.92           O  
ATOM   3111  CB  TRP A1249     -11.279  70.261  98.604  1.00 15.17           C  
ATOM   3112  CG  TRP A1249     -10.263  70.023  97.522  1.00 14.93           C  
ATOM   3113  CD1 TRP A1249     -10.199  68.879  96.752  1.00 15.93           C  
ATOM   3114  CD2 TRP A1249      -9.189  70.844  97.131  1.00 12.92           C  
ATOM   3115  NE1 TRP A1249      -9.091  68.961  95.900  1.00 16.91           N  
ATOM   3116  CE2 TRP A1249      -8.468  70.155  96.120  1.00 14.51           C  
ATOM   3117  CE3 TRP A1249      -8.728  72.104  97.562  1.00 12.27           C  
ATOM   3118  CZ2 TRP A1249      -7.335  70.708  95.500  1.00 14.60           C  
ATOM   3119  CZ3 TRP A1249      -7.609  72.646  96.947  1.00 16.41           C  
ATOM   3120  CH2 TRP A1249      -6.923  71.942  95.935  1.00 17.21           C  
ATOM   3121  H   TRP A1249     -11.559  72.950  99.167  1.00 17.60           H  
ATOM   3122  HA  TRP A1249     -12.815  71.025  97.253  1.00 16.75           H  
ATOM   3123  HB2 TRP A1249     -10.760  70.603  99.505  1.00 15.17           H  
ATOM   3124  HB3 TRP A1249     -11.704  69.285  98.874  1.00 15.17           H  
ATOM   3125  HD1 TRP A1249     -10.893  68.053  96.798  1.00 15.93           H  
ATOM   3126  HE1 TRP A1249      -8.802  68.257  95.236  1.00 16.91           H  
ATOM   3127  HE3 TRP A1249      -9.234  72.636  98.354  1.00 12.27           H  
ATOM   3128  HZ2 TRP A1249      -6.811  70.184  94.715  1.00 14.60           H  
ATOM   3129  HZ3 TRP A1249      -7.258  73.622  97.248  1.00 16.41           H  
ATOM   3130  HH2 TRP A1249      -6.046  72.388  95.490  1.00 17.21           H  
ATOM   3131  N   MET A1250     -13.956  72.075  99.959  1.00 17.22           N  
ATOM   3132  CA  MET A1250     -14.927  71.996 101.044  1.00 17.88           C  
ATOM   3133  C   MET A1250     -16.361  72.269 100.556  1.00 17.60           C  
ATOM   3134  O   MET A1250     -16.602  73.014  99.603  1.00 17.58           O  
ATOM   3135  CB  MET A1250     -14.593  72.964 102.191  1.00 16.52           C  
ATOM   3136  CG  MET A1250     -13.574  72.341 103.139  1.00 17.97           C  
ATOM   3137  SD  MET A1250     -12.905  73.512 104.363  1.00 20.91           S  
ATOM   3138  CE  MET A1250     -14.384  73.860 105.337  1.00 18.59           C  
ATOM   3139  H   MET A1250     -13.583  72.986  99.734  1.00 17.22           H  
ATOM   3140  HA  MET A1250     -14.914  70.967 101.429  1.00 17.88           H  
ATOM   3141  HB2 MET A1250     -15.503  73.196 102.757  1.00 16.52           H  
ATOM   3142  HB3 MET A1250     -14.224  73.911 101.783  1.00 16.52           H  
ATOM   3143  HG2 MET A1250     -12.725  71.950 102.573  1.00 17.97           H  
ATOM   3144  HG3 MET A1250     -14.023  71.496 103.665  1.00 17.97           H  
ATOM   3145  HE1 MET A1250     -15.152  74.319 104.716  1.00 18.59           H  
ATOM   3146  HE2 MET A1250     -14.765  72.942 105.787  1.00 18.59           H  
ATOM   3147  HE3 MET A1250     -14.130  74.558 106.140  1.00 18.59           H  
ATOM   3148  N   ALA A1251     -17.297  71.666 101.289  1.00 18.18           N  
ATOM   3149  CA  ALA A1251     -18.716  71.816 101.031  1.00 19.66           C  
ATOM   3150  C   ALA A1251     -19.293  73.127 101.618  1.00 21.05           C  
ATOM   3151  O   ALA A1251     -18.712  73.739 102.528  1.00 20.45           O  
ATOM   3152  CB  ALA A1251     -19.484  70.619 101.567  1.00 18.08           C  
ATOM   3153  H   ALA A1251     -17.015  71.057 102.044  1.00 18.18           H  
ATOM   3154  HA  ALA A1251     -18.837  71.875  99.950  1.00 19.66           H  
ATOM   3155  HB1 ALA A1251     -19.027  69.679 101.247  1.00 18.08           H  
ATOM   3156  HB2 ALA A1251     -19.504  70.624 102.662  1.00 18.08           H  
ATOM   3157  HB3 ALA A1251     -20.517  70.627 101.211  1.00 18.08           H  
ATOM   3158  N   LEU A1252     -20.436  73.500 101.063  1.00 22.38           N  
ATOM   3159  CA  LEU A1252     -21.147  74.716 101.446  1.00 23.13           C  
ATOM   3160  C   LEU A1252     -21.512  74.732 102.946  1.00 21.96           C  
ATOM   3161  O   LEU A1252     -21.400  75.754 103.601  1.00 22.15           O  
ATOM   3162  CB  LEU A1252     -22.394  74.875 100.564  1.00 23.08           C  
ATOM   3163  CG  LEU A1252     -23.238  76.131 100.838  1.00 24.81           C  
ATOM   3164  CD1 LEU A1252     -22.435  77.422 100.704  1.00 24.54           C  
ATOM   3165  CD2 LEU A1252     -24.441  76.165  99.894  1.00 25.64           C  
ATOM   3166  H   LEU A1252     -20.776  72.971 100.273  1.00 22.38           H  
ATOM   3167  HA  LEU A1252     -20.445  75.539 101.272  1.00 23.13           H  
ATOM   3168  HB2 LEU A1252     -22.079  74.883  99.513  1.00 23.08           H  
ATOM   3169  HB3 LEU A1252     -23.034  73.989 100.682  1.00 23.08           H  
ATOM   3170  HG  LEU A1252     -23.633  76.071 101.857  1.00 24.81           H  
ATOM   3171 HD11 LEU A1252     -21.603  77.463 101.412  1.00 24.54           H  
ATOM   3172 HD12 LEU A1252     -22.029  77.538  99.693  1.00 24.54           H  
ATOM   3173 HD13 LEU A1252     -23.071  78.284 100.920  1.00 24.54           H  
ATOM   3174 HD21 LEU A1252     -24.127  76.224  98.847  1.00 25.64           H  
ATOM   3175 HD22 LEU A1252     -25.051  75.264 100.018  1.00 25.64           H  
ATOM   3176 HD23 LEU A1252     -25.080  77.028 100.107  1.00 25.64           H  
ATOM   3177  N   GLU A1253     -21.963  73.595 103.469  1.00 22.36           N  
ATOM   3178  CA  GLU A1253     -22.331  73.496 104.871  1.00 22.56           C  
ATOM   3179  C   GLU A1253     -21.058  73.606 105.746  1.00 23.76           C  
ATOM   3180  O   GLU A1253     -21.090  74.066 106.876  1.00 25.44           O  
ATOM   3181  CB  GLU A1253     -23.167  72.253 105.218  1.00 21.62           C  
ATOM   3182  CG  GLU A1253     -22.514  70.879 105.029  1.00 20.95           C  
ATOM   3183  CD  GLU A1253     -22.427  70.361 103.615  1.00 21.61           C  
ATOM   3184  OE1 GLU A1253     -22.627  71.183 102.657  1.00 19.29           O  
ATOM   3185  OE2 GLU A1253     -22.169  69.146 103.432  1.00 18.56           O1-
ATOM   3186  H   GLU A1253     -22.024  72.771 102.888  1.00 22.36           H  
ATOM   3187  HA  GLU A1253     -22.934  74.384 105.103  1.00 22.56           H  
ATOM   3188  HB2 GLU A1253     -23.454  72.332 106.275  1.00 21.62           H  
ATOM   3189  HB3 GLU A1253     -24.101  72.286 104.642  1.00 21.62           H  
ATOM   3190  HG2 GLU A1253     -23.119  70.149 105.584  1.00 20.95           H  
ATOM   3191  HG3 GLU A1253     -21.516  70.849 105.477  1.00 20.95           H  
ATOM   3192  N   SER A1254     -19.959  73.037 105.255  1.00 23.38           N  
ATOM   3193  CA  SER A1254     -18.684  72.995 105.966  1.00 23.13           C  
ATOM   3194  C   SER A1254     -17.952  74.340 105.967  1.00 24.38           C  
ATOM   3195  O   SER A1254     -17.269  74.641 106.931  1.00 24.43           O  
ATOM   3196  CB  SER A1254     -17.754  71.917 105.408  1.00 21.46           C  
ATOM   3197  OG  SER A1254     -18.379  70.635 105.467  1.00 22.06           O  
ATOM   3198  H   SER A1254     -20.014  72.540 104.378  1.00 23.38           H  
ATOM   3199  HA  SER A1254     -18.928  72.768 107.009  1.00 23.13           H  
ATOM   3200  HB2 SER A1254     -16.822  71.865 105.979  1.00 21.46           H  
ATOM   3201  HB3 SER A1254     -17.494  72.112 104.364  1.00 21.46           H  
ATOM   3202  HG  SER A1254     -18.562  70.474 106.422  1.00 22.06           H  
ATOM   3203  N   LEU A1255     -18.066  75.094 104.877  1.00 25.19           N  
ATOM   3204  CA  LEU A1255     -17.462  76.428 104.813  1.00 27.78           C  
ATOM   3205  C   LEU A1255     -18.161  77.328 105.855  1.00 29.33           C  
ATOM   3206  O   LEU A1255     -17.539  78.106 106.559  1.00 30.48           O  
ATOM   3207  CB  LEU A1255     -17.602  77.035 103.413  1.00 26.83           C  
ATOM   3208  CG  LEU A1255     -16.599  76.452 102.400  1.00 26.98           C  
ATOM   3209  CD1 LEU A1255     -17.046  76.758 100.970  1.00 22.35           C  
ATOM   3210  CD2 LEU A1255     -15.189  77.000 102.629  1.00 21.07           C  
ATOM   3211  H   LEU A1255     -18.560  74.720 104.080  1.00 25.19           H  
ATOM   3212  HA  LEU A1255     -16.414  76.345 105.121  1.00 27.78           H  
ATOM   3213  HB2 LEU A1255     -18.627  76.872 103.052  1.00 26.83           H  
ATOM   3214  HB3 LEU A1255     -17.469  78.123 103.468  1.00 26.83           H  
ATOM   3215  HG  LEU A1255     -16.565  75.363 102.508  1.00 26.98           H  
ATOM   3216 HD11 LEU A1255     -18.030  76.322 100.768  1.00 22.35           H  
ATOM   3217 HD12 LEU A1255     -17.112  77.835 100.794  1.00 22.35           H  
ATOM   3218 HD13 LEU A1255     -16.342  76.338 100.244  1.00 22.35           H  
ATOM   3219 HD21 LEU A1255     -15.167  78.091 102.542  1.00 21.07           H  
ATOM   3220 HD22 LEU A1255     -14.806  76.732 103.618  1.00 21.07           H  
ATOM   3221 HD23 LEU A1255     -14.496  76.589 101.890  1.00 21.07           H  
ATOM   3222  N   GLN A1256     -19.470  77.217 105.924  1.00 31.83           N  
ATOM   3223  CA  GLN A1256     -20.250  78.056 106.821  1.00 33.79           C  
ATOM   3224  C   GLN A1256     -20.045  77.561 108.272  1.00 35.46           C  
ATOM   3225  O   GLN A1256     -19.677  78.324 109.150  1.00 36.59           O  
ATOM   3226  CB  GLN A1256     -21.731  78.057 106.445  1.00 33.05           C  
ATOM   3227  CG  GLN A1256     -21.984  78.862 105.170  1.00 33.45           C  
ATOM   3228  CD  GLN A1256     -23.430  78.743 104.756  1.00 34.94           C  
ATOM   3229  OE1 GLN A1256     -24.255  79.610 104.983  1.00 36.68           O  
ATOM   3230  NE2 GLN A1256     -23.746  77.597 104.147  1.00 35.99           N  
ATOM   3231  H   GLN A1256     -19.934  76.518 105.363  1.00 31.83           H  
ATOM   3232  HA  GLN A1256     -19.854  79.079 106.773  1.00 33.79           H  
ATOM   3233  HB2 GLN A1256     -22.093  77.027 106.324  1.00 33.05           H  
ATOM   3234  HB3 GLN A1256     -22.323  78.490 107.262  1.00 33.05           H  
ATOM   3235  HG2 GLN A1256     -21.352  78.511 104.346  1.00 33.45           H  
ATOM   3236  HG3 GLN A1256     -21.751  79.921 105.328  1.00 33.45           H  
ATOM   3237 HE21 GLN A1256     -23.033  76.902 103.977  1.00 35.99           H  
ATOM   3238 HE22 GLN A1256     -24.698  77.424 103.858  1.00 35.99           H  
ATOM   3239  N   THR A1257     -20.351  76.288 108.521  1.00 37.05           N  
ATOM   3240  CA  THR A1257     -20.396  75.733 109.878  1.00 38.44           C  
ATOM   3241  C   THR A1257     -18.981  75.451 110.406  1.00 40.14           C  
ATOM   3242  O   THR A1257     -18.719  75.553 111.628  1.00 40.48           O  
ATOM   3243  CB  THR A1257     -21.217  74.425 109.957  1.00 38.34           C  
ATOM   3244  OG1 THR A1257     -22.417  74.526 109.185  1.00 37.17           O  
ATOM   3245  CG2 THR A1257     -21.646  74.103 111.385  1.00 36.84           C  
ATOM   3246  H   THR A1257     -20.596  75.700 107.736  1.00 37.05           H  
ATOM   3247  HA  THR A1257     -20.849  76.503 110.516  1.00 38.44           H  
ATOM   3248  HB  THR A1257     -20.644  73.578 109.564  1.00 38.34           H  
ATOM   3249 HG21 THR A1257     -20.790  73.961 112.048  1.00 36.84           H  
ATOM   3250 HG22 THR A1257     -22.277  74.900 111.794  1.00 36.84           H  
ATOM   3251 HG23 THR A1257     -22.249  73.188 111.402  1.00 36.84           H  
ATOM   3252  HG1 THR A1257     -22.163  74.339 108.257  1.00 37.17           H  
ATOM   3253  N   GLN A1258     -18.078  74.987 109.550  1.00 40.82           N  
ATOM   3254  CA  GLN A1258     -16.777  74.414 109.926  1.00 41.35           C  
ATOM   3255  C   GLN A1258     -16.971  73.118 110.729  1.00 40.34           C  
ATOM   3256  O   GLN A1258     -16.320  72.829 111.763  1.00 41.54           O  
ATOM   3257  CB  GLN A1258     -15.805  75.441 110.500  1.00 41.17           C  
ATOM   3258  CG  GLN A1258     -15.448  76.468 109.420  1.00 43.25           C  
ATOM   3259  CD  GLN A1258     -14.572  77.571 109.948  1.00 44.18           C  
ATOM   3260  NE2 GLN A1258     -13.382  77.331 110.242  1.00 48.22           N  
ATOM   3261  OE1 GLN A1258     -15.112  78.791 110.070  1.00 46.93           O  
ATOM   3262  H   GLN A1258     -18.227  75.087 108.556  1.00 40.82           H  
ATOM   3263  HA  GLN A1258     -16.330  74.052 108.991  1.00 41.35           H  
ATOM   3264  HB2 GLN A1258     -16.224  75.943 111.378  1.00 41.17           H  
ATOM   3265  HB3 GLN A1258     -14.892  74.940 110.844  1.00 41.17           H  
ATOM   3266  HG2 GLN A1258     -16.350  76.932 109.004  1.00 43.25           H  
ATOM   3267  HG3 GLN A1258     -14.924  75.980 108.589  1.00 43.25           H  
ATOM   3268 HE21 GLN A1258     -12.788  78.071 110.587  1.00 48.22           H  
ATOM   3269 HE22 GLN A1258     -13.014  76.396 110.136  1.00 48.22           H  
ATOM   3270  N   LYS A1259     -17.858  72.271 110.183  1.00 38.55           N  
ATOM   3271  CA  LYS A1259     -18.024  70.880 110.583  1.00 36.87           C  
ATOM   3272  C   LYS A1259     -18.205  70.076 109.277  1.00 35.19           C  
ATOM   3273  O   LYS A1259     -18.572  70.636 108.218  1.00 35.84           O  
ATOM   3274  CB  LYS A1259     -19.229  70.698 111.516  1.00 37.04           C  
ATOM   3275  CG  LYS A1259     -19.045  71.431 112.849  1.00 36.91           C  
ATOM   3276  CD  LYS A1259     -20.234  71.237 113.789  1.00 36.93           C  
ATOM   3277  CE  LYS A1259     -20.060  72.083 115.044  1.00 36.96           C  
ATOM   3278  NZ  LYS A1259     -21.232  71.882 115.931  1.00 36.95           N1+
ATOM   3279  H   LYS A1259     -18.481  72.585 109.453  1.00 38.55           H  
ATOM   3280  HA  LYS A1259     -17.107  70.534 111.075  1.00 36.87           H  
ATOM   3281  HB2 LYS A1259     -20.138  71.062 111.021  1.00 37.04           H  
ATOM   3282  HB3 LYS A1259     -19.387  69.630 111.710  1.00 37.04           H  
ATOM   3283  HG2 LYS A1259     -18.131  71.076 113.340  1.00 36.91           H  
ATOM   3284  HG3 LYS A1259     -18.918  72.504 112.667  1.00 36.91           H  
ATOM   3285  HD2 LYS A1259     -20.324  70.177 114.056  1.00 36.93           H  
ATOM   3286  HD3 LYS A1259     -21.161  71.520 113.276  1.00 36.93           H  
ATOM   3287  HE2 LYS A1259     -20.017  73.152 114.815  1.00 36.96           H  
ATOM   3288  HE3 LYS A1259     -19.174  71.792 115.616  1.00 36.96           H  
ATOM   3289  HZ1 LYS A1259     -22.107  72.155 115.465  1.00 36.95           H  
ATOM   3290  HZ2 LYS A1259     -21.322  70.899 116.218  1.00 36.95           H  
ATOM   3291  HZ3 LYS A1259     -21.147  72.447 116.786  1.00 36.95           H  
ATOM   3292  N   PHE A1260     -17.968  68.769 109.348  1.00 32.20           N  
ATOM   3293  CA  PHE A1260     -17.846  67.883 108.188  1.00 29.03           C  
ATOM   3294  C   PHE A1260     -18.738  66.654 108.448  1.00 26.53           C  
ATOM   3295  O   PHE A1260     -19.009  66.304 109.613  1.00 27.00           O  
ATOM   3296  CB  PHE A1260     -16.397  67.406 108.002  1.00 29.35           C  
ATOM   3297  CG  PHE A1260     -15.388  68.501 107.738  1.00 29.63           C  
ATOM   3298  CD1 PHE A1260     -14.978  68.775 106.456  1.00 28.55           C  
ATOM   3299  CD2 PHE A1260     -14.814  69.211 108.802  1.00 33.51           C  
ATOM   3300  CE1 PHE A1260     -14.011  69.743 106.206  1.00 30.80           C  
ATOM   3301  CE2 PHE A1260     -13.857  70.192 108.565  1.00 31.53           C  
ATOM   3302  CZ  PHE A1260     -13.456  70.453 107.284  1.00 31.19           C  
ATOM   3303  H   PHE A1260     -17.884  68.355 110.265  1.00 32.20           H  
ATOM   3304  HA  PHE A1260     -18.199  68.400 107.291  1.00 29.03           H  
ATOM   3305  HB2 PHE A1260     -16.068  66.847 108.889  1.00 29.35           H  
ATOM   3306  HB3 PHE A1260     -16.354  66.685 107.175  1.00 29.35           H  
ATOM   3307  HD1 PHE A1260     -15.413  68.232 105.631  1.00 28.55           H  
ATOM   3308  HD2 PHE A1260     -15.117  68.994 109.815  1.00 33.51           H  
ATOM   3309  HE1 PHE A1260     -13.690  69.946 105.195  1.00 30.80           H  
ATOM   3310  HE2 PHE A1260     -13.433  70.746 109.390  1.00 31.53           H  
ATOM   3311  HZ  PHE A1260     -12.707  71.210 107.100  1.00 31.19           H  
ATOM   3312  N   THR A1261     -19.144  65.975 107.368  1.00 23.04           N  
ATOM   3313  CA  THR A1261     -19.922  64.737 107.416  1.00 20.28           C  
ATOM   3314  C   THR A1261     -19.505  63.843 106.218  1.00 18.92           C  
ATOM   3315  O   THR A1261     -18.882  64.328 105.261  1.00 17.32           O  
ATOM   3316  CB  THR A1261     -21.445  64.986 107.316  1.00 20.86           C  
ATOM   3317  OG1 THR A1261     -21.775  65.542 106.033  1.00 18.23           O  
ATOM   3318  CG2 THR A1261     -22.008  65.880 108.413  1.00 19.13           C  
ATOM   3319  H   THR A1261     -18.884  66.327 106.458  1.00 23.04           H  
ATOM   3320  HA  THR A1261     -19.690  64.210 108.348  1.00 20.28           H  
ATOM   3321  HB  THR A1261     -21.966  64.024 107.368  1.00 20.86           H  
ATOM   3322 HG21 THR A1261     -21.777  65.484 109.406  1.00 19.13           H  
ATOM   3323 HG22 THR A1261     -21.627  66.904 108.337  1.00 19.13           H  
ATOM   3324 HG23 THR A1261     -23.097  65.953 108.314  1.00 19.13           H  
ATOM   3325  HG1 THR A1261     -21.530  66.490 106.057  1.00 18.23           H  
ATOM   3326  N   THR A1262     -19.942  62.590 106.258  1.00 17.30           N  
ATOM   3327  CA  THR A1262     -19.772  61.651 105.140  1.00 18.12           C  
ATOM   3328  C   THR A1262     -20.611  62.055 103.888  1.00 17.03           C  
ATOM   3329  O   THR A1262     -20.485  61.433 102.814  1.00 14.40           O  
ATOM   3330  CB  THR A1262     -20.135  60.217 105.582  1.00 19.67           C  
ATOM   3331  OG1 THR A1262     -19.889  60.055 106.990  1.00 22.42           O  
ATOM   3332  CG2 THR A1262     -19.373  59.145 104.811  1.00 17.75           C  
ATOM   3333  H   THR A1262     -20.316  62.231 107.124  1.00 17.30           H  
ATOM   3334  HA  THR A1262     -18.715  61.709 104.849  1.00 18.12           H  
ATOM   3335  HB  THR A1262     -21.210  60.052 105.447  1.00 19.67           H  
ATOM   3336 HG21 THR A1262     -19.636  59.145 103.750  1.00 17.75           H  
ATOM   3337 HG22 THR A1262     -18.291  59.289 104.899  1.00 17.75           H  
ATOM   3338 HG23 THR A1262     -19.594  58.156 105.223  1.00 17.75           H  
ATOM   3339  HG1 THR A1262     -18.953  59.764 107.109  1.00 22.42           H  
ATOM   3340  N   LYS A1263     -21.435  63.107 104.022  1.00 15.65           N  
ATOM   3341  CA  LYS A1263     -22.138  63.738 102.910  1.00 16.41           C  
ATOM   3342  C   LYS A1263     -21.386  64.985 102.376  1.00 14.72           C  
ATOM   3343  O   LYS A1263     -21.675  65.467 101.290  1.00 14.40           O  
ATOM   3344  CB  LYS A1263     -23.567  64.143 103.292  1.00 15.44           C  
ATOM   3345  CG  LYS A1263     -24.584  62.996 103.239  1.00 17.59           C  
ATOM   3346  CD  LYS A1263     -24.861  62.499 101.813  1.00 16.38           C  
ATOM   3347  CE  LYS A1263     -26.173  61.728 101.749  1.00 21.24           C  
ATOM   3348  NZ  LYS A1263     -26.485  61.369 100.364  1.00 22.14           N1+
ATOM   3349  H   LYS A1263     -21.533  63.542 104.929  1.00 15.65           H  
ATOM   3350  HA  LYS A1263     -22.154  63.037 102.068  1.00 16.41           H  
ATOM   3351  HB2 LYS A1263     -23.575  64.565 104.304  1.00 15.44           H  
ATOM   3352  HB3 LYS A1263     -23.923  64.943 102.632  1.00 15.44           H  
ATOM   3353  HG2 LYS A1263     -24.251  62.161 103.866  1.00 17.59           H  
ATOM   3354  HG3 LYS A1263     -25.518  63.367 103.678  1.00 17.59           H  
ATOM   3355  HD2 LYS A1263     -24.039  61.854 101.479  1.00 16.38           H  
ATOM   3356  HD3 LYS A1263     -24.892  63.345 101.119  1.00 16.38           H  
ATOM   3357  HE2 LYS A1263     -27.020  62.306 102.126  1.00 21.24           H  
ATOM   3358  HE3 LYS A1263     -26.100  60.792 102.311  1.00 21.24           H  
ATOM   3359  HZ1 LYS A1263     -26.851  62.160  99.795  1.00 22.14           H  
ATOM   3360  HZ2 LYS A1263     -25.678  61.054  99.788  1.00 22.14           H  
ATOM   3361  HZ3 LYS A1263     -27.222  60.666 100.255  1.00 22.14           H  
ATOM   3362  N   SER A1264     -20.501  65.581 103.178  1.00 14.81           N  
ATOM   3363  CA  SER A1264     -19.690  66.727 102.739  1.00 14.50           C  
ATOM   3364  C   SER A1264     -18.502  66.224 101.899  1.00 12.33           C  
ATOM   3365  O   SER A1264     -17.991  66.923 101.053  1.00 11.81           O  
ATOM   3366  CB  SER A1264     -19.189  67.625 103.881  1.00 15.93           C  
ATOM   3367  OG  SER A1264     -18.477  66.924 104.904  1.00 17.44           O  
ATOM   3368  H   SER A1264     -20.365  65.261 104.126  1.00 14.81           H  
ATOM   3369  HA  SER A1264     -20.296  67.338 102.062  1.00 14.50           H  
ATOM   3370  HB2 SER A1264     -20.034  68.106 104.378  1.00 15.93           H  
ATOM   3371  HB3 SER A1264     -18.527  68.410 103.500  1.00 15.93           H  
ATOM   3372  HG  SER A1264     -17.739  66.444 104.473  1.00 17.44           H  
ATOM   3373  N   ASP A1265     -18.031  65.023 102.237  1.00 12.23           N  
ATOM   3374  CA  ASP A1265     -16.904  64.373 101.545  1.00 11.96           C  
ATOM   3375  C   ASP A1265     -17.237  64.126 100.044  1.00 10.64           C  
ATOM   3376  O   ASP A1265     -16.336  63.959  99.212  1.00 11.89           O  
ATOM   3377  CB  ASP A1265     -16.604  63.021 102.168  1.00 10.53           C  
ATOM   3378  CG  ASP A1265     -15.821  63.064 103.446  1.00 10.77           C  
ATOM   3379  OD1 ASP A1265     -15.178  64.082 103.765  1.00 11.69           O  
ATOM   3380  OD2 ASP A1265     -15.808  62.031 104.122  1.00 12.06           O1-
ATOM   3381  H   ASP A1265     -18.403  64.579 103.064  1.00 12.23           H  
ATOM   3382  HA  ASP A1265     -16.052  65.061 101.578  1.00 11.96           H  
ATOM   3383  HB2 ASP A1265     -16.010  62.410 101.475  1.00 10.53           H  
ATOM   3384  HB3 ASP A1265     -17.537  62.471 102.348  1.00 10.53           H  
ATOM   3385  N   VAL A1266     -18.538  64.021  99.766  1.00 10.21           N  
ATOM   3386  CA  VAL A1266     -19.048  63.788  98.409  1.00 11.42           C  
ATOM   3387  C   VAL A1266     -18.705  65.019  97.521  1.00 11.51           C  
ATOM   3388  O   VAL A1266     -18.539  64.911  96.319  1.00 10.62           O  
ATOM   3389  CB  VAL A1266     -20.570  63.514  98.443  1.00 10.51           C  
ATOM   3390  CG1 VAL A1266     -21.172  63.385  97.044  1.00  7.61           C  
ATOM   3391  CG2 VAL A1266     -20.893  62.235  99.224  1.00 10.38           C  
ATOM   3392  H   VAL A1266     -19.194  64.080 100.532  1.00 10.21           H  
ATOM   3393  HA  VAL A1266     -18.507  62.928  97.997  1.00 11.42           H  
ATOM   3394  HB  VAL A1266     -21.072  64.352  98.942  1.00 10.51           H  
ATOM   3395 HG11 VAL A1266     -21.127  64.338  96.514  1.00  7.61           H  
ATOM   3396 HG12 VAL A1266     -20.646  62.630  96.450  1.00  7.61           H  
ATOM   3397 HG13 VAL A1266     -22.228  63.100  97.100  1.00  7.61           H  
ATOM   3398 HG21 VAL A1266     -20.465  61.355  98.733  1.00 10.38           H  
ATOM   3399 HG22 VAL A1266     -20.508  62.278 100.245  1.00 10.38           H  
ATOM   3400 HG23 VAL A1266     -21.977  62.086  99.291  1.00 10.38           H  
ATOM   3401  N   TRP A1267     -18.703  66.202  98.173  1.00 10.78           N  
ATOM   3402  CA  TRP A1267     -18.419  67.472  97.490  1.00 12.64           C  
ATOM   3403  C   TRP A1267     -16.947  67.422  97.024  1.00 11.97           C  
ATOM   3404  O   TRP A1267     -16.616  67.790  95.894  1.00 10.14           O  
ATOM   3405  CB  TRP A1267     -18.633  68.645  98.452  1.00 13.94           C  
ATOM   3406  CG  TRP A1267     -18.737  69.992  97.811  1.00 12.56           C  
ATOM   3407  CD1 TRP A1267     -17.695  70.738  97.286  1.00 13.33           C  
ATOM   3408  CD2 TRP A1267     -19.909  70.804  97.733  1.00 11.66           C  
ATOM   3409  NE1 TRP A1267     -18.167  71.955  96.875  1.00 13.64           N  
ATOM   3410  CE2 TRP A1267     -19.527  72.019  97.129  1.00 12.73           C  
ATOM   3411  CE3 TRP A1267     -21.262  70.615  98.128  1.00 15.35           C  
ATOM   3412  CZ2 TRP A1267     -20.432  73.050  96.878  1.00 14.81           C  
ATOM   3413  CZ3 TRP A1267     -22.205  71.699  97.892  1.00 13.36           C  
ATOM   3414  CH2 TRP A1267     -21.763  72.872  97.250  1.00 15.08           C  
ATOM   3415  H   TRP A1267     -18.915  66.226  99.160  1.00 10.78           H  
ATOM   3416  HA  TRP A1267     -19.069  67.528  96.612  1.00 12.64           H  
ATOM   3417  HB2 TRP A1267     -19.545  68.463  99.035  1.00 13.94           H  
ATOM   3418  HB3 TRP A1267     -17.821  68.692  99.190  1.00 13.94           H  
ATOM   3419  HD1 TRP A1267     -16.669  70.410  97.211  1.00 13.33           H  
ATOM   3420  HE1 TRP A1267     -17.614  72.688  96.455  1.00 13.64           H  
ATOM   3421  HE3 TRP A1267     -21.581  69.692  98.591  1.00 15.35           H  
ATOM   3422  HZ2 TRP A1267     -20.108  73.965  96.405  1.00 14.81           H  
ATOM   3423  HZ3 TRP A1267     -23.234  71.604  98.206  1.00 13.36           H  
ATOM   3424  HH2 TRP A1267     -22.476  73.656  97.040  1.00 15.08           H  
ATOM   3425  N   SER A1268     -16.085  66.993  97.960  1.00 10.38           N  
ATOM   3426  CA  SER A1268     -14.644  66.899  97.756  1.00 12.68           C  
ATOM   3427  C   SER A1268     -14.339  65.795  96.722  1.00 11.13           C  
ATOM   3428  O   SER A1268     -13.412  65.944  95.929  1.00 10.27           O  
ATOM   3429  CB  SER A1268     -13.940  66.616  99.084  1.00 12.55           C  
ATOM   3430  OG  SER A1268     -14.531  67.360 100.152  1.00 14.87           O  
ATOM   3431  H   SER A1268     -16.448  66.758  98.873  1.00 10.38           H  
ATOM   3432  HA  SER A1268     -14.318  67.862  97.345  1.00 12.68           H  
ATOM   3433  HB2 SER A1268     -12.878  66.868  99.033  1.00 12.55           H  
ATOM   3434  HB3 SER A1268     -14.032  65.564  99.355  1.00 12.55           H  
ATOM   3435  HG  SER A1268     -14.389  68.312  99.945  1.00 14.87           H  
ATOM   3436  N   PHE A1269     -15.125  64.717  96.767  1.00 10.74           N  
ATOM   3437  CA  PHE A1269     -15.007  63.626  95.795  1.00  8.78           C  
ATOM   3438  C   PHE A1269     -15.238  64.150  94.358  1.00  9.53           C  
ATOM   3439  O   PHE A1269     -14.605  63.700  93.412  1.00  8.11           O  
ATOM   3440  CB  PHE A1269     -16.005  62.499  96.088  1.00  7.50           C  
ATOM   3441  CG  PHE A1269     -15.896  61.292  95.184  1.00  8.63           C  
ATOM   3442  CD1 PHE A1269     -14.703  60.607  95.031  1.00 10.00           C  
ATOM   3443  CD2 PHE A1269     -17.005  60.886  94.442  1.00 10.88           C  
ATOM   3444  CE1 PHE A1269     -14.611  59.474  94.211  1.00  9.94           C  
ATOM   3445  CE2 PHE A1269     -16.943  59.784  93.609  1.00 12.45           C  
ATOM   3446  CZ  PHE A1269     -15.732  59.065  93.473  1.00  8.83           C  
ATOM   3447  H   PHE A1269     -15.783  64.631  97.528  1.00 10.74           H  
ATOM   3448  HA  PHE A1269     -13.973  63.270  95.858  1.00  8.78           H  
ATOM   3449  HB2 PHE A1269     -15.883  62.153  97.118  1.00  7.50           H  
ATOM   3450  HB3 PHE A1269     -17.025  62.894  96.035  1.00  7.50           H  
ATOM   3451  HD1 PHE A1269     -13.824  60.953  95.554  1.00 10.00           H  
ATOM   3452  HD2 PHE A1269     -17.927  61.442  94.520  1.00 10.88           H  
ATOM   3453  HE1 PHE A1269     -13.685  58.920  94.149  1.00  9.94           H  
ATOM   3454  HE2 PHE A1269     -17.820  59.471  93.062  1.00 12.45           H  
ATOM   3455  HZ  PHE A1269     -15.672  58.215  92.810  1.00  8.83           H  
ATOM   3456  N   GLY A1270     -16.203  65.056  94.204  1.00  9.45           N  
ATOM   3457  CA  GLY A1270     -16.452  65.651  92.906  1.00  8.67           C  
ATOM   3458  C   GLY A1270     -15.245  66.475  92.429  1.00  9.71           C  
ATOM   3459  O   GLY A1270     -14.978  66.578  91.222  1.00  9.05           O  
ATOM   3460  H   GLY A1270     -16.796  65.294  94.986  1.00  9.45           H  
ATOM   3461  HA2 GLY A1270     -16.650  64.855  92.182  1.00  8.67           H  
ATOM   3462  HA3 GLY A1270     -17.325  66.302  92.988  1.00  8.67           H  
ATOM   3463  N   VAL A1271     -14.582  67.146  93.374  1.00  8.89           N  
ATOM   3464  CA  VAL A1271     -13.381  67.919  93.056  1.00 10.74           C  
ATOM   3465  C   VAL A1271     -12.219  66.927  92.786  1.00 10.18           C  
ATOM   3466  O   VAL A1271     -11.382  67.208  91.889  1.00 10.13           O  
ATOM   3467  CB  VAL A1271     -13.026  68.969  94.128  1.00 11.14           C  
ATOM   3468  CG1 VAL A1271     -11.814  69.803  93.697  1.00 11.72           C  
ATOM   3469  CG2 VAL A1271     -14.191  69.932  94.384  1.00 12.92           C  
ATOM   3470  H   VAL A1271     -14.901  67.120  94.332  1.00  8.89           H  
ATOM   3471  HA  VAL A1271     -13.576  68.434  92.106  1.00 10.74           H  
ATOM   3472  HB  VAL A1271     -12.783  68.466  95.071  1.00 11.14           H  
ATOM   3473 HG11 VAL A1271     -10.916  69.188  93.606  1.00 11.72           H  
ATOM   3474 HG12 VAL A1271     -11.991  70.290  92.732  1.00 11.72           H  
ATOM   3475 HG13 VAL A1271     -11.600  70.587  94.432  1.00 11.72           H  
ATOM   3476 HG21 VAL A1271     -14.529  70.404  93.455  1.00 12.92           H  
ATOM   3477 HG22 VAL A1271     -15.040  69.414  94.832  1.00 12.92           H  
ATOM   3478 HG23 VAL A1271     -13.900  70.726  95.078  1.00 12.92           H  
ATOM   3479  N   LEU A1272     -12.155  65.815  93.541  1.00 10.45           N  
ATOM   3480  CA  LEU A1272     -11.137  64.770  93.314  1.00 10.03           C  
ATOM   3481  C   LEU A1272     -11.292  64.257  91.866  1.00  9.75           C  
ATOM   3482  O   LEU A1272     -10.261  64.059  91.139  1.00  9.29           O  
ATOM   3483  CB  LEU A1272     -11.312  63.639  94.342  1.00 10.18           C  
ATOM   3484  CG  LEU A1272     -10.204  62.567  94.388  1.00 12.47           C  
ATOM   3485  CD1 LEU A1272     -10.320  61.783  95.695  1.00  9.70           C  
ATOM   3486  CD2 LEU A1272     -10.274  61.562  93.240  1.00 13.54           C  
ATOM   3487  H   LEU A1272     -12.790  65.703  94.318  1.00 10.45           H  
ATOM   3488  HA  LEU A1272     -10.156  65.245  93.413  1.00 10.03           H  
ATOM   3489  HB2 LEU A1272     -11.373  64.107  95.334  1.00 10.18           H  
ATOM   3490  HB3 LEU A1272     -12.273  63.138  94.190  1.00 10.18           H  
ATOM   3491  HG  LEU A1272      -9.225  63.056  94.365  1.00 12.47           H  
ATOM   3492 HD11 LEU A1272     -10.197  62.440  96.557  1.00  9.70           H  
ATOM   3493 HD12 LEU A1272     -11.298  61.298  95.777  1.00  9.70           H  
ATOM   3494 HD13 LEU A1272      -9.550  61.010  95.759  1.00  9.70           H  
ATOM   3495 HD21 LEU A1272     -11.291  61.181  93.096  1.00 13.54           H  
ATOM   3496 HD22 LEU A1272      -9.935  62.010  92.309  1.00 13.54           H  
ATOM   3497 HD23 LEU A1272      -9.617  60.705  93.425  1.00 13.54           H  
ATOM   3498  N   LEU A1273     -12.520  63.985  91.446  1.00  8.86           N  
ATOM   3499  CA  LEU A1273     -12.765  63.551  90.074  1.00 10.07           C  
ATOM   3500  C   LEU A1273     -12.344  64.651  89.055  1.00  9.81           C  
ATOM   3501  O   LEU A1273     -11.966  64.346  87.932  1.00  9.82           O  
ATOM   3502  CB  LEU A1273     -14.235  63.182  89.845  1.00 11.51           C  
ATOM   3503  CG  LEU A1273     -14.680  61.846  90.472  1.00 16.00           C  
ATOM   3504  CD1 LEU A1273     -16.205  61.727  90.374  1.00 15.20           C  
ATOM   3505  CD2 LEU A1273     -14.032  60.640  89.789  1.00 15.75           C  
ATOM   3506  H   LEU A1273     -13.296  64.034  92.090  1.00  8.86           H  
ATOM   3507  HA  LEU A1273     -12.112  62.694  89.883  1.00 10.07           H  
ATOM   3508  HB2 LEU A1273     -14.867  63.985  90.244  1.00 11.51           H  
ATOM   3509  HB3 LEU A1273     -14.434  63.140  88.766  1.00 11.51           H  
ATOM   3510  HG  LEU A1273     -14.405  61.827  91.532  1.00 16.00           H  
ATOM   3511 HD11 LEU A1273     -16.693  62.524  90.945  1.00 15.20           H  
ATOM   3512 HD12 LEU A1273     -16.542  61.801  89.335  1.00 15.20           H  
ATOM   3513 HD13 LEU A1273     -16.552  60.769  90.772  1.00 15.20           H  
ATOM   3514 HD21 LEU A1273     -14.234  60.636  88.712  1.00 15.75           H  
ATOM   3515 HD22 LEU A1273     -12.949  60.634  89.931  1.00 15.75           H  
ATOM   3516 HD23 LEU A1273     -14.418  59.704  90.207  1.00 15.75           H  
ATOM   3517  N   TRP A1274     -12.508  65.914  89.441  1.00  8.30           N  
ATOM   3518  CA  TRP A1274     -12.082  67.058  88.618  1.00  9.96           C  
ATOM   3519  C   TRP A1274     -10.533  67.151  88.586  1.00  9.70           C  
ATOM   3520  O   TRP A1274      -9.940  67.550  87.588  1.00 10.62           O  
ATOM   3521  CB  TRP A1274     -12.686  68.371  89.134  1.00 10.52           C  
ATOM   3522  CG  TRP A1274     -12.811  69.437  88.089  1.00 12.39           C  
ATOM   3523  CD1 TRP A1274     -13.873  69.627  87.235  1.00 10.87           C  
ATOM   3524  CD2 TRP A1274     -11.856  70.478  87.792  1.00 11.82           C  
ATOM   3525  NE1 TRP A1274     -13.649  70.765  86.463  1.00 11.69           N  
ATOM   3526  CE2 TRP A1274     -12.425  71.292  86.786  1.00 13.60           C  
ATOM   3527  CE3 TRP A1274     -10.576  70.820  88.306  1.00 13.25           C  
ATOM   3528  CZ2 TRP A1274     -11.751  72.409  86.254  1.00 13.86           C  
ATOM   3529  CZ3 TRP A1274      -9.926  71.917  87.792  1.00 14.59           C  
ATOM   3530  CH2 TRP A1274     -10.512  72.710  86.780  1.00 13.14           C  
ATOM   3531  H   TRP A1274     -12.955  66.104  90.327  1.00  8.30           H  
ATOM   3532  HA  TRP A1274     -12.414  66.851  87.593  1.00  9.96           H  
ATOM   3533  HB2 TRP A1274     -13.694  68.182  89.525  1.00 10.52           H  
ATOM   3534  HB3 TRP A1274     -12.106  68.765  89.976  1.00 10.52           H  
ATOM   3535  HD1 TRP A1274     -14.745  68.993  87.173  1.00 10.87           H  
ATOM   3536  HE1 TRP A1274     -14.286  71.141  85.775  1.00 11.69           H  
ATOM   3537  HE3 TRP A1274     -10.122  70.228  89.088  1.00 13.25           H  
ATOM   3538  HZ2 TRP A1274     -12.186  73.005  85.465  1.00 13.86           H  
ATOM   3539  HZ3 TRP A1274      -8.948  72.178  88.169  1.00 14.59           H  
ATOM   3540  HH2 TRP A1274      -9.978  73.572  86.410  1.00 13.14           H  
ATOM   3541  N   GLU A1275      -9.875  66.872  89.712  1.00 10.28           N  
ATOM   3542  CA  GLU A1275      -8.413  66.824  89.782  1.00 10.98           C  
ATOM   3543  C   GLU A1275      -7.914  65.695  88.854  1.00  9.63           C  
ATOM   3544  O   GLU A1275      -6.953  65.871  88.101  1.00  8.96           O  
ATOM   3545  CB  GLU A1275      -7.876  66.570  91.197  1.00  9.60           C  
ATOM   3546  CG  GLU A1275      -8.067  67.750  92.142  1.00 13.03           C  
ATOM   3547  CD  GLU A1275      -7.320  67.465  93.419  1.00 12.70           C  
ATOM   3548  OE1 GLU A1275      -6.208  67.970  93.569  1.00 15.84           O  
ATOM   3549  OE2 GLU A1275      -7.869  66.766  94.304  1.00 11.14           O1-
ATOM   3550  H   GLU A1275     -10.392  66.731  90.568  1.00 10.28           H  
ATOM   3551  HA  GLU A1275      -8.027  67.772  89.387  1.00 10.98           H  
ATOM   3552  HB2 GLU A1275      -8.345  65.680  91.630  1.00  9.60           H  
ATOM   3553  HB3 GLU A1275      -6.804  66.340  91.129  1.00  9.60           H  
ATOM   3554  HG2 GLU A1275      -9.120  67.916  92.373  1.00 13.03           H  
ATOM   3555  HG3 GLU A1275      -7.690  68.673  91.686  1.00 13.03           H  
ATOM   3556  N   LEU A1276      -8.573  64.551  88.904  1.00  9.04           N  
ATOM   3557  CA  LEU A1276      -8.217  63.403  88.069  1.00  9.97           C  
ATOM   3558  C   LEU A1276      -8.386  63.789  86.577  1.00 11.58           C  
ATOM   3559  O   LEU A1276      -7.481  63.592  85.776  1.00 11.25           O  
ATOM   3560  CB  LEU A1276      -9.094  62.178  88.387  1.00 10.96           C  
ATOM   3561  CG  LEU A1276      -8.566  61.313  89.547  1.00 12.84           C  
ATOM   3562  CD1 LEU A1276      -9.644  60.320  89.991  1.00  8.78           C  
ATOM   3563  CD2 LEU A1276      -7.314  60.528  89.156  1.00 17.84           C  
ATOM   3564  H   LEU A1276      -9.360  64.458  89.530  1.00  9.04           H  
ATOM   3565  HA  LEU A1276      -7.155  63.198  88.226  1.00  9.97           H  
ATOM   3566  HB2 LEU A1276     -10.109  62.515  88.625  1.00 10.96           H  
ATOM   3567  HB3 LEU A1276      -9.204  61.545  87.499  1.00 10.96           H  
ATOM   3568  HG  LEU A1276      -8.322  61.962  90.396  1.00 12.84           H  
ATOM   3569 HD11 LEU A1276     -10.548  60.842  90.315  1.00  8.78           H  
ATOM   3570 HD12 LEU A1276      -9.923  59.646  89.176  1.00  8.78           H  
ATOM   3571 HD13 LEU A1276      -9.291  59.708  90.829  1.00  8.78           H  
ATOM   3572 HD21 LEU A1276      -7.539  59.787  88.382  1.00 17.84           H  
ATOM   3573 HD22 LEU A1276      -6.524  61.179  88.779  1.00 17.84           H  
ATOM   3574 HD23 LEU A1276      -6.913  59.990  90.019  1.00 17.84           H  
ATOM   3575  N   MET A1277      -9.567  64.348  86.260  1.00 11.23           N  
ATOM   3576  CA  MET A1277      -9.968  64.627  84.881  1.00 13.61           C  
ATOM   3577  C   MET A1277      -9.322  65.888  84.249  1.00 13.99           C  
ATOM   3578  O   MET A1277      -9.606  66.222  83.107  1.00 14.28           O  
ATOM   3579  CB  MET A1277     -11.497  64.713  84.755  1.00 12.48           C  
ATOM   3580  CG  MET A1277     -12.192  63.358  84.890  1.00 16.41           C  
ATOM   3581  SD  MET A1277     -11.866  62.343  83.417  1.00 25.27           S  
ATOM   3582  CE  MET A1277     -12.828  60.885  83.859  1.00  5.44           C  
ATOM   3583  H   MET A1277     -10.198  64.597  87.007  1.00 11.23           H  
ATOM   3584  HA  MET A1277      -9.579  63.805  84.270  1.00 13.61           H  
ATOM   3585  HB2 MET A1277     -11.789  65.171  83.802  1.00 12.48           H  
ATOM   3586  HB3 MET A1277     -11.883  65.387  85.531  1.00 12.48           H  
ATOM   3587  HG2 MET A1277     -13.273  63.513  84.970  1.00 16.41           H  
ATOM   3588  HG3 MET A1277     -11.852  62.822  85.780  1.00 16.41           H  
ATOM   3589  HE1 MET A1277     -12.499  60.482  84.820  1.00  5.44           H  
ATOM   3590  HE2 MET A1277     -13.892  61.129  83.902  1.00  5.44           H  
ATOM   3591  HE3 MET A1277     -12.678  60.121  83.093  1.00  5.44           H  
ATOM   3592  N   THR A1278      -8.384  66.497  84.983  1.00 14.09           N  
ATOM   3593  CA  THR A1278      -7.547  67.581  84.473  1.00 14.12           C  
ATOM   3594  C   THR A1278      -6.033  67.308  84.639  1.00 14.69           C  
ATOM   3595  O   THR A1278      -5.202  68.156  84.289  1.00 13.52           O  
ATOM   3596  CB  THR A1278      -7.885  68.931  85.132  1.00 14.15           C  
ATOM   3597  OG1 THR A1278      -7.779  68.833  86.560  1.00 15.08           O  
ATOM   3598  CG2 THR A1278      -9.271  69.433  84.745  1.00 13.30           C  
ATOM   3599  H   THR A1278      -8.240  66.176  85.930  1.00 14.09           H  
ATOM   3600  HA  THR A1278      -7.701  67.665  83.389  1.00 14.12           H  
ATOM   3601  HB  THR A1278      -7.157  69.687  84.817  1.00 14.15           H  
ATOM   3602 HG21 THR A1278      -9.375  69.512  83.659  1.00 13.30           H  
ATOM   3603 HG22 THR A1278     -10.062  68.781  85.128  1.00 13.30           H  
ATOM   3604 HG23 THR A1278      -9.443  70.422  85.176  1.00 13.30           H  
ATOM   3605  HG1 THR A1278      -8.618  68.422  86.877  1.00 15.08           H  
ATOM   3606  N   ARG A1279      -5.691  66.117  85.170  1.00 14.57           N  
ATOM   3607  CA  ARG A1279      -4.315  65.776  85.519  1.00 15.91           C  
ATOM   3608  C   ARG A1279      -3.767  66.789  86.563  1.00 15.82           C  
ATOM   3609  O   ARG A1279      -2.663  67.373  86.413  1.00 12.67           O  
ATOM   3610  CB  ARG A1279      -3.374  65.589  84.318  1.00 16.86           C  
ATOM   3611  CG  ARG A1279      -3.793  64.417  83.421  1.00 16.56           C  
ATOM   3612  CD  ARG A1279      -2.769  64.120  82.318  1.00 20.23           C  
ATOM   3613  NE  ARG A1279      -1.522  63.569  82.877  1.00 23.45           N  
ATOM   3614  CZ  ARG A1279      -0.361  63.442  82.236  1.00 27.42           C  
ATOM   3615  NH1 ARG A1279       0.723  63.069  82.921  1.00 25.94           N  
ATOM   3616  NH2 ARG A1279      -0.289  63.675  80.903  1.00 25.44           N1+
ATOM   3617  H   ARG A1279      -6.410  65.421  85.309  1.00 14.57           H  
ATOM   3618  HA  ARG A1279      -4.380  64.817  86.049  1.00 15.91           H  
ATOM   3619  HB2 ARG A1279      -3.318  66.505  83.719  1.00 16.86           H  
ATOM   3620  HB3 ARG A1279      -2.359  65.408  84.694  1.00 16.86           H  
ATOM   3621  HG2 ARG A1279      -4.757  64.646  82.952  1.00 16.56           H  
ATOM   3622  HG3 ARG A1279      -3.933  63.516  84.032  1.00 16.56           H  
ATOM   3623  HD2 ARG A1279      -2.544  65.034  81.759  1.00 20.23           H  
ATOM   3624  HD3 ARG A1279      -3.195  63.364  81.655  1.00 20.23           H  
ATOM   3625  HE  ARG A1279      -1.548  63.338  83.859  1.00 23.45           H  
ATOM   3626 HH11 ARG A1279       0.659  62.897  83.914  1.00 25.94           H  
ATOM   3627 HH12 ARG A1279       1.608  62.959  82.446  1.00 25.94           H  
ATOM   3628 HH21 ARG A1279      -1.117  63.947  80.393  1.00 25.44           H  
ATOM   3629 HH22 ARG A1279       0.592  63.578  80.420  1.00 25.44           H  
ATOM   3630  N   GLY A1280      -4.538  66.973  87.625  1.00 13.87           N  
ATOM   3631  CA  GLY A1280      -4.047  67.623  88.817  1.00 15.16           C  
ATOM   3632  C   GLY A1280      -3.840  69.138  88.669  1.00 16.29           C  
ATOM   3633  O   GLY A1280      -2.968  69.714  89.335  1.00 16.51           O  
ATOM   3634  H   GLY A1280      -5.505  66.683  87.594  1.00 13.87           H  
ATOM   3635  HA2 GLY A1280      -4.775  67.451  89.616  1.00 15.16           H  
ATOM   3636  HA3 GLY A1280      -3.092  67.165  89.096  1.00 15.16           H  
ATOM   3637  N   ALA A1281      -4.739  69.770  87.889  1.00 16.48           N  
ATOM   3638  CA  ALA A1281      -4.813  71.226  87.834  1.00 16.10           C  
ATOM   3639  C   ALA A1281      -5.250  71.772  89.221  1.00 16.11           C  
ATOM   3640  O   ALA A1281      -5.795  70.987  90.043  1.00 14.62           O  
ATOM   3641  CB  ALA A1281      -5.803  71.666  86.763  1.00 15.47           C  
ATOM   3642  H   ALA A1281      -5.348  69.223  87.297  1.00 16.48           H  
ATOM   3643  HA  ALA A1281      -3.808  71.595  87.602  1.00 16.10           H  
ATOM   3644  HB1 ALA A1281      -5.514  71.269  85.784  1.00 15.47           H  
ATOM   3645  HB2 ALA A1281      -6.811  71.303  86.989  1.00 15.47           H  
ATOM   3646  HB3 ALA A1281      -5.868  72.754  86.680  1.00 15.47           H  
ATOM   3647  N   PRO A1282      -5.021  73.066  89.491  1.00 17.36           N  
ATOM   3648  CA  PRO A1282      -5.634  73.689  90.663  1.00 17.74           C  
ATOM   3649  C   PRO A1282      -7.122  74.012  90.361  1.00 17.36           C  
ATOM   3650  O   PRO A1282      -7.412  74.674  89.374  1.00 18.47           O  
ATOM   3651  CB  PRO A1282      -4.829  74.974  90.860  1.00 17.54           C  
ATOM   3652  CG  PRO A1282      -4.378  75.343  89.449  1.00 18.33           C  
ATOM   3653  CD  PRO A1282      -4.165  73.998  88.771  1.00 18.59           C  
ATOM   3654  HA  PRO A1282      -5.526  73.029  91.527  1.00 17.74           H  
ATOM   3655  HB2 PRO A1282      -5.398  75.779  91.336  1.00 17.54           H  
ATOM   3656  HB3 PRO A1282      -3.947  74.766  91.477  1.00 17.54           H  
ATOM   3657  HG2 PRO A1282      -3.476  75.962  89.441  1.00 18.33           H  
ATOM   3658  HG3 PRO A1282      -5.167  75.898  88.931  1.00 18.33           H  
ATOM   3659  HD2 PRO A1282      -3.132  73.654  88.887  1.00 18.59           H  
ATOM   3660  HD3 PRO A1282      -4.403  74.029  87.706  1.00 18.59           H  
ATOM   3661  N   PRO A1283      -8.056  73.541  91.216  1.00 16.97           N  
ATOM   3662  CA  PRO A1283      -9.458  73.918  91.065  1.00 17.22           C  
ATOM   3663  C   PRO A1283      -9.666  75.351  91.624  1.00 17.75           C  
ATOM   3664  O   PRO A1283      -9.150  75.695  92.684  1.00 17.41           O  
ATOM   3665  CB  PRO A1283     -10.219  72.881  91.884  1.00 16.17           C  
ATOM   3666  CG  PRO A1283      -9.246  72.536  93.004  1.00 17.62           C  
ATOM   3667  CD  PRO A1283      -7.880  72.631  92.339  1.00 16.37           C  
ATOM   3668  HA  PRO A1283      -9.746  73.885  90.010  1.00 17.22           H  
ATOM   3669  HB2 PRO A1283     -11.180  73.235  92.263  1.00 16.17           H  
ATOM   3670  HB3 PRO A1283     -10.400  71.987  91.276  1.00 16.17           H  
ATOM   3671  HG2 PRO A1283      -9.431  71.547  93.429  1.00 17.62           H  
ATOM   3672  HG3 PRO A1283      -9.327  73.270  93.814  1.00 17.62           H  
ATOM   3673  HD2 PRO A1283      -7.560  71.661  91.947  1.00 16.37           H  
ATOM   3674  HD3 PRO A1283      -7.118  73.011  93.024  1.00 16.37           H  
ATOM   3675  N   TYR A1284     -10.415  76.128  90.837  1.00 19.00           N  
ATOM   3676  CA  TYR A1284     -10.770  77.515  91.151  1.00 22.14           C  
ATOM   3677  C   TYR A1284      -9.477  78.392  91.256  1.00 23.69           C  
ATOM   3678  O   TYR A1284      -9.176  78.916  92.322  1.00 24.07           O  
ATOM   3679  CB  TYR A1284     -11.614  77.673  92.431  1.00 20.50           C  
ATOM   3680  CG  TYR A1284     -12.819  76.779  92.572  1.00 19.29           C  
ATOM   3681  CD1 TYR A1284     -14.069  77.141  92.018  1.00 17.58           C  
ATOM   3682  CD2 TYR A1284     -12.734  75.584  93.303  1.00 17.79           C  
ATOM   3683  CE1 TYR A1284     -15.173  76.337  92.173  1.00 18.39           C  
ATOM   3684  CE2 TYR A1284     -13.862  74.762  93.463  1.00 16.51           C  
ATOM   3685  CZ  TYR A1284     -15.068  75.138  92.889  1.00 16.16           C  
ATOM   3686  OH  TYR A1284     -16.177  74.346  92.983  1.00 17.18           O  
ATOM   3687  H   TYR A1284     -10.759  75.748  89.967  1.00 19.00           H  
ATOM   3688  HA  TYR A1284     -11.363  77.872  90.302  1.00 22.14           H  
ATOM   3689  HB2 TYR A1284     -10.993  77.530  93.320  1.00 20.50           H  
ATOM   3690  HB3 TYR A1284     -11.950  78.713  92.496  1.00 20.50           H  
ATOM   3691  HD1 TYR A1284     -14.158  78.064  91.465  1.00 17.58           H  
ATOM   3692  HD2 TYR A1284     -11.794  75.294  93.747  1.00 17.79           H  
ATOM   3693  HE1 TYR A1284     -16.120  76.628  91.743  1.00 18.39           H  
ATOM   3694  HE2 TYR A1284     -13.790  73.844  94.027  1.00 16.51           H  
ATOM   3695  HH  TYR A1284     -15.903  73.508  93.394  1.00 17.18           H  
ATOM   3696  N   PRO A1285      -8.721  78.549  90.159  1.00 25.65           N  
ATOM   3697  CA  PRO A1285      -7.488  79.357  90.171  1.00 27.30           C  
ATOM   3698  C   PRO A1285      -7.740  80.886  90.137  1.00 30.14           C  
ATOM   3699  O   PRO A1285      -6.810  81.701  90.259  1.00 30.07           O  
ATOM   3700  CB  PRO A1285      -6.766  78.928  88.894  1.00 27.54           C  
ATOM   3701  CG  PRO A1285      -7.910  78.617  87.935  1.00 26.00           C  
ATOM   3702  CD  PRO A1285      -8.955  77.978  88.837  1.00 25.40           C  
ATOM   3703  HA  PRO A1285      -6.907  79.137  91.073  1.00 27.30           H  
ATOM   3704  HB2 PRO A1285      -6.084  79.683  88.492  1.00 27.54           H  
ATOM   3705  HB3 PRO A1285      -6.191  78.015  89.085  1.00 27.54           H  
ATOM   3706  HG2 PRO A1285      -7.609  77.962  87.113  1.00 26.00           H  
ATOM   3707  HG3 PRO A1285      -8.301  79.546  87.502  1.00 26.00           H  
ATOM   3708  HD2 PRO A1285      -8.797  76.898  88.897  1.00 25.40           H  
ATOM   3709  HD3 PRO A1285      -9.976  78.169  88.497  1.00 25.40           H  
ATOM   3710  N   ASP A1286      -8.996  81.231  89.841  1.00 32.47           N  
ATOM   3711  CA  ASP A1286      -9.552  82.571  89.668  1.00 35.58           C  
ATOM   3712  C   ASP A1286     -10.115  83.117  90.999  1.00 36.92           C  
ATOM   3713  O   ASP A1286      -9.974  84.293  91.328  1.00 37.85           O  
ATOM   3714  CB  ASP A1286     -10.648  82.546  88.602  1.00 36.13           C  
ATOM   3715  CG  ASP A1286     -11.682  81.466  88.826  1.00 39.51           C  
ATOM   3716  OD1 ASP A1286     -12.803  81.571  88.270  1.00 42.14           O  
ATOM   3717  OD2 ASP A1286     -11.390  80.465  89.529  1.00 45.86           O1-
ATOM   3718  H   ASP A1286      -9.688  80.505  89.724  1.00 32.47           H  
ATOM   3719  HA  ASP A1286      -8.740  83.240  89.360  1.00 35.58           H  
ATOM   3720  HB2 ASP A1286     -10.197  82.355  87.620  1.00 36.13           H  
ATOM   3721  HB3 ASP A1286     -11.151  83.519  88.553  1.00 36.13           H  
ATOM   3722  N   VAL A1287     -10.842  82.259  91.715  1.00 37.90           N  
ATOM   3723  CA  VAL A1287     -11.502  82.622  92.973  1.00 39.06           C  
ATOM   3724  C   VAL A1287     -10.386  82.727  94.049  1.00 40.42           C  
ATOM   3725  O   VAL A1287      -9.382  82.004  94.026  1.00 41.43           O  
ATOM   3726  CB  VAL A1287     -12.553  81.560  93.369  1.00 38.98           C  
ATOM   3727  CG1 VAL A1287     -13.314  81.914  94.643  1.00 38.34           C  
ATOM   3728  CG2 VAL A1287     -13.589  81.332  92.260  1.00 37.89           C  
ATOM   3729  H   VAL A1287     -10.942  81.314  91.372  1.00 37.90           H  
ATOM   3730  HA  VAL A1287     -11.971  83.605  92.842  1.00 39.06           H  
ATOM   3731  HB  VAL A1287     -12.037  80.612  93.556  1.00 38.98           H  
ATOM   3732 HG11 VAL A1287     -12.654  81.987  95.510  1.00 38.34           H  
ATOM   3733 HG12 VAL A1287     -13.865  82.851  94.529  1.00 38.34           H  
ATOM   3734 HG13 VAL A1287     -14.044  81.131  94.863  1.00 38.34           H  
ATOM   3735 HG21 VAL A1287     -14.085  82.268  91.986  1.00 37.89           H  
ATOM   3736 HG22 VAL A1287     -13.137  80.910  91.363  1.00 37.89           H  
ATOM   3737 HG23 VAL A1287     -14.356  80.622  92.587  1.00 37.89           H  
ATOM   3738  N   ASN A1288     -10.566  83.642  94.996  1.00 41.68           N  
ATOM   3739  CA  ASN A1288      -9.634  83.875  96.104  1.00 43.05           C  
ATOM   3740  C   ASN A1288      -9.914  82.846  97.259  1.00 43.97           C  
ATOM   3741  O   ASN A1288     -10.306  81.702  96.979  1.00 45.10           O  
ATOM   3742  CB  ASN A1288      -9.656  85.357  96.493  1.00 43.70           C  
ATOM   3743  CG  ASN A1288      -8.261  85.796  96.857  1.00 43.29           C  
ATOM   3744  OD1 ASN A1288      -7.715  85.386  97.882  1.00 43.39           O  
ATOM   3745  ND2 ASN A1288      -7.664  86.628  96.013  1.00 43.39           N  
ATOM   3746  H   ASN A1288     -11.385  84.232  94.970  1.00 41.68           H  
ATOM   3747  HA  ASN A1288      -8.631  83.613  95.740  1.00 43.05           H  
ATOM   3748  HB2 ASN A1288     -10.298  85.575  97.351  1.00 43.70           H  
ATOM   3749  HB3 ASN A1288     -10.018  85.976  95.663  1.00 43.70           H  
ATOM   3750 HD21 ASN A1288      -6.725  86.949  96.199  1.00 43.39           H  
ATOM   3751 HD22 ASN A1288      -8.149  86.940  95.183  1.00 43.39           H  
ATOM   3752  N   THR A1289      -9.540  83.209  98.480  1.00 44.42           N  
ATOM   3753  CA  THR A1289      -9.592  82.337  99.651  1.00 45.20           C  
ATOM   3754  C   THR A1289     -10.958  82.305 100.381  1.00 45.43           C  
ATOM   3755  O   THR A1289     -11.359  81.256 100.876  1.00 45.69           O  
ATOM   3756  CB  THR A1289      -8.492  82.759 100.648  1.00 45.54           C  
ATOM   3757  OG1 THR A1289      -8.525  84.186 100.813  1.00 45.27           O  
ATOM   3758  CG2 THR A1289      -7.107  82.357 100.141  1.00 45.29           C  
ATOM   3759  H   THR A1289      -9.163  84.136  98.611  1.00 44.42           H  
ATOM   3760  HA  THR A1289      -9.412  81.307  99.316  1.00 45.20           H  
ATOM   3761  HB  THR A1289      -8.669  82.311 101.631  1.00 45.54           H  
ATOM   3762 HG21 THR A1289      -7.049  81.283  99.943  1.00 45.29           H  
ATOM   3763 HG22 THR A1289      -6.847  82.897  99.224  1.00 45.29           H  
ATOM   3764 HG23 THR A1289      -6.343  82.616 100.881  1.00 45.29           H  
ATOM   3765  HG1 THR A1289      -7.651  84.473 101.132  1.00 45.27           H  
ATOM   3766  N   PHE A1290     -11.588  83.472 100.518  1.00 45.86           N  
ATOM   3767  CA  PHE A1290     -12.763  83.666 101.395  1.00 45.99           C  
ATOM   3768  C   PHE A1290     -14.065  83.894 100.595  1.00 45.31           C  
ATOM   3769  O   PHE A1290     -15.182  83.848 101.114  1.00 46.17           O  
ATOM   3770  CB  PHE A1290     -12.564  84.844 102.361  1.00 46.57           C  
ATOM   3771  CG  PHE A1290     -11.854  84.437 103.633  1.00 46.28           C  
ATOM   3772  CD1 PHE A1290     -12.581  83.970 104.725  1.00 46.40           C  
ATOM   3773  CD2 PHE A1290     -10.470  84.520 103.737  1.00 46.40           C  
ATOM   3774  CE1 PHE A1290     -11.939  83.580 105.898  1.00 46.41           C  
ATOM   3775  CE2 PHE A1290      -9.817  84.135 104.907  1.00 46.40           C  
ATOM   3776  CZ  PHE A1290     -10.554  83.662 105.989  1.00 46.46           C  
ATOM   3777  H   PHE A1290     -11.275  84.246  99.948  1.00 45.86           H  
ATOM   3778  HA  PHE A1290     -12.932  82.738 101.955  1.00 45.99           H  
ATOM   3779  HB2 PHE A1290     -12.007  85.655 101.873  1.00 46.57           H  
ATOM   3780  HB3 PHE A1290     -13.528  85.289 102.643  1.00 46.57           H  
ATOM   3781  HD1 PHE A1290     -13.658  83.909 104.662  1.00 46.40           H  
ATOM   3782  HD2 PHE A1290      -9.894  84.888 102.901  1.00 46.40           H  
ATOM   3783  HE1 PHE A1290     -12.516  83.214 106.735  1.00 46.41           H  
ATOM   3784  HE2 PHE A1290      -8.741  84.203 104.973  1.00 46.40           H  
ATOM   3785  HZ  PHE A1290     -10.051  83.361 106.896  1.00 46.46           H  
ATOM   3786  N   ASP A1291     -13.902  84.128  99.291  1.00 44.15           N  
ATOM   3787  CA  ASP A1291     -14.948  84.431  98.317  1.00 42.37           C  
ATOM   3788  C   ASP A1291     -15.510  83.122  97.715  1.00 40.92           C  
ATOM   3789  O   ASP A1291     -16.511  83.127  97.006  1.00 41.20           O  
ATOM   3790  CB  ASP A1291     -14.470  85.376  97.215  1.00 42.58           C  
ATOM   3791  CG  ASP A1291     -13.181  84.897  96.613  1.00 42.91           C  
ATOM   3792  OD1 ASP A1291     -12.368  84.308  97.360  1.00 42.41           O  
ATOM   3793  OD2 ASP A1291     -12.914  85.111  95.420  1.00 45.14           O1-
ATOM   3794  H   ASP A1291     -12.989  84.027  98.870  1.00 44.15           H  
ATOM   3795  HA  ASP A1291     -15.782  84.898  98.856  1.00 42.37           H  
ATOM   3796  HB2 ASP A1291     -14.283  86.371  97.635  1.00 42.58           H  
ATOM   3797  HB3 ASP A1291     -15.230  85.480  96.432  1.00 42.58           H  
ATOM   3798  N   ILE A1292     -14.928  82.000  98.112  1.00 39.33           N  
ATOM   3799  CA  ILE A1292     -15.313  80.684  97.605  1.00 36.43           C  
ATOM   3800  C   ILE A1292     -16.754  80.360  98.051  1.00 34.24           C  
ATOM   3801  O   ILE A1292     -17.515  79.729  97.326  1.00 32.42           O  
ATOM   3802  CB  ILE A1292     -14.286  79.596  97.989  1.00 36.50           C  
ATOM   3803  CG1 ILE A1292     -14.572  78.225  97.343  1.00 36.64           C  
ATOM   3804  CG2 ILE A1292     -14.149  79.400  99.506  1.00 36.89           C  
ATOM   3805  CD1 ILE A1292     -14.591  78.237  95.822  1.00 36.11           C  
ATOM   3806  H   ILE A1292     -14.196  82.062  98.804  1.00 39.33           H  
ATOM   3807  HA  ILE A1292     -15.360  80.789  96.518  1.00 36.43           H  
ATOM   3808  HB  ILE A1292     -13.304  79.933  97.626  1.00 36.50           H  
ATOM   3809 HG12 ILE A1292     -13.796  77.519  97.662  1.00 36.64           H  
ATOM   3810 HG13 ILE A1292     -15.521  77.821  97.712  1.00 36.64           H  
ATOM   3811 HG21 ILE A1292     -13.926  80.336 100.025  1.00 36.89           H  
ATOM   3812 HG22 ILE A1292     -15.059  78.978  99.942  1.00 36.89           H  
ATOM   3813 HG23 ILE A1292     -13.329  78.707  99.724  1.00 36.89           H  
ATOM   3814 HD11 ILE A1292     -15.432  78.816  95.429  1.00 36.11           H  
ATOM   3815 HD12 ILE A1292     -13.662  78.651  95.420  1.00 36.11           H  
ATOM   3816 HD13 ILE A1292     -14.697  77.215  95.448  1.00 36.11           H  
ATOM   3817  N   THR A1293     -17.116  80.782  99.263  1.00 33.47           N  
ATOM   3818  CA  THR A1293     -18.464  80.568  99.780  1.00 32.25           C  
ATOM   3819  C   THR A1293     -19.442  81.398  98.928  1.00 31.11           C  
ATOM   3820  O   THR A1293     -20.580  80.992  98.680  1.00 29.96           O  
ATOM   3821  CB  THR A1293     -18.579  80.993 101.256  1.00 32.65           C  
ATOM   3822  OG1 THR A1293     -17.333  80.796 101.934  1.00 33.58           O  
ATOM   3823  CG2 THR A1293     -19.673  80.226 101.989  1.00 30.64           C  
ATOM   3824  H   THR A1293     -16.431  81.254  99.835  1.00 33.47           H  
ATOM   3825  HA  THR A1293     -18.700  79.505  99.646  1.00 32.25           H  
ATOM   3826  HB  THR A1293     -18.795  82.065 101.329  1.00 32.65           H  
ATOM   3827 HG21 THR A1293     -20.655  80.402 101.542  1.00 30.64           H  
ATOM   3828 HG22 THR A1293     -19.473  79.149 101.977  1.00 30.64           H  
ATOM   3829 HG23 THR A1293     -19.710  80.525 103.042  1.00 30.64           H  
ATOM   3830  HG1 THR A1293     -17.154  79.843 102.003  1.00 33.58           H  
ATOM   3831  N   VAL A1294     -19.029  82.609  98.554  1.00 30.71           N  
ATOM   3832  CA  VAL A1294     -19.887  83.558  97.836  1.00 29.38           C  
ATOM   3833  C   VAL A1294     -20.055  83.061  96.379  1.00 27.09           C  
ATOM   3834  O   VAL A1294     -21.089  83.262  95.754  1.00 25.98           O  
ATOM   3835  CB  VAL A1294     -19.312  84.992  97.889  1.00 30.23           C  
ATOM   3836  CG1 VAL A1294     -20.204  85.990  97.142  1.00 31.30           C  
ATOM   3837  CG2 VAL A1294     -19.141  85.468  99.337  1.00 30.07           C  
ATOM   3838  H   VAL A1294     -18.079  82.886  98.757  1.00 30.71           H  
ATOM   3839  HA  VAL A1294     -20.877  83.529  98.306  1.00 29.38           H  
ATOM   3840  HB  VAL A1294     -18.325  85.009  97.411  1.00 30.23           H  
ATOM   3841 HG11 VAL A1294     -20.230  85.773  96.069  1.00 31.30           H  
ATOM   3842 HG12 VAL A1294     -21.231  85.968  97.522  1.00 31.30           H  
ATOM   3843 HG13 VAL A1294     -19.824  87.011  97.253  1.00 31.30           H  
ATOM   3844 HG21 VAL A1294     -20.095  85.447  99.875  1.00 30.07           H  
ATOM   3845 HG22 VAL A1294     -18.428  84.844  99.885  1.00 30.07           H  
ATOM   3846 HG23 VAL A1294     -18.760  86.495  99.366  1.00 30.07           H  
ATOM   3847  N   TYR A1295     -18.979  82.497  95.827  1.00 27.99           N  
ATOM   3848  CA  TYR A1295     -19.002  81.911  94.485  1.00 27.90           C  
ATOM   3849  C   TYR A1295     -20.019  80.742  94.490  1.00 25.82           C  
ATOM   3850  O   TYR A1295     -20.837  80.603  93.593  1.00 26.08           O  
ATOM   3851  CB  TYR A1295     -17.597  81.434  94.073  1.00 29.00           C  
ATOM   3852  CG  TYR A1295     -17.513  80.877  92.672  1.00 31.87           C  
ATOM   3853  CD1 TYR A1295     -17.235  81.703  91.577  1.00 32.08           C  
ATOM   3854  CD2 TYR A1295     -17.750  79.502  92.436  1.00 31.61           C  
ATOM   3855  CE1 TYR A1295     -17.189  81.168  90.267  1.00 34.31           C  
ATOM   3856  CE2 TYR A1295     -17.705  78.971  91.150  1.00 32.41           C  
ATOM   3857  CZ  TYR A1295     -17.421  79.811  90.079  1.00 33.41           C  
ATOM   3858  OH  TYR A1295     -17.446  79.344  88.795  1.00 35.72           O  
ATOM   3859  H   TYR A1295     -18.105  82.518  96.333  1.00 27.99           H  
ATOM   3860  HA  TYR A1295     -19.375  82.676  93.793  1.00 27.90           H  
ATOM   3861  HB2 TYR A1295     -16.887  82.267  94.163  1.00 29.00           H  
ATOM   3862  HB3 TYR A1295     -17.229  80.673  94.773  1.00 29.00           H  
ATOM   3863  HD1 TYR A1295     -17.053  82.756  91.733  1.00 32.08           H  
ATOM   3864  HD2 TYR A1295     -17.969  78.852  93.270  1.00 31.61           H  
ATOM   3865  HE1 TYR A1295     -16.976  81.808  89.423  1.00 34.31           H  
ATOM   3866  HE2 TYR A1295     -17.889  77.920  90.986  1.00 32.41           H  
ATOM   3867  HH  TYR A1295     -17.552  78.369  88.792  1.00 35.72           H  
ATOM   3868  N   LEU A1296     -19.881  79.852  95.477  1.00 25.06           N  
ATOM   3869  CA  LEU A1296     -20.690  78.638  95.542  1.00 24.17           C  
ATOM   3870  C   LEU A1296     -22.173  78.909  95.910  1.00 23.89           C  
ATOM   3871  O   LEU A1296     -23.056  78.117  95.564  1.00 24.12           O  
ATOM   3872  CB  LEU A1296     -20.087  77.621  96.519  1.00 22.97           C  
ATOM   3873  CG  LEU A1296     -18.736  77.037  96.051  1.00 20.95           C  
ATOM   3874  CD1 LEU A1296     -18.095  76.238  97.187  1.00 18.24           C  
ATOM   3875  CD2 LEU A1296     -18.877  76.177  94.795  1.00 17.24           C  
ATOM   3876  H   LEU A1296     -19.159  79.988  96.170  1.00 25.06           H  
ATOM   3877  HA  LEU A1296     -20.720  78.220  94.529  1.00 24.17           H  
ATOM   3878  HB2 LEU A1296     -19.956  78.103  97.498  1.00 22.97           H  
ATOM   3879  HB3 LEU A1296     -20.796  76.798  96.681  1.00 22.97           H  
ATOM   3880  HG  LEU A1296     -18.048  77.852  95.802  1.00 20.95           H  
ATOM   3881 HD11 LEU A1296     -17.896  76.887  98.045  1.00 18.24           H  
ATOM   3882 HD12 LEU A1296     -18.744  75.429  97.530  1.00 18.24           H  
ATOM   3883 HD13 LEU A1296     -17.141  75.802  96.872  1.00 18.24           H  
ATOM   3884 HD21 LEU A1296     -19.689  75.452  94.888  1.00 17.24           H  
ATOM   3885 HD22 LEU A1296     -19.086  76.794  93.917  1.00 17.24           H  
ATOM   3886 HD23 LEU A1296     -17.952  75.630  94.591  1.00 17.24           H  
ATOM   3887  N   LEU A1297     -22.419  80.005  96.639  1.00 24.05           N  
ATOM   3888  CA  LEU A1297     -23.763  80.439  97.045  1.00 23.09           C  
ATOM   3889  C   LEU A1297     -24.566  81.020  95.860  1.00 23.53           C  
ATOM   3890  O   LEU A1297     -25.783  81.080  95.908  1.00 24.13           O  
ATOM   3891  CB  LEU A1297     -23.724  81.521  98.141  1.00 23.68           C  
ATOM   3892  CG  LEU A1297     -23.641  80.958  99.571  1.00 23.65           C  
ATOM   3893  CD1 LEU A1297     -23.266  82.070 100.555  1.00 27.39           C  
ATOM   3894  CD2 LEU A1297     -24.965  80.325 100.007  1.00 24.05           C  
ATOM   3895  H   LEU A1297     -21.641  80.579  96.932  1.00 24.05           H  
ATOM   3896  HA  LEU A1297     -24.307  79.545  97.370  1.00 23.09           H  
ATOM   3897  HB2 LEU A1297     -22.878  82.192  97.953  1.00 23.68           H  
ATOM   3898  HB3 LEU A1297     -24.618  82.157  98.080  1.00 23.68           H  
ATOM   3899  HG  LEU A1297     -22.858  80.194  99.611  1.00 23.65           H  
ATOM   3900 HD11 LEU A1297     -22.304  82.520 100.291  1.00 27.39           H  
ATOM   3901 HD12 LEU A1297     -24.020  82.865 100.562  1.00 27.39           H  
ATOM   3902 HD13 LEU A1297     -23.179  81.676 101.573  1.00 27.39           H  
ATOM   3903 HD21 LEU A1297     -25.787  81.047  99.954  1.00 24.05           H  
ATOM   3904 HD22 LEU A1297     -25.228  79.469  99.379  1.00 24.05           H  
ATOM   3905 HD23 LEU A1297     -24.903  79.966 101.040  1.00 24.05           H  
ATOM   3906  N   GLN A1298     -23.860  81.500  94.843  1.00 22.81           N  
ATOM   3907  CA  GLN A1298     -24.486  82.051  93.641  1.00 24.18           C  
ATOM   3908  C   GLN A1298     -24.899  80.947  92.633  1.00 22.84           C  
ATOM   3909  O   GLN A1298     -25.292  81.229  91.502  1.00 24.14           O  
ATOM   3910  CB  GLN A1298     -23.565  83.053  92.933  1.00 24.29           C  
ATOM   3911  CG  GLN A1298     -23.489  84.395  93.654  1.00 26.52           C  
ATOM   3912  CD  GLN A1298     -22.579  85.361  92.920  1.00 28.22           C  
ATOM   3913  OE1 GLN A1298     -22.295  85.239  91.705  1.00 30.00           O  
ATOM   3914  NE2 GLN A1298     -22.127  86.385  93.653  1.00 34.59           N  
ATOM   3915  H   GLN A1298     -22.852  81.478  94.907  1.00 22.81           H  
ATOM   3916  HA  GLN A1298     -25.420  82.548  93.933  1.00 24.18           H  
ATOM   3917  HB2 GLN A1298     -22.558  82.631  92.828  1.00 24.29           H  
ATOM   3918  HB3 GLN A1298     -23.922  83.236  91.912  1.00 24.29           H  
ATOM   3919  HG2 GLN A1298     -23.134  84.265  94.681  1.00 26.52           H  
ATOM   3920  HG3 GLN A1298     -24.483  84.854  93.705  1.00 26.52           H  
ATOM   3921 HE21 GLN A1298     -21.538  87.088  93.230  1.00 34.59           H  
ATOM   3922 HE22 GLN A1298     -22.374  86.454  94.630  1.00 34.59           H  
ATOM   3923  N   GLY A1299     -24.795  79.689  93.049  1.00 22.93           N  
ATOM   3924  CA  GLY A1299     -25.184  78.551  92.234  1.00 20.69           C  
ATOM   3925  C   GLY A1299     -24.091  78.134  91.247  1.00 19.45           C  
ATOM   3926  O   GLY A1299     -24.291  77.184  90.437  1.00 19.84           O  
ATOM   3927  H   GLY A1299     -24.431  79.507  93.973  1.00 22.93           H  
ATOM   3928  HA2 GLY A1299     -25.381  77.712  92.909  1.00 20.69           H  
ATOM   3929  HA3 GLY A1299     -26.091  78.794  91.671  1.00 20.69           H  
ATOM   3930  N   ARG A1300     -22.965  78.804  91.295  1.00 17.56           N  
ATOM   3931  CA  ARG A1300     -21.884  78.584  90.354  1.00 17.47           C  
ATOM   3932  C   ARG A1300     -21.081  77.349  90.821  1.00 17.11           C  
ATOM   3933  O   ARG A1300     -21.069  77.001  92.006  1.00 15.90           O  
ATOM   3934  CB  ARG A1300     -20.960  79.795  90.244  1.00 16.40           C  
ATOM   3935  CG  ARG A1300     -21.679  81.093  89.888  1.00 17.94           C  
ATOM   3936  CD  ARG A1300     -20.728  82.282  89.968  1.00 19.37           C  
ATOM   3937  NE  ARG A1300     -21.457  83.553  89.865  1.00 19.49           N  
ATOM   3938  CZ  ARG A1300     -21.952  84.098  88.770  1.00 17.52           C  
ATOM   3939  NH1 ARG A1300     -21.759  83.525  87.551  1.00 14.46           N  
ATOM   3940  NH2 ARG A1300     -22.574  85.270  88.894  1.00 20.06           N1+
ATOM   3941  H   ARG A1300     -22.828  79.514  92.000  1.00 17.56           H  
ATOM   3942  HA  ARG A1300     -22.324  78.368  89.372  1.00 17.47           H  
ATOM   3943  HB2 ARG A1300     -20.435  79.928  91.194  1.00 16.40           H  
ATOM   3944  HB3 ARG A1300     -20.199  79.594  89.483  1.00 16.40           H  
ATOM   3945  HG2 ARG A1300     -22.513  81.274  90.574  1.00 17.94           H  
ATOM   3946  HG3 ARG A1300     -22.114  81.017  88.885  1.00 17.94           H  
ATOM   3947  HD2 ARG A1300     -19.946  82.248  89.202  1.00 19.37           H  
ATOM   3948  HD3 ARG A1300     -20.224  82.296  90.940  1.00 19.37           H  
ATOM   3949  HE  ARG A1300     -21.614  84.032  90.740  1.00 19.49           H  
ATOM   3950 HH11 ARG A1300     -22.089  83.988  86.717  1.00 14.46           H  
ATOM   3951 HH12 ARG A1300     -21.284  82.636  87.481  1.00 14.46           H  
ATOM   3952 HH21 ARG A1300     -22.653  85.706  89.801  1.00 20.06           H  
ATOM   3953 HH22 ARG A1300     -22.967  85.721  88.080  1.00 20.06           H  
ATOM   3954  N   ARG A1301     -20.466  76.698  89.827  1.00 16.48           N  
ATOM   3955  CA  ARG A1301     -19.693  75.474  90.003  1.00 16.18           C  
ATOM   3956  C   ARG A1301     -18.496  75.542  89.014  1.00 15.59           C  
ATOM   3957  O   ARG A1301     -18.172  76.631  88.497  1.00 15.31           O  
ATOM   3958  CB  ARG A1301     -20.604  74.254  89.768  1.00 15.77           C  
ATOM   3959  CG  ARG A1301     -21.787  74.122  90.740  1.00 15.24           C  
ATOM   3960  CD  ARG A1301     -21.353  73.909  92.183  1.00 14.53           C  
ATOM   3961  NE  ARG A1301     -22.503  73.738  93.083  1.00 15.23           N  
ATOM   3962  CZ  ARG A1301     -23.014  74.661  93.917  1.00 14.96           C  
ATOM   3963  NH1 ARG A1301     -22.646  75.930  93.830  1.00 13.93           N  
ATOM   3964  NH2 ARG A1301     -23.922  74.290  94.846  1.00 13.78           N1+
ATOM   3965  H   ARG A1301     -20.555  77.051  88.885  1.00 16.48           H  
ATOM   3966  HA  ARG A1301     -19.267  75.454  91.013  1.00 16.18           H  
ATOM   3967  HB2 ARG A1301     -21.003  74.296  88.745  1.00 15.77           H  
ATOM   3968  HB3 ARG A1301     -20.020  73.331  89.823  1.00 15.77           H  
ATOM   3969  HG2 ARG A1301     -22.393  73.261  90.429  1.00 15.24           H  
ATOM   3970  HG3 ARG A1301     -22.454  74.987  90.667  1.00 15.24           H  
ATOM   3971  HD2 ARG A1301     -20.696  74.687  92.574  1.00 14.53           H  
ATOM   3972  HD3 ARG A1301     -20.763  72.991  92.241  1.00 14.53           H  
ATOM   3973  HE  ARG A1301     -22.871  72.802  93.176  1.00 15.23           H  
ATOM   3974 HH11 ARG A1301     -21.967  76.212  93.137  1.00 13.93           H  
ATOM   3975 HH12 ARG A1301     -23.043  76.615  94.456  1.00 13.93           H  
ATOM   3976 HH21 ARG A1301     -24.213  73.325  94.911  1.00 13.78           H  
ATOM   3977 HH22 ARG A1301     -24.310  74.978  95.475  1.00 13.78           H  
ATOM   3978  N   LEU A1302     -17.805  74.421  88.835  1.00 14.51           N  
ATOM   3979  CA  LEU A1302     -16.756  74.263  87.834  1.00 13.07           C  
ATOM   3980  C   LEU A1302     -17.387  73.741  86.519  1.00 13.57           C  
ATOM   3981  O   LEU A1302     -18.433  73.070  86.512  1.00 12.82           O  
ATOM   3982  CB  LEU A1302     -15.680  73.269  88.294  1.00 12.43           C  
ATOM   3983  CG  LEU A1302     -14.841  73.777  89.479  1.00 13.00           C  
ATOM   3984  CD1 LEU A1302     -14.098  72.623  90.152  1.00 10.15           C  
ATOM   3985  CD2 LEU A1302     -13.843  74.849  89.039  1.00 14.00           C  
ATOM   3986  H   LEU A1302     -18.018  73.626  89.421  1.00 14.51           H  
ATOM   3987  HA  LEU A1302     -16.314  75.244  87.629  1.00 13.07           H  
ATOM   3988  HB2 LEU A1302     -16.168  72.326  88.567  1.00 12.43           H  
ATOM   3989  HB3 LEU A1302     -15.014  73.033  87.456  1.00 12.43           H  
ATOM   3990  HG  LEU A1302     -15.514  74.209  90.223  1.00 13.00           H  
ATOM   3991 HD11 LEU A1302     -14.795  71.851  90.492  1.00 10.15           H  
ATOM   3992 HD12 LEU A1302     -13.383  72.163  89.469  1.00 10.15           H  
ATOM   3993 HD13 LEU A1302     -13.540  72.973  91.025  1.00 10.15           H  
ATOM   3994 HD21 LEU A1302     -13.201  74.487  88.229  1.00 14.00           H  
ATOM   3995 HD22 LEU A1302     -14.354  75.750  88.689  1.00 14.00           H  
ATOM   3996 HD23 LEU A1302     -13.192  75.139  89.869  1.00 14.00           H  
ATOM   3997  N   LEU A1303     -16.692  74.076  85.408  1.00 13.94           N  
ATOM   3998  CA  LEU A1303     -17.041  73.603  84.074  1.00 15.26           C  
ATOM   3999  C   LEU A1303     -16.528  72.153  83.862  1.00 13.91           C  
ATOM   4000  O   LEU A1303     -15.638  71.666  84.605  1.00 14.35           O  
ATOM   4001  CB  LEU A1303     -16.458  74.522  82.987  1.00 15.78           C  
ATOM   4002  CG  LEU A1303     -16.947  75.984  83.044  1.00 21.56           C  
ATOM   4003  CD1 LEU A1303     -16.244  76.805  81.960  1.00 24.44           C  
ATOM   4004  CD2 LEU A1303     -18.463  76.100  82.877  1.00 22.77           C  
ATOM   4005  H   LEU A1303     -15.910  74.708  85.506  1.00 13.94           H  
ATOM   4006  HA  LEU A1303     -18.134  73.570  84.000  1.00 15.26           H  
ATOM   4007  HB2 LEU A1303     -15.362  74.512  83.068  1.00 15.78           H  
ATOM   4008  HB3 LEU A1303     -16.687  74.109  81.995  1.00 15.78           H  
ATOM   4009  HG  LEU A1303     -16.675  76.418  84.014  1.00 21.56           H  
ATOM   4010 HD11 LEU A1303     -15.156  76.765  82.086  1.00 24.44           H  
ATOM   4011 HD12 LEU A1303     -16.484  76.431  80.959  1.00 24.44           H  
ATOM   4012 HD13 LEU A1303     -16.546  77.857  82.011  1.00 24.44           H  
ATOM   4013 HD21 LEU A1303     -18.799  75.612  81.956  1.00 22.77           H  
ATOM   4014 HD22 LEU A1303     -18.992  75.643  83.719  1.00 22.77           H  
ATOM   4015 HD23 LEU A1303     -18.770  77.150  82.836  1.00 22.77           H  
ATOM   4016  N   GLN A1304     -17.087  71.530  82.825  1.00 13.87           N  
ATOM   4017  CA  GLN A1304     -16.819  70.143  82.422  1.00 14.22           C  
ATOM   4018  C   GLN A1304     -15.424  70.079  81.748  1.00 15.07           C  
ATOM   4019  O   GLN A1304     -15.199  70.764  80.773  1.00 15.18           O  
ATOM   4020  CB  GLN A1304     -17.909  69.723  81.420  1.00 14.15           C  
ATOM   4021  CG  GLN A1304     -17.894  68.250  81.002  1.00 12.15           C  
ATOM   4022  CD  GLN A1304     -19.145  67.905  80.201  1.00 13.26           C  
ATOM   4023  OE1 GLN A1304     -20.133  68.633  80.209  1.00 15.63           O  
ATOM   4024  NE2 GLN A1304     -19.100  66.791  79.507  1.00 14.57           N  
ATOM   4025  H   GLN A1304     -17.761  72.031  82.264  1.00 13.87           H  
ATOM   4026  HA  GLN A1304     -16.876  69.518  83.314  1.00 14.22           H  
ATOM   4027  HB2 GLN A1304     -18.883  69.960  81.865  1.00 14.15           H  
ATOM   4028  HB3 GLN A1304     -17.848  70.343  80.515  1.00 14.15           H  
ATOM   4029  HG2 GLN A1304     -17.863  67.599  81.882  1.00 12.15           H  
ATOM   4030  HG3 GLN A1304     -17.011  68.040  80.389  1.00 12.15           H  
ATOM   4031 HE21 GLN A1304     -19.896  66.508  78.954  1.00 14.57           H  
ATOM   4032 HE22 GLN A1304     -18.268  66.218  79.526  1.00 14.57           H  
ATOM   4033  N   PRO A1305     -14.513  69.257  82.280  1.00 15.02           N  
ATOM   4034  CA  PRO A1305     -13.275  68.952  81.561  1.00 15.23           C  
ATOM   4035  C   PRO A1305     -13.543  68.133  80.277  1.00 15.36           C  
ATOM   4036  O   PRO A1305     -14.473  67.361  80.193  1.00 13.31           O  
ATOM   4037  CB  PRO A1305     -12.457  68.084  82.524  1.00 13.88           C  
ATOM   4038  CG  PRO A1305     -13.065  68.371  83.887  1.00 13.39           C  
ATOM   4039  CD  PRO A1305     -14.534  68.609  83.579  1.00 14.61           C  
ATOM   4040  HA  PRO A1305     -12.765  69.892  81.321  1.00 15.23           H  
ATOM   4041  HB2 PRO A1305     -12.554  67.017  82.291  1.00 13.88           H  
ATOM   4042  HB3 PRO A1305     -11.392  68.331  82.487  1.00 13.88           H  
ATOM   4043  HG2 PRO A1305     -12.612  69.284  84.289  1.00 13.39           H  
ATOM   4044  HG3 PRO A1305     -12.909  67.565  84.608  1.00 13.39           H  
ATOM   4045  HD2 PRO A1305     -15.019  69.222  84.338  1.00 14.61           H  
ATOM   4046  HD3 PRO A1305     -15.085  67.673  83.482  1.00 14.61           H  
ATOM   4047  N   GLU A1306     -12.625  68.264  79.339  1.00 16.96           N  
ATOM   4048  CA  GLU A1306     -12.716  67.662  77.991  1.00 20.40           C  
ATOM   4049  C   GLU A1306     -12.819  66.120  78.052  1.00 21.34           C  
ATOM   4050  O   GLU A1306     -13.348  65.460  77.183  1.00 22.57           O  
ATOM   4051  CB  GLU A1306     -11.476  68.103  77.197  1.00 20.15           C  
ATOM   4052  CG  GLU A1306     -11.461  67.662  75.737  1.00 25.70           C  
ATOM   4053  CD  GLU A1306     -10.292  68.363  75.074  1.00 28.60           C  
ATOM   4054  OE1 GLU A1306     -10.525  69.446  74.499  1.00 32.13           O  
ATOM   4055  OE2 GLU A1306      -9.164  67.833  75.151  1.00 28.86           O1-
ATOM   4056  H   GLU A1306     -11.837  68.870  79.520  1.00 16.96           H  
ATOM   4057  HA  GLU A1306     -13.636  68.042  77.533  1.00 20.40           H  
ATOM   4058  HB2 GLU A1306     -11.407  69.199  77.241  1.00 20.15           H  
ATOM   4059  HB3 GLU A1306     -10.572  67.732  77.695  1.00 20.15           H  
ATOM   4060  HG2 GLU A1306     -12.394  67.941  75.236  1.00 25.70           H  
ATOM   4061  HG3 GLU A1306     -11.342  66.577  75.646  1.00 25.70           H  
ATOM   4062  N   TYR A1307     -12.192  65.540  79.075  1.00 22.68           N  
ATOM   4063  CA  TYR A1307     -12.076  64.077  79.183  1.00 24.46           C  
ATOM   4064  C   TYR A1307     -13.179  63.481  80.080  1.00 23.71           C  
ATOM   4065  O   TYR A1307     -13.208  62.240  80.298  1.00 25.66           O  
ATOM   4066  CB  TYR A1307     -10.670  63.672  79.688  1.00 26.03           C  
ATOM   4067  CG  TYR A1307      -9.591  64.420  78.931  1.00 30.06           C  
ATOM   4068  CD1 TYR A1307      -8.833  65.411  79.566  1.00 34.68           C  
ATOM   4069  CD2 TYR A1307      -9.515  64.325  77.539  1.00 31.62           C  
ATOM   4070  CE1 TYR A1307      -8.008  66.283  78.821  1.00 33.28           C  
ATOM   4071  CE2 TYR A1307      -8.701  65.163  76.802  1.00 31.47           C  
ATOM   4072  CZ  TYR A1307      -7.952  66.129  77.444  1.00 32.19           C  
ATOM   4073  OH  TYR A1307      -7.279  67.061  76.706  1.00 32.86           O  
ATOM   4074  H   TYR A1307     -11.758  66.055  79.828  1.00 22.68           H  
ATOM   4075  HA  TYR A1307     -12.238  63.638  78.190  1.00 24.46           H  
ATOM   4076  HB2 TYR A1307     -10.584  63.884  80.761  1.00 26.03           H  
ATOM   4077  HB3 TYR A1307     -10.510  62.595  79.574  1.00 26.03           H  
ATOM   4078  HD1 TYR A1307      -8.880  65.509  80.641  1.00 34.68           H  
ATOM   4079  HD2 TYR A1307     -10.105  63.578  77.029  1.00 31.62           H  
ATOM   4080  HE1 TYR A1307      -7.433  67.053  79.314  1.00 33.28           H  
ATOM   4081  HE2 TYR A1307      -8.652  65.064  75.728  1.00 31.47           H  
ATOM   4082  HH  TYR A1307      -7.927  67.360  75.998  1.00 32.86           H  
ATOM   4083  N   CYS A1308     -14.085  64.327  80.563  1.00 20.35           N  
ATOM   4084  CA  CYS A1308     -15.108  63.940  81.538  1.00 19.69           C  
ATOM   4085  C   CYS A1308     -16.411  63.680  80.763  1.00 18.32           C  
ATOM   4086  O   CYS A1308     -16.962  64.624  80.175  1.00 18.30           O  
ATOM   4087  CB  CYS A1308     -15.342  65.072  82.543  1.00 17.96           C  
ATOM   4088  SG  CYS A1308     -16.459  64.621  83.912  1.00 17.91           S  
ATOM   4089  H   CYS A1308     -14.129  65.271  80.207  1.00 20.35           H  
ATOM   4090  HA  CYS A1308     -14.763  63.055  82.075  1.00 19.69           H  
ATOM   4091  HB2 CYS A1308     -15.761  65.956  82.053  1.00 17.96           H  
ATOM   4092  HB3 CYS A1308     -14.387  65.368  82.989  1.00 17.96           H  
ATOM   4093  HG  CYS A1308     -17.567  64.458  83.165  1.00 17.91           H  
ATOM   4094  N   PRO A1309     -16.915  62.422  80.760  1.00 17.84           N  
ATOM   4095  CA  PRO A1309     -18.178  62.142  80.085  1.00 18.02           C  
ATOM   4096  C   PRO A1309     -19.366  62.864  80.748  1.00 17.17           C  
ATOM   4097  O   PRO A1309     -19.417  63.108  81.956  1.00 16.99           O  
ATOM   4098  CB  PRO A1309     -18.375  60.627  80.226  1.00 17.74           C  
ATOM   4099  CG  PRO A1309     -16.974  60.098  80.493  1.00 20.04           C  
ATOM   4100  CD  PRO A1309     -16.338  61.208  81.313  1.00 17.71           C  
ATOM   4101  HA  PRO A1309     -18.081  62.442  79.035  1.00 18.02           H  
ATOM   4102  HB2 PRO A1309     -19.028  60.382  81.074  1.00 17.74           H  
ATOM   4103  HB3 PRO A1309     -18.821  60.185  79.330  1.00 17.74           H  
ATOM   4104  HG2 PRO A1309     -16.441  59.980  79.543  1.00 20.04           H  
ATOM   4105  HG3 PRO A1309     -16.974  59.134  81.009  1.00 20.04           H  
ATOM   4106  HD2 PRO A1309     -15.251  61.187  81.242  1.00 17.71           H  
ATOM   4107  HD3 PRO A1309     -16.631  61.147  82.366  1.00 17.71           H  
ATOM   4108  N   ASP A1310     -20.361  63.129  79.941  1.00 16.04           N  
ATOM   4109  CA  ASP A1310     -21.562  63.880  80.307  1.00 16.18           C  
ATOM   4110  C   ASP A1310     -22.316  63.226  81.488  1.00 14.26           C  
ATOM   4111  O   ASP A1310     -22.657  63.943  82.416  1.00 10.69           O  
ATOM   4112  CB  ASP A1310     -22.515  64.113  79.139  1.00 15.98           C  
ATOM   4113  CG  ASP A1310     -21.617  64.548  78.023  1.00 14.97           C  
ATOM   4114  OD1 ASP A1310     -21.333  65.749  77.901  1.00 14.26           O  
ATOM   4115  OD2 ASP A1310     -21.082  63.641  77.360  1.00 16.82           O1-
ATOM   4116  H   ASP A1310     -20.286  62.913  78.957  1.00 16.04           H  
ATOM   4117  HA  ASP A1310     -21.197  64.849  80.675  1.00 16.18           H  
ATOM   4118  HB2 ASP A1310     -23.258  64.881  79.381  1.00 15.98           H  
ATOM   4119  HB3 ASP A1310     -23.058  63.210  78.848  1.00 15.98           H  
ATOM   4120  N   PRO A1311     -22.578  61.890  81.470  1.00 14.27           N  
ATOM   4121  CA  PRO A1311     -23.243  61.267  82.620  1.00 12.97           C  
ATOM   4122  C   PRO A1311     -22.396  61.196  83.914  1.00 12.41           C  
ATOM   4123  O   PRO A1311     -22.878  60.761  84.934  1.00 12.64           O  
ATOM   4124  CB  PRO A1311     -23.612  59.862  82.139  1.00 13.33           C  
ATOM   4125  CG  PRO A1311     -22.549  59.564  81.090  1.00 14.57           C  
ATOM   4126  CD  PRO A1311     -22.361  60.912  80.409  1.00 13.20           C  
ATOM   4127  HA  PRO A1311     -24.143  61.844  82.864  1.00 12.97           H  
ATOM   4128  HB2 PRO A1311     -23.631  59.107  82.931  1.00 13.33           H  
ATOM   4129  HB3 PRO A1311     -24.599  59.881  81.662  1.00 13.33           H  
ATOM   4130  HG2 PRO A1311     -22.848  58.778  80.392  1.00 14.57           H  
ATOM   4131  HG3 PRO A1311     -21.618  59.255  81.580  1.00 14.57           H  
ATOM   4132  HD2 PRO A1311     -23.132  61.071  79.648  1.00 13.20           H  
ATOM   4133  HD3 PRO A1311     -21.383  60.986  79.941  1.00 13.20           H  
ATOM   4134  N   LEU A1312     -21.139  61.627  83.836  1.00 12.88           N  
ATOM   4135  CA  LEU A1312     -20.300  61.830  85.017  1.00 12.72           C  
ATOM   4136  C   LEU A1312     -20.410  63.312  85.450  1.00 12.84           C  
ATOM   4137  O   LEU A1312     -20.333  63.616  86.652  1.00 11.70           O  
ATOM   4138  CB  LEU A1312     -18.857  61.392  84.752  1.00 11.09           C  
ATOM   4139  CG  LEU A1312     -17.972  61.277  86.012  1.00 13.56           C  
ATOM   4140  CD1 LEU A1312     -18.509  60.260  87.022  1.00 11.05           C  
ATOM   4141  CD2 LEU A1312     -16.549  60.880  85.607  1.00 12.44           C  
ATOM   4142  H   LEU A1312     -20.757  61.863  82.931  1.00 12.88           H  
ATOM   4143  HA  LEU A1312     -20.730  61.234  85.827  1.00 12.72           H  
ATOM   4144  HB2 LEU A1312     -18.868  60.420  84.239  1.00 11.09           H  
ATOM   4145  HB3 LEU A1312     -18.386  62.094  84.056  1.00 11.09           H  
ATOM   4146  HG  LEU A1312     -17.917  62.256  86.503  1.00 13.56           H  
ATOM   4147 HD11 LEU A1312     -19.445  60.600  87.474  1.00 11.05           H  
ATOM   4148 HD12 LEU A1312     -18.688  59.288  86.550  1.00 11.05           H  
ATOM   4149 HD13 LEU A1312     -17.797  60.109  87.841  1.00 11.05           H  
ATOM   4150 HD21 LEU A1312     -16.536  59.899  85.119  1.00 12.44           H  
ATOM   4151 HD22 LEU A1312     -16.123  61.608  84.911  1.00 12.44           H  
ATOM   4152 HD23 LEU A1312     -15.892  60.833  86.482  1.00 12.44           H  
ATOM   4153  N   TYR A1313     -20.538  64.231  84.496  1.00 13.08           N  
ATOM   4154  CA  TYR A1313     -20.715  65.658  84.822  1.00 12.12           C  
ATOM   4155  C   TYR A1313     -22.127  65.883  85.428  1.00 11.48           C  
ATOM   4156  O   TYR A1313     -22.334  66.720  86.298  1.00 10.93           O  
ATOM   4157  CB  TYR A1313     -20.500  66.565  83.602  1.00 11.85           C  
ATOM   4158  CG  TYR A1313     -20.426  68.037  83.953  1.00 12.84           C  
ATOM   4159  CD1 TYR A1313     -19.412  68.529  84.817  1.00 13.75           C  
ATOM   4160  CD2 TYR A1313     -21.353  68.941  83.445  1.00 14.38           C  
ATOM   4161  CE1 TYR A1313     -19.373  69.908  85.181  1.00 11.90           C  
ATOM   4162  CE2 TYR A1313     -21.293  70.299  83.743  1.00  9.54           C  
ATOM   4163  CZ  TYR A1313     -20.317  70.772  84.624  1.00 11.18           C  
ATOM   4164  OH  TYR A1313     -20.310  72.108  84.902  1.00 12.31           O  
ATOM   4165  H   TYR A1313     -20.516  63.959  83.524  1.00 13.08           H  
ATOM   4166  HA  TYR A1313     -19.984  65.885  85.603  1.00 12.12           H  
ATOM   4167  HB2 TYR A1313     -19.565  66.290  83.098  1.00 11.85           H  
ATOM   4168  HB3 TYR A1313     -21.297  66.397  82.866  1.00 11.85           H  
ATOM   4169  HD1 TYR A1313     -18.662  67.853  85.201  1.00 13.75           H  
ATOM   4170  HD2 TYR A1313     -22.141  68.580  82.800  1.00 14.38           H  
ATOM   4171  HE1 TYR A1313     -18.629  70.276  85.873  1.00 11.90           H  
ATOM   4172  HE2 TYR A1313     -21.998  70.985  83.295  1.00  9.54           H  
ATOM   4173  HH  TYR A1313     -19.633  72.297  85.589  1.00 12.31           H  
ATOM   4174  N   GLU A1314     -23.099  65.106  84.907  1.00 10.71           N  
ATOM   4175  CA  GLU A1314     -24.489  65.123  85.404  1.00 11.81           C  
ATOM   4176  C   GLU A1314     -24.480  64.716  86.907  1.00 11.16           C  
ATOM   4177  O   GLU A1314     -25.272  65.192  87.722  1.00 12.10           O  
ATOM   4178  CB  GLU A1314     -25.328  64.167  84.536  1.00 11.58           C  
ATOM   4179  CG  GLU A1314     -26.803  64.536  84.420  1.00 14.49           C  
ATOM   4180  CD  GLU A1314     -27.716  64.065  85.517  1.00 15.91           C  
ATOM   4181  OE1 GLU A1314     -28.828  64.611  85.606  1.00 19.75           O  
ATOM   4182  OE2 GLU A1314     -27.332  63.204  86.313  1.00 19.29           O1-
ATOM   4183  H   GLU A1314     -22.886  64.517  84.115  1.00 10.71           H  
ATOM   4184  HA  GLU A1314     -24.840  66.158  85.331  1.00 11.81           H  
ATOM   4185  HB2 GLU A1314     -24.942  64.195  83.510  1.00 11.58           H  
ATOM   4186  HB3 GLU A1314     -25.207  63.131  84.877  1.00 11.58           H  
ATOM   4187  HG2 GLU A1314     -27.195  64.081  83.501  1.00 14.49           H  
ATOM   4188  HG3 GLU A1314     -26.910  65.620  84.300  1.00 14.49           H  
ATOM   4189  N   VAL A1315     -23.589  63.785  87.237  1.00 12.71           N  
ATOM   4190  CA  VAL A1315     -23.392  63.319  88.609  1.00 11.61           C  
ATOM   4191  C   VAL A1315     -22.572  64.364  89.405  1.00 11.15           C  
ATOM   4192  O   VAL A1315     -22.844  64.565  90.611  1.00  9.32           O  
ATOM   4193  CB  VAL A1315     -22.756  61.912  88.623  1.00 10.75           C  
ATOM   4194  CG1 VAL A1315     -22.264  61.486  90.008  1.00 12.48           C  
ATOM   4195  CG2 VAL A1315     -23.768  60.873  88.122  1.00 10.77           C  
ATOM   4196  H   VAL A1315     -23.009  63.367  86.523  1.00 12.71           H  
ATOM   4197  HA  VAL A1315     -24.379  63.279  89.089  1.00 11.61           H  
ATOM   4198  HB  VAL A1315     -21.893  61.895  87.948  1.00 10.75           H  
ATOM   4199 HG11 VAL A1315     -21.421  62.102  90.332  1.00 12.48           H  
ATOM   4200 HG12 VAL A1315     -23.060  61.563  90.756  1.00 12.48           H  
ATOM   4201 HG13 VAL A1315     -21.913  60.448  89.992  1.00 12.48           H  
ATOM   4202 HG21 VAL A1315     -24.610  60.777  88.816  1.00 10.77           H  
ATOM   4203 HG22 VAL A1315     -24.175  61.145  87.144  1.00 10.77           H  
ATOM   4204 HG23 VAL A1315     -23.295  59.890  88.024  1.00 10.77           H  
ATOM   4205  N   MET A1316     -21.572  65.001  88.782  1.00 10.47           N  
ATOM   4206  CA  MET A1316     -20.742  65.989  89.481  1.00 11.93           C  
ATOM   4207  C   MET A1316     -21.630  67.133  90.021  1.00 12.03           C  
ATOM   4208  O   MET A1316     -21.459  67.581  91.145  1.00 11.58           O  
ATOM   4209  CB  MET A1316     -19.658  66.625  88.603  1.00 11.13           C  
ATOM   4210  CG  MET A1316     -18.383  65.791  88.523  1.00 13.83           C  
ATOM   4211  SD  MET A1316     -17.190  66.643  87.429  1.00 13.97           S  
ATOM   4212  CE  MET A1316     -15.767  65.564  87.667  1.00 13.97           C  
ATOM   4213  H   MET A1316     -21.373  64.797  87.813  1.00 10.47           H  
ATOM   4214  HA  MET A1316     -20.297  65.489  90.348  1.00 11.93           H  
ATOM   4215  HB2 MET A1316     -19.394  67.603  89.023  1.00 11.13           H  
ATOM   4216  HB3 MET A1316     -20.058  66.823  87.605  1.00 11.13           H  
ATOM   4217  HG2 MET A1316     -18.586  64.795  88.121  1.00 13.83           H  
ATOM   4218  HG3 MET A1316     -17.940  65.685  89.518  1.00 13.83           H  
ATOM   4219  HE1 MET A1316     -15.423  65.638  88.699  1.00 13.97           H  
ATOM   4220  HE2 MET A1316     -16.026  64.529  87.431  1.00 13.97           H  
ATOM   4221  HE3 MET A1316     -14.955  65.881  87.008  1.00 13.97           H  
ATOM   4222  N   LEU A1317     -22.566  67.609  89.194  1.00 10.72           N  
ATOM   4223  CA  LEU A1317     -23.424  68.724  89.594  1.00 12.33           C  
ATOM   4224  C   LEU A1317     -24.278  68.369  90.846  1.00 11.96           C  
ATOM   4225  O   LEU A1317     -24.692  69.249  91.597  1.00 11.22           O  
ATOM   4226  CB  LEU A1317     -24.352  69.149  88.449  1.00  8.86           C  
ATOM   4227  CG  LEU A1317     -23.630  69.857  87.284  1.00 11.98           C  
ATOM   4228  CD1 LEU A1317     -24.588  70.004  86.099  1.00 12.29           C  
ATOM   4229  CD2 LEU A1317     -23.095  71.233  87.687  1.00 10.24           C  
ATOM   4230  H   LEU A1317     -22.663  67.210  88.270  1.00 10.72           H  
ATOM   4231  HA  LEU A1317     -22.769  69.545  89.904  1.00 12.33           H  
ATOM   4232  HB2 LEU A1317     -24.871  68.259  88.066  1.00  8.86           H  
ATOM   4233  HB3 LEU A1317     -25.137  69.812  88.837  1.00  8.86           H  
ATOM   4234  HG  LEU A1317     -22.782  69.248  86.953  1.00 11.98           H  
ATOM   4235 HD11 LEU A1317     -24.933  69.023  85.755  1.00 12.29           H  
ATOM   4236 HD12 LEU A1317     -25.467  70.598  86.369  1.00 12.29           H  
ATOM   4237 HD13 LEU A1317     -24.094  70.496  85.255  1.00 12.29           H  
ATOM   4238 HD21 LEU A1317     -23.891  71.867  88.091  1.00 10.24           H  
ATOM   4239 HD22 LEU A1317     -22.309  71.151  88.443  1.00 10.24           H  
ATOM   4240 HD23 LEU A1317     -22.659  71.749  86.825  1.00 10.24           H  
ATOM   4241  N   LYS A1318     -24.587  67.068  90.977  1.00 12.65           N  
ATOM   4242  CA  LYS A1318     -25.386  66.545  92.088  1.00 14.16           C  
ATOM   4243  C   LYS A1318     -24.519  66.225  93.326  1.00 12.89           C  
ATOM   4244  O   LYS A1318     -25.005  66.149  94.441  1.00 13.25           O  
ATOM   4245  CB  LYS A1318     -26.187  65.318  91.647  1.00 13.88           C  
ATOM   4246  CG  LYS A1318     -27.249  65.723  90.623  1.00 20.18           C  
ATOM   4247  CD  LYS A1318     -27.861  64.524  89.906  1.00 20.51           C  
ATOM   4248  CE  LYS A1318     -28.730  65.016  88.761  1.00 22.75           C  
ATOM   4249  NZ  LYS A1318     -29.155  63.886  87.945  1.00 30.37           N1+
ATOM   4250  H   LYS A1318     -24.246  66.411  90.290  1.00 12.65           H  
ATOM   4251  HA  LYS A1318     -26.077  67.338  92.404  1.00 14.16           H  
ATOM   4252  HB2 LYS A1318     -25.512  64.567  91.219  1.00 13.88           H  
ATOM   4253  HB3 LYS A1318     -26.674  64.847  92.509  1.00 13.88           H  
ATOM   4254  HG2 LYS A1318     -28.038  66.300  91.122  1.00 20.18           H  
ATOM   4255  HG3 LYS A1318     -26.805  66.387  89.871  1.00 20.18           H  
ATOM   4256  HD2 LYS A1318     -28.451  63.922  90.607  1.00 20.51           H  
ATOM   4257  HD3 LYS A1318     -27.062  63.880  89.519  1.00 20.51           H  
ATOM   4258  HE2 LYS A1318     -28.179  65.697  88.104  1.00 22.75           H  
ATOM   4259  HE3 LYS A1318     -29.633  65.520  89.118  1.00 22.75           H  
ATOM   4260  HZ1 LYS A1318     -28.318  63.359  87.585  1.00 30.37           H  
ATOM   4261  HZ2 LYS A1318     -29.850  63.238  88.298  1.00 30.37           H  
ATOM   4262  HZ3 LYS A1318     -29.460  64.252  87.005  1.00 30.37           H  
ATOM   4263  N   CYS A1319     -23.192  66.076  93.090  1.00 11.74           N  
ATOM   4264  CA  CYS A1319     -22.232  65.900  94.183  1.00 10.63           C  
ATOM   4265  C   CYS A1319     -22.090  67.260  94.904  1.00 10.83           C  
ATOM   4266  O   CYS A1319     -21.869  67.330  96.111  1.00 10.71           O  
ATOM   4267  CB  CYS A1319     -20.846  65.455  93.714  1.00 11.45           C  
ATOM   4268  SG  CYS A1319     -20.846  63.737  93.108  1.00 12.45           S  
ATOM   4269  H   CYS A1319     -22.851  66.151  92.142  1.00 11.74           H  
ATOM   4270  HA  CYS A1319     -22.659  65.197  94.907  1.00 10.63           H  
ATOM   4271  HB2 CYS A1319     -20.128  65.522  94.534  1.00 11.45           H  
ATOM   4272  HB3 CYS A1319     -20.467  66.097  92.915  1.00 11.45           H  
ATOM   4273  HG  CYS A1319     -21.777  63.924  92.153  1.00 12.45           H  
ATOM   4274  N   TRP A1320     -22.185  68.329  94.083  1.00 10.54           N  
ATOM   4275  CA  TRP A1320     -22.064  69.714  94.529  1.00 12.87           C  
ATOM   4276  C   TRP A1320     -23.467  70.370  94.732  1.00 13.72           C  
ATOM   4277  O   TRP A1320     -23.670  71.542  94.504  1.00 15.15           O  
ATOM   4278  CB  TRP A1320     -21.252  70.556  93.538  1.00 12.00           C  
ATOM   4279  CG  TRP A1320     -19.882  70.059  93.195  1.00 12.65           C  
ATOM   4280  CD1 TRP A1320     -18.967  69.489  94.075  1.00  7.83           C  
ATOM   4281  CD2 TRP A1320     -19.245  70.090  91.912  1.00 13.72           C  
ATOM   4282  NE1 TRP A1320     -17.792  69.208  93.396  1.00 12.28           N  
ATOM   4283  CE2 TRP A1320     -17.939  69.568  92.075  1.00 12.94           C  
ATOM   4284  CE3 TRP A1320     -19.663  70.495  90.636  1.00 10.82           C  
ATOM   4285  CZ2 TRP A1320     -17.031  69.481  91.010  1.00 14.06           C  
ATOM   4286  CZ3 TRP A1320     -18.747  70.436  89.569  1.00 12.81           C  
ATOM   4287  CH2 TRP A1320     -17.440  69.925  89.771  1.00 11.48           C  
ATOM   4288  H   TRP A1320     -22.361  68.185  93.099  1.00 10.54           H  
ATOM   4289  HA  TRP A1320     -21.575  69.715  95.506  1.00 12.87           H  
ATOM   4290  HB2 TRP A1320     -21.833  70.676  92.614  1.00 12.00           H  
ATOM   4291  HB3 TRP A1320     -21.125  71.557  93.968  1.00 12.00           H  
ATOM   4292  HD1 TRP A1320     -19.144  69.296  95.123  1.00  7.83           H  
ATOM   4293  HE1 TRP A1320     -16.962  68.804  93.804  1.00 12.28           H  
ATOM   4294  HE3 TRP A1320     -20.672  70.846  90.475  1.00 10.82           H  
ATOM   4295  HZ2 TRP A1320     -16.040  69.078  91.156  1.00 14.06           H  
ATOM   4296  HZ3 TRP A1320     -19.042  70.781  88.589  1.00 12.81           H  
ATOM   4297  HH2 TRP A1320     -16.752  69.883  88.940  1.00 11.48           H  
ATOM   4298  N   HIS A1321     -24.403  69.572  95.205  1.00 15.41           N  
ATOM   4299  CA  HIS A1321     -25.766  70.021  95.548  1.00 18.15           C  
ATOM   4300  C   HIS A1321     -25.749  70.652  96.962  1.00 19.54           C  
ATOM   4301  O   HIS A1321     -25.152  70.062  97.893  1.00 19.33           O  
ATOM   4302  CB  HIS A1321     -26.763  68.851  95.540  1.00 17.89           C  
ATOM   4303  CG  HIS A1321     -28.169  69.279  95.331  1.00 21.84           C  
ATOM   4304  ND1 HIS A1321     -28.886  69.997  96.263  1.00 22.41           N  
ATOM   4305  CD2 HIS A1321     -29.001  69.100  94.276  1.00 24.83           C  
ATOM   4306  CE1 HIS A1321     -30.103  70.239  95.797  1.00 23.64           C  
ATOM   4307  NE2 HIS A1321     -30.192  69.723  94.587  1.00 26.71           N  
ATOM   4308  H   HIS A1321     -24.229  68.580  95.278  1.00 15.41           H  
ATOM   4309  HA  HIS A1321     -26.042  70.763  94.793  1.00 18.15           H  
ATOM   4310  HB2 HIS A1321     -26.703  68.275  96.471  1.00 17.89           H  
ATOM   4311  HB3 HIS A1321     -26.503  68.161  94.731  1.00 17.89           H  
ATOM   4312  HD2 HIS A1321     -28.774  68.569  93.363  1.00 24.83           H  
ATOM   4313  HE2 HIS A1321     -31.001  69.776  93.985  1.00 26.71           H  
ATOM   4314  HE1 HIS A1321     -30.888  70.767  96.319  1.00 23.64           H  
ATOM   4315  N   PRO A1322     -26.402  71.822  97.152  1.00 20.57           N  
ATOM   4316  CA  PRO A1322     -26.437  72.467  98.469  1.00 21.67           C  
ATOM   4317  C   PRO A1322     -27.261  71.735  99.549  1.00 21.59           C  
ATOM   4318  O   PRO A1322     -27.165  72.042 100.709  1.00 22.91           O  
ATOM   4319  CB  PRO A1322     -27.036  73.850  98.195  1.00 22.34           C  
ATOM   4320  CG  PRO A1322     -27.922  73.616  96.979  1.00 21.80           C  
ATOM   4321  CD  PRO A1322     -27.105  72.631  96.162  1.00 20.85           C  
ATOM   4322  HA  PRO A1322     -25.413  72.549  98.851  1.00 21.67           H  
ATOM   4323  HB2 PRO A1322     -27.593  74.271  99.038  1.00 22.34           H  
ATOM   4324  HB3 PRO A1322     -26.237  74.552  97.926  1.00 22.34           H  
ATOM   4325  HG2 PRO A1322     -28.143  74.536  96.430  1.00 21.80           H  
ATOM   4326  HG3 PRO A1322     -28.870  73.162  97.286  1.00 21.80           H  
ATOM   4327  HD2 PRO A1322     -26.347  73.154  95.572  1.00 20.85           H  
ATOM   4328  HD3 PRO A1322     -27.713  72.044  95.477  1.00 20.85           H  
ATOM   4329  N   LYS A1323     -28.115  70.799  99.127  1.00 22.56           N  
ATOM   4330  CA  LYS A1323     -28.926  70.007 100.042  1.00 23.77           C  
ATOM   4331  C   LYS A1323     -28.184  68.662 100.247  1.00 22.85           C  
ATOM   4332  O   LYS A1323     -28.146  67.824  99.338  1.00 19.89           O  
ATOM   4333  CB  LYS A1323     -30.337  69.791  99.490  1.00 24.80           C  
ATOM   4334  CG  LYS A1323     -31.181  71.068  99.411  1.00 29.17           C  
ATOM   4335  CD  LYS A1323     -31.539  71.735 100.747  1.00 33.49           C  
ATOM   4336  CE  LYS A1323     -32.445  70.902 101.648  1.00 34.38           C  
ATOM   4337  NZ  LYS A1323     -31.663  70.162 102.635  1.00 33.58           N1+
ATOM   4338  H   LYS A1323     -28.167  70.584  98.141  1.00 22.56           H  
ATOM   4339  HA  LYS A1323     -28.992  70.518 101.008  1.00 23.77           H  
ATOM   4340  HB2 LYS A1323     -30.271  69.363  98.485  1.00 24.80           H  
ATOM   4341  HB3 LYS A1323     -30.872  69.043 100.077  1.00 24.80           H  
ATOM   4342  HG2 LYS A1323     -30.662  71.805  98.786  1.00 29.17           H  
ATOM   4343  HG3 LYS A1323     -32.112  70.829  98.882  1.00 29.17           H  
ATOM   4344  HD2 LYS A1323     -32.086  72.654 100.495  1.00 33.49           H  
ATOM   4345  HD3 LYS A1323     -30.637  72.062 101.276  1.00 33.49           H  
ATOM   4346  HE2 LYS A1323     -33.044  70.179 101.086  1.00 34.38           H  
ATOM   4347  HE3 LYS A1323     -33.117  71.548 102.222  1.00 34.38           H  
ATOM   4348  HZ1 LYS A1323     -30.985  69.471 102.249  1.00 33.58           H  
ATOM   4349  HZ2 LYS A1323     -31.211  70.689 103.381  1.00 33.58           H  
ATOM   4350  HZ3 LYS A1323     -32.282  69.450 103.114  1.00 33.58           H  
ATOM   4351  N   ALA A1324     -27.590  68.544 101.454  1.00 22.40           N  
ATOM   4352  CA  ALA A1324     -26.686  67.444 101.767  1.00 22.41           C  
ATOM   4353  C   ALA A1324     -27.358  66.055 101.714  1.00 22.15           C  
ATOM   4354  O   ALA A1324     -26.704  65.047 101.465  1.00 21.43           O  
ATOM   4355  CB  ALA A1324     -26.048  67.648 103.134  1.00 21.98           C  
ATOM   4356  H   ALA A1324     -27.774  69.251 102.152  1.00 22.40           H  
ATOM   4357  HA  ALA A1324     -25.915  67.444 100.993  1.00 22.41           H  
ATOM   4358  HB1 ALA A1324     -25.505  68.598 103.173  1.00 21.98           H  
ATOM   4359  HB2 ALA A1324     -26.806  67.665 103.925  1.00 21.98           H  
ATOM   4360  HB3 ALA A1324     -25.345  66.843 103.366  1.00 21.98           H  
ATOM   4361  N   GLU A1325     -28.659  66.022 101.966  1.00 22.08           N  
ATOM   4362  CA  GLU A1325     -29.431  64.792 102.007  1.00 23.22           C  
ATOM   4363  C   GLU A1325     -29.780  64.316 100.574  1.00 22.41           C  
ATOM   4364  O   GLU A1325     -30.089  63.156 100.358  1.00 23.16           O  
ATOM   4365  CB  GLU A1325     -30.662  64.892 102.920  1.00 24.97           C  
ATOM   4366  CG  GLU A1325     -31.809  65.792 102.462  1.00 28.75           C  
ATOM   4367  CD  GLU A1325     -31.599  67.271 102.654  1.00 35.75           C  
ATOM   4368  OE1 GLU A1325     -30.539  67.807 102.161  1.00 33.32           O  
ATOM   4369  OE2 GLU A1325     -32.498  67.948 103.238  1.00 36.15           O1-
ATOM   4370  H   GLU A1325     -29.165  66.891 102.060  1.00 22.08           H  
ATOM   4371  HA  GLU A1325     -28.773  64.018 102.423  1.00 23.22           H  
ATOM   4372  HB2 GLU A1325     -31.072  63.880 103.033  1.00 24.97           H  
ATOM   4373  HB3 GLU A1325     -30.337  65.210 103.919  1.00 24.97           H  
ATOM   4374  HG2 GLU A1325     -32.702  65.512 103.036  1.00 28.75           H  
ATOM   4375  HG3 GLU A1325     -32.058  65.609 101.412  1.00 28.75           H  
ATOM   4376  N   MET A1326     -29.827  65.279  99.642  1.00 22.28           N  
ATOM   4377  CA  MET A1326     -30.161  65.044  98.232  1.00 23.39           C  
ATOM   4378  C   MET A1326     -28.923  64.661  97.388  1.00 21.99           C  
ATOM   4379  O   MET A1326     -29.026  64.290  96.217  1.00 22.60           O  
ATOM   4380  CB  MET A1326     -30.796  66.284  97.586  1.00 24.66           C  
ATOM   4381  CG  MET A1326     -32.106  66.752  98.214  1.00 30.84           C  
ATOM   4382  SD  MET A1326     -33.484  65.560  98.190  1.00 44.43           S  
ATOM   4383  CE  MET A1326     -33.602  65.250  96.412  1.00 42.54           C  
ATOM   4384  H   MET A1326     -29.641  66.228  99.932  1.00 22.28           H  
ATOM   4385  HA  MET A1326     -30.838  64.185  98.179  1.00 23.39           H  
ATOM   4386  HB2 MET A1326     -30.947  66.112  96.513  1.00 24.66           H  
ATOM   4387  HB3 MET A1326     -30.082  67.115  97.637  1.00 24.66           H  
ATOM   4388  HG2 MET A1326     -32.445  67.663  97.708  1.00 30.84           H  
ATOM   4389  HG3 MET A1326     -31.940  67.026  99.261  1.00 30.84           H  
ATOM   4390  HE1 MET A1326     -33.662  66.191  95.859  1.00 42.54           H  
ATOM   4391  HE2 MET A1326     -32.746  64.666  96.064  1.00 42.54           H  
ATOM   4392  HE3 MET A1326     -34.509  64.674  96.211  1.00 42.54           H  
ATOM   4393  N   ARG A1327     -27.741  64.818  97.966  1.00 20.75           N  
ATOM   4394  CA  ARG A1327     -26.504  64.393  97.312  1.00 18.65           C  
ATOM   4395  C   ARG A1327     -26.494  62.842  97.263  1.00 18.18           C  
ATOM   4396  O   ARG A1327     -27.093  62.201  98.118  1.00 17.78           O  
ATOM   4397  CB  ARG A1327     -25.273  64.829  98.116  1.00 17.60           C  
ATOM   4398  CG  ARG A1327     -25.036  66.333  98.078  1.00 15.42           C  
ATOM   4399  CD  ARG A1327     -23.874  66.716  98.987  1.00 12.74           C  
ATOM   4400  NE  ARG A1327     -23.924  68.144  99.295  1.00 12.89           N  
ATOM   4401  CZ  ARG A1327     -23.469  68.695 100.406  1.00 12.02           C  
ATOM   4402  NH1 ARG A1327     -22.734  67.992 101.280  1.00 10.02           N  
ATOM   4403  NH2 ARG A1327     -23.751  69.977 100.643  1.00 15.65           N1+
ATOM   4404  H   ARG A1327     -27.688  65.250  98.877  1.00 20.75           H  
ATOM   4405  HA  ARG A1327     -26.496  64.805  96.299  1.00 18.65           H  
ATOM   4406  HB2 ARG A1327     -25.398  64.507  99.157  1.00 17.60           H  
ATOM   4407  HB3 ARG A1327     -24.369  64.323  97.760  1.00 17.60           H  
ATOM   4408  HG2 ARG A1327     -25.938  66.859  98.406  1.00 15.42           H  
ATOM   4409  HG3 ARG A1327     -24.828  66.668  97.057  1.00 15.42           H  
ATOM   4410  HD2 ARG A1327     -22.915  66.486  98.515  1.00 12.74           H  
ATOM   4411  HD3 ARG A1327     -23.965  66.153  99.922  1.00 12.74           H  
ATOM   4412  HE  ARG A1327     -24.416  68.751  98.655  1.00 12.89           H  
ATOM   4413 HH11 ARG A1327     -22.523  67.021 101.097  1.00 10.02           H  
ATOM   4414 HH12 ARG A1327     -22.391  68.433 102.122  1.00 10.02           H  
ATOM   4415 HH21 ARG A1327     -24.300  70.504  99.979  1.00 15.65           H  
ATOM   4416 HH22 ARG A1327     -23.415  70.420 101.486  1.00 15.65           H  
ATOM   4417  N   PRO A1328     -25.711  62.255  96.313  1.00 17.02           N  
ATOM   4418  CA  PRO A1328     -25.580  60.794  96.209  1.00 15.56           C  
ATOM   4419  C   PRO A1328     -24.802  60.161  97.415  1.00 14.56           C  
ATOM   4420  O   PRO A1328     -24.693  60.748  98.484  1.00 12.55           O  
ATOM   4421  CB  PRO A1328     -24.917  60.605  94.845  1.00 15.71           C  
ATOM   4422  CG  PRO A1328     -24.088  61.865  94.660  1.00 17.10           C  
ATOM   4423  CD  PRO A1328     -24.975  62.935  95.258  1.00 18.22           C  
ATOM   4424  HA  PRO A1328     -26.581  60.344  96.220  1.00 15.56           H  
ATOM   4425  HB2 PRO A1328     -24.309  59.709  94.755  1.00 15.71           H  
ATOM   4426  HB3 PRO A1328     -25.688  60.574  94.065  1.00 15.71           H  
ATOM   4427  HG2 PRO A1328     -23.841  62.066  93.614  1.00 17.10           H  
ATOM   4428  HG3 PRO A1328     -23.155  61.783  95.227  1.00 17.10           H  
ATOM   4429  HD2 PRO A1328     -25.704  63.303  94.528  1.00 18.22           H  
ATOM   4430  HD3 PRO A1328     -24.400  63.778  95.642  1.00 18.22           H  
ATOM   4431  N   SER A1329     -24.466  58.867  97.261  1.00 14.47           N  
ATOM   4432  CA  SER A1329     -23.833  58.072  98.309  1.00 13.74           C  
ATOM   4433  C   SER A1329     -22.623  57.256  97.831  1.00 13.65           C  
ATOM   4434  O   SER A1329     -22.596  56.713  96.740  1.00 12.56           O  
ATOM   4435  CB  SER A1329     -24.848  57.060  98.877  1.00 14.89           C  
ATOM   4436  OG  SER A1329     -25.224  56.077  97.905  1.00 14.23           O  
ATOM   4437  H   SER A1329     -24.727  58.379  96.416  1.00 14.47           H  
ATOM   4438  HA  SER A1329     -23.513  58.741  99.117  1.00 13.74           H  
ATOM   4439  HB2 SER A1329     -25.760  57.567  99.212  1.00 14.89           H  
ATOM   4440  HB3 SER A1329     -24.424  56.523  99.732  1.00 14.89           H  
ATOM   4441  HG  SER A1329     -25.482  56.580  97.086  1.00 14.23           H  
ATOM   4442  N   PHE A1330     -21.684  57.045  98.756  1.00 12.86           N  
ATOM   4443  CA  PHE A1330     -20.595  56.067  98.584  1.00 12.78           C  
ATOM   4444  C   PHE A1330     -21.200  54.654  98.774  1.00 12.80           C  
ATOM   4445  O   PHE A1330     -20.962  53.914  99.706  1.00 13.61           O  
ATOM   4446  CB  PHE A1330     -19.443  56.282  99.571  1.00 12.16           C  
ATOM   4447  CG  PHE A1330     -18.747  57.608  99.382  1.00 13.53           C  
ATOM   4448  CD1 PHE A1330     -17.979  57.857  98.248  1.00 10.04           C  
ATOM   4449  CD2 PHE A1330     -18.849  58.609 100.386  1.00 11.49           C  
ATOM   4450  CE1 PHE A1330     -17.325  59.079  98.083  1.00 11.14           C  
ATOM   4451  CE2 PHE A1330     -18.208  59.827 100.217  1.00 11.96           C  
ATOM   4452  CZ  PHE A1330     -17.428  60.086  99.064  1.00  9.64           C  
ATOM   4453  H   PHE A1330     -21.689  57.584  99.610  1.00 12.86           H  
ATOM   4454  HA  PHE A1330     -20.234  56.136  97.549  1.00 12.78           H  
ATOM   4455  HB2 PHE A1330     -19.812  56.201 100.603  1.00 12.16           H  
ATOM   4456  HB3 PHE A1330     -18.698  55.484  99.459  1.00 12.16           H  
ATOM   4457  HD1 PHE A1330     -17.888  57.096  97.487  1.00 10.04           H  
ATOM   4458  HD2 PHE A1330     -19.424  58.421 101.280  1.00 11.49           H  
ATOM   4459  HE1 PHE A1330     -16.735  59.254  97.196  1.00 11.14           H  
ATOM   4460  HE2 PHE A1330     -18.306  60.590 100.975  1.00 11.96           H  
ATOM   4461  HZ  PHE A1330     -16.923  61.032  98.939  1.00  9.64           H  
ATOM   4462  N   SER A1331     -22.079  54.314  97.819  1.00 11.53           N  
ATOM   4463  CA  SER A1331     -22.738  53.017  97.725  1.00 11.97           C  
ATOM   4464  C   SER A1331     -23.502  52.934  96.406  1.00 12.69           C  
ATOM   4465  O   SER A1331     -23.394  51.939  95.679  1.00 12.71           O  
ATOM   4466  CB  SER A1331     -23.647  52.693  98.912  1.00 12.54           C  
ATOM   4467  OG  SER A1331     -22.860  52.092  99.964  1.00  9.87           O  
ATOM   4468  H   SER A1331     -22.337  54.988  97.113  1.00 11.53           H  
ATOM   4469  HA  SER A1331     -21.929  52.277  97.676  1.00 11.97           H  
ATOM   4470  HB2 SER A1331     -24.413  51.960  98.639  1.00 12.54           H  
ATOM   4471  HB3 SER A1331     -24.147  53.580  99.314  1.00 12.54           H  
ATOM   4472  HG  SER A1331     -22.234  52.815 100.229  1.00  9.87           H  
ATOM   4473  N   GLU A1332     -24.262  53.983  96.041  1.00 12.74           N  
ATOM   4474  CA  GLU A1332     -24.935  54.041  94.741  1.00 14.55           C  
ATOM   4475  C   GLU A1332     -23.965  54.655  93.683  1.00 11.84           C  
ATOM   4476  O   GLU A1332     -24.001  54.213  92.521  1.00 11.40           O  
ATOM   4477  CB  GLU A1332     -26.358  54.600  94.855  1.00 13.51           C  
ATOM   4478  CG  GLU A1332     -26.697  55.784  93.971  1.00 18.19           C  
ATOM   4479  CD  GLU A1332     -25.997  57.055  94.352  1.00 20.68           C  
ATOM   4480  OE1 GLU A1332     -25.478  57.175  95.496  1.00 29.09           O  
ATOM   4481  OE2 GLU A1332     -25.953  57.959  93.485  1.00 28.64           O1-
ATOM   4482  H   GLU A1332     -24.347  54.781  96.654  1.00 12.74           H  
ATOM   4483  HA  GLU A1332     -25.053  52.999  94.410  1.00 14.55           H  
ATOM   4484  HB2 GLU A1332     -27.051  53.790  94.586  1.00 13.51           H  
ATOM   4485  HB3 GLU A1332     -26.603  54.831  95.899  1.00 13.51           H  
ATOM   4486  HG2 GLU A1332     -27.774  55.982  94.041  1.00 18.19           H  
ATOM   4487  HG3 GLU A1332     -26.492  55.547  92.920  1.00 18.19           H  
ATOM   4488  N   LEU A1333     -23.096  55.561  94.100  1.00 11.25           N  
ATOM   4489  CA  LEU A1333     -22.024  56.081  93.232  1.00 12.12           C  
ATOM   4490  C   LEU A1333     -21.127  54.907  92.772  1.00 11.31           C  
ATOM   4491  O   LEU A1333     -20.561  54.899  91.690  1.00 11.09           O  
ATOM   4492  CB  LEU A1333     -21.093  57.073  93.946  1.00  9.73           C  
ATOM   4493  CG  LEU A1333     -21.700  58.462  94.183  1.00 12.82           C  
ATOM   4494  CD1 LEU A1333     -20.800  59.276  95.115  1.00 12.62           C  
ATOM   4495  CD2 LEU A1333     -21.902  59.221  92.872  1.00 10.54           C  
ATOM   4496  H   LEU A1333     -23.186  55.924  95.038  1.00 11.25           H  
ATOM   4497  HA  LEU A1333     -22.491  56.505  92.338  1.00 12.12           H  
ATOM   4498  HB2 LEU A1333     -20.777  56.641  94.905  1.00  9.73           H  
ATOM   4499  HB3 LEU A1333     -20.170  57.194  93.363  1.00  9.73           H  
ATOM   4500  HG  LEU A1333     -22.670  58.343  94.672  1.00 12.82           H  
ATOM   4501 HD11 LEU A1333     -20.653  58.762  96.071  1.00 12.62           H  
ATOM   4502 HD12 LEU A1333     -19.815  59.440  94.669  1.00 12.62           H  
ATOM   4503 HD13 LEU A1333     -21.241  60.254  95.330  1.00 12.62           H  
ATOM   4504 HD21 LEU A1333     -20.973  59.271  92.294  1.00 10.54           H  
ATOM   4505 HD22 LEU A1333     -22.665  58.744  92.251  1.00 10.54           H  
ATOM   4506 HD23 LEU A1333     -22.231  60.247  93.059  1.00 10.54           H  
ATOM   4507  N   VAL A1334     -20.992  53.927  93.672  1.00 10.84           N  
ATOM   4508  CA  VAL A1334     -20.154  52.747  93.440  1.00 11.84           C  
ATOM   4509  C   VAL A1334     -20.734  51.947  92.247  1.00 12.27           C  
ATOM   4510  O   VAL A1334     -20.026  51.297  91.505  1.00 10.47           O  
ATOM   4511  CB  VAL A1334     -20.077  51.914  94.738  1.00 12.27           C  
ATOM   4512  CG1 VAL A1334     -19.617  50.477  94.525  1.00  8.74           C  
ATOM   4513  CG2 VAL A1334     -19.154  52.600  95.748  1.00 10.74           C  
ATOM   4514  H   VAL A1334     -21.493  53.987  94.547  1.00 10.84           H  
ATOM   4515  HA  VAL A1334     -19.160  53.099  93.133  1.00 11.84           H  
ATOM   4516  HB  VAL A1334     -21.070  51.855  95.188  1.00 12.27           H  
ATOM   4517 HG11 VAL A1334     -20.340  49.904  93.937  1.00  8.74           H  
ATOM   4518 HG12 VAL A1334     -18.662  50.464  94.006  1.00  8.74           H  
ATOM   4519 HG13 VAL A1334     -19.494  49.956  95.481  1.00  8.74           H  
ATOM   4520 HG21 VAL A1334     -18.135  52.666  95.356  1.00 10.74           H  
ATOM   4521 HG22 VAL A1334     -19.497  53.612  95.983  1.00 10.74           H  
ATOM   4522 HG23 VAL A1334     -19.118  52.036  96.684  1.00 10.74           H  
ATOM   4523  N   SER A1335     -22.058  52.022  92.096  1.00 12.03           N  
ATOM   4524  CA  SER A1335     -22.815  51.313  91.062  1.00 11.31           C  
ATOM   4525  C   SER A1335     -22.735  52.185  89.793  1.00 10.71           C  
ATOM   4526  O   SER A1335     -22.395  51.691  88.699  1.00 10.09           O  
ATOM   4527  CB  SER A1335     -24.275  51.088  91.477  1.00  9.25           C  
ATOM   4528  OG  SER A1335     -24.798  49.923  90.845  1.00 12.63           O  
ATOM   4529  H   SER A1335     -22.585  52.678  92.654  1.00 12.03           H  
ATOM   4530  HA  SER A1335     -22.316  50.361  90.849  1.00 11.31           H  
ATOM   4531  HB2 SER A1335     -24.917  51.936  91.216  1.00  9.25           H  
ATOM   4532  HB3 SER A1335     -24.343  50.925  92.558  1.00  9.25           H  
ATOM   4533  HG  SER A1335     -25.705  49.794  91.177  1.00 12.63           H  
ATOM   4534  N   ARG A1336     -22.991  53.478  89.906  1.00 10.99           N  
ATOM   4535  CA  ARG A1336     -23.031  54.358  88.736  1.00 12.16           C  
ATOM   4536  C   ARG A1336     -21.664  54.353  88.010  1.00 10.85           C  
ATOM   4537  O   ARG A1336     -21.598  54.356  86.800  1.00 10.79           O  
ATOM   4538  CB  ARG A1336     -23.300  55.830  89.094  1.00 12.89           C  
ATOM   4539  CG  ARG A1336     -24.684  56.143  89.659  1.00 19.13           C  
ATOM   4540  CD  ARG A1336     -24.809  57.650  89.889  1.00 24.34           C  
ATOM   4541  NE  ARG A1336     -25.812  57.973  90.910  1.00 30.24           N  
ATOM   4542  CZ  ARG A1336     -27.058  58.388  90.742  1.00 31.27           C  
ATOM   4543  NH1 ARG A1336     -27.582  58.431  89.517  1.00 31.10           N  
ATOM   4544  NH2 ARG A1336     -27.782  58.713  91.793  1.00 32.78           N1+
ATOM   4545  H   ARG A1336     -23.175  53.883  90.813  1.00 10.99           H  
ATOM   4546  HA  ARG A1336     -23.790  53.971  88.046  1.00 12.16           H  
ATOM   4547  HB2 ARG A1336     -22.547  56.170  89.818  1.00 12.89           H  
ATOM   4548  HB3 ARG A1336     -23.151  56.443  88.194  1.00 12.89           H  
ATOM   4549  HG2 ARG A1336     -24.837  55.611  90.601  1.00 19.13           H  
ATOM   4550  HG3 ARG A1336     -25.470  55.808  88.972  1.00 19.13           H  
ATOM   4551  HD2 ARG A1336     -25.017  58.185  88.958  1.00 24.34           H  
ATOM   4552  HD3 ARG A1336     -23.864  58.059  90.264  1.00 24.34           H  
ATOM   4553  HE  ARG A1336     -25.461  57.893  91.853  1.00 30.24           H  
ATOM   4554 HH11 ARG A1336     -27.018  58.180  88.718  1.00 31.10           H  
ATOM   4555 HH12 ARG A1336     -28.543  58.714  89.388  1.00 31.10           H  
ATOM   4556 HH21 ARG A1336     -27.385  58.644  92.719  1.00 32.78           H  
ATOM   4557 HH22 ARG A1336     -28.733  59.030  91.673  1.00 32.78           H  
ATOM   4558  N   ILE A1337     -20.605  54.489  88.789  1.00  9.99           N  
ATOM   4559  CA  ILE A1337     -19.263  54.660  88.234  1.00  9.40           C  
ATOM   4560  C   ILE A1337     -18.765  53.274  87.725  1.00 10.78           C  
ATOM   4561  O   ILE A1337     -17.950  53.205  86.826  1.00 10.93           O  
ATOM   4562  CB  ILE A1337     -18.340  55.380  89.247  1.00  7.78           C  
ATOM   4563  CG1 ILE A1337     -18.925  56.772  89.612  1.00  7.99           C  
ATOM   4564  CG2 ILE A1337     -16.927  55.567  88.691  1.00  5.60           C  
ATOM   4565  CD1 ILE A1337     -18.169  57.483  90.726  1.00  8.09           C  
ATOM   4566  H   ILE A1337     -20.716  54.507  89.793  1.00  9.99           H  
ATOM   4567  HA  ILE A1337     -19.357  55.288  87.338  1.00  9.40           H  
ATOM   4568  HB  ILE A1337     -18.279  54.776  90.160  1.00  7.78           H  
ATOM   4569 HG12 ILE A1337     -18.937  57.415  88.723  1.00  7.99           H  
ATOM   4570 HG13 ILE A1337     -19.967  56.681  89.932  1.00  7.99           H  
ATOM   4571 HG21 ILE A1337     -16.502  54.633  88.316  1.00  5.60           H  
ATOM   4572 HG22 ILE A1337     -16.935  56.292  87.872  1.00  5.60           H  
ATOM   4573 HG23 ILE A1337     -16.242  55.934  89.461  1.00  5.60           H  
ATOM   4574 HD11 ILE A1337     -18.088  56.849  91.614  1.00  8.09           H  
ATOM   4575 HD12 ILE A1337     -17.163  57.776  90.412  1.00  8.09           H  
ATOM   4576 HD13 ILE A1337     -18.702  58.397  91.008  1.00  8.09           H  
ATOM   4577  N   SER A1338     -19.252  52.195  88.339  1.00 12.12           N  
ATOM   4578  CA  SER A1338     -18.945  50.846  87.841  1.00 13.02           C  
ATOM   4579  C   SER A1338     -19.617  50.636  86.473  1.00 12.26           C  
ATOM   4580  O   SER A1338     -19.108  49.911  85.620  1.00 12.66           O  
ATOM   4581  CB  SER A1338     -19.396  49.698  88.759  1.00 14.01           C  
ATOM   4582  OG  SER A1338     -18.640  49.632  89.985  1.00 19.00           O  
ATOM   4583  H   SER A1338     -19.848  52.293  89.149  1.00 12.12           H  
ATOM   4584  HA  SER A1338     -17.862  50.797  87.693  1.00 13.02           H  
ATOM   4585  HB2 SER A1338     -19.251  48.736  88.256  1.00 14.01           H  
ATOM   4586  HB3 SER A1338     -20.459  49.772  89.014  1.00 14.01           H  
ATOM   4587  HG  SER A1338     -19.119  50.276  90.567  1.00 19.00           H  
ATOM   4588  N   ALA A1339     -20.809  51.202  86.298  1.00 11.93           N  
ATOM   4589  CA  ALA A1339     -21.541  51.089  85.044  1.00 11.64           C  
ATOM   4590  C   ALA A1339     -20.837  51.922  83.952  1.00 11.88           C  
ATOM   4591  O   ALA A1339     -20.660  51.470  82.823  1.00 12.58           O  
ATOM   4592  CB  ALA A1339     -22.989  51.529  85.198  1.00 11.06           C  
ATOM   4593  H   ALA A1339     -21.233  51.716  87.056  1.00 11.93           H  
ATOM   4594  HA  ALA A1339     -21.509  50.038  84.729  1.00 11.64           H  
ATOM   4595  HB1 ALA A1339     -23.501  50.922  85.952  1.00 11.06           H  
ATOM   4596  HB2 ALA A1339     -23.067  52.576  85.507  1.00 11.06           H  
ATOM   4597  HB3 ALA A1339     -23.528  51.425  84.250  1.00 11.06           H  
ATOM   4598  N   ILE A1340     -20.487  53.193  84.282  1.00 12.50           N  
ATOM   4599  CA  ILE A1340     -19.872  54.091  83.293  1.00 11.90           C  
ATOM   4600  C   ILE A1340     -18.502  53.501  82.836  1.00 13.46           C  
ATOM   4601  O   ILE A1340     -18.121  53.646  81.674  1.00 15.19           O  
ATOM   4602  CB  ILE A1340     -19.748  55.541  83.826  1.00 11.97           C  
ATOM   4603  CG1 ILE A1340     -21.151  56.160  84.044  1.00 13.41           C  
ATOM   4604  CG2 ILE A1340     -18.951  56.430  82.860  1.00 11.74           C  
ATOM   4605  CD1 ILE A1340     -21.127  57.438  84.874  1.00 13.56           C  
ATOM   4606  H   ILE A1340     -20.708  53.526  85.209  1.00 12.50           H  
ATOM   4607  HA  ILE A1340     -20.522  54.078  82.408  1.00 11.90           H  
ATOM   4608  HB  ILE A1340     -19.215  55.515  84.785  1.00 11.97           H  
ATOM   4609 HG12 ILE A1340     -21.621  56.372  83.075  1.00 13.41           H  
ATOM   4610 HG13 ILE A1340     -21.811  55.448  84.548  1.00 13.41           H  
ATOM   4611 HG21 ILE A1340     -17.941  56.045  82.702  1.00 11.74           H  
ATOM   4612 HG22 ILE A1340     -19.443  56.493  81.883  1.00 11.74           H  
ATOM   4613 HG23 ILE A1340     -18.839  57.447  83.249  1.00 11.74           H  
ATOM   4614 HD11 ILE A1340     -20.634  57.272  85.837  1.00 13.56           H  
ATOM   4615 HD12 ILE A1340     -20.612  58.251  84.355  1.00 13.56           H  
ATOM   4616 HD13 ILE A1340     -22.150  57.773  85.073  1.00 13.56           H  
ATOM   4617  N   PHE A1341     -17.803  52.853  83.760  1.00 13.40           N  
ATOM   4618  CA  PHE A1341     -16.473  52.262  83.529  1.00 14.36           C  
ATOM   4619  C   PHE A1341     -16.488  51.232  82.361  1.00 15.22           C  
ATOM   4620  O   PHE A1341     -15.448  50.946  81.760  1.00 16.07           O  
ATOM   4621  CB  PHE A1341     -15.980  51.588  84.823  1.00 13.26           C  
ATOM   4622  CG  PHE A1341     -14.687  50.813  84.741  1.00 17.54           C  
ATOM   4623  CD1 PHE A1341     -13.446  51.489  84.700  1.00 15.38           C  
ATOM   4624  CD2 PHE A1341     -14.708  49.417  84.703  1.00 20.67           C  
ATOM   4625  CE1 PHE A1341     -12.241  50.748  84.665  1.00 18.64           C  
ATOM   4626  CE2 PHE A1341     -13.485  48.681  84.655  1.00 21.08           C  
ATOM   4627  CZ  PHE A1341     -12.276  49.370  84.619  1.00 17.53           C  
ATOM   4628  H   PHE A1341     -18.207  52.775  84.682  1.00 13.40           H  
ATOM   4629  HA  PHE A1341     -15.803  53.076  83.228  1.00 14.36           H  
ATOM   4630  HB2 PHE A1341     -15.862  52.352  85.602  1.00 13.26           H  
ATOM   4631  HB3 PHE A1341     -16.760  50.917  85.204  1.00 13.26           H  
ATOM   4632  HD1 PHE A1341     -13.418  52.569  84.695  1.00 15.38           H  
ATOM   4633  HD2 PHE A1341     -15.652  48.892  84.711  1.00 20.67           H  
ATOM   4634  HE1 PHE A1341     -11.292  51.262  84.675  1.00 18.64           H  
ATOM   4635  HE2 PHE A1341     -13.499  47.601  84.647  1.00 21.08           H  
ATOM   4636  HZ  PHE A1341     -11.351  48.817  84.553  1.00 17.53           H  
ATOM   4637  N   SER A1342     -17.648  50.626  82.131  1.00 15.39           N  
ATOM   4638  CA  SER A1342     -17.828  49.610  81.095  1.00 16.53           C  
ATOM   4639  C   SER A1342     -17.838  50.197  79.672  1.00 16.90           C  
ATOM   4640  O   SER A1342     -17.681  49.473  78.677  1.00 19.69           O  
ATOM   4641  CB  SER A1342     -19.105  48.782  81.308  1.00 15.71           C  
ATOM   4642  OG  SER A1342     -20.300  49.523  81.076  1.00 15.36           O  
ATOM   4643  H   SER A1342     -18.434  50.877  82.714  1.00 15.39           H  
ATOM   4644  HA  SER A1342     -16.960  48.941  81.155  1.00 16.53           H  
ATOM   4645  HB2 SER A1342     -19.145  48.381  82.327  1.00 15.71           H  
ATOM   4646  HB3 SER A1342     -19.119  47.934  80.615  1.00 15.71           H  
ATOM   4647  HG  SER A1342     -20.384  50.222  81.759  1.00 15.36           H  
ATOM   4648  N   THR A1343     -18.147  51.481  79.527  1.00 17.93           N  
ATOM   4649  CA  THR A1343     -18.433  52.078  78.211  1.00 20.44           C  
ATOM   4650  C   THR A1343     -17.185  52.223  77.314  1.00 23.70           C  
ATOM   4651  O   THR A1343     -17.278  52.151  76.085  1.00 24.82           O  
ATOM   4652  CB  THR A1343     -19.120  53.459  78.330  1.00 19.39           C  
ATOM   4653  OG1 THR A1343     -18.345  54.379  79.108  1.00 18.41           O  
ATOM   4654  CG2 THR A1343     -20.516  53.359  78.937  1.00 17.44           C  
ATOM   4655  H   THR A1343     -18.263  52.066  80.343  1.00 17.93           H  
ATOM   4656  HA  THR A1343     -19.105  51.385  77.687  1.00 20.44           H  
ATOM   4657  HB  THR A1343     -19.211  53.902  77.331  1.00 19.39           H  
ATOM   4658 HG21 THR A1343     -21.161  52.706  78.343  1.00 17.44           H  
ATOM   4659 HG22 THR A1343     -20.482  52.977  79.963  1.00 17.44           H  
ATOM   4660 HG23 THR A1343     -20.977  54.351  78.991  1.00 17.44           H  
ATOM   4661  HG1 THR A1343     -18.382  54.111  80.050  1.00 18.41           H  
ATOM   4662  N   PHE A1344     -16.047  52.481  77.945  1.00 26.25           N  
ATOM   4663  CA  PHE A1344     -14.808  52.759  77.224  1.00 28.34           C  
ATOM   4664  C   PHE A1344     -14.029  51.432  77.142  1.00 30.99           C  
ATOM   4665  O   PHE A1344     -13.975  50.673  78.117  1.00 32.12           O  
ATOM   4666  CB  PHE A1344     -13.922  53.795  77.931  1.00 27.25           C  
ATOM   4667  CG  PHE A1344     -14.243  55.208  77.499  1.00 23.82           C  
ATOM   4668  CD1 PHE A1344     -15.345  55.854  78.002  1.00 22.09           C  
ATOM   4669  CD2 PHE A1344     -13.445  55.842  76.539  1.00 25.20           C  
ATOM   4670  CE1 PHE A1344     -15.680  57.127  77.561  1.00 22.75           C  
ATOM   4671  CE2 PHE A1344     -13.733  57.109  76.125  1.00 26.10           C  
ATOM   4672  CZ  PHE A1344     -14.873  57.769  76.640  1.00 25.96           C  
ATOM   4673  H   PHE A1344     -16.019  52.401  78.951  1.00 26.25           H  
ATOM   4674  HA  PHE A1344     -15.046  53.087  76.204  1.00 28.34           H  
ATOM   4675  HB2 PHE A1344     -14.018  53.719  79.023  1.00 27.25           H  
ATOM   4676  HB3 PHE A1344     -12.863  53.601  77.716  1.00 27.25           H  
ATOM   4677  HD1 PHE A1344     -15.957  55.368  78.748  1.00 22.09           H  
ATOM   4678  HD2 PHE A1344     -12.593  55.324  76.123  1.00 25.20           H  
ATOM   4679  HE1 PHE A1344     -16.567  57.614  77.936  1.00 22.75           H  
ATOM   4680  HE2 PHE A1344     -13.096  57.605  75.408  1.00 26.10           H  
ATOM   4681  HZ  PHE A1344     -15.112  58.771  76.315  1.00 25.96           H  
ATOM   4682  N   ILE A1345     -13.424  51.192  75.979  1.00 32.19           N  
ATOM   4683  CA  ILE A1345     -12.553  50.028  75.776  1.00 35.00           C  
ATOM   4684  C   ILE A1345     -11.198  50.333  76.463  1.00 35.51           C  
ATOM   4685  O   ILE A1345     -10.755  49.586  77.344  1.00 36.45           O  
ATOM   4686  CB  ILE A1345     -12.404  49.668  74.275  1.00 35.22           C  
ATOM   4687  CG1 ILE A1345     -13.681  49.024  73.679  1.00 36.87           C  
ATOM   4688  CG2 ILE A1345     -11.244  48.684  74.047  1.00 36.92           C  
ATOM   4689  CD1 ILE A1345     -14.905  49.925  73.618  1.00 38.71           C  
ATOM   4690  H   ILE A1345     -13.622  51.783  75.184  1.00 32.19           H  
ATOM   4691  HA  ILE A1345     -12.995  49.177  76.312  1.00 35.00           H  
ATOM   4692  HB  ILE A1345     -12.180  50.579  73.703  1.00 35.22           H  
ATOM   4693 HG12 ILE A1345     -13.464  48.703  72.652  1.00 36.87           H  
ATOM   4694 HG13 ILE A1345     -13.936  48.115  74.239  1.00 36.87           H  
ATOM   4695 HG21 ILE A1345     -10.278  49.128  74.306  1.00 36.92           H  
ATOM   4696 HG22 ILE A1345     -11.374  47.774  74.643  1.00 36.92           H  
ATOM   4697 HG23 ILE A1345     -11.181  48.390  72.993  1.00 36.92           H  
ATOM   4698 HD11 ILE A1345     -15.336  50.088  74.609  1.00 38.71           H  
ATOM   4699 HD12 ILE A1345     -14.664  50.893  73.168  1.00 38.71           H  
ATOM   4700 HD13 ILE A1345     -15.682  49.455  73.006  1.00 38.71           H  
ATOM   4701  N   NME A1346     -10.526  51.403  76.039  1.00  0.00           N  
ATOM   4702  CH3 NME A1346      -9.225  51.782  76.543  1.00  0.00           C  
ATOM   4703  H   NME A1346     -10.934  51.979  75.316  1.00  0.00           H  
ATOM   4704 HH31 NME A1346      -9.207  52.866  76.675  1.00  0.00           H  
ATOM   4705 HH32 NME A1346      -9.002  51.290  77.493  1.00  0.00           H  
ATOM   4706 HH33 NME A1346      -8.476  51.497  75.799  1.00  0.00           H  
TER    4707      NME A1346 
ATOM   4708  CH3 ACE C  61      29.650  58.409 102.101  1.00  0.00           C  
ATOM   4709  C   ACE C  61      29.528  59.917 101.991  1.00  0.00           C  
ATOM   4710  O   ACE C  61      29.853  60.585 102.971  1.00  0.00           O  
ATOM   4711 HH31 ACE C  61      30.376  58.157 102.881  1.00  0.00           H  
ATOM   4712 HH32 ACE C  61      29.967  57.949 101.166  1.00  0.00           H  
ATOM   4713 HH33 ACE C  61      28.681  57.986 102.387  1.00  0.00           H  
ATOM   4714  N   VAL C  62      28.732  60.373 101.052  1.00 67.97           N  
ATOM   4715  CA  VAL C  62      28.593  61.673 100.396  1.00 67.85           C  
ATOM   4716  C   VAL C  62      27.881  61.526  99.036  1.00 61.77           C  
ATOM   4717  O   VAL C  62      27.041  62.346  98.663  1.00 65.52           O  
ATOM   4718  CB  VAL C  62      29.889  62.511 100.316  1.00  0.00           C  
ATOM   4719  CG1 VAL C  62      30.894  62.007  99.285  1.00  0.00           C  
ATOM   4720  CG2 VAL C  62      29.573  63.986 100.039  1.00  0.00           C  
ATOM   4721  H   VAL C  62      27.972  59.712 101.226  1.00 67.97           H  
ATOM   4722  HA  VAL C  62      27.887  62.206 101.047  1.00 67.85           H  
ATOM   4723  HB  VAL C  62      30.383  62.480 101.294  1.00  0.00           H  
ATOM   4724 HG11 VAL C  62      31.114  60.946  99.429  1.00  0.00           H  
ATOM   4725 HG12 VAL C  62      30.535  62.155  98.263  1.00  0.00           H  
ATOM   4726 HG13 VAL C  62      31.830  62.567  99.375  1.00  0.00           H  
ATOM   4727 HG21 VAL C  62      29.129  64.128  99.049  1.00  0.00           H  
ATOM   4728 HG22 VAL C  62      28.879  64.384 100.786  1.00  0.00           H  
ATOM   4729 HG23 VAL C  62      30.487  64.590 100.083  1.00  0.00           H  
ATOM   4730  N   LEU C  63      28.316  60.534  98.258  1.00 55.60           N  
ATOM   4731  CA  LEU C  63      27.805  60.310  96.908  1.00 50.04           C  
ATOM   4732  C   LEU C  63      26.509  59.502  97.056  1.00 46.88           C  
ATOM   4733  O   LEU C  63      26.518  58.276  97.083  1.00 47.77           O  
ATOM   4734  CB  LEU C  63      28.804  59.528  96.048  1.00 51.00           C  
ATOM   4735  CG  LEU C  63      29.986  60.359  95.523  1.00 55.19           C  
ATOM   4736  CD1 LEU C  63      30.960  59.431  94.800  1.00 56.81           C  
ATOM   4737  CD2 LEU C  63      29.538  61.473  94.575  1.00 54.49           C  
ATOM   4738  H   LEU C  63      29.025  59.903  98.605  1.00 55.60           H  
ATOM   4739  HA  LEU C  63      27.555  61.272  96.449  1.00 50.04           H  
ATOM   4740  HB2 LEU C  63      29.192  58.678  96.627  1.00 51.00           H  
ATOM   4741  HB3 LEU C  63      28.283  59.086  95.189  1.00 51.00           H  
ATOM   4742  HG  LEU C  63      30.517  60.808  96.369  1.00 55.19           H  
ATOM   4743 HD11 LEU C  63      31.257  58.599  95.446  1.00 56.81           H  
ATOM   4744 HD12 LEU C  63      30.513  59.018  93.890  1.00 56.81           H  
ATOM   4745 HD13 LEU C  63      31.867  59.967  94.517  1.00 56.81           H  
ATOM   4746 HD21 LEU C  63      28.895  61.083  93.779  1.00 54.49           H  
ATOM   4747 HD22 LEU C  63      28.987  62.254  95.107  1.00 54.49           H  
ATOM   4748 HD23 LEU C  63      30.397  61.954  94.098  1.00 54.49           H  
ATOM   4749  N   ARG C  64      25.409  60.218  97.244  1.00 44.49           N  
ATOM   4750  CA  ARG C  64      24.106  59.618  97.464  1.00 42.10           C  
ATOM   4751  C   ARG C  64      23.007  60.574  96.984  1.00 38.23           C  
ATOM   4752  O   ARG C  64      23.177  61.793  96.947  1.00 38.54           O  
ATOM   4753  CB  ARG C  64      23.932  59.225  98.935  1.00 45.31           C  
ATOM   4754  CG  ARG C  64      23.750  60.400  99.895  1.00 51.87           C  
ATOM   4755  CD  ARG C  64      23.899  59.941 101.338  1.00 58.53           C  
ATOM   4756  NE  ARG C  64      23.406  60.958 102.279  1.00 68.17           N  
ATOM   4757  CZ  ARG C  64      22.144  61.083 102.695  1.00 75.45           C  
ATOM   4758  NH1 ARG C  64      21.170  60.318 102.202  1.00 73.21           N  
ATOM   4759  NH2 ARG C  64      21.853  61.989 103.625  1.00 81.94           N1+
ATOM   4760  H   ARG C  64      25.479  61.226  97.243  1.00 44.49           H  
ATOM   4761  HA  ARG C  64      24.059  58.711  96.850  1.00 42.10           H  
ATOM   4762  HB2 ARG C  64      23.058  58.577  99.028  1.00 45.31           H  
ATOM   4763  HB3 ARG C  64      24.798  58.634  99.254  1.00 45.31           H  
ATOM   4764  HG2 ARG C  64      22.762  60.848  99.747  1.00 51.87           H  
ATOM   4765  HG3 ARG C  64      24.485  61.188  99.697  1.00 51.87           H  
ATOM   4766  HD2 ARG C  64      24.959  59.778 101.568  1.00 58.53           H  
ATOM   4767  HD3 ARG C  64      23.399  58.991 101.546  1.00 58.53           H  
ATOM   4768  HE  ARG C  64      24.095  61.569 102.694  1.00 68.17           H  
ATOM   4769 HH11 ARG C  64      21.379  59.626 101.496  1.00 73.21           H  
ATOM   4770 HH12 ARG C  64      20.223  60.429 102.535  1.00 73.21           H  
ATOM   4771 HH21 ARG C  64      22.584  62.573 104.007  1.00 81.94           H  
ATOM   4772 HH22 ARG C  64      20.902  62.094 103.948  1.00 81.94           H  
ATOM   4773  N   SER C  65      21.862  59.996  96.639  1.00 34.17           N  
ATOM   4774  CA  SER C  65      20.693  60.786  96.264  1.00 32.26           C  
ATOM   4775  C   SER C  65      20.038  61.430  97.512  1.00 34.39           C  
ATOM   4776  O   SER C  65      20.199  60.963  98.648  1.00 34.01           O  
ATOM   4777  CB  SER C  65      19.649  59.938  95.530  1.00 29.51           C  
ATOM   4778  OG  SER C  65      20.052  59.661  94.185  1.00 26.31           O  
ATOM   4779  H   SER C  65      21.794  58.989  96.613  1.00 34.17           H  
ATOM   4780  HA  SER C  65      21.042  61.586  95.600  1.00 32.26           H  
ATOM   4781  HB2 SER C  65      18.689  60.459  95.475  1.00 29.51           H  
ATOM   4782  HB3 SER C  65      19.475  58.982  96.032  1.00 29.51           H  
ATOM   4783  HG  SER C  65      20.769  58.980  94.259  1.00 26.31           H  
ATOM   4784  N   VAL C  66      19.302  62.510  97.255  1.00 36.28           N  
ATOM   4785  CA  VAL C  66      18.425  63.174  98.219  1.00 38.45           C  
ATOM   4786  C   VAL C  66      16.976  62.815  97.806  1.00 37.94           C  
ATOM   4787  O   VAL C  66      16.649  62.677  96.633  1.00 38.13           O  
ATOM   4788  CB  VAL C  66      18.689  64.696  98.238  1.00 40.69           C  
ATOM   4789  CG1 VAL C  66      17.731  65.446  99.165  1.00 43.28           C  
ATOM   4790  CG2 VAL C  66      20.133  64.993  98.666  1.00 44.19           C  
ATOM   4791  H   VAL C  66      19.359  62.921  96.334  1.00 36.28           H  
ATOM   4792  HA  VAL C  66      18.612  62.753  99.215  1.00 38.45           H  
ATOM   4793  HB  VAL C  66      18.556  65.099  97.228  1.00 40.69           H  
ATOM   4794 HG11 VAL C  66      16.706  65.407  98.784  1.00 43.28           H  
ATOM   4795 HG12 VAL C  66      17.742  65.026 100.176  1.00 43.28           H  
ATOM   4796 HG13 VAL C  66      18.003  66.504  99.236  1.00 43.28           H  
ATOM   4797 HG21 VAL C  66      20.340  64.592  99.664  1.00 44.19           H  
ATOM   4798 HG22 VAL C  66      20.854  64.557  97.967  1.00 44.19           H  
ATOM   4799 HG23 VAL C  66      20.317  66.072  98.690  1.00 44.19           H  
ATOM   4800  N   ASN C  67      16.117  62.641  98.806  1.00 38.25           N  
ATOM   4801  CA  ASN C  67      14.703  62.264  98.629  1.00 38.12           C  
ATOM   4802  C   ASN C  67      13.832  63.504  98.961  1.00 37.09           C  
ATOM   4803  O   ASN C  67      14.305  64.484  99.531  1.00 35.83           O  
ATOM   4804  CB  ASN C  67      14.384  61.057  99.504  1.00 40.73           C  
ATOM   4805  CG  ASN C  67      13.172  60.309  99.001  1.00 42.77           C  
ATOM   4806  OD1 ASN C  67      12.431  60.760  98.129  1.00 40.81           O  
ATOM   4807  ND2 ASN C  67      12.974  59.118  99.554  1.00 46.75           N  
ATOM   4808  H   ASN C  67      16.427  62.807  99.753  1.00 38.25           H  
ATOM   4809  HA  ASN C  67      14.541  62.030  97.570  1.00 38.12           H  
ATOM   4810  HB2 ASN C  67      14.237  61.340 100.544  1.00 40.73           H  
ATOM   4811  HB3 ASN C  67      15.228  60.359  99.502  1.00 40.73           H  
ATOM   4812 HD21 ASN C  67      12.193  58.549  99.261  1.00 46.75           H  
ATOM   4813 HD22 ASN C  67      13.605  58.782 100.268  1.00 46.75           H  
ATOM   4814  N   SER C  68      12.562  63.449  98.558  1.00 36.18           N  
ATOM   4815  CA  SER C  68      11.668  64.619  98.609  1.00 36.17           C  
ATOM   4816  C   SER C  68      10.169  64.318  98.343  1.00 36.83           C  
ATOM   4817  O   SER C  68       9.296  64.997  98.870  1.00 38.99           O  
ATOM   4818  CB  SER C  68      12.101  65.688  97.582  1.00 34.47           C  
ATOM   4819  OG  SER C  68      12.183  65.123  96.261  1.00 31.20           O  
ATOM   4820  H   SER C  68      12.191  62.572  98.221  1.00 36.18           H  
ATOM   4821  HA  SER C  68      11.735  65.038  99.620  1.00 36.17           H  
ATOM   4822  HB2 SER C  68      13.083  66.102  97.838  1.00 34.47           H  
ATOM   4823  HB3 SER C  68      11.386  66.516  97.544  1.00 34.47           H  
ATOM   4824  HG  SER C  68      13.091  65.323  95.936  1.00 31.20           H  
ATOM   4825  N   ARG C  69       9.909  63.420  97.399  1.00 36.36           N  
ATOM   4826  CA  ARG C  69       8.596  63.154  96.808  1.00 39.70           C  
ATOM   4827  C   ARG C  69       8.127  64.184  95.751  1.00 37.71           C  
ATOM   4828  O   ARG C  69       6.999  64.135  95.279  1.00 37.60           O  
ATOM   4829  CB  ARG C  69       7.454  62.706  97.746  1.00 45.57           C  
ATOM   4830  CG  ARG C  69       6.614  63.808  98.417  1.00 50.89           C  
ATOM   4831  CD  ARG C  69       5.106  63.496  98.393  1.00 58.64           C  
ATOM   4832  NE  ARG C  69       4.324  64.472  99.176  1.00 64.79           N  
ATOM   4833  CZ  ARG C  69       3.034  64.780  99.035  1.00 70.91           C  
ATOM   4834  NH1 ARG C  69       2.282  64.177  98.115  1.00 72.08           N  
ATOM   4835  NH2 ARG C  69       2.486  65.693  99.834  1.00 74.78           N1+
ATOM   4836  H   ARG C  69      10.668  62.860  97.037  1.00 36.36           H  
ATOM   4837  HA  ARG C  69       8.809  62.262  96.201  1.00 39.70           H  
ATOM   4838  HB2 ARG C  69       6.779  62.098  97.132  1.00 45.57           H  
ATOM   4839  HB3 ARG C  69       7.850  62.032  98.515  1.00 45.57           H  
ATOM   4840  HG2 ARG C  69       6.767  64.775  97.929  1.00 50.89           H  
ATOM   4841  HG3 ARG C  69       6.944  63.924  99.455  1.00 50.89           H  
ATOM   4842  HD2 ARG C  69       4.919  62.512  98.832  1.00 58.64           H  
ATOM   4843  HD3 ARG C  69       4.765  63.516  97.353  1.00 58.64           H  
ATOM   4844  HE  ARG C  69       4.840  64.946  99.904  1.00 64.79           H  
ATOM   4845 HH11 ARG C  69       2.690  63.483  97.505  1.00 72.08           H  
ATOM   4846 HH12 ARG C  69       1.304  64.414  98.027  1.00 72.08           H  
ATOM   4847 HH21 ARG C  69       3.046  66.148 100.541  1.00 74.78           H  
ATOM   4848 HH22 ARG C  69       1.509  65.932  99.733  1.00 74.78           H  
ATOM   4849  N   GLU C  70       9.041  65.056  95.313  1.00 35.52           N  
ATOM   4850  CA  GLU C  70       8.815  65.966  94.191  1.00 35.93           C  
ATOM   4851  C   GLU C  70       9.369  65.259  92.923  1.00 31.99           C  
ATOM   4852  O   GLU C  70      10.566  65.001  92.867  1.00 30.16           O  
ATOM   4853  CB  GLU C  70       9.589  67.277  94.348  1.00 40.50           C  
ATOM   4854  CG  GLU C  70       9.087  68.184  95.469  1.00 47.34           C  
ATOM   4855  CD  GLU C  70       9.866  69.476  95.352  1.00 55.73           C  
ATOM   4856  OE1 GLU C  70       9.704  70.162  94.310  1.00 58.68           O  
ATOM   4857  OE2 GLU C  70      10.714  69.755  96.233  1.00 56.10           O1-
ATOM   4858  H   GLU C  70       9.938  65.104  95.775  1.00 35.52           H  
ATOM   4859  HA  GLU C  70       7.751  66.191  94.107  1.00 35.93           H  
ATOM   4860  HB2 GLU C  70      10.653  67.067  94.517  1.00 40.50           H  
ATOM   4861  HB3 GLU C  70       9.528  67.809  93.390  1.00 40.50           H  
ATOM   4862  HG2 GLU C  70       9.248  67.719  96.446  1.00 47.34           H  
ATOM   4863  HG3 GLU C  70       8.018  68.393  95.358  1.00 47.34           H  
ATOM   4864  N   PRO C  71       8.511  64.911  91.949  1.00 30.74           N  
ATOM   4865  CA  PRO C  71       8.983  64.230  90.742  1.00 29.55           C  
ATOM   4866  C   PRO C  71       9.917  65.090  89.865  1.00 29.13           C  
ATOM   4867  O   PRO C  71       9.920  66.324  89.929  1.00 28.58           O  
ATOM   4868  CB  PRO C  71       7.717  63.915  89.939  1.00 29.35           C  
ATOM   4869  CG  PRO C  71       6.601  63.988  90.964  1.00 31.96           C  
ATOM   4870  CD  PRO C  71       7.067  65.075  91.917  1.00 31.83           C  
ATOM   4871  HA  PRO C  71       9.492  63.313  91.049  1.00 29.55           H
[truncated: 192,332 more chars]
