# Supplementary material for: DegraderTCM: A Computationally Sparing Approach for Predicting Ternary Degradation Complexes
Source: ACS Med Chem Lett. 2023 Dec 13;15(1):45–53. doi: 10.1021/acsmedchemlett.3c00362 (PMC10788944; doi:10.1021/acsmedchemlett.3c00362)
Supplement: Supplementary file 2 — ml3c00362_si_002.zip [file ml3c00362_si_002.zip › TC models/Application_domain/PARP1-1675-active.pdb]

HEADER    DNA BINDING PROTEIN/LIGASE                                  
REMARK  99                                                                      
REMARK  99 MOE v2022.02 (Chemical Computing Group ULC) Fri Nov 24 15:54:07 2023 
SEQRES   1 C  381  ASN PHE ASP THR SER LEU PRO THR SER HIS THR TYR LEU
SEQRES   2 C  381  GLY ALA ASP MET GLU GLU PHE HIS GLY ARG THR LEU HIS
SEQRES   3 C  381  ASP ASP ASP SER CYS GLN VAL ILE PRO VAL LEU PRO GLN
SEQRES   4 C  381  VAL MET MET ILE LEU ILE PRO GLY GLN THR LEU PRO LEU
SEQRES   5 C  381  GLN LEU PHE HIS PRO GLN GLU VAL SER MET VAL ARG ASN
SEQRES   6 C  381  LEU ILE GLN LYS ASP ARG THR PHE ALA VAL LEU ALA TYR
SEQRES   7 C  381  SER ASN VAL GLN GLU ARG GLU ALA GLN PHE GLY THR THR
SEQRES   8 C  381  ALA GLU ILE TYR ALA TYR ARG GLU GLU GLN ASP PHE GLY
SEQRES   9 C  381  ILE GLU ILE VAL LYS VAL LYS ALA ILE GLY ARG GLN ARG
SEQRES  10 C  381  PHE LYS VAL LEU GLU LEU ARG THR GLN SER ASP GLY ILE
SEQRES  11 C  381  GLN GLN ALA LYS VAL GLN ILE LEU PRO GLU CYS VAL LEU
SEQRES  12 C  381  PRO SER THR MET SER ALA VAL GLN LEU GLU SER LEU ASN
SEQRES  13 C  381  LYS CYS GLN ILE PHE PRO SER LYS PRO VAL SER ARG GLU
SEQRES  14 C  381  ASP GLN CYS SER TYR LYS TRP TRP GLN LYS TYR GLN LYS
SEQRES  15 C  381  ARG LYS PHE HIS CYS ALA ASN LEU THR SER TRP PRO ARG
SEQRES  16 C  381  TRP LEU TYR SER LEU TYR ASP ALA GLU THR LEU MET ASP
SEQRES  17 C  381  ARG ILE LYS LYS GLN LEU ARG GLU TRP ASP GLU ASN LEU
SEQRES  18 C  381  LYS ASP ASP SER LEU PRO SER ASN PRO ILE ASP PHE SER
SEQRES  19 C  381  TYR ARG VAL ALA ALA CYS LEU PRO ILE ASP ASP VAL LEU
SEQRES  20 C  381  ARG ILE GLN LEU LEU LYS ILE GLY SER ALA ILE GLN ARG
SEQRES  21 C  381  LEU ARG CYS GLU LEU ASP ILE MET ASN LYS CYS THR SER
SEQRES  22 C  381  LEU CYS CYS LYS GLN CYS GLN GLU THR GLU ILE THR THR
SEQRES  23 C  381  LYS ASN GLU ILE PHE SER LEU SER LEU CYS GLY PRO MET
SEQRES  24 C  381  ALA ALA TYR VAL ASN PRO HIS GLY TYR VAL HIS GLU THR
SEQRES  25 C  381  LEU THR VAL TYR LYS ALA CYS ASN LEU ASN LEU ILE GLY
SEQRES  26 C  381  ARG PRO SER THR GLU HIS SER TRP PHE PRO GLY TYR ALA
SEQRES  27 C  381  TRP THR VAL ALA GLN CYS LYS ILE CYS ALA SER HIS ILE
SEQRES  28 C  381  GLY TRP LYS PHE THR ALA THR LYS LYS ASP MET SER PRO
SEQRES  29 C  381  GLN LYS PHE TRP GLY LEU THR ARG SER ALA LEU LEU PRO
SEQRES  30 C  381  THR ILE PRO ASP
SEQRES   1 A  212  ACE GLY THR ILE LEU ILE ASP LEU SER PRO ASP ASP LYS
SEQRES   2 A  212  GLU PHE GLN SER VAL GLU GLU GLU MET GLN SER THR VAL
SEQRES   3 A  212  ARG GLU HIS ARG ASP GLY GLY HIS ALA GLY GLY ILE PHE
SEQRES   4 A  212  ASN ARG TYR ASN ILE LEU LYS ILE GLN LYS VAL CYS ASN
SEQRES   5 A  212  LYS LYS LEU TRP GLU ARG TYR THR HIS ARG ARG LYS GLU
SEQRES   6 A  212  VAL SER GLU GLU ASN HIS ASN HIS ALA ASN GLU ARG MET
SEQRES   7 A  212  LEU PHE HIS GLY SER PRO PHE VAL ASN ALA ILE ILE HIS
SEQRES   8 A  212  LYS GLY PHE ASP GLU ARG HIS ALA TYR ILE GLY GLY MET
SEQRES   9 A  212  PHE GLY ALA GLY ILE TYR PHE ALA GLU ASN SER SER LYS
SEQRES  10 A  212  SER ASN GLN TYR VAL TYR GLY ILE GLY GLY GLY THR GLY
SEQRES  11 A  212  CYS PRO VAL HIS LYS ASP ARG SER CYS TYR ILE CYS HIS
SEQRES  12 A  212  ARG GLN LEU LEU PHE CYS ARG VAL THR LEU GLY LYS SER
SEQRES  13 A  212  PHE LEU GLN PHE SER ALA MET DLY MET ALA HIS SER PRO
SEQRES  14 A  212  PRO GLY HIS HIS SER VAL THR GLY ARG PRO SER VAL ASN
SEQRES  15 A  212  GLY LEU ALA LEU ALA GLU TYR VAL ILE TYR ARG GLY GLU
SEQRES  16 A  212  GLN ALA TYR PRO GLU TYR LEU ILE THR TYR GLN ILE MET
SEQRES  17 A  212  ARG PRO GLU NME
HELIX    1   1 LEU C   53  SER C   56  5               Generated by MOE    4
HELIX    2   2 THR C   58  LEU C   60  5               Generated by MOE    3
HELIX    3   3 PRO C  104  VAL C  110  1               Generated by MOE    7
HELIX    4   4 ASP C  149  GLY C  151  5               Generated by MOE    3
HELIX    5   5 VAL C  213  ARG C  215  5               Generated by MOE    3
HELIX    6   6 TYR C  221  LYS C  231  1               Generated by MOE   11
HELIX    7   7 CYS C  234  LEU C  237  5               Generated by MOE    4
HELIX    8   8 ARG C  242  TYR C  248  5               Generated by MOE    7
HELIX    9   9 GLU C  251  GLN C  260  1               Generated by MOE   10
HELIX   10  10 ARG C  262  TRP C  264  5               Generated by MOE    3
HELIX   11  11 PRO C  277  ALA C  285  1               Generated by MOE    9
HELIX   12  12 LEU C  294  GLN C  297  1               Generated by MOE    4
HELIX   13  13 ALA C  304  LYS C  317  1               Generated by MOE   14
HELIX   14  14 ARG C  419  ALA C  421  5               Generated by MOE    3
HELIX   15  15 LYS A  963  GLN A  973  1               Generated by MOE   11
HELIX   16  16 LYS A 1003  GLU A 1019  1               Generated by MOE   17
HELIX   17  17 VAL A 1036  LYS A 1042  1               Generated by MOE    7
HELIX   18  18 SER A 1065  SER A 1068  1               Generated by MOE    4
SHEET    1       GLU C  65  GLU C  66                  Generated by MOE
SHEET    2       CYS C  78  PRO C  82                  Generated by MOE
SHEET    3       THR C  96  LEU C 101                  Generated by MOE
SHEET    4       THR C 119  PHE C 120                  Generated by MOE
SHEET    5       ALA C 121  ALA C 121                  Generated by MOE
SHEET    6       VAL C 122  TYR C 125                  Generated by MOE
SHEET    7       ALA C 133  GLU C 147                  Generated by MOE
SHEET    8       ILE C 154  SER C 174                  Generated by MOE
SHEET    9       ILE C 177  LEU C 185                  Generated by MOE
SHEET   10       SER C 320  CYS C 323                  Generated by MOE
SHEET   11       GLU C 330  THR C 333                  Generated by MOE
SHEET   12       MET C 346  VAL C 350                  Generated by MOE
SHEET   13       VAL C 356  VAL C 362                  Generated by MOE
SHEET   14       ASN C 369  SER C 375                  Generated by MOE
SHEET   15       TYR C 384  GLN C 390                  Generated by MOE
SHEET   16       HIS C 397  ALA C 404                  Generated by MOE
SHEET   17       LYS C 413  THR C 418                  Generated by MOE
SHEET   18       LEU C 422  THR C 425                  Generated by MOE
SHEET   19       THR A 953  ASP A 957                  Generated by MOE
SHEET   20       ARG A 991  ASN A1002                  Generated by MOE
SHEET   21       GLU A1026  HIS A1031                  Generated by MOE
SHEET   22       ILE A1059  ALA A1062                  Generated by MOE
SHEET   23       ARG A1094  THR A1102                  Generated by MOE
SHEET   24       SER A1106  PHE A1110                  Generated by MOE
SHEET   25       SER A1124  ARG A1128                  Generated by MOE
SHEET   26       GLU A1138  ILE A1141                  Generated by MOE
SHEET   27       ALA A1147  MET A1158                  Generated by MOE
ATOM      1  N   ASN C  48       5.901 -11.182  43.735  1.00 66.25           N1+
ATOM      2  CA  ASN C  48       7.168 -10.678  43.108  1.00 66.53           C  
ATOM      3  C   ASN C  48       8.067 -11.879  42.802  1.00 69.76           C  
ATOM      4  O   ASN C  48       8.010 -12.875  43.539  1.00 71.36           O  
ATOM      5  CB  ASN C  48       7.894  -9.710  44.053  1.00 63.15           C  
ATOM      6  CG  ASN C  48       6.957  -8.629  44.527  1.00 61.48           C  
ATOM      7  ND2 ASN C  48       7.302  -7.806  45.377  1.00 57.53           N  
ATOM      8  OD1 ASN C  48       5.727  -8.677  44.041  1.00 63.01           O  
ATOM      9  H1  ASN C  48       5.356 -10.378  44.102  1.00 66.25           H  
ATOM     10  H2  ASN C  48       6.091 -11.865  44.477  1.00 66.25           H  
ATOM     11  H3  ASN C  48       5.286 -11.631  43.029  1.00 66.25           H  
ATOM     12  HA  ASN C  48       6.869 -10.182  42.178  1.00 66.53           H  
ATOM     13  HB2 ASN C  48       8.743  -9.243  43.541  1.00 63.15           H  
ATOM     14  HB3 ASN C  48       8.288 -10.241  44.928  1.00 63.15           H  
ATOM     15 HD21 ASN C  48       6.635  -7.134  45.729  1.00 57.53           H  
ATOM     16 HD22 ASN C  48       8.252  -7.803  45.721  1.00 57.53           H  
ATOM     17  N   PHE C  49       8.907 -11.770  41.766  1.00 71.75           N  
ATOM     18  CA  PHE C  49       9.908 -12.789  41.403  1.00 69.83           C  
ATOM     19  C   PHE C  49      11.279 -12.310  41.955  1.00 70.72           C  
ATOM     20  O   PHE C  49      11.289 -11.582  42.964  1.00 70.72           O  
ATOM     21  CB  PHE C  49       9.819 -13.144  39.912  1.00 67.60           C  
ATOM     22  CG  PHE C  49       9.979 -12.068  38.854  1.00 65.45           C  
ATOM     23  CD1 PHE C  49      10.578 -10.831  39.062  1.00 64.22           C  
ATOM     24  CD2 PHE C  49       9.498 -12.363  37.574  1.00 65.00           C  
ATOM     25  CE1 PHE C  49      10.738  -9.935  38.011  1.00 62.80           C  
ATOM     26  CE2 PHE C  49       9.643 -11.463  36.525  1.00 62.14           C  
ATOM     27  CZ  PHE C  49      10.265 -10.246  36.746  1.00 61.71           C  
ATOM     28  H   PHE C  49       8.920 -10.899  41.255  1.00 71.75           H  
ATOM     29  HA  PHE C  49       9.687 -13.704  41.969  1.00 69.83           H  
ATOM     30  HB2 PHE C  49      10.538 -13.941  39.683  1.00 67.60           H  
ATOM     31  HB3 PHE C  49       8.823 -13.588  39.764  1.00 67.60           H  
ATOM     32  HD1 PHE C  49      10.923 -10.564  40.050  1.00 64.22           H  
ATOM     33  HD2 PHE C  49       9.006 -13.308  37.398  1.00 65.00           H  
ATOM     34  HE1 PHE C  49      11.233  -8.990  38.182  1.00 62.80           H  
ATOM     35  HE2 PHE C  49       9.271 -11.712  35.542  1.00 62.14           H  
ATOM     36  HZ  PHE C  49      10.382  -9.542  35.935  1.00 61.71           H  
ATOM     37  N   ASP C  50      12.388 -12.658  41.301  1.00 70.09           N  
ATOM     38  CA  ASP C  50      13.726 -12.233  41.729  1.00 69.01           C  
ATOM     39  C   ASP C  50      13.837 -10.769  41.247  1.00 66.19           C  
ATOM     40  O   ASP C  50      13.799 -10.457  40.056  1.00 66.24           O  
ATOM     41  CB  ASP C  50      14.801 -13.109  41.118  1.00 68.94           C  
ATOM     42  CG  ASP C  50      16.189 -12.650  41.497  1.00 70.40           C  
ATOM     43  OD1 ASP C  50      17.116 -13.481  41.381  1.00 73.45           O  
ATOM     44  OD2 ASP C  50      16.375 -11.478  41.874  1.00 69.70           O1-
ATOM     45  H   ASP C  50      12.304 -13.154  40.426  1.00 70.09           H  
ATOM     46  HA  ASP C  50      13.770 -12.277  42.824  1.00 69.01           H  
ATOM     47  HB2 ASP C  50      14.728 -13.109  40.025  1.00 68.94           H  
ATOM     48  HB3 ASP C  50      14.663 -14.147  41.445  1.00 68.94           H  
ATOM     49  N   THR C  51      13.934  -9.870  42.227  1.00 64.32           N  
ATOM     50  CA  THR C  51      13.887  -8.434  42.023  1.00 63.43           C  
ATOM     51  C   THR C  51      15.254  -7.888  41.551  1.00 62.61           C  
ATOM     52  O   THR C  51      15.377  -6.696  41.239  1.00 61.06           O  
ATOM     53  CB  THR C  51      13.427  -7.716  43.307  1.00 62.83           C  
ATOM     54  OG1 THR C  51      14.223  -8.154  44.415  1.00 64.88           O  
ATOM     55  CG2 THR C  51      11.959  -8.003  43.618  1.00 62.34           C  
ATOM     56  H   THR C  51      14.095 -10.191  43.171  1.00 64.32           H  
ATOM     57  HA  THR C  51      13.186  -8.226  41.205  1.00 63.43           H  
ATOM     58  HB  THR C  51      13.566  -6.636  43.210  1.00 62.83           H  
ATOM     59 HG21 THR C  51      11.314  -7.785  42.764  1.00 62.34           H  
ATOM     60 HG22 THR C  51      11.813  -9.047  43.915  1.00 62.34           H  
ATOM     61 HG23 THR C  51      11.621  -7.393  44.463  1.00 62.34           H  
ATOM     62  HG1 THR C  51      13.876  -7.688  45.213  1.00 64.88           H  
ATOM     63  N   SER C  52      16.266  -8.755  41.494  1.00 63.19           N  
ATOM     64  CA  SER C  52      17.594  -8.413  41.005  1.00 62.44           C  
ATOM     65  C   SER C  52      17.720  -8.694  39.495  1.00 62.96           C  
ATOM     66  O   SER C  52      18.439  -7.964  38.794  1.00 64.82           O  
ATOM     67  CB  SER C  52      18.702  -9.104  41.796  1.00 60.90           C  
ATOM     68  OG  SER C  52      18.806 -10.496  41.547  1.00 59.34           O  
ATOM     69  H   SER C  52      16.114  -9.708  41.791  1.00 63.19           H  
ATOM     70  HA  SER C  52      17.720  -7.330  41.130  1.00 62.44           H  
ATOM     71  HB2 SER C  52      18.555  -8.969  42.872  1.00 60.90           H  
ATOM     72  HB3 SER C  52      19.668  -8.660  41.535  1.00 60.90           H  
ATOM     73  HG  SER C  52      17.931 -10.924  41.739  1.00 59.34           H  
ATOM     74  N   LEU C  53      16.907  -9.623  38.988  1.00 60.35           N  
ATOM     75  CA  LEU C  53      17.233 -10.324  37.755  1.00 57.88           C  
ATOM     76  C   LEU C  53      17.120  -9.366  36.532  1.00 55.55           C  
ATOM     77  O   LEU C  53      18.044  -9.337  35.722  1.00 56.18           O  
ATOM     78  CB  LEU C  53      16.409 -11.603  37.554  1.00  0.00           C  
ATOM     79  CG  LEU C  53      17.276 -12.851  37.273  1.00  0.00           C  
ATOM     80  CD1 LEU C  53      16.393 -14.100  37.223  1.00  0.00           C  
ATOM     81  CD2 LEU C  53      18.068 -12.733  35.969  1.00  0.00           C  
ATOM     82  H   LEU C  53      15.989  -9.711  39.424  1.00 60.35           H  
ATOM     83  HA  LEU C  53      18.296 -10.572  37.840  1.00 57.88           H  
ATOM     84  HB2 LEU C  53      15.811 -11.799  38.451  1.00  0.00           H  
ATOM     85  HB3 LEU C  53      15.696 -11.482  36.728  1.00  0.00           H  
ATOM     86  HG  LEU C  53      17.988 -12.977  38.099  1.00  0.00           H  
ATOM     87 HD11 LEU C  53      15.856 -14.236  38.167  1.00  0.00           H  
ATOM     88 HD12 LEU C  53      15.653 -14.032  36.418  1.00  0.00           H  
ATOM     89 HD13 LEU C  53      16.997 -14.997  37.054  1.00  0.00           H  
ATOM     90 HD21 LEU C  53      17.407 -12.533  35.119  1.00  0.00           H  
ATOM     91 HD22 LEU C  53      18.811 -11.932  36.020  1.00  0.00           H  
ATOM     92 HD23 LEU C  53      18.613 -13.661  35.761  1.00  0.00           H  
ATOM     93  N   PRO C  54      16.006  -8.605  36.386  1.00 54.02           N  
ATOM     94  CA  PRO C  54      15.907  -7.647  35.273  1.00 52.73           C  
ATOM     95  C   PRO C  54      17.008  -6.566  35.313  1.00 53.51           C  
ATOM     96  O   PRO C  54      17.372  -6.001  34.289  1.00 55.86           O  
ATOM     97  CB  PRO C  54      14.532  -6.998  35.449  1.00 52.12           C  
ATOM     98  CG  PRO C  54      13.741  -8.025  36.246  1.00 54.27           C  
ATOM     99  CD  PRO C  54      14.787  -8.604  37.184  1.00 55.54           C  
ATOM    100  HA  PRO C  54      15.986  -8.207  34.334  1.00 52.73           H  
ATOM    101  HB2 PRO C  54      14.603  -6.066  36.023  1.00 52.12           H  
ATOM    102  HB3 PRO C  54      14.061  -6.761  34.490  1.00 52.12           H  
ATOM    103  HG2 PRO C  54      13.362  -8.803  35.573  1.00 54.27           H  
ATOM    104  HG3 PRO C  54      12.893  -7.586  36.779  1.00 54.27           H  
ATOM    105  HD2 PRO C  54      14.519  -9.603  37.530  1.00 55.54           H  
ATOM    106  HD3 PRO C  54      14.944  -7.945  38.045  1.00 55.54           H  
ATOM    107  N   THR C  55      17.484  -6.260  36.516  1.00 54.60           N  
ATOM    108  CA  THR C  55      18.451  -5.179  36.779  1.00 53.79           C  
ATOM    109  C   THR C  55      19.885  -5.575  36.353  1.00 52.29           C  
ATOM    110  O   THR C  55      20.789  -4.728  36.346  1.00 53.25           O  
ATOM    111  CB  THR C  55      18.395  -4.738  38.259  1.00 54.49           C  
ATOM    112  OG1 THR C  55      17.058  -4.284  38.549  1.00 51.83           O  
ATOM    113  CG2 THR C  55      19.372  -3.626  38.628  1.00 53.56           C  
ATOM    114  H   THR C  55      17.176  -6.792  37.317  1.00 54.60           H  
ATOM    115  HA  THR C  55      18.152  -4.341  36.136  1.00 53.79           H  
ATOM    116  HB  THR C  55      18.586  -5.586  38.921  1.00 54.49           H  
ATOM    117 HG21 THR C  55      20.407  -3.977  38.626  1.00 53.56           H  
ATOM    118 HG22 THR C  55      19.283  -2.781  37.938  1.00 53.56           H  
ATOM    119 HG23 THR C  55      19.166  -3.251  39.636  1.00 53.56           H  
ATOM    120  HG1 THR C  55      17.070  -3.908  39.450  1.00 51.83           H  
ATOM    121  N   SER C  56      20.051  -6.827  35.922  1.00 50.76           N  
ATOM    122  CA  SER C  56      21.295  -7.228  35.275  1.00 49.85           C  
ATOM    123  C   SER C  56      21.331  -6.689  33.822  1.00 47.79           C  
ATOM    124  O   SER C  56      22.382  -6.646  33.187  1.00 48.76           O  
ATOM    125  CB  SER C  56      21.507  -8.742  35.284  1.00 50.16           C  
ATOM    126  OG  SER C  56      20.475  -9.451  34.605  1.00 49.57           O  
ATOM    127  H   SER C  56      19.280  -7.474  36.000  1.00 50.76           H  
ATOM    128  HA  SER C  56      22.127  -6.751  35.807  1.00 49.85           H  
ATOM    129  HB2 SER C  56      21.557  -9.120  36.310  1.00 50.16           H  
ATOM    130  HB3 SER C  56      22.449  -8.992  34.787  1.00 50.16           H  
ATOM    131  HG  SER C  56      19.655  -9.409  35.145  1.00 49.57           H  
ATOM    132  N   HIS C  57      20.143  -6.416  33.279  1.00 45.59           N  
ATOM    133  CA  HIS C  57      19.878  -5.841  31.953  1.00 43.78           C  
ATOM    134  C   HIS C  57      19.916  -6.958  30.882  1.00 43.41           C  
ATOM    135  O   HIS C  57      20.520  -6.836  29.814  1.00 42.92           O  
ATOM    136  CB  HIS C  57      20.684  -4.591  31.587  1.00 42.77           C  
ATOM    137  CG  HIS C  57      20.387  -3.457  32.506  1.00 41.48           C  
ATOM    138  ND1 HIS C  57      19.341  -2.634  32.360  1.00 40.42           N  
ATOM    139  CD2 HIS C  57      21.025  -3.076  33.682  1.00 41.75           C  
ATOM    140  CE1 HIS C  57      19.302  -1.775  33.390  1.00 40.70           C  
ATOM    141  NE2 HIS C  57      20.333  -2.046  34.198  1.00 41.38           N  
ATOM    142  H   HIS C  57      19.314  -6.652  33.805  1.00 45.59           H  
ATOM    143  HA  HIS C  57      18.823  -5.541  32.001  1.00 43.78           H  
ATOM    144  HB2 HIS C  57      20.429  -4.278  30.568  1.00 42.77           H  
ATOM    145  HB3 HIS C  57      21.759  -4.797  31.582  1.00 42.77           H  
ATOM    146  HD2 HIS C  57      21.913  -3.524  34.103  1.00 41.75           H  
ATOM    147  HE2 HIS C  57      20.554  -1.558  35.054  1.00 41.38           H  
ATOM    148  HE1 HIS C  57      18.565  -1.000  33.541  1.00 40.70           H  
ATOM    149  N   THR C  58      19.111  -7.976  31.152  1.00 43.25           N  
ATOM    150  CA  THR C  58      19.025  -9.208  30.357  1.00 44.94           C  
ATOM    151  C   THR C  58      18.564  -8.955  28.901  1.00 45.50           C  
ATOM    152  O   THR C  58      18.862  -9.721  27.968  1.00 46.28           O  
ATOM    153  CB  THR C  58      18.025 -10.211  30.979  1.00 46.26           C  
ATOM    154  OG1 THR C  58      16.830  -9.516  31.373  1.00 47.17           O  
ATOM    155  CG2 THR C  58      18.586 -10.907  32.210  1.00 46.45           C  
ATOM    156  H   THR C  58      18.537  -7.934  31.983  1.00 43.25           H  
ATOM    157  HA  THR C  58      20.031  -9.628  30.312  1.00 44.94           H  
ATOM    158  HB  THR C  58      17.741 -10.971  30.241  1.00 46.26           H  
ATOM    159 HG21 THR C  58      19.548 -11.385  32.006  1.00 46.45           H  
ATOM    160 HG22 THR C  58      18.700 -10.199  33.034  1.00 46.45           H  
ATOM    161 HG23 THR C  58      17.888 -11.675  32.562  1.00 46.45           H  
ATOM    162  HG1 THR C  58      16.211 -10.178  31.732  1.00 47.17           H  
ATOM    163  N   TYR C  59      17.747  -7.905  28.765  1.00 43.87           N  
ATOM    164  CA  TYR C  59      17.074  -7.533  27.523  1.00 43.68           C  
ATOM    165  C   TYR C  59      18.015  -6.955  26.430  1.00 45.69           C  
ATOM    166  O   TYR C  59      17.581  -6.710  25.297  1.00 46.25           O  
ATOM    167  CB  TYR C  59      15.924  -6.545  27.795  1.00 42.43           C  
ATOM    168  CG  TYR C  59      16.411  -5.250  28.409  1.00 42.08           C  
ATOM    169  CD1 TYR C  59      16.938  -4.233  27.609  1.00 41.00           C  
ATOM    170  CD2 TYR C  59      16.437  -5.083  29.795  1.00 42.28           C  
ATOM    171  CE1 TYR C  59      17.470  -3.086  28.174  1.00 41.80           C  
ATOM    172  CE2 TYR C  59      16.964  -3.939  30.372  1.00 42.28           C  
ATOM    173  CZ  TYR C  59      17.476  -2.941  29.564  1.00 42.50           C  
ATOM    174  OH  TYR C  59      18.052  -1.824  30.086  1.00 42.63           O  
ATOM    175  H   TYR C  59      17.565  -7.336  29.580  1.00 43.87           H  
ATOM    176  HA  TYR C  59      16.658  -8.457  27.101  1.00 43.68           H  
ATOM    177  HB2 TYR C  59      15.381  -6.319  26.871  1.00 42.43           H  
ATOM    178  HB3 TYR C  59      15.191  -7.009  28.468  1.00 42.43           H  
ATOM    179  HD1 TYR C  59      16.930  -4.343  26.535  1.00 41.00           H  
ATOM    180  HD2 TYR C  59      16.038  -5.860  30.430  1.00 42.28           H  
ATOM    181  HE1 TYR C  59      17.878  -2.309  27.544  1.00 41.80           H  
ATOM    182  HE2 TYR C  59      16.975  -3.827  31.446  1.00 42.28           H  
ATOM    183  HH  TYR C  59      18.438  -2.089  30.957  1.00 42.63           H  
ATOM    184  N   LEU C  60      19.278  -6.780  26.776  1.00 47.94           N  
ATOM    185  CA  LEU C  60      20.310  -6.296  25.865  1.00 49.52           C  
ATOM    186  C   LEU C  60      20.914  -7.470  25.045  1.00 54.04           C  
ATOM    187  O   LEU C  60      21.630  -7.267  24.089  1.00 56.18           O  
ATOM    188  CB  LEU C  60      21.448  -5.598  26.630  1.00 48.21           C  
ATOM    189  CG  LEU C  60      21.040  -4.289  27.333  1.00 46.96           C  
ATOM    190  CD1 LEU C  60      22.199  -3.768  28.186  1.00 46.38           C  
ATOM    191  CD2 LEU C  60      20.627  -3.210  26.334  1.00 47.46           C  
ATOM    192  H   LEU C  60      19.567  -7.042  27.708  1.00 47.94           H  
ATOM    193  HA  LEU C  60      19.850  -5.622  25.135  1.00 49.52           H  
ATOM    194  HB2 LEU C  60      21.856  -6.295  27.374  1.00 48.21           H  
ATOM    195  HB3 LEU C  60      22.274  -5.385  25.938  1.00 48.21           H  
ATOM    196  HG  LEU C  60      20.197  -4.488  28.004  1.00 46.96           H  
ATOM    197 HD11 LEU C  60      22.494  -4.509  28.936  1.00 46.38           H  
ATOM    198 HD12 LEU C  60      23.075  -3.536  27.570  1.00 46.38           H  
ATOM    199 HD13 LEU C  60      21.911  -2.856  28.720  1.00 46.38           H  
ATOM    200 HD21 LEU C  60      21.422  -3.034  25.604  1.00 47.46           H  
ATOM    201 HD22 LEU C  60      19.720  -3.488  25.789  1.00 47.46           H  
ATOM    202 HD23 LEU C  60      20.423  -2.263  26.844  1.00 47.46           H  
ATOM    203  N   GLY C  61      20.711  -8.673  25.531  1.00 56.30           N  
ATOM    204  CA  GLY C  61      21.406  -9.889  25.115  1.00 58.95           C  
ATOM    205  C   GLY C  61      22.387 -10.134  26.265  1.00 62.48           C  
ATOM    206  O   GLY C  61      23.367  -9.444  26.406  1.00 60.72           O  
ATOM    207  H   GLY C  61      20.073  -8.801  26.303  1.00 56.30           H  
ATOM    208  HA2 GLY C  61      20.674 -10.695  25.022  1.00 58.95           H  
ATOM    209  HA3 GLY C  61      21.952  -9.750  24.179  1.00 58.95           H  
ATOM    210  N   ALA C  62      21.934 -10.923  27.210  1.00 66.56           N  
ATOM    211  CA  ALA C  62      22.175 -10.712  28.634  1.00 70.05           C  
ATOM    212  C   ALA C  62      23.577 -10.607  29.259  1.00 71.12           C  
ATOM    213  O   ALA C  62      23.700  -9.955  30.280  1.00 71.48           O  
ATOM    214  CB  ALA C  62      21.441 -11.817  29.411  1.00 70.70           C  
ATOM    215  H   ALA C  62      21.234 -11.617  26.985  1.00 66.56           H  
ATOM    216  HA  ALA C  62      21.701  -9.746  28.845  1.00 70.05           H  
ATOM    217  HB1 ALA C  62      20.375 -11.836  29.161  1.00 70.70           H  
ATOM    218  HB2 ALA C  62      21.850 -12.806  29.170  1.00 70.70           H  
ATOM    219  HB3 ALA C  62      21.534 -11.677  30.494  1.00 70.70           H  
ATOM    220  N   ASP C  63      24.452 -11.529  28.897  1.00 74.01           N  
ATOM    221  CA  ASP C  63      25.760 -11.574  29.574  1.00 78.30           C  
ATOM    222  C   ASP C  63      26.794 -10.651  28.893  1.00 78.02           C  
ATOM    223  O   ASP C  63      26.924 -10.604  27.693  1.00 77.76           O  
ATOM    224  CB  ASP C  63      26.247 -12.998  29.646  1.00  0.00           C  
ATOM    225  CG  ASP C  63      27.299 -13.129  30.695  1.00  0.00           C  
ATOM    226  OD1 ASP C  63      27.684 -12.203  31.405  1.00  0.00           O  
ATOM    227  OD2 ASP C  63      27.816 -14.390  30.784  1.00  0.00           O1-
ATOM    228  H   ASP C  63      24.271 -12.333  28.292  1.00 74.01           H  
ATOM    229  HA  ASP C  63      25.596 -11.206  30.595  1.00 78.30           H  
ATOM    230  HB2 ASP C  63      26.639 -13.345  28.686  1.00  0.00           H  
ATOM    231  HB3 ASP C  63      25.427 -13.656  29.943  1.00  0.00           H  
ATOM    232  N   MET C  64      27.467  -9.880  29.728  1.00 75.05           N  
ATOM    233  CA  MET C  64      28.347  -8.782  29.340  1.00 74.24           C  
ATOM    234  C   MET C  64      29.384  -8.680  30.473  1.00 76.07           C  
ATOM    235  O   MET C  64      28.991  -8.789  31.604  1.00 77.36           O  
ATOM    236  CB  MET C  64      27.576  -7.444  29.326  1.00 71.46           C  
ATOM    237  CG  MET C  64      26.448  -7.368  28.303  1.00 70.62           C  
ATOM    238  SD  MET C  64      25.454  -5.840  28.471  1.00 67.60           S  
ATOM    239  CE  MET C  64      26.738  -4.584  28.289  1.00 65.57           C  
ATOM    240  H   MET C  64      27.395 -10.040  30.722  1.00 75.05           H  
ATOM    241  HA  MET C  64      28.829  -8.990  28.381  1.00 74.24           H  
ATOM    242  HB2 MET C  64      28.294  -6.638  29.142  1.00 71.46           H  
ATOM    243  HB3 MET C  64      27.161  -7.260  30.328  1.00 71.46           H  
ATOM    244  HG2 MET C  64      25.741  -8.190  28.440  1.00 70.62           H  
ATOM    245  HG3 MET C  64      26.829  -7.429  27.282  1.00 70.62           H  
ATOM    246  HE1 MET C  64      27.375  -4.542  29.176  1.00 65.57           H  
ATOM    247  HE2 MET C  64      27.341  -4.784  27.402  1.00 65.57           H  
ATOM    248  HE3 MET C  64      26.256  -3.611  28.178  1.00 65.57           H  
ATOM    249  N   GLU C  65      30.580  -8.192  30.180  1.00 76.92           N  
ATOM    250  CA  GLU C  65      31.773  -8.287  31.000  1.00 76.70           C  
ATOM    251  C   GLU C  65      31.708  -6.988  31.841  1.00 77.37           C  
ATOM    252  O   GLU C  65      31.430  -5.909  31.320  1.00 77.16           O  
ATOM    253  CB  GLU C  65      33.042  -8.417  30.167  1.00  0.00           C  
ATOM    254  CG  GLU C  65      34.260  -8.820  30.998  1.00  0.00           C  
ATOM    255  CD  GLU C  65      34.014 -10.124  31.718  1.00  0.00           C  
ATOM    256  OE1 GLU C  65      33.986 -11.205  31.135  1.00  0.00           O  
ATOM    257  OE2 GLU C  65      33.797 -10.003  33.060  1.00  0.00           O1-
ATOM    258  H   GLU C  65      30.362  -7.470  29.488  1.00 76.92           H  
ATOM    259  HA  GLU C  65      31.635  -9.149  31.656  1.00 76.70           H  
ATOM    260  HB2 GLU C  65      33.259  -7.472  29.653  1.00  0.00           H  
ATOM    261  HB3 GLU C  65      32.883  -9.168  29.382  1.00  0.00           H  
ATOM    262  HG2 GLU C  65      34.508  -8.033  31.719  1.00  0.00           H  
ATOM    263  HG3 GLU C  65      35.131  -8.941  30.343  1.00  0.00           H  
ATOM    264  N   GLU C  66      31.843  -7.136  33.158  1.00 79.30           N  
ATOM    265  CA  GLU C  66      31.516  -6.077  34.111  1.00 76.55           C  
ATOM    266  C   GLU C  66      32.690  -5.860  35.084  1.00 76.94           C  
ATOM    267  O   GLU C  66      33.397  -6.783  35.483  1.00 79.92           O  
ATOM    268  CB  GLU C  66      30.198  -6.332  34.883  1.00 76.24           C  
ATOM    269  CG  GLU C  66      29.066  -6.856  33.999  1.00 77.82           C  
ATOM    270  CD  GLU C  66      27.620  -6.565  34.331  1.00 79.26           C  
ATOM    271  OE1 GLU C  66      27.300  -5.439  34.771  1.00 80.84           O  
ATOM    272  OE2 GLU C  66      26.789  -7.463  34.067  1.00 80.13           O1-
ATOM    273  H   GLU C  66      32.176  -8.017  33.524  1.00 79.30           H  
ATOM    274  HA  GLU C  66      31.386  -5.151  33.546  1.00 76.55           H  
ATOM    275  HB2 GLU C  66      30.378  -7.064  35.682  1.00 76.24           H  
ATOM    276  HB3 GLU C  66      29.899  -5.408  35.393  1.00 76.24           H  
ATOM    277  HG2 GLU C  66      29.180  -7.942  33.929  1.00 77.82           H  
ATOM    278  HG3 GLU C  66      29.187  -6.471  32.982  1.00 77.82           H  
ATOM    279  N   PHE C  67      32.857  -4.597  35.468  1.00 76.01           N  
ATOM    280  CA  PHE C  67      33.890  -4.137  36.396  1.00 78.64           C  
ATOM    281  C   PHE C  67      33.188  -3.987  37.784  1.00 81.03           C  
ATOM    282  O   PHE C  67      32.524  -4.920  38.254  1.00 81.08           O  
ATOM    283  CB  PHE C  67      34.535  -2.830  35.878  1.00 78.72           C  
ATOM    284  CG  PHE C  67      35.129  -2.911  34.486  1.00 81.23           C  
ATOM    285  CD1 PHE C  67      36.198  -3.769  34.212  1.00 83.44           C  
ATOM    286  CD2 PHE C  67      34.624  -2.123  33.456  1.00 80.03           C  
ATOM    287  CE1 PHE C  67      36.743  -3.838  32.941  1.00 84.13           C  
ATOM    288  CE2 PHE C  67      35.170  -2.186  32.182  1.00 80.52           C  
ATOM    289  CZ  PHE C  67      36.230  -3.044  31.925  1.00 83.00           C  
ATOM    290  H   PHE C  67      32.225  -3.889  35.121  1.00 76.01           H  
ATOM    291  HA  PHE C  67      34.655  -4.913  36.510  1.00 78.64           H  
ATOM    292  HB2 PHE C  67      33.790  -2.023  35.898  1.00 78.72           H  
ATOM    293  HB3 PHE C  67      35.335  -2.513  36.559  1.00 78.72           H  
ATOM    294  HD1 PHE C  67      36.602  -4.386  35.001  1.00 83.44           H  
ATOM    295  HD2 PHE C  67      33.797  -1.456  33.650  1.00 80.03           H  
ATOM    296  HE1 PHE C  67      37.566  -4.508  32.740  1.00 84.13           H  
ATOM    297  HE2 PHE C  67      34.771  -1.568  31.391  1.00 80.52           H  
ATOM    298  HZ  PHE C  67      36.655  -3.093  30.933  1.00 83.00           H  
ATOM    299  N   HIS C  68      33.408  -2.832  38.423  1.00 83.18           N  
ATOM    300  CA  HIS C  68      32.419  -1.864  38.851  1.00 81.59           C  
ATOM    301  C   HIS C  68      33.036  -0.444  38.819  1.00 80.53           C  
ATOM    302  O   HIS C  68      34.252  -0.281  38.675  1.00 78.58           O  
ATOM    303  CB  HIS C  68      31.774  -2.193  40.202  1.00  0.00           C  
ATOM    304  CG  HIS C  68      30.318  -1.873  40.179  1.00  0.00           C  
ATOM    305  ND1 HIS C  68      29.857  -0.635  39.794  1.00  0.00           N  
ATOM    306  CE1 HIS C  68      28.513  -0.680  39.806  1.00  0.00           C  
ATOM    307  NE2 HIS C  68      28.074  -1.895  40.179  1.00  0.00           N  
ATOM    308  CD2 HIS C  68      29.221  -2.657  40.419  1.00  0.00           C  
ATOM    309  H   HIS C  68      34.435  -2.888  38.599  1.00 83.18           H  
ATOM    310  HA  HIS C  68      31.655  -1.903  38.070  1.00 81.59           H  
ATOM    311  HB2 HIS C  68      32.253  -1.631  41.013  1.00  0.00           H  
ATOM    312  HB3 HIS C  68      31.896  -3.257  40.440  1.00  0.00           H  
ATOM    313  HD2 HIS C  68      29.239  -3.688  40.739  1.00  0.00           H  
ATOM    314  HE2 HIS C  68      27.114  -2.195  40.267  1.00  0.00           H  
ATOM    315  HE1 HIS C  68      27.872   0.149  39.550  1.00  0.00           H  
ATOM    316  N   GLY C  69      32.174   0.564  38.923  1.00 80.19           N  
ATOM    317  CA  GLY C  69      32.525   1.952  38.680  1.00 78.74           C  
ATOM    318  C   GLY C  69      32.869   2.706  39.969  1.00 78.89           C  
ATOM    319  O   GLY C  69      32.021   2.874  40.861  1.00 76.89           O  
ATOM    320  H   GLY C  69      31.226   0.365  39.210  1.00 80.19           H  
ATOM    321  HA2 GLY C  69      33.354   1.979  37.971  1.00 78.74           H  
ATOM    322  HA3 GLY C  69      31.660   2.440  38.220  1.00 78.74           H  
ATOM    323  N   ARG C  70      34.135   3.094  40.085  1.00 78.05           N  
ATOM    324  CA  ARG C  70      34.650   3.819  41.238  1.00 78.54           C  
ATOM    325  C   ARG C  70      35.901   4.663  40.907  1.00 77.91           C  
ATOM    326  O   ARG C  70      36.870   4.690  41.666  1.00 84.55           O  
ATOM    327  CB  ARG C  70      34.840   2.910  42.472  1.00 82.35           C  
ATOM    328  CG  ARG C  70      35.751   1.688  42.284  1.00 84.49           C  
ATOM    329  CD  ARG C  70      37.212   1.874  42.687  1.00 87.14           C  
ATOM    330  NE  ARG C  70      37.376   2.139  44.132  1.00 91.57           N  
ATOM    331  CZ  ARG C  70      37.696   3.293  44.722  1.00 93.32           C  
ATOM    332  NH1 ARG C  70      37.778   4.419  44.021  1.00 92.51           N  
ATOM    333  NH2 ARG C  70      37.938   3.322  46.027  1.00 93.24           N1+
ATOM    334  H   ARG C  70      34.783   2.890  39.338  1.00 78.05           H  
ATOM    335  HA  ARG C  70      33.886   4.557  41.515  1.00 78.54           H  
ATOM    336  HB2 ARG C  70      35.171   3.509  43.328  1.00 82.35           H  
ATOM    337  HB3 ARG C  70      33.850   2.527  42.751  1.00 82.35           H  
ATOM    338  HG2 ARG C  70      35.706   1.325  41.251  1.00 84.49           H  
ATOM    339  HG3 ARG C  70      35.346   0.880  42.908  1.00 84.49           H  
ATOM    340  HD2 ARG C  70      37.756   2.603  42.087  1.00 87.14           H  
ATOM    341  HD3 ARG C  70      37.734   0.925  42.505  1.00 87.14           H  
ATOM    342  HE  ARG C  70      37.329   1.314  44.713  1.00 91.57           H  
ATOM    343 HH11 ARG C  70      38.023   5.284  44.482  1.00 92.51           H  
ATOM    344 HH12 ARG C  70      37.596   4.410  43.027  1.00 92.51           H  
ATOM    345 HH21 ARG C  70      37.881   2.473  46.570  1.00 93.24           H  
ATOM    346 HH22 ARG C  70      38.180   4.194  46.476  1.00 93.24           H  
ATOM    347  N   THR C  71      35.818   5.432  39.828  1.00 73.14           N  
ATOM    348  CA  THR C  71      36.730   6.564  39.622  1.00 74.03           C  
ATOM    349  C   THR C  71      36.302   7.740  40.550  1.00 73.14           C  
ATOM    350  O   THR C  71      35.311   7.651  41.280  1.00 73.84           O  
ATOM    351  CB  THR C  71      36.865   6.999  38.146  1.00 73.41           C  
ATOM    352  OG1 THR C  71      38.095   7.722  37.998  1.00 68.61           O  
ATOM    353  CG2 THR C  71      35.715   7.858  37.638  1.00 72.69           C  
ATOM    354  H   THR C  71      35.122   5.235  39.123  1.00 73.14           H  
ATOM    355  HA  THR C  71      37.722   6.253  39.978  1.00 74.03           H  
ATOM    356  HB  THR C  71      36.948   6.102  37.520  1.00 73.41           H  
ATOM    357 HG21 THR C  71      34.749   7.404  37.851  1.00 72.69           H  
ATOM    358 HG22 THR C  71      35.735   8.864  38.068  1.00 72.69           H  
ATOM    359 HG23 THR C  71      35.795   7.990  36.555  1.00 72.69           H  
ATOM    360  HG1 THR C  71      38.162   7.991  37.037  1.00 68.61           H  
ATOM    361  N   LEU C  72      37.117   8.797  40.522  1.00 71.99           N  
ATOM    362  CA  LEU C  72      36.885  10.046  41.247  1.00 70.44           C  
ATOM    363  C   LEU C  72      37.610  11.145  40.443  1.00 71.18           C  
ATOM    364  O   LEU C  72      38.814  11.051  40.202  1.00 74.27           O  
ATOM    365  CB  LEU C  72      37.486  10.032  42.665  1.00 69.65           C  
ATOM    366  CG  LEU C  72      36.747   9.174  43.709  1.00 68.28           C  
ATOM    367  CD1 LEU C  72      37.538   9.166  45.022  1.00 65.30           C  
ATOM    368  CD2 LEU C  72      35.326   9.677  43.975  1.00 65.20           C  
ATOM    369  H   LEU C  72      37.948   8.746  39.950  1.00 71.99           H  
ATOM    370  HA  LEU C  72      35.810  10.247  41.268  1.00 70.44           H  
ATOM    371  HB2 LEU C  72      38.527   9.686  42.603  1.00 69.65           H  
ATOM    372  HB3 LEU C  72      37.535  11.065  43.037  1.00 69.65           H  
ATOM    373  HG  LEU C  72      36.695   8.137  43.361  1.00 68.28           H  
ATOM    374 HD11 LEU C  72      38.547   8.771  44.865  1.00 65.30           H  
ATOM    375 HD12 LEU C  72      37.628  10.175  45.439  1.00 65.30           H  
ATOM    376 HD13 LEU C  72      37.046   8.533  45.769  1.00 65.30           H  
ATOM    377 HD21 LEU C  72      35.331  10.724  44.297  1.00 65.20           H  
ATOM    378 HD22 LEU C  72      34.696   9.600  43.085  1.00 65.20           H  
ATOM    379 HD23 LEU C  72      34.847   9.085  44.762  1.00 65.20           H  
ATOM    380  N   HIS C  73      36.858  12.151  40.008  1.00 69.48           N  
ATOM    381  CA  HIS C  73      37.391  13.285  39.245  1.00 70.72           C  
ATOM    382  C   HIS C  73      37.705  14.429  40.228  1.00 69.44           C  
ATOM    383  O   HIS C  73      37.231  14.467  41.357  1.00 67.03           O  
ATOM    384  CB  HIS C  73      36.425  13.763  38.157  1.00 71.12           C  
ATOM    385  CG  HIS C  73      36.430  12.925  36.927  1.00 71.33           C  
ATOM    386  ND1 HIS C  73      35.943  13.380  35.757  1.00 72.97           N  
ATOM    387  CD2 HIS C  73      36.914  11.643  36.677  1.00 69.56           C  
ATOM    388  CE1 HIS C  73      36.101  12.440  34.808  1.00 71.91           C  
ATOM    389  NE2 HIS C  73      36.698  11.380  35.369  1.00 70.20           N  
ATOM    390  H   HIS C  73      35.875  12.159  40.240  1.00 69.48           H  
ATOM    391  HA  HIS C  73      38.349  12.988  38.797  1.00 70.72           H  
ATOM    392  HB2 HIS C  73      36.684  14.784  37.854  1.00 71.12           H  
ATOM    393  HB3 HIS C  73      35.401  13.811  38.545  1.00 71.12           H  
ATOM    394  HD2 HIS C  73      37.376  10.982  37.395  1.00 69.56           H  
ATOM    395  HE2 HIS C  73      36.946  10.524  34.893  1.00 70.20           H  
ATOM    396  HE1 HIS C  73      35.800  12.525  33.774  1.00 71.91           H  
ATOM    397  N   ASP C  74      38.517  15.374  39.751  1.00 72.21           N  
ATOM    398  CA  ASP C  74      38.998  16.511  40.511  1.00 72.62           C  
ATOM    399  C   ASP C  74      37.953  17.655  40.436  1.00 72.43           C  
ATOM    400  O   ASP C  74      37.601  18.151  39.361  1.00 70.85           O  
ATOM    401  CB  ASP C  74      40.391  16.954  40.081  1.00 74.18           C  
ATOM    402  CG  ASP C  74      40.625  17.112  38.601  1.00 77.69           C  
ATOM    403  OD1 ASP C  74      39.960  16.428  37.789  1.00 79.92           O  
ATOM    404  OD2 ASP C  74      41.512  17.920  38.232  1.00 77.22           O1-
ATOM    405  H   ASP C  74      38.806  15.341  38.784  1.00 72.21           H  
ATOM    406  HA  ASP C  74      39.070  16.189  41.558  1.00 72.62           H  
ATOM    407  HB2 ASP C  74      41.120  16.206  40.420  1.00 74.18           H  
ATOM    408  HB3 ASP C  74      40.645  17.896  40.583  1.00 74.18           H  
ATOM    409  N   ASP C  75      37.491  18.047  41.619  1.00 73.59           N  
ATOM    410  CA  ASP C  75      36.327  18.917  41.780  1.00 74.24           C  
ATOM    411  C   ASP C  75      36.799  20.386  41.586  1.00 75.35           C  
ATOM    412  O   ASP C  75      37.867  20.785  42.048  1.00 75.04           O  
ATOM    413  CB  ASP C  75      35.688  18.763  43.147  1.00 74.30           C  
ATOM    414  CG  ASP C  75      34.703  17.626  43.253  1.00 73.53           C  
ATOM    415  OD1 ASP C  75      34.112  17.211  42.226  1.00 72.46           O  
ATOM    416  OD2 ASP C  75      34.481  17.169  44.393  1.00 75.34           O1-
ATOM    417  H   ASP C  75      37.997  17.773  42.449  1.00 73.59           H  
ATOM    418  HA  ASP C  75      35.623  18.673  40.978  1.00 74.24           H  
ATOM    419  HB2 ASP C  75      35.130  19.674  43.386  1.00 74.30           H  
ATOM    420  HB3 ASP C  75      36.454  18.654  43.925  1.00 74.30           H  
ATOM    421  N   ASP C  76      35.993  21.115  40.808  1.00 76.91           N  
ATOM    422  CA  ASP C  76      36.175  22.503  40.357  1.00 77.90           C  
ATOM    423  C   ASP C  76      37.395  22.631  39.404  1.00 77.41           C  
ATOM    424  O   ASP C  76      37.887  23.719  39.105  1.00 78.37           O  
ATOM    425  CB  ASP C  76      36.100  23.529  41.476  1.00 80.70           C  
ATOM    426  CG  ASP C  76      34.706  24.110  41.442  1.00 82.19           C  
ATOM    427  OD1 ASP C  76      33.984  23.974  42.453  1.00 83.01           O  
ATOM    428  OD2 ASP C  76      34.328  24.716  40.418  1.00 83.03           O1-
ATOM    429  H   ASP C  76      35.157  20.669  40.459  1.00 76.91           H  
ATOM    430  HA  ASP C  76      35.342  22.651  39.657  1.00 77.90           H  
ATOM    431  HB2 ASP C  76      36.806  24.354  41.329  1.00 80.70           H  
ATOM    432  HB3 ASP C  76      36.306  23.090  42.458  1.00 80.70           H  
ATOM    433  N   SER C  77      37.723  21.490  38.798  1.00 76.70           N  
ATOM    434  CA  SER C  77      38.743  21.386  37.769  1.00 77.76           C  
ATOM    435  C   SER C  77      38.038  21.470  36.401  1.00 77.07           C  
ATOM    436  O   SER C  77      36.892  21.057  36.218  1.00 77.45           O  
ATOM    437  CB  SER C  77      39.525  20.088  37.855  1.00 78.02           C  
ATOM    438  OG  SER C  77      40.774  20.203  37.169  1.00 83.17           O  
ATOM    439  H   SER C  77      37.214  20.651  39.035  1.00 76.70           H  
ATOM    440  HA  SER C  77      39.427  22.239  37.866  1.00 77.76           H  
ATOM    441  HB2 SER C  77      38.969  19.253  37.419  1.00 78.02           H  
ATOM    442  HB3 SER C  77      39.746  19.866  38.905  1.00 78.02           H  
ATOM    443  HG  SER C  77      41.250  19.360  37.420  1.00 83.17           H  
ATOM    444  N   CYS C  78      38.736  22.122  35.469  1.00 76.42           N  
ATOM    445  CA  CYS C  78      38.251  22.335  34.107  1.00 75.05           C  
ATOM    446  C   CYS C  78      38.621  21.137  33.197  1.00 72.13           C  
ATOM    447  O   CYS C  78      39.514  21.225  32.352  1.00 72.52           O  
ATOM    448  CB  CYS C  78      38.836  23.626  33.519  1.00 80.11           C  
ATOM    449  SG  CYS C  78      38.265  25.123  34.384  1.00 88.10           S  
ATOM    450  H   CYS C  78      39.610  22.558  35.725  1.00 76.42           H  
ATOM    451  HA  CYS C  78      37.157  22.413  34.127  1.00 75.05           H  
ATOM    452  HB2 CYS C  78      38.559  23.733  32.465  1.00 80.11           H  
ATOM    453  HB3 CYS C  78      39.931  23.611  33.569  1.00 80.11           H  
ATOM    454  HG  CYS C  78      38.422  24.665  35.639  1.00 88.10           H  
ATOM    455  N   GLN C  79      37.894  20.042  33.397  1.00 68.43           N  
ATOM    456  CA  GLN C  79      38.099  18.780  32.685  1.00 66.12           C  
ATOM    457  C   GLN C  79      37.526  18.817  31.237  1.00 65.79           C  
ATOM    458  O   GLN C  79      36.902  19.792  30.813  1.00 66.03           O  
ATOM    459  CB  GLN C  79      37.500  17.606  33.479  1.00 62.77           C  
ATOM    460  CG  GLN C  79      38.391  17.173  34.646  1.00 62.50           C  
ATOM    461  CD  GLN C  79      39.694  16.563  34.165  1.00 63.23           C  
ATOM    462  OE1 GLN C  79      39.962  16.434  32.968  1.00 63.00           O  
ATOM    463  NE2 GLN C  79      40.527  16.197  35.127  1.00 63.94           N  
ATOM    464  H   GLN C  79      37.153  20.073  34.083  1.00 68.43           H  
ATOM    465  HA  GLN C  79      39.182  18.672  32.562  1.00 66.12           H  
ATOM    466  HB2 GLN C  79      36.515  17.891  33.869  1.00 62.77           H  
ATOM    467  HB3 GLN C  79      37.327  16.738  32.831  1.00 62.77           H  
ATOM    468  HG2 GLN C  79      37.865  16.419  35.243  1.00 62.50           H  
ATOM    469  HG3 GLN C  79      38.613  18.023  35.299  1.00 62.50           H  
ATOM    470 HE21 GLN C  79      41.423  15.795  34.893  1.00 63.94           H  
ATOM    471 HE22 GLN C  79      40.267  16.321  36.095  1.00 63.94           H  
ATOM    472  N   VAL C  80      37.865  17.780  30.482  1.00 65.99           N  
ATOM    473  CA  VAL C  80      37.385  17.527  29.114  1.00 64.84           C  
ATOM    474  C   VAL C  80      36.714  16.141  29.153  1.00 63.01           C  
ATOM    475  O   VAL C  80      37.347  15.162  29.560  1.00 63.53           O  
ATOM    476  CB  VAL C  80      38.542  17.510  28.086  1.00 66.11           C  
ATOM    477  CG1 VAL C  80      38.025  17.211  26.672  1.00 66.60           C  
ATOM    478  CG2 VAL C  80      39.307  18.834  28.060  1.00 66.02           C  
ATOM    479  H   VAL C  80      38.498  17.089  30.858  1.00 65.99           H  
ATOM    480  HA  VAL C  80      36.666  18.303  28.854  1.00 64.84           H  
ATOM    481  HB  VAL C  80      39.255  16.721  28.359  1.00 66.11           H  
ATOM    482 HG11 VAL C  80      37.577  16.214  26.610  1.00 66.60           H  
ATOM    483 HG12 VAL C  80      37.270  17.943  26.363  1.00 66.60           H  
ATOM    484 HG13 VAL C  80      38.844  17.243  25.944  1.00 66.60           H  
ATOM    485 HG21 VAL C  80      38.659  19.656  27.742  1.00 66.02           H  
ATOM    486 HG22 VAL C  80      39.724  19.076  29.042  1.00 66.02           H  
ATOM    487 HG23 VAL C  80      40.145  18.782  27.356  1.00 66.02           H  
ATOM    488  N   ILE C  81      35.441  16.073  28.776  1.00 61.18           N  
ATOM    489  CA  ILE C  81      34.654  14.831  28.843  1.00 60.33           C  
ATOM    490  C   ILE C  81      33.713  14.779  27.597  1.00 60.44           C  
ATOM    491  O   ILE C  81      33.088  15.793  27.269  1.00 60.82           O  
ATOM    492  CB  ILE C  81      33.839  14.777  30.170  1.00 57.86           C  
ATOM    493  CG1 ILE C  81      34.767  14.922  31.399  1.00 58.22           C  
ATOM    494  CG2 ILE C  81      33.020  13.488  30.271  1.00 56.44           C  
ATOM    495  CD1 ILE C  81      34.084  14.727  32.739  1.00 57.07           C  
ATOM    496  H   ILE C  81      34.983  16.909  28.441  1.00 61.18           H  
ATOM    497  HA  ILE C  81      35.355  13.993  28.816  1.00 60.33           H  
ATOM    498  HB  ILE C  81      33.133  15.618  30.179  1.00 57.86           H  
ATOM    499 HG12 ILE C  81      35.591  14.203  31.330  1.00 58.22           H  
ATOM    500 HG13 ILE C  81      35.209  15.925  31.406  1.00 58.22           H  
ATOM    501 HG21 ILE C  81      32.400  13.347  29.385  1.00 56.44           H  
ATOM    502 HG22 ILE C  81      33.667  12.613  30.386  1.00 56.44           H  
ATOM    503 HG23 ILE C  81      32.335  13.517  31.124  1.00 56.44           H  
ATOM    504 HD11 ILE C  81      33.214  15.380  32.842  1.00 57.07           H  
ATOM    505 HD12 ILE C  81      33.767  13.690  32.875  1.00 57.07           H  
ATOM    506 HD13 ILE C  81      34.785  14.957  33.544  1.00 57.07           H  
ATOM    507  N   PRO C  82      33.602  13.611  26.929  1.00 60.40           N  
ATOM    508  CA  PRO C  82      32.697  13.476  25.781  1.00 60.21           C  
ATOM    509  C   PRO C  82      31.212  13.325  26.194  1.00 57.71           C  
ATOM    510  O   PRO C  82      30.887  12.676  27.186  1.00 56.83           O  
ATOM    511  CB  PRO C  82      33.157  12.193  25.089  1.00 60.13           C  
ATOM    512  CG  PRO C  82      33.705  11.350  26.235  1.00 59.39           C  
ATOM    513  CD  PRO C  82      34.348  12.379  27.152  1.00 60.08           C  
ATOM    514  HA  PRO C  82      32.807  14.342  25.125  1.00 60.21           H  
ATOM    515  HB2 PRO C  82      32.365  11.678  24.537  1.00 60.13           H  
ATOM    516  HB3 PRO C  82      33.968  12.422  24.392  1.00 60.13           H  
ATOM    517  HG2 PRO C  82      34.414  10.588  25.904  1.00 59.39           H  
ATOM    518  HG3 PRO C  82      32.884  10.842  26.751  1.00 59.39           H  
ATOM    519  HD2 PRO C  82      35.390  12.565  26.868  1.00 60.08           H  
ATOM    520  HD3 PRO C  82      34.318  12.072  28.199  1.00 60.08           H  
ATOM    521  N   VAL C  83      30.335  13.916  25.390  1.00 57.31           N  
ATOM    522  CA  VAL C  83      28.880  13.738  25.452  1.00 56.91           C  
ATOM    523  C   VAL C  83      28.507  12.728  24.342  1.00 58.80           C  
ATOM    524  O   VAL C  83      29.008  12.803  23.212  1.00 61.52           O  
ATOM    525  CB  VAL C  83      28.130  15.069  25.207  1.00 57.05           C  
ATOM    526  CG1 VAL C  83      26.608  14.900  25.272  1.00 54.93           C  
ATOM    527  CG2 VAL C  83      28.548  16.159  26.197  1.00 57.74           C  
ATOM    528  H   VAL C  83      30.675  14.547  24.679  1.00 57.31           H  
ATOM    529  HA  VAL C  83      28.617  13.322  26.429  1.00 56.91           H  
ATOM    530  HB  VAL C  83      28.375  15.422  24.200  1.00 57.05           H  
ATOM    531 HG11 VAL C  83      26.244  14.253  24.470  1.00 54.93           H  
ATOM    532 HG12 VAL C  83      26.295  14.473  26.231  1.00 54.93           H  
ATOM    533 HG13 VAL C  83      26.106  15.865  25.150  1.00 54.93           H  
ATOM    534 HG21 VAL C  83      28.229  15.913  27.214  1.00 57.74           H  
ATOM    535 HG22 VAL C  83      29.631  16.309  26.200  1.00 57.74           H  
ATOM    536 HG23 VAL C  83      28.089  17.117  25.928  1.00 57.74           H  
ATOM    537  N   LEU C  84      27.601  11.815  24.671  1.00 59.24           N  
ATOM    538  CA  LEU C  84      27.076  10.821  23.731  1.00 62.42           C  
ATOM    539  C   LEU C  84      25.593  11.152  23.399  1.00 64.68           C  
ATOM    540  O   LEU C  84      24.925  11.810  24.204  1.00 63.85           O  
ATOM    541  CB  LEU C  84      27.161   9.402  24.311  1.00 62.13           C  
ATOM    542  CG  LEU C  84      28.578   8.935  24.694  1.00 62.04           C  
ATOM    543  CD1 LEU C  84      28.508   7.512  25.248  1.00 61.01           C  
ATOM    544  CD2 LEU C  84      29.558   8.972  23.521  1.00 63.40           C  
ATOM    545  H   LEU C  84      27.208  11.813  25.602  1.00 59.24           H  
ATOM    546  HA  LEU C  84      27.661  10.892  22.813  1.00 62.42           H  
ATOM    547  HB2 LEU C  84      26.522   9.346  25.204  1.00 62.13           H  
ATOM    548  HB3 LEU C  84      26.731   8.689  23.595  1.00 62.13           H  
ATOM    549  HG  LEU C  84      28.966   9.586  25.486  1.00 62.04           H  
ATOM    550 HD11 LEU C  84      27.772   7.434  26.053  1.00 61.01           H  
ATOM    551 HD12 LEU C  84      28.217   6.807  24.464  1.00 61.01           H  
ATOM    552 HD13 LEU C  84      29.478   7.201  25.647  1.00 61.01           H  
ATOM    553 HD21 LEU C  84      29.180   8.400  22.667  1.00 63.40           H  
ATOM    554 HD22 LEU C  84      29.743   9.998  23.191  1.00 63.40           H  
ATOM    555 HD23 LEU C  84      30.526   8.549  23.810  1.00 63.40           H  
ATOM    556  N   PRO C  85      25.079  10.659  22.246  1.00 68.49           N  
ATOM    557  CA  PRO C  85      23.671  10.848  21.887  1.00 70.47           C  
ATOM    558  C   PRO C  85      22.732   9.862  22.651  1.00 70.91           C  
ATOM    559  O   PRO C  85      23.132   9.214  23.626  1.00 71.48           O  
ATOM    560  CB  PRO C  85      23.631  10.605  20.367  1.00 71.25           C  
ATOM    561  CG  PRO C  85      25.091  10.487  19.944  1.00 72.52           C  
ATOM    562  CD  PRO C  85      25.754   9.932  21.188  1.00 70.52           C  
ATOM    563  HA  PRO C  85      23.365  11.870  22.139  1.00 70.47           H  
ATOM    564  HB2 PRO C  85      23.114   9.677  20.116  1.00 71.25           H  
ATOM    565  HB3 PRO C  85      23.124  11.418  19.839  1.00 71.25           H  
ATOM    566  HG2 PRO C  85      25.488  11.484  19.719  1.00 72.52           H  
ATOM    567  HG3 PRO C  85      25.232   9.860  19.061  1.00 72.52           H  
ATOM    568  HD2 PRO C  85      26.831  10.073  21.181  1.00 70.52           H  
ATOM    569  HD3 PRO C  85      25.535   8.868  21.329  1.00 70.52           H  
ATOM    570  N   GLN C  86      21.465   9.856  22.232  1.00 70.77           N  
ATOM    571  CA  GLN C  86      20.381   9.018  22.763  1.00 69.95           C  
ATOM    572  C   GLN C  86      19.899   9.410  24.184  1.00 66.36           C  
ATOM    573  O   GLN C  86      18.708   9.323  24.477  1.00 64.27           O  
ATOM    574  CB  GLN C  86      20.668   7.503  22.721  1.00 71.63           C  
ATOM    575  CG  GLN C  86      20.418   6.872  21.350  1.00 75.22           C  
ATOM    576  CD  GLN C  86      21.421   7.325  20.317  1.00 79.18           C  
ATOM    577  OE1 GLN C  86      21.148   8.192  19.482  1.00 82.72           O  
ATOM    578  NE2 GLN C  86      22.629   6.762  20.406  1.00 76.69           N  
ATOM    579  H   GLN C  86      21.209  10.462  21.466  1.00 70.77           H  
ATOM    580  HA  GLN C  86      19.525   9.235  22.110  1.00 69.95           H  
ATOM    581  HB2 GLN C  86      21.687   7.281  23.055  1.00 71.63           H  
ATOM    582  HB3 GLN C  86      20.004   7.000  23.434  1.00 71.63           H  
ATOM    583  HG2 GLN C  86      19.408   7.100  20.990  1.00 75.22           H  
ATOM    584  HG3 GLN C  86      20.484   5.780  21.433  1.00 75.22           H  
ATOM    585 HE21 GLN C  86      22.806   6.055  21.106  1.00 76.69           H  
ATOM    586 HE22 GLN C  86      23.365   7.042  19.774  1.00 76.69           H  
ATOM    587  N   VAL C  87      20.825   9.641  25.084  1.00 66.69           N  
ATOM    588  CA  VAL C  87      20.520   9.894  26.498  1.00 67.34           C  
ATOM    589  C   VAL C  87      20.069  11.372  26.674  1.00 67.73           C  
ATOM    590  O   VAL C  87      20.754  12.200  27.220  1.00 68.39           O  
ATOM    591  CB  VAL C  87      21.716   9.530  27.413  1.00 68.12           C  
ATOM    592  CG1 VAL C  87      21.332   9.605  28.895  1.00 67.60           C  
ATOM    593  CG2 VAL C  87      22.232   8.116  27.129  1.00 68.87           C  
ATOM    594  H   VAL C  87      21.805   9.590  24.847  1.00 66.69           H  
ATOM    595  HA  VAL C  87      19.665   9.260  26.775  1.00 67.34           H  
ATOM    596  HB  VAL C  87      22.539  10.234  27.233  1.00 68.12           H  
ATOM    597 HG11 VAL C  87      20.968  10.596  29.176  1.00 67.60           H  
ATOM    598 HG12 VAL C  87      20.551   8.877  29.135  1.00 67.60           H  
ATOM    599 HG13 VAL C  87      22.198   9.386  29.529  1.00 67.60           H  
ATOM    600 HG21 VAL C  87      21.435   7.372  27.229  1.00 68.87           H  
ATOM    601 HG22 VAL C  87      22.648   8.036  26.122  1.00 68.87           H  
ATOM    602 HG23 VAL C  87      23.032   7.852  27.826  1.00 68.87           H  
ATOM    603  N   MET C  88      18.885  11.641  26.178  1.00 68.12           N  
ATOM    604  CA  MET C  88      18.184  12.910  26.410  1.00 69.37           C  
ATOM    605  C   MET C  88      17.273  12.618  27.631  1.00 67.52           C  
ATOM    606  O   MET C  88      16.176  12.116  27.528  1.00 68.26           O  
ATOM    607  CB  MET C  88      17.432  13.352  25.153  1.00 72.07           C  
ATOM    608  CG  MET C  88      17.267  14.868  25.016  1.00 77.78           C  
ATOM    609  SD  MET C  88      16.283  15.621  26.347  1.00 84.84           S  
ATOM    610  CE  MET C  88      16.074  17.270  25.624  1.00 85.04           C  
ATOM    611  H   MET C  88      18.412  10.952  25.609  1.00 68.12           H  
ATOM    612  HA  MET C  88      18.921  13.672  26.687  1.00 69.37           H  
ATOM    613  HB2 MET C  88      16.453  12.874  25.088  1.00 72.07           H  
ATOM    614  HB3 MET C  88      17.989  13.016  24.268  1.00 72.07           H  
ATOM    615  HG2 MET C  88      16.770  15.075  24.062  1.00 77.78           H  
ATOM    616  HG3 MET C  88      18.250  15.349  24.990  1.00 77.78           H  
ATOM    617  HE1 MET C  88      17.041  17.699  25.354  1.00 85.04           H  
ATOM    618  HE2 MET C  88      15.441  17.212  24.735  1.00 85.04           H  
ATOM    619  HE3 MET C  88      15.591  17.925  26.354  1.00 85.04           H  
ATOM    620  N   MET C  89      17.884  12.769  28.784  1.00 64.20           N  
ATOM    621  CA  MET C  89      17.265  12.673  30.107  1.00 63.91           C  
ATOM    622  C   MET C  89      18.271  13.267  31.124  1.00 62.34           C  
ATOM    623  O   MET C  89      19.444  13.291  30.880  1.00 63.69           O  
ATOM    624  CB  MET C  89      16.902  11.236  30.516  1.00 64.31           C  
ATOM    625  CG  MET C  89      18.091  10.278  30.421  1.00 64.01           C  
ATOM    626  SD  MET C  89      17.755   8.656  31.183  1.00 65.54           S  
ATOM    627  CE  MET C  89      17.773   9.143  32.924  1.00 63.89           C  
ATOM    628  H   MET C  89      18.882  12.921  28.800  1.00 64.20           H  
ATOM    629  HA  MET C  89      16.360  13.292  30.096  1.00 63.91           H  
ATOM    630  HB2 MET C  89      16.094  10.865  29.874  1.00 64.31           H  
ATOM    631  HB3 MET C  89      16.504  11.263  31.536  1.00 64.31           H  
ATOM    632  HG2 MET C  89      18.990  10.684  30.893  1.00 64.01           H  
ATOM    633  HG3 MET C  89      18.330  10.095  29.369  1.00 64.01           H  
ATOM    634  HE1 MET C  89      18.683   9.699  33.154  1.00 63.89           H  
ATOM    635  HE2 MET C  89      16.906   9.761  33.162  1.00 63.89           H  
ATOM    636  HE3 MET C  89      17.743   8.247  33.550  1.00 63.89           H  
ATOM    637  N   ILE C  90      17.765  13.741  32.245  1.00 59.34           N  
ATOM    638  CA  ILE C  90      18.612  14.323  33.291  1.00 58.13           C  
ATOM    639  C   ILE C  90      18.897  13.210  34.340  1.00 55.27           C  
ATOM    640  O   ILE C  90      18.112  12.890  35.182  1.00 57.27           O  
ATOM    641  CB  ILE C  90      17.977  15.591  33.905  1.00 59.28           C  
ATOM    642  CG1 ILE C  90      17.650  16.647  32.821  1.00 61.59           C  
ATOM    643  CG2 ILE C  90      18.940  16.205  34.932  1.00 58.33           C  
ATOM    644  CD1 ILE C  90      16.175  16.674  32.444  1.00 63.30           C  
ATOM    645  H   ILE C  90      16.765  13.740  32.383  1.00 59.34           H  
ATOM    646  HA  ILE C  90      19.567  14.622  32.838  1.00 58.13           H  
ATOM    647  HB  ILE C  90      17.054  15.318  34.429  1.00 59.28           H  
ATOM    648 HG12 ILE C  90      17.918  17.648  33.172  1.00 61.59           H  
ATOM    649 HG13 ILE C  90      18.249  16.478  31.918  1.00 61.59           H  
ATOM    650 HG21 ILE C  90      19.158  15.507  35.746  1.00 58.33           H  
ATOM    651 HG22 ILE C  90      19.892  16.483  34.467  1.00 58.33           H  
ATOM    652 HG23 ILE C  90      18.506  17.104  35.381  1.00 58.33           H  
ATOM    653 HD11 ILE C  90      15.847  15.727  32.010  1.00 63.30           H  
ATOM    654 HD12 ILE C  90      15.552  16.884  33.321  1.00 63.30           H  
ATOM    655 HD13 ILE C  90      15.991  17.462  31.706  1.00 63.30           H  
ATOM    656  N   LEU C  91      20.053  12.621  34.185  1.00 51.70           N  
ATOM    657  CA  LEU C  91      20.556  11.436  34.923  1.00 49.55           C  
ATOM    658  C   LEU C  91      21.255  11.972  36.197  1.00 50.10           C  
ATOM    659  O   LEU C  91      22.097  12.871  36.110  1.00 54.56           O  
ATOM    660  CB  LEU C  91      21.538  10.720  33.969  1.00 49.19           C  
ATOM    661  CG  LEU C  91      22.094   9.328  34.314  1.00 47.90           C  
ATOM    662  CD1 LEU C  91      23.106   9.349  35.448  1.00 47.66           C  
ATOM    663  CD2 LEU C  91      21.005   8.293  34.562  1.00 46.59           C  
ATOM    664  H   LEU C  91      20.716  13.015  33.533  1.00 51.70           H  
ATOM    665  HA  LEU C  91      19.700  10.809  35.185  1.00 49.55           H  
ATOM    666  HB2 LEU C  91      21.031  10.617  32.999  1.00 49.19           H  
ATOM    667  HB3 LEU C  91      22.394  11.383  33.782  1.00 49.19           H  
ATOM    668  HG  LEU C  91      22.648   8.995  33.428  1.00 47.90           H  
ATOM    669 HD11 LEU C  91      23.888  10.090  35.263  1.00 47.66           H  
ATOM    670 HD12 LEU C  91      22.627   9.576  36.397  1.00 47.66           H  
ATOM    671 HD13 LEU C  91      23.591   8.372  35.550  1.00 47.66           H  
ATOM    672 HD21 LEU C  91      20.324   8.614  35.347  1.00 46.59           H  
ATOM    673 HD22 LEU C  91      20.423   8.122  33.652  1.00 46.59           H  
ATOM    674 HD23 LEU C  91      21.432   7.332  34.865  1.00 46.59           H  
ATOM    675  N   ILE C  92      20.882  11.452  37.360  1.00 46.57           N  
ATOM    676  CA  ILE C  92      21.399  11.910  38.665  1.00 43.55           C  
ATOM    677  C   ILE C  92      22.605  11.015  39.109  1.00 42.53           C  
ATOM    678  O   ILE C  92      22.638   9.833  38.780  1.00 41.08           O  
ATOM    679  CB  ILE C  92      20.229  12.007  39.695  1.00 42.85           C  
ATOM    680  CG1 ILE C  92      19.927  13.491  40.006  1.00 43.21           C  
ATOM    681  CG2 ILE C  92      20.441  11.203  40.976  1.00 42.96           C  
ATOM    682  CD1 ILE C  92      18.804  13.710  41.011  1.00 43.37           C  
ATOM    683  H   ILE C  92      20.229  10.681  37.364  1.00 46.57           H  
ATOM    684  HA  ILE C  92      21.793  12.914  38.485  1.00 43.55           H  
ATOM    685  HB  ILE C  92      19.321  11.599  39.228  1.00 42.85           H  
ATOM    686 HG12 ILE C  92      20.827  13.986  40.386  1.00 43.21           H  
ATOM    687 HG13 ILE C  92      19.655  13.994  39.071  1.00 43.21           H  
ATOM    688 HG21 ILE C  92      20.702  10.168  40.746  1.00 42.96           H  
ATOM    689 HG22 ILE C  92      21.222  11.641  41.603  1.00 42.96           H  
ATOM    690 HG23 ILE C  92      19.527  11.171  41.575  1.00 42.96           H  
ATOM    691 HD11 ILE C  92      17.922  13.114  40.761  1.00 43.37           H  
ATOM    692 HD12 ILE C  92      19.125  13.446  42.023  1.00 43.37           H  
ATOM    693 HD13 ILE C  92      18.514  14.765  41.024  1.00 43.37           H  
ATOM    694  N   PRO C  93      23.540  11.571  39.902  1.00 42.93           N  
ATOM    695  CA  PRO C  93      24.610  10.738  40.465  1.00 43.24           C  
ATOM    696  C   PRO C  93      24.039   9.613  41.354  1.00 42.78           C  
ATOM    697  O   PRO C  93      23.052   9.809  42.074  1.00 42.60           O  
ATOM    698  CB  PRO C  93      25.464  11.687  41.302  1.00 43.59           C  
ATOM    699  CG  PRO C  93      25.152  13.060  40.729  1.00 43.86           C  
ATOM    700  CD  PRO C  93      23.699  12.958  40.298  1.00 43.61           C  
ATOM    701  HA  PRO C  93      25.175  10.328  39.626  1.00 43.24           H  
ATOM    702  HB2 PRO C  93      25.187  11.650  42.361  1.00 43.59           H  
ATOM    703  HB3 PRO C  93      26.529  11.445  41.237  1.00 43.59           H  
ATOM    704  HG2 PRO C  93      25.791  13.250  39.858  1.00 43.86           H  
ATOM    705  HG3 PRO C  93      25.312  13.857  41.456  1.00 43.86           H  
ATOM    706  HD2 PRO C  93      23.467  13.649  39.485  1.00 43.61           H  
ATOM    707  HD3 PRO C  93      23.024  13.150  41.136  1.00 43.61           H  
ATOM    708  N   GLY C  94      24.632   8.427  41.227  1.00 42.59           N  
ATOM    709  CA  GLY C  94      24.173   7.231  41.916  1.00 41.99           C  
ATOM    710  C   GLY C  94      23.206   6.365  41.085  1.00 41.21           C  
ATOM    711  O   GLY C  94      22.940   5.223  41.424  1.00 41.21           O  
ATOM    712  H   GLY C  94      25.411   8.336  40.590  1.00 42.59           H  
ATOM    713  HA2 GLY C  94      25.060   6.631  42.141  1.00 41.99           H  
ATOM    714  HA3 GLY C  94      23.671   7.504  42.850  1.00 41.99           H  
ATOM    715  N   GLN C  95      22.664   6.948  40.018  1.00 41.15           N  
ATOM    716  CA  GLN C  95      21.689   6.309  39.140  1.00 40.83           C  
ATOM    717  C   GLN C  95      22.453   5.430  38.118  1.00 42.38           C  
ATOM    718  O   GLN C  95      23.546   5.762  37.670  1.00 44.79           O  
ATOM    719  CB  GLN C  95      20.851   7.381  38.434  1.00 40.74           C  
ATOM    720  CG  GLN C  95      19.551   6.858  37.839  1.00 40.50           C  
ATOM    721  CD  GLN C  95      18.623   7.971  37.374  1.00 40.66           C  
ATOM    722  NE2 GLN C  95      17.524   7.646  36.926  1.00 41.65           N  
ATOM    723  OE1 GLN C  95      19.016   9.234  37.443  1.00 40.52           O  
ATOM    724  H   GLN C  95      22.948   7.889  39.783  1.00 41.15           H  
ATOM    725  HA  GLN C  95      21.050   5.668  39.760  1.00 40.83           H  
ATOM    726  HB2 GLN C  95      20.609   8.174  39.153  1.00 40.74           H  
ATOM    727  HB3 GLN C  95      21.439   7.853  37.639  1.00 40.74           H  
ATOM    728  HG2 GLN C  95      19.008   6.257  38.579  1.00 40.50           H  
ATOM    729  HG3 GLN C  95      19.761   6.213  36.978  1.00 40.50           H  
ATOM    730 HE21 GLN C  95      16.885   8.354  36.594  1.00 41.65           H  
ATOM    731 HE22 GLN C  95      17.261   6.672  36.891  1.00 41.65           H  
ATOM    732  N   THR C  96      21.843   4.327  37.743  1.00 42.69           N  
ATOM    733  CA  THR C  96      22.399   3.376  36.767  1.00 42.89           C  
ATOM    734  C   THR C  96      21.810   3.729  35.386  1.00 42.81           C  
ATOM    735  O   THR C  96      20.635   4.083  35.258  1.00 44.95           O  
ATOM    736  CB  THR C  96      22.136   1.908  37.188  1.00 43.55           C  
ATOM    737  OG1 THR C  96      23.265   1.075  36.878  1.00 45.51           O  
ATOM    738  CG2 THR C  96      20.896   1.258  36.587  1.00 45.55           C  
ATOM    739  H   THR C  96      20.922   4.107  38.095  1.00 42.69           H  
ATOM    740  HA  THR C  96      23.481   3.538  36.728  1.00 42.89           H  
ATOM    741  HB  THR C  96      22.034   1.865  38.280  1.00 43.55           H  
ATOM    742 HG21 THR C  96      19.993   1.836  36.804  1.00 45.55           H  
ATOM    743 HG22 THR C  96      20.995   1.131  35.504  1.00 45.55           H  
ATOM    744 HG23 THR C  96      20.764   0.251  36.998  1.00 45.55           H  
ATOM    745  HG1 THR C  96      23.980   1.367  37.479  1.00 45.51           H  
ATOM    746  N   LEU C  97      22.644   3.633  34.350  1.00 41.51           N  
ATOM    747  CA  LEU C  97      22.327   4.002  32.971  1.00 40.31           C  
ATOM    748  C   LEU C  97      22.836   2.877  32.037  1.00 40.97           C  
ATOM    749  O   LEU C  97      24.040   2.741  31.843  1.00 42.93           O  
ATOM    750  CB  LEU C  97      23.051   5.323  32.647  1.00 40.60           C  
ATOM    751  CG  LEU C  97      22.940   5.800  31.187  1.00 40.82           C  
ATOM    752  CD1 LEU C  97      21.495   6.051  30.766  1.00 40.48           C  
ATOM    753  CD2 LEU C  97      23.767   7.072  31.001  1.00 40.74           C  
ATOM    754  H   LEU C  97      23.591   3.320  34.510  1.00 41.51           H  
ATOM    755  HA  LEU C  97      21.251   4.154  32.879  1.00 40.31           H  
ATOM    756  HB2 LEU C  97      22.672   6.106  33.315  1.00 40.60           H  
ATOM    757  HB3 LEU C  97      24.116   5.219  32.896  1.00 40.60           H  
ATOM    758  HG  LEU C  97      23.364   5.038  30.522  1.00 40.82           H  
ATOM    759 HD11 LEU C  97      20.916   5.124  30.776  1.00 40.48           H  
ATOM    760 HD12 LEU C  97      21.004   6.770  31.431  1.00 40.48           H  
ATOM    761 HD13 LEU C  97      21.453   6.451  29.748  1.00 40.48           H  
ATOM    762 HD21 LEU C  97      23.336   7.908  31.558  1.00 40.74           H  
ATOM    763 HD22 LEU C  97      24.794   6.927  31.347  1.00 40.74           H  
ATOM    764 HD23 LEU C  97      23.809   7.357  29.946  1.00 40.74           H  
ATOM    765  N   PRO C  98      21.920   2.047  31.503  1.00 40.30           N  
ATOM    766  CA  PRO C  98      22.274   1.138  30.412  1.00 40.12           C  
ATOM    767  C   PRO C  98      22.257   1.898  29.060  1.00 40.63           C  
ATOM    768  O   PRO C  98      21.517   2.866  28.891  1.00 41.00           O  
ATOM    769  CB  PRO C  98      21.191   0.072  30.468  1.00 39.07           C  
ATOM    770  CG  PRO C  98      19.965   0.854  30.926  1.00 38.83           C  
ATOM    771  CD  PRO C  98      20.520   1.899  31.879  1.00 39.28           C  
ATOM    772  HA  PRO C  98      23.263   0.709  30.570  1.00 40.12           H  
ATOM    773  HB2 PRO C  98      21.037  -0.451  29.522  1.00 39.07           H  
ATOM    774  HB3 PRO C  98      21.450  -0.674  31.228  1.00 39.07           H  
ATOM    775  HG2 PRO C  98      19.212   0.218  31.390  1.00 38.83           H  
ATOM    776  HG3 PRO C  98      19.487   1.359  30.083  1.00 38.83           H  
ATOM    777  HD2 PRO C  98      20.481   1.567  32.921  1.00 39.28           H  
ATOM    778  HD3 PRO C  98      19.986   2.848  31.784  1.00 39.28           H  
ATOM    779  N   LEU C  99      23.033   1.407  28.100  1.00 41.21           N  
ATOM    780  CA  LEU C  99      23.121   2.031  26.785  1.00 41.54           C  
ATOM    781  C   LEU C  99      23.464   1.002  25.680  1.00 42.30           C  
ATOM    782  O   LEU C  99      24.175   0.021  25.883  1.00 42.69           O  
ATOM    783  CB  LEU C  99      24.195   3.137  26.772  1.00 41.39           C  
ATOM    784  CG  LEU C  99      23.678   4.573  26.557  1.00 40.79           C  
ATOM    785  CD1 LEU C  99      24.871   5.531  26.639  1.00 40.75           C  
ATOM    786  CD2 LEU C  99      22.967   4.761  25.218  1.00 40.56           C  
ATOM    787  H   LEU C  99      23.587   0.583  28.289  1.00 41.21           H  
ATOM    788  HA  LEU C  99      22.131   2.444  26.558  1.00 41.54           H  
ATOM    789  HB2 LEU C  99      24.739   3.121  27.725  1.00 41.39           H  
ATOM    790  HB3 LEU C  99      24.943   2.927  25.995  1.00 41.39           H  
ATOM    791  HG  LEU C  99      22.977   4.826  27.362  1.00 40.79           H  
ATOM    792 HD11 LEU C  99      25.335   5.470  27.626  1.00 40.75           H  
ATOM    793 HD12 LEU C  99      25.634   5.284  25.893  1.00 40.75           H  
ATOM    794 HD13 LEU C  99      24.569   6.568  26.473  1.00 40.75           H  
ATOM    795 HD21 LEU C  99      23.603   4.443  24.387  1.00 40.56           H  
ATOM    796 HD22 LEU C  99      22.032   4.196  25.175  1.00 40.56           H  
ATOM    797 HD23 LEU C  99      22.710   5.813  25.056  1.00 40.56           H  
ATOM    798  N   GLN C 100      22.997   1.327  24.476  1.00 42.42           N  
ATOM    799  CA  GLN C 100      23.388   0.697  23.223  1.00 42.45           C  
ATOM    800  C   GLN C 100      23.826   1.847  22.307  1.00 42.78           C  
ATOM    801  O   GLN C 100      23.158   2.882  22.235  1.00 41.88           O  
ATOM    802  CB  GLN C 100      22.234  -0.037  22.540  1.00 42.65           C  
ATOM    803  CG  GLN C 100      21.700  -1.197  23.369  1.00 43.74           C  
ATOM    804  CD  GLN C 100      20.901  -2.144  22.502  1.00 44.34           C  
ATOM    805  NE2 GLN C 100      19.816  -1.799  22.041  1.00 45.68           N  
ATOM    806  OE1 GLN C 100      21.440  -3.333  22.260  1.00 44.64           O  
ATOM    807  H   GLN C 100      22.358   2.106  24.400  1.00 42.42           H  
ATOM    808  HA  GLN C 100      24.224   0.016  23.403  1.00 42.45           H  
ATOM    809  HB2 GLN C 100      21.412   0.660  22.323  1.00 42.65           H  
ATOM    810  HB3 GLN C 100      22.578  -0.406  21.564  1.00 42.65           H  
ATOM    811  HG2 GLN C 100      21.063  -0.833  24.183  1.00 43.74           H  
ATOM    812  HG3 GLN C 100      22.524  -1.761  23.820  1.00 43.74           H  
ATOM    813 HE21 GLN C 100      19.294  -2.431  21.451  1.00 45.68           H  
ATOM    814 HE22 GLN C 100      19.445  -0.884  22.253  1.00 45.68           H  
ATOM    815  N   LEU C 101      24.906   1.625  21.569  1.00 43.88           N  
ATOM    816  CA  LEU C 101      25.522   2.624  20.701  1.00 46.15           C  
ATOM    817  C   LEU C 101      25.803   1.927  19.357  1.00 47.06           C  
ATOM    818  O   LEU C 101      26.103   0.737  19.292  1.00 46.37           O  
ATOM    819  CB  LEU C 101      26.811   3.147  21.327  1.00 46.84           C  
ATOM    820  CG  LEU C 101      26.606   3.891  22.661  1.00 45.54           C  
ATOM    821  CD1 LEU C 101      27.955   4.091  23.341  1.00 46.30           C  
ATOM    822  CD2 LEU C 101      25.912   5.241  22.481  1.00 44.11           C  
ATOM    823  H   LEU C 101      25.323   0.705  21.564  1.00 43.88           H  
ATOM    824  HA  LEU C 101      24.813   3.441  20.530  1.00 46.15           H  
ATOM    825  HB2 LEU C 101      27.478   2.298  21.504  1.00 46.84           H  
ATOM    826  HB3 LEU C 101      27.331   3.790  20.611  1.00 46.84           H  
ATOM    827  HG  LEU C 101      25.999   3.278  23.337  1.00 45.54           H  
ATOM    828 HD11 LEU C 101      28.471   3.137  23.484  1.00 46.30           H  
ATOM    829 HD12 LEU C 101      28.599   4.742  22.741  1.00 46.30           H  
ATOM    830 HD13 LEU C 101      27.823   4.541  24.330  1.00 46.30           H  
ATOM    831 HD21 LEU C 101      26.497   5.907  21.842  1.00 44.11           H  
ATOM    832 HD22 LEU C 101      24.918   5.128  22.040  1.00 44.11           H  
ATOM    833 HD23 LEU C 101      25.784   5.742  23.446  1.00 44.11           H  
ATOM    834  N   PHE C 102      25.580   2.674  18.279  1.00 49.21           N  
ATOM    835  CA  PHE C 102      25.529   2.137  16.916  1.00 53.71           C  
ATOM    836  C   PHE C 102      26.375   2.917  15.884  1.00 57.31           C  
ATOM    837  O   PHE C 102      26.711   2.379  14.827  1.00 57.70           O  
ATOM    838  CB  PHE C 102      24.083   2.197  16.370  1.00 52.17           C  
ATOM    839  CG  PHE C 102      23.019   1.536  17.213  1.00 51.15           C  
ATOM    840  CD1 PHE C 102      22.912   0.144  17.272  1.00 51.00           C  
ATOM    841  CD2 PHE C 102      22.089   2.307  17.909  1.00 49.44           C  
ATOM    842  CE1 PHE C 102      21.894  -0.467  17.996  1.00 48.70           C  
ATOM    843  CE2 PHE C 102      21.073   1.702  18.631  1.00 47.92           C  
ATOM    844  CZ  PHE C 102      20.975   0.313  18.671  1.00 48.06           C  
ATOM    845  H   PHE C 102      25.365   3.655  18.385  1.00 49.21           H  
ATOM    846  HA  PHE C 102      25.885   1.102  16.923  1.00 53.71           H  
ATOM    847  HB2 PHE C 102      23.799   3.248  16.213  1.00 52.17           H  
ATOM    848  HB3 PHE C 102      24.049   1.747  15.368  1.00 52.17           H  
ATOM    849  HD1 PHE C 102      23.631  -0.467  16.747  1.00 51.00           H  
ATOM    850  HD2 PHE C 102      22.161   3.384  17.884  1.00 49.44           H  
ATOM    851  HE1 PHE C 102      21.823  -1.544  18.030  1.00 48.70           H  
ATOM    852  HE2 PHE C 102      20.356   2.309  19.163  1.00 47.92           H  
ATOM    853  HZ  PHE C 102      20.180  -0.155  19.232  1.00 48.06           H  
ATOM    854  N   HIS C 103      26.522   4.219  16.108  1.00 60.19           N  
ATOM    855  CA  HIS C 103      27.068   5.120  15.096  1.00 65.74           C  
ATOM    856  C   HIS C 103      28.608   5.032  15.152  1.00 65.71           C  
ATOM    857  O   HIS C 103      29.170   4.886  16.231  1.00 64.97           O  
ATOM    858  CB  HIS C 103      26.667   6.581  15.314  1.00 70.65           C  
ATOM    859  CG  HIS C 103      25.246   6.847  15.002  1.00 74.96           C  
ATOM    860  CD2 HIS C 103      24.150   6.886  15.786  1.00 74.95           C  
ATOM    861  ND1 HIS C 103      24.816   7.130  13.706  1.00 77.66           N  
ATOM    862  NE2 HIS C 103      23.076   7.200  15.038  1.00 76.40           N  
ATOM    863  CE1 HIS C 103      23.486   7.346  13.764  1.00 80.01           C  
ATOM    864  H   HIS C 103      26.264   4.604  17.006  1.00 60.19           H  
ATOM    865  HA  HIS C 103      26.719   4.769  14.118  1.00 65.74           H  
ATOM    866  HB2 HIS C 103      27.280   7.244  14.690  1.00 70.65           H  
ATOM    867  HB3 HIS C 103      26.880   6.882  16.341  1.00 70.65           H  
ATOM    868  HD2 HIS C 103      24.136   6.695  16.849  1.00 74.95           H  
ATOM    869  HE2 HIS C 103      22.063   7.315  15.396  1.00 76.40           H  
ATOM    870  HE1 HIS C 103      22.894   7.580  12.979  1.00 80.01           H  
ATOM    871  N   PRO C 104      29.275   5.206  13.994  1.00 67.81           N  
ATOM    872  CA  PRO C 104      30.715   4.956  13.959  1.00 68.43           C  
ATOM    873  C   PRO C 104      31.518   5.876  14.903  1.00 68.66           C  
ATOM    874  O   PRO C 104      32.590   5.482  15.368  1.00 66.80           O  
ATOM    875  CB  PRO C 104      31.108   5.145  12.493  1.00 69.83           C  
ATOM    876  CG  PRO C 104      29.990   6.009  11.915  1.00 70.21           C  
ATOM    877  CD  PRO C 104      28.759   5.543  12.675  1.00 67.58           C  
ATOM    878  HA  PRO C 104      30.894   3.924  14.285  1.00 68.43           H  
ATOM    879  HB2 PRO C 104      32.094   5.599  12.356  1.00 69.83           H  
ATOM    880  HB3 PRO C 104      31.109   4.172  11.986  1.00 69.83           H  
ATOM    881  HG2 PRO C 104      29.883   5.897  10.832  1.00 70.21           H  
ATOM    882  HG3 PRO C 104      30.190   7.065  12.131  1.00 70.21           H  
ATOM    883  HD2 PRO C 104      28.341   4.630  12.237  1.00 67.58           H  
ATOM    884  HD3 PRO C 104      27.979   6.306  12.723  1.00 67.58           H  
ATOM    885  N   GLN C 105      31.028   7.105  15.091  1.00 70.65           N  
ATOM    886  CA  GLN C 105      31.675   8.061  15.989  1.00 71.72           C  
ATOM    887  C   GLN C 105      31.469   7.654  17.474  1.00 71.18           C  
ATOM    888  O   GLN C 105      32.344   7.929  18.308  1.00 72.50           O  
ATOM    889  CB  GLN C 105      31.149   9.487  15.786  1.00 72.82           C  
ATOM    890  CG  GLN C 105      31.562  10.139  14.465  1.00 75.74           C  
ATOM    891  CD  GLN C 105      33.020  10.565  14.448  1.00 79.27           C  
ATOM    892  OE1 GLN C 105      33.865  10.042  15.187  1.00 79.55           O  
ATOM    893  NE2 GLN C 105      33.328  11.500  13.545  1.00 79.22           N  
ATOM    894  H   GLN C 105      30.208   7.372  14.566  1.00 70.65           H  
ATOM    895  HA  GLN C 105      32.752   7.999  15.804  1.00 71.72           H  
ATOM    896  HB2 GLN C 105      30.053   9.481  15.846  1.00 72.82           H  
ATOM    897  HB3 GLN C 105      31.505  10.121  16.605  1.00 72.82           H  
ATOM    898  HG2 GLN C 105      30.941  11.029  14.318  1.00 75.74           H  
ATOM    899  HG3 GLN C 105      31.385   9.469  13.616  1.00 75.74           H  
ATOM    900 HE21 GLN C 105      32.604  11.899  12.964  1.00 79.22           H  
ATOM    901 HE22 GLN C 105      34.284  11.808  13.444  1.00 79.22           H  
ATOM    902  N   GLU C 106      30.296   7.092  17.785  1.00 68.33           N  
ATOM    903  CA  GLU C 106      29.954   6.667  19.148  1.00 64.56           C  
ATOM    904  C   GLU C 106      30.898   5.504  19.499  1.00 64.66           C  
ATOM    905  O   GLU C 106      31.482   5.434  20.583  1.00 65.97           O  
ATOM    906  CB  GLU C 106      28.531   6.114  19.279  1.00 62.82           C  
ATOM    907  CG  GLU C 106      27.422   7.140  19.126  1.00 62.97           C  
ATOM    908  CD  GLU C 106      26.054   6.499  18.986  1.00 62.60           C  
ATOM    909  OE1 GLU C 106      25.945   5.345  18.515  1.00 64.33           O  
ATOM    910  OE2 GLU C 106      25.063   7.189  19.310  1.00 61.88           O1-
ATOM    911  H   GLU C 106      29.629   6.947  17.040  1.00 68.33           H  
ATOM    912  HA  GLU C 106      30.141   7.498  19.837  1.00 64.56           H  
ATOM    913  HB2 GLU C 106      28.387   5.292  18.570  1.00 62.82           H  
ATOM    914  HB3 GLU C 106      28.433   5.664  20.274  1.00 62.82           H  
ATOM    915  HG2 GLU C 106      27.589   7.765  18.244  1.00 62.97           H  
ATOM    916  HG3 GLU C 106      27.424   7.801  19.999  1.00 62.97           H  
ATOM    917  N   VAL C 107      31.017   4.587  18.537  1.00 63.33           N  
ATOM    918  CA  VAL C 107      31.775   3.359  18.708  1.00 62.30           C  
ATOM    919  C   VAL C 107      33.266   3.764  18.811  1.00 63.65           C  
ATOM    920  O   VAL C 107      34.009   3.215  19.626  1.00 64.25           O  
ATOM    921  CB  VAL C 107      31.489   2.403  17.534  1.00 62.10           C  
ATOM    922  CG1 VAL C 107      32.447   1.217  17.511  1.00 62.68           C  
ATOM    923  CG2 VAL C 107      30.045   1.884  17.587  1.00 59.54           C  
ATOM    924  H   VAL C 107      30.586   4.773  17.642  1.00 63.33           H  
ATOM    925  HA  VAL C 107      31.487   2.912  19.668  1.00 62.30           H  
ATOM    926  HB  VAL C 107      31.614   2.943  16.586  1.00 62.10           H  
ATOM    927 HG11 VAL C 107      33.476   1.536  17.320  1.00 62.68           H  
ATOM    928 HG12 VAL C 107      32.427   0.677  18.462  1.00 62.68           H  
ATOM    929 HG13 VAL C 107      32.171   0.522  16.712  1.00 62.68           H  
ATOM    930 HG21 VAL C 107      29.864   1.300  18.493  1.00 59.54           H  
ATOM    931 HG22 VAL C 107      29.318   2.701  17.576  1.00 59.54           H  
ATOM    932 HG23 VAL C 107      29.830   1.244  16.725  1.00 59.54           H  
ATOM    933  N   SER C 108      33.713   4.631  17.903  1.00 63.90           N  
ATOM    934  CA  SER C 108      35.112   5.052  17.859  1.00 65.08           C  
ATOM    935  C   SER C 108      35.551   5.920  19.061  1.00 64.17           C  
ATOM    936  O   SER C 108      36.762   6.155  19.182  1.00 64.59           O  
ATOM    937  CB  SER C 108      35.447   5.819  16.572  1.00 67.43           C  
ATOM    938  OG  SER C 108      35.222   5.001  15.424  1.00 69.06           O  
ATOM    939  H   SER C 108      33.089   4.955  17.178  1.00 63.90           H  
ATOM    940  HA  SER C 108      35.710   4.132  17.893  1.00 65.08           H  
ATOM    941  HB2 SER C 108      36.502   6.113  16.558  1.00 67.43           H  
ATOM    942  HB3 SER C 108      34.852   6.734  16.477  1.00 67.43           H  
ATOM    943  HG  SER C 108      34.262   5.066  15.231  1.00 69.06           H  
ATOM    944  N   MET C 109      34.598   6.600  19.710  1.00 61.59           N  
ATOM    945  CA  MET C 109      34.701   7.145  21.043  1.00 60.31           C  
ATOM    946  C   MET C 109      34.741   6.023  22.104  1.00 59.10           C  
ATOM    947  O   MET C 109      35.711   5.933  22.846  1.00 60.35           O  
ATOM    948  CB  MET C 109      33.594   8.164  21.331  1.00  0.00           C  
ATOM    949  CG  MET C 109      33.772   8.927  22.645  1.00  0.00           C  
ATOM    950  SD  MET C 109      35.131  10.142  22.563  1.00  0.00           S  
ATOM    951  CE  MET C 109      36.359   9.306  23.600  1.00  0.00           C  
ATOM    952  H   MET C 109      33.980   6.894  18.953  1.00 61.59           H  
ATOM    953  HA  MET C 109      35.677   7.643  21.077  1.00 60.31           H  
ATOM    954  HB2 MET C 109      33.524   8.880  20.502  1.00  0.00           H  
ATOM    955  HB3 MET C 109      32.621   7.659  21.364  1.00  0.00           H  
ATOM    956  HG2 MET C 109      32.859   9.502  22.835  1.00  0.00           H  
ATOM    957  HG3 MET C 109      33.899   8.252  23.497  1.00  0.00           H  
ATOM    958  HE1 MET C 109      35.939   9.069  24.579  1.00  0.00           H  
ATOM    959  HE2 MET C 109      36.716   8.393  23.119  1.00  0.00           H  
ATOM    960  HE3 MET C 109      37.214   9.972  23.744  1.00  0.00           H  
ATOM    961  N   VAL C 110      33.654   5.269  22.231  1.00 57.34           N  
ATOM    962  CA  VAL C 110      33.476   4.398  23.393  1.00 55.56           C  
ATOM    963  C   VAL C 110      34.446   3.200  23.403  1.00 57.09           C  
ATOM    964  O   VAL C 110      34.839   2.754  24.487  1.00 56.05           O  
ATOM    965  CB  VAL C 110      32.000   4.032  23.631  1.00 52.64           C  
ATOM    966  CG1 VAL C 110      31.822   2.995  24.745  1.00 51.59           C  
ATOM    967  CG2 VAL C 110      31.231   5.302  24.029  1.00 50.69           C  
ATOM    968  H   VAL C 110      32.918   5.361  21.545  1.00 57.34           H  
ATOM    969  HA  VAL C 110      33.796   5.007  24.246  1.00 55.56           H  
ATOM    970  HB  VAL C 110      31.561   3.624  22.713  1.00 52.64           H  
ATOM    971 HG11 VAL C 110      32.241   2.026  24.457  1.00 51.59           H  
ATOM    972 HG12 VAL C 110      32.310   3.320  25.669  1.00 51.59           H  
ATOM    973 HG13 VAL C 110      30.761   2.835  24.964  1.00 51.59           H  
ATOM    974 HG21 VAL C 110      31.717   5.817  24.865  1.00 50.69           H  
ATOM    975 HG22 VAL C 110      31.162   6.007  23.196  1.00 50.69           H  
ATOM    976 HG23 VAL C 110      30.217   5.063  24.352  1.00 50.69           H  
ATOM    977  N   ARG C 111      34.838   2.710  22.228  1.00 59.32           N  
ATOM    978  CA  ARG C 111      35.780   1.585  22.134  1.00 61.93           C  
ATOM    979  C   ARG C 111      37.207   2.052  22.554  1.00 64.16           C  
ATOM    980  O   ARG C 111      38.055   1.230  22.913  1.00 64.78           O  
ATOM    981  CB  ARG C 111      35.771   1.014  20.712  1.00 63.70           C  
ATOM    982  CG  ARG C 111      36.542  -0.300  20.557  1.00 65.05           C  
ATOM    983  CD  ARG C 111      36.384  -0.871  19.146  1.00 65.42           C  
ATOM    984  NE  ARG C 111      35.015  -1.337  18.891  1.00 64.15           N  
ATOM    985  CZ  ARG C 111      34.419  -1.449  17.704  1.00 64.94           C  
ATOM    986  NH1 ARG C 111      35.066  -1.127  16.591  1.00 66.32           N  
ATOM    987  NH2 ARG C 111      33.166  -1.877  17.627  1.00 63.27           N1+
ATOM    988  H   ARG C 111      34.482   3.134  21.383  1.00 59.32           H  
ATOM    989  HA  ARG C 111      35.457   0.824  22.855  1.00 61.93           H  
ATOM    990  HB2 ARG C 111      34.729   0.844  20.413  1.00 63.70           H  
ATOM    991  HB3 ARG C 111      36.185   1.753  20.014  1.00 63.70           H  
ATOM    992  HG2 ARG C 111      36.196  -1.028  21.298  1.00 65.05           H  
ATOM    993  HG3 ARG C 111      37.608  -0.127  20.739  1.00 65.05           H  
ATOM    994  HD2 ARG C 111      37.050  -1.731  19.023  1.00 65.42           H  
ATOM    995  HD3 ARG C 111      36.654  -0.097  18.422  1.00 65.42           H  
ATOM    996  HE  ARG C 111      34.478  -1.575  19.712  1.00 64.15           H  
ATOM    997 HH11 ARG C 111      34.603  -1.208  15.696  1.00 66.32           H  
ATOM    998 HH12 ARG C 111      36.020  -0.800  16.637  1.00 66.32           H  
ATOM    999 HH21 ARG C 111      32.662  -2.119  18.469  1.00 63.27           H  
ATOM   1000 HH22 ARG C 111      32.715  -1.960  16.727  1.00 63.27           H  
ATOM   1001  N   ASN C 112      37.448   3.358  22.437  1.00 65.57           N  
ATOM   1002  CA  ASN C 112      38.721   3.972  22.851  1.00 68.92           C  
ATOM   1003  C   ASN C 112      38.667   4.326  24.361  1.00 67.69           C  
ATOM   1004  O   ASN C 112      39.690   4.411  25.046  1.00 69.49           O  
ATOM   1005  CB  ASN C 112      39.011   5.241  22.049  1.00 71.63           C  
ATOM   1006  CG  ASN C 112      39.841   4.917  20.829  1.00 74.71           C  
ATOM   1007  OD1 ASN C 112      40.933   4.341  20.930  1.00 74.52           O  
ATOM   1008  ND2 ASN C 112      39.339   5.310  19.657  1.00 76.75           N  
ATOM   1009  H   ASN C 112      36.713   3.960  22.094  1.00 65.57           H  
ATOM   1010  HA  ASN C 112      39.515   3.223  22.738  1.00 68.92           H  
ATOM   1011  HB2 ASN C 112      39.603   5.954  22.637  1.00 71.63           H  
ATOM   1012  HB3 ASN C 112      38.091   5.761  21.765  1.00 71.63           H  
ATOM   1013 HD21 ASN C 112      38.444   5.776  19.623  1.00 76.75           H  
ATOM   1014 HD22 ASN C 112      39.854   5.141  18.805  1.00 76.75           H  
ATOM   1015  N   LEU C 113      37.463   4.649  24.821  1.00 65.28           N  
ATOM   1016  CA  LEU C 113      37.180   5.134  26.183  1.00 64.06           C  
ATOM   1017  C   LEU C 113      37.216   4.020  27.265  1.00 65.20           C  
ATOM   1018  O   LEU C 113      37.021   4.294  28.447  1.00 64.27           O  
ATOM   1019  CB  LEU C 113      35.807   5.828  26.159  1.00 61.06           C  
ATOM   1020  CG  LEU C 113      35.353   6.612  27.397  1.00 59.58           C  
ATOM   1021  CD1 LEU C 113      36.371   7.656  27.846  1.00 60.69           C  
ATOM   1022  CD2 LEU C 113      34.001   7.270  27.101  1.00 58.91           C  
ATOM   1023  H   LEU C 113      36.672   4.608  24.194  1.00 65.28           H  
ATOM   1024  HA  LEU C 113      37.976   5.845  26.432  1.00 64.06           H  
ATOM   1025  HB2 LEU C 113      35.783   6.515  25.304  1.00 61.06           H  
ATOM   1026  HB3 LEU C 113      35.050   5.060  25.967  1.00 61.06           H  
ATOM   1027  HG  LEU C 113      35.180   5.909  28.216  1.00 59.58           H  
ATOM   1028 HD11 LEU C 113      37.308   7.188  28.164  1.00 60.69           H  
ATOM   1029 HD12 LEU C 113      36.597   8.363  27.042  1.00 60.69           H  
ATOM   1030 HD13 LEU C 113      35.994   8.225  28.701  1.00 60.69           H  
ATOM   1031 HD21 LEU C 113      34.089   8.035  26.322  1.00 58.91           H  
ATOM   1032 HD22 LEU C 113      33.270   6.527  26.765  1.00 58.91           H  
ATOM   1033 HD23 LEU C 113      33.594   7.741  27.998  1.00 58.91           H  
ATOM   1034  N   ILE C 114      37.542   2.799  26.830  1.00 67.34           N  
ATOM   1035  CA  ILE C 114      37.694   1.662  27.740  1.00 69.20           C  
ATOM   1036  C   ILE C 114      39.010   1.829  28.565  1.00 73.50           C  
ATOM   1037  O   ILE C 114      39.199   1.138  29.568  1.00 77.10           O  
ATOM   1038  CB  ILE C 114      37.659   0.316  26.973  1.00 69.45           C  
ATOM   1039  CG1 ILE C 114      36.418   0.172  26.061  1.00 68.00           C  
ATOM   1040  CG2 ILE C 114      37.741  -0.894  27.916  1.00 70.77           C  
ATOM   1041  CD1 ILE C 114      35.074   0.303  26.766  1.00 67.12           C  
ATOM   1042  H   ILE C 114      37.686   2.665  25.839  1.00 67.34           H  
ATOM   1043  HA  ILE C 114      36.875   1.708  28.468  1.00 69.20           H  
ATOM   1044  HB  ILE C 114      38.539   0.271  26.317  1.00 69.45           H  
ATOM   1045 HG12 ILE C 114      36.468   0.915  25.261  1.00 68.00           H  
ATOM   1046 HG13 ILE C 114      36.457  -0.801  25.556  1.00 68.00           H  
ATOM   1047 HG21 ILE C 114      38.739  -0.985  28.355  1.00 70.77           H  
ATOM   1048 HG22 ILE C 114      37.014  -0.821  28.731  1.00 70.77           H  
ATOM   1049 HG23 ILE C 114      37.553  -1.828  27.375  1.00 70.77           H  
ATOM   1050 HD11 ILE C 114      34.956  -0.449  27.552  1.00 67.12           H  
ATOM   1051 HD12 ILE C 114      34.946   1.293  27.213  1.00 67.12           H  
ATOM   1052 HD13 ILE C 114      34.262   0.165  26.046  1.00 67.12           H  
ATOM   1053  N   GLN C 115      39.905   2.657  28.080  1.00 75.86           N  
ATOM   1054  CA  GLN C 115      41.137   2.992  28.779  1.00 77.95           C  
ATOM   1055  C   GLN C 115      40.993   4.343  29.528  1.00 79.43           C  
ATOM   1056  O   GLN C 115      40.698   5.357  28.933  1.00 78.81           O  
ATOM   1057  CB  GLN C 115      42.332   3.083  27.818  1.00 80.59           C  
ATOM   1058  CG  GLN C 115      42.707   1.732  27.210  1.00 83.06           C  
ATOM   1059  CD  GLN C 115      43.124   0.711  28.256  1.00 84.06           C  
ATOM   1060  NE2 GLN C 115      42.756  -0.446  28.130  1.00 81.82           N  
ATOM   1061  OE1 GLN C 115      43.879   1.105  29.257  1.00 85.51           O  
ATOM   1062  H   GLN C 115      39.746   3.112  27.193  1.00 75.86           H  
ATOM   1063  HA  GLN C 115      41.346   2.209  29.508  1.00 77.95           H  
ATOM   1064  HB2 GLN C 115      42.106   3.785  27.005  1.00 80.59           H  
ATOM   1065  HB3 GLN C 115      43.198   3.496  28.351  1.00 80.59           H  
ATOM   1066  HG2 GLN C 115      43.556   1.861  26.528  1.00 83.06           H  
ATOM   1067  HG3 GLN C 115      41.873   1.343  26.614  1.00 83.06           H  
ATOM   1068 HE21 GLN C 115      42.176  -0.709  27.346  1.00 81.82           H  
ATOM   1069 HE22 GLN C 115      43.031  -1.141  28.810  1.00 81.82           H  
ATOM   1070  N   LYS C 116      41.155   4.322  30.844  1.00 79.16           N  
ATOM   1071  CA  LYS C 116      40.503   3.367  31.751  1.00 78.13           C  
ATOM   1072  C   LYS C 116      39.804   4.100  32.926  1.00 74.17           C  
ATOM   1073  O   LYS C 116      39.452   3.519  33.925  1.00 74.15           O  
ATOM   1074  CB  LYS C 116      41.415   2.220  32.230  1.00  0.00           C  
ATOM   1075  CG  LYS C 116      42.902   2.574  32.316  1.00  0.00           C  
ATOM   1076  CD  LYS C 116      43.722   1.408  32.884  1.00  0.00           C  
ATOM   1077  CE  LYS C 116      45.211   1.559  32.598  1.00  0.00           C  
ATOM   1078  NZ  LYS C 116      45.515   1.071  31.235  1.00  0.00           N1+
ATOM   1079  H   LYS C 116      41.759   5.005  31.303  1.00 79.16           H  
ATOM   1080  HA  LYS C 116      39.665   2.923  31.204  1.00 78.13           H  
ATOM   1081  HB2 LYS C 116      41.313   1.380  31.532  1.00  0.00           H  
ATOM   1082  HB3 LYS C 116      41.075   1.832  33.198  1.00  0.00           H  
ATOM   1083  HG2 LYS C 116      43.043   3.457  32.952  1.00  0.00           H  
ATOM   1084  HG3 LYS C 116      43.271   2.834  31.318  1.00  0.00           H  
ATOM   1085  HD2 LYS C 116      43.360   0.451  32.490  1.00  0.00           H  
ATOM   1086  HD3 LYS C 116      43.569   1.381  33.970  1.00  0.00           H  
ATOM   1087  HE2 LYS C 116      45.812   0.951  33.281  1.00  0.00           H  
ATOM   1088  HE3 LYS C 116      45.541   2.600  32.655  1.00  0.00           H  
ATOM   1089  HZ1 LYS C 116      45.504   0.046  31.185  1.00  0.00           H  
ATOM   1090  HZ2 LYS C 116      44.820   1.363  30.511  1.00  0.00           H  
ATOM   1091  HZ3 LYS C 116      46.430   1.386  30.897  1.00  0.00           H  
ATOM   1092  N   ASP C 117      39.537   5.377  32.714  1.00 70.49           N  
ATOM   1093  CA  ASP C 117      38.641   6.189  33.570  1.00 67.29           C  
ATOM   1094  C   ASP C 117      37.182   5.833  33.177  1.00 63.13           C  
ATOM   1095  O   ASP C 117      36.365   5.488  33.993  1.00 60.56           O  
ATOM   1096  CB  ASP C 117      38.948   7.657  33.349  1.00 67.28           C  
ATOM   1097  CG  ASP C 117      38.037   8.383  34.288  1.00 65.79           C  
ATOM   1098  OD1 ASP C 117      38.253   8.318  35.489  1.00 65.26           O  
ATOM   1099  OD2 ASP C 117      37.111   9.035  33.805  1.00 64.47           O1-
ATOM   1100  H   ASP C 117      39.991   5.858  31.950  1.00 70.49           H  
ATOM   1101  HA  ASP C 117      38.796   5.882  34.611  1.00 67.29           H  
ATOM   1102  HB2 ASP C 117      38.771   7.971  32.314  1.00 67.28           H  
ATOM   1103  HB3 ASP C 117      39.992   7.885  33.590  1.00 67.28           H  
ATOM   1104  N   ARG C 118      36.942   5.861  31.884  1.00 61.37           N  
ATOM   1105  CA  ARG C 118      35.712   5.381  31.271  1.00 58.98           C  
ATOM   1106  C   ARG C 118      34.464   6.245  31.574  1.00 55.45           C  
ATOM   1107  O   ARG C 118      33.335   5.744  31.551  1.00 52.94           O  
ATOM   1108  CB  ARG C 118      35.406   3.897  31.564  1.00 60.11           C  
ATOM   1109  CG  ARG C 118      36.618   2.965  31.664  1.00 64.19           C  
ATOM   1110  CD  ARG C 118      36.281   1.593  32.240  1.00 66.75           C  
ATOM   1111  NE  ARG C 118      35.429   1.654  33.441  1.00 68.99           N  
ATOM   1112  CZ  ARG C 118      35.661   2.299  34.579  1.00 72.19           C  
ATOM   1113  NH1 ARG C 118      36.875   2.756  34.861  1.00 75.43           N  
ATOM   1114  NH2 ARG C 118      34.672   2.472  35.446  1.00 73.13           N1+
ATOM   1115  H   ARG C 118      37.678   6.152  31.256  1.00 61.37           H  
ATOM   1116  HA  ARG C 118      35.883   5.491  30.200  1.00 58.98           H  
ATOM   1117  HB2 ARG C 118      34.825   3.847  32.491  1.00 60.11           H  
ATOM   1118  HB3 ARG C 118      34.748   3.519  30.775  1.00 60.11           H  
ATOM   1119  HG2 ARG C 118      37.376   3.406  32.301  1.00 64.19           H  
ATOM   1120  HG3 ARG C 118      37.078   2.845  30.679  1.00 64.19           H  
ATOM   1121  HD2 ARG C 118      37.179   1.012  32.473  1.00 66.75           H  
ATOM   1122  HD3 ARG C 118      35.720   1.024  31.489  1.00 66.75           H  
ATOM   1123  HE  ARG C 118      34.493   1.308  33.280  1.00 68.99           H  
ATOM   1124 HH11 ARG C 118      37.045   3.234  35.735  1.00 75.43           H  
ATOM   1125 HH12 ARG C 118      37.630   2.626  34.202  1.00 75.43           H  
ATOM   1126 HH21 ARG C 118      33.751   2.113  35.240  1.00 73.13           H  
ATOM   1127 HH22 ARG C 118      34.841   2.962  36.313  1.00 73.13           H  
ATOM   1128  N   THR C 119      34.670   7.553  31.724  1.00 54.49           N  
ATOM   1129  CA  THR C 119      33.584   8.503  31.920  1.00 51.75           C  
ATOM   1130  C   THR C 119      33.149   9.180  30.602  1.00 50.38           C  
ATOM   1131  O   THR C 119      33.966   9.526  29.748  1.00 50.37           O  
ATOM   1132  CB  THR C 119      33.894   9.604  32.954  1.00 51.69           C  
ATOM   1133  OG1 THR C 119      35.142  10.239  32.677  1.00 54.27           O  
ATOM   1134  CG2 THR C 119      33.874   9.071  34.381  1.00 52.62           C  
ATOM   1135  H   THR C 119      35.614   7.911  31.698  1.00 54.49           H  
ATOM   1136  HA  THR C 119      32.730   7.935  32.286  1.00 51.75           H  
ATOM   1137  HB  THR C 119      33.134  10.392  32.887  1.00 51.69           H  
ATOM   1138 HG21 THR C 119      32.875   8.716  34.649  1.00 52.62           H  
ATOM   1139 HG22 THR C 119      34.579   8.245  34.507  1.00 52.62           H  
ATOM   1140 HG23 THR C 119      34.160   9.852  35.092  1.00 52.62           H  
ATOM   1141  HG1 THR C 119      35.866   9.697  33.093  1.00 54.27           H  
ATOM   1142  N   PHE C 120      31.846   9.437  30.536  1.00 48.55           N  
ATOM   1143  CA  PHE C 120      31.220  10.302  29.547  1.00 47.28           C  
ATOM   1144  C   PHE C 120      30.241  11.236  30.290  1.00 45.66           C  
ATOM   1145  O   PHE C 120      29.871  11.014  31.443  1.00 44.44           O  
ATOM   1146  CB  PHE C 120      30.583   9.548  28.374  1.00 46.88           C  
ATOM   1147  CG  PHE C 120      29.419   8.656  28.723  1.00 45.66           C  
ATOM   1148  CD1 PHE C 120      29.638   7.337  29.130  1.00 45.14           C  
ATOM   1149  CD2 PHE C 120      28.101   9.115  28.606  1.00 43.72           C  
ATOM   1150  CE1 PHE C 120      28.570   6.499  29.423  1.00 43.83           C  
ATOM   1151  CE2 PHE C 120      27.036   8.278  28.892  1.00 42.57           C  
ATOM   1152  CZ  PHE C 120      27.267   6.971  29.298  1.00 42.74           C  
ATOM   1153  H   PHE C 120      31.249   9.023  31.238  1.00 48.55           H  
ATOM   1154  HA  PHE C 120      32.009  10.941  29.133  1.00 47.28           H  
ATOM   1155  HB2 PHE C 120      30.247  10.260  27.612  1.00 46.88           H  
ATOM   1156  HB3 PHE C 120      31.348   8.939  27.875  1.00 46.88           H  
ATOM   1157  HD1 PHE C 120      30.648   6.965  29.217  1.00 45.14           H  
ATOM   1158  HD2 PHE C 120      27.914  10.131  28.289  1.00 43.72           H  
ATOM   1159  HE1 PHE C 120      28.751   5.485  29.746  1.00 43.83           H  
ATOM   1160  HE2 PHE C 120      26.024   8.643  28.799  1.00 42.57           H  
ATOM   1161  HZ  PHE C 120      26.434   6.319  29.518  1.00 42.74           H  
ATOM   1162  N   ALA C 121      29.857  12.311  29.603  1.00 45.60           N  
ATOM   1163  CA  ALA C 121      29.015  13.357  30.145  1.00 44.52           C  
ATOM   1164  C   ALA C 121      27.561  13.126  29.713  1.00 43.59           C  
ATOM   1165  O   ALA C 121      27.268  12.874  28.549  1.00 43.62           O  
ATOM   1166  CB  ALA C 121      29.488  14.716  29.645  1.00 45.69           C  
ATOM   1167  H   ALA C 121      30.151  12.403  28.641  1.00 45.60           H  
ATOM   1168  HA  ALA C 121      29.076  13.336  31.238  1.00 44.52           H  
ATOM   1169  HB1 ALA C 121      30.419  15.009  30.141  1.00 45.69           H  
ATOM   1170  HB2 ALA C 121      29.688  14.699  28.570  1.00 45.69           H  
ATOM   1171  HB3 ALA C 121      28.743  15.494  29.820  1.00 45.69           H  
ATOM   1172  N   VAL C 122      26.646  13.283  30.665  1.00 43.24           N  
ATOM   1173  CA  VAL C 122      25.211  13.328  30.416  1.00 43.77           C  
ATOM   1174  C   VAL C 122      24.785  14.738  30.870  1.00 45.62           C  
ATOM   1175  O   VAL C 122      24.959  15.131  32.027  1.00 45.65           O  
ATOM   1176  CB  VAL C 122      24.435  12.244  31.185  1.00 42.07           C  
ATOM   1177  CG1 VAL C 122      22.935  12.349  30.883  1.00 42.08           C  
ATOM   1178  CG2 VAL C 122      24.927  10.844  30.813  1.00 41.86           C  
ATOM   1179  H   VAL C 122      26.948  13.402  31.622  1.00 43.24           H  
ATOM   1180  HA  VAL C 122      25.028  13.217  29.341  1.00 43.77           H  
ATOM   1181  HB  VAL C 122      24.579  12.376  32.265  1.00 42.07           H  
ATOM   1182 HG11 VAL C 122      22.508  13.261  31.312  1.00 42.08           H  
ATOM   1183 HG12 VAL C 122      22.747  12.361  29.804  1.00 42.08           H  
ATOM   1184 HG13 VAL C 122      22.390  11.501  31.305  1.00 42.08           H  
ATOM   1185 HG21 VAL C 122      24.788  10.647  29.744  1.00 41.86           H  
ATOM   1186 HG22 VAL C 122      25.988  10.719  31.048  1.00 41.86           H  
ATOM   1187 HG23 VAL C 122      24.376  10.083  31.373  1.00 41.86           H  
ATOM   1188  N   LEU C 123      24.254  15.497  29.914  1.00 47.55           N  
ATOM   1189  CA  LEU C 123      23.931  16.901  30.106  1.00 49.48           C  
ATOM   1190  C   LEU C 123      22.568  17.002  30.832  1.00 51.60           C  
ATOM   1191  O   LEU C 123      21.658  16.200  30.613  1.00 52.24           O  
ATOM   1192  CB  LEU C 123      23.837  17.642  28.763  1.00 49.30           C  
ATOM   1193  CG  LEU C 123      25.145  17.681  27.946  1.00 49.77           C  
ATOM   1194  CD1 LEU C 123      24.880  18.249  26.549  1.00 51.17           C  
ATOM   1195  CD2 LEU C 123      26.230  18.507  28.633  1.00 49.37           C  
ATOM   1196  H   LEU C 123      24.016  15.073  29.028  1.00 47.55           H  
ATOM   1197  HA  LEU C 123      24.701  17.350  30.743  1.00 49.48           H  
ATOM   1198  HB2 LEU C 123      23.062  17.161  28.154  1.00 49.30           H  
ATOM   1199  HB3 LEU C 123      23.484  18.664  28.941  1.00 49.30           H  
ATOM   1200  HG  LEU C 123      25.522  16.659  27.818  1.00 49.77           H  
ATOM   1201 HD11 LEU C 123      24.154  17.633  26.011  1.00 51.17           H  
ATOM   1202 HD12 LEU C 123      24.489  19.269  26.598  1.00 51.17           H  
ATOM   1203 HD13 LEU C 123      25.800  18.274  25.956  1.00 51.17           H  
ATOM   1204 HD21 LEU C 123      25.893  19.530  28.824  1.00 49.37           H  
ATOM   1205 HD22 LEU C 123      26.517  18.058  29.584  1.00 49.37           H  
ATOM   1206 HD23 LEU C 123      27.132  18.558  28.014  1.00 49.37           H  
ATOM   1207  N   ALA C 124      22.457  18.029  31.670  1.00 54.48           N  
ATOM   1208  CA  ALA C 124      21.183  18.469  32.200  1.00 56.96           C  
ATOM   1209  C   ALA C 124      20.694  19.478  31.159  1.00 59.61           C  
ATOM   1210  O   ALA C 124      21.123  20.626  31.084  1.00 64.11           O  
ATOM   1211  CB  ALA C 124      21.282  19.107  33.575  1.00 56.29           C  
ATOM   1212  H   ALA C 124      23.292  18.526  31.946  1.00 54.48           H  
ATOM   1213  HA  ALA C 124      20.500  17.615  32.255  1.00 56.96           H  
ATOM   1214  HB1 ALA C 124      21.765  18.432  34.287  1.00 56.29           H  
ATOM   1215  HB2 ALA C 124      21.846  20.043  33.555  1.00 56.29           H  
ATOM   1216  HB3 ALA C 124      20.283  19.348  33.954  1.00 56.29           H  
ATOM   1217  N   TYR C 125      19.812  18.980  30.294  1.00 60.86           N  
ATOM   1218  CA  TYR C 125      19.231  19.762  29.211  1.00 63.39           C  
ATOM   1219  C   TYR C 125      18.242  20.744  29.872  1.00 66.40           C  
ATOM   1220  O   TYR C 125      17.549  20.397  30.840  1.00 65.69           O  
ATOM   1221  CB  TYR C 125      18.482  18.905  28.187  1.00 62.03           C  
ATOM   1222  CG  TYR C 125      19.414  18.133  27.284  1.00 61.54           C  
ATOM   1223  CD1 TYR C 125      19.858  18.697  26.081  1.00 61.86           C  
ATOM   1224  CD2 TYR C 125      19.856  16.843  27.614  1.00 59.94           C  
ATOM   1225  CE1 TYR C 125      20.721  18.005  25.240  1.00 60.86           C  
ATOM   1226  CE2 TYR C 125      20.718  16.144  26.777  1.00 59.10           C  
ATOM   1227  CZ  TYR C 125      21.148  16.729  25.593  1.00 59.29           C  
ATOM   1228  OH  TYR C 125      21.996  16.017  24.799  1.00 57.93           O  
ATOM   1229  H   TYR C 125      19.495  18.027  30.402  1.00 60.86           H  
ATOM   1230  HA  TYR C 125      20.054  20.310  28.746  1.00 63.39           H  
ATOM   1231  HB2 TYR C 125      17.801  18.205  28.690  1.00 62.03           H  
ATOM   1232  HB3 TYR C 125      17.836  19.539  27.564  1.00 62.03           H  
ATOM   1233  HD1 TYR C 125      19.524  19.685  25.803  1.00 61.86           H  
ATOM   1234  HD2 TYR C 125      19.521  16.386  28.533  1.00 59.94           H  
ATOM   1235  HE1 TYR C 125      21.059  18.455  24.318  1.00 60.86           H  
ATOM   1236  HE2 TYR C 125      21.052  15.152  27.045  1.00 59.10           H  
ATOM   1237  HH  TYR C 125      22.276  16.587  24.064  1.00 57.93           H  
ATOM   1238  N   SER C 126      18.268  21.990  29.388  1.00 68.79           N  
ATOM   1239  CA  SER C 126      17.473  23.065  29.954  1.00 67.93           C  
ATOM   1240  C   SER C 126      16.056  22.910  29.504  1.00 68.97           C  
ATOM   1241  O   SER C 126      15.309  22.948  28.516  1.00 69.27           O  
ATOM   1242  CB  SER C 126      17.989  24.434  29.489  1.00  0.00           C  
ATOM   1243  OG  SER C 126      17.350  25.528  30.158  1.00  0.00           O  
ATOM   1244  H   SER C 126      18.906  22.197  28.646  1.00 68.79           H  
ATOM   1245  HA  SER C 126      17.484  23.007  31.048  1.00 67.93           H  
ATOM   1246  HB2 SER C 126      19.060  24.514  29.698  1.00  0.00           H  
ATOM   1247  HB3 SER C 126      17.848  24.563  28.410  1.00  0.00           H  
ATOM   1248  HG  SER C 126      16.523  25.679  29.661  1.00  0.00           H  
ATOM   1249  N   ASN C 127      14.828  23.837  30.146  1.00  0.00           N  
ATOM   1250  CA  ASN C 127      13.395  23.780  29.755  1.00  0.00           C  
ATOM   1251  C   ASN C 127      13.073  24.960  28.799  1.00  0.00           C  
ATOM   1252  O   ASN C 127      12.018  25.590  28.842  1.00  0.00           O  
ATOM   1253  CB  ASN C 127      12.481  23.843  30.979  1.00  0.00           C  
ATOM   1254  CG  ASN C 127      12.881  22.894  32.086  1.00  0.00           C  
ATOM   1255  OD1 ASN C 127      13.266  23.325  33.172  1.00  0.00           O  
ATOM   1256  ND2 ASN C 127      12.763  21.587  31.834  1.00  0.00           N  
ATOM   1257  H   ASN C 127      15.080  24.477  30.886  1.00  0.00           H  
ATOM   1258  HA  ASN C 127      13.198  22.845  29.217  1.00  0.00           H  
ATOM   1259  HB2 ASN C 127      12.484  24.856  31.403  1.00  0.00           H  
ATOM   1260  HB3 ASN C 127      11.444  23.628  30.693  1.00  0.00           H  
ATOM   1261 HD21 ASN C 127      12.998  20.909  32.545  1.00  0.00           H  
ATOM   1262 HD22 ASN C 127      12.446  21.278  30.926  1.00  0.00           H  
ATOM   1263  N   VAL C 128      14.033  25.203  27.857  1.00  0.00           N  
ATOM   1264  CA  VAL C 128      13.943  26.184  26.781  1.00  0.00           C  
ATOM   1265  C   VAL C 128      15.140  25.906  25.849  1.00  0.00           C  
ATOM   1266  O   VAL C 128      16.295  25.801  26.261  1.00  0.00           O  
ATOM   1267  CB  VAL C 128      13.909  27.649  27.276  1.00  0.00           C  
ATOM   1268  CG1 VAL C 128      15.106  28.043  28.145  1.00  0.00           C  
ATOM   1269  CG2 VAL C 128      13.766  28.630  26.108  1.00  0.00           C  
ATOM   1270  H   VAL C 128      14.860  24.628  27.925  1.00  0.00           H  
ATOM   1271  HA  VAL C 128      13.009  25.969  26.247  1.00  0.00           H  
ATOM   1272  HB  VAL C 128      13.015  27.771  27.901  1.00  0.00           H  
ATOM   1273 HG11 VAL C 128      15.194  27.391  29.019  1.00  0.00           H  
ATOM   1274 HG12 VAL C 128      16.046  28.003  27.588  1.00  0.00           H  
ATOM   1275 HG13 VAL C 128      14.990  29.067  28.515  1.00  0.00           H  
ATOM   1276 HG21 VAL C 128      14.661  28.643  25.478  1.00  0.00           H  
ATOM   1277 HG22 VAL C 128      12.908  28.368  25.481  1.00  0.00           H  
ATOM   1278 HG23 VAL C 128      13.608  29.649  26.479  1.00  0.00           H  
ATOM   1279  N   GLN C 129      14.811  25.744  24.514  1.00  0.00           N  
ATOM   1280  CA  GLN C 129      15.792  25.286  23.529  1.00  0.00           C  
ATOM   1281  C   GLN C 129      16.725  26.450  23.108  1.00  0.00           C  
ATOM   1282  O   GLN C 129      16.431  27.626  23.317  1.00  0.00           O  
ATOM   1283  CB  GLN C 129      15.095  24.714  22.283  1.00  0.00           C  
ATOM   1284  CG  GLN C 129      14.112  23.576  22.553  1.00  0.00           C  
ATOM   1285  CD  GLN C 129      14.627  22.404  23.360  1.00  0.00           C  
ATOM   1286  NE2 GLN C 129      15.796  22.024  23.295  1.00  0.00           N  
ATOM   1287  OE1 GLN C 129      13.719  21.772  24.109  1.00  0.00           O  
ATOM   1288  H   GLN C 129      13.871  25.946  24.206  1.00  0.00           H  
ATOM   1289  HA  GLN C 129      16.418  24.533  24.019  1.00  0.00           H  
ATOM   1290  HB2 GLN C 129      14.546  25.521  21.778  1.00  0.00           H  
ATOM   1291  HB3 GLN C 129      15.837  24.372  21.552  1.00  0.00           H  
ATOM   1292  HG2 GLN C 129      13.233  23.976  23.074  1.00  0.00           H  
ATOM   1293  HG3 GLN C 129      13.756  23.178  21.595  1.00  0.00           H  
ATOM   1294 HE21 GLN C 129      16.458  22.524  22.718  1.00  0.00           H  
ATOM   1295 HE22 GLN C 129      16.093  21.212  23.817  1.00  0.00           H  
ATOM   1296  N   GLU C 130      17.829  26.043  22.400  1.00  0.00           N  
ATOM   1297  CA  GLU C 130      18.963  26.859  21.944  1.00  0.00           C  
ATOM   1298  C   GLU C 130      19.946  27.019  23.123  1.00  0.00           C  
ATOM   1299  O   GLU C 130      21.164  26.873  23.007  1.00  0.00           O  
ATOM   1300  CB  GLU C 130      18.550  28.215  21.355  1.00  0.00           C  
ATOM   1301  CG  GLU C 130      19.635  28.845  20.483  1.00  0.00           C  
ATOM   1302  CD  GLU C 130      19.858  28.137  19.167  1.00  0.00           C  
ATOM   1303  OE1 GLU C 130      19.131  27.226  18.771  1.00  0.00           O  
ATOM   1304  OE2 GLU C 130      20.924  28.595  18.448  1.00  0.00           O1-
ATOM   1305  H   GLU C 130      17.838  25.073  22.118  1.00  0.00           H  
ATOM   1306  HA  GLU C 130      19.468  26.242  21.193  1.00  0.00           H  
ATOM   1307  HB2 GLU C 130      18.316  28.922  22.160  1.00  0.00           H  
ATOM   1308  HB3 GLU C 130      17.633  28.100  20.763  1.00  0.00           H  
ATOM   1309  HG2 GLU C 130      20.584  28.897  21.027  1.00  0.00           H  
ATOM   1310  HG3 GLU C 130      19.342  29.874  20.245  1.00  0.00           H  
ATOM   1311  N   ARG C 131      19.370  27.391  24.317  1.00  0.00           N  
ATOM   1312  CA  ARG C 131      20.119  27.392  25.560  1.00  0.00           C  
ATOM   1313  C   ARG C 131      20.151  25.945  26.137  1.00  0.00           C  
ATOM   1314  O   ARG C 131      19.826  25.712  27.297  1.00  0.00           O  
ATOM   1315  CB  ARG C 131      19.465  28.287  26.617  1.00  0.00           C  
ATOM   1316  CG  ARG C 131      19.286  29.759  26.261  1.00  0.00           C  
ATOM   1317  CD  ARG C 131      18.608  30.523  27.405  1.00  0.00           C  
ATOM   1318  NE  ARG C 131      19.494  30.678  28.577  1.00  0.00           N  
ATOM   1319  CZ  ARG C 131      19.653  29.810  29.594  1.00  0.00           C  
ATOM   1320  NH1 ARG C 131      20.567  30.079  30.537  1.00  0.00           N  
ATOM   1321  NH2 ARG C 131      18.925  28.687  29.692  1.00  0.00           N1+
ATOM   1322  H   ARG C 131      18.396  27.660  24.315  1.00  0.00           H  
ATOM   1323  HA  ARG C 131      21.152  27.708  25.372  1.00  0.00           H  
ATOM   1324  HB2 ARG C 131      18.481  27.875  26.876  1.00  0.00           H  
ATOM   1325  HB3 ARG C 131      20.092  28.222  27.511  1.00  0.00           H  
ATOM   1326  HG2 ARG C 131      20.261  30.208  26.039  1.00  0.00           H  
ATOM   1327  HG3 ARG C 131      18.666  29.852  25.363  1.00  0.00           H  
ATOM   1328  HD2 ARG C 131      18.370  31.537  27.065  1.00  0.00           H  
ATOM   1329  HD3 ARG C 131      17.660  30.071  27.714  1.00  0.00           H  
ATOM   1330  HE  ARG C 131      20.081  31.502  28.572  1.00  0.00           H  
ATOM   1331 HH11 ARG C 131      20.700  29.441  31.306  1.00  0.00           H  
ATOM   1332 HH12 ARG C 131      21.122  30.922  30.475  1.00  0.00           H  
ATOM   1333 HH21 ARG C 131      19.073  28.058  30.468  1.00  0.00           H  
ATOM   1334 HH22 ARG C 131      18.235  28.471  28.989  1.00  0.00           H  
ATOM   1335  N   GLU C 132      20.607  24.969  25.253  1.00 70.26           N  
ATOM   1336  CA  GLU C 132      20.327  23.548  25.390  1.00 71.10           C  
ATOM   1337  C   GLU C 132      20.713  22.952  26.756  1.00 71.93           C  
ATOM   1338  O   GLU C 132      19.950  22.140  27.302  1.00 71.62           O  
ATOM   1339  CB  GLU C 132      21.023  22.746  24.278  1.00  0.00           C  
ATOM   1340  CG  GLU C 132      20.411  22.974  22.895  1.00  0.00           C  
ATOM   1341  CD  GLU C 132      18.955  22.585  22.857  1.00  0.00           C  
ATOM   1342  OE1 GLU C 132      18.104  23.325  22.369  1.00  0.00           O  
ATOM   1343  OE2 GLU C 132      18.648  21.390  23.441  1.00  0.00           O1-
ATOM   1344  H   GLU C 132      21.023  25.378  24.441  1.00 70.26           H  
ATOM   1345  HA  GLU C 132      19.236  23.453  25.325  1.00 71.10           H  
ATOM   1346  HB2 GLU C 132      20.991  21.675  24.518  1.00  0.00           H  
ATOM   1347  HB3 GLU C 132      22.087  23.014  24.239  1.00  0.00           H  
ATOM   1348  HG2 GLU C 132      20.943  22.365  22.155  1.00  0.00           H  
ATOM   1349  HG3 GLU C 132      20.524  24.019  22.591  1.00  0.00           H  
ATOM   1350  N   ALA C 133      21.902  23.295  27.259  1.00 70.45           N  
ATOM   1351  CA  ALA C 133      22.443  22.656  28.455  1.00 66.61           C  
ATOM   1352  C   ALA C 133      23.245  23.664  29.295  1.00 66.84           C  
ATOM   1353  O   ALA C 133      23.658  24.717  28.803  1.00 68.86           O  
ATOM   1354  CB  ALA C 133      23.320  21.471  28.085  1.00 66.23           C  
ATOM   1355  H   ALA C 133      22.430  24.039  26.826  1.00 70.45           H  
ATOM   1356  HA  ALA C 133      21.607  22.309  29.071  1.00 66.61           H  
ATOM   1357  HB1 ALA C 133      22.743  20.719  27.537  1.00 66.23           H  
ATOM   1358  HB2 ALA C 133      24.156  21.782  27.449  1.00 66.23           H  
ATOM   1359  HB3 ALA C 133      23.742  21.000  28.978  1.00 66.23           H  
ATOM   1360  N   GLN C 134      23.416  23.341  30.575  1.00 65.14           N  
ATOM   1361  CA  GLN C 134      24.145  24.210  31.512  1.00 64.70           C  
ATOM   1362  C   GLN C 134      24.909  23.391  32.596  1.00 62.52           C  
ATOM   1363  O   GLN C 134      26.043  23.725  32.944  1.00 62.54           O  
ATOM   1364  CB  GLN C 134      23.202  25.236  32.184  1.00 65.26           C  
ATOM   1365  CG  GLN C 134      23.095  26.584  31.449  1.00 67.70           C  
ATOM   1366  CD  GLN C 134      21.728  26.843  30.835  1.00 69.35           C  
ATOM   1367  OE1 GLN C 134      20.838  27.461  31.438  1.00 67.56           O  
ATOM   1368  NE2 GLN C 134      21.548  26.342  29.613  1.00 71.31           N  
ATOM   1369  H   GLN C 134      23.024  22.475  30.915  1.00 65.14           H  
ATOM   1370  HA  GLN C 134      24.925  24.733  30.945  1.00 64.70           H  
ATOM   1371  HB2 GLN C 134      22.209  24.796  32.341  1.00 65.26           H  
ATOM   1372  HB3 GLN C 134      23.598  25.462  33.181  1.00 65.26           H  
ATOM   1373  HG2 GLN C 134      23.867  26.695  30.679  1.00 67.70           H  
ATOM   1374  HG3 GLN C 134      23.268  27.397  32.167  1.00 67.70           H  
ATOM   1375 HE21 GLN C 134      22.298  25.844  29.156  1.00 71.31           H  
ATOM   1376 HE22 GLN C 134      20.661  26.460  29.145  1.00 71.31           H  
ATOM   1377  N   PHE C 135      24.248  22.372  33.145  1.00 59.52           N  
ATOM   1378  CA  PHE C 135      24.768  21.510  34.221  1.00 56.90           C  
ATOM   1379  C   PHE C 135      24.734  20.060  33.678  1.00 54.52           C  
ATOM   1380  O   PHE C 135      24.231  19.824  32.573  1.00 53.00           O  
ATOM   1381  CB  PHE C 135      23.918  21.629  35.499  1.00 56.84           C  
ATOM   1382  CG  PHE C 135      24.104  22.938  36.233  1.00 58.38           C  
ATOM   1383  CD1 PHE C 135      25.019  23.036  37.283  1.00 60.22           C  
ATOM   1384  CD2 PHE C 135      23.360  24.064  35.889  1.00 59.25           C  
ATOM   1385  CE1 PHE C 135      25.203  24.238  37.956  1.00 61.46           C  
ATOM   1386  CE2 PHE C 135      23.540  25.269  36.554  1.00 60.58           C  
ATOM   1387  CZ  PHE C 135      24.462  25.357  37.590  1.00 62.07           C  
ATOM   1388  H   PHE C 135      23.355  22.107  32.754  1.00 59.52           H  
ATOM   1389  HA  PHE C 135      25.810  21.766  34.412  1.00 56.90           H  
ATOM   1390  HB2 PHE C 135      22.853  21.507  35.260  1.00 56.84           H  
ATOM   1391  HB3 PHE C 135      24.145  20.812  36.196  1.00 56.84           H  
ATOM   1392  HD1 PHE C 135      25.590  22.167  37.576  1.00 60.22           H  
ATOM   1393  HD2 PHE C 135      22.632  23.999  35.093  1.00 59.25           H  
ATOM   1394  HE1 PHE C 135      25.921  24.303  38.760  1.00 61.46           H  
ATOM   1395  HE2 PHE C 135      22.965  26.136  36.267  1.00 60.58           H  
ATOM   1396  HZ  PHE C 135      24.602  26.293  38.111  1.00 62.07           H  
ATOM   1397  N   GLY C 136      25.208  19.108  34.486  1.00 52.15           N  
ATOM   1398  CA  GLY C 136      25.049  17.698  34.188  1.00 50.28           C  
ATOM   1399  C   GLY C 136      25.820  16.763  35.111  1.00 49.46           C  
ATOM   1400  O   GLY C 136      26.284  17.129  36.192  1.00 49.99           O  
ATOM   1401  H   GLY C 136      25.687  19.381  35.331  1.00 52.15           H  
ATOM   1402  HA2 GLY C 136      23.985  17.459  34.290  1.00 50.28           H  
ATOM   1403  HA3 GLY C 136      25.328  17.520  33.147  1.00 50.28           H  
ATOM   1404  N   THR C 137      25.865  15.497  34.700  1.00 48.25           N  
ATOM   1405  CA  THR C 137      26.374  14.372  35.494  1.00 46.67           C  
ATOM   1406  C   THR C 137      27.373  13.591  34.623  1.00 45.55           C  
ATOM   1407  O   THR C 137      27.145  13.364  33.432  1.00 44.17           O  
ATOM   1408  CB  THR C 137      25.200  13.458  35.906  1.00 46.02           C  
ATOM   1409  OG1 THR C 137      24.315  14.176  36.779  1.00 45.31           O  
ATOM   1410  CG2 THR C 137      25.613  12.193  36.644  1.00 45.93           C  
ATOM   1411  H   THR C 137      25.510  15.265  33.783  1.00 48.25           H  
ATOM   1412  HA  THR C 137      26.868  14.774  36.380  1.00 46.67           H  
ATOM   1413  HB  THR C 137      24.627  13.178  35.012  1.00 46.02           H  
ATOM   1414 HG21 THR C 137      26.128  11.498  35.979  1.00 45.93           H  
ATOM   1415 HG22 THR C 137      26.258  12.421  37.497  1.00 45.93           H  
ATOM   1416 HG23 THR C 137      24.734  11.680  37.047  1.00 45.93           H  
ATOM   1417  HG1 THR C 137      23.426  13.780  36.630  1.00 45.31           H  
ATOM   1418  N   THR C 138      28.480  13.170  35.237  1.00 44.75           N  
ATOM   1419  CA  THR C 138      29.430  12.265  34.593  1.00 44.33           C  
ATOM   1420  C   THR C 138      28.885  10.842  34.800  1.00 43.27           C  
ATOM   1421  O   THR C 138      28.438  10.489  35.884  1.00 42.77           O  
ATOM   1422  CB  THR C 138      30.865  12.349  35.141  1.00 44.20           C  
ATOM   1423  OG1 THR C 138      30.891  12.197  36.562  1.00 42.78           O  
ATOM   1424  CG2 THR C 138      31.518  13.683  34.820  1.00 45.20           C  
ATOM   1425  H   THR C 138      28.665  13.461  36.187  1.00 44.75           H  
ATOM   1426  HA  THR C 138      29.443  12.493  33.522  1.00 44.33           H  
ATOM   1427  HB  THR C 138      31.465  11.537  34.711  1.00 44.20           H  
ATOM   1428 HG21 THR C 138      31.420  13.933  33.761  1.00 45.20           H  
ATOM   1429 HG22 THR C 138      31.085  14.483  35.427  1.00 45.20           H  
ATOM   1430 HG23 THR C 138      32.582  13.652  35.080  1.00 45.20           H  
ATOM   1431  HG1 THR C 138      31.831  12.213  36.829  1.00 42.78           H  
ATOM   1432  N   ALA C 139      28.866  10.072  33.731  1.00 43.51           N  
ATOM   1433  CA  ALA C 139      28.457   8.677  33.743  1.00 43.59           C  
ATOM   1434  C   ALA C 139      29.706   7.823  33.474  1.00 45.53           C  
ATOM   1435  O   ALA C 139      30.399   8.014  32.468  1.00 47.23           O  
ATOM   1436  CB  ALA C 139      27.385   8.431  32.699  1.00 42.27           C  
ATOM   1437  H   ALA C 139      29.131  10.459  32.837  1.00 43.51           H  
ATOM   1438  HA  ALA C 139      28.045   8.437  34.723  1.00 43.59           H  
ATOM   1439  HB1 ALA C 139      26.483   9.010  32.927  1.00 42.27           H  
ATOM   1440  HB2 ALA C 139      27.729   8.736  31.707  1.00 42.27           H  
ATOM   1441  HB3 ALA C 139      27.108   7.375  32.655  1.00 42.27           H  
ATOM   1442  N   GLU C 140      29.993   6.921  34.405  1.00 45.91           N  
ATOM   1443  CA  GLU C 140      31.182   6.068  34.404  1.00 47.57           C  
ATOM   1444  C   GLU C 140      30.746   4.665  33.955  1.00 47.54           C  
ATOM   1445  O   GLU C 140      29.843   4.070  34.544  1.00 47.27           O  
ATOM   1446  CB  GLU C 140      31.760   6.012  35.819  1.00 49.71           C  
ATOM   1447  CG  GLU C 140      33.084   5.271  35.899  1.00 53.31           C  
ATOM   1448  CD  GLU C 140      33.565   4.938  37.293  1.00 55.83           C  
ATOM   1449  OE1 GLU C 140      34.517   4.125  37.383  1.00 57.83           O  
ATOM   1450  OE2 GLU C 140      32.999   5.436  38.296  1.00 55.74           O1-
ATOM   1451  H   GLU C 140      29.335   6.792  35.160  1.00 45.91           H  
ATOM   1452  HA  GLU C 140      31.921   6.474  33.711  1.00 47.57           H  
ATOM   1453  HB2 GLU C 140      31.915   7.039  36.156  1.00 49.71           H  
ATOM   1454  HB3 GLU C 140      31.034   5.562  36.507  1.00 49.71           H  
ATOM   1455  HG2 GLU C 140      33.865   5.855  35.399  1.00 53.31           H  
ATOM   1456  HG3 GLU C 140      32.992   4.327  35.357  1.00 53.31           H  
ATOM   1457  N   ILE C 141      31.383   4.147  32.912  1.00 48.34           N  
ATOM   1458  CA  ILE C 141      31.046   2.837  32.341  1.00 49.29           C  
ATOM   1459  C   ILE C 141      31.549   1.739  33.316  1.00 50.00           C  
ATOM   1460  O   ILE C 141      32.731   1.672  33.655  1.00 51.49           O  
ATOM   1461  CB  ILE C 141      31.671   2.636  30.935  1.00 50.95           C  
ATOM   1462  CG1 ILE C 141      31.109   3.668  29.934  1.00 50.46           C  
ATOM   1463  CG2 ILE C 141      31.440   1.211  30.411  1.00 50.99           C  
ATOM   1464  CD1 ILE C 141      31.906   3.756  28.640  1.00 50.78           C  
ATOM   1465  H   ILE C 141      32.124   4.669  32.465  1.00 48.34           H  
ATOM   1466  HA  ILE C 141      29.959   2.787  32.257  1.00 49.29           H  
ATOM   1467  HB  ILE C 141      32.752   2.781  31.019  1.00 50.95           H  
ATOM   1468 HG12 ILE C 141      30.066   3.426  29.700  1.00 50.46           H  
ATOM   1469 HG13 ILE C 141      31.105   4.667  30.384  1.00 50.46           H  
ATOM   1470 HG21 ILE C 141      31.900   0.462  31.063  1.00 50.99           H  
ATOM   1471 HG22 ILE C 141      30.371   0.992  30.341  1.00 50.99           H  
ATOM   1472 HG23 ILE C 141      31.881   1.068  29.421  1.00 50.99           H  
ATOM   1473 HD11 ILE C 141      32.957   3.986  28.839  1.00 50.78           H  
ATOM   1474 HD12 ILE C 141      31.857   2.825  28.070  1.00 50.78           H  
ATOM   1475 HD13 ILE C 141      31.502   4.552  28.005  1.00 50.78           H  
ATOM   1476  N   TYR C 142      30.617   0.890  33.753  1.00 49.36           N  
ATOM   1477  CA  TYR C 142      30.911  -0.231  34.639  1.00 50.34           C  
ATOM   1478  C   TYR C 142      30.834  -1.604  33.950  1.00 52.08           C  
ATOM   1479  O   TYR C 142      31.274  -2.596  34.530  1.00 53.45           O  
ATOM   1480  CB  TYR C 142      30.131  -0.203  35.958  1.00 48.22           C  
ATOM   1481  CG  TYR C 142      28.655  -0.494  35.905  1.00 46.16           C  
ATOM   1482  CD1 TYR C 142      28.162  -1.798  35.984  1.00 45.88           C  
ATOM   1483  CD2 TYR C 142      27.731   0.556  35.877  1.00 45.61           C  
ATOM   1484  CE1 TYR C 142      26.792  -2.053  35.993  1.00 45.11           C  
ATOM   1485  CE2 TYR C 142      26.356   0.315  35.900  1.00 44.82           C  
ATOM   1486  CZ  TYR C 142      25.891  -0.992  35.958  1.00 44.10           C  
ATOM   1487  OH  TYR C 142      24.555  -1.266  35.984  1.00 41.59           O  
ATOM   1488  H   TYR C 142      29.659   1.016  33.457  1.00 49.36           H  
ATOM   1489  HA  TYR C 142      31.968  -0.141  34.921  1.00 50.34           H  
ATOM   1490  HB2 TYR C 142      30.572  -0.936  36.636  1.00 48.22           H  
ATOM   1491  HB3 TYR C 142      30.284   0.770  36.445  1.00 48.22           H  
ATOM   1492  HD1 TYR C 142      28.856  -2.624  36.038  1.00 45.88           H  
ATOM   1493  HD2 TYR C 142      28.090   1.574  35.838  1.00 45.61           H  
ATOM   1494  HE1 TYR C 142      26.431  -3.070  36.026  1.00 45.11           H  
ATOM   1495  HE2 TYR C 142      25.659   1.140  35.873  1.00 44.82           H  
ATOM   1496  HH  TYR C 142      24.058  -0.431  36.119  1.00 41.59           H  
ATOM   1497  N   ALA C 143      30.280  -1.656  32.743  1.00 53.64           N  
ATOM   1498  CA  ALA C 143      30.165  -2.900  31.988  1.00 54.87           C  
ATOM   1499  C   ALA C 143      30.084  -2.654  30.475  1.00 54.87           C  
ATOM   1500  O   ALA C 143      29.605  -1.609  30.026  1.00 52.72           O  
ATOM   1501  CB  ALA C 143      28.931  -3.670  32.417  1.00 53.98           C  
ATOM   1502  H   ALA C 143      29.921  -0.802  32.341  1.00 53.64           H  
ATOM   1503  HA  ALA C 143      31.067  -3.486  32.182  1.00 54.87           H  
ATOM   1504  HB1 ALA C 143      28.971  -3.901  33.483  1.00 53.98           H  
ATOM   1505  HB2 ALA C 143      28.030  -3.080  32.243  1.00 53.98           H  
ATOM   1506  HB3 ALA C 143      28.820  -4.599  31.851  1.00 53.98           H  
ATOM   1507  N   TYR C 144      30.483  -3.665  29.710  1.00 57.32           N  
ATOM   1508  CA  TYR C 144      30.760  -3.578  28.265  1.00 59.48           C  
ATOM   1509  C   TYR C 144      30.493  -4.948  27.579  1.00 59.50           C  
ATOM   1510  O   TYR C 144      30.703  -6.008  28.156  1.00 59.40           O  
ATOM   1511  CB  TYR C 144      32.243  -3.171  28.119  1.00 63.53           C  
ATOM   1512  CG  TYR C 144      32.899  -3.101  26.760  1.00 68.15           C  
ATOM   1513  CD1 TYR C 144      34.207  -3.581  26.632  1.00 70.72           C  
ATOM   1514  CD2 TYR C 144      32.311  -2.484  25.654  1.00 70.05           C  
ATOM   1515  CE1 TYR C 144      34.896  -3.475  25.433  1.00 74.66           C  
ATOM   1516  CE2 TYR C 144      32.991  -2.367  24.447  1.00 72.88           C  
ATOM   1517  CZ  TYR C 144      34.282  -2.866  24.337  1.00 75.92           C  
ATOM   1518  OH  TYR C 144      35.012  -2.771  23.191  1.00 78.58           O  
ATOM   1519  H   TYR C 144      30.638  -4.566  30.140  1.00 57.32           H  
ATOM   1520  HA  TYR C 144      30.113  -2.815  27.831  1.00 59.48           H  
ATOM   1521  HB2 TYR C 144      32.382  -2.186  28.586  1.00 63.53           H  
ATOM   1522  HB3 TYR C 144      32.828  -3.866  28.740  1.00 63.53           H  
ATOM   1523  HD1 TYR C 144      34.688  -4.041  27.482  1.00 70.72           H  
ATOM   1524  HD2 TYR C 144      31.308  -2.090  25.738  1.00 70.05           H  
ATOM   1525  HE1 TYR C 144      35.901  -3.860  25.349  1.00 74.66           H  
ATOM   1526  HE2 TYR C 144      32.519  -1.891  23.601  1.00 72.88           H  
ATOM   1527  HH  TYR C 144      34.431  -2.539  22.417  1.00 78.58           H  
ATOM   1528  N   ARG C 145      30.113  -4.881  26.305  1.00 60.67           N  
ATOM   1529  CA  ARG C 145      30.252  -5.967  25.333  1.00 62.97           C  
ATOM   1530  C   ARG C 145      30.324  -5.322  23.929  1.00 62.88           C  
ATOM   1531  O   ARG C 145      29.907  -4.181  23.700  1.00 61.77           O  
ATOM   1532  CB  ARG C 145      29.180  -7.062  25.412  1.00 64.42           C  
ATOM   1533  CG  ARG C 145      29.672  -8.385  24.786  1.00 69.42           C  
ATOM   1534  CD  ARG C 145      28.675  -9.533  24.930  1.00 73.30           C  
ATOM   1535  NE  ARG C 145      27.494  -9.321  24.084  1.00 73.29           N  
ATOM   1536  CZ  ARG C 145      26.211  -9.351  24.441  1.00 72.02           C  
ATOM   1537  NH1 ARG C 145      25.278  -8.976  23.575  1.00 71.81           N  
ATOM   1538  NH2 ARG C 145      25.855  -9.732  25.664  1.00 72.81           N1+
ATOM   1539  H   ARG C 145      29.757  -4.006  25.948  1.00 60.67           H  
ATOM   1540  HA  ARG C 145      31.233  -6.415  25.545  1.00 62.97           H  
ATOM   1541  HB2 ARG C 145      28.935  -7.250  26.461  1.00 64.42           H  
ATOM   1542  HB3 ARG C 145      28.259  -6.731  24.918  1.00 64.42           H  
ATOM   1543  HG2 ARG C 145      30.609  -8.681  25.273  1.00 69.42           H  
ATOM   1544  HG3 ARG C 145      29.889  -8.245  23.723  1.00 69.42           H  
ATOM   1545  HD2 ARG C 145      28.407  -9.633  25.980  1.00 73.30           H  
ATOM   1546  HD3 ARG C 145      29.138 -10.471  24.606  1.00 73.30           H  
ATOM   1547  HE  ARG C 145      27.708  -9.010  23.147  1.00 73.29           H  
ATOM   1548 HH11 ARG C 145      24.305  -8.982  23.847  1.00 71.81           H  
ATOM   1549 HH12 ARG C 145      25.541  -8.685  22.645  1.00 71.81           H  
ATOM   1550 HH21 ARG C 145      26.561 -10.004  26.333  1.00 72.81           H  
ATOM   1551 HH22 ARG C 145      24.880  -9.751  25.923  1.00 72.81           H  
ATOM   1552  N   GLU C 146      31.058  -6.019  23.065  1.00 64.23           N  
ATOM   1553  CA  GLU C 146      31.326  -5.566  21.691  1.00 66.36           C  
ATOM   1554  C   GLU C 146      30.939  -6.708  20.731  1.00 68.35           C  
ATOM   1555  O   GLU C 146      31.383  -7.849  20.912  1.00 72.09           O  
ATOM   1556  CB  GLU C 146      32.856  -5.359  21.638  1.00  0.00           C  
ATOM   1557  CG  GLU C 146      33.390  -4.759  20.358  1.00  0.00           C  
ATOM   1558  CD  GLU C 146      33.011  -3.313  20.329  1.00  0.00           C  
ATOM   1559  OE1 GLU C 146      32.082  -2.925  19.623  1.00  0.00           O  
ATOM   1560  OE2 GLU C 146      33.867  -2.456  20.955  1.00  0.00           O1-
ATOM   1561  H   GLU C 146      31.624  -6.854  23.231  1.00 64.23           H  
ATOM   1562  HA  GLU C 146      30.774  -4.649  21.470  1.00 66.36           H  
ATOM   1563  HB2 GLU C 146      33.361  -6.323  21.789  1.00  0.00           H  
ATOM   1564  HB3 GLU C 146      33.157  -4.738  22.488  1.00  0.00           H  
ATOM   1565  HG2 GLU C 146      33.011  -5.279  19.472  1.00  0.00           H  
ATOM   1566  HG3 GLU C 146      34.483  -4.837  20.335  1.00  0.00           H  
ATOM   1567  N   GLU C 147      30.151  -6.388  19.707  1.00 67.32           N  
ATOM   1568  CA  GLU C 147      29.808  -7.325  18.641  1.00 66.98           C  
ATOM   1569  C   GLU C 147      29.385  -6.553  17.361  1.00 65.40           C  
ATOM   1570  O   GLU C 147      28.960  -5.400  17.439  1.00 61.78           O  
ATOM   1571  CB  GLU C 147      28.744  -8.353  19.061  1.00 66.87           C  
ATOM   1572  CG  GLU C 147      27.426  -7.744  19.552  1.00 64.59           C  
ATOM   1573  CD  GLU C 147      26.998  -8.115  20.955  1.00 64.68           C  
ATOM   1574  OE1 GLU C 147      27.858  -8.463  21.799  1.00 65.49           O  
ATOM   1575  OE2 GLU C 147      25.772  -8.040  21.211  1.00 61.63           O1-
ATOM   1576  H   GLU C 147      29.758  -5.459  19.649  1.00 67.32           H  
ATOM   1577  HA  GLU C 147      30.727  -7.873  18.394  1.00 66.98           H  
ATOM   1578  HB2 GLU C 147      28.522  -8.993  18.198  1.00 66.87           H  
ATOM   1579  HB3 GLU C 147      29.173  -9.021  19.817  1.00 66.87           H  
ATOM   1580  HG2 GLU C 147      26.627  -8.057  18.867  1.00 64.59           H  
ATOM   1581  HG3 GLU C 147      27.454  -6.650  19.511  1.00 64.59           H  
ATOM   1582  N   GLN C 148      29.556  -7.203  16.215  1.00 66.46           N  
ATOM   1583  CA  GLN C 148      29.132  -6.662  14.923  1.00 66.22           C  
ATOM   1584  C   GLN C 148      28.398  -7.708  14.066  1.00 65.79           C  
ATOM   1585  O   GLN C 148      28.670  -7.915  12.884  1.00 66.52           O  
ATOM   1586  CB  GLN C 148      30.255  -5.949  14.163  1.00 68.46           C  
ATOM   1587  CG  GLN C 148      31.470  -6.806  13.819  1.00 72.06           C  
ATOM   1588  CD  GLN C 148      32.330  -7.054  15.032  1.00 73.30           C  
ATOM   1589  NE2 GLN C 148      33.002  -6.141  15.515  1.00 74.71           N  
ATOM   1590  OE1 GLN C 148      32.305  -8.279  15.549  1.00 72.91           O  
ATOM   1591  H   GLN C 148      30.060  -8.078  16.227  1.00 66.46           H  
ATOM   1592  HA  GLN C 148      28.372  -5.906  15.139  1.00 66.22           H  
ATOM   1593  HB2 GLN C 148      29.847  -5.540  13.229  1.00 68.46           H  
ATOM   1594  HB3 GLN C 148      30.581  -5.096  14.764  1.00 68.46           H  
ATOM   1595  HG2 GLN C 148      32.084  -6.282  13.075  1.00 72.06           H  
ATOM   1596  HG3 GLN C 148      31.188  -7.766  13.375  1.00 72.06           H  
ATOM   1597 HE21 GLN C 148      32.991  -5.225  15.088  1.00 74.71           H  
ATOM   1598 HE22 GLN C 148      33.566  -6.308  16.336  1.00 74.71           H  
ATOM   1599  N   ASP C 149      27.380  -8.293  14.689  1.00 65.07           N  
ATOM   1600  CA  ASP C 149      26.493  -9.254  14.051  1.00 65.90           C  
ATOM   1601  C   ASP C 149      25.719  -8.541  12.919  1.00 63.61           C  
ATOM   1602  O   ASP C 149      24.985  -7.566  13.134  1.00 61.97           O  
ATOM   1603  CB  ASP C 149      25.517  -9.882  15.035  1.00 67.85           C  
ATOM   1604  CG  ASP C 149      26.275 -10.987  15.709  1.00 73.56           C  
ATOM   1605  OD1 ASP C 149      27.287 -10.692  16.396  1.00 76.34           O  
ATOM   1606  OD2 ASP C 149      25.916 -12.169  15.514  1.00 75.48           O1-
ATOM   1607  H   ASP C 149      27.246  -8.114  15.674  1.00 65.07           H  
ATOM   1608  HA  ASP C 149      27.141 -10.010  13.600  1.00 65.90           H  
ATOM   1609  HB2 ASP C 149      24.645 -10.298  14.517  1.00 67.85           H  
ATOM   1610  HB3 ASP C 149      25.154  -9.165  15.780  1.00 67.85           H  
ATOM   1611  N   PHE C 150      25.915  -9.073  11.713  1.00 62.52           N  
ATOM   1612  CA  PHE C 150      25.420  -8.523  10.460  1.00 61.68           C  
ATOM   1613  C   PHE C 150      26.033  -7.154  10.060  1.00 63.11           C  
ATOM   1614  O   PHE C 150      25.526  -6.476   9.160  1.00 63.23           O  
ATOM   1615  CB  PHE C 150      23.888  -8.529  10.354  1.00 58.23           C  
ATOM   1616  CG  PHE C 150      23.226  -9.913  10.307  1.00 57.19           C  
ATOM   1617  CD1 PHE C 150      23.667 -10.905   9.435  1.00 58.23           C  
ATOM   1618  CD2 PHE C 150      22.079 -10.148  11.059  1.00 55.69           C  
ATOM   1619  CE1 PHE C 150      22.982 -12.108   9.327  1.00 57.67           C  
ATOM   1620  CE2 PHE C 150      21.388 -11.348  10.951  1.00 54.51           C  
ATOM   1621  CZ  PHE C 150      21.840 -12.328  10.088  1.00 55.71           C  
ATOM   1622  H   PHE C 150      26.351  -9.983  11.660  1.00 62.52           H  
ATOM   1623  HA  PHE C 150      25.833  -9.198   9.699  1.00 61.68           H  
ATOM   1624  HB2 PHE C 150      23.457  -7.948  11.177  1.00 58.23           H  
ATOM   1625  HB3 PHE C 150      23.583  -8.008   9.438  1.00 58.23           H  
ATOM   1626  HD1 PHE C 150      24.550 -10.737   8.837  1.00 58.23           H  
ATOM   1627  HD2 PHE C 150      21.721  -9.386  11.736  1.00 55.69           H  
ATOM   1628  HE1 PHE C 150      23.337 -12.873   8.651  1.00 57.67           H  
ATOM   1629  HE2 PHE C 150      20.499 -11.516  11.542  1.00 54.51           H  
ATOM   1630  HZ  PHE C 150      21.306 -13.263  10.004  1.00 55.71           H  
ATOM   1631  N   GLY C 151      27.233  -6.893  10.581  1.00 63.99           N  
ATOM   1632  CA  GLY C 151      28.058  -5.783  10.136  1.00 63.38           C  
ATOM   1633  C   GLY C 151      27.701  -4.391  10.664  1.00 61.07           C  
ATOM   1634  O   GLY C 151      28.317  -3.396  10.272  1.00 61.68           O  
ATOM   1635  H   GLY C 151      27.611  -7.528  11.269  1.00 63.99           H  
ATOM   1636  HA2 GLY C 151      29.083  -6.002  10.453  1.00 63.38           H  
ATOM   1637  HA3 GLY C 151      28.029  -5.744   9.041  1.00 63.38           H  
ATOM   1638  N   ILE C 152      26.724  -4.339  11.571  1.00 57.66           N  
ATOM   1639  CA  ILE C 152      26.384  -3.127  12.303  1.00 56.43           C  
ATOM   1640  C   ILE C 152      27.079  -3.344  13.657  1.00 57.74           C  
ATOM   1641  O   ILE C 152      26.788  -4.315  14.367  1.00 59.17           O  
ATOM   1642  CB  ILE C 152      24.858  -2.941  12.467  1.00 54.06           C  
ATOM   1643  CG1 ILE C 152      24.144  -2.991  11.097  1.00 53.92           C  
ATOM   1644  CG2 ILE C 152      24.569  -1.616  13.189  1.00 52.82           C  
ATOM   1645  CD1 ILE C 152      22.630  -2.858  11.186  1.00 51.72           C  
ATOM   1646  H   ILE C 152      26.211  -5.183  11.781  1.00 57.66           H  
ATOM   1647  HA  ILE C 152      26.813  -2.256  11.793  1.00 56.43           H  
ATOM   1648  HB  ILE C 152      24.463  -3.757  13.086  1.00 54.06           H  
ATOM   1649 HG12 ILE C 152      24.535  -2.203  10.443  1.00 53.92           H  
ATOM   1650 HG13 ILE C 152      24.360  -3.947  10.605  1.00 53.92           H  
ATOM   1651 HG21 ILE C 152      25.136  -1.530  14.120  1.00 52.82           H  
ATOM   1652 HG22 ILE C 152      24.832  -0.759  12.559  1.00 52.82           H  
ATOM   1653 HG23 ILE C 152      23.511  -1.532  13.454  1.00 52.82           H  
ATOM   1654 HD11 ILE C 152      22.210  -3.596  11.877  1.00 51.72           H  
ATOM   1655 HD12 ILE C 152      22.332  -1.860  11.519  1.00 51.72           H  
ATOM   1656 HD13 ILE C 152      22.182  -3.022  10.201  1.00 51.72           H  
ATOM   1657  N   GLU C 153      28.029  -2.460  13.973  1.00 59.14           N  
ATOM   1658  CA  GLU C 153      28.832  -2.567  15.190  1.00 58.69           C  
ATOM   1659  C   GLU C 153      27.918  -2.113  16.348  1.00 56.13           C  
ATOM   1660  O   GLU C 153      27.372  -1.011  16.306  1.00 55.71           O  
ATOM   1661  CB  GLU C 153      30.090  -1.692  15.097  1.00 61.37           C  
ATOM   1662  CG  GLU C 153      31.024  -2.097  13.944  1.00 66.56           C  
ATOM   1663  CD  GLU C 153      32.388  -2.498  14.455  1.00 71.00           C  
ATOM   1664  OE1 GLU C 153      33.100  -1.607  14.988  1.00 71.83           O  
ATOM   1665  OE2 GLU C 153      32.720  -3.704  14.390  1.00 73.56           O1-
ATOM   1666  H   GLU C 153      28.182  -1.670  13.362  1.00 59.14           H  
ATOM   1667  HA  GLU C 153      29.108  -3.612  15.334  1.00 58.69           H  
ATOM   1668  HB2 GLU C 153      29.789  -0.646  14.943  1.00 61.37           H  
ATOM   1669  HB3 GLU C 153      30.605  -1.718  16.064  1.00 61.37           H  
ATOM   1670  HG2 GLU C 153      31.160  -1.245  13.267  1.00 66.56           H  
ATOM   1671  HG3 GLU C 153      30.607  -2.912  13.343  1.00 66.56           H  
ATOM   1672  N   ILE C 154      27.661  -3.022  17.278  1.00 54.15           N  
ATOM   1673  CA  ILE C 154      26.816  -2.767  18.429  1.00 52.24           C  
ATOM   1674  C   ILE C 154      27.752  -2.747  19.654  1.00 51.93           C  
ATOM   1675  O   ILE C 154      28.289  -3.771  20.075  1.00 52.67           O  
ATOM   1676  CB  ILE C 154      25.708  -3.834  18.654  1.00 52.26           C  
ATOM   1677  CG1 ILE C 154      25.104  -4.444  17.374  1.00 52.73           C  
ATOM   1678  CG2 ILE C 154      24.608  -3.241  19.549  1.00 50.19           C  
ATOM   1679  CD1 ILE C 154      24.340  -3.473  16.492  1.00 52.49           C  
ATOM   1680  H   ILE C 154      28.055  -3.947  17.179  1.00 54.15           H  
ATOM   1681  HA  ILE C 154      26.345  -1.785  18.311  1.00 52.24           H  
ATOM   1682  HB  ILE C 154      26.138  -4.681  19.204  1.00 52.26           H  
ATOM   1683 HG12 ILE C 154      25.895  -4.924  16.789  1.00 52.73           H  
ATOM   1684 HG13 ILE C 154      24.420  -5.255  17.660  1.00 52.73           H  
ATOM   1685 HG21 ILE C 154      25.010  -2.959  20.526  1.00 50.19           H  
ATOM   1686 HG22 ILE C 154      24.170  -2.341  19.107  1.00 50.19           H  
ATOM   1687 HG23 ILE C 154      23.802  -3.963  19.712  1.00 50.19           H  
ATOM   1688 HD11 ILE C 154      23.429  -3.125  16.985  1.00 52.49           H  
ATOM   1689 HD12 ILE C 154      24.946  -2.604  16.229  1.00 52.49           H  
ATOM   1690 HD13 ILE C 154      24.036  -3.970  15.565  1.00 52.49           H  
ATOM   1691  N   VAL C 155      27.937  -1.556  20.199  1.00 51.34           N  
ATOM   1692  CA  VAL C 155      28.589  -1.388  21.493  1.00 50.91           C  
ATOM   1693  C   VAL C 155      27.408  -1.395  22.492  1.00 48.75           C  
ATOM   1694  O   VAL C 155      26.454  -0.622  22.357  1.00 47.78           O  
ATOM   1695  CB  VAL C 155      29.405  -0.085  21.554  1.00 52.34           C  
ATOM   1696  CG1 VAL C 155      29.711   0.352  22.987  1.00 51.95           C  
ATOM   1697  CG2 VAL C 155      30.727  -0.246  20.803  1.00 53.78           C  
ATOM   1698  H   VAL C 155      27.585  -0.736  19.726  1.00 51.34           H  
ATOM   1699  HA  VAL C 155      29.241  -2.247  21.693  1.00 50.91           H  
ATOM   1700  HB  VAL C 155      28.845   0.717  21.064  1.00 52.34           H  
ATOM   1701 HG11 VAL C 155      28.798   0.607  23.533  1.00 51.95           H  
ATOM   1702 HG12 VAL C 155      30.235  -0.435  23.539  1.00 51.95           H  
ATOM   1703 HG13 VAL C 155      30.345   1.243  22.984  1.00 51.95           H  
ATOM   1704 HG21 VAL C 155      31.375  -0.968  21.307  1.00 53.78           H  
ATOM   1705 HG22 VAL C 155      30.562  -0.586  19.776  1.00 53.78           H  
ATOM   1706 HG23 VAL C 155      31.267   0.706  20.760  1.00 53.78           H  
ATOM   1707  N   LYS C 156      27.481  -2.316  23.448  1.00 47.65           N  
ATOM   1708  CA  LYS C 156      26.516  -2.425  24.534  1.00 46.44           C  
ATOM   1709  C   LYS C 156      27.304  -2.097  25.812  1.00 46.53           C  
ATOM   1710  O   LYS C 156      28.379  -2.656  26.043  1.00 47.56           O  
ATOM   1711  CB  LYS C 156      25.929  -3.838  24.616  1.00 47.11           C  
ATOM   1712  CG  LYS C 156      25.096  -4.198  23.379  1.00 48.50           C  
ATOM   1713  CD  LYS C 156      24.667  -5.665  23.408  1.00 49.37           C  
ATOM   1714  CE  LYS C 156      23.918  -6.100  22.153  1.00 49.72           C  
ATOM   1715  NZ  LYS C 156      22.524  -5.634  22.178  1.00 49.31           N1+
ATOM   1716  H   LYS C 156      28.251  -2.969  23.436  1.00 47.65           H  
ATOM   1717  HA  LYS C 156      25.712  -1.696  24.396  1.00 46.44           H  
ATOM   1718  HB2 LYS C 156      26.741  -4.568  24.736  1.00 47.11           H  
ATOM   1719  HB3 LYS C 156      25.300  -3.921  25.511  1.00 47.11           H  
ATOM   1720  HG2 LYS C 156      24.220  -3.543  23.322  1.00 48.50           H  
ATOM   1721  HG3 LYS C 156      25.690  -4.030  22.474  1.00 48.50           H  
ATOM   1722  HD2 LYS C 156      24.069  -5.866  24.304  1.00 49.37           H  
ATOM   1723  HD3 LYS C 156      25.573  -6.277  23.492  1.00 49.37           H  
ATOM   1724  HE2 LYS C 156      23.824  -7.184  22.116  1.00 49.72           H  
ATOM   1725  HE3 LYS C 156      24.379  -5.728  21.235  1.00 49.72           H  
ATOM   1726  HZ1 LYS C 156      22.022  -6.109  22.949  1.00 49.31           H  
ATOM   1727  HZ2 LYS C 156      22.380  -4.611  22.294  1.00 49.31           H  
ATOM   1728  HZ3 LYS C 156      22.040  -5.884  21.313  1.00 49.31           H  
ATOM   1729  N   VAL C 157      26.788  -1.154  26.601  1.00 45.00           N  
ATOM   1730  CA  VAL C 157      27.439  -0.707  27.827  1.00 44.96           C  
ATOM   1731  C   VAL C 157      26.406  -0.485  28.960  1.00 43.80           C  
ATOM   1732  O   VAL C 157      25.198  -0.389  28.740  1.00 43.09           O  
ATOM   1733  CB  VAL C 157      28.320   0.557  27.635  1.00 45.65           C  
ATOM   1734  CG1 VAL C 157      29.619   0.252  26.889  1.00 47.10           C  
ATOM   1735  CG2 VAL C 157      27.578   1.699  26.941  1.00 44.97           C  
ATOM   1736  H   VAL C 157      25.922  -0.708  26.334  1.00 45.00           H  
ATOM   1737  HA  VAL C 157      28.074  -1.531  28.165  1.00 44.96           H  
ATOM   1738  HB  VAL C 157      28.615   0.930  28.624  1.00 45.65           H  
ATOM   1739 HG11 VAL C 157      30.201  -0.506  27.418  1.00 47.10           H  
ATOM   1740 HG12 VAL C 157      29.428  -0.103  25.874  1.00 47.10           H  
ATOM   1741 HG13 VAL C 157      30.243   1.149  26.818  1.00 47.10           H  
ATOM   1742 HG21 VAL C 157      27.275   1.433  25.923  1.00 44.97           H  
ATOM   1743 HG22 VAL C 157      26.688   1.969  27.511  1.00 44.97           H  
ATOM   1744 HG23 VAL C 157      28.211   2.591  26.877  1.00 44.97           H  
ATOM   1745  N   LYS C 158      26.940  -0.409  30.177  1.00 43.86           N  
ATOM   1746  CA  LYS C 158      26.201   0.020  31.355  1.00 41.91           C  
ATOM   1747  C   LYS C 158      27.119   1.010  32.102  1.00 41.43           C  
ATOM   1748  O   LYS C 158      28.316   0.790  32.242  1.00 41.96           O  
ATOM   1749  CB  LYS C 158      25.838  -1.117  32.310  1.00 41.97           C  
ATOM   1750  CG  LYS C 158      25.318  -2.403  31.659  1.00 41.82           C  
ATOM   1751  CD  LYS C 158      25.053  -3.457  32.739  1.00 41.99           C  
ATOM   1752  CE  LYS C 158      25.105  -4.881  32.206  1.00 42.04           C  
ATOM   1753  NZ  LYS C 158      24.934  -5.810  33.329  1.00 42.15           N1+
ATOM   1754  H   LYS C 158      27.910  -0.660  30.300  1.00 43.86           H  
ATOM   1755  HA  LYS C 158      25.298   0.534  31.028  1.00 41.91           H  
ATOM   1756  HB2 LYS C 158      26.721  -1.366  32.911  1.00 41.97           H  
ATOM   1757  HB3 LYS C 158      25.089  -0.745  33.021  1.00 41.97           H  
ATOM   1758  HG2 LYS C 158      24.400  -2.205  31.095  1.00 41.82           H  
ATOM   1759  HG3 LYS C 158      26.061  -2.785  30.949  1.00 41.82           H  
ATOM   1760  HD2 LYS C 158      24.084  -3.259  33.210  1.00 41.99           H  
ATOM   1761  HD3 LYS C 158      25.806  -3.362  33.529  1.00 41.99           H  
ATOM   1762  HE2 LYS C 158      26.080  -5.100  31.761  1.00 42.04           H  
ATOM   1763  HE3 LYS C 158      24.314  -5.087  31.481  1.00 42.04           H  
ATOM   1764  HZ1 LYS C 158      25.439  -6.709  33.186  1.00 42.15           H  
ATOM   1765  HZ2 LYS C 158      25.429  -5.479  34.184  1.00 42.15           H  
ATOM   1766  HZ3 LYS C 158      23.948  -6.047  33.515  1.00 42.15           H  
ATOM   1767  N   ALA C 159      26.527   2.110  32.548  1.00 41.21           N  
ATOM   1768  CA  ALA C 159      27.201   3.172  33.277  1.00 41.25           C  
ATOM   1769  C   ALA C 159      26.447   3.571  34.559  1.00 39.85           C  
ATOM   1770  O   ALA C 159      25.255   3.313  34.716  1.00 38.52           O  
ATOM   1771  CB  ALA C 159      27.390   4.380  32.372  1.00 40.72           C  
ATOM   1772  H   ALA C 159      25.549   2.259  32.344  1.00 41.21           H  
ATOM   1773  HA  ALA C 159      28.171   2.784  33.584  1.00 41.25           H  
ATOM   1774  HB1 ALA C 159      27.952   4.103  31.475  1.00 40.72           H  
ATOM   1775  HB2 ALA C 159      26.426   4.786  32.047  1.00 40.72           H  
ATOM   1776  HB3 ALA C 159      27.932   5.180  32.882  1.00 40.72           H  
ATOM   1777  N   ILE C 160      27.177   4.190  35.476  1.00 39.98           N  
ATOM   1778  CA  ILE C 160      26.645   4.722  36.731  1.00 39.76           C  
ATOM   1779  C   ILE C 160      26.964   6.227  36.761  1.00 39.61           C  
ATOM   1780  O   ILE C 160      28.031   6.659  36.340  1.00 41.57           O  
ATOM   1781  CB  ILE C 160      27.185   3.953  37.965  1.00 40.87           C  
ATOM   1782  CG1 ILE C 160      26.410   4.345  39.242  1.00 40.81           C  
ATOM   1783  CG2 ILE C 160      28.700   4.111  38.156  1.00 41.71           C  
ATOM   1784  CD1 ILE C 160      26.727   3.468  40.446  1.00 41.49           C  
ATOM   1785  H   ILE C 160      28.164   4.325  35.308  1.00 39.98           H  
ATOM   1786  HA  ILE C 160      25.559   4.606  36.700  1.00 39.76           H  
ATOM   1787  HB  ILE C 160      26.996   2.886  37.786  1.00 40.87           H  
ATOM   1788 HG12 ILE C 160      26.612   5.389  39.509  1.00 40.81           H  
ATOM   1789 HG13 ILE C 160      25.334   4.266  39.047  1.00 40.81           H  
ATOM   1790 HG21 ILE C 160      29.246   3.865  37.241  1.00 41.71           H  
ATOM   1791 HG22 ILE C 160      28.966   5.131  38.452  1.00 41.71           H  
ATOM   1792 HG23 ILE C 160      29.072   3.433  38.931  1.00 41.71           H  
ATOM   1793 HD11 ILE C 160      26.575   2.410  40.212  1.00 41.49           H  
ATOM   1794 HD12 ILE C 160      27.757   3.606  40.786  1.00 41.49           H  
ATOM   1795 HD13 ILE C 160      26.067   3.728  41.281  1.00 41.49           H  
ATOM   1796  N   GLY C 161      26.027   7.011  37.282  1.00 38.20           N  
ATOM   1797  CA  GLY C 161      26.189   8.447  37.446  1.00 38.64           C  
ATOM   1798  C   GLY C 161      27.184   8.723  38.583  1.00 39.34           C  
ATOM   1799  O   GLY C 161      26.986   8.310  39.717  1.00 39.53           O  
ATOM   1800  H   GLY C 161      25.141   6.609  37.554  1.00 38.20           H  
ATOM   1801  HA2 GLY C 161      26.518   8.878  36.499  1.00 38.64           H  
ATOM   1802  HA3 GLY C 161      25.219   8.871  37.714  1.00 38.64           H  
ATOM   1803  N   ARG C 162      28.311   9.323  38.224  1.00 40.75           N  
ATOM   1804  CA  ARG C 162      29.507   9.387  39.055  1.00 42.34           C  
ATOM   1805  C   ARG C 162      29.631  10.644  39.935  1.00 41.84           C  
ATOM   1806  O   ARG C 162      30.005  10.564  41.101  1.00 40.96           O  
ATOM   1807  CB  ARG C 162      30.767   9.313  38.169  1.00 44.86           C  
ATOM   1808  CG  ARG C 162      31.732   8.199  38.547  1.00 45.79           C  
ATOM   1809  CD  ARG C 162      32.358   8.311  39.926  1.00 48.11           C  
ATOM   1810  NE  ARG C 162      31.444   7.888  40.992  1.00 48.16           N  
ATOM   1811  CZ  ARG C 162      31.150   6.626  41.303  1.00 48.92           C  
ATOM   1812  NH1 ARG C 162      31.631   5.618  40.578  1.00 49.48           N  
ATOM   1813  NH2 ARG C 162      30.380   6.368  42.346  1.00 48.43           N1+
ATOM   1814  H   ARG C 162      28.384   9.720  37.298  1.00 40.75           H  
ATOM   1815  HA  ARG C 162      29.448   8.527  39.729  1.00 42.34           H  
ATOM   1816  HB2 ARG C 162      30.491   9.152  37.120  1.00 44.86           H  
ATOM   1817  HB3 ARG C 162      31.329  10.253  38.191  1.00 44.86           H  
ATOM   1818  HG2 ARG C 162      32.549   8.226  37.820  1.00 45.79           H  
ATOM   1819  HG3 ARG C 162      31.207   7.246  38.436  1.00 45.79           H  
ATOM   1820  HD2 ARG C 162      32.668   9.340  40.136  1.00 48.11           H  
ATOM   1821  HD3 ARG C 162      33.257   7.696  39.987  1.00 48.11           H  
ATOM   1822  HE  ARG C 162      31.066   8.622  41.574  1.00 48.16           H  
ATOM   1823 HH11 ARG C 162      32.220   5.807  39.780  1.00 49.48           H  
ATOM   1824 HH12 ARG C 162      31.407   4.665  40.826  1.00 49.48           H  
ATOM   1825 HH21 ARG C 162      30.016   7.126  42.906  1.00 48.43           H  
ATOM   1826 HH22 ARG C 162      30.155   5.412  42.584  1.00 48.43           H  
ATOM   1827  N   GLN C 163      29.492  11.809  39.313  1.00 42.27           N  
ATOM   1828  CA  GLN C 163      29.910  13.122  39.843  1.00 43.55           C  
ATOM   1829  C   GLN C 163      29.106  14.173  39.024  1.00 44.19           C  
ATOM   1830  O   GLN C 163      28.484  13.823  38.014  1.00 44.70           O  
ATOM   1831  CB  GLN C 163      31.437  13.296  39.702  1.00 44.19           C  
ATOM   1832  CG  GLN C 163      32.106  13.945  40.924  1.00 44.68           C  
ATOM   1833  CD  GLN C 163      33.601  13.627  41.009  1.00 45.95           C  
ATOM   1834  OE1 GLN C 163      34.058  12.556  40.625  1.00 48.21           O  
ATOM   1835  NE2 GLN C 163      34.349  14.571  41.557  1.00 46.09           N  
ATOM   1836  H   GLN C 163      29.063  11.838  38.399  1.00 42.27           H  
ATOM   1837  HA  GLN C 163      29.592  13.169  40.891  1.00 43.55           H  
ATOM   1838  HB2 GLN C 163      31.895  12.315  39.528  1.00 44.19           H  
ATOM   1839  HB3 GLN C 163      31.677  13.893  38.813  1.00 44.19           H  
ATOM   1840  HG2 GLN C 163      31.661  13.565  41.851  1.00 44.68           H  
ATOM   1841  HG3 GLN C 163      31.947  15.029  40.900  1.00 44.68           H  
ATOM   1842 HE21 GLN C 163      33.927  15.438  41.859  1.00 46.09           H  
ATOM   1843 HE22 GLN C 163      35.342  14.425  41.674  1.00 46.09           H  
ATOM   1844  N   ARG C 164      29.049  15.406  39.515  1.00 43.94           N  
ATOM   1845  CA  ARG C 164      28.262  16.481  38.895  1.00 44.63           C  
ATOM   1846  C   ARG C 164      29.181  17.484  38.173  1.00 46.68           C  
ATOM   1847  O   ARG C 164      30.347  17.648  38.547  1.00 47.78           O  
ATOM   1848  CB  ARG C 164      27.477  17.259  39.961  1.00 43.52           C  
ATOM   1849  CG  ARG C 164      26.355  16.438  40.593  1.00 41.79           C  
ATOM   1850  CD  ARG C 164      25.518  17.241  41.587  1.00 42.21           C  
ATOM   1851  NE  ARG C 164      26.151  17.313  42.912  1.00 42.99           N  
ATOM   1852  CZ  ARG C 164      27.032  18.217  43.340  1.00 43.90           C  
ATOM   1853  NH1 ARG C 164      27.413  19.217  42.554  1.00 43.36           N  
ATOM   1854  NH2 ARG C 164      27.538  18.118  44.563  1.00 44.87           N1+
ATOM   1855  H   ARG C 164      29.555  15.632  40.360  1.00 43.94           H  
ATOM   1856  HA  ARG C 164      27.572  16.053  38.163  1.00 44.63           H  
ATOM   1857  HB2 ARG C 164      28.178  17.587  40.737  1.00 43.52           H  
ATOM   1858  HB3 ARG C 164      27.045  18.166  39.518  1.00 43.52           H  
ATOM   1859  HG2 ARG C 164      26.781  15.564  41.097  1.00 41.79           H  
ATOM   1860  HG3 ARG C 164      25.698  16.072  39.796  1.00 41.79           H  
ATOM   1861  HD2 ARG C 164      24.557  16.735  41.738  1.00 42.21           H  
ATOM   1862  HD3 ARG C 164      25.288  18.246  41.231  1.00 42.21           H  
ATOM   1863  HE  ARG C 164      25.894  16.572  43.548  1.00 42.99           H  
ATOM   1864 HH11 ARG C 164      28.083  19.895  42.887  1.00 43.36           H  
ATOM   1865 HH12 ARG C 164      27.032  19.299  41.622  1.00 43.36           H  
ATOM   1866 HH21 ARG C 164      27.255  17.359  45.166  1.00 44.87           H  
ATOM   1867 HH22 ARG C 164      28.206  18.801  44.890  1.00 44.87           H  
ATOM   1868  N   PHE C 165      28.619  18.238  37.240  1.00 48.02           N  
ATOM   1869  CA  PHE C 165      29.343  19.313  36.569  1.00 50.03           C  
ATOM   1870  C   PHE C 165      28.479  20.538  36.189  1.00 51.15           C  
ATOM   1871  O   PHE C 165      27.252  20.463  36.083  1.00 50.66           O  
ATOM   1872  CB  PHE C 165      30.140  18.806  35.350  1.00 50.70           C  
ATOM   1873  CG  PHE C 165      29.337  18.198  34.224  1.00 50.47           C  
ATOM   1874  CD1 PHE C 165      28.558  18.979  33.377  1.00 50.75           C  
ATOM   1875  CD2 PHE C 165      29.430  16.839  33.971  1.00 50.07           C  
ATOM   1876  CE1 PHE C 165      27.871  18.412  32.318  1.00 50.30           C  
ATOM   1877  CE2 PHE C 165      28.743  16.269  32.909  1.00 49.63           C  
ATOM   1878  CZ  PHE C 165      27.962  17.055  32.083  1.00 49.18           C  
ATOM   1879  H   PHE C 165      27.664  18.063  36.962  1.00 48.02           H  
ATOM   1880  HA  PHE C 165      30.064  19.688  37.302  1.00 50.03           H  
ATOM   1881  HB2 PHE C 165      30.731  19.616  34.909  1.00 50.70           H  
ATOM   1882  HB3 PHE C 165      30.875  18.069  35.698  1.00 50.70           H  
ATOM   1883  HD1 PHE C 165      28.487  20.043  33.548  1.00 50.75           H  
ATOM   1884  HD2 PHE C 165      30.042  16.218  34.608  1.00 50.07           H  
ATOM   1885  HE1 PHE C 165      27.264  19.032  31.675  1.00 50.30           H  
ATOM   1886  HE2 PHE C 165      28.819  15.207  32.727  1.00 49.63           H  
ATOM   1887  HZ  PHE C 165      27.426  16.610  31.258  1.00 49.18           H  
ATOM   1888  N   LYS C 166      29.194  21.615  35.873  1.00 53.55           N  
ATOM   1889  CA  LYS C 166      28.702  22.779  35.146  1.00 55.28           C  
ATOM   1890  C   LYS C 166      29.461  22.745  33.797  1.00 57.17           C  
ATOM   1891  O   LYS C 166      30.639  22.368  33.735  1.00 57.99           O  
ATOM   1892  CB  LYS C 166      29.028  24.087  35.869  1.00 56.63           C  
ATOM   1893  CG  LYS C 166      28.184  25.265  35.368  1.00 59.00           C  
ATOM   1894  CD  LYS C 166      28.668  26.603  35.937  1.00 61.48           C  
ATOM   1895  CE  LYS C 166      29.478  27.446  34.956  1.00 62.52           C  
ATOM   1896  NZ  LYS C 166      30.658  26.731  34.457  1.00 64.64           N1+
ATOM   1897  H   LYS C 166      30.183  21.600  36.076  1.00 53.55           H  
ATOM   1898  HA  LYS C 166      27.629  22.679  34.983  1.00 55.28           H  
ATOM   1899  HB2 LYS C 166      28.853  23.972  36.943  1.00 56.63           H  
ATOM   1900  HB3 LYS C 166      30.091  24.318  35.759  1.00 56.63           H  
ATOM   1901  HG2 LYS C 166      28.159  25.309  34.276  1.00 59.00           H  
ATOM   1902  HG3 LYS C 166      27.149  25.099  35.690  1.00 59.00           H  
ATOM   1903  HD2 LYS C 166      29.241  26.448  36.860  1.00 61.48           H  
ATOM   1904  HD3 LYS C 166      27.788  27.194  36.221  1.00 61.48           H  
ATOM   1905  HE2 LYS C 166      29.841  28.355  35.446  1.00 62.52           H  
ATOM   1906  HE3 LYS C 166      28.884  27.730  34.082  1.00 62.52           H  
ATOM   1907  HZ1 LYS C 166      31.227  26.308  35.222  1.00 64.64           H  
ATOM   1908  HZ2 LYS C 166      30.421  26.006  33.753  1.00 64.64           H  
ATOM   1909  HZ3 LYS C 166      31.294  27.368  33.972  1.00 64.64           H  
ATOM   1910  N   VAL C 167      28.788  23.181  32.736  1.00 57.94           N  
ATOM   1911  CA  VAL C 167      29.391  23.285  31.404  1.00 59.19           C  
ATOM   1912  C   VAL C 167      30.286  24.563  31.375  1.00 60.27           C  
ATOM   1913  O   VAL C 167      30.071  25.520  32.103  1.00 59.91           O  
ATOM   1914  CB  VAL C 167      28.281  23.285  30.322  1.00 59.59           C  
ATOM   1915  CG1 VAL C 167      28.791  23.561  28.906  1.00 59.99           C  
ATOM   1916  CG2 VAL C 167      27.538  21.940  30.311  1.00 57.23           C  
ATOM   1917  H   VAL C 167      27.816  23.434  32.843  1.00 57.94           H  
ATOM   1918  HA  VAL C 167      30.048  22.419  31.260  1.00 59.19           H  
ATOM   1919  HB  VAL C 167      27.553  24.071  30.563  1.00 59.59           H  
ATOM   1920 HG11 VAL C 167      29.160  24.585  28.808  1.00 59.99           H  
ATOM   1921 HG12 VAL C 167      29.590  22.867  28.625  1.00 59.99           H  
ATOM   1922 HG13 VAL C 167      27.979  23.453  28.179  1.00 59.99           H  
ATOM   1923 HG21 VAL C 167      28.212  21.121  30.036  1.00 57.23           H  
ATOM   1924 HG22 VAL C 167      27.105  21.705  31.288  1.00 57.23           H  
ATOM   1925 HG23 VAL C 167      26.716  21.958  29.587  1.00 57.23           H  
ATOM   1926  N   LEU C 168      31.250  24.551  30.466  1.00 62.89           N  
ATOM   1927  CA  LEU C 168      32.007  25.734  30.037  1.00 66.63           C  
ATOM   1928  C   LEU C 168      31.908  25.911  28.499  1.00 70.00           C  
ATOM   1929  O   LEU C 168      31.740  27.032  28.023  1.00 72.14           O  
ATOM   1930  CB  LEU C 168      33.485  25.661  30.449  1.00 67.02           C  
ATOM   1931  CG  LEU C 168      33.721  25.758  31.966  1.00 65.34           C  
ATOM   1932  CD1 LEU C 168      35.103  25.206  32.318  1.00 65.80           C  
ATOM   1933  CD2 LEU C 168      33.610  27.204  32.450  1.00 65.89           C  
ATOM   1934  H   LEU C 168      31.476  23.688  29.993  1.00 62.89           H  
ATOM   1935  HA  LEU C 168      31.537  26.622  30.475  1.00 66.63           H  
ATOM   1936  HB2 LEU C 168      33.912  24.727  30.078  1.00 67.02           H  
ATOM   1937  HB3 LEU C 168      34.046  26.457  29.942  1.00 67.02           H  
ATOM   1938  HG  LEU C 168      32.980  25.152  32.499  1.00 65.34           H  
ATOM   1939 HD11 LEU C 168      35.180  24.147  32.048  1.00 65.80           H  
ATOM   1940 HD12 LEU C 168      35.896  25.750  31.794  1.00 65.80           H  
ATOM   1941 HD13 LEU C 168      35.284  25.288  33.393  1.00 65.80           H  
ATOM   1942 HD21 LEU C 168      34.376  27.837  31.988  1.00 65.89           H  
ATOM   1943 HD22 LEU C 168      32.634  27.634  32.209  1.00 65.89           H  
ATOM   1944 HD23 LEU C 168      33.742  27.259  33.536  1.00 65.89           H  
ATOM   1945  N   GLU C 169      32.113  24.830  27.742  1.00 71.73           N  
ATOM   1946  CA  GLU C 169      32.095  24.860  26.271  1.00 74.85           C  
ATOM   1947  C   GLU C 169      31.699  23.444  25.780  1.00 74.52           C  
ATOM   1948  O   GLU C 169      32.028  22.448  26.426  1.00 73.13           O  
ATOM   1949  CB  GLU C 169      33.484  25.213  25.725  1.00 79.52           C  
ATOM   1950  CG  GLU C 169      33.462  25.859  24.344  1.00 83.52           C  
ATOM   1951  CD  GLU C 169      34.836  25.853  23.709  1.00 88.27           C  
ATOM   1952  OE1 GLU C 169      35.636  24.934  24.000  1.00 92.12           O  
ATOM   1953  OE2 GLU C 169      35.084  26.721  22.839  1.00 87.80           O1-
ATOM   1954  H   GLU C 169      32.300  23.942  28.186  1.00 71.73           H  
ATOM   1955  HA  GLU C 169      31.343  25.591  25.951  1.00 74.85           H  
ATOM   1956  HB2 GLU C 169      34.005  25.894  26.411  1.00 79.52           H  
ATOM   1957  HB3 GLU C 169      34.083  24.299  25.686  1.00 79.52           H  
ATOM   1958  HG2 GLU C 169      33.088  26.886  24.418  1.00 83.52           H  
ATOM   1959  HG3 GLU C 169      32.799  25.312  23.666  1.00 83.52           H  
ATOM   1960  N   LEU C 170      31.021  23.383  24.636  1.00 76.32           N  
ATOM   1961  CA  LEU C 170      30.567  22.139  24.006  1.00 76.62           C  
ATOM   1962  C   LEU C 170      31.135  22.122  22.568  1.00 79.30           C  
ATOM   1963  O   LEU C 170      30.683  22.874  21.701  1.00 79.75           O  
ATOM   1964  CB  LEU C 170      29.031  22.081  23.956  1.00 74.25           C  
ATOM   1965  CG  LEU C 170      28.338  22.046  25.332  1.00 71.69           C  
ATOM   1966  CD1 LEU C 170      26.820  22.151  25.161  1.00 70.99           C  
ATOM   1967  CD2 LEU C 170      28.677  20.786  26.127  1.00 71.32           C  
ATOM   1968  H   LEU C 170      30.809  24.246  24.156  1.00 76.32           H  
ATOM   1969  HA  LEU C 170      30.960  21.277  24.552  1.00 76.62           H  
ATOM   1970  HB2 LEU C 170      28.657  22.953  23.402  1.00 74.25           H  
ATOM   1971  HB3 LEU C 170      28.731  21.202  23.374  1.00 74.25           H  
ATOM   1972  HG  LEU C 170      28.662  22.918  25.913  1.00 71.69           H  
ATOM   1973 HD11 LEU C 170      26.551  23.066  24.622  1.00 70.99           H  
ATOM   1974 HD12 LEU C 170      26.420  21.298  24.605  1.00 70.99           H  
ATOM   1975 HD13 LEU C 170      26.322  22.182  26.136  1.00 70.99           H  
ATOM   1976 HD21 LEU C 170      28.433  19.880  25.561  1.00 71.32           H  
ATOM   1977 HD22 LEU C 170      29.738  20.754  26.384  1.00 71.32           H  
ATOM   1978 HD23 LEU C 170      28.117  20.758  27.068  1.00 71.32           H  
ATOM   1979  N   ARG C 171      32.204  21.349  22.377  1.00 82.29           N  
ATOM   1980  CA  ARG C 171      32.988  21.358  21.154  1.00 85.78           C  
ATOM   1981  C   ARG C 171      32.556  20.177  20.256  1.00 84.79           C  
ATOM   1982  O   ARG C 171      32.789  19.003  20.585  1.00 82.13           O  
ATOM   1983  CB  ARG C 171      34.490  21.219  21.445  1.00 89.49           C  
ATOM   1984  CG  ARG C 171      35.004  22.218  22.485  1.00 90.29           C  
ATOM   1985  CD  ARG C 171      36.516  22.107  22.657  1.00 89.23           C  
ATOM   1986  NE  ARG C 171      37.227  22.548  21.448  1.00 90.49           N  
ATOM   1987  CZ  ARG C 171      37.332  23.812  21.041  1.00 93.25           C  
ATOM   1988  NH1 ARG C 171      37.868  24.089  19.859  1.00 94.55           N  
ATOM   1989  NH2 ARG C 171      36.905  24.804  21.815  1.00 94.21           N1+
ATOM   1990  H   ARG C 171      32.493  20.731  23.122  1.00 82.29           H  
ATOM   1991  HA  ARG C 171      32.819  22.304  20.626  1.00 85.78           H  
ATOM   1992  HB2 ARG C 171      34.719  20.207  21.794  1.00 89.49           H  
ATOM   1993  HB3 ARG C 171      35.036  21.340  20.501  1.00 89.49           H  
ATOM   1994  HG2 ARG C 171      34.532  22.029  23.456  1.00 90.29           H  
ATOM   1995  HG3 ARG C 171      34.719  23.227  22.173  1.00 90.29           H  
ATOM   1996  HD2 ARG C 171      36.800  21.063  22.836  1.00 89.23           H  
ATOM   1997  HD3 ARG C 171      36.887  22.671  23.518  1.00 89.23           H  
ATOM   1998  HE  ARG C 171      37.567  21.823  20.832  1.00 90.49           H  
ATOM   1999 HH11 ARG C 171      37.950  25.048  19.554  1.00 94.55           H  
ATOM   2000 HH12 ARG C 171      38.195  23.340  19.265  1.00 94.55           H  
ATOM   2001 HH21 ARG C 171      36.499  24.602  22.717  1.00 94.21           H  
ATOM   2002 HH22 ARG C 171      36.987  25.760  21.501  1.00 94.21           H  
ATOM   2003  N   THR C 172      31.922  20.510  19.128  1.00 85.89           N  
ATOM   2004  CA  THR C 172      31.519  19.568  18.074  1.00 83.41           C  
ATOM   2005  C   THR C 172      32.724  19.131  17.251  1.00 82.40           C  
ATOM   2006  O   THR C 172      32.875  18.795  16.068  1.00 79.60           O  
ATOM   2007  CB  THR C 172      30.473  20.201  17.134  1.00 82.37           C  
ATOM   2008  OG1 THR C 172      30.818  21.579  16.913  1.00 85.67           O  
ATOM   2009  CG2 THR C 172      29.073  20.168  17.733  1.00 79.63           C  
ATOM   2010  H   THR C 172      31.662  21.466  18.990  1.00 85.89           H  
ATOM   2011  HA  THR C 172      31.128  18.659  18.546  1.00 83.41           H  
ATOM   2012  HB  THR C 172      30.457  19.696  16.161  1.00 82.37           H  
ATOM   2013 HG21 THR C 172      28.741  19.141  17.910  1.00 79.63           H  
ATOM   2014 HG22 THR C 172      29.032  20.723  18.676  1.00 79.63           H  
ATOM   2015 HG23 THR C 172      28.357  20.649  17.057  1.00 79.63           H  
ATOM   2016  HG1 THR C 172      30.250  21.899  16.187  1.00 85.67           H  
ATOM   2017  N   GLN C 173      33.968  18.667  17.923  1.00  0.00           N  
ATOM   2018  CA  GLN C 173      35.151  18.183  17.187  1.00  0.00           C  
ATOM   2019  C   GLN C 173      35.143  16.657  16.954  1.00  0.00           C  
ATOM   2020  O   GLN C 173      36.134  16.025  16.582  1.00  0.00           O  
ATOM   2021  CB  GLN C 173      36.451  18.623  17.877  1.00  0.00           C  
ATOM   2022  CG  GLN C 173      36.741  20.104  17.631  1.00  0.00           C  
ATOM   2023  CD  GLN C 173      38.080  20.524  18.196  1.00  0.00           C  
ATOM   2024  NE2 GLN C 173      39.127  20.059  17.746  1.00  0.00           N  
ATOM   2025  OE1 GLN C 173      38.071  21.430  19.179  1.00  0.00           O  
ATOM   2026  H   GLN C 173      34.014  18.690  18.932  1.00  0.00           H  
ATOM   2027  HA  GLN C 173      35.137  18.618  16.180  1.00  0.00           H  
ATOM   2028  HB2 GLN C 173      36.398  18.428  18.956  1.00  0.00           H  
ATOM   2029  HB3 GLN C 173      37.294  18.029  17.506  1.00  0.00           H  
ATOM   2030  HG2 GLN C 173      36.752  20.318  16.555  1.00  0.00           H  
ATOM   2031  HG3 GLN C 173      35.960  20.728  18.080  1.00  0.00           H  
ATOM   2032 HE21 GLN C 173      39.097  19.376  17.002  1.00  0.00           H  
ATOM   2033 HE22 GLN C 173      40.015  20.360  18.120  1.00  0.00           H  
ATOM   2034  N   SER C 174      33.900  16.068  17.040  1.00  0.00           N  
ATOM   2035  CA  SER C 174      33.664  14.668  16.692  1.00  0.00           C  
ATOM   2036  C   SER C 174      32.175  14.535  16.305  1.00  0.00           C  
ATOM   2037  O   SER C 174      31.414  13.667  16.724  1.00  0.00           O  
ATOM   2038  CB  SER C 174      34.133  13.699  17.786  1.00  0.00           C  
ATOM   2039  OG  SER C 174      33.977  14.209  19.119  1.00  0.00           O  
ATOM   2040  H   SER C 174      33.106  16.612  17.346  1.00  0.00           H  
ATOM   2041  HA  SER C 174      34.224  14.440  15.775  1.00  0.00           H  
ATOM   2042  HB2 SER C 174      33.630  12.730  17.719  1.00  0.00           H  
ATOM   2043  HB3 SER C 174      35.206  13.512  17.666  1.00  0.00           H  
ATOM   2044  HG  SER C 174      33.083  14.617  19.174  1.00  0.00           H  
ATOM   2045  N   ASP C 175      31.772  15.510  15.418  1.00  0.00           N  
ATOM   2046  CA  ASP C 175      30.497  15.518  14.707  1.00  0.00           C  
ATOM   2047  C   ASP C 175      29.395  15.895  15.750  1.00  0.00           C  
ATOM   2048  O   ASP C 175      29.369  17.025  16.243  1.00  0.00           O  
ATOM   2049  CB  ASP C 175      30.239  14.274  13.870  1.00  0.00           C  
ATOM   2050  CG  ASP C 175      31.203  14.126  12.733  1.00  0.00           C  
ATOM   2051  OD1 ASP C 175      31.753  15.083  12.189  1.00  0.00           O  
ATOM   2052  OD2 ASP C 175      31.419  12.834  12.347  1.00  0.00           O1-
ATOM   2053  H   ASP C 175      32.381  16.301  15.266  1.00  0.00           H  
ATOM   2054  HA  ASP C 175      30.543  16.386  14.036  1.00  0.00           H  
ATOM   2055  HB2 ASP C 175      29.241  14.324  13.418  1.00  0.00           H  
ATOM   2056  HB3 ASP C 175      30.276  13.364  14.478  1.00  0.00           H  
ATOM   2057  N   GLY C 176      28.482  14.882  16.093  1.00 81.37           N  
ATOM   2058  CA  GLY C 176      27.502  14.927  17.145  1.00 81.86           C  
ATOM   2059  C   GLY C 176      28.021  14.516  18.524  1.00 79.69           C  
ATOM   2060  O   GLY C 176      27.306  14.680  19.523  1.00 76.97           O  
ATOM   2061  H   GLY C 176      28.610  14.173  15.399  1.00 81.37           H  
ATOM   2062  HA2 GLY C 176      27.116  15.948  17.219  1.00 81.86           H  
ATOM   2063  HA3 GLY C 176      26.690  14.248  16.868  1.00 81.86           H  
ATOM   2064  N   ILE C 177      29.228  13.956  18.570  1.00 79.35           N  
ATOM   2065  CA  ILE C 177      29.871  13.581  19.826  1.00 77.96           C  
ATOM   2066  C   ILE C 177      30.557  14.894  20.260  1.00 77.58           C  
ATOM   2067  O   ILE C 177      31.607  15.288  19.744  1.00 78.92           O  
ATOM   2068  CB  ILE C 177      30.883  12.430  19.670  1.00 78.33           C  
ATOM   2069  CG1 ILE C 177      30.297  11.192  18.969  1.00 78.61           C  
ATOM   2070  CG2 ILE C 177      31.512  12.050  21.015  1.00 75.97           C  
ATOM   2071  CD1 ILE C 177      29.064  10.598  19.624  1.00 75.79           C  
ATOM   2072  H   ILE C 177      29.747  13.836  17.712  1.00 79.35           H  
ATOM   2073  HA  ILE C 177      29.100  13.308  20.556  1.00 77.96           H  
ATOM   2074  HB  ILE C 177      31.706  12.771  19.038  1.00 78.33           H  
ATOM   2075 HG12 ILE C 177      30.044  11.448  17.934  1.00 78.61           H  
ATOM   2076 HG13 ILE C 177      31.069  10.416  18.915  1.00 78.61           H  
ATOM   2077 HG21 ILE C 177      32.008  12.907  21.481  1.00 75.97           H  
ATOM   2078 HG22 ILE C 177      30.767  11.672  21.719  1.00 75.97           H  
ATOM   2079 HG23 ILE C 177      32.267  11.270  20.878  1.00 75.97           H  
ATOM   2080 HD11 ILE C 177      29.276  10.247  20.637  1.00 75.79           H  
ATOM   2081 HD12 ILE C 177      28.244  11.319  19.666  1.00 75.79           H  
ATOM   2082 HD13 ILE C 177      28.717   9.743  19.039  1.00 75.79           H  
ATOM   2083  N   GLN C 178      29.868  15.598  21.153  1.00 75.03           N  
ATOM   2084  CA  GLN C 178      30.311  16.895  21.632  1.00 74.21           C  
ATOM   2085  C   GLN C 178      31.327  16.613  22.753  1.00 73.63           C  
ATOM   2086  O   GLN C 178      31.070  15.839  23.676  1.00 73.50           O  
ATOM   2087  CB  GLN C 178      29.163  17.760  22.150  1.00 72.70           C  
ATOM   2088  CG  GLN C 178      28.243  18.212  21.016  1.00 72.79           C  
ATOM   2089  CD  GLN C 178      27.120  19.108  21.497  1.00 71.35           C  
ATOM   2090  OE1 GLN C 178      26.938  19.365  22.689  1.00 68.71           O  
ATOM   2091  NE2 GLN C 178      26.349  19.598  20.533  1.00 72.21           N  
ATOM   2092  H   GLN C 178      29.032  15.196  21.552  1.00 75.03           H  
ATOM   2093  HA  GLN C 178      30.808  17.410  20.804  1.00 74.21           H  
ATOM   2094  HB2 GLN C 178      28.579  17.220  22.903  1.00 72.70           H  
ATOM   2095  HB3 GLN C 178      29.573  18.643  22.659  1.00 72.70           H  
ATOM   2096  HG2 GLN C 178      27.794  17.347  20.515  1.00 72.79           H  
ATOM   2097  HG3 GLN C 178      28.828  18.766  20.275  1.00 72.79           H  
ATOM   2098 HE21 GLN C 178      25.577  20.207  20.764  1.00 72.21           H  
ATOM   2099 HE22 GLN C 178      26.534  19.361  19.569  1.00 72.21           H  
ATOM   2100  N   GLN C 179      32.519  17.165  22.577  1.00 73.48           N  
ATOM   2101  CA  GLN C 179      33.573  17.106  23.581  1.00 72.38           C  
ATOM   2102  C   GLN C 179      33.330  18.335  24.475  1.00 72.24           C  
ATOM   2103  O   GLN C 179      33.420  19.478  24.012  1.00 73.48           O  
ATOM   2104  CB  GLN C 179      34.964  17.153  22.937  1.00 74.04           C  
ATOM   2105  CG  GLN C 179      35.201  16.025  21.928  1.00 75.61           C  
ATOM   2106  CD  GLN C 179      35.218  14.652  22.565  1.00 77.25           C  
ATOM   2107  OE1 GLN C 179      35.475  14.484  23.761  1.00 76.73           O  
ATOM   2108  NE2 GLN C 179      34.982  13.639  21.738  1.00 78.93           N  
ATOM   2109  H   GLN C 179      32.729  17.616  21.698  1.00 73.48           H  
ATOM   2110  HA  GLN C 179      33.462  16.195  24.172  1.00 72.38           H  
ATOM   2111  HB2 GLN C 179      35.105  18.105  22.414  1.00 74.04           H  
ATOM   2112  HB3 GLN C 179      35.727  17.123  23.726  1.00 74.04           H  
ATOM   2113  HG2 GLN C 179      36.179  16.170  21.453  1.00 75.61           H  
ATOM   2114  HG3 GLN C 179      34.452  16.057  21.130  1.00 75.61           H  
ATOM   2115 HE21 GLN C 179      34.775  13.819  20.766  1.00 78.93           H  
ATOM   2116 HE22 GLN C 179      35.009  12.690  22.082  1.00 78.93           H  
ATOM   2117  N   ALA C 180      32.920  18.073  25.719  1.00 69.71           N  
ATOM   2118  CA  ALA C 180      32.557  19.114  26.656  1.00 67.60           C  
ATOM   2119  C   ALA C 180      33.826  19.544  27.409  1.00 67.17           C  
ATOM   2120  O   ALA C 180      34.601  18.711  27.909  1.00 62.89           O  
ATOM   2121  CB  ALA C 180      31.502  18.654  27.651  1.00 64.59           C  
ATOM   2122  H   ALA C 180      32.894  17.113  26.031  1.00 69.71           H  
ATOM   2123  HA  ALA C 180      32.156  19.955  26.086  1.00 67.60           H  
ATOM   2124  HB1 ALA C 180      30.616  18.277  27.133  1.00 64.59           H  
ATOM   2125  HB2 ALA C 180      31.875  17.862  28.308  1.00 64.59           H  
ATOM   2126  HB3 ALA C 180      31.192  19.488  28.287  1.00 64.59           H  
ATOM   2127  N   LYS C 181      34.020  20.866  27.460  1.00 68.79           N  
ATOM   2128  CA  LYS C 181      34.952  21.519  28.372  1.00 69.23           C  
ATOM   2129  C   LYS C 181      34.051  21.816  29.583  1.00 67.80           C  
ATOM   2130  O   LYS C 181      33.080  22.575  29.493  1.00 67.87           O  
ATOM   2131  CB  LYS C 181      35.508  22.797  27.742  1.00 70.75           C  
ATOM   2132  CG  LYS C 181      36.406  23.688  28.607  1.00 71.21           C  
ATOM   2133  CD  LYS C 181      37.887  23.306  28.666  1.00 74.39           C  
ATOM   2134  CE  LYS C 181      38.145  22.155  29.617  1.00 74.63           C  
ATOM   2135  NZ  LYS C 181      39.587  22.030  29.902  1.00 77.04           N1+
ATOM   2136  H   LYS C 181      33.470  21.458  26.853  1.00 68.79           H  
ATOM   2137  HA  LYS C 181      35.748  20.819  28.632  1.00 69.23           H  
ATOM   2138  HB2 LYS C 181      36.014  22.559  26.798  1.00 70.75           H  
ATOM   2139  HB3 LYS C 181      34.649  23.417  27.475  1.00 70.75           H  
ATOM   2140  HG2 LYS C 181      36.361  24.696  28.172  1.00 71.21           H  
ATOM   2141  HG3 LYS C 181      36.002  23.782  29.620  1.00 71.21           H  
ATOM   2142  HD2 LYS C 181      38.443  24.188  29.013  1.00 74.39           H  
ATOM   2143  HD3 LYS C 181      38.265  23.071  27.665  1.00 74.39           H  
ATOM   2144  HE2 LYS C 181      37.835  21.211  29.176  1.00 74.63           H  
ATOM   2145  HE3 LYS C 181      37.646  22.315  30.576  1.00 74.63           H  
ATOM   2146  HZ1 LYS C 181      40.104  21.570  29.147  1.00 77.04           H  
ATOM   2147  HZ2 LYS C 181      40.040  22.923  30.122  1.00 77.04           H  
ATOM   2148  HZ3 LYS C 181      39.708  21.446  30.761  1.00 77.04           H  
ATOM   2149  N   VAL C 182      34.367  21.168  30.698  1.00 66.05           N  
ATOM   2150  CA  VAL C 182      33.412  20.953  31.776  1.00 62.63           C  
ATOM   2151  C   VAL C 182      34.080  21.213  33.140  1.00 62.43           C  
ATOM   2152  O   VAL C 182      35.241  20.883  33.380  1.00 64.30           O  
ATOM   2153  CB  VAL C 182      32.783  19.547  31.599  1.00 60.90           C  
ATOM   2154  CG1 VAL C 182      33.069  18.563  32.729  1.00 59.24           C  
ATOM   2155  CG2 VAL C 182      31.278  19.672  31.376  1.00 59.85           C  
ATOM   2156  H   VAL C 182      35.306  20.814  30.810  1.00 66.05           H  
ATOM   2157  HA  VAL C 182      32.629  21.716  31.669  1.00 62.63           H  
ATOM   2158  HB  VAL C 182      33.183  19.087  30.684  1.00 60.90           H  
ATOM   2159 HG11 VAL C 182      34.144  18.382  32.828  1.00 59.24           H  
ATOM   2160 HG12 VAL C 182      32.685  18.924  33.686  1.00 59.24           H  
ATOM   2161 HG13 VAL C 182      32.591  17.600  32.526  1.00 59.24           H  
ATOM   2162 HG21 VAL C 182      30.797  20.127  32.243  1.00 59.85           H  
ATOM   2163 HG22 VAL C 182      31.063  20.300  30.505  1.00 59.85           H  
ATOM   2164 HG23 VAL C 182      30.827  18.691  31.195  1.00 59.85           H  
ATOM   2165  N   GLN C 183      33.258  21.715  34.063  1.00 61.80           N  
ATOM   2166  CA  GLN C 183      33.724  22.133  35.397  1.00 61.97           C  
ATOM   2167  C   GLN C 183      33.048  21.147  36.360  1.00 59.54           C  
ATOM   2168  O   GLN C 183      31.820  21.163  36.508  1.00 57.96           O  
ATOM   2169  CB  GLN C 183      33.249  23.563  35.658  1.00  0.00           C  
ATOM   2170  CG  GLN C 183      33.553  24.089  37.060  1.00  0.00           C  
ATOM   2171  CD  GLN C 183      32.867  25.426  37.286  1.00  0.00           C  
ATOM   2172  OE1 GLN C 183      32.229  26.006  36.409  1.00  0.00           O  
ATOM   2173  NE2 GLN C 183      33.017  25.929  38.514  1.00  0.00           N  
ATOM   2174  H   GLN C 183      32.238  21.782  33.996  1.00 61.80           H  
ATOM   2175  HA  GLN C 183      34.811  22.075  35.463  1.00 61.97           H  
ATOM   2176  HB2 GLN C 183      33.698  24.233  34.915  1.00  0.00           H  
ATOM   2177  HB3 GLN C 183      32.169  23.620  35.486  1.00  0.00           H  
ATOM   2178  HG2 GLN C 183      33.193  23.395  37.827  1.00  0.00           H  
ATOM   2179  HG3 GLN C 183      34.633  24.215  37.193  1.00  0.00           H  
ATOM   2180 HE21 GLN C 183      32.594  26.814  38.753  1.00  0.00           H  
ATOM   2181 HE22 GLN C 183      33.558  25.425  39.204  1.00  0.00           H  
ATOM   2182  N   ILE C 184      33.833  20.237  36.935  1.00 58.01           N  
ATOM   2183  CA  ILE C 184      33.308  19.201  37.849  1.00 56.48           C  
ATOM   2184  C   ILE C 184      32.959  19.955  39.158  1.00 56.73           C  
ATOM   2185  O   ILE C 184      33.704  20.872  39.533  1.00 58.02           O  
ATOM   2186  CB  ILE C 184      34.332  18.081  38.119  1.00 56.08           C  
ATOM   2187  CG1 ILE C 184      35.036  17.546  36.854  1.00 55.84           C  
ATOM   2188  CG2 ILE C 184      33.684  16.926  38.888  1.00 54.28           C  
ATOM   2189  CD1 ILE C 184      34.110  16.903  35.836  1.00 54.38           C  
ATOM   2190  H   ILE C 184      34.828  20.265  36.768  1.00 58.01           H  
ATOM   2191  HA  ILE C 184      32.394  18.800  37.404  1.00 56.48           H  
ATOM   2192  HB  ILE C 184      35.120  18.497  38.756  1.00 56.08           H  
ATOM   2193 HG12 ILE C 184      35.594  18.351  36.365  1.00 55.84           H  
ATOM   2194 HG13 ILE C 184      35.793  16.811  37.150  1.00 55.84           H  
ATOM   2195 HG21 ILE C 184      33.256  17.270  39.832  1.00 54.28           H  
ATOM   2196 HG22 ILE C 184      32.875  16.458  38.318  1.00 54.28           H  
ATOM   2197 HG23 ILE C 184      34.426  16.156  39.119  1.00 54.28           H  
ATOM   2198 HD11 ILE C 184      33.693  15.963  36.208  1.00 54.38           H  
ATOM   2199 HD12 ILE C 184      33.286  17.563  35.561  1.00 54.38           H  
ATOM   2200 HD13 ILE C 184      34.673  16.679  34.928  1.00 54.38           H  
ATOM   2201  N   LEU C 185      31.787  19.697  39.736  1.00 54.51           N  
ATOM   2202  CA  LEU C 185      31.334  20.433  40.917  1.00 52.85           C  
ATOM   2203  C   LEU C 185      31.291  19.557  42.190  1.00 53.02           C  
ATOM   2204  O   LEU C 185      30.675  18.491  42.173  1.00 52.75           O  
ATOM   2205  CB  LEU C 185      29.905  20.969  40.723  1.00 50.05           C  
ATOM   2206  CG  LEU C 185      29.735  22.058  39.653  1.00 49.66           C  
ATOM   2207  CD1 LEU C 185      28.247  22.395  39.541  1.00 48.66           C  
ATOM   2208  CD2 LEU C 185      30.534  23.323  39.964  1.00 50.23           C  
ATOM   2209  H   LEU C 185      31.159  19.026  39.317  1.00 54.51           H  
ATOM   2210  HA  LEU C 185      32.011  21.273  41.071  1.00 52.85           H  
ATOM   2211  HB2 LEU C 185      29.246  20.127  40.468  1.00 50.05           H  
ATOM   2212  HB3 LEU C 185      29.538  21.361  41.681  1.00 50.05           H  
ATOM   2213  HG  LEU C 185      30.073  21.672  38.687  1.00 49.66           H  
ATOM   2214 HD11 LEU C 185      27.669  21.513  39.243  1.00 48.66           H  
ATOM   2215 HD12 LEU C 185      27.846  22.756  40.495  1.00 48.66           H  
ATOM   2216 HD13 LEU C 185      28.076  23.173  38.795  1.00 48.66           H  
ATOM   2217 HD21 LEU C 185      30.290  23.715  40.957  1.00 50.23           H  
ATOM   2218 HD22 LEU C 185      31.611  23.134  39.928  1.00 50.23           H  
ATOM   2219 HD23 LEU C 185      30.320  24.107  39.229  1.00 50.23           H  
ATOM   2220  N   PRO C 186      31.839  20.067  43.307  1.00 54.12           N  
ATOM   2221  CA  PRO C 186      31.905  19.306  44.553  1.00 54.06           C  
ATOM   2222  C   PRO C 186      30.551  19.189  45.286  1.00 52.37           C  
ATOM   2223  O   PRO C 186      29.522  19.757  44.899  1.00 52.85           O  
ATOM   2224  CB  PRO C 186      32.889  20.089  45.431  1.00 55.97           C  
ATOM   2225  CG  PRO C 186      32.712  21.525  44.953  1.00 55.70           C  
ATOM   2226  CD  PRO C 186      32.483  21.371  43.459  1.00 55.32           C  
ATOM   2227  HA  PRO C 186      32.238  18.287  44.343  1.00 54.06           H  
ATOM   2228  HB2 PRO C 186      32.711  19.999  46.506  1.00 55.97           H  
ATOM   2229  HB3 PRO C 186      33.916  19.767  45.241  1.00 55.97           H  
ATOM   2230  HG2 PRO C 186      33.571  22.161  45.184  1.00 55.70           H  
ATOM   2231  HG3 PRO C 186      31.825  21.965  45.425  1.00 55.70           H  
ATOM   2232  HD2 PRO C 186      33.430  21.340  42.910  1.00 55.32           H  
ATOM   2233  HD3 PRO C 186      31.850  22.168  43.058  1.00 55.32           H  
ATOM   2234  N   GLU C 187      30.581  18.388  46.354  1.00 56.26           N  
ATOM   2235  CA  GLU C 187      29.491  18.284  47.321  1.00 53.63           C  
ATOM   2236  C   GLU C 187      29.833  19.226  48.496  1.00 52.58           C  
ATOM   2237  O   GLU C 187      30.860  19.066  49.174  1.00 53.47           O  
ATOM   2238  CB  GLU C 187      29.315  16.835  47.794  1.00 54.46           C  
ATOM   2239  CG  GLU C 187      28.019  16.611  48.573  1.00 52.99           C  
ATOM   2240  CD  GLU C 187      26.737  16.654  47.774  1.00 52.62           C  
ATOM   2241  OE1 GLU C 187      26.784  16.657  46.522  1.00 52.91           O  
ATOM   2242  OE2 GLU C 187      25.662  16.664  48.418  1.00 51.88           O1-
ATOM   2243  H   GLU C 187      31.395  17.818  46.530  1.00 56.26           H  
ATOM   2244  HA  GLU C 187      28.570  18.635  46.857  1.00 53.63           H  
ATOM   2245  HB2 GLU C 187      29.339  16.161  46.928  1.00 54.46           H  
ATOM   2246  HB3 GLU C 187      30.161  16.546  48.430  1.00 54.46           H  
ATOM   2247  HG2 GLU C 187      27.940  17.335  49.392  1.00 52.99           H  
ATOM   2248  HG3 GLU C 187      28.063  15.616  49.034  1.00 52.99           H  
ATOM   2249  N   CYS C 188      28.936  20.178  48.724  1.00 49.90           N  
ATOM   2250  CA  CYS C 188      29.096  21.206  49.747  1.00 47.99           C  
ATOM   2251  C   CYS C 188      28.453  20.592  51.004  1.00 45.61           C  
ATOM   2252  O   CYS C 188      27.296  20.821  51.338  1.00 43.75           O  
ATOM   2253  CB  CYS C 188      28.423  22.516  49.332  1.00 48.73           C  
ATOM   2254  SG  CYS C 188      28.831  23.899  50.451  1.00 52.47           S  
ATOM   2255  H   CYS C 188      28.064  20.158  48.215  1.00 49.90           H  
ATOM   2256  HA  CYS C 188      30.167  21.366  49.921  1.00 47.99           H  
ATOM   2257  HB2 CYS C 188      27.334  22.416  49.297  1.00 48.73           H  
ATOM   2258  HB3 CYS C 188      28.752  22.802  48.327  1.00 48.73           H  
ATOM   2259  HG  CYS C 188      28.337  23.352  51.574  1.00 52.47           H  
ATOM   2260  N   VAL C 189      29.251  19.761  51.671  1.00 45.60           N  
ATOM   2261  CA  VAL C 189      28.837  19.069  52.883  1.00 44.46           C  
ATOM   2262  C   VAL C 189      28.902  20.063  54.068  1.00 43.90           C  
ATOM   2263  O   VAL C 189      29.563  21.116  54.003  1.00 45.02           O  
ATOM   2264  CB  VAL C 189      29.654  17.789  53.173  1.00 45.39           C  
ATOM   2265  CG1 VAL C 189      29.441  16.739  52.081  1.00 45.03           C  
ATOM   2266  CG2 VAL C 189      31.153  18.049  53.361  1.00 47.69           C  
ATOM   2267  H   VAL C 189      30.205  19.647  51.360  1.00 45.60           H  
ATOM   2268  HA  VAL C 189      27.781  18.792  52.760  1.00 44.46           H  
ATOM   2269  HB  VAL C 189      29.285  17.356  54.113  1.00 45.39           H  
ATOM   2270 HG11 VAL C 189      28.376  16.516  51.954  1.00 45.03           H  
ATOM   2271 HG12 VAL C 189      29.839  17.073  51.118  1.00 45.03           H  
ATOM   2272 HG13 VAL C 189      29.948  15.805  52.343  1.00 45.03           H  
ATOM   2273 HG21 VAL C 189      31.623  18.421  52.445  1.00 47.69           H  
ATOM   2274 HG22 VAL C 189      31.335  18.775  54.159  1.00 47.69           H  
ATOM   2275 HG23 VAL C 189      31.667  17.122  53.640  1.00 47.69           H  
ATOM   2276  N   LEU C 190      28.213  19.699  55.149  1.00 41.75           N  
ATOM   2277  CA  LEU C 190      28.142  20.478  56.381  1.00 41.03           C  
ATOM   2278  C   LEU C 190      28.256  19.466  57.540  1.00 40.60           C  
ATOM   2279  O   LEU C 190      27.896  18.305  57.372  1.00 40.48           O  
ATOM   2280  CB  LEU C 190      26.797  21.216  56.489  1.00 39.70           C  
ATOM   2281  CG  LEU C 190      26.594  22.354  55.470  1.00 39.65           C  
ATOM   2282  CD1 LEU C 190      25.170  22.901  55.591  1.00 38.58           C  
ATOM   2283  CD2 LEU C 190      27.591  23.498  55.668  1.00 41.10           C  
ATOM   2284  H   LEU C 190      27.714  18.821  55.146  1.00 41.75           H  
ATOM   2285  HA  LEU C 190      28.989  21.167  56.416  1.00 41.03           H  
ATOM   2286  HB2 LEU C 190      25.986  20.485  56.365  1.00 39.70           H  
ATOM   2287  HB3 LEU C 190      26.673  21.620  57.502  1.00 39.70           H  
ATOM   2288  HG  LEU C 190      26.711  21.959  54.454  1.00 39.65           H  
ATOM   2289 HD11 LEU C 190      24.432  22.104  55.455  1.00 38.58           H  
ATOM   2290 HD12 LEU C 190      25.003  23.357  56.572  1.00 38.58           H  
ATOM   2291 HD13 LEU C 190      24.984  23.666  54.830  1.00 38.58           H  
ATOM   2292 HD21 LEU C 190      27.535  23.901  56.685  1.00 41.10           H  
ATOM   2293 HD22 LEU C 190      28.619  23.174  55.489  1.00 41.10           H  
ATOM   2294 HD23 LEU C 190      27.384  24.316  54.969  1.00 41.10           H  
ATOM   2295  N   PRO C 191      28.712  19.932  58.723  1.00 40.56           N  
ATOM   2296  CA  PRO C 191      28.692  19.083  59.907  1.00 40.54           C  
ATOM   2297  C   PRO C 191      27.264  18.978  60.492  1.00 39.79           C  
ATOM   2298  O   PRO C 191      26.325  19.683  60.110  1.00 39.75           O  
ATOM   2299  CB  PRO C 191      29.634  19.790  60.883  1.00 40.89           C  
ATOM   2300  CG  PRO C 191      29.442  21.262  60.534  1.00 40.75           C  
ATOM   2301  CD  PRO C 191      29.276  21.242  59.021  1.00 41.01           C  
ATOM   2302  HA  PRO C 191      29.042  18.073  59.661  1.00 40.54           H  
ATOM   2303  HB2 PRO C 191      29.427  19.586  61.937  1.00 40.89           H  
ATOM   2304  HB3 PRO C 191      30.671  19.499  60.675  1.00 40.89           H  
ATOM   2305  HG2 PRO C 191      30.277  21.890  60.856  1.00 40.75           H  
ATOM   2306  HG3 PRO C 191      28.528  21.641  61.008  1.00 40.75           H  
ATOM   2307  HD2 PRO C 191      30.244  21.311  58.513  1.00 41.01           H  
ATOM   2308  HD3 PRO C 191      28.630  22.047  58.662  1.00 41.01           H  
ATOM   2309  N   SER C 192      27.138  18.090  61.476  1.00 39.93           N  
ATOM   2310  CA  SER C 192      25.947  17.986  62.305  1.00 39.92           C  
ATOM   2311  C   SER C 192      25.988  19.106  63.370  1.00 39.79           C  
ATOM   2312  O   SER C 192      27.032  19.716  63.634  1.00 40.48           O  
ATOM   2313  CB  SER C 192      25.859  16.610  62.971  1.00 41.05           C  
ATOM   2314  OG  SER C 192      27.138  16.225  63.491  1.00 42.31           O  
ATOM   2315  H   SER C 192      27.901  17.464  61.692  1.00 39.93           H  
ATOM   2316  HA  SER C 192      25.069  18.158  61.675  1.00 39.92           H  
ATOM   2317  HB2 SER C 192      25.573  15.855  62.232  1.00 41.05           H  
ATOM   2318  HB3 SER C 192      25.132  16.596  63.790  1.00 41.05           H  
ATOM   2319  HG  SER C 192      27.006  15.400  63.990  1.00 42.31           H  
ATOM   2320  N   THR C 193      24.829  19.374  63.960  1.00 39.22           N  
ATOM   2321  CA  THR C 193      24.689  20.419  64.980  1.00 39.46           C  
ATOM   2322  C   THR C 193      25.439  20.015  66.253  1.00 39.60           C  
ATOM   2323  O   THR C 193      26.253  20.777  66.776  1.00 40.67           O  
ATOM   2324  CB  THR C 193      23.204  20.669  65.316  1.00 39.48           C  
ATOM   2325  OG1 THR C 193      22.488  19.425  65.215  1.00 39.94           O  
ATOM   2326  CG2 THR C 193      22.616  21.727  64.389  1.00 39.91           C  
ATOM   2327  H   THR C 193      23.992  18.894  63.663  1.00 39.22           H  
ATOM   2328  HA  THR C 193      25.169  21.334  64.610  1.00 39.46           H  
ATOM   2329  HB  THR C 193      23.090  21.017  66.348  1.00 39.48           H  
ATOM   2330 HG21 THR C 193      23.014  22.717  64.635  1.00 39.91           H  
ATOM   2331 HG22 THR C 193      22.869  21.526  63.346  1.00 39.91           H  
ATOM   2332 HG23 THR C 193      21.525  21.762  64.461  1.00 39.91           H  
ATOM   2333  HG1 THR C 193      21.580  19.588  64.878  1.00 39.94           H  
ATOM   2334  N   MET C 194      25.157  18.810  66.742  1.00 38.38           N  
ATOM   2335  CA  MET C 194      25.716  18.330  68.010  1.00 37.90           C  
ATOM   2336  C   MET C 194      27.100  17.705  67.705  1.00 38.38           C  
ATOM   2337  O   MET C 194      27.363  16.528  67.913  1.00 38.88           O  
ATOM   2338  CB  MET C 194      24.771  17.347  68.696  1.00 37.93           C  
ATOM   2339  CG  MET C 194      23.424  17.957  69.083  1.00 37.18           C  
ATOM   2340  SD  MET C 194      23.511  19.124  70.486  1.00 37.61           S  
ATOM   2341  CE  MET C 194      23.232  20.679  69.602  1.00 36.58           C  
ATOM   2342  H   MET C 194      24.583  18.181  66.198  1.00 38.38           H  
ATOM   2343  HA  MET C 194      25.902  19.188  68.667  1.00 37.90           H  
ATOM   2344  HB2 MET C 194      25.255  16.915  69.580  1.00 37.93           H  
ATOM   2345  HB3 MET C 194      24.577  16.505  68.018  1.00 37.93           H  
ATOM   2346  HG2 MET C 194      22.762  17.148  69.394  1.00 37.18           H  
ATOM   2347  HG3 MET C 194      22.942  18.436  68.225  1.00 37.18           H  
ATOM   2348  HE1 MET C 194      24.018  20.850  68.865  1.00 36.58           H  
ATOM   2349  HE2 MET C 194      22.260  20.663  69.104  1.00 36.58           H  
ATOM   2350  HE3 MET C 194      23.241  21.505  70.318  1.00 36.58           H  
ATOM   2351  N   SER C 195      27.982  18.557  67.205  1.00 38.76           N  
ATOM   2352  CA  SER C 195      29.348  18.224  66.816  1.00 39.82           C  
ATOM   2353  C   SER C 195      30.310  18.922  67.796  1.00 40.18           C  
ATOM   2354  O   SER C 195      30.780  18.339  68.755  1.00 41.31           O  
ATOM   2355  CB  SER C 195      29.616  18.609  65.355  1.00 40.06           C  
ATOM   2356  OG  SER C 195      29.269  19.980  65.119  1.00 40.02           O  
ATOM   2357  H   SER C 195      27.706  19.518  67.066  1.00 38.76           H  
ATOM   2358  HA  SER C 195      29.515  17.145  66.919  1.00 39.82           H  
ATOM   2359  HB2 SER C 195      29.030  17.982  64.675  1.00 40.06           H  
ATOM   2360  HB3 SER C 195      30.675  18.486  65.108  1.00 40.06           H  
ATOM   2361  HG  SER C 195      28.437  19.970  64.586  1.00 40.02           H  
ATOM   2362  N   ALA C 196      30.524  20.214  67.573  1.00 40.10           N  
ATOM   2363  CA  ALA C 196      31.424  21.063  68.357  1.00 41.26           C  
ATOM   2364  C   ALA C 196      30.667  22.036  69.295  1.00 42.11           C  
ATOM   2365  O   ALA C 196      31.165  23.118  69.616  1.00 43.47           O  
ATOM   2366  CB  ALA C 196      32.361  21.818  67.420  1.00 40.75           C  
ATOM   2367  H   ALA C 196      30.056  20.653  66.792  1.00 40.10           H  
ATOM   2368  HA  ALA C 196      32.029  20.421  69.009  1.00 41.26           H  
ATOM   2369  HB1 ALA C 196      32.904  21.125  66.769  1.00 40.75           H  
ATOM   2370  HB2 ALA C 196      31.803  22.511  66.779  1.00 40.75           H  
ATOM   2371  HB3 ALA C 196      33.097  22.403  67.982  1.00 40.75           H  
ATOM   2372  N   VAL C 197      29.568  21.547  69.851  1.00 41.23           N  
ATOM   2373  CA  VAL C 197      28.744  22.312  70.805  1.00 40.66           C  
ATOM   2374  C   VAL C 197      28.125  21.338  71.843  1.00 41.03           C  
ATOM   2375  O   VAL C 197      27.051  21.566  72.417  1.00 41.15           O  
ATOM   2376  CB  VAL C 197      27.738  23.223  70.068  1.00 39.57           C  
ATOM   2377  CG1 VAL C 197      26.548  22.453  69.501  1.00 39.11           C  
ATOM   2378  CG2 VAL C 197      27.256  24.379  70.948  1.00 40.22           C  
ATOM   2379  H   VAL C 197      29.292  20.600  69.633  1.00 41.23           H  
ATOM   2380  HA  VAL C 197      29.435  22.947  71.377  1.00 40.66           H  
ATOM   2381  HB  VAL C 197      28.261  23.678  69.216  1.00 39.57           H  
ATOM   2382 HG11 VAL C 197      26.882  21.539  69.005  1.00 39.11           H  
ATOM   2383 HG12 VAL C 197      25.832  22.173  70.279  1.00 39.11           H  
ATOM   2384 HG13 VAL C 197      26.010  23.063  68.768  1.00 39.11           H  
ATOM   2385 HG21 VAL C 197      26.686  24.028  71.813  1.00 40.22           H  
ATOM   2386 HG22 VAL C 197      28.104  24.966  71.316  1.00 40.22           H  
ATOM   2387 HG23 VAL C 197      26.610  25.053  70.375  1.00 40.22           H  
ATOM   2388  N   GLN C 198      28.940  20.328  72.173  1.00 41.12           N  
ATOM   2389  CA  GLN C 198      28.635  19.302  73.165  1.00 41.81           C  
ATOM   2390  C   GLN C 198      30.008  18.870  73.717  1.00 42.57           C  
ATOM   2391  O   GLN C 198      31.015  18.961  73.022  1.00 43.33           O  
ATOM   2392  CB  GLN C 198      27.829  18.165  72.538  1.00 43.10           C  
ATOM   2393  CG  GLN C 198      27.315  17.136  73.550  1.00 44.12           C  
ATOM   2394  CD  GLN C 198      25.906  16.702  73.195  1.00 44.55           C  
ATOM   2395  NE2 GLN C 198      25.729  15.914  72.252  1.00 45.04           N  
ATOM   2396  OE1 GLN C 198      24.898  17.239  73.884  1.00 43.98           O  
ATOM   2397  H   GLN C 198      29.852  20.289  71.741  1.00 41.12           H  
ATOM   2398  HA  GLN C 198      28.063  19.781  73.965  1.00 41.81           H  
ATOM   2399  HB2 GLN C 198      26.984  18.599  71.987  1.00 43.10           H  
ATOM   2400  HB3 GLN C 198      28.440  17.657  71.785  1.00 43.10           H  
ATOM   2401  HG2 GLN C 198      27.296  17.533  74.568  1.00 44.12           H  
ATOM   2402  HG3 GLN C 198      27.970  16.258  73.567  1.00 44.12           H  
ATOM   2403 HE21 GLN C 198      26.522  15.531  71.758  1.00 45.04           H  
ATOM   2404 HE22 GLN C 198      24.791  15.656  71.980  1.00 45.04           H  
ATOM   2405  N   LEU C 199      30.033  18.533  74.997  1.00 42.83           N  
ATOM   2406  CA  LEU C 199      31.290  18.280  75.705  1.00 44.47           C  
ATOM   2407  C   LEU C 199      32.049  17.044  75.151  1.00 45.41           C  
ATOM   2408  O   LEU C 199      31.477  16.073  74.667  1.00 45.15           O  
ATOM   2409  CB  LEU C 199      31.061  18.077  77.214  1.00 44.28           C  
ATOM   2410  CG  LEU C 199      30.945  19.380  78.032  1.00 44.23           C  
ATOM   2411  CD1 LEU C 199      29.745  20.241  77.641  1.00 43.23           C  
ATOM   2412  CD2 LEU C 199      30.864  19.039  79.523  1.00 43.77           C  
ATOM   2413  H   LEU C 199      29.179  18.571  75.535  1.00 42.83           H  
ATOM   2414  HA  LEU C 199      31.925  19.161  75.540  1.00 44.47           H  
ATOM   2415  HB2 LEU C 199      30.171  17.454  77.375  1.00 44.28           H  
ATOM   2416  HB3 LEU C 199      31.903  17.510  77.629  1.00 44.28           H  
ATOM   2417  HG  LEU C 199      31.856  19.972  77.874  1.00 44.23           H  
ATOM   2418 HD11 LEU C 199      29.854  20.641  76.628  1.00 43.23           H  
ATOM   2419 HD12 LEU C 199      28.812  19.669  77.690  1.00 43.23           H  
ATOM   2420 HD13 LEU C 199      29.647  21.101  78.313  1.00 43.23           H  
ATOM   2421 HD21 LEU C 199      29.971  18.446  79.747  1.00 43.77           H  
ATOM   2422 HD22 LEU C 199      31.741  18.464  79.840  1.00 43.77           H  
ATOM   2423 HD23 LEU C 199      30.829  19.950  80.130  1.00 43.77           H  
ATOM   2424  N   GLU C 200      33.369  17.120  75.289  1.00 47.30           N  
ATOM   2425  CA  GLU C 200      34.350  16.152  74.798  1.00 48.89           C  
ATOM   2426  C   GLU C 200      34.163  14.793  75.503  1.00 48.44           C  
ATOM   2427  O   GLU C 200      34.495  13.733  74.986  1.00 48.59           O  
ATOM   2428  CB  GLU C 200      35.808  16.596  75.048  1.00 52.33           C  
ATOM   2429  CG  GLU C 200      36.169  18.008  74.580  1.00 55.70           C  
ATOM   2430  CD  GLU C 200      35.868  19.056  75.635  1.00 58.09           C  
ATOM   2431  OE1 GLU C 200      34.784  18.961  76.259  1.00 57.94           O  
ATOM   2432  OE2 GLU C 200      36.707  19.965  75.840  1.00 60.49           O1-
ATOM   2433  H   GLU C 200      33.772  17.960  75.680  1.00 47.30           H  
ATOM   2434  HA  GLU C 200      34.160  16.010  73.728  1.00 48.89           H  
ATOM   2435  HB2 GLU C 200      36.050  16.495  76.115  1.00 52.33           H  
ATOM   2436  HB3 GLU C 200      36.464  15.885  74.528  1.00 52.33           H  
ATOM   2437  HG2 GLU C 200      35.646  18.263  73.652  1.00 55.70           H  
ATOM   2438  HG3 GLU C 200      37.245  18.043  74.368  1.00 55.70           H  
ATOM   2439  N   SER C 201      33.661  14.873  76.732  1.00 48.05           N  
ATOM   2440  CA  SER C 201      33.414  13.701  77.549  1.00 48.32           C  
ATOM   2441  C   SER C 201      32.233  12.924  76.928  1.00 47.61           C  
ATOM   2442  O   SER C 201      32.268  11.686  76.821  1.00 48.35           O  
ATOM   2443  CB  SER C 201      33.101  14.095  78.996  1.00 48.18           C  
ATOM   2444  OG  SER C 201      32.148  15.162  79.028  1.00 47.75           O  
ATOM   2445  H   SER C 201      33.400  15.777  77.099  1.00 48.05           H  
ATOM   2446  HA  SER C 201      34.295  13.050  77.516  1.00 48.32           H  
ATOM   2447  HB2 SER C 201      34.011  14.454  79.488  1.00 48.18           H  
ATOM   2448  HB3 SER C 201      32.698  13.250  79.564  1.00 48.18           H  
ATOM   2449  HG  SER C 201      32.092  15.463  79.955  1.00 47.75           H  
ATOM   2450  N   LEU C 202      31.162  13.660  76.612  1.00 45.59           N  
ATOM   2451  CA  LEU C 202      29.878  13.106  76.205  1.00 44.22           C  
ATOM   2452  C   LEU C 202      29.834  12.768  74.700  1.00 43.98           C  
ATOM   2453  O   LEU C 202      29.172  11.815  74.315  1.00 43.95           O  
ATOM   2454  CB  LEU C 202      28.730  14.094  76.494  1.00 42.75           C  
ATOM   2455  CG  LEU C 202      28.558  14.498  77.970  1.00 42.40           C  
ATOM   2456  CD1 LEU C 202      27.434  15.531  78.092  1.00 41.06           C  
ATOM   2457  CD2 LEU C 202      28.264  13.299  78.872  1.00 42.98           C  
ATOM   2458  H   LEU C 202      31.228  14.665  76.675  1.00 45.59           H  
ATOM   2459  HA  LEU C 202      29.728  12.163  76.743  1.00 44.22           H  
ATOM   2460  HB2 LEU C 202      28.889  15.008  75.904  1.00 42.75           H  
ATOM   2461  HB3 LEU C 202      27.789  13.662  76.126  1.00 42.75           H  
ATOM   2462  HG  LEU C 202      29.480  14.974  78.323  1.00 42.40           H  
ATOM   2463 HD11 LEU C 202      27.648  16.414  77.480  1.00 41.06           H  
ATOM   2464 HD12 LEU C 202      26.474  15.117  77.765  1.00 41.06           H  
ATOM   2465 HD13 LEU C 202      27.323  15.865  79.129  1.00 41.06           H  
ATOM   2466 HD21 LEU C 202      27.385  12.746  78.523  1.00 42.98           H  
ATOM   2467 HD22 LEU C 202      29.112  12.609  78.905  1.00 42.98           H  
ATOM   2468 HD23 LEU C 202      28.072  13.625  79.900  1.00 42.98           H  
ATOM   2469  N   ASN C 203      30.346  13.664  73.870  1.00 44.70           N  
ATOM   2470  CA  ASN C 203      30.150  13.586  72.411  1.00 46.04           C  
ATOM   2471  C   ASN C 203      30.968  12.496  71.681  1.00 48.56           C  
ATOM   2472  O   ASN C 203      30.860  12.351  70.455  1.00 48.54           O  
ATOM   2473  CB  ASN C 203      30.347  14.936  71.715  1.00 45.93           C  
ATOM   2474  CG  ASN C 203      29.224  15.200  70.733  1.00 44.46           C  
ATOM   2475  ND2 ASN C 203      29.457  15.785  69.680  1.00 44.63           N  
ATOM   2476  OD1 ASN C 203      28.005  14.812  71.081  1.00 43.51           O  
ATOM   2477  H   ASN C 203      30.769  14.501  74.246  1.00 44.70           H  
ATOM   2478  HA  ASN C 203      29.117  13.237  72.298  1.00 46.04           H  
ATOM   2479  HB2 ASN C 203      31.317  14.990  71.207  1.00 45.93           H  
ATOM   2480  HB3 ASN C 203      30.310  15.765  72.429  1.00 45.93           H  
ATOM   2481 HD21 ASN C 203      28.704  15.990  69.039  1.00 44.63           H  
ATOM   2482 HD22 ASN C 203      30.402  16.062  69.455  1.00 44.63           H  
ATOM   2483  N   LYS C 204      31.594  11.624  72.474  1.00 51.46           N  
ATOM   2484  CA  LYS C 204      32.189  10.395  71.966  1.00 53.44           C  
ATOM   2485  C   LYS C 204      31.086   9.309  71.883  1.00 53.11           C  
ATOM   2486  O   LYS C 204      31.219   8.307  71.188  1.00 54.68           O  
ATOM   2487  CB  LYS C 204      33.241   9.842  72.940  1.00 55.05           C  
ATOM   2488  CG  LYS C 204      34.422  10.777  73.183  1.00 57.29           C  
ATOM   2489  CD  LYS C 204      35.475  10.159  74.112  1.00 59.28           C  
ATOM   2490  CE  LYS C 204      35.294  10.413  75.606  1.00 59.00           C  
ATOM   2491  NZ  LYS C 204      34.027   9.876  76.132  1.00 59.51           N1+
ATOM   2492  H   LYS C 204      31.570  11.783  73.471  1.00 51.46           H  
ATOM   2493  HA  LYS C 204      32.601  10.562  70.965  1.00 53.44           H  
ATOM   2494  HB2 LYS C 204      32.753   9.612  73.891  1.00 55.05           H  
ATOM   2495  HB3 LYS C 204      33.615   8.886  72.551  1.00 55.05           H  
ATOM   2496  HG2 LYS C 204      34.896  10.986  72.216  1.00 57.29           H  
ATOM   2497  HG3 LYS C 204      34.080  11.735  73.581  1.00 57.29           H  
ATOM   2498  HD2 LYS C 204      36.449  10.586  73.837  1.00 59.28           H  
ATOM   2499  HD3 LYS C 204      35.556   9.081  73.927  1.00 59.28           H  
ATOM   2500  HE2 LYS C 204      35.323  11.476  75.852  1.00 59.00           H  
ATOM   2501  HE3 LYS C 204      36.093   9.911  76.162  1.00 59.00           H  
ATOM   2502  HZ1 LYS C 204      33.240  10.550  76.021  1.00 59.51           H  
ATOM   2503  HZ2 LYS C 204      33.739   8.981  75.723  1.00 59.51           H  
ATOM   2504  HZ3 LYS C 204      34.066   9.740  77.149  1.00 59.51           H  
ATOM   2505  N   CYS C 205      30.116   9.429  72.781  1.00 51.92           N  
ATOM   2506  CA  CYS C 205      29.218   8.343  73.171  1.00 52.37           C  
ATOM   2507  C   CYS C 205      27.983   8.299  72.245  1.00 52.35           C  
ATOM   2508  O   CYS C 205      26.848   8.114  72.703  1.00 52.41           O  
ATOM   2509  CB  CYS C 205      28.793   8.459  74.643  1.00 51.67           C  
ATOM   2510  SG  CYS C 205      30.232   8.506  75.779  1.00 53.26           S  
ATOM   2511  H   CYS C 205      29.984  10.312  73.253  1.00 51.92           H  
ATOM   2512  HA  CYS C 205      29.744   7.391  73.023  1.00 52.37           H  
ATOM   2513  HB2 CYS C 205      28.168   7.607  74.929  1.00 51.67           H  
ATOM   2514  HB3 CYS C 205      28.203   9.367  74.809  1.00 51.67           H  
ATOM   2515  HG  CYS C 205      29.515   8.605  76.911  1.00 53.26           H  
ATOM   2516  N   GLN C 206      28.258   8.334  70.940  1.00 52.52           N  
ATOM   2517  CA  GLN C 206      27.238   8.350  69.884  1.00 51.95           C  
ATOM   2518  C   GLN C 206      27.310   7.079  68.997  1.00 52.76           C  
ATOM   2519  O   GLN C 206      26.887   7.064  67.842  1.00 53.41           O  
ATOM   2520  CB  GLN C 206      27.343   9.635  69.046  1.00 51.71           C  
ATOM   2521  CG  GLN C 206      27.326  10.923  69.877  1.00 52.27           C  
ATOM   2522  CD  GLN C 206      26.071  11.066  70.715  1.00 52.60           C  
ATOM   2523  OE1 GLN C 206      25.004  10.521  70.410  1.00 53.24           O  
ATOM   2524  NE2 GLN C 206      26.199  11.835  71.804  1.00 51.12           N  
ATOM   2525  H   GLN C 206      29.222   8.372  70.640  1.00 52.52           H  
ATOM   2526  HA  GLN C 206      26.251   8.306  70.357  1.00 51.95           H  
ATOM   2527  HB2 GLN C 206      28.272   9.614  68.462  1.00 51.71           H  
ATOM   2528  HB3 GLN C 206      26.522   9.660  68.317  1.00 51.71           H  
ATOM   2529  HG2 GLN C 206      27.371  11.789  69.206  1.00 52.27           H  
ATOM   2530  HG3 GLN C 206      28.210  10.972  70.523  1.00 52.27           H  
ATOM   2531 HE21 GLN C 206      27.088  12.263  72.018  1.00 51.12           H  
ATOM   2532 HE22 GLN C 206      25.406  11.988  72.410  1.00 51.12           H  
ATOM   2533  N   ILE C 207      27.782   5.996  69.609  1.00 54.22           N  
ATOM   2534  CA  ILE C 207      27.687   4.651  69.032  1.00 55.20           C  
ATOM   2535  C   ILE C 207      26.285   4.099  69.419  1.00 55.90           C  
ATOM   2536  O   ILE C 207      25.887   4.133  70.581  1.00 55.39           O  
ATOM   2537  CB  ILE C 207      28.814   3.725  69.561  1.00 55.84           C  
ATOM   2538  CG1 ILE C 207      30.204   4.311  69.214  1.00 55.83           C  
ATOM   2539  CG2 ILE C 207      28.665   2.305  68.996  1.00 56.36           C  
ATOM   2540  CD1 ILE C 207      31.368   3.536  69.816  1.00 57.55           C  
ATOM   2541  H   ILE C 207      28.268   6.096  70.489  1.00 54.22           H  
ATOM   2542  HA  ILE C 207      27.759   4.736  67.940  1.00 55.20           H  
ATOM   2543  HB  ILE C 207      28.731   3.662  70.654  1.00 55.84           H  
ATOM   2544 HG12 ILE C 207      30.328   4.359  68.125  1.00 55.83           H  
ATOM   2545 HG13 ILE C 207      30.276   5.341  69.583  1.00 55.83           H  
ATOM   2546 HG21 ILE C 207      27.700   1.865  69.264  1.00 56.36           H  
ATOM   2547 HG22 ILE C 207      28.748   2.304  67.904  1.00 56.36           H  
ATOM   2548 HG23 ILE C 207      29.430   1.633  69.397  1.00 56.36           H  
ATOM   2549 HD11 ILE C 207      31.243   3.413  70.896  1.00 57.55           H  
ATOM   2550 HD12 ILE C 207      31.474   2.547  69.362  1.00 57.55           H  
ATOM   2551 HD13 ILE C 207      32.305   4.075  69.643  1.00 57.55           H  
ATOM   2552  N   PHE C 208      25.571   3.611  68.405  1.00 57.75           N  
ATOM   2553  CA  PHE C 208      24.229   3.047  68.528  1.00 60.35           C  
ATOM   2554  C   PHE C 208      24.147   1.794  67.631  1.00 62.51           C  
ATOM   2555  O   PHE C 208      24.678   1.809  66.519  1.00 60.94           O  
ATOM   2556  CB  PHE C 208      23.142   4.015  68.027  1.00 61.17           C  
ATOM   2557  CG  PHE C 208      23.033   5.305  68.806  1.00 62.23           C  
ATOM   2558  CD1 PHE C 208      22.355   5.353  70.032  1.00 63.33           C  
ATOM   2559  CD2 PHE C 208      23.568   6.483  68.291  1.00 62.56           C  
ATOM   2560  CE1 PHE C 208      22.231   6.551  70.734  1.00 63.14           C  
ATOM   2561  CE2 PHE C 208      23.442   7.684  68.985  1.00 63.00           C  
ATOM   2562  CZ  PHE C 208      22.776   7.718  70.209  1.00 62.13           C  
ATOM   2563  H   PHE C 208      25.971   3.640  67.479  1.00 57.75           H  
ATOM   2564  HA  PHE C 208      24.052   2.803  69.578  1.00 60.35           H  
ATOM   2565  HB2 PHE C 208      23.310   4.250  66.967  1.00 61.17           H  
ATOM   2566  HB3 PHE C 208      22.162   3.520  68.056  1.00 61.17           H  
ATOM   2567  HD1 PHE C 208      21.923   4.451  70.437  1.00 63.33           H  
ATOM   2568  HD2 PHE C 208      24.086   6.465  67.344  1.00 62.56           H  
ATOM   2569  HE1 PHE C 208      21.715   6.572  71.682  1.00 63.14           H  
ATOM   2570  HE2 PHE C 208      23.861   8.591  68.575  1.00 63.00           H  
ATOM   2571  HZ  PHE C 208      22.683   8.648  70.749  1.00 62.13           H  
ATOM   2572  N   PRO C 209      23.411   0.750  68.073  1.00 64.70           N  
ATOM   2573  CA  PRO C 209      22.917  -0.275  67.144  1.00 67.15           C  
ATOM   2574  C   PRO C 209      21.797   0.286  66.230  1.00 68.25           C  
ATOM   2575  O   PRO C 209      21.309   1.408  66.414  1.00 68.02           O  
ATOM   2576  CB  PRO C 209      22.330  -1.369  68.050  1.00 67.69           C  
ATOM   2577  CG  PRO C 209      22.897  -1.070  69.432  1.00 66.69           C  
ATOM   2578  CD  PRO C 209      23.032   0.442  69.436  1.00 64.60           C  
ATOM   2579  HA  PRO C 209      23.747  -0.641  66.529  1.00 67.15           H  
ATOM   2580  HB2 PRO C 209      21.234  -1.319  68.087  1.00 67.69           H  
ATOM   2581  HB3 PRO C 209      22.601  -2.372  67.706  1.00 67.69           H  
ATOM   2582  HG2 PRO C 209      23.885  -1.535  69.530  1.00 66.69           H  
ATOM   2583  HG3 PRO C 209      22.263  -1.441  70.242  1.00 66.69           H  
ATOM   2584  HD2 PRO C 209      23.781   0.781  70.156  1.00 64.60           H  
ATOM   2585  HD3 PRO C 209      22.075   0.934  69.643  1.00 64.60           H  
ATOM   2586  N   SER C 210      21.341  -0.565  65.312  1.00 69.42           N  
ATOM   2587  CA  SER C 210      20.303  -0.276  64.313  1.00 70.48           C  
ATOM   2588  C   SER C 210      18.896  -0.250  64.969  1.00 72.55           C  
ATOM   2589  O   SER C 210      18.750  -0.487  66.165  1.00 74.05           O  
ATOM   2590  CB  SER C 210      20.372  -1.321  63.187  1.00 71.61           C  
ATOM   2591  OG  SER C 210      20.735  -2.604  63.725  1.00 75.31           O  
ATOM   2592  H   SER C 210      21.679  -1.516  65.304  1.00 69.42           H  
ATOM   2593  HA  SER C 210      20.476   0.729  63.907  1.00 70.48           H  
ATOM   2594  HB2 SER C 210      21.157  -1.046  62.475  1.00 71.61           H  
ATOM   2595  HB3 SER C 210      19.430  -1.431  62.645  1.00 71.61           H  
ATOM   2596  HG  SER C 210      20.586  -3.250  63.012  1.00 75.31           H  
ATOM   2597  N   LYS C 211      17.900   0.130  64.170  1.00 75.39           N  
ATOM   2598  CA  LYS C 211      16.539   0.377  64.651  1.00 78.98           C  
ATOM   2599  C   LYS C 211      15.686  -0.918  64.716  1.00 83.73           C  
ATOM   2600  O   LYS C 211      15.927  -1.846  63.935  1.00 86.73           O  
ATOM   2601  CB  LYS C 211      15.856   1.470  63.812  1.00 77.52           C  
ATOM   2602  CG  LYS C 211      15.424   0.976  62.429  1.00 77.28           C  
ATOM   2603  CD  LYS C 211      15.077   2.074  61.425  1.00 76.79           C  
ATOM   2604  CE  LYS C 211      16.246   2.990  61.089  1.00 74.71           C  
ATOM   2605  NZ  LYS C 211      16.081   4.257  61.791  1.00 68.57           N1+
ATOM   2606  H   LYS C 211      18.097   0.240  63.186  1.00 75.39           H  
ATOM   2607  HA  LYS C 211      16.658   0.754  65.665  1.00 78.98           H  
ATOM   2608  HB2 LYS C 211      14.970   1.847  64.337  1.00 77.52           H  
ATOM   2609  HB3 LYS C 211      16.552   2.310  63.725  1.00 77.52           H  
ATOM   2610  HG2 LYS C 211      16.197   0.339  61.991  1.00 77.28           H  
ATOM   2611  HG3 LYS C 211      14.537   0.345  62.549  1.00 77.28           H  
ATOM   2612  HD2 LYS C 211      14.208   2.639  61.780  1.00 76.79           H  
ATOM   2613  HD3 LYS C 211      14.762   1.579  60.498  1.00 76.79           H  
ATOM   2614  HE2 LYS C 211      16.247   3.236  60.025  1.00 74.71           H  
ATOM   2615  HE3 LYS C 211      17.220   2.585  61.371  1.00 74.71           H  
ATOM   2616  HZ1 LYS C 211      15.191   4.733  61.500  1.00 68.57           H  
ATOM   2617  HZ2 LYS C 211      16.066   4.225  62.806  1.00 68.57           H  
ATOM   2618  HZ3 LYS C 211      16.828   4.946  61.519  1.00 68.57           H  
ATOM   2619  N   PRO C 212      14.650  -0.936  65.585  1.00 86.42           N  
ATOM   2620  CA  PRO C 212      13.760  -2.095  65.687  1.00 89.97           C  
ATOM   2621  C   PRO C 212      12.695  -2.029  64.563  1.00 90.33           C  
ATOM   2622  O   PRO C 212      11.490  -1.972  64.823  1.00 88.18           O  
ATOM   2623  CB  PRO C 212      13.150  -1.993  67.097  1.00 90.84           C  
ATOM   2624  CG  PRO C 212      13.837  -0.789  67.739  1.00 88.20           C  
ATOM   2625  CD  PRO C 212      14.238   0.065  66.553  1.00 85.65           C  
ATOM   2626  HA  PRO C 212      14.333  -3.022  65.566  1.00 89.97           H  
ATOM   2627  HB2 PRO C 212      12.067  -1.843  67.091  1.00 90.84           H  
ATOM   2628  HB3 PRO C 212      13.341  -2.902  67.677  1.00 90.84           H  
ATOM   2629  HG2 PRO C 212      14.732  -1.129  68.275  1.00 88.20           H  
ATOM   2630  HG3 PRO C 212      13.202  -0.262  68.452  1.00 88.20           H  
ATOM   2631  HD2 PRO C 212      15.013   0.784  66.799  1.00 85.65           H  
ATOM   2632  HD3 PRO C 212      13.377   0.602  66.138  1.00 85.65           H  
ATOM   2633  N   VAL C 213      13.168  -2.122  63.322  1.00 93.61           N  
ATOM   2634  CA  VAL C 213      12.370  -1.923  62.100  1.00 94.39           C  
ATOM   2635  C   VAL C 213      10.961  -2.464  62.190  1.00 96.36           C  
ATOM   2636  O   VAL C 213       9.809  -2.022  62.320  1.00 98.09           O  
ATOM   2637  CB  VAL C 213      13.046  -2.528  60.840  1.00 94.96           C  
ATOM   2638  CG1 VAL C 213      14.228  -1.678  60.373  1.00 91.77           C  
ATOM   2639  CG2 VAL C 213      13.502  -3.980  61.012  1.00 96.25           C  
ATOM   2640  H   VAL C 213      14.151  -2.243  63.187  1.00 93.61           H  
ATOM   2641  HA  VAL C 213      12.266  -0.839  61.969  1.00 94.39           H  
ATOM   2642  HB  VAL C 213      12.311  -2.515  60.023  1.00 94.96           H  
ATOM   2643 HG11 VAL C 213      13.919  -0.642  60.206  1.00 91.77           H  
ATOM   2644 HG12 VAL C 213      15.046  -1.689  61.099  1.00 91.77           H  
ATOM   2645 HG13 VAL C 213      14.623  -2.056  59.425  1.00 91.77           H  
ATOM   2646 HG21 VAL C 213      14.250  -4.085  61.803  1.00 96.25           H  
ATOM   2647 HG22 VAL C 213      12.665  -4.644  61.240  1.00 96.25           H  
ATOM   2648 HG23 VAL C 213      13.953  -4.345  60.085  1.00 96.25           H  
ATOM   2649  N   SER C 214      10.644  -3.812  62.715  1.00  0.00           N  
ATOM   2650  CA  SER C 214       9.328  -4.461  62.629  1.00  0.00           C  
ATOM   2651  C   SER C 214       8.558  -4.307  63.957  1.00  0.00           C  
ATOM   2652  O   SER C 214       7.599  -5.022  64.233  1.00  0.00           O  
ATOM   2653  CB  SER C 214       9.481  -5.955  62.313  1.00  0.00           C  
ATOM   2654  OG  SER C 214       8.278  -6.525  61.803  1.00  0.00           O  
ATOM   2655  H   SER C 214      11.338  -4.278  63.281  1.00  0.00           H  
ATOM   2656  HA  SER C 214       8.725  -3.984  61.847  1.00  0.00           H  
ATOM   2657  HB2 SER C 214      10.248  -6.102  61.544  1.00  0.00           H  
ATOM   2658  HB3 SER C 214       9.788  -6.527  63.195  1.00  0.00           H  
ATOM   2659  HG  SER C 214       7.581  -6.362  62.474  1.00  0.00           H  
ATOM   2660  N   ARG C 215       8.938  -3.258  64.759  1.00  0.00           N  
ATOM   2661  CA  ARG C 215       8.325  -2.962  66.047  1.00  0.00           C  
ATOM   2662  C   ARG C 215       8.445  -1.448  66.395  1.00  0.00           C  
ATOM   2663  O   ARG C 215       8.510  -1.053  67.562  1.00  0.00           O  
ATOM   2664  CB  ARG C 215       8.956  -3.742  67.200  1.00  0.00           C  
ATOM   2665  CG  ARG C 215       8.824  -5.262  67.186  1.00  0.00           C  
ATOM   2666  CD  ARG C 215       9.253  -5.777  68.561  1.00  0.00           C  
ATOM   2667  NE  ARG C 215       9.281  -7.234  68.647  1.00  0.00           N  
ATOM   2668  CZ  ARG C 215       9.628  -7.884  69.774  1.00  0.00           C  
ATOM   2669  NH1 ARG C 215       9.977  -7.227  70.892  1.00  0.00           N  
ATOM   2670  NH2 ARG C 215       9.627  -9.223  69.779  1.00  0.00           N1+
ATOM   2671  H   ARG C 215       9.663  -2.633  64.436  1.00  0.00           H  
ATOM   2672  HA  ARG C 215       7.256  -3.193  65.979  1.00  0.00           H  
ATOM   2673  HB2 ARG C 215      10.019  -3.479  67.279  1.00  0.00           H  
ATOM   2674  HB3 ARG C 215       8.476  -3.391  68.120  1.00  0.00           H  
ATOM   2675  HG2 ARG C 215       7.790  -5.564  66.987  1.00  0.00           H  
ATOM   2676  HG3 ARG C 215       9.454  -5.701  66.405  1.00  0.00           H  
ATOM   2677  HD2 ARG C 215      10.262  -5.413  68.778  1.00  0.00           H  
ATOM   2678  HD3 ARG C 215       8.540  -5.418  69.309  1.00  0.00           H  
ATOM   2679  HE  ARG C 215       9.028  -7.785  67.841  1.00  0.00           H  
ATOM   2680 HH11 ARG C 215      10.236  -7.742  71.720  1.00  0.00           H  
ATOM   2681 HH12 ARG C 215       9.985  -6.217  70.900  1.00  0.00           H  
ATOM   2682 HH21 ARG C 215       9.888  -9.725  70.616  1.00  0.00           H  
ATOM   2683 HH22 ARG C 215       9.371  -9.731  68.944  1.00  0.00           H  
ATOM   2684  N   GLU C 216       8.210  -0.594  65.336  1.00  0.00           N  
ATOM   2685  CA  GLU C 216       8.238   0.860  65.503  1.00  0.00           C  
ATOM   2686  C   GLU C 216       6.816   1.427  65.773  1.00  0.00           C  
ATOM   2687  O   GLU C 216       6.491   2.593  65.558  1.00  0.00           O  
ATOM   2688  CB  GLU C 216       9.004   1.591  64.400  1.00  0.00           C  
ATOM   2689  CG  GLU C 216      10.518   1.429  64.577  1.00  0.00           C  
ATOM   2690  CD  GLU C 216      11.220   2.523  63.828  1.00  0.00           C  
ATOM   2691  OE1 GLU C 216      11.368   3.650  64.299  1.00  0.00           O  
ATOM   2692  OE2 GLU C 216      11.613   2.196  62.562  1.00  0.00           O1-
ATOM   2693  H   GLU C 216       7.909  -1.002  64.463  1.00  0.00           H  
ATOM   2694  HA  GLU C 216       8.751   1.073  66.446  1.00  0.00           H  
ATOM   2695  HB2 GLU C 216       8.748   2.657  64.413  1.00  0.00           H  
ATOM   2696  HB3 GLU C 216       8.703   1.217  63.413  1.00  0.00           H  
ATOM   2697  HG2 GLU C 216      10.842   0.451  64.214  1.00  0.00           H  
ATOM   2698  HG3 GLU C 216      10.811   1.510  65.627  1.00  0.00           H  
ATOM   2699  N   ASP C 217       6.017   0.569  66.489  1.00  0.00           N  
ATOM   2700  CA  ASP C 217       4.781   0.916  67.177  1.00  0.00           C  
ATOM   2701  C   ASP C 217       5.117   1.340  68.628  1.00  0.00           C  
ATOM   2702  O   ASP C 217       4.533   2.258  69.200  1.00  0.00           O  
ATOM   2703  CB  ASP C 217       3.792  -0.246  67.174  1.00  0.00           C  
ATOM   2704  CG  ASP C 217       4.364  -1.482  67.821  1.00  0.00           C  
ATOM   2705  OD1 ASP C 217       5.560  -1.755  67.757  1.00  0.00           O  
ATOM   2706  OD2 ASP C 217       3.466  -2.265  68.493  1.00  0.00           O1-
ATOM   2707  H   ASP C 217       6.306  -0.392  66.606  1.00  0.00           H  
ATOM   2708  HA  ASP C 217       4.341   1.786  66.676  1.00  0.00           H  
ATOM   2709  HB2 ASP C 217       3.519  -0.506  66.144  1.00  0.00           H  
ATOM   2710  HB3 ASP C 217       2.876   0.045  67.701  1.00  0.00           H  
ATOM   2711  N   GLN C 218       6.046   0.537  69.274  1.00  0.00           N  
ATOM   2712  CA  GLN C 218       6.315   0.718  70.693  1.00  0.00           C  
ATOM   2713  C   GLN C 218       7.705   0.269  71.178  1.00  0.00           C  
ATOM   2714  O   GLN C 218       8.261   0.838  72.125  1.00  0.00           O  
ATOM   2715  CB  GLN C 218       5.226   0.015  71.523  1.00  0.00           C  
ATOM   2716  CG  GLN C 218       5.248   0.354  73.016  1.00  0.00           C  
ATOM   2717  CD  GLN C 218       5.304   1.837  73.338  1.00  0.00           C  
ATOM   2718  OE1 GLN C 218       6.109   2.285  74.153  1.00  0.00           O  
ATOM   2719  NE2 GLN C 218       4.413   2.611  72.713  1.00  0.00           N  
ATOM   2720  H   GLN C 218       6.516  -0.195  68.760  1.00  0.00           H  
ATOM   2721  HA  GLN C 218       6.285   1.800  70.868  1.00  0.00           H  
ATOM   2722  HB2 GLN C 218       4.236   0.263  71.121  1.00  0.00           H  
ATOM   2723  HB3 GLN C 218       5.323  -1.073  71.412  1.00  0.00           H  
ATOM   2724  HG2 GLN C 218       4.353  -0.059  73.497  1.00  0.00           H  
ATOM   2725  HG3 GLN C 218       6.110  -0.128  73.493  1.00  0.00           H  
ATOM   2726 HE21 GLN C 218       3.773   2.205  72.045  1.00  0.00           H  
ATOM   2727 HE22 GLN C 218       4.378   3.601  72.909  1.00  0.00           H  
ATOM   2728  N   CYS C 219       8.287  -0.838  70.595  1.00  0.00           N  
ATOM   2729  CA  CYS C 219       9.444  -1.529  71.197  1.00  0.00           C  
ATOM   2730  C   CYS C 219      10.791  -0.735  71.017  1.00  0.00           C  
ATOM   2731  O   CYS C 219      11.865  -1.214  71.401  1.00  0.00           O  
ATOM   2732  CB  CYS C 219       9.564  -2.973  70.661  1.00  0.00           C  
ATOM   2733  SG  CYS C 219      10.324  -4.202  71.832  1.00  0.00           S1-
ATOM   2734  H   CYS C 219       7.920  -1.188  69.722  1.00  0.00           H  
ATOM   2735  HA  CYS C 219       9.247  -1.537  72.278  1.00  0.00           H  
ATOM   2736  HB2 CYS C 219      10.124  -2.940  69.720  1.00  0.00           H  
ATOM   2737  HB3 CYS C 219       8.556  -3.317  70.403  1.00  0.00           H  
ATOM   2738  N   SER C 220      10.626   0.637  71.059  1.00100.77           N  
ATOM   2739  CA  SER C 220      11.017   1.612  70.065  1.00 99.64           C  
ATOM   2740  C   SER C 220      10.928   3.002  70.697  1.00 97.05           C  
ATOM   2741  O   SER C 220      11.765   3.867  70.402  1.00 92.15           O  
ATOM   2742  CB  SER C 220      10.233   1.527  68.771  1.00103.59           C  
ATOM   2743  OG  SER C 220      10.682   0.377  68.063  1.00105.60           O  
ATOM   2744  H   SER C 220      10.336   0.825  71.997  1.00100.77           H  
ATOM   2745  HA  SER C 220      12.072   1.407  69.860  1.00 99.64           H  
ATOM   2746  HB2 SER C 220      10.423   2.399  68.137  1.00103.59           H  
ATOM   2747  HB3 SER C 220       9.153   1.464  68.941  1.00103.59           H  
ATOM   2748  HG  SER C 220       9.903  -0.210  67.949  1.00105.60           H  
ATOM   2749  N   TYR C 221       9.957   3.194  71.591  1.00 96.42           N  
ATOM   2750  CA  TYR C 221       9.935   4.379  72.462  1.00 93.42           C  
ATOM   2751  C   TYR C 221      11.247   4.328  73.306  1.00 89.48           C  
ATOM   2752  O   TYR C 221      11.923   5.347  73.523  1.00 88.26           O  
ATOM   2753  CB  TYR C 221       8.669   4.374  73.331  1.00 98.05           C  
ATOM   2754  CG  TYR C 221       8.497   5.561  74.245  1.00101.60           C  
ATOM   2755  CD1 TYR C 221       8.655   6.880  73.795  1.00102.14           C  
ATOM   2756  CD2 TYR C 221       8.161   5.362  75.592  1.00104.33           C  
ATOM   2757  CE1 TYR C 221       8.499   7.958  74.663  1.00103.59           C  
ATOM   2758  CE2 TYR C 221       8.004   6.431  76.465  1.00105.18           C  
ATOM   2759  CZ  TYR C 221       8.169   7.725  75.999  1.00105.43           C  
ATOM   2760  OH  TYR C 221       8.108   8.756  76.888  1.00104.35           O  
ATOM   2761  H   TYR C 221       9.210   2.514  71.626  1.00 96.42           H  
ATOM   2762  HA  TYR C 221       9.987   5.260  71.813  1.00 93.42           H  
ATOM   2763  HB2 TYR C 221       7.784   4.322  72.683  1.00 98.05           H  
ATOM   2764  HB3 TYR C 221       8.657   3.452  73.928  1.00 98.05           H  
ATOM   2765  HD1 TYR C 221       8.902   7.062  72.760  1.00102.14           H  
ATOM   2766  HD2 TYR C 221       8.021   4.355  75.959  1.00104.33           H  
ATOM   2767  HE1 TYR C 221       8.632   8.968  74.303  1.00103.59           H  
ATOM   2768  HE2 TYR C 221       7.755   6.255  77.501  1.00105.18           H  
ATOM   2769  HH  TYR C 221       8.886   9.332  76.712  1.00104.35           H  
ATOM   2770  N   LYS C 222      11.574   3.115  73.773  1.00 84.23           N  
ATOM   2771  CA  LYS C 222      12.849   2.814  74.439  1.00 77.06           C  
ATOM   2772  C   LYS C 222      14.117   2.820  73.526  1.00 71.76           C  
ATOM   2773  O   LYS C 222      15.231   2.590  74.007  1.00 70.46           O  
ATOM   2774  CB  LYS C 222      12.775   1.490  75.234  1.00 77.60           C  
ATOM   2775  CG  LYS C 222      12.408   0.244  74.404  1.00 79.87           C  
ATOM   2776  CD  LYS C 222      12.470  -1.037  75.253  1.00 83.46           C  
ATOM   2777  CE  LYS C 222      11.693  -2.216  74.667  1.00 84.22           C  
ATOM   2778  NZ  LYS C 222      12.300  -2.714  73.433  1.00 81.96           N1+
ATOM   2779  H   LYS C 222      10.889   2.375  73.723  1.00 84.23           H  
ATOM   2780  HA  LYS C 222      13.018   3.630  75.156  1.00 77.06           H  
ATOM   2781  HB2 LYS C 222      13.734   1.312  75.736  1.00 77.60           H  
ATOM   2782  HB3 LYS C 222      12.025   1.607  76.028  1.00 77.60           H  
ATOM   2783  HG2 LYS C 222      11.392   0.357  74.012  1.00 79.87           H  
ATOM   2784  HG3 LYS C 222      13.084   0.148  73.547  1.00 79.87           H  
ATOM   2785  HD2 LYS C 222      12.044  -0.827  76.242  1.00 83.46           H  
ATOM   2786  HD3 LYS C 222      13.518  -1.317  75.416  1.00 83.46           H  
ATOM   2787  HE2 LYS C 222      10.662  -1.931  74.435  1.00 84.22           H  
ATOM   2788  HE3 LYS C 222      11.677  -3.056  75.369  1.00 84.22           H  
ATOM   2789  HZ1 LYS C 222      12.366  -2.016  72.667  1.00 81.96           H  
ATOM   2790  HZ2 LYS C 222      13.192  -3.200  73.522  1.00 81.96           H  
ATOM   2791  HZ3 LYS C 222      11.640  -3.401  72.969  1.00 81.96           H  
ATOM   2792  N   TRP C 223      13.908   3.080  72.231  1.00 67.30           N  
ATOM   2793  CA  TRP C 223      14.995   3.242  71.268  1.00 61.43           C  
ATOM   2794  C   TRP C 223      15.196   4.745  70.982  1.00 57.98           C  
ATOM   2795  O   TRP C 223      16.322   5.224  70.878  1.00 56.11           O  
ATOM   2796  CB  TRP C 223      14.757   2.460  69.969  1.00 60.81           C  
ATOM   2797  CG  TRP C 223      15.987   2.288  69.126  1.00 59.86           C  
ATOM   2798  CD1 TRP C 223      16.842   1.184  69.082  1.00 60.74           C  
ATOM   2799  CD2 TRP C 223      16.523   3.223  68.124  1.00 57.90           C  
ATOM   2800  NE1 TRP C 223      17.831   1.364  68.139  1.00 59.11           N  
ATOM   2801  CE2 TRP C 223      17.693   2.563  67.528  1.00 57.44           C  
ATOM   2802  CE3 TRP C 223      16.162   4.493  67.678  1.00 55.83           C  
ATOM   2803  CZ2 TRP C 223      18.444   3.160  66.533  1.00 55.95           C  
ATOM   2804  CZ3 TRP C 223      16.931   5.087  66.676  1.00 54.43           C  
ATOM   2805  CH2 TRP C 223      18.043   4.434  66.116  1.00 54.80           C  
ATOM   2806  H   TRP C 223      12.958   3.194  71.908  1.00 67.30           H  
ATOM   2807  HA  TRP C 223      15.907   2.885  71.745  1.00 61.43           H  
ATOM   2808  HB2 TRP C 223      14.378   1.462  70.221  1.00 60.81           H  
ATOM   2809  HB3 TRP C 223      13.982   2.939  69.360  1.00 60.81           H  
ATOM   2810  HD1 TRP C 223      16.742   0.307  69.704  1.00 60.74           H  
ATOM   2811  HE1 TRP C 223      18.557   0.693  67.933  1.00 59.11           H  
ATOM   2812  HE3 TRP C 223      15.309   5.005  68.097  1.00 55.83           H  
ATOM   2813  HZ2 TRP C 223      19.300   2.666  66.097  1.00 55.95           H  
ATOM   2814  HZ3 TRP C 223      16.665   6.072  66.322  1.00 54.43           H  
ATOM   2815  HH2 TRP C 223      18.605   4.932  65.340  1.00 54.80           H  
ATOM   2816  N   TRP C 224      14.092   5.444  70.728  1.00 56.21           N  
ATOM   2817  CA  TRP C 224      14.097   6.839  70.295  1.00 52.71           C  
ATOM   2818  C   TRP C 224      14.396   7.797  71.458  1.00 51.84           C  
ATOM   2819  O   TRP C 224      14.996   8.847  71.232  1.00 49.76           O  
ATOM   2820  CB  TRP C 224      12.795   7.237  69.577  1.00 51.59           C  
ATOM   2821  CG  TRP C 224      12.782   6.742  68.162  1.00 51.02           C  
ATOM   2822  CD1 TRP C 224      12.119   5.642  67.628  1.00 52.46           C  
ATOM   2823  CD2 TRP C 224      13.584   7.278  67.058  1.00 49.01           C  
ATOM   2824  NE1 TRP C 224      12.421   5.490  66.295  1.00 52.12           N  
ATOM   2825  CE2 TRP C 224      13.299   6.433  65.893  1.00 50.06           C  
ATOM   2826  CE3 TRP C 224      14.473   8.334  66.921  1.00 46.71           C  
ATOM   2827  CZ2 TRP C 224      13.880   6.661  64.654  1.00 48.75           C  
ATOM   2828  CZ3 TRP C 224      15.055   8.555  65.667  1.00 46.00           C  
ATOM   2829  CH2 TRP C 224      14.760   7.738  64.560  1.00 46.68           C  
ATOM   2830  H   TRP C 224      13.192   4.991  70.802  1.00 56.21           H  
ATOM   2831  HA  TRP C 224      14.949   6.947  69.612  1.00 52.71           H  
ATOM   2832  HB2 TRP C 224      11.922   6.852  70.119  1.00 51.59           H  
ATOM   2833  HB3 TRP C 224      12.689   8.330  69.559  1.00 51.59           H  
ATOM   2834  HD1 TRP C 224      11.457   4.995  68.185  1.00 52.46           H  
ATOM   2835  HE1 TRP C 224      12.038   4.771  65.698  1.00 52.12           H  
ATOM   2836  HE3 TRP C 224      14.710   8.970  67.761  1.00 46.71           H  
ATOM   2837  HZ2 TRP C 224      13.661   6.034  63.803  1.00 48.75           H  
ATOM   2838  HZ3 TRP C 224      15.749   9.374  65.547  1.00 46.00           H  
ATOM   2839  HH2 TRP C 224      15.228   7.951  63.610  1.00 46.68           H  
ATOM   2840  N   GLN C 225      13.954   7.464  72.667  1.00 53.35           N  
ATOM   2841  CA  GLN C 225      14.295   8.278  73.827  1.00 53.76           C  
ATOM   2842  C   GLN C 225      15.863   8.161  74.098  1.00 51.71           C  
ATOM   2843  O   GLN C 225      16.507   9.186  74.352  1.00 50.14           O  
ATOM   2844  CB  GLN C 225      13.530   7.904  75.094  1.00 58.83           C  
ATOM   2845  CG  GLN C 225      12.080   8.377  75.022  1.00 63.60           C  
ATOM   2846  CD  GLN C 225      11.403   8.426  76.373  1.00 69.13           C  
ATOM   2847  NE2 GLN C 225      11.415   7.438  77.128  1.00 70.18           N  
ATOM   2848  OE1 GLN C 225      10.756   9.559  76.676  1.00 71.90           O  
ATOM   2849  H   GLN C 225      13.376   6.644  72.783  1.00 53.35           H  
ATOM   2850  HA  GLN C 225      14.113   9.330  73.569  1.00 53.76           H  
ATOM   2851  HB2 GLN C 225      13.571   6.821  75.263  1.00 58.83           H  
ATOM   2852  HB3 GLN C 225      14.018   8.368  75.961  1.00 58.83           H  
ATOM   2853  HG2 GLN C 225      11.498   7.730  74.361  1.00 63.60           H  
ATOM   2854  HG3 GLN C 225      12.037   9.389  74.602  1.00 63.60           H  
ATOM   2855 HE21 GLN C 225      11.917   6.603  76.859  1.00 70.18           H  
ATOM   2856 HE22 GLN C 225      10.925   7.470  78.010  1.00 70.18           H  
ATOM   2857  N   LYS C 226      16.416   6.977  73.829  1.00 51.00           N  
ATOM   2858  CA  LYS C 226      17.823   6.606  73.987  1.00 49.51           C  
ATOM   2859  C   LYS C 226      18.608   7.437  72.944  1.00 47.03           C  
ATOM   2860  O   LYS C 226      19.759   7.824  73.192  1.00 45.47           O  
ATOM   2861  CB  LYS C 226      18.028   5.095  73.758  1.00  0.00           C  
ATOM   2862  CG  LYS C 226      19.468   4.712  73.387  1.00  0.00           C  
ATOM   2863  CD  LYS C 226      19.658   3.296  72.842  1.00  0.00           C  
ATOM   2864  CE  LYS C 226      18.886   2.907  71.581  1.00  0.00           C  
ATOM   2865  NZ  LYS C 226      18.733   4.007  70.608  1.00  0.00           N1+
ATOM   2866  H   LYS C 226      16.236   7.908  74.212  1.00 51.00           H  
ATOM   2867  HA  LYS C 226      18.158   6.914  74.985  1.00 49.51           H  
ATOM   2868  HB2 LYS C 226      17.343   4.747  72.985  1.00  0.00           H  
ATOM   2869  HB3 LYS C 226      17.729   4.555  74.665  1.00  0.00           H  
ATOM   2870  HG2 LYS C 226      20.103   4.838  74.273  1.00  0.00           H  
ATOM   2871  HG3 LYS C 226      19.873   5.383  72.628  1.00  0.00           H  
ATOM   2872  HD2 LYS C 226      19.426   2.569  73.629  1.00  0.00           H  
ATOM   2873  HD3 LYS C 226      20.728   3.172  72.630  1.00  0.00           H  
ATOM   2874  HE2 LYS C 226      17.889   2.551  71.833  1.00  0.00           H  
ATOM   2875  HE3 LYS C 226      19.409   2.099  71.061  1.00  0.00           H  
ATOM   2876  HZ1 LYS C 226      17.920   4.620  70.825  1.00  0.00           H  
ATOM   2877  HZ2 LYS C 226      19.552   4.607  70.475  1.00  0.00           H  
ATOM   2878  HZ3 LYS C 226      18.490   3.636  69.676  1.00  0.00           H  
ATOM   2879  N   TYR C 227      18.035   7.549  71.741  1.00 46.01           N  
ATOM   2880  CA  TYR C 227      18.679   8.254  70.630  1.00 44.04           C  
ATOM   2881  C   TYR C 227      18.653   9.764  70.925  1.00 42.56           C  
ATOM   2882  O   TYR C 227      19.686  10.437  70.813  1.00 42.27           O  
ATOM   2883  CB  TYR C 227      17.991   7.929  69.297  1.00 44.30           C  
ATOM   2884  CG  TYR C 227      18.699   8.506  68.100  1.00 43.24           C  
ATOM   2885  CD1 TYR C 227      18.262   9.699  67.522  1.00 42.18           C  
ATOM   2886  CD2 TYR C 227      19.804   7.871  67.537  1.00 43.54           C  
ATOM   2887  CE1 TYR C 227      18.923  10.254  66.440  1.00 41.15           C  
ATOM   2888  CE2 TYR C 227      20.466   8.412  66.453  1.00 42.40           C  
ATOM   2889  CZ  TYR C 227      20.024   9.599  65.910  1.00 41.41           C  
ATOM   2890  OH  TYR C 227      20.719  10.127  64.859  1.00 41.34           O  
ATOM   2891  H   TYR C 227      17.126   7.129  71.610  1.00 46.01           H  
ATOM   2892  HA  TYR C 227      19.727   7.941  70.605  1.00 44.04           H  
ATOM   2893  HB2 TYR C 227      17.929   6.840  69.173  1.00 44.30           H  
ATOM   2894  HB3 TYR C 227      16.950   8.276  69.305  1.00 44.30           H  
ATOM   2895  HD1 TYR C 227      17.393  10.198  67.926  1.00 42.18           H  
ATOM   2896  HD2 TYR C 227      20.150   6.938  67.957  1.00 43.54           H  
ATOM   2897  HE1 TYR C 227      18.585  11.187  66.014  1.00 41.15           H  
ATOM   2898  HE2 TYR C 227      21.325   7.909  66.034  1.00 42.40           H  
ATOM   2899  HH  TYR C 227      20.157  10.839  64.445  1.00 41.34           H  
ATOM   2900  N   GLN C 228      17.469  10.289  71.239  1.00 41.38           N  
ATOM   2901  CA  GLN C 228      17.287  11.728  71.383  1.00 39.78           C  
ATOM   2902  C   GLN C 228      18.165  12.257  72.542  1.00 39.90           C  
ATOM   2903  O   GLN C 228      19.064  13.064  72.293  1.00 39.20           O  
ATOM   2904  CB  GLN C 228      15.817  12.093  71.564  1.00 39.47           C  
ATOM   2905  CG  GLN C 228      15.574  13.557  71.206  1.00 38.35           C  
ATOM   2906  CD  GLN C 228      14.142  13.928  71.483  1.00 38.76           C  
ATOM   2907  NE2 GLN C 228      13.247  13.647  70.671  1.00 38.24           N  
ATOM   2908  OE1 GLN C 228      13.896  14.547  72.643  1.00 39.42           O  
ATOM   2909  H   GLN C 228      16.669   9.678  71.320  1.00 41.38           H  
ATOM   2910  HA  GLN C 228      17.664  12.176  70.455  1.00 39.78           H  
ATOM   2911  HB2 GLN C 228      15.193  11.471  70.910  1.00 39.47           H  
ATOM   2912  HB3 GLN C 228      15.485  11.890  72.590  1.00 39.47           H  
ATOM   2913  HG2 GLN C 228      15.794  13.738  70.147  1.00 38.35           H  
ATOM   2914  HG3 GLN C 228      16.221  14.221  71.791  1.00 38.35           H  
ATOM   2915 HE21 GLN C 228      13.479  13.179  69.806  1.00 38.24           H  
ATOM   2916 HE22 GLN C 228      12.287  13.886  70.874  1.00 38.24           H  
ATOM   2917  N   LYS C 229      18.068  11.599  73.702  1.00 40.47           N  
ATOM   2918  CA  LYS C 229      18.554  12.157  74.962  1.00 40.33           C  
ATOM   2919  C   LYS C 229      20.103  12.141  74.979  1.00 39.69           C  
ATOM   2920  O   LYS C 229      20.722  13.043  75.564  1.00 39.42           O  
ATOM   2921  CB  LYS C 229      17.984  11.409  76.174  1.00  0.00           C  
ATOM   2922  CG  LYS C 229      18.661  11.711  77.518  1.00  0.00           C  
ATOM   2923  CD  LYS C 229      18.682  13.188  77.923  1.00  0.00           C  
ATOM   2924  CE  LYS C 229      19.713  13.412  79.022  1.00  0.00           C  
ATOM   2925  NZ  LYS C 229      19.828  14.849  79.313  1.00  0.00           N1+
ATOM   2926  H   LYS C 229      17.837  10.608  73.628  1.00 40.47           H  
ATOM   2927  HA  LYS C 229      18.245  13.210  74.981  1.00 40.33           H  
ATOM   2928  HB2 LYS C 229      18.078  10.329  76.009  1.00  0.00           H  
ATOM   2929  HB3 LYS C 229      16.909  11.616  76.249  1.00  0.00           H  
ATOM   2930  HG2 LYS C 229      19.684  11.315  77.489  1.00  0.00           H  
ATOM   2931  HG3 LYS C 229      18.148  11.139  78.302  1.00  0.00           H  
ATOM   2932  HD2 LYS C 229      17.685  13.484  78.270  1.00  0.00           H  
ATOM   2933  HD3 LYS C 229      18.917  13.837  77.075  1.00  0.00           H  
ATOM   2934  HE2 LYS C 229      20.712  13.069  78.735  1.00  0.00           H  
ATOM   2935  HE3 LYS C 229      19.412  12.920  79.952  1.00  0.00           H  
ATOM   2936  HZ1 LYS C 229      20.374  15.367  78.589  1.00  0.00           H  
ATOM   2937  HZ2 LYS C 229      18.933  15.336  79.405  1.00  0.00           H  
ATOM   2938  HZ3 LYS C 229      20.374  15.014  80.164  1.00  0.00           H  
ATOM   2939  N   ARG C 230      20.695  11.189  74.248  1.00 39.28           N  
ATOM   2940  CA  ARG C 230      22.146  11.011  74.329  1.00 39.14           C  
ATOM   2941  C   ARG C 230      22.819  12.004  73.355  1.00 38.13           C  
ATOM   2942  O   ARG C 230      23.989  12.344  73.505  1.00 38.39           O  
ATOM   2943  CB  ARG C 230      22.579   9.593  73.936  1.00  0.00           C  
ATOM   2944  CG  ARG C 230      22.677   8.665  75.150  1.00  0.00           C  
ATOM   2945  CD  ARG C 230      22.949   7.211  74.763  1.00  0.00           C  
ATOM   2946  NE  ARG C 230      24.152   7.067  73.928  1.00  0.00           N  
ATOM   2947  CZ  ARG C 230      24.422   5.980  73.183  1.00  0.00           C  
ATOM   2948  NH1 ARG C 230      25.436   6.022  72.309  1.00  0.00           N  
ATOM   2949  NH2 ARG C 230      23.704   4.850  73.294  1.00  0.00           N1+
ATOM   2950  H   ARG C 230      20.258  10.697  73.468  1.00 39.28           H  
ATOM   2951  HA  ARG C 230      22.489  11.271  75.338  1.00 39.14           H  
ATOM   2952  HB2 ARG C 230      21.895   9.174  73.190  1.00  0.00           H  
ATOM   2953  HB3 ARG C 230      23.564   9.631  73.453  1.00  0.00           H  
ATOM   2954  HG2 ARG C 230      23.483   9.019  75.805  1.00  0.00           H  
ATOM   2955  HG3 ARG C 230      21.746   8.706  75.729  1.00  0.00           H  
ATOM   2956  HD2 ARG C 230      23.093   6.615  75.669  1.00  0.00           H  
ATOM   2957  HD3 ARG C 230      22.089   6.824  74.207  1.00  0.00           H  
ATOM   2958  HE  ARG C 230      24.727   7.887  73.801  1.00  0.00           H  
ATOM   2959 HH11 ARG C 230      25.985   6.865  72.213  1.00  0.00           H  
ATOM   2960 HH12 ARG C 230      25.653   5.212  71.746  1.00  0.00           H  
ATOM   2961 HH21 ARG C 230      23.932   4.049  72.721  1.00  0.00           H  
ATOM   2962 HH22 ARG C 230      22.936   4.803  73.948  1.00  0.00           H  
ATOM   2963  N   LYS C 231      22.120  12.306  72.265  1.00 37.23           N  
ATOM   2964  CA  LYS C 231      22.669  13.052  71.142  1.00 36.27           C  
ATOM   2965  C   LYS C 231      22.326  14.541  71.320  1.00 35.33           C  
ATOM   2966  O   LYS C 231      23.174  15.404  71.098  1.00 35.22           O  
ATOM   2967  CB  LYS C 231      22.133  12.461  69.836  1.00 35.70           C  
ATOM   2968  CG  LYS C 231      23.015  12.787  68.629  1.00 34.35           C  
ATOM   2969  CD  LYS C 231      22.546  12.016  67.391  1.00 34.84           C  
ATOM   2970  CE  LYS C 231      23.644  11.930  66.345  1.00 34.67           C  
ATOM   2971  NZ  LYS C 231      23.124  11.289  65.131  1.00 35.17           N1+
ATOM   2972  H   LYS C 231      21.153  12.021  72.201  1.00 37.23           H  
ATOM   2973  HA  LYS C 231      23.758  12.972  71.170  1.00 36.27           H  
ATOM   2974  HB2 LYS C 231      22.097  11.368  69.938  1.00 35.70           H  
ATOM   2975  HB3 LYS C 231      21.105  12.786  69.649  1.00 35.70           H  
ATOM   2976  HG2 LYS C 231      23.000  13.864  68.424  1.00 34.35           H  
ATOM   2977  HG3 LYS C 231      24.053  12.519  68.855  1.00 34.35           H  
ATOM   2978  HD2 LYS C 231      21.655  12.499  66.974  1.00 34.84           H  
ATOM   2979  HD3 LYS C 231      22.253  10.998  67.674  1.00 34.84           H  
ATOM   2980  HE2 LYS C 231      24.476  11.312  66.698  1.00 34.67           H  
ATOM   2981  HE3 LYS C 231      24.023  12.914  66.053  1.00 34.67           H  
ATOM   2982  HZ1 LYS C 231      22.424  10.548  65.304  1.00 35.17           H  
ATOM   2983  HZ2 LYS C 231      22.575  11.973  64.545  1.00 35.17           H  
ATOM   2984  HZ3 LYS C 231      23.839  10.925  64.502  1.00 35.17           H  
ATOM   2985  N   PHE C 232      21.069  14.831  71.631  1.00 34.94           N  
ATOM   2986  CA  PHE C 232      20.515  16.186  71.674  1.00 34.31           C  
ATOM   2987  C   PHE C 232      20.305  16.631  73.138  1.00 34.67           C  
ATOM   2988  O   PHE C 232      19.268  17.178  73.502  1.00 34.81           O  
ATOM   2989  CB  PHE C 232      19.218  16.299  70.849  1.00 34.13           C  
ATOM   2990  CG  PHE C 232      19.466  16.090  69.369  1.00 34.11           C  
ATOM   2991  CD1 PHE C 232      20.016  17.108  68.602  1.00 33.60           C  
ATOM   2992  CD2 PHE C 232      19.258  14.847  68.790  1.00 34.69           C  
ATOM   2993  CE1 PHE C 232      20.346  16.897  67.280  1.00 33.66           C  
ATOM   2994  CE2 PHE C 232      19.587  14.621  67.462  1.00 34.72           C  
ATOM   2995  CZ  PHE C 232      20.138  15.649  66.709  1.00 34.34           C  
ATOM   2996  H   PHE C 232      20.436  14.081  71.867  1.00 34.94           H  
ATOM   2997  HA  PHE C 232      21.256  16.881  71.263  1.00 34.31           H  
ATOM   2998  HB2 PHE C 232      18.469  15.582  71.208  1.00 34.13           H  
ATOM   2999  HB3 PHE C 232      18.766  17.290  70.983  1.00 34.13           H  
ATOM   3000  HD1 PHE C 232      20.187  18.078  69.047  1.00 33.60           H  
ATOM   3001  HD2 PHE C 232      18.836  14.046  69.380  1.00 34.69           H  
ATOM   3002  HE1 PHE C 232      20.766  17.699  66.691  1.00 33.66           H  
ATOM   3003  HE2 PHE C 232      19.416  13.652  67.017  1.00 34.72           H  
ATOM   3004  HZ  PHE C 232      20.405  15.478  65.677  1.00 34.34           H  
ATOM   3005  N   HIS C 233      21.369  16.507  73.918  1.00 34.78           N  
ATOM   3006  CA  HIS C 233      21.380  16.961  75.314  1.00 35.22           C  
ATOM   3007  C   HIS C 233      21.617  18.491  75.331  1.00 35.61           C  
ATOM   3008  O   HIS C 233      20.781  19.239  75.852  1.00 36.17           O  
ATOM   3009  CB  HIS C 233      22.402  16.199  76.168  1.00 35.34           C  
ATOM   3010  CG  HIS C 233      22.531  16.734  77.553  1.00 35.51           C  
ATOM   3011  CD2 HIS C 233      23.522  17.422  78.110  1.00 35.99           C  
ATOM   3012  ND1 HIS C 233      21.510  16.678  78.494  1.00 36.10           N  
ATOM   3013  NE2 HIS C 233      23.171  17.781  79.361  1.00 36.72           N  
ATOM   3014  CE1 HIS C 233      21.937  17.325  79.589  1.00 36.70           C  
ATOM   3015  H   HIS C 233      22.210  16.091  73.544  1.00 34.78           H  
ATOM   3016  HA  HIS C 233      20.377  16.793  75.729  1.00 35.22           H  
ATOM   3017  HB2 HIS C 233      23.386  16.211  75.686  1.00 35.34           H  
ATOM   3018  HB3 HIS C 233      22.114  15.144  76.226  1.00 35.34           H  
ATOM   3019  HD2 HIS C 233      24.463  17.656  77.635  1.00 35.99           H  
ATOM   3020  HE2 HIS C 233      23.781  18.338  80.056  1.00 36.72           H  
ATOM   3021  HE1 HIS C 233      21.413  17.448  80.443  1.00 36.70           H  
ATOM   3022  N   CYS C 234      22.734  18.934  74.758  1.00 36.03           N  
ATOM   3023  CA  CYS C 234      23.138  20.347  74.845  1.00 36.17           C  
ATOM   3024  C   CYS C 234      22.259  21.277  73.984  1.00 35.66           C  
ATOM   3025  O   CYS C 234      22.325  22.507  74.103  1.00 36.23           O  
ATOM   3026  CB  CYS C 234      24.613  20.585  74.509  1.00 36.99           C  
ATOM   3027  SG  CYS C 234      25.691  19.841  75.784  1.00 39.00           S  
ATOM   3028  H   CYS C 234      23.326  18.278  74.268  1.00 36.03           H  
ATOM   3029  HA  CYS C 234      22.946  20.663  75.879  1.00 36.17           H  
ATOM   3030  HB2 CYS C 234      24.840  21.655  74.467  1.00 36.99           H  
ATOM   3031  HB3 CYS C 234      24.868  20.150  73.537  1.00 36.99           H  
ATOM   3032  HG  CYS C 234      25.360  18.572  75.484  1.00 39.00           H  
ATOM   3033  N   ALA C 235      21.417  20.676  73.137  1.00 34.34           N  
ATOM   3034  CA  ALA C 235      20.400  21.418  72.397  1.00 33.61           C  
ATOM   3035  C   ALA C 235      19.376  22.084  73.349  1.00 34.33           C  
ATOM   3036  O   ALA C 235      18.747  23.081  73.011  1.00 34.50           O  
ATOM   3037  CB  ALA C 235      19.645  20.473  71.470  1.00 33.27           C  
ATOM   3038  H   ALA C 235      21.508  19.684  72.970  1.00 34.34           H  
ATOM   3039  HA  ALA C 235      20.899  22.212  71.828  1.00 33.61           H  
ATOM   3040  HB1 ALA C 235      20.303  20.079  70.691  1.00 33.27           H  
ATOM   3041  HB2 ALA C 235      19.239  19.618  72.023  1.00 33.27           H  
ATOM   3042  HB3 ALA C 235      18.801  20.974  70.992  1.00 33.27           H  
ATOM   3043  N   ASN C 236      19.156  21.445  74.492  1.00 34.71           N  
ATOM   3044  CA  ASN C 236      18.126  21.841  75.457  1.00 35.41           C  
ATOM   3045  C   ASN C 236      18.636  22.902  76.462  1.00 35.16           C  
ATOM   3046  O   ASN C 236      17.896  23.290  77.368  1.00 35.42           O  
ATOM   3047  CB  ASN C 236      17.614  20.633  76.241  1.00 37.12           C  
ATOM   3048  CG  ASN C 236      16.121  20.722  76.471  1.00 38.50           C  
ATOM   3049  OD1 ASN C 236      15.355  19.888  75.972  1.00 38.29           O  
ATOM   3050  ND2 ASN C 236      15.692  21.719  77.263  1.00 39.63           N  
ATOM   3051  H   ASN C 236      19.734  20.652  74.730  1.00 34.71           H  
ATOM   3052  HA  ASN C 236      17.313  22.317  74.893  1.00 35.41           H  
ATOM   3053  HB2 ASN C 236      18.115  20.524  77.211  1.00 37.12           H  
ATOM   3054  HB3 ASN C 236      17.793  19.705  75.684  1.00 37.12           H  
ATOM   3055 HD21 ASN C 236      16.354  22.377  77.649  1.00 39.63           H  
ATOM   3056 HD22 ASN C 236      14.708  21.810  77.472  1.00 39.63           H  
ATOM   3057  N   LEU C 237      19.869  23.372  76.237  1.00 34.34           N  
ATOM   3058  CA  LEU C 237      20.496  24.452  76.997  1.00 34.36           C  
ATOM   3059  C   LEU C 237      20.526  25.726  76.103  1.00 34.00           C  
ATOM   3060  O   LEU C 237      21.390  26.595  76.256  1.00 34.33           O  
ATOM   3061  CB  LEU C 237      21.902  24.058  77.481  1.00 34.38           C  
ATOM   3062  CG  LEU C 237      21.979  23.159  78.735  1.00 35.28           C  
ATOM   3063  CD1 LEU C 237      21.460  23.870  79.986  1.00 36.55           C  
ATOM   3064  CD2 LEU C 237      21.292  21.806  78.573  1.00 35.49           C  
ATOM   3065  H   LEU C 237      20.388  22.976  75.466  1.00 34.34           H  
ATOM   3066  HA  LEU C 237      19.857  24.712  77.848  1.00 34.36           H  
ATOM   3067  HB2 LEU C 237      22.441  23.563  76.663  1.00 34.38           H  
ATOM   3068  HB3 LEU C 237      22.481  24.963  77.705  1.00 34.38           H  
ATOM   3069  HG  LEU C 237      23.047  22.958  78.901  1.00 35.28           H  
ATOM   3070 HD11 LEU C 237      21.950  24.840  80.117  1.00 36.55           H  
ATOM   3071 HD12 LEU C 237      20.379  24.035  79.943  1.00 36.55           H  
ATOM   3072 HD13 LEU C 237      21.666  23.271  80.880  1.00 36.55           H  
ATOM   3073 HD21 LEU C 237      20.203  21.896  78.588  1.00 35.49           H  
ATOM   3074 HD22 LEU C 237      21.589  21.323  77.639  1.00 35.49           H  
ATOM   3075 HD23 LEU C 237      21.572  21.137  79.395  1.00 35.49           H  
ATOM   3076  N   THR C 238      19.505  25.851  75.262  1.00 33.15           N  
ATOM   3077  CA  THR C 238      19.342  26.972  74.344  1.00 32.51           C  
ATOM   3078  C   THR C 238      17.841  27.320  74.251  1.00 32.79           C  
ATOM   3079  O   THR C 238      16.980  26.529  74.583  1.00 33.05           O  
ATOM   3080  CB  THR C 238      19.904  26.678  72.935  1.00 31.36           C  
ATOM   3081  OG1 THR C 238      19.083  25.756  72.203  1.00 30.45           O  
ATOM   3082  CG2 THR C 238      21.337  26.158  72.930  1.00 31.04           C  
ATOM   3083  H   THR C 238      18.794  25.133  75.256  1.00 33.15           H  
ATOM   3084  HA  THR C 238      19.867  27.838  74.764  1.00 32.51           H  
ATOM   3085  HB  THR C 238      19.886  27.610  72.362  1.00 31.36           H  
ATOM   3086 HG21 THR C 238      22.007  26.830  73.473  1.00 31.04           H  
ATOM   3087 HG22 THR C 238      21.401  25.155  73.364  1.00 31.04           H  
ATOM   3088 HG23 THR C 238      21.702  26.067  71.901  1.00 31.04           H  
ATOM   3089  HG1 THR C 238      19.023  24.915  72.717  1.00 30.45           H  
ATOM   3090  N   SER C 239      17.552  28.500  73.746  1.00 33.37           N  
ATOM   3091  CA  SER C 239      16.199  29.056  73.614  1.00 34.52           C  
ATOM   3092  C   SER C 239      15.581  28.766  72.230  1.00 34.15           C  
ATOM   3093  O   SER C 239      14.972  29.633  71.611  1.00 35.12           O  
ATOM   3094  CB  SER C 239      16.251  30.571  73.862  1.00 35.26           C  
ATOM   3095  OG  SER C 239      17.249  31.184  73.034  1.00 34.96           O  
ATOM   3096  H   SER C 239      18.295  29.091  73.403  1.00 33.37           H  
ATOM   3097  HA  SER C 239      15.543  28.589  74.358  1.00 34.52           H  
ATOM   3098  HB2 SER C 239      16.540  30.767  74.900  1.00 35.26           H  
ATOM   3099  HB3 SER C 239      15.290  31.064  73.683  1.00 35.26           H  
ATOM   3100  HG  SER C 239      16.895  31.172  72.119  1.00 34.96           H  
ATOM   3101  N   TRP C 240      15.718  27.522  71.774  1.00 33.44           N  
ATOM   3102  CA  TRP C 240      15.136  27.040  70.515  1.00 33.55           C  
ATOM   3103  C   TRP C 240      14.651  25.586  70.715  1.00 33.70           C  
ATOM   3104  O   TRP C 240      15.130  24.897  71.623  1.00 33.97           O  
ATOM   3105  CB  TRP C 240      16.152  27.092  69.359  1.00 33.06           C  
ATOM   3106  CG  TRP C 240      16.349  28.473  68.817  1.00 34.35           C  
ATOM   3107  CD1 TRP C 240      15.508  29.177  67.936  1.00 35.25           C  
ATOM   3108  CD2 TRP C 240      17.415  29.407  69.130  1.00 34.74           C  
ATOM   3109  NE1 TRP C 240      15.993  30.441  67.680  1.00 35.44           N  
ATOM   3110  CE2 TRP C 240      17.122  30.649  68.356  1.00 35.17           C  
ATOM   3111  CE3 TRP C 240      18.541  29.356  69.926  1.00 34.62           C  
ATOM   3112  CZ2 TRP C 240      17.935  31.743  68.398  1.00 35.63           C  
ATOM   3113  CZ3 TRP C 240      19.354  30.485  69.968  1.00 35.39           C  
ATOM   3114  CH2 TRP C 240      19.060  31.648  69.214  1.00 36.03           C  
ATOM   3115  H   TRP C 240      16.291  26.867  72.287  1.00 33.44           H  
ATOM   3116  HA  TRP C 240      14.266  27.669  70.300  1.00 33.55           H  
ATOM   3117  HB2 TRP C 240      17.115  26.687  69.694  1.00 33.06           H  
ATOM   3118  HB3 TRP C 240      15.835  26.448  68.530  1.00 33.06           H  
ATOM   3119  HD1 TRP C 240      14.597  28.778  67.515  1.00 35.25           H  
ATOM   3120  HE1 TRP C 240      15.556  31.114  67.066  1.00 35.44           H  
ATOM   3121  HE3 TRP C 240      18.783  28.471  70.496  1.00 34.62           H  
ATOM   3122  HZ2 TRP C 240      17.720  32.635  67.828  1.00 35.63           H  
ATOM   3123  HZ3 TRP C 240      20.235  30.474  70.593  1.00 35.39           H  
ATOM   3124  HH2 TRP C 240      19.731  32.492  69.275  1.00 36.03           H  
ATOM   3125  N   PRO C 241      13.723  25.101  69.870  1.00 33.69           N  
ATOM   3126  CA  PRO C 241      13.200  23.749  70.052  1.00 34.37           C  
ATOM   3127  C   PRO C 241      14.277  22.667  69.813  1.00 34.18           C  
ATOM   3128  O   PRO C 241      15.051  22.722  68.850  1.00 33.80           O  
ATOM   3129  CB  PRO C 241      12.093  23.603  69.002  1.00 35.13           C  
ATOM   3130  CG  PRO C 241      11.749  25.036  68.617  1.00 34.91           C  
ATOM   3131  CD  PRO C 241      13.077  25.760  68.745  1.00 33.82           C  
ATOM   3132  HA  PRO C 241      12.793  23.676  71.067  1.00 34.37           H  
ATOM   3133  HB2 PRO C 241      12.439  23.054  68.118  1.00 35.13           H  
ATOM   3134  HB3 PRO C 241      11.226  23.070  69.402  1.00 35.13           H  
ATOM   3135  HG2 PRO C 241      11.028  25.445  69.335  1.00 34.91           H  
ATOM   3136  HG3 PRO C 241      11.318  25.116  67.615  1.00 34.91           H  
ATOM   3137  HD2 PRO C 241      12.950  26.832  68.898  1.00 33.82           H  
ATOM   3138  HD3 PRO C 241      13.702  25.594  67.862  1.00 33.82           H  
ATOM   3139  N   ARG C 242      14.277  21.673  70.711  1.00 34.85           N  
ATOM   3140  CA  ARG C 242      15.240  20.564  70.677  1.00 34.32           C  
ATOM   3141  C   ARG C 242      15.291  19.876  69.288  1.00 33.57           C  
ATOM   3142  O   ARG C 242      16.340  19.426  68.843  1.00 32.75           O  
ATOM   3143  CB  ARG C 242      14.845  19.536  71.752  1.00 35.85           C  
ATOM   3144  CG  ARG C 242      15.931  18.495  72.048  1.00 37.46           C  
ATOM   3145  CD  ARG C 242      15.391  17.354  72.915  1.00 39.18           C  
ATOM   3146  NE  ARG C 242      15.013  17.813  74.260  1.00 40.10           N  
ATOM   3147  CZ  ARG C 242      14.282  17.128  75.137  1.00 41.38           C  
ATOM   3148  NH1 ARG C 242      13.834  15.904  74.831  1.00 41.20           N  
ATOM   3149  NH2 ARG C 242      14.003  17.670  76.327  1.00 42.34           N1+
ATOM   3150  H   ARG C 242      13.684  21.764  71.523  1.00 34.85           H  
ATOM   3151  HA  ARG C 242      16.226  20.995  70.885  1.00 34.32           H  
ATOM   3152  HB2 ARG C 242      14.609  20.061  72.687  1.00 35.85           H  
ATOM   3153  HB3 ARG C 242      13.921  19.028  71.446  1.00 35.85           H  
ATOM   3154  HG2 ARG C 242      16.778  18.980  72.548  1.00 37.46           H  
ATOM   3155  HG3 ARG C 242      16.304  18.061  71.115  1.00 37.46           H  
ATOM   3156  HD2 ARG C 242      16.159  16.583  73.026  1.00 39.18           H  
ATOM   3157  HD3 ARG C 242      14.508  16.941  72.422  1.00 39.18           H  
ATOM   3158  HE  ARG C 242      15.351  18.724  74.536  1.00 40.10           H  
ATOM   3159 HH11 ARG C 242      14.048  15.498  73.931  1.00 41.20           H  
ATOM   3160 HH12 ARG C 242      13.283  15.386  75.501  1.00 41.20           H  
ATOM   3161 HH21 ARG C 242      14.346  18.592  76.555  1.00 42.34           H  
ATOM   3162 HH22 ARG C 242      13.449  17.157  76.998  1.00 42.34           H  
ATOM   3163  N   TRP C 243      14.117  19.746  68.667  1.00 33.89           N  
ATOM   3164  CA  TRP C 243      13.942  18.998  67.418  1.00 33.29           C  
ATOM   3165  C   TRP C 243      14.355  19.794  66.160  1.00 32.33           C  
ATOM   3166  O   TRP C 243      14.404  19.246  65.058  1.00 32.10           O  
ATOM   3167  CB  TRP C 243      12.518  18.438  67.250  1.00 34.06           C  
ATOM   3168  CG  TRP C 243      11.415  19.418  67.521  1.00 34.28           C  
ATOM   3169  CD1 TRP C 243      10.652  19.520  68.682  1.00 35.06           C  
ATOM   3170  CD2 TRP C 243      10.885  20.462  66.628  1.00 34.09           C  
ATOM   3171  NE1 TRP C 243       9.724  20.531  68.580  1.00 35.34           N  
ATOM   3172  CE2 TRP C 243       9.809  21.140  67.377  1.00 34.98           C  
ATOM   3173  CE3 TRP C 243      11.193  20.902  65.345  1.00 33.36           C  
ATOM   3174  CZ2 TRP C 243       9.079  22.200  66.837  1.00 35.04           C  
ATOM   3175  CZ3 TRP C 243      10.454  21.977  64.815  1.00 33.80           C  
ATOM   3176  CH2 TRP C 243       9.414  22.604  65.546  1.00 34.49           C  
ATOM   3177  H   TRP C 243      13.312  20.220  69.051  1.00 33.89           H  
ATOM   3178  HA  TRP C 243      14.633  18.148  67.457  1.00 33.29           H  
ATOM   3179  HB2 TRP C 243      12.384  18.018  66.246  1.00 34.06           H  
ATOM   3180  HB3 TRP C 243      12.400  17.597  67.948  1.00 34.06           H  
ATOM   3181  HD1 TRP C 243      10.774  18.888  69.550  1.00 35.06           H  
ATOM   3182  HE1 TRP C 243       9.069  20.784  69.306  1.00 35.34           H  
ATOM   3183  HE3 TRP C 243      11.978  20.433  64.771  1.00 33.36           H  
ATOM   3184  HZ2 TRP C 243       8.291  22.685  67.394  1.00 35.04           H  
ATOM   3185  HZ3 TRP C 243      10.686  22.333  63.823  1.00 33.80           H  
ATOM   3186  HH2 TRP C 243       8.868  23.416  65.090  1.00 34.49           H  
ATOM   3187  N   LEU C 244      14.580  21.096  66.324  1.00 31.86           N  
ATOM   3188  CA  LEU C 244      14.972  21.968  65.205  1.00 31.13           C  
ATOM   3189  C   LEU C 244      16.441  21.662  64.834  1.00 30.39           C  
ATOM   3190  O   LEU C 244      16.873  21.825  63.687  1.00 29.66           O  
ATOM   3191  CB  LEU C 244      14.797  23.442  65.599  1.00 30.77           C  
ATOM   3192  CG  LEU C 244      14.972  24.454  64.450  1.00 30.21           C  
ATOM   3193  CD1 LEU C 244      13.927  24.270  63.349  1.00 30.56           C  
ATOM   3194  CD2 LEU C 244      14.890  25.881  65.001  1.00 30.98           C  
ATOM   3195  H   LEU C 244      14.447  21.517  67.232  1.00 31.86           H  
ATOM   3196  HA  LEU C 244      14.345  21.699  64.349  1.00 31.13           H  
ATOM   3197  HB2 LEU C 244      13.800  23.577  66.039  1.00 30.77           H  
ATOM   3198  HB3 LEU C 244      15.517  23.687  66.392  1.00 30.77           H  
ATOM   3199  HG  LEU C 244      15.967  24.330  64.007  1.00 30.21           H  
ATOM   3200 HD11 LEU C 244      14.038  23.304  62.850  1.00 30.56           H  
ATOM   3201 HD12 LEU C 244      12.910  24.330  63.753  1.00 30.56           H  
ATOM   3202 HD13 LEU C 244      14.032  25.045  62.582  1.00 30.56           H  
ATOM   3203 HD21 LEU C 244      13.903  26.086  65.428  1.00 30.98           H  
ATOM   3204 HD22 LEU C 244      15.641  26.042  65.782  1.00 30.98           H  
ATOM   3205 HD23 LEU C 244      15.073  26.614  64.208  1.00 30.98           H  
ATOM   3206  N   TYR C 245      17.200  21.283  65.850  1.00 30.33           N  
ATOM   3207  CA  TYR C 245      18.617  20.975  65.695  1.00 30.20           C  
ATOM   3208  C   TYR C 245      18.792  19.633  64.954  1.00 30.78           C  
ATOM   3209  O   TYR C 245      19.879  19.344  64.415  1.00 31.21           O  
ATOM   3210  CB  TYR C 245      19.337  20.872  67.045  1.00 30.09           C  
ATOM   3211  CG  TYR C 245      19.466  22.200  67.746  1.00 29.98           C  
ATOM   3212  CD1 TYR C 245      20.520  23.069  67.458  1.00 29.91           C  
ATOM   3213  CD2 TYR C 245      18.537  22.591  68.714  1.00 30.31           C  
ATOM   3214  CE1 TYR C 245      20.653  24.287  68.105  1.00 30.04           C  
ATOM   3215  CE2 TYR C 245      18.661  23.810  69.375  1.00 30.54           C  
ATOM   3216  CZ  TYR C 245      19.727  24.654  69.069  1.00 30.41           C  
ATOM   3217  OH  TYR C 245      19.896  25.843  69.707  1.00 30.39           O  
ATOM   3218  H   TYR C 245      16.794  21.211  66.772  1.00 30.33           H  
ATOM   3219  HA  TYR C 245      19.065  21.753  65.064  1.00 30.20           H  
ATOM   3220  HB2 TYR C 245      18.819  20.160  67.701  1.00 30.09           H  
ATOM   3221  HB3 TYR C 245      20.343  20.455  66.912  1.00 30.09           H  
ATOM   3222  HD1 TYR C 245      21.250  22.784  66.714  1.00 29.91           H  
ATOM   3223  HD2 TYR C 245      17.711  21.938  68.954  1.00 30.31           H  
ATOM   3224  HE1 TYR C 245      21.473  24.947  67.859  1.00 30.04           H  
ATOM   3225  HE2 TYR C 245      17.935  24.100  70.120  1.00 30.54           H  
ATOM   3226  HH  TYR C 245      19.403  25.793  70.557  1.00 30.39           H  
ATOM   3227  N   SER C 246      17.754  18.803  64.988  1.00 31.31           N  
ATOM   3228  CA  SER C 246      17.747  17.439  64.460  1.00 31.54           C  
ATOM   3229  C   SER C 246      17.537  17.365  62.932  1.00 31.47           C  
ATOM   3230  O   SER C 246      17.574  16.285  62.350  1.00 32.30           O  
ATOM   3231  CB  SER C 246      16.693  16.568  65.153  1.00 32.16           C  
ATOM   3232  OG  SER C 246      16.637  16.805  66.562  1.00 32.76           O  
ATOM   3233  H   SER C 246      16.893  19.124  65.409  1.00 31.31           H  
ATOM   3234  HA  SER C 246      18.744  17.030  64.651  1.00 31.54           H  
ATOM   3235  HB2 SER C 246      16.904  15.507  64.990  1.00 32.16           H  
ATOM   3236  HB3 SER C 246      15.694  16.772  64.752  1.00 32.16           H  
ATOM   3237  HG  SER C 246      17.519  16.608  66.930  1.00 32.76           H  
ATOM   3238  N   LEU C 247      17.439  18.534  62.300  1.00 31.16           N  
ATOM   3239  CA  LEU C 247      17.394  18.656  60.843  1.00 30.72           C  
ATOM   3240  C   LEU C 247      18.830  18.721  60.248  1.00 30.46           C  
ATOM   3241  O   LEU C 247      19.037  18.886  59.055  1.00 30.04           O  
ATOM   3242  CB  LEU C 247      16.603  19.896  60.407  1.00 30.25           C  
ATOM   3243  CG  LEU C 247      15.127  19.910  60.852  1.00 30.84           C  
ATOM   3244  CD1 LEU C 247      14.476  21.229  60.431  1.00 30.76           C  
ATOM   3245  CD2 LEU C 247      14.334  18.736  60.275  1.00 31.41           C  
ATOM   3246  H   LEU C 247      17.435  19.384  62.847  1.00 31.16           H  
ATOM   3247  HA  LEU C 247      16.944  17.746  60.434  1.00 30.72           H  
ATOM   3248  HB2 LEU C 247      17.102  20.791  60.803  1.00 30.25           H  
ATOM   3249  HB3 LEU C 247      16.646  19.989  59.314  1.00 30.25           H  
ATOM   3250  HG  LEU C 247      15.080  19.852  61.947  1.00 30.84           H  
ATOM   3251 HD11 LEU C 247      15.018  22.083  60.852  1.00 30.76           H  
ATOM   3252 HD12 LEU C 247      14.466  21.338  59.341  1.00 30.76           H  
ATOM   3253 HD13 LEU C 247      13.441  21.284  60.787  1.00 30.76           H  
ATOM   3254 HD21 LEU C 247      14.411  18.704  59.183  1.00 31.41           H  
ATOM   3255 HD22 LEU C 247      14.691  17.780  60.671  1.00 31.41           H  
ATOM   3256 HD23 LEU C 247      13.274  18.817  60.537  1.00 31.41           H  
ATOM   3257  N   TYR C 248      19.820  18.601  61.138  1.00 31.18           N  
ATOM   3258  CA  TYR C 248      21.249  18.490  60.829  1.00 31.71           C  
ATOM   3259  C   TYR C 248      21.771  17.214  61.546  1.00 32.54           C  
ATOM   3260  O   TYR C 248      22.814  17.208  62.200  1.00 32.81           O  
ATOM   3261  CB  TYR C 248      22.028  19.721  61.309  1.00 31.47           C  
ATOM   3262  CG  TYR C 248      21.778  20.987  60.521  1.00 31.56           C  
ATOM   3263  CD1 TYR C 248      20.639  21.770  60.748  1.00 31.86           C  
ATOM   3264  CD2 TYR C 248      22.679  21.394  59.529  1.00 31.34           C  
ATOM   3265  CE1 TYR C 248      20.406  22.925  60.019  1.00 32.03           C  
ATOM   3266  CE2 TYR C 248      22.453  22.543  58.789  1.00 31.54           C  
ATOM   3267  CZ  TYR C 248      21.318  23.309  59.045  1.00 32.12           C  
ATOM   3268  OH  TYR C 248      21.009  24.378  58.256  1.00 33.02           O  
ATOM   3269  H   TYR C 248      19.590  18.593  62.121  1.00 31.18           H  
ATOM   3270  HA  TYR C 248      21.382  18.345  59.750  1.00 31.71           H  
ATOM   3271  HB2 TYR C 248      21.784  19.907  62.361  1.00 31.47           H  
ATOM   3272  HB3 TYR C 248      23.105  19.519  61.289  1.00 31.47           H  
ATOM   3273  HD1 TYR C 248      19.930  21.468  61.505  1.00 31.86           H  
ATOM   3274  HD2 TYR C 248      23.563  20.803  59.339  1.00 31.34           H  
ATOM   3275  HE1 TYR C 248      19.525  23.521  60.207  1.00 32.03           H  
ATOM   3276  HE2 TYR C 248      23.151  22.843  58.021  1.00 31.54           H  
ATOM   3277  HH  TYR C 248      21.846  24.825  58.025  1.00 33.02           H  
ATOM   3278  N   ASP C 249      21.060  16.117  61.289  1.00 33.64           N  
ATOM   3279  CA  ASP C 249      21.354  14.774  61.783  1.00 34.63           C  
ATOM   3280  C   ASP C 249      21.339  13.832  60.559  1.00 35.48           C  
ATOM   3281  O   ASP C 249      20.728  14.155  59.526  1.00 36.19           O  
ATOM   3282  CB  ASP C 249      20.281  14.321  62.763  1.00 35.55           C  
ATOM   3283  CG  ASP C 249      20.635  12.982  63.339  1.00 36.88           C  
ATOM   3284  OD1 ASP C 249      21.841  12.718  63.574  1.00 37.04           O  
ATOM   3285  OD2 ASP C 249      19.724  12.146  63.529  1.00 38.05           O1-
ATOM   3286  H   ASP C 249      20.279  16.191  60.652  1.00 33.64           H  
ATOM   3287  HA  ASP C 249      22.355  14.768  62.227  1.00 34.63           H  
ATOM   3288  HB2 ASP C 249      19.315  14.247  62.253  1.00 35.55           H  
ATOM   3289  HB3 ASP C 249      20.168  15.046  63.572  1.00 35.55           H  
ATOM   3290  N   ALA C 250      21.914  12.641  60.736  1.00 35.93           N  
ATOM   3291  CA  ALA C 250      21.867  11.631  59.690  1.00 35.90           C  
ATOM   3292  C   ALA C 250      20.502  10.904  59.757  1.00 36.87           C  
ATOM   3293  O   ALA C 250      19.729  10.935  58.814  1.00 37.47           O  
ATOM   3294  CB  ALA C 250      23.034  10.661  59.813  1.00 35.92           C  
ATOM   3295  H   ALA C 250      22.349  12.439  61.625  1.00 35.93           H  
ATOM   3296  HA  ALA C 250      21.924  12.130  58.714  1.00 35.90           H  
ATOM   3297  HB1 ALA C 250      23.987  11.191  59.704  1.00 35.92           H  
ATOM   3298  HB2 ALA C 250      23.049  10.160  60.787  1.00 35.92           H  
ATOM   3299  HB3 ALA C 250      22.984   9.888  59.041  1.00 35.92           H  
ATOM   3300  N   GLU C 251      20.261  10.208  60.859  1.00 37.89           N  
ATOM   3301  CA  GLU C 251      19.115   9.303  60.940  1.00 39.43           C  
ATOM   3302  C   GLU C 251      17.790  10.073  61.054  1.00 38.45           C  
ATOM   3303  O   GLU C 251      16.802   9.639  60.457  1.00 39.00           O  
ATOM   3304  CB  GLU C 251      19.280   8.242  62.032  1.00 41.86           C  
ATOM   3305  CG  GLU C 251      19.953   6.976  61.480  1.00 44.57           C  
ATOM   3306  CD  GLU C 251      18.999   6.109  60.688  1.00 48.48           C  
ATOM   3307  OE1 GLU C 251      17.889   5.821  61.199  1.00 50.46           O  
ATOM   3308  OE2 GLU C 251      19.348   5.672  59.560  1.00 49.89           O1-
ATOM   3309  H   GLU C 251      20.894  10.285  61.642  1.00 37.89           H  
ATOM   3310  HA  GLU C 251      19.054   8.801  59.966  1.00 39.43           H  
ATOM   3311  HB2 GLU C 251      19.895   8.636  62.848  1.00 41.86           H  
ATOM   3312  HB3 GLU C 251      18.308   7.990  62.471  1.00 41.86           H  
ATOM   3313  HG2 GLU C 251      20.308   6.368  62.322  1.00 44.57           H  
ATOM   3314  HG3 GLU C 251      20.831   7.233  60.877  1.00 44.57           H  
ATOM   3315  N   THR C 252      17.759  11.200  61.762  1.00 36.87           N  
ATOM   3316  CA  THR C 252      16.486  11.935  61.921  1.00 36.55           C  
ATOM   3317  C   THR C 252      16.007  12.590  60.580  1.00 35.95           C  
ATOM   3318  O   THR C 252      14.867  13.039  60.479  1.00 36.37           O  
ATOM   3319  CB  THR C 252      16.524  12.965  63.067  1.00 35.37           C  
ATOM   3320  OG1 THR C 252      17.147  12.403  64.233  1.00 35.61           O  
ATOM   3321  CG2 THR C 252      15.133  13.415  63.505  1.00 35.77           C  
ATOM   3322  H   THR C 252      18.607  11.540  62.193  1.00 36.87           H  
ATOM   3323  HA  THR C 252      15.738  11.167  62.166  1.00 36.55           H  
ATOM   3324  HB  THR C 252      17.109  13.840  62.775  1.00 35.37           H  
ATOM   3325 HG21 THR C 252      14.641  14.028  62.746  1.00 35.77           H  
ATOM   3326 HG22 THR C 252      14.495  12.552  63.727  1.00 35.77           H  
ATOM   3327 HG23 THR C 252      15.187  14.001  64.428  1.00 35.77           H  
ATOM   3328  HG1 THR C 252      18.089  12.245  63.987  1.00 35.61           H  
ATOM   3329  N   LEU C 253      16.867  12.518  59.568  1.00 34.58           N  
ATOM   3330  CA  LEU C 253      16.527  12.859  58.193  1.00 34.48           C  
ATOM   3331  C   LEU C 253      16.213  11.537  57.430  1.00 36.03           C  
ATOM   3332  O   LEU C 253      15.178  11.444  56.766  1.00 36.33           O  
ATOM   3333  CB  LEU C 253      17.640  13.641  57.484  1.00 33.27           C  
ATOM   3334  CG  LEU C 253      17.892  15.057  58.044  1.00 32.37           C  
ATOM   3335  CD1 LEU C 253      19.074  15.704  57.315  1.00 31.63           C  
ATOM   3336  CD2 LEU C 253      16.670  15.966  57.913  1.00 31.90           C  
ATOM   3337  H   LEU C 253      17.772  12.102  59.734  1.00 34.58           H  
ATOM   3338  HA  LEU C 253      15.596  13.435  58.190  1.00 34.48           H  
ATOM   3339  HB2 LEU C 253      18.575  13.070  57.537  1.00 33.27           H  
ATOM   3340  HB3 LEU C 253      17.393  13.716  56.417  1.00 33.27           H  
ATOM   3341  HG  LEU C 253      18.152  14.978  59.106  1.00 32.37           H  
ATOM   3342 HD11 LEU C 253      19.935  15.032  57.261  1.00 31.63           H  
ATOM   3343 HD12 LEU C 253      18.804  15.984  56.294  1.00 31.63           H  
ATOM   3344 HD13 LEU C 253      19.396  16.613  57.831  1.00 31.63           H  
ATOM   3345 HD21 LEU C 253      16.315  15.998  56.879  1.00 31.90           H  
ATOM   3346 HD22 LEU C 253      15.848  15.630  58.552  1.00 31.90           H  
ATOM   3347 HD23 LEU C 253      16.912  16.991  58.208  1.00 31.90           H  
ATOM   3348  N   MET C 254      17.150  10.586  57.474  1.00 37.44           N  
ATOM   3349  CA  MET C 254      17.068   9.362  56.671  1.00 39.14           C  
ATOM   3350  C   MET C 254      15.941   8.399  57.137  1.00 41.12           C  
ATOM   3351  O   MET C 254      15.414   7.638  56.321  1.00 42.20           O  
ATOM   3352  CB  MET C 254      18.400   8.593  56.673  1.00 39.50           C  
ATOM   3353  CG  MET C 254      19.524   9.377  55.995  1.00 39.14           C  
ATOM   3354  SD  MET C 254      21.133   8.506  55.893  1.00 40.58           S  
ATOM   3355  CE  MET C 254      21.246   7.797  57.550  1.00 40.13           C  
ATOM   3356  H   MET C 254      17.967  10.746  58.046  1.00 37.44           H  
ATOM   3357  HA  MET C 254      16.812   9.666  55.648  1.00 39.14           H  
ATOM   3358  HB2 MET C 254      18.266   7.633  56.158  1.00 39.50           H  
ATOM   3359  HB3 MET C 254      18.662   8.358  57.709  1.00 39.50           H  
ATOM   3360  HG2 MET C 254      19.706  10.331  56.493  1.00 39.14           H  
ATOM   3361  HG3 MET C 254      19.233   9.628  54.971  1.00 39.14           H  
ATOM   3362  HE1 MET C 254      20.986   8.530  58.313  1.00 40.13           H  
ATOM   3363  HE2 MET C 254      20.593   6.926  57.624  1.00 40.13           H  
ATOM   3364  HE3 MET C 254      22.274   7.474  57.730  1.00 40.13           H  
ATOM   3365  N   ASP C 255      15.663   8.390  58.438  1.00 42.40           N  
ATOM   3366  CA  ASP C 255      14.715   7.453  59.064  1.00 44.44           C  
ATOM   3367  C   ASP C 255      13.314   7.670  58.463  1.00 44.85           C  
ATOM   3368  O   ASP C 255      12.513   6.751  58.294  1.00 46.83           O  
ATOM   3369  CB  ASP C 255      14.637   7.699  60.561  1.00 45.34           C  
ATOM   3370  CG  ASP C 255      13.686   6.687  61.115  1.00 48.06           C  
ATOM   3371  OD1 ASP C 255      14.060   5.493  61.133  1.00 49.64           O  
ATOM   3372  OD2 ASP C 255      12.594   7.076  61.590  1.00 49.31           O1-
ATOM   3373  H   ASP C 255      16.165   9.028  59.040  1.00 42.40           H  
ATOM   3374  HA  ASP C 255      15.046   6.440  58.820  1.00 44.44           H  
ATOM   3375  HB2 ASP C 255      14.296   8.714  60.799  1.00 45.34           H  
ATOM   3376  HB3 ASP C 255      15.612   7.552  61.036  1.00 45.34           H  
ATOM   3377  N   ARG C 256      13.000   8.943  58.245  1.00 43.68           N  
ATOM   3378  CA  ARG C 256      11.672   9.322  57.790  1.00 43.91           C  
ATOM   3379  C   ARG C 256      11.484   8.857  56.329  1.00 45.19           C  
ATOM   3380  O   ARG C 256      10.359   8.594  55.888  1.00 46.35           O  
ATOM   3381  CB  ARG C 256      11.496  10.832  57.932  1.00 41.41           C  
ATOM   3382  CG  ARG C 256      11.490  11.257  59.409  1.00 40.28           C  
ATOM   3383  CD  ARG C 256      11.820  12.734  59.579  1.00 38.68           C  
ATOM   3384  NE  ARG C 256      10.751  13.592  59.056  1.00 38.95           N  
ATOM   3385  CZ  ARG C 256      10.822  14.921  59.008  1.00 37.79           C  
ATOM   3386  NH1 ARG C 256      11.908  15.558  59.436  1.00 36.80           N  
ATOM   3387  NH2 ARG C 256       9.812  15.615  58.507  1.00 37.62           N1+
ATOM   3388  H   ARG C 256      13.690   9.658  58.427  1.00 43.68           H  
ATOM   3389  HA  ARG C 256      10.932   8.788  58.400  1.00 43.91           H  
ATOM   3390  HB2 ARG C 256      12.316  11.336  57.410  1.00 41.41           H  
ATOM   3391  HB3 ARG C 256      10.566  11.157  57.450  1.00 41.41           H  
ATOM   3392  HG2 ARG C 256      12.233  10.687  59.978  1.00 40.28           H  
ATOM   3393  HG3 ARG C 256      10.511  11.031  59.848  1.00 40.28           H  
ATOM   3394  HD2 ARG C 256      12.745  12.966  59.043  1.00 38.68           H  
ATOM   3395  HD3 ARG C 256      11.937  12.954  60.646  1.00 38.68           H  
ATOM   3396  HE  ARG C 256       9.907  13.156  58.712  1.00 38.95           H  
ATOM   3397 HH11 ARG C 256      12.682  15.034  59.819  1.00 36.80           H  
ATOM   3398 HH12 ARG C 256      11.958  16.565  59.378  1.00 36.80           H  
ATOM   3399 HH21 ARG C 256       8.991  15.136  58.163  1.00 37.62           H  
ATOM   3400 HH22 ARG C 256       9.862  16.623  58.469  1.00 37.62           H  
ATOM   3401  N   ILE C 257      12.593   8.818  55.588  1.00 43.53           N  
ATOM   3402  CA  ILE C 257      12.628   8.349  54.200  1.00 43.83           C  
ATOM   3403  C   ILE C 257      12.578   6.795  54.219  1.00 44.94           C  
ATOM   3404  O   ILE C 257      11.929   6.186  53.377  1.00 45.33           O  
ATOM   3405  CB  ILE C 257      13.853   8.905  53.445  1.00 42.72           C  
ATOM   3406  CG1 ILE C 257      13.804  10.450  53.426  1.00 42.46           C  
ATOM   3407  CG2 ILE C 257      13.905   8.336  52.027  1.00 41.50           C  
ATOM   3408  CD1 ILE C 257      15.011  11.118  52.787  1.00 42.02           C  
ATOM   3409  H   ILE C 257      13.470   9.095  56.004  1.00 43.53           H  
ATOM   3410  HA  ILE C 257      11.704   8.686  53.713  1.00 43.83           H  
ATOM   3411  HB  ILE C 257      14.766   8.598  53.968  1.00 42.72           H  
ATOM   3412 HG12 ILE C 257      12.893  10.790  52.919  1.00 42.46           H  
ATOM   3413 HG13 ILE C 257      13.745  10.819  54.454  1.00 42.46           H  
ATOM   3414 HG21 ILE C 257      14.048   7.251  52.037  1.00 41.50           H  
ATOM   3415 HG22 ILE C 257      12.978   8.551  51.491  1.00 41.50           H  
ATOM   3416 HG23 ILE C 257      14.731   8.754  51.451  1.00 41.50           H  
ATOM   3417 HD11 ILE C 257      15.938  10.776  53.255  1.00 42.02           H  
ATOM   3418 HD12 ILE C 257      15.067  10.924  51.713  1.00 42.02           H  
ATOM   3419 HD13 ILE C 257      14.949  12.203  52.916  1.00 42.02           H  
ATOM   3420  N   LYS C 258      13.222   6.186  55.213  1.00 46.99           N  
ATOM   3421  CA  LYS C 258      13.181   4.734  55.443  1.00 48.67           C  
ATOM   3422  C   LYS C 258      11.772   4.239  55.922  1.00 49.71           C  
ATOM   3423  O   LYS C 258      11.567   3.037  56.123  1.00 49.95           O  
ATOM   3424  CB  LYS C 258      14.214   4.275  56.494  1.00 50.43           C  
ATOM   3425  CG  LYS C 258      15.679   4.344  56.043  1.00 51.28           C  
ATOM   3426  CD  LYS C 258      16.624   4.008  57.208  1.00 53.65           C  
ATOM   3427  CE  LYS C 258      18.092   4.038  56.801  1.00 55.09           C  
ATOM   3428  NZ  LYS C 258      18.946   3.707  57.942  1.00 56.52           N1+
ATOM   3429  H   LYS C 258      13.760   6.740  55.864  1.00 46.99           H  
ATOM   3430  HA  LYS C 258      13.370   4.241  54.481  1.00 48.67           H  
ATOM   3431  HB2 LYS C 258      14.085   4.866  57.406  1.00 50.43           H  
ATOM   3432  HB3 LYS C 258      14.009   3.236  56.783  1.00 50.43           H  
ATOM   3433  HG2 LYS C 258      15.838   3.638  55.220  1.00 51.28           H  
ATOM   3434  HG3 LYS C 258      15.915   5.339  55.662  1.00 51.28           H  
ATOM   3435  HD2 LYS C 258      16.367   3.013  57.590  1.00 53.65           H  
ATOM   3436  HD3 LYS C 258      16.462   4.719  58.026  1.00 53.65           H  
ATOM   3437  HE2 LYS C 258      18.397   5.028  56.450  1.00 55.09           H  
ATOM   3438  HE3 LYS C 258      18.299   3.299  56.021  1.00 55.09           H  
ATOM   3439  HZ1 LYS C 258      19.009   4.467  58.668  1.00 56.52           H  
ATOM   3440  HZ2 LYS C 258      18.635   2.824  58.426  1.00 56.52           H  
ATOM   3441  HZ3 LYS C 258      19.920   3.535  57.647  1.00 56.52           H  
ATOM   3442  N   LYS C 259      10.826   5.168  56.012  1.00 50.26           N  
ATOM   3443  CA  LYS C 259       9.440   4.931  56.404  1.00 52.15           C  
ATOM   3444  C   LYS C 259       8.494   5.441  55.288  1.00 52.37           C  
ATOM   3445  O   LYS C 259       7.618   4.693  54.857  1.00 53.65           O  
ATOM   3446  CB  LYS C 259       9.155   5.578  57.764  1.00 52.46           C  
ATOM   3447  CG  LYS C 259       9.794   4.751  58.887  1.00 53.01           C  
ATOM   3448  CD  LYS C 259       9.881   5.502  60.214  1.00 53.77           C  
ATOM   3449  CE  LYS C 259      10.573   4.620  61.248  1.00 54.32           C  
ATOM   3450  NZ  LYS C 259      10.918   5.403  62.433  1.00 56.15           N1+
ATOM   3451  H   LYS C 259      11.048   6.121  55.762  1.00 50.26           H  
ATOM   3452  HA  LYS C 259       9.274   3.849  56.476  1.00 52.15           H  
ATOM   3453  HB2 LYS C 259       9.542   6.603  57.782  1.00 52.46           H  
ATOM   3454  HB3 LYS C 259       8.074   5.644  57.936  1.00 52.46           H  
ATOM   3455  HG2 LYS C 259       9.221   3.824  59.021  1.00 53.01           H  
ATOM   3456  HG3 LYS C 259      10.809   4.451  58.601  1.00 53.01           H  
ATOM   3457  HD2 LYS C 259       8.878   5.775  60.562  1.00 53.77           H  
ATOM   3458  HD3 LYS C 259      10.437   6.435  60.069  1.00 53.77           H  
ATOM   3459  HE2 LYS C 259      11.504   4.197  60.862  1.00 54.32           H  
ATOM   3460  HE3 LYS C 259       9.899   3.820  61.566  1.00 54.32           H  
ATOM   3461  HZ1 LYS C 259      11.660   6.102  62.183  1.00 56.15           H  
ATOM   3462  HZ2 LYS C 259      10.159   5.899  62.888  1.00 56.15           H  
ATOM   3463  HZ3 LYS C 259      11.347   4.764  63.142  1.00 56.15           H  
ATOM   3464  N   GLN C 260       8.651   6.683  54.845  1.00 52.35           N  
ATOM   3465  CA  GLN C 260       7.764   7.275  53.828  1.00 53.09           C  
ATOM   3466  C   GLN C 260       7.771   6.499  52.492  1.00 52.00           C  
ATOM   3467  O   GLN C 260       6.785   6.508  51.771  1.00 52.86           O  
ATOM   3468  CB  GLN C 260       8.129   8.737  53.506  1.00 53.95           C  
ATOM   3469  CG  GLN C 260       7.395   9.746  54.389  1.00 55.51           C  
ATOM   3470  CD  GLN C 260       5.938   9.935  53.986  1.00 56.66           C  
ATOM   3471  OE1 GLN C 260       5.381   9.223  53.144  1.00 56.33           O  
ATOM   3472  NE2 GLN C 260       5.307  10.906  54.632  1.00 58.21           N  
ATOM   3473  H   GLN C 260       9.359   7.272  55.260  1.00 52.35           H  
ATOM   3474  HA  GLN C 260       6.744   7.194  54.223  1.00 53.09           H  
ATOM   3475  HB2 GLN C 260       9.210   8.884  53.611  1.00 53.95           H  
ATOM   3476  HB3 GLN C 260       7.902   8.969  52.456  1.00 53.95           H  
ATOM   3477  HG2 GLN C 260       7.892  10.718  54.294  1.00 55.51           H  
ATOM   3478  HG3 GLN C 260       7.438   9.450  55.443  1.00 55.51           H  
ATOM   3479 HE21 GLN C 260       4.332  11.088  54.442  1.00 58.21           H  
ATOM   3480 HE22 GLN C 260       5.802  11.464  55.313  1.00 58.21           H  
ATOM   3481  N   LEU C 261       8.910   5.901  52.154  1.00 51.86           N  
ATOM   3482  CA  LEU C 261       9.053   5.144  50.910  1.00 52.38           C  
ATOM   3483  C   LEU C 261       8.746   3.635  51.130  1.00 55.18           C  
ATOM   3484  O   LEU C 261       8.848   2.832  50.194  1.00 54.16           O  
ATOM   3485  CB  LEU C 261      10.450   5.297  50.297  1.00 50.26           C  
ATOM   3486  CG  LEU C 261      10.910   6.745  50.043  1.00 48.05           C  
ATOM   3487  CD1 LEU C 261      12.206   6.725  49.226  1.00 47.30           C  
ATOM   3488  CD2 LEU C 261       9.859   7.599  49.339  1.00 47.81           C  
ATOM   3489  H   LEU C 261       9.681   5.926  52.806  1.00 51.86           H  
ATOM   3490  HA  LEU C 261       8.299   5.490  50.193  1.00 52.38           H  
ATOM   3491  HB2 LEU C 261      11.187   4.805  50.947  1.00 50.26           H  
ATOM   3492  HB3 LEU C 261      10.475   4.742  49.349  1.00 50.26           H  
ATOM   3493  HG  LEU C 261      11.126   7.218  51.007  1.00 48.05           H  
ATOM   3494 HD11 LEU C 261      12.982   6.148  49.740  1.00 47.30           H  
ATOM   3495 HD12 LEU C 261      12.047   6.276  48.239  1.00 47.30           H  
ATOM   3496 HD13 LEU C 261      12.592   7.737  49.073  1.00 47.30           H  
ATOM   3497 HD21 LEU C 261       9.475   7.095  48.454  1.00 47.81           H  
ATOM   3498 HD22 LEU C 261       9.012   7.815  49.998  1.00 47.81           H  
ATOM   3499 HD23 LEU C 261      10.275   8.560  49.026  1.00 47.81           H  
ATOM   3500  N   ARG C 262       8.431   3.282  52.375  1.00 58.94           N  
ATOM   3501  CA  ARG C 262       8.222   1.898  52.775  1.00 63.13           C  
ATOM   3502  C   ARG C 262       6.767   1.404  52.602  1.00 64.57           C  
ATOM   3503  O   ARG C 262       6.466   0.260  52.950  1.00 66.61           O  
ATOM   3504  CB  ARG C 262       8.746   1.650  54.195  1.00 68.33           C  
ATOM   3505  CG  ARG C 262       9.153   0.188  54.384  1.00 71.83           C  
ATOM   3506  CD  ARG C 262       9.743  -0.098  55.745  1.00 74.86           C  
ATOM   3507  NE  ARG C 262      11.128   0.359  55.859  1.00 77.28           N  
ATOM   3508  CZ  ARG C 262      12.196  -0.370  55.522  1.00 77.39           C  
ATOM   3509  NH1 ARG C 262      12.064  -1.449  54.756  1.00 78.26           N  
ATOM   3510  NH2 ARG C 262      13.402  -0.020  55.955  1.00 75.88           N1+
ATOM   3511  H   ARG C 262       8.378   4.007  53.077  1.00 58.94           H  
ATOM   3512  HA  ARG C 262       8.809   1.290  52.075  1.00 63.13           H  
ATOM   3513  HB2 ARG C 262       9.623   2.282  54.376  1.00 68.33           H  
ATOM   3514  HB3 ARG C 262       7.988   1.928  54.937  1.00 68.33           H  
ATOM   3515  HG2 ARG C 262       9.877  -0.071  53.608  1.00 71.83           H  
ATOM   3516  HG3 ARG C 262       8.282  -0.462  54.268  1.00 71.83           H  
ATOM   3517  HD2 ARG C 262       9.710  -1.169  55.974  1.00 74.86           H  
ATOM   3518  HD3 ARG C 262       9.165   0.396  56.535  1.00 74.86           H  
ATOM   3519  HE  ARG C 262      11.281   1.165  56.449  1.00 77.28           H  
ATOM   3520 HH11 ARG C 262      12.877  -1.994  54.507  1.00 78.26           H  
ATOM   3521 HH12 ARG C 262      11.151  -1.723  54.422  1.00 78.26           H  
ATOM   3522 HH21 ARG C 262      13.512   0.798  56.538  1.00 75.88           H  
ATOM   3523 HH22 ARG C 262      14.209  -0.571  55.701  1.00 75.88           H  
ATOM   3524  N   GLU C 263       5.945   2.195  51.916  1.00 66.37           N  
ATOM   3525  CA  GLU C 263       4.659   1.692  51.419  1.00 70.79           C  
ATOM   3526  C   GLU C 263       4.862   1.013  50.036  1.00 69.50           C  
ATOM   3527  O   GLU C 263       3.960   0.364  49.505  1.00 70.39           O  
ATOM   3528  CB  GLU C 263       3.559   2.757  51.427  1.00 74.59           C  
ATOM   3529  CG  GLU C 263       3.718   3.850  50.378  1.00 79.54           C  
ATOM   3530  CD  GLU C 263       2.747   4.971  50.659  1.00 85.85           C  
ATOM   3531  OE1 GLU C 263       3.235   6.105  50.887  1.00 90.86           O  
ATOM   3532  OE2 GLU C 263       1.510   4.742  50.616  1.00 84.66           O1-
ATOM   3533  H   GLU C 263       6.233   3.138  51.695  1.00 66.37           H  
ATOM   3534  HA  GLU C 263       4.335   0.887  52.092  1.00 70.79           H  
ATOM   3535  HB2 GLU C 263       2.593   2.261  51.263  1.00 74.59           H  
ATOM   3536  HB3 GLU C 263       3.508   3.207  52.427  1.00 74.59           H  
ATOM   3537  HG2 GLU C 263       3.499   3.456  49.382  1.00 79.54           H  
ATOM   3538  HG3 GLU C 263       4.740   4.243  50.367  1.00 79.54           H  
ATOM   3539  N   TRP C 264       6.042   1.236  49.451  1.00 69.47           N  
ATOM   3540  CA  TRP C 264       6.466   0.655  48.172  1.00 67.44           C  
ATOM   3541  C   TRP C 264       7.341  -0.620  48.372  1.00 68.80           C  
ATOM   3542  O   TRP C 264       8.011  -1.057  47.432  1.00 66.57           O  
ATOM   3543  CB  TRP C 264       7.351   1.631  47.364  1.00 65.02           C  
ATOM   3544  CG  TRP C 264       6.831   3.008  47.127  1.00 65.03           C  
ATOM   3545  CD1 TRP C 264       5.519   3.491  47.188  1.00 66.76           C  
ATOM   3546  CD2 TRP C 264       7.629   4.170  46.687  1.00 63.78           C  
ATOM   3547  NE1 TRP C 264       5.464   4.826  46.854  1.00 64.71           N  
ATOM   3548  CE2 TRP C 264       6.684   5.290  46.536  1.00 63.02           C  
ATOM   3549  CE3 TRP C 264       8.981   4.389  46.419  1.00 63.29           C  
ATOM   3550  CZ2 TRP C 264       7.096   6.554  46.139  1.00 62.70           C  
ATOM   3551  CZ3 TRP C 264       9.384   5.677  46.015  1.00 60.87           C  
ATOM   3552  CH2 TRP C 264       8.464   6.730  45.881  1.00 61.09           C  
ATOM   3553  H   TRP C 264       6.690   1.865  49.904  1.00 69.47           H  
ATOM   3554  HA  TRP C 264       5.581   0.364  47.596  1.00 67.44           H  
ATOM   3555  HB2 TRP C 264       8.326   1.721  47.862  1.00 65.02           H  
ATOM   3556  HB3 TRP C 264       7.560   1.192  46.379  1.00 65.02           H  
ATOM   3557  HD1 TRP C 264       4.662   2.894  47.462  1.00 66.76           H  
ATOM   3558  HE1 TRP C 264       4.620   5.381  46.848  1.00 64.71           H  
ATOM   3559  HE3 TRP C 264       9.701   3.590  46.519  1.00 63.29           H  
ATOM   3560  HZ2 TRP C 264       6.394   7.368  46.032  1.00 62.70           H  
ATOM   3561  HZ3 TRP C 264      10.427   5.859  45.802  1.00 60.87           H  
ATOM   3562  HH2 TRP C 264       8.820   7.702  45.572  1.00 61.09           H  
ATOM   3563  N   ASP C 265       7.525  -0.997  49.650  1.00 71.90           N  
ATOM   3564  CA  ASP C 265       8.314  -2.150  50.119  1.00 71.56           C  
ATOM   3565  C   ASP C 265       7.456  -3.321  50.510  1.00 72.40           C  
ATOM   3566  O   ASP C 265       6.402  -3.605  51.099  1.00 71.58           O  
ATOM   3567  CB  ASP C 265       9.047  -1.688  51.372  1.00 70.96           C  
ATOM   3568  CG  ASP C 265       9.908  -2.741  51.986  1.00 72.88           C  
ATOM   3569  OD1 ASP C 265      10.253  -3.730  51.289  1.00 70.41           O  
ATOM   3570  OD2 ASP C 265      10.317  -2.581  53.164  1.00 70.87           O1-
ATOM   3571  H   ASP C 265       7.210  -0.376  50.368  1.00 71.90           H  
ATOM   3572  HA  ASP C 265       9.020  -2.450  49.340  1.00 71.56           H  
ATOM   3573  HB2 ASP C 265       8.321  -1.375  52.128  1.00 70.96           H  
ATOM   3574  HB3 ASP C 265       9.681  -0.823  51.142  1.00 70.96           H  
ATOM   3575  N   GLU C 266       7.526  -4.812  50.092  1.00  0.00           N  
ATOM   3576  CA  GLU C 266       7.736  -5.360  48.754  1.00  0.00           C  
ATOM   3577  C   GLU C 266       9.118  -6.022  48.523  1.00  0.00           C  
ATOM   3578  O   GLU C 266       9.269  -6.891  47.660  1.00  0.00           O  
ATOM   3579  CB  GLU C 266       7.454  -4.388  47.602  1.00  0.00           C  
ATOM   3580  CG  GLU C 266       5.990  -3.970  47.485  1.00  0.00           C  
ATOM   3581  CD  GLU C 266       5.124  -4.940  46.719  1.00  0.00           C  
ATOM   3582  OE1 GLU C 266       4.046  -4.590  46.245  1.00  0.00           O  
ATOM   3583  OE2 GLU C 266       5.633  -6.195  46.539  1.00  0.00           O1-
ATOM   3584  H   GLU C 266       7.474  -5.439  50.882  1.00  0.00           H  
ATOM   3585  HA  GLU C 266       7.026  -6.195  48.706  1.00  0.00           H  
ATOM   3586  HB2 GLU C 266       7.781  -4.831  46.652  1.00  0.00           H  
ATOM   3587  HB3 GLU C 266       8.079  -3.503  47.718  1.00  0.00           H  
ATOM   3588  HG2 GLU C 266       5.952  -3.013  46.955  1.00  0.00           H  
ATOM   3589  HG3 GLU C 266       5.534  -3.803  48.465  1.00  0.00           H  
ATOM   3590  N   ASN C 267      10.197  -5.517  49.204  1.00  0.00           N  
ATOM   3591  CA  ASN C 267      11.561  -5.857  48.772  1.00  0.00           C  
ATOM   3592  C   ASN C 267      12.702  -5.618  49.792  1.00  0.00           C  
ATOM   3593  O   ASN C 267      13.760  -6.257  49.763  1.00  0.00           O  
ATOM   3594  CB  ASN C 267      11.891  -5.040  47.512  1.00  0.00           C  
ATOM   3595  CG  ASN C 267      13.200  -5.480  46.905  1.00  0.00           C  
ATOM   3596  OD1 ASN C 267      13.336  -6.566  46.343  1.00  0.00           O  
ATOM   3597  ND2 ASN C 267      14.214  -4.617  47.028  1.00  0.00           N  
ATOM   3598  H   ASN C 267      10.026  -4.930  50.009  1.00  0.00           H  
ATOM   3599  HA  ASN C 267      11.578  -6.931  48.545  1.00  0.00           H  
ATOM   3600  HB2 ASN C 267      11.123  -5.167  46.739  1.00  0.00           H  
ATOM   3601  HB3 ASN C 267      11.917  -3.968  47.744  1.00  0.00           H  
ATOM   3602 HD21 ASN C 267      14.068  -3.728  47.486  1.00  0.00           H  
ATOM   3603 HD22 ASN C 267      15.126  -4.855  46.664  1.00  0.00           H  
ATOM   3604  N   LEU C 268      12.588  -4.487  50.579  1.00  0.00           N  
ATOM   3605  CA  LEU C 268      13.728  -3.806  51.201  1.00  0.00           C  
ATOM   3606  C   LEU C 268      13.496  -3.735  52.722  1.00  0.00           C  
ATOM   3607  O   LEU C 268      13.772  -2.767  53.427  1.00  0.00           O  
ATOM   3608  CB  LEU C 268      13.871  -2.424  50.547  1.00  0.00           C  
ATOM   3609  CG  LEU C 268      15.263  -1.774  50.654  1.00  0.00           C  
ATOM   3610  CD1 LEU C 268      16.355  -2.600  49.970  1.00  0.00           C  
ATOM   3611  CD2 LEU C 268      15.213  -0.383  50.013  1.00  0.00           C  
ATOM   3612  H   LEU C 268      11.672  -4.107  50.769  1.00  0.00           H  
ATOM   3613  HA  LEU C 268      14.622  -4.413  51.041  1.00  0.00           H  
ATOM   3614  HB2 LEU C 268      13.618  -2.504  49.481  1.00  0.00           H  
ATOM   3615  HB3 LEU C 268      13.123  -1.745  50.978  1.00  0.00           H  
ATOM   3616  HG  LEU C 268      15.529  -1.652  51.710  1.00  0.00           H  
ATOM   3617 HD11 LEU C 268      16.523  -3.550  50.485  1.00  0.00           H  
ATOM   3618 HD12 LEU C 268      16.097  -2.816  48.928  1.00  0.00           H  
ATOM   3619 HD13 LEU C 268      17.309  -2.061  49.976  1.00  0.00           H  
ATOM   3620 HD21 LEU C 268      14.917  -0.441  48.960  1.00  0.00           H  
ATOM   3621 HD22 LEU C 268      14.494   0.259  50.532  1.00  0.00           H  
ATOM   3622 HD23 LEU C 268      16.192   0.102  50.056  1.00  0.00           H  
ATOM   3623  N   LYS C 269      13.076  -4.951  53.265  1.00  0.00           N  
ATOM   3624  CA  LYS C 269      12.475  -5.095  54.601  1.00  0.00           C  
ATOM   3625  C   LYS C 269      13.193  -4.342  55.748  1.00  0.00           C  
ATOM   3626  O   LYS C 269      12.556  -3.821  56.672  1.00  0.00           O  
ATOM   3627  CB  LYS C 269      12.444  -6.604  54.942  1.00  0.00           C  
ATOM   3628  CG  LYS C 269      11.306  -7.135  55.819  1.00  0.00           C  
ATOM   3629  CD  LYS C 269      11.083  -6.589  57.229  1.00  0.00           C  
ATOM   3630  CE  LYS C 269      12.238  -6.535  58.219  1.00  0.00           C  
ATOM   3631  NZ  LYS C 269      13.110  -7.707  58.196  1.00  0.00           N1+
ATOM   3632  H   LYS C 269      13.055  -5.765  52.668  1.00  0.00           H  
ATOM   3633  HA  LYS C 269      11.458  -4.698  54.519  1.00  0.00           H  
ATOM   3634  HB2 LYS C 269      13.402  -6.908  55.361  1.00  0.00           H  
ATOM   3635  HB3 LYS C 269      12.363  -7.175  54.006  1.00  0.00           H  
ATOM   3636  HG2 LYS C 269      11.441  -8.222  55.901  1.00  0.00           H  
ATOM   3637  HG3 LYS C 269      10.367  -7.003  55.264  1.00  0.00           H  
ATOM   3638  HD2 LYS C 269      10.292  -7.203  57.682  1.00  0.00           H  
ATOM   3639  HD3 LYS C 269      10.649  -5.584  57.154  1.00  0.00           H  
ATOM   3640  HE2 LYS C 269      11.851  -6.452  59.240  1.00  0.00           H  
ATOM   3641  HE3 LYS C 269      12.876  -5.673  58.049  1.00  0.00           H  
ATOM   3642  HZ1 LYS C 269      13.696  -7.775  57.330  1.00  0.00           H  
ATOM   3643  HZ2 LYS C 269      13.902  -7.492  58.852  1.00  0.00           H  
ATOM   3644  HZ3 LYS C 269      12.721  -8.617  58.428  1.00  0.00           H  
ATOM   3645  N   ASP C 270      14.587  -4.411  55.733  1.00  0.00           N  
ATOM   3646  CA  ASP C 270      15.385  -4.127  56.929  1.00  0.00           C  
ATOM   3647  C   ASP C 270      15.953  -2.678  56.785  1.00  0.00           C  
ATOM   3648  O   ASP C 270      15.416  -1.821  56.076  1.00  0.00           O  
ATOM   3649  CB  ASP C 270      16.411  -5.240  57.154  1.00  0.00           C  
ATOM   3650  CG  ASP C 270      15.625  -6.436  57.611  1.00  0.00           C  
ATOM   3651  OD1 ASP C 270      15.248  -7.298  56.821  1.00  0.00           O  
ATOM   3652  OD2 ASP C 270      15.249  -6.428  58.926  1.00  0.00           O1-
ATOM   3653  H   ASP C 270      15.056  -4.569  54.852  1.00  0.00           H  
ATOM   3654  HA  ASP C 270      14.711  -4.068  57.791  1.00  0.00           H  
ATOM   3655  HB2 ASP C 270      17.143  -5.006  57.931  1.00  0.00           H  
ATOM   3656  HB3 ASP C 270      16.962  -5.486  56.242  1.00  0.00           H  
ATOM   3657  N   ASP C 271      17.048  -2.375  57.571  1.00  0.00           N  
ATOM   3658  CA  ASP C 271      17.617  -1.016  57.607  1.00  0.00           C  
ATOM   3659  C   ASP C 271      18.276  -0.704  56.219  1.00  0.00           C  
ATOM   3660  O   ASP C 271      18.367   0.446  55.798  1.00  0.00           O  
ATOM   3661  CB  ASP C 271      18.630  -0.905  58.746  1.00  0.00           C  
ATOM   3662  CG  ASP C 271      18.410   0.335  59.570  1.00  0.00           C  
ATOM   3663  OD1 ASP C 271      18.468   0.295  60.797  1.00  0.00           O  
ATOM   3664  OD2 ASP C 271      18.189   1.491  58.879  1.00  0.00           O1-
ATOM   3665  H   ASP C 271      17.435  -3.090  58.171  1.00  0.00           H  
ATOM   3666  HA  ASP C 271      16.771  -0.328  57.724  1.00  0.00           H  
ATOM   3667  HB2 ASP C 271      19.662  -0.860  58.380  1.00  0.00           H  
ATOM   3668  HB3 ASP C 271      18.568  -1.764  59.424  1.00  0.00           H  
ATOM   3669  N   SER C 272      19.044  -1.748  55.683  1.00 62.29           N  
ATOM   3670  CA  SER C 272      19.222  -2.241  54.324  1.00 61.79           C  
ATOM   3671  C   SER C 272      20.069  -1.351  53.397  1.00 60.74           C  
ATOM   3672  O   SER C 272      20.716  -1.868  52.474  1.00 61.14           O  
ATOM   3673  CB  SER C 272      17.889  -2.543  53.622  1.00 61.74           C  
ATOM   3674  OG  SER C 272      17.348  -3.791  54.067  1.00 60.56           O  
ATOM   3675  H   SER C 272      19.586  -1.875  56.514  1.00 62.29           H  
ATOM   3676  HA  SER C 272      19.785  -3.175  54.449  1.00 61.79           H  
ATOM   3677  HB2 SER C 272      18.019  -2.627  52.539  1.00 61.74           H  
ATOM   3678  HB3 SER C 272      17.144  -1.763  53.808  1.00 61.74           H  
ATOM   3679  HG  SER C 272      17.595  -3.871  55.003  1.00 60.56           H  
ATOM   3680  N   LEU C 273      19.920  -0.026  53.542  1.00 58.53           N  
ATOM   3681  CA  LEU C 273      20.520   0.936  52.635  1.00 54.11           C  
ATOM   3682  C   LEU C 273      21.878   1.418  53.208  1.00 52.03           C  
ATOM   3683  O   LEU C 273      22.044   1.502  54.425  1.00 52.56           O  
ATOM   3684  CB  LEU C 273      19.613   2.154  52.392  1.00 52.98           C  
ATOM   3685  CG  LEU C 273      18.294   1.807  51.665  1.00 52.86           C  
ATOM   3686  CD1 LEU C 273      17.150   1.577  52.656  1.00 52.98           C  
ATOM   3687  CD2 LEU C 273      17.904   2.919  50.687  1.00 51.60           C  
ATOM   3688  H   LEU C 273      19.398   0.303  54.342  1.00 58.53           H  
ATOM   3689  HA  LEU C 273      20.686   0.427  51.684  1.00 54.11           H  
ATOM   3690  HB2 LEU C 273      19.403   2.651  53.348  1.00 52.98           H  
ATOM   3691  HB3 LEU C 273      20.174   2.884  51.794  1.00 52.98           H  
ATOM   3692  HG  LEU C 273      18.430   0.892  51.074  1.00 52.86           H  
ATOM   3693 HD11 LEU C 273      17.327   0.692  53.270  1.00 52.98           H  
ATOM   3694 HD12 LEU C 273      17.023   2.435  53.324  1.00 52.98           H  
ATOM   3695 HD13 LEU C 273      16.201   1.425  52.134  1.00 52.98           H  
ATOM   3696 HD21 LEU C 273      17.722   3.865  51.204  1.00 51.60           H  
ATOM   3697 HD22 LEU C 273      18.695   3.082  49.947  1.00 51.60           H  
ATOM   3698 HD23 LEU C 273      16.992   2.655  50.142  1.00 51.60           H  
ATOM   3699  N   PRO C 274      22.815   1.841  52.335  1.00 49.87           N  
ATOM   3700  CA  PRO C 274      24.055   2.491  52.785  1.00 50.04           C  
ATOM   3701  C   PRO C 274      23.689   3.828  53.467  1.00 51.05           C  
ATOM   3702  O   PRO C 274      23.389   4.841  52.818  1.00 50.32           O  
ATOM   3703  CB  PRO C 274      24.874   2.722  51.510  1.00 48.71           C  
ATOM   3704  CG  PRO C 274      24.279   1.748  50.506  1.00 47.82           C  
ATOM   3705  CD  PRO C 274      22.809   1.715  50.885  1.00 48.99           C  
ATOM   3706  HA  PRO C 274      24.571   1.819  53.480  1.00 50.04           H  
ATOM   3707  HB2 PRO C 274      24.779   3.745  51.129  1.00 48.71           H  
ATOM   3708  HB3 PRO C 274      25.941   2.539  51.676  1.00 48.71           H  
ATOM   3709  HG2 PRO C 274      24.725   0.756  50.647  1.00 47.82           H  
ATOM   3710  HG3 PRO C 274      24.442   2.053  49.468  1.00 47.82           H  
ATOM   3711  HD2 PRO C 274      22.333   0.793  50.546  1.00 48.99           H  
ATOM   3712  HD3 PRO C 274      22.270   2.576  50.473  1.00 48.99           H  
ATOM   3713  N   SER C 275      23.587   3.743  54.795  1.00 52.02           N  
ATOM   3714  CA  SER C 275      23.074   4.823  55.643  1.00 51.71           C  
ATOM   3715  C   SER C 275      24.176   5.864  55.915  1.00 50.31           C  
ATOM   3716  O   SER C 275      24.646   6.044  57.043  1.00 51.00           O  
ATOM   3717  CB  SER C 275      22.504   4.231  56.937  1.00 53.56           C  
ATOM   3718  OG  SER C 275      21.356   3.408  56.657  1.00 55.12           O  
ATOM   3719  H   SER C 275      23.828   2.870  55.241  1.00 52.02           H  
ATOM   3720  HA  SER C 275      22.266   5.320  55.092  1.00 51.71           H  
ATOM   3721  HB2 SER C 275      22.182   5.014  57.628  1.00 53.56           H  
ATOM   3722  HB3 SER C 275      23.242   3.610  57.457  1.00 53.56           H  
ATOM   3723  HG  SER C 275      21.632   2.763  55.963  1.00 55.12           H  
ATOM   3724  N   ASN C 276      24.583   6.518  54.829  1.00 48.44           N  
ATOM   3725  CA  ASN C 276      25.513   7.651  54.822  1.00 47.45           C  
ATOM   3726  C   ASN C 276      24.754   8.748  54.043  1.00 46.12           C  
ATOM   3727  O   ASN C 276      24.265   8.438  52.944  1.00 45.86           O  
ATOM   3728  CB  ASN C 276      26.784   7.280  54.064  1.00 48.53           C  
ATOM   3729  CG  ASN C 276      27.787   8.407  54.133  1.00 49.63           C  
ATOM   3730  OD1 ASN C 276      27.982   9.034  55.172  1.00 50.08           O  
ATOM   3731  ND2 ASN C 276      28.452   8.662  53.008  1.00 50.56           N  
ATOM   3732  H   ASN C 276      24.237   6.219  53.929  1.00 48.44           H  
ATOM   3733  HA  ASN C 276      25.731   7.936  55.850  1.00 47.45           H  
ATOM   3734  HB2 ASN C 276      26.555   7.025  53.025  1.00 48.53           H  
ATOM   3735  HB3 ASN C 276      27.252   6.395  54.512  1.00 48.53           H  
ATOM   3736 HD21 ASN C 276      29.148   9.394  52.988  1.00 50.56           H  
ATOM   3737 HD22 ASN C 276      28.262   8.124  52.176  1.00 50.56           H  
ATOM   3738  N   PRO C 277      24.653   9.981  54.571  1.00 44.67           N  
ATOM   3739  CA  PRO C 277      23.779  10.976  53.938  1.00 43.32           C  
ATOM   3740  C   PRO C 277      24.078  11.295  52.462  1.00 41.29           C  
ATOM   3741  O   PRO C 277      23.213  11.786  51.748  1.00 40.22           O  
ATOM   3742  CB  PRO C 277      23.968  12.238  54.785  1.00 43.57           C  
ATOM   3743  CG  PRO C 277      24.362  11.694  56.149  1.00 44.45           C  
ATOM   3744  CD  PRO C 277      25.242  10.506  55.797  1.00 44.79           C  
ATOM   3745  HA  PRO C 277      22.752  10.600  54.004  1.00 43.32           H  
ATOM   3746  HB2 PRO C 277      24.774  12.867  54.388  1.00 43.57           H  
ATOM   3747  HB3 PRO C 277      23.062  12.849  54.827  1.00 43.57           H  
ATOM   3748  HG2 PRO C 277      23.466  11.354  56.683  1.00 44.45           H  
ATOM   3749  HG3 PRO C 277      24.875  12.432  56.773  1.00 44.45           H  
ATOM   3750  HD2 PRO C 277      25.266   9.770  56.601  1.00 44.79           H  
ATOM   3751  HD3 PRO C 277      26.259  10.836  55.565  1.00 44.79           H  
ATOM   3752  N   ILE C 278      25.334  11.108  52.056  1.00 40.81           N  
ATOM   3753  CA  ILE C 278      25.741  11.386  50.677  1.00 40.60           C  
ATOM   3754  C   ILE C 278      25.116  10.274  49.798  1.00 40.08           C  
ATOM   3755  O   ILE C 278      24.276  10.536  48.939  1.00 38.99           O  
ATOM   3756  CB  ILE C 278      27.278  11.489  50.526  1.00 40.78           C  
ATOM   3757  CG1 ILE C 278      27.844  12.601  51.441  1.00 41.23           C  
ATOM   3758  CG2 ILE C 278      27.658  11.744  49.061  1.00 40.69           C  
ATOM   3759  CD1 ILE C 278      29.365  12.680  51.435  1.00 42.02           C  
ATOM   3760  H   ILE C 278      26.014  10.753  52.712  1.00 40.81           H  
ATOM   3761  HA  ILE C 278      25.281  12.336  50.373  1.00 40.60           H  
ATOM   3762  HB  ILE C 278      27.734  10.538  50.829  1.00 40.78           H  
ATOM   3763 HG12 ILE C 278      27.431  13.574  51.149  1.00 41.23           H  
ATOM   3764 HG13 ILE C 278      27.531  12.425  52.476  1.00 41.23           H  
ATOM   3765 HG21 ILE C 278      27.268  10.961  48.403  1.00 40.69           H  
ATOM   3766 HG22 ILE C 278      27.265  12.706  48.714  1.00 40.69           H  
ATOM   3767 HG23 ILE C 278      28.743  11.751  48.924  1.00 40.69           H  
ATOM   3768 HD11 ILE C 278      29.812  11.700  51.630  1.00 42.02           H  
ATOM   3769 HD12 ILE C 278      29.745  13.056  50.481  1.00 42.02           H  
ATOM   3770 HD13 ILE C 278      29.706  13.365  52.217  1.00 42.02           H  
ATOM   3771  N   ASP C 279      25.521   9.035  50.047  1.00 40.74           N  
ATOM   3772  CA  ASP C 279      25.160   7.865  49.244  1.00 41.28           C  
ATOM   3773  C   ASP C 279      23.634   7.658  49.300  1.00 40.48           C  
ATOM   3774  O   ASP C 279      23.006   7.299  48.311  1.00 39.81           O  
ATOM   3775  CB  ASP C 279      25.824   6.589  49.751  1.00 42.30           C  
ATOM   3776  CG  ASP C 279      27.298   6.842  49.826  1.00 43.32           C  
ATOM   3777  OD1 ASP C 279      28.047   6.328  48.957  1.00 43.00           O  
ATOM   3778  OD2 ASP C 279      27.706   7.564  50.757  1.00 45.02           O1-
ATOM   3779  H   ASP C 279      26.178   8.869  50.796  1.00 40.74           H  
ATOM   3780  HA  ASP C 279      25.441   8.082  48.207  1.00 41.28           H  
ATOM   3781  HB2 ASP C 279      25.604   5.747  49.086  1.00 42.30           H  
ATOM   3782  HB3 ASP C 279      25.462   6.314  50.749  1.00 42.30           H  
ATOM   3783  N   PHE C 280      23.078   7.845  50.483  1.00 41.71           N  
ATOM   3784  CA  PHE C 280      21.666   7.578  50.738  1.00 41.37           C  
ATOM   3785  C   PHE C 280      20.831   8.574  49.910  1.00 40.29           C  
ATOM   3786  O   PHE C 280      19.877   8.175  49.259  1.00 39.90           O  
ATOM   3787  CB  PHE C 280      21.335   7.716  52.230  1.00 42.62           C  
ATOM   3788  CG  PHE C 280      19.922   7.317  52.586  1.00 43.49           C  
ATOM   3789  CD1 PHE C 280      18.882   8.232  52.462  1.00 42.91           C  
ATOM   3790  CD2 PHE C 280      19.642   6.032  53.041  1.00 44.46           C  
ATOM   3791  CE1 PHE C 280      17.587   7.870  52.784  1.00 43.37           C  
ATOM   3792  CE2 PHE C 280      18.341   5.666  53.364  1.00 44.81           C  
ATOM   3793  CZ  PHE C 280      17.316   6.587  53.235  1.00 43.93           C  
ATOM   3794  H   PHE C 280      23.650   8.185  51.243  1.00 41.71           H  
ATOM   3795  HA  PHE C 280      21.448   6.565  50.378  1.00 41.37           H  
ATOM   3796  HB2 PHE C 280      22.027   7.101  52.818  1.00 42.62           H  
ATOM   3797  HB3 PHE C 280      21.506   8.746  52.570  1.00 42.62           H  
ATOM   3798  HD1 PHE C 280      19.088   9.233  52.111  1.00 42.91           H  
ATOM   3799  HD2 PHE C 280      20.441   5.314  53.145  1.00 44.46           H  
ATOM   3800  HE1 PHE C 280      16.786   8.588  52.685  1.00 43.37           H  
ATOM   3801  HE2 PHE C 280      18.131   4.666  53.714  1.00 44.81           H  
ATOM   3802  HZ  PHE C 280      16.304   6.305  53.486  1.00 43.93           H  
ATOM   3803  N   SER C 281      21.174   9.857  50.008  1.00 40.46           N  
ATOM   3804  CA  SER C 281      20.335  10.920  49.442  1.00 39.67           C  
ATOM   3805  C   SER C 281      20.368  10.809  47.907  1.00 38.31           C  
ATOM   3806  O   SER C 281      19.345  10.919  47.249  1.00 37.84           O  
ATOM   3807  CB  SER C 281      20.723  12.319  49.921  1.00 39.74           C  
ATOM   3808  OG  SER C 281      22.037  12.724  49.502  1.00 39.50           O  
ATOM   3809  H   SER C 281      22.035  10.089  50.482  1.00 40.46           H  
ATOM   3810  HA  SER C 281      19.311  10.724  49.771  1.00 39.67           H  
ATOM   3811  HB2 SER C 281      20.688  12.375  51.014  1.00 39.74           H  
ATOM   3812  HB3 SER C 281      20.027  13.057  49.533  1.00 39.74           H  
ATOM   3813  HG  SER C 281      22.643  12.305  50.156  1.00 39.50           H  
ATOM   3814  N   TYR C 282      21.567  10.602  47.373  1.00 38.68           N  
ATOM   3815  CA  TYR C 282      21.723  10.431  45.935  1.00 39.26           C  
ATOM   3816  C   TYR C 282      21.020   9.143  45.461  1.00 40.01           C  
ATOM   3817  O   TYR C 282      20.487   9.128  44.339  1.00 40.00           O  
ATOM   3818  CB  TYR C 282      23.191  10.425  45.491  1.00 38.04           C  
ATOM   3819  CG  TYR C 282      23.760  11.818  45.317  1.00 37.87           C  
ATOM   3820  CD1 TYR C 282      23.217  12.704  44.384  1.00 37.83           C  
ATOM   3821  CD2 TYR C 282      24.846  12.246  46.080  1.00 37.80           C  
ATOM   3822  CE1 TYR C 282      23.738  13.972  44.219  1.00 37.71           C  
ATOM   3823  CE2 TYR C 282      25.367  13.519  45.923  1.00 37.93           C  
ATOM   3824  CZ  TYR C 282      24.811  14.376  44.989  1.00 37.88           C  
ATOM   3825  OH  TYR C 282      25.285  15.644  44.820  1.00 38.98           O  
ATOM   3826  H   TYR C 282      22.372  10.597  47.983  1.00 38.68           H  
ATOM   3827  HA  TYR C 282      21.171  11.254  45.463  1.00 39.26           H  
ATOM   3828  HB2 TYR C 282      23.796   9.854  46.208  1.00 38.04           H  
ATOM   3829  HB3 TYR C 282      23.304   9.902  44.536  1.00 38.04           H  
ATOM   3830  HD1 TYR C 282      22.377  12.392  43.782  1.00 37.83           H  
ATOM   3831  HD2 TYR C 282      25.286  11.575  46.803  1.00 37.80           H  
ATOM   3832  HE1 TYR C 282      23.308  14.645  43.492  1.00 37.71           H  
ATOM   3833  HE2 TYR C 282      26.203  13.841  46.526  1.00 37.93           H  
ATOM   3834  HH  TYR C 282      25.851  15.858  45.613  1.00 38.98           H  
ATOM   3835  N   ARG C 283      21.045   8.083  46.273  1.00 40.83           N  
ATOM   3836  CA  ARG C 283      20.351   6.861  45.904  1.00 42.38           C  
ATOM   3837  C   ARG C 283      18.831   7.120  45.869  1.00 43.80           C  
ATOM   3838  O   ARG C 283      18.160   6.637  44.950  1.00 44.99           O  
ATOM   3839  CB  ARG C 283      20.686   5.669  46.814  1.00 44.16           C  
ATOM   3840  CG  ARG C 283      19.815   4.416  46.603  1.00 46.92           C  
ATOM   3841  CD  ARG C 283      19.837   3.844  45.187  1.00 51.17           C  
ATOM   3842  NE  ARG C 283      18.659   2.986  44.944  1.00 55.13           N  
ATOM   3843  CZ  ARG C 283      18.542   1.674  45.169  1.00 59.69           C  
ATOM   3844  NH1 ARG C 283      17.421   1.038  44.831  1.00 63.40           N  
ATOM   3845  NH2 ARG C 283      19.543   0.986  45.719  1.00 59.78           N1+
ATOM   3846  H   ARG C 283      21.556   8.148  47.142  1.00 40.83           H  
ATOM   3847  HA  ARG C 283      20.661   6.629  44.877  1.00 42.38           H  
ATOM   3848  HB2 ARG C 283      21.741   5.400  46.675  1.00 44.16           H  
ATOM   3849  HB3 ARG C 283      20.583   5.968  47.864  1.00 44.16           H  
ATOM   3850  HG2 ARG C 283      18.781   4.643  46.891  1.00 46.92           H  
ATOM   3851  HG3 ARG C 283      20.144   3.637  47.302  1.00 46.92           H  
ATOM   3852  HD2 ARG C 283      20.755   3.284  44.985  1.00 51.17           H  
ATOM   3853  HD3 ARG C 283      19.790   4.629  44.428  1.00 51.17           H  
ATOM   3854  HE  ARG C 283      17.884   3.457  44.499  1.00 55.13           H  
ATOM   3855 HH11 ARG C 283      16.656   1.550  44.414  1.00 63.40           H  
ATOM   3856 HH12 ARG C 283      17.336   0.045  44.993  1.00 63.40           H  
ATOM   3857 HH21 ARG C 283      20.401   1.455  45.970  1.00 59.78           H  
ATOM   3858 HH22 ARG C 283      19.443  -0.006  45.884  1.00 59.78           H  
ATOM   3859  N   VAL C 284      18.272   7.771  46.892  1.00 43.58           N  
ATOM   3860  CA  VAL C 284      16.824   7.949  46.931  1.00 42.86           C  
ATOM   3861  C   VAL C 284      16.362   9.002  45.894  1.00 42.85           C  
ATOM   3862  O   VAL C 284      15.258   8.887  45.356  1.00 43.87           O  
ATOM   3863  CB  VAL C 284      16.224   8.192  48.326  1.00 43.30           C  
ATOM   3864  CG1 VAL C 284      16.416   6.960  49.217  1.00 42.48           C  
ATOM   3865  CG2 VAL C 284      16.757   9.439  49.023  1.00 43.08           C  
ATOM   3866  H   VAL C 284      18.849   8.145  47.632  1.00 43.58           H  
ATOM   3867  HA  VAL C 284      16.392   7.006  46.565  1.00 42.86           H  
ATOM   3868  HB  VAL C 284      15.142   8.334  48.200  1.00 43.30           H  
ATOM   3869 HG11 VAL C 284      15.988   6.069  48.746  1.00 42.48           H  
ATOM   3870 HG12 VAL C 284      17.475   6.762  49.414  1.00 42.48           H  
ATOM   3871 HG13 VAL C 284      15.916   7.094  50.179  1.00 42.48           H  
ATOM   3872 HG21 VAL C 284      17.787   9.302  49.338  1.00 43.08           H  
ATOM   3873 HG22 VAL C 284      16.706  10.322  48.381  1.00 43.08           H  
ATOM   3874 HG23 VAL C 284      16.177   9.654  49.924  1.00 43.08           H  
ATOM   3875  N   ALA C 285      17.201  10.000  45.634  1.00 42.18           N  
ATOM   3876  CA  ALA C 285      16.915  11.028  44.634  1.00 42.90           C  
ATOM   3877  C   ALA C 285      16.930  10.432  43.206  1.00 44.43           C  
ATOM   3878  O   ALA C 285      16.254  10.927  42.292  1.00 45.70           O  
ATOM   3879  CB  ALA C 285      17.897  12.186  44.713  1.00 42.80           C  
ATOM   3880  H   ALA C 285      18.061  10.073  46.158  1.00 42.18           H  
ATOM   3881  HA  ALA C 285      15.900  11.388  44.825  1.00 42.90           H  
ATOM   3882  HB1 ALA C 285      17.884  12.643  45.708  1.00 42.80           H  
ATOM   3883  HB2 ALA C 285      18.920  11.856  44.504  1.00 42.80           H  
ATOM   3884  HB3 ALA C 285      17.643  12.961  43.982  1.00 42.80           H  
ATOM   3885  N   ALA C 286      17.689   9.350  43.041  1.00 44.60           N  
ATOM   3886  CA  ALA C 286      17.792   8.609  41.788  1.00 45.36           C  
ATOM   3887  C   ALA C 286      16.573   7.678  41.578  1.00 47.33           C  
ATOM   3888  O   ALA C 286      16.439   7.032  40.541  1.00 49.07           O  
ATOM   3889  CB  ALA C 286      19.050   7.750  41.765  1.00 44.78           C  
ATOM   3890  H   ALA C 286      18.194   8.980  43.833  1.00 44.60           H  
ATOM   3891  HA  ALA C 286      17.800   9.325  40.958  1.00 45.36           H  
ATOM   3892  HB1 ALA C 286      19.951   8.356  41.876  1.00 44.78           H  
ATOM   3893  HB2 ALA C 286      19.047   7.011  42.571  1.00 44.78           H  
ATOM   3894  HB3 ALA C 286      19.125   7.194  40.827  1.00 44.78           H  
ATOM   3895  N   CYS C 287      15.735   7.561  42.607  1.00 48.94           N  
ATOM   3896  CA  CYS C 287      14.532   6.727  42.617  1.00 50.51           C  
ATOM   3897  C   CYS C 287      13.256   7.586  42.785  1.00 51.70           C  
ATOM   3898  O   CYS C 287      12.188   7.057  43.100  1.00 53.52           O  
ATOM   3899  CB  CYS C 287      14.554   5.692  43.755  1.00 52.18           C  
ATOM   3900  SG  CYS C 287      16.059   4.663  43.791  1.00 58.28           S  
ATOM   3901  H   CYS C 287      15.935   8.070  43.456  1.00 48.94           H  
ATOM   3902  HA  CYS C 287      14.438   6.215  41.652  1.00 50.51           H  
ATOM   3903  HB2 CYS C 287      13.694   5.018  43.675  1.00 52.18           H  
ATOM   3904  HB3 CYS C 287      14.482   6.193  44.727  1.00 52.18           H  
ATOM   3905  HG  CYS C 287      16.914   5.694  43.964  1.00 58.28           H  
ATOM   3906  N   LEU C 288      13.362   8.877  42.492  1.00 50.31           N  
ATOM   3907  CA  LEU C 288      12.253   9.808  42.675  1.00 50.67           C  
ATOM   3908  C   LEU C 288      11.402   9.908  41.378  1.00 51.51           C  
ATOM   3909  O   LEU C 288      11.936  10.285  40.331  1.00 53.28           O  
ATOM   3910  CB  LEU C 288      12.744  11.233  43.004  1.00 50.56           C  
ATOM   3911  CG  LEU C 288      12.814  11.579  44.502  1.00 51.12           C  
ATOM   3912  CD1 LEU C 288      13.413  12.980  44.677  1.00 52.18           C  
ATOM   3913  CD2 LEU C 288      11.434  11.543  45.164  1.00 51.73           C  
ATOM   3914  H   LEU C 288      14.228   9.232  42.113  1.00 50.31           H  
ATOM   3915  HA  LEU C 288      11.649   9.426  43.497  1.00 50.67           H  
ATOM   3916  HB2 LEU C 288      13.725  11.401  42.545  1.00 50.56           H  
ATOM   3917  HB3 LEU C 288      12.077  11.964  42.539  1.00 50.56           H  
ATOM   3918  HG  LEU C 288      13.467  10.860  45.007  1.00 51.12           H  
ATOM   3919 HD11 LEU C 288      14.374  13.069  44.162  1.00 52.18           H  
ATOM   3920 HD12 LEU C 288      12.744  13.750  44.277  1.00 52.18           H  
ATOM   3921 HD13 LEU C 288      13.581  13.203  45.736  1.00 52.18           H  
ATOM   3922 HD21 LEU C 288      10.691  12.089  44.574  1.00 51.73           H  
ATOM   3923 HD22 LEU C 288      11.080  10.517  45.296  1.00 51.73           H  
ATOM   3924 HD23 LEU C 288      11.467  12.003  46.155  1.00 51.73           H  
ATOM   3925  N   PRO C 289      10.081   9.639  41.478  1.00 52.13           N  
ATOM   3926  CA  PRO C 289       9.153   9.903  40.377  1.00 50.73           C  
ATOM   3927  C   PRO C 289       8.766  11.401  40.396  1.00 51.75           C  
ATOM   3928  O   PRO C 289       7.790  11.820  41.015  1.00 53.40           O  
ATOM   3929  CB  PRO C 289       7.963   8.999  40.680  1.00 50.83           C  
ATOM   3930  CG  PRO C 289       7.918   8.955  42.202  1.00 51.50           C  
ATOM   3931  CD  PRO C 289       9.382   9.040  42.610  1.00 52.18           C  
ATOM   3932  HA  PRO C 289       9.613   9.659  39.414  1.00 50.73           H  
ATOM   3933  HB2 PRO C 289       7.021   9.344  40.243  1.00 50.83           H  
ATOM   3934  HB3 PRO C 289       8.168   7.994  40.301  1.00 50.83           H  
ATOM   3935  HG2 PRO C 289       7.435   8.052  42.584  1.00 51.50           H  
ATOM   3936  HG3 PRO C 289       7.367   9.815  42.595  1.00 51.50           H  
ATOM   3937  HD2 PRO C 289       9.801   8.044  42.786  1.00 52.18           H  
ATOM   3938  HD3 PRO C 289       9.509   9.650  43.508  1.00 52.18           H  
ATOM   3939  N   ILE C 290       9.648  12.199  39.814  1.00 51.74           N  
ATOM   3940  CA  ILE C 290       9.489  13.650  39.721  1.00 51.74           C  
ATOM   3941  C   ILE C 290       9.564  14.097  38.247  1.00 52.56           C  
ATOM   3942  O   ILE C 290       9.890  13.331  37.338  1.00 51.27           O  
ATOM   3943  CB  ILE C 290      10.536  14.399  40.591  1.00 51.23           C  
ATOM   3944  CG1 ILE C 290      11.979  13.978  40.236  1.00 50.92           C  
ATOM   3945  CG2 ILE C 290      10.204  14.228  42.075  1.00 51.43           C  
ATOM   3946  CD1 ILE C 290      13.048  14.786  40.949  1.00 49.71           C  
ATOM   3947  H   ILE C 290      10.496  11.802  39.437  1.00 51.74           H  
ATOM   3948  HA  ILE C 290       8.482  13.919  40.063  1.00 51.74           H  
ATOM   3949  HB  ILE C 290      10.460  15.474  40.390  1.00 51.23           H  
ATOM   3950 HG12 ILE C 290      12.142  12.921  40.462  1.00 50.92           H  
ATOM   3951 HG13 ILE C 290      12.138  14.092  39.157  1.00 50.92           H  
ATOM   3952 HG21 ILE C 290       9.191  14.590  42.285  1.00 51.43           H  
ATOM   3953 HG22 ILE C 290      10.250  13.182  42.385  1.00 51.43           H  
ATOM   3954 HG23 ILE C 290      10.886  14.804  42.705  1.00 51.43           H  
ATOM   3955 HD11 ILE C 290      12.912  15.856  40.779  1.00 49.71           H  
ATOM   3956 HD12 ILE C 290      13.039  14.601  42.025  1.00 49.71           H  
ATOM   3957 HD13 ILE C 290      14.038  14.504  40.576  1.00 49.71           H  
ATOM   3958  N   ASP C 291       9.335  15.388  38.046  1.00 54.27           N  
ATOM   3959  CA  ASP C 291       9.412  16.048  36.753  1.00 56.85           C  
ATOM   3960  C   ASP C 291      10.885  16.408  36.386  1.00 55.93           C  
ATOM   3961  O   ASP C 291      11.839  16.102  37.100  1.00 54.75           O  
ATOM   3962  CB  ASP C 291       8.514  17.272  36.668  1.00 60.64           C  
ATOM   3963  CG  ASP C 291       9.033  18.134  37.774  1.00 65.61           C  
ATOM   3964  OD1 ASP C 291      10.079  18.791  37.577  1.00 67.77           O  
ATOM   3965  OD2 ASP C 291       8.475  18.036  38.898  1.00 67.95           O1-
ATOM   3966  H   ASP C 291       9.162  15.992  38.837  1.00 54.27           H  
ATOM   3967  HA  ASP C 291       9.066  15.321  36.006  1.00 56.85           H  
ATOM   3968  HB2 ASP C 291       7.474  16.995  36.838  1.00 60.64           H  
ATOM   3969  HB3 ASP C 291       8.585  17.790  35.707  1.00 60.64           H  
ATOM   3970  N   ASP C 292      11.011  16.754  35.109  1.00 56.72           N  
ATOM   3971  CA  ASP C 292      12.134  17.340  34.398  1.00 57.54           C  
ATOM   3972  C   ASP C 292      12.387  18.862  34.580  1.00 58.35           C  
ATOM   3973  O   ASP C 292      13.164  19.437  33.815  1.00 58.49           O  
ATOM   3974  CB  ASP C 292      12.048  16.978  32.908  1.00  0.00           C  
ATOM   3975  CG  ASP C 292      11.801  15.496  32.818  1.00  0.00           C  
ATOM   3976  OD1 ASP C 292      12.688  14.688  32.548  1.00  0.00           O  
ATOM   3977  OD2 ASP C 292      10.539  15.116  33.172  1.00  0.00           O1-
ATOM   3978  H   ASP C 292      10.332  16.227  34.556  1.00 56.72           H  
ATOM   3979  HA  ASP C 292      13.028  16.861  34.820  1.00 57.54           H  
ATOM   3980  HB2 ASP C 292      12.970  17.243  32.380  1.00  0.00           H  
ATOM   3981  HB3 ASP C 292      11.225  17.516  32.422  1.00  0.00           H  
ATOM   3982  N   VAL C 293      11.967  19.419  35.715  1.00 58.52           N  
ATOM   3983  CA  VAL C 293      12.430  20.722  36.212  1.00 59.88           C  
ATOM   3984  C   VAL C 293      12.984  20.547  37.659  1.00 59.08           C  
ATOM   3985  O   VAL C 293      14.025  21.117  37.988  1.00 59.20           O  
ATOM   3986  CB  VAL C 293      11.433  21.879  36.008  1.00 61.23           C  
ATOM   3987  CG1 VAL C 293      10.075  21.695  36.679  1.00 61.28           C  
ATOM   3988  CG2 VAL C 293      12.045  23.214  36.449  1.00 59.62           C  
ATOM   3989  H   VAL C 293      11.354  18.905  36.332  1.00 58.52           H  
ATOM   3990  HA  VAL C 293      13.320  20.975  35.622  1.00 59.88           H  
ATOM   3991  HB  VAL C 293      11.242  21.953  34.928  1.00 61.23           H  
ATOM   3992 HG11 VAL C 293       9.539  20.847  36.245  1.00 61.28           H  
ATOM   3993 HG12 VAL C 293      10.170  21.548  37.759  1.00 61.28           H  
ATOM   3994 HG13 VAL C 293       9.445  22.578  36.522  1.00 61.28           H  
ATOM   3995 HG21 VAL C 293      12.171  23.259  37.536  1.00 59.62           H  
ATOM   3996 HG22 VAL C 293      13.024  23.371  35.985  1.00 59.62           H  
ATOM   3997 HG23 VAL C 293      11.401  24.049  36.154  1.00 59.62           H  
ATOM   3998  N   LEU C 294      12.299  19.755  38.486  1.00 57.43           N  
ATOM   3999  CA  LEU C 294      12.787  19.417  39.816  1.00 55.85           C  
ATOM   4000  C   LEU C 294      14.075  18.569  39.684  1.00 55.02           C  
ATOM   4001  O   LEU C 294      15.014  18.735  40.470  1.00 54.12           O  
ATOM   4002  CB  LEU C 294      11.767  18.653  40.666  1.00 55.61           C  
ATOM   4003  CG  LEU C 294      10.577  19.493  41.170  1.00 56.60           C  
ATOM   4004  CD1 LEU C 294       9.631  18.602  41.982  1.00 56.08           C  
ATOM   4005  CD2 LEU C 294      11.013  20.681  42.031  1.00 56.40           C  
ATOM   4006  H   LEU C 294      11.402  19.396  38.190  1.00 57.43           H  
ATOM   4007  HA  LEU C 294      13.088  20.350  40.302  1.00 55.85           H  
ATOM   4008  HB2 LEU C 294      11.384  17.801  40.089  1.00 55.61           H  
ATOM   4009  HB3 LEU C 294      12.281  18.222  41.536  1.00 55.61           H  
ATOM   4010  HG  LEU C 294      10.024  19.884  40.309  1.00 56.60           H  
ATOM   4011 HD11 LEU C 294       9.319  17.725  41.407  1.00 56.08           H  
ATOM   4012 HD12 LEU C 294      10.112  18.245  42.898  1.00 56.08           H  
ATOM   4013 HD13 LEU C 294       8.728  19.153  42.268  1.00 56.08           H  
ATOM   4014 HD21 LEU C 294      11.661  20.359  42.854  1.00 56.40           H  
ATOM   4015 HD22 LEU C 294      11.554  21.426  41.441  1.00 56.40           H  
ATOM   4016 HD23 LEU C 294      10.143  21.186  42.465  1.00 56.40           H  
ATOM   4017  N   ARG C 295      14.106  17.662  38.702  1.00 52.88           N  
ATOM   4018  CA  ARG C 295      15.294  16.832  38.464  1.00 52.17           C  
ATOM   4019  C   ARG C 295      16.501  17.732  38.054  1.00 52.44           C  
ATOM   4020  O   ARG C 295      17.649  17.377  38.292  1.00 54.75           O  
ATOM   4021  CB  ARG C 295      14.981  15.749  37.417  1.00 52.56           C  
ATOM   4022  CG  ARG C 295      16.101  14.751  37.098  1.00 50.78           C  
ATOM   4023  CD  ARG C 295      16.431  13.751  38.200  1.00 53.03           C  
ATOM   4024  NE  ARG C 295      15.473  12.635  38.299  1.00 51.81           N  
ATOM   4025  CZ  ARG C 295      15.465  11.538  37.542  1.00 50.80           C  
ATOM   4026  NH1 ARG C 295      16.254  11.428  36.482  1.00 50.21           N  
ATOM   4027  NH2 ARG C 295      14.663  10.533  37.863  1.00 49.51           N1+
ATOM   4028  H   ARG C 295      13.292  17.534  38.119  1.00 52.88           H  
ATOM   4029  HA  ARG C 295      15.555  16.370  39.423  1.00 52.17           H  
ATOM   4030  HB2 ARG C 295      14.101  15.181  37.739  1.00 52.56           H  
ATOM   4031  HB3 ARG C 295      14.705  16.247  36.478  1.00 52.56           H  
ATOM   4032  HG2 ARG C 295      17.010  15.305  36.853  1.00 50.78           H  
ATOM   4033  HG3 ARG C 295      15.811  14.204  36.193  1.00 50.78           H  
ATOM   4034  HD2 ARG C 295      16.459  14.243  39.176  1.00 53.03           H  
ATOM   4035  HD3 ARG C 295      17.427  13.322  38.045  1.00 53.03           H  
ATOM   4036  HE  ARG C 295      14.852  12.644  39.096  1.00 51.81           H  
ATOM   4037 HH11 ARG C 295      16.869  12.188  36.229  1.00 50.21           H  
ATOM   4038 HH12 ARG C 295      16.240  10.584  35.928  1.00 50.21           H  
ATOM   4039 HH21 ARG C 295      14.066  10.603  38.674  1.00 49.51           H  
ATOM   4040 HH22 ARG C 295      14.649   9.697  37.296  1.00 49.51           H  
ATOM   4041  N   ILE C 296      16.219  18.861  37.406  1.00 51.85           N  
ATOM   4042  CA  ILE C 296      17.252  19.831  36.998  1.00 53.24           C  
ATOM   4043  C   ILE C 296      17.694  20.653  38.238  1.00 55.33           C  
ATOM   4044  O   ILE C 296      18.862  21.057  38.336  1.00 56.06           O  
ATOM   4045  CB  ILE C 296      16.752  20.768  35.866  1.00 53.06           C  
ATOM   4046  CG1 ILE C 296      16.509  19.960  34.578  1.00 52.68           C  
ATOM   4047  CG2 ILE C 296      17.731  21.921  35.597  1.00 53.40           C  
ATOM   4048  CD1 ILE C 296      15.894  20.785  33.458  1.00 54.12           C  
ATOM   4049  H   ILE C 296      15.257  19.094  37.207  1.00 51.85           H  
ATOM   4050  HA  ILE C 296      18.131  19.266  36.662  1.00 53.24           H  
ATOM   4051  HB  ILE C 296      15.801  21.219  36.172  1.00 53.06           H  
ATOM   4052 HG12 ILE C 296      17.456  19.536  34.227  1.00 52.68           H  
ATOM   4053 HG13 ILE C 296      15.839  19.119  34.788  1.00 52.68           H  
ATOM   4054 HG21 ILE C 296      17.806  22.578  36.467  1.00 53.40           H  
ATOM   4055 HG22 ILE C 296      18.730  21.545  35.353  1.00 53.40           H  
ATOM   4056 HG23 ILE C 296      17.396  22.560  34.775  1.00 53.40           H  
ATOM   4057 HD11 ILE C 296      15.031  21.349  33.820  1.00 54.12           H  
ATOM   4058 HD12 ILE C 296      16.611  21.496  33.039  1.00 54.12           H  
ATOM   4059 HD13 ILE C 296      15.564  20.131  32.645  1.00 54.12           H  
ATOM   4060  N   GLN C 297      16.741  20.958  39.119  1.00 56.55           N  
ATOM   4061  CA  GLN C 297      17.020  21.754  40.308  1.00 57.90           C  
ATOM   4062  C   GLN C 297      17.882  20.932  41.287  1.00 57.09           C  
ATOM   4063  O   GLN C 297      18.814  21.448  41.891  1.00 58.56           O  
ATOM   4064  CB  GLN C 297      15.741  22.224  41.010  1.00 60.80           C  
ATOM   4065  CG  GLN C 297      15.031  23.348  40.256  1.00 63.30           C  
ATOM   4066  CD  GLN C 297      15.736  24.671  40.460  1.00 64.97           C  
ATOM   4067  NE2 GLN C 297      15.476  25.358  41.444  1.00 66.61           N  
ATOM   4068  OE1 GLN C 297      16.655  25.019  39.561  1.00 65.51           O  
ATOM   4069  H   GLN C 297      15.807  20.608  38.963  1.00 56.55           H  
ATOM   4070  HA  GLN C 297      17.633  22.609  40.000  1.00 57.90           H  
ATOM   4071  HB2 GLN C 297      15.050  21.381  41.121  1.00 60.80           H  
ATOM   4072  HB3 GLN C 297      15.981  22.559  42.028  1.00 60.80           H  
ATOM   4073  HG2 GLN C 297      14.004  23.441  40.627  1.00 63.30           H  
ATOM   4074  HG3 GLN C 297      14.968  23.151  39.182  1.00 63.30           H  
ATOM   4075 HE21 GLN C 297      15.968  26.227  41.598  1.00 66.61           H  
ATOM   4076 HE22 GLN C 297      14.771  25.054  42.100  1.00 66.61           H  
ATOM   4077  N   LEU C 298      17.539  19.651  41.459  1.00 54.94           N  
ATOM   4078  CA  LEU C 298      18.261  18.781  42.393  1.00 53.63           C  
ATOM   4079  C   LEU C 298      19.728  18.531  41.940  1.00 52.10           C  
ATOM   4080  O   LEU C 298      20.563  18.110  42.738  1.00 52.05           O  
ATOM   4081  CB  LEU C 298      17.555  17.429  42.568  1.00 53.99           C  
ATOM   4082  CG  LEU C 298      16.235  17.502  43.363  1.00 54.41           C  
ATOM   4083  CD1 LEU C 298      15.465  16.191  43.194  1.00 55.00           C  
ATOM   4084  CD2 LEU C 298      16.461  17.762  44.852  1.00 53.57           C  
ATOM   4085  H   LEU C 298      16.759  19.264  40.947  1.00 54.94           H  
ATOM   4086  HA  LEU C 298      18.333  19.316  43.347  1.00 53.63           H  
ATOM   4087  HB2 LEU C 298      17.358  17.010  41.572  1.00 53.99           H  
ATOM   4088  HB3 LEU C 298      18.228  16.717  43.066  1.00 53.99           H  
ATOM   4089  HG  LEU C 298      15.613  18.312  42.967  1.00 54.41           H  
ATOM   4090 HD11 LEU C 298      15.281  15.994  42.134  1.00 55.00           H  
ATOM   4091 HD12 LEU C 298      16.024  15.342  43.603  1.00 55.00           H  
ATOM   4092 HD13 LEU C 298      14.496  16.238  43.702  1.00 55.00           H  
ATOM   4093 HD21 LEU C 298      17.048  16.957  45.306  1.00 53.57           H  
ATOM   4094 HD22 LEU C 298      16.984  18.706  45.024  1.00 53.57           H  
ATOM   4095 HD23 LEU C 298      15.505  17.815  45.384  1.00 53.57           H  
ATOM   4096  N   LEU C 299      19.987  18.762  40.657  1.00 50.08           N  
ATOM   4097  CA  LEU C 299      21.333  18.654  40.085  1.00 47.94           C  
ATOM   4098  C   LEU C 299      22.261  19.792  40.603  1.00 46.79           C  
ATOM   4099  O   LEU C 299      23.481  19.706  40.491  1.00 46.28           O  
ATOM   4100  CB  LEU C 299      21.265  18.720  38.543  1.00 47.66           C  
ATOM   4101  CG  LEU C 299      22.010  17.600  37.792  1.00 47.24           C  
ATOM   4102  CD1 LEU C 299      23.507  17.593  38.081  1.00 47.08           C  
ATOM   4103  CD2 LEU C 299      21.404  16.226  38.069  1.00 47.56           C  
ATOM   4104  H   LEU C 299      19.227  19.003  40.037  1.00 50.08           H  
ATOM   4105  HA  LEU C 299      21.758  17.712  40.446  1.00 47.94           H  
ATOM   4106  HB2 LEU C 299      20.221  18.682  38.206  1.00 47.66           H  
ATOM   4107  HB3 LEU C 299      21.651  19.685  38.188  1.00 47.66           H  
ATOM   4108  HG  LEU C 299      21.884  17.799  36.720  1.00 47.24           H  
ATOM   4109 HD11 LEU C 299      23.958  18.562  37.844  1.00 47.08           H  
ATOM   4110 HD12 LEU C 299      23.715  17.361  39.128  1.00 47.08           H  
ATOM   4111 HD13 LEU C 299      24.005  16.833  37.474  1.00 47.08           H  
ATOM   4112 HD21 LEU C 299      21.599  15.897  39.093  1.00 47.56           H  
ATOM   4113 HD22 LEU C 299      20.321  16.237  37.913  1.00 47.56           H  
ATOM   4114 HD23 LEU C 299      21.828  15.477  37.394  1.00 47.56           H  
ATOM   4115  N   LYS C 300      21.643  20.899  41.017  1.00 46.09           N  
ATOM   4116  CA  LYS C 300      22.363  22.084  41.482  1.00 46.11           C  
ATOM   4117  C   LYS C 300      22.617  22.013  43.004  1.00 44.12           C  
ATOM   4118  O   LYS C 300      23.557  22.613  43.520  1.00 44.30           O  
ATOM   4119  CB  LYS C 300      21.560  23.358  41.186  1.00 48.61           C  
ATOM   4120  CG  LYS C 300      21.252  23.528  39.697  1.00 51.14           C  
ATOM   4121  CD  LYS C 300      20.205  24.616  39.472  1.00 54.07           C  
ATOM   4122  CE  LYS C 300      19.718  24.604  38.032  1.00 56.29           C  
ATOM   4123  NZ  LYS C 300      18.553  25.502  37.910  1.00 57.09           N1+
ATOM   4124  H   LYS C 300      20.634  20.931  41.001  1.00 46.09           H  
ATOM   4125  HA  LYS C 300      23.339  22.127  40.984  1.00 46.11           H  
ATOM   4126  HB2 LYS C 300      20.623  23.338  41.756  1.00 48.61           H  
ATOM   4127  HB3 LYS C 300      22.112  24.236  41.544  1.00 48.61           H  
ATOM   4128  HG2 LYS C 300      22.171  23.769  39.153  1.00 51.14           H  
ATOM   4129  HG3 LYS C 300      20.875  22.588  39.279  1.00 51.14           H  
ATOM   4130  HD2 LYS C 300      20.623  25.598  39.725  1.00 54.07           H  
ATOM   4131  HD3 LYS C 300      19.357  24.447  40.147  1.00 54.07           H  
ATOM   4132  HE2 LYS C 300      19.382  23.613  37.725  1.00 56.29           H  
ATOM   4133  HE3 LYS C 300      20.479  24.964  37.335  1.00 56.29           H  
ATOM   4134  HZ1 LYS C 300      17.804  25.236  38.591  1.00 57.09           H  
ATOM   4135  HZ2 LYS C 300      18.775  26.483  38.105  1.00 57.09           H  
ATOM   4136  HZ3 LYS C 300      18.105  25.440  36.990  1.00 57.09           H  
ATOM   4137  N   ILE C 301      21.678  21.387  43.720  1.00 42.05           N  
ATOM   4138  CA  ILE C 301      21.664  21.384  45.182  1.00 41.53           C  
ATOM   4139  C   ILE C 301      22.649  20.268  45.634  1.00 40.86           C  
ATOM   4140  O   ILE C 301      22.290  19.237  46.229  1.00 40.34           O  
ATOM   4141  CB  ILE C 301      20.241  21.243  45.777  1.00 41.25           C  
ATOM   4142  CG1 ILE C 301      19.288  22.322  45.210  1.00 41.85           C  
ATOM   4143  CG2 ILE C 301      20.292  21.373  47.311  1.00 41.34           C  
ATOM   4144  CD1 ILE C 301      17.824  22.084  45.558  1.00 41.53           C  
ATOM   4145  H   ILE C 301      20.955  20.877  43.233  1.00 42.05           H  
ATOM   4146  HA  ILE C 301      22.082  22.342  45.523  1.00 41.53           H  
ATOM   4147  HB  ILE C 301      19.848  20.252  45.516  1.00 41.25           H  
ATOM   4148 HG12 ILE C 301      19.588  23.314  45.571  1.00 41.85           H  
ATOM   4149 HG13 ILE C 301      19.363  22.360  44.121  1.00 41.85           H  
ATOM   4150 HG21 ILE C 301      20.977  20.654  47.766  1.00 41.34           H  
ATOM   4151 HG22 ILE C 301      20.622  22.374  47.609  1.00 41.34           H  
ATOM   4152 HG23 ILE C 301      19.309  21.198  47.758  1.00 41.34           H  
ATOM   4153 HD11 ILE C 301      17.503  21.089  45.238  1.00 41.53           H  
ATOM   4154 HD12 ILE C 301      17.639  22.182  46.631  1.00 41.53           H  
ATOM   4155 HD13 ILE C 301      17.195  22.821  45.047  1.00 41.53           H  
ATOM   4156  N   GLY C 302      23.927  20.577  45.427  1.00 40.88           N  
ATOM   4157  CA  GLY C 302      25.028  19.708  45.784  1.00 40.51           C  
ATOM   4158  C   GLY C 302      25.385  19.871  47.261  1.00 39.18           C  
ATOM   4159  O   GLY C 302      26.510  20.210  47.612  1.00 39.00           O  
ATOM   4160  H   GLY C 302      24.160  21.474  45.027  1.00 40.88           H  
ATOM   4161  HA2 GLY C 302      24.770  18.664  45.579  1.00 40.51           H  
ATOM   4162  HA3 GLY C 302      25.883  20.016  45.179  1.00 40.51           H  
ATOM   4163  N   SER C 303      24.421  19.575  48.116  1.00 38.52           N  
ATOM   4164  CA  SER C 303      24.579  19.714  49.559  1.00 38.55           C  
ATOM   4165  C   SER C 303      23.545  18.796  50.234  1.00 38.48           C  
ATOM   4166  O   SER C 303      22.482  19.243  50.682  1.00 38.58           O  
ATOM   4167  CB  SER C 303      24.368  21.176  49.986  1.00 38.69           C  
ATOM   4168  OG  SER C 303      24.690  21.399  51.361  1.00 38.64           O  
ATOM   4169  H   SER C 303      23.539  19.223  47.771  1.00 38.52           H  
ATOM   4170  HA  SER C 303      25.581  19.380  49.851  1.00 38.55           H  
ATOM   4171  HB2 SER C 303      23.330  21.490  49.831  1.00 38.69           H  
ATOM   4172  HB3 SER C 303      24.990  21.852  49.390  1.00 38.69           H  
ATOM   4173  HG  SER C 303      25.660  21.226  51.448  1.00 38.64           H  
ATOM   4174  N   ALA C 304      23.873  17.506  50.277  1.00 38.42           N  
ATOM   4175  CA  ALA C 304      23.004  16.459  50.823  1.00 37.11           C  
ATOM   4176  C   ALA C 304      22.305  16.813  52.156  1.00 37.14           C  
ATOM   4177  O   ALA C 304      21.147  16.484  52.358  1.00 37.43           O  
ATOM   4178  CB  ALA C 304      23.801  15.178  51.041  1.00 37.41           C  
ATOM   4179  H   ALA C 304      24.715  17.202  49.811  1.00 38.42           H  
ATOM   4180  HA  ALA C 304      22.217  16.288  50.083  1.00 37.11           H  
ATOM   4181  HB1 ALA C 304      24.197  14.792  50.097  1.00 37.41           H  
ATOM   4182  HB2 ALA C 304      24.653  15.346  51.711  1.00 37.41           H  
ATOM   4183  HB3 ALA C 304      23.174  14.404  51.494  1.00 37.41           H  
ATOM   4184  N   ILE C 305      23.057  17.460  53.058  1.00 37.22           N  
ATOM   4185  CA  ILE C 305      22.553  17.740  54.415  1.00 37.13           C  
ATOM   4186  C   ILE C 305      21.383  18.772  54.347  1.00 36.75           C  
ATOM   4187  O   ILE C 305      20.568  18.876  55.253  1.00 36.46           O  
ATOM   4188  CB  ILE C 305      23.691  18.240  55.340  1.00 37.97           C  
ATOM   4189  CG1 ILE C 305      24.924  17.305  55.354  1.00 38.16           C  
ATOM   4190  CG2 ILE C 305      23.201  18.470  56.778  1.00 38.34           C  
ATOM   4191  CD1 ILE C 305      24.639  15.864  55.757  1.00 38.45           C  
ATOM   4192  H   ILE C 305      23.982  17.764  52.790  1.00 37.22           H  
ATOM   4193  HA  ILE C 305      22.117  16.809  54.799  1.00 37.13           H  
ATOM   4194  HB  ILE C 305      24.039  19.212  54.962  1.00 37.97           H  
ATOM   4195 HG12 ILE C 305      25.404  17.304  54.368  1.00 38.16           H  
ATOM   4196 HG13 ILE C 305      25.670  17.715  56.043  1.00 38.16           H  
ATOM   4197 HG21 ILE C 305      22.516  19.321  56.831  1.00 38.34           H  
ATOM   4198 HG22 ILE C 305      22.680  17.591  57.173  1.00 38.34           H  
ATOM   4199 HG23 ILE C 305      24.038  18.698  57.447  1.00 38.34           H  
ATOM   4200 HD11 ILE C 305      24.195  15.804  56.755  1.00 38.45           H  
ATOM   4201 HD12 ILE C 305      23.966  15.375  55.047  1.00 38.45           H  
ATOM   4202 HD13 ILE C 305      25.572  15.291  55.774  1.00 38.45           H  
ATOM   4203  N   GLN C 306      21.389  19.560  53.275  1.00 36.83           N  
ATOM   4204  CA  GLN C 306      20.359  20.552  53.005  1.00 37.54           C  
ATOM   4205  C   GLN C 306      19.323  19.976  52.013  1.00 37.53           C  
ATOM   4206  O   GLN C 306      18.140  20.293  52.091  1.00 37.88           O  
ATOM   4207  CB  GLN C 306      20.971  21.846  52.476  1.00 37.97           C  
ATOM   4208  CG  GLN C 306      21.954  22.438  53.484  1.00 38.81           C  
ATOM   4209  CD  GLN C 306      22.393  23.809  53.049  1.00 38.79           C  
ATOM   4210  OE1 GLN C 306      21.798  24.824  53.426  1.00 38.54           O  
ATOM   4211  NE2 GLN C 306      23.433  23.854  52.222  1.00 39.62           N  
ATOM   4212  H   GLN C 306      22.108  19.430  52.577  1.00 36.83           H  
ATOM   4213  HA  GLN C 306      19.817  20.760  53.934  1.00 37.54           H  
ATOM   4214  HB2 GLN C 306      21.480  21.673  51.520  1.00 37.97           H  
ATOM   4215  HB3 GLN C 306      20.172  22.568  52.263  1.00 37.97           H  
ATOM   4216  HG2 GLN C 306      22.834  21.795  53.597  1.00 38.81           H  
ATOM   4217  HG3 GLN C 306      21.492  22.530  54.475  1.00 38.81           H  
ATOM   4218 HE21 GLN C 306      23.765  24.743  51.877  1.00 39.62           H  
ATOM   4219 HE22 GLN C 306      23.890  22.999  51.940  1.00 39.62           H  
ATOM   4220  N   ARG C 307      19.806  19.216  51.033  1.00 37.43           N  
ATOM   4221  CA  ARG C 307      18.967  18.625  49.990  1.00 36.89           C  
ATOM   4222  C   ARG C 307      17.975  17.632  50.615  1.00 37.18           C  
ATOM   4223  O   ARG C 307      16.842  17.526  50.152  1.00 38.38           O  
ATOM   4224  CB  ARG C 307      19.795  17.905  48.923  1.00 36.69           C  
ATOM   4225  CG  ARG C 307      19.037  17.790  47.595  1.00 36.46           C  
ATOM   4226  CD  ARG C 307      19.757  17.008  46.496  1.00 36.14           C  
ATOM   4227  NE  ARG C 307      21.186  16.826  46.742  1.00 36.52           N  
ATOM   4228  CZ  ARG C 307      21.759  15.772  47.327  1.00 37.00           C  
ATOM   4229  NH1 ARG C 307      21.012  14.785  47.820  1.00 36.28           N  
ATOM   4230  NH2 ARG C 307      23.089  15.691  47.396  1.00 37.31           N1+
ATOM   4231  H   ARG C 307      20.804  19.070  50.970  1.00 37.43           H  
ATOM   4232  HA  ARG C 307      18.390  19.449  49.552  1.00 36.89           H  
ATOM   4233  HB2 ARG C 307      20.726  18.454  48.746  1.00 36.69           H  
ATOM   4234  HB3 ARG C 307      20.070  16.909  49.285  1.00 36.69           H  
ATOM   4235  HG2 ARG C 307      18.838  18.802  47.222  1.00 36.46           H  
ATOM   4236  HG3 ARG C 307      18.048  17.346  47.748  1.00 36.46           H  
ATOM   4237  HD2 ARG C 307      19.671  17.566  45.555  1.00 36.14           H  
ATOM   4238  HD3 ARG C 307      19.286  16.047  46.278  1.00 36.14           H  
ATOM   4239  HE  ARG C 307      21.792  17.544  46.372  1.00 36.52           H  
ATOM   4240 HH11 ARG C 307      20.005  14.841  47.770  1.00 36.28           H  
ATOM   4241 HH12 ARG C 307      21.453  13.981  48.243  1.00 36.28           H  
ATOM   4242 HH21 ARG C 307      23.661  16.427  47.007  1.00 37.31           H  
ATOM   4243 HH22 ARG C 307      23.525  14.894  47.838  1.00 37.31           H  
ATOM   4244  N   LEU C 308      18.394  16.934  51.666  1.00 37.44           N  
ATOM   4245  CA  LEU C 308      17.553  15.946  52.340  1.00 37.81           C  
ATOM   4246  C   LEU C 308      16.232  16.583  52.845  1.00 38.31           C  
ATOM   4247  O   LEU C 308      15.236  15.887  53.000  1.00 39.09           O  
ATOM   4248  CB  LEU C 308      18.286  15.300  53.528  1.00 38.34           C  
ATOM   4249  CG  LEU C 308      19.086  14.043  53.130  1.00 38.11           C  
ATOM   4250  CD1 LEU C 308      20.151  13.718  54.179  1.00 38.55           C  
ATOM   4251  CD2 LEU C 308      18.165  12.832  52.966  1.00 38.56           C  
ATOM   4252  H   LEU C 308      19.345  17.060  51.983  1.00 37.44           H  
ATOM   4253  HA  LEU C 308      17.275  15.204  51.589  1.00 37.81           H  
ATOM   4254  HB2 LEU C 308      18.958  16.041  53.978  1.00 38.34           H  
ATOM   4255  HB3 LEU C 308      17.570  15.025  54.313  1.00 38.34           H  
ATOM   4256  HG  LEU C 308      19.594  14.230  52.177  1.00 38.11           H  
ATOM   4257 HD11 LEU C 308      20.842  14.556  54.313  1.00 38.55           H  
ATOM   4258 HD12 LEU C 308      19.700  13.492  55.149  1.00 38.55           H  
ATOM   4259 HD13 LEU C 308      20.739  12.847  53.871  1.00 38.55           H  
ATOM   4260 HD21 LEU C 308      17.683  12.572  53.916  1.00 38.56           H  
ATOM   4261 HD22 LEU C 308      17.377  13.021  52.234  1.00 38.56           H  
ATOM   4262 HD23 LEU C 308      18.731  11.956  52.630  1.00 38.56           H  
ATOM   4263  N   ARG C 309      16.265  17.884  53.129  1.00 38.53           N  
ATOM   4264  CA  ARG C 309      15.053  18.590  53.534  1.00 39.48           C  
ATOM   4265  C   ARG C 309      14.132  18.852  52.310  1.00 40.42           C  
ATOM   4266  O   ARG C 309      12.925  19.002  52.454  1.00 41.21           O  
ATOM   4267  CB  ARG C 309      15.347  19.907  54.268  1.00 38.77           C  
ATOM   4268  CG  ARG C 309      15.769  19.699  55.732  1.00 38.04           C  
ATOM   4269  CD  ARG C 309      17.280  19.747  55.976  1.00 38.08           C  
ATOM   4270  NE  ARG C 309      17.790  21.129  55.867  1.00 38.40           N  
ATOM   4271  CZ  ARG C 309      18.803  21.643  56.563  1.00 39.83           C  
ATOM   4272  NH1 ARG C 309      19.096  22.929  56.452  1.00 41.10           N  
ATOM   4273  NH2 ARG C 309      19.527  20.887  57.382  1.00 40.21           N1+
ATOM   4274  H   ARG C 309      17.136  18.383  53.018  1.00 38.53           H  
ATOM   4275  HA  ARG C 309      14.482  17.927  54.194  1.00 39.48           H  
ATOM   4276  HB2 ARG C 309      16.083  20.505  53.722  1.00 38.77           H  
ATOM   4277  HB3 ARG C 309      14.424  20.503  54.280  1.00 38.77           H  
ATOM   4278  HG2 ARG C 309      15.377  18.746  56.106  1.00 38.04           H  
ATOM   4279  HG3 ARG C 309      15.303  20.484  56.341  1.00 38.04           H  
ATOM   4280  HD2 ARG C 309      17.821  19.115  55.267  1.00 38.08           H  
ATOM   4281  HD3 ARG C 309      17.447  19.385  56.993  1.00 38.08           H  
ATOM   4282  HE  ARG C 309      17.273  21.751  55.262  1.00 38.40           H  
ATOM   4283 HH11 ARG C 309      18.556  23.519  55.835  1.00 41.10           H  
ATOM   4284 HH12 ARG C 309      19.860  23.321  56.985  1.00 41.10           H  
ATOM   4285 HH21 ARG C 309      19.313  19.905  57.484  1.00 40.21           H  
ATOM   4286 HH22 ARG C 309      20.291  21.294  57.901  1.00 40.21           H  
ATOM   4287  N   CYS C 310      14.728  18.969  51.135  1.00 41.74           N  
ATOM   4288  CA  CYS C 310      14.001  19.192  49.868  1.00 43.84           C  
ATOM   4289  C   CYS C 310      13.435  17.821  49.432  1.00 43.62           C  
ATOM   4290  O   CYS C 310      12.318  17.719  48.930  1.00 44.97           O  
ATOM   4291  CB  CYS C 310      14.939  19.761  48.796  1.00 44.64           C  
ATOM   4292  SG  CYS C 310      14.076  20.470  47.358  1.00 49.00           S  
ATOM   4293  H   CYS C 310      15.730  18.851  51.078  1.00 41.74           H  
ATOM   4294  HA  CYS C 310      13.166  19.869  50.077  1.00 43.84           H  
ATOM   4295  HB2 CYS C 310      15.622  18.995  48.415  1.00 44.64           H  
ATOM   4296  HB3 CYS C 310      15.557  20.558  49.224  1.00 44.64           H  
ATOM   4297  HG  CYS C 310      15.174  20.751  46.642  1.00 49.00           H  
ATOM   4298  N   GLU C 311      14.248  16.785  49.606  1.00 43.32           N  
ATOM   4299  CA  GLU C 311      13.852  15.415  49.301  1.00 43.26           C  
ATOM   4300  C   GLU C 311      12.682  15.045  50.243  1.00 42.53           C  
ATOM   4301  O   GLU C 311      11.692  14.481  49.813  1.00 42.58           O  
ATOM   4302  CB  GLU C 311      15.033  14.452  49.453  1.00 44.14           C  
ATOM   4303  CG  GLU C 311      16.091  14.656  48.362  1.00 44.99           C  
ATOM   4304  CD  GLU C 311      17.471  14.151  48.732  1.00 46.52           C  
ATOM   4305  OE1 GLU C 311      18.454  14.688  48.168  1.00 45.80           O  
ATOM   4306  OE2 GLU C 311      17.571  13.234  49.589  1.00 48.25           O1-
ATOM   4307  H   GLU C 311      15.183  16.953  49.949  1.00 43.32           H  
ATOM   4308  HA  GLU C 311      13.466  15.395  48.274  1.00 43.26           H  
ATOM   4309  HB2 GLU C 311      15.476  14.574  50.447  1.00 44.14           H  
ATOM   4310  HB3 GLU C 311      14.676  13.417  49.413  1.00 44.14           H  
ATOM   4311  HG2 GLU C 311      16.186  15.719  48.113  1.00 44.99           H  
ATOM   4312  HG3 GLU C 311      15.774  14.144  47.445  1.00 44.99           H  
ATOM   4313  N   LEU C 312      12.818  15.356  51.526  1.00 42.18           N  
ATOM   4314  CA  LEU C 312      11.744  15.137  52.485  1.00 42.67           C  
ATOM   4315  C   LEU C 312      10.475  15.933  52.114  1.00 43.19           C  
ATOM   4316  O   LEU C 312       9.379  15.430  52.303  1.00 44.34           O  
ATOM   4317  CB  LEU C 312      12.132  15.530  53.919  1.00 42.25           C  
ATOM   4318  CG  LEU C 312      12.947  14.460  54.663  1.00 41.80           C  
ATOM   4319  CD1 LEU C 312      13.581  15.068  55.915  1.00 42.51           C  
ATOM   4320  CD2 LEU C 312      12.083  13.269  55.069  1.00 41.80           C  
ATOM   4321  H   LEU C 312      13.703  15.706  51.864  1.00 42.18           H  
ATOM   4322  HA  LEU C 312      11.473  14.077  52.423  1.00 42.67           H  
ATOM   4323  HB2 LEU C 312      12.691  16.472  53.889  1.00 42.25           H  
ATOM   4324  HB3 LEU C 312      11.228  15.743  54.507  1.00 42.25           H  
ATOM   4325  HG  LEU C 312      13.751  14.093  54.015  1.00 41.80           H  
ATOM   4326 HD11 LEU C 312      14.240  15.900  55.653  1.00 42.51           H  
ATOM   4327 HD12 LEU C 312      12.818  15.446  56.603  1.00 42.51           H  
ATOM   4328 HD13 LEU C 312      14.179  14.322  56.447  1.00 42.51           H  
ATOM   4329 HD21 LEU C 312      11.283  13.572  55.753  1.00 41.80           H  
ATOM   4330 HD22 LEU C 312      11.629  12.777  54.204  1.00 41.80           H  
ATOM   4331 HD23 LEU C 312      12.694  12.524  55.584  1.00 41.80           H  
ATOM   4332  N   ASP C 313      10.642  17.170  51.669  1.00 43.54           N  
ATOM   4333  CA  ASP C 313       9.516  18.052  51.332  1.00 45.44           C  
ATOM   4334  C   ASP C 313       8.730  17.389  50.179  1.00 46.02           C  
ATOM   4335  O   ASP C 313       7.496  17.335  50.219  1.00 47.19           O  
ATOM   4336  CB  ASP C 313       9.987  19.445  50.945  1.00 45.30           C  
ATOM   4337  CG  ASP C 313       8.763  20.248  50.600  1.00 46.34           C  
ATOM   4338  OD1 ASP C 313       8.642  20.655  49.432  1.00 47.28           O  
ATOM   4339  OD2 ASP C 313       7.908  20.433  51.479  1.00 47.23           O1-
ATOM   4340  H   ASP C 313      11.581  17.524  51.551  1.00 43.54           H  
ATOM   4341  HA  ASP C 313       8.858  18.078  52.211  1.00 45.44           H  
ATOM   4342  HB2 ASP C 313      10.671  19.419  50.091  1.00 45.30           H  
ATOM   4343  HB3 ASP C 313      10.512  19.927  51.776  1.00 45.30           H  
ATOM   4344  N   ILE C 314       9.447  16.884  49.179  1.00 44.91           N  
ATOM   4345  CA  ILE C 314       8.802  16.244  48.032  1.00 45.64           C  
ATOM   4346  C   ILE C 314       8.150  14.916  48.520  1.00 47.32           C  
ATOM   4347  O   ILE C 314       7.012  14.599  48.179  1.00 49.39           O  
ATOM   4348  CB  ILE C 314       9.828  15.999  46.892  1.00 44.24           C  
ATOM   4349  CG1 ILE C 314      10.280  17.345  46.277  1.00 43.58           C  
ATOM   4350  CG2 ILE C 314       9.263  15.082  45.799  1.00 43.76           C  
ATOM   4351  CD1 ILE C 314      11.539  17.225  45.425  1.00 42.32           C  
ATOM   4352  H   ILE C 314      10.454  16.939  49.224  1.00 44.91           H  
ATOM   4353  HA  ILE C 314       7.991  16.900  47.688  1.00 45.64           H  
ATOM   4354  HB  ILE C 314      10.709  15.500  47.318  1.00 44.24           H  
ATOM   4355 HG12 ILE C 314       9.471  17.768  45.669  1.00 43.58           H  
ATOM   4356 HG13 ILE C 314      10.483  18.075  47.067  1.00 43.58           H  
ATOM   4357 HG21 ILE C 314       8.996  14.097  46.195  1.00 43.76           H  
ATOM   4358 HG22 ILE C 314       8.372  15.517  45.336  1.00 43.76           H  
ATOM   4359 HG23 ILE C 314      10.001  14.904  45.013  1.00 43.76           H  
ATOM   4360 HD11 ILE C 314      12.362  16.788  46.000  1.00 42.32           H  
ATOM   4361 HD12 ILE C 314      11.373  16.609  44.538  1.00 42.32           H  
ATOM   4362 HD13 ILE C 314      11.855  18.216  45.084  1.00 42.32           H  
ATOM   4363  N   MET C 315       8.949  14.112  49.222  1.00 47.77           N  
ATOM   4364  CA  MET C 315       8.592  12.733  49.547  1.00 48.76           C  
ATOM   4365  C   MET C 315       7.456  12.599  50.577  1.00 50.48           C  
ATOM   4366  O   MET C 315       6.887  11.521  50.712  1.00 51.76           O  
ATOM   4367  CB  MET C 315       9.798  11.946  50.078  1.00 49.45           C  
ATOM   4368  CG  MET C 315      10.806  11.649  48.972  1.00 48.84           C  
ATOM   4369  SD  MET C 315      12.302  10.930  49.708  1.00 49.40           S  
ATOM   4370  CE  MET C 315      13.376  10.987  48.259  1.00 49.07           C  
ATOM   4371  H   MET C 315       9.854  14.454  49.511  1.00 47.77           H  
ATOM   4372  HA  MET C 315       8.219  12.272  48.622  1.00 48.76           H  
ATOM   4373  HB2 MET C 315       9.462  10.994  50.512  1.00 49.45           H  
ATOM   4374  HB3 MET C 315      10.263  12.510  50.897  1.00 49.45           H  
ATOM   4375  HG2 MET C 315      11.073  12.557  48.427  1.00 48.84           H  
ATOM   4376  HG3 MET C 315      10.382  10.938  48.256  1.00 48.84           H  
ATOM   4377  HE1 MET C 315      13.042  10.265  47.511  1.00 49.07           H  
ATOM   4378  HE2 MET C 315      13.392  11.991  47.830  1.00 49.07           H  
ATOM   4379  HE3 MET C 315      14.391  10.734  48.561  1.00 49.07           H  
ATOM   4380  N   ASN C 316       7.225  13.642  51.369  1.00 51.50           N  
ATOM   4381  CA  ASN C 316       6.134  13.622  52.348  1.00 53.56           C  
ATOM   4382  C   ASN C 316       4.800  14.033  51.698  1.00 55.36           C  
ATOM   4383  O   ASN C 316       3.732  13.564  52.085  1.00 57.38           O  
ATOM   4384  CB  ASN C 316       6.405  14.503  53.566  1.00 53.70           C  
ATOM   4385  CG  ASN C 316       7.271  13.757  54.560  1.00 52.49           C  
ATOM   4386  OD1 ASN C 316       6.806  13.188  55.548  1.00 51.53           O  
ATOM   4387  ND2 ASN C 316       8.566  13.722  54.257  1.00 52.72           N  
ATOM   4388  H   ASN C 316       7.811  14.461  51.293  1.00 51.50           H  
ATOM   4389  HA  ASN C 316       5.999  12.583  52.668  1.00 53.56           H  
ATOM   4390  HB2 ASN C 316       5.472  14.763  54.081  1.00 53.70           H  
ATOM   4391  HB3 ASN C 316       6.884  15.448  53.285  1.00 53.70           H  
ATOM   4392 HD21 ASN C 316       8.907  14.203  53.437  1.00 52.72           H  
ATOM   4393 HD22 ASN C 316       9.210  13.215  54.848  1.00 52.72           H  
ATOM   4394  N   LYS C 317       4.899  14.854  50.649  1.00 55.76           N  
ATOM   4395  CA  LYS C 317       3.874  15.850  50.337  1.00 57.20           C  
ATOM   4396  C   LYS C 317       3.155  15.561  49.008  1.00 58.77           C  
ATOM   4397  O   LYS C 317       1.977  15.851  48.863  1.00 61.51           O  
ATOM   4398  CB  LYS C 317       4.540  17.224  50.270  1.00  0.00           C  
ATOM   4399  CG  LYS C 317       3.579  18.406  50.120  1.00  0.00           C  
ATOM   4400  CD  LYS C 317       4.298  19.744  50.334  1.00  0.00           C  
ATOM   4401  CE  LYS C 317       5.382  20.019  49.298  1.00  0.00           C  
ATOM   4402  NZ  LYS C 317       6.199  21.145  49.747  1.00  0.00           N1+
ATOM   4403  H   LYS C 317       5.633  14.689  49.959  1.00 55.76           H  
ATOM   4404  HA  LYS C 317       3.120  15.838  51.133  1.00 57.20           H  
ATOM   4405  HB2 LYS C 317       5.229  17.224  49.419  1.00  0.00           H  
ATOM   4406  HB3 LYS C 317       5.133  17.367  51.181  1.00  0.00           H  
ATOM   4407  HG2 LYS C 317       2.773  18.320  50.858  1.00  0.00           H  
ATOM   4408  HG3 LYS C 317       3.114  18.394  49.128  1.00  0.00           H  
ATOM   4409  HD2 LYS C 317       4.727  19.753  51.345  1.00  0.00           H  
ATOM   4410  HD3 LYS C 317       3.558  20.553  50.305  1.00  0.00           H  
ATOM   4411  HE2 LYS C 317       4.957  20.287  48.327  1.00  0.00           H  
ATOM   4412  HE3 LYS C 317       6.068  19.183  49.164  1.00  0.00           H  
ATOM   4413  HZ1 LYS C 317       6.614  20.943  50.694  1.00  0.00           H  
ATOM   4414  HZ2 LYS C 317       7.118  21.156  49.231  1.00  0.00           H  
ATOM   4415  HZ3 LYS C 317       5.808  22.082  49.757  1.00  0.00           H  
ATOM   4416  N   CYS C 318       3.895  15.128  47.992  1.00 59.27           N  
ATOM   4417  CA  CYS C 318       3.379  15.062  46.620  1.00 60.17           C  
ATOM   4418  C   CYS C 318       2.639  13.720  46.479  1.00 60.54           C  
ATOM   4419  O   CYS C 318       3.251  12.648  46.419  1.00 60.28           O  
ATOM   4420  CB  CYS C 318       4.488  15.152  45.571  1.00 59.56           C  
ATOM   4421  SG  CYS C 318       5.247  16.817  45.541  1.00 62.13           S  
ATOM   4422  H   CYS C 318       4.830  14.785  48.158  1.00 59.27           H  
ATOM   4423  HA  CYS C 318       2.666  15.880  46.470  1.00 60.17           H  
ATOM   4424  HB2 CYS C 318       4.085  14.948  44.573  1.00 59.56           H  
ATOM   4425  HB3 CYS C 318       5.281  14.421  45.763  1.00 59.56           H  
ATOM   4426  HG  CYS C 318       6.118  16.563  44.553  1.00 62.13           H  
ATOM   4427  N   THR C 319       1.311  13.792  46.522  1.00 61.49           N  
ATOM   4428  CA  THR C 319       0.435  12.638  46.627  1.00 61.97           C  
ATOM   4429  C   THR C 319       0.054  12.049  45.260  1.00 61.63           C  
ATOM   4430  O   THR C 319      -0.298  10.869  45.183  1.00 61.44           O  
ATOM   4431  CB  THR C 319      -0.859  12.974  47.399  1.00 64.82           C  
ATOM   4432  OG1 THR C 319      -1.393  14.225  46.944  1.00 66.53           O  
ATOM   4433  CG2 THR C 319      -0.607  13.069  48.900  1.00 67.06           C  
ATOM   4434  H   THR C 319       0.867  14.697  46.456  1.00 61.49           H  
ATOM   4435  HA  THR C 319       0.977  11.843  47.153  1.00 61.97           H  
ATOM   4436  HB  THR C 319      -1.621  12.207  47.217  1.00 64.82           H  
ATOM   4437 HG21 THR C 319      -0.216  12.128  49.297  1.00 67.06           H  
ATOM   4438 HG22 THR C 319       0.100  13.870  49.135  1.00 67.06           H  
ATOM   4439 HG23 THR C 319      -1.536  13.309  49.429  1.00 67.06           H  
ATOM   4440  HG1 THR C 319      -2.203  14.397  47.458  1.00 66.53           H  
ATOM   4441  N   SER C 320      -0.024  12.887  44.222  1.00 60.43           N  
ATOM   4442  CA  SER C 320      -0.520  12.511  42.899  1.00 57.75           C  
ATOM   4443  C   SER C 320       0.595  12.587  41.836  1.00 56.16           C  
ATOM   4444  O   SER C 320       1.509  13.417  41.908  1.00 56.28           O  
ATOM   4445  CB  SER C 320      -1.702  13.383  42.463  1.00 58.34           C  
ATOM   4446  OG  SER C 320      -1.375  14.777  42.432  1.00 58.83           O  
ATOM   4447  H   SER C 320       0.283  13.843  44.333  1.00 60.43           H  
ATOM   4448  HA  SER C 320      -0.871  11.477  42.939  1.00 57.75           H  
ATOM   4449  HB2 SER C 320      -2.535  13.267  43.162  1.00 58.34           H  
ATOM   4450  HB3 SER C 320      -2.021  13.109  41.454  1.00 58.34           H  
ATOM   4451  HG  SER C 320      -2.138  15.190  41.984  1.00 58.83           H  
ATOM   4452  N   LEU C 321       0.428  11.773  40.791  1.00 54.16           N  
ATOM   4453  CA  LEU C 321       1.253  11.781  39.593  1.00 50.97           C  
ATOM   4454  C   LEU C 321       0.291  12.037  38.405  1.00 50.34           C  
ATOM   4455  O   LEU C 321      -0.646  11.285  38.154  1.00 49.42           O  
ATOM   4456  CB  LEU C 321       1.985  10.451  39.371  1.00 49.67           C  
ATOM   4457  CG  LEU C 321       3.043  10.093  40.434  1.00 48.72           C  
ATOM   4458  CD1 LEU C 321       3.664   8.734  40.106  1.00 48.39           C  
ATOM   4459  CD2 LEU C 321       4.153  11.139  40.539  1.00 47.41           C  
ATOM   4460  H   LEU C 321      -0.358  11.139  40.796  1.00 54.16           H  
ATOM   4461  HA  LEU C 321       1.972  12.600  39.653  1.00 50.97           H  
ATOM   4462  HB2 LEU C 321       1.249   9.638  39.322  1.00 49.67           H  
ATOM   4463  HB3 LEU C 321       2.464  10.478  38.383  1.00 49.67           H  
ATOM   4464  HG  LEU C 321       2.554  10.010  41.413  1.00 48.72           H  
ATOM   4465 HD11 LEU C 321       2.910   7.943  40.128  1.00 48.39           H  
ATOM   4466 HD12 LEU C 321       4.127   8.734  39.114  1.00 48.39           H  
ATOM   4467 HD13 LEU C 321       4.441   8.476  40.832  1.00 48.39           H  
ATOM   4468 HD21 LEU C 321       4.606  11.342  39.563  1.00 47.41           H  
ATOM   4469 HD22 LEU C 321       3.771  12.078  40.944  1.00 47.41           H  
ATOM   4470 HD23 LEU C 321       4.944  10.801  41.217  1.00 47.41           H  
ATOM   4471  N   CYS C 322       0.571  13.119  37.689  1.00 50.58           N  
ATOM   4472  CA  CYS C 322      -0.258  13.658  36.616  1.00 51.38           C  
ATOM   4473  C   CYS C 322       0.530  13.594  35.291  1.00 50.00           C  
ATOM   4474  O   CYS C 322       1.744  13.400  35.276  1.00 49.19           O  
ATOM   4475  CB  CYS C 322      -0.665  15.115  36.858  1.00 53.39           C  
ATOM   4476  SG  CYS C 322      -1.662  15.365  38.361  1.00 56.21           S  
ATOM   4477  H   CYS C 322       1.447  13.596  37.847  1.00 50.58           H  
ATOM   4478  HA  CYS C 322      -1.140  13.026  36.498  1.00 51.38           H  
ATOM   4479  HB2 CYS C 322      -1.262  15.467  36.013  1.00 53.39           H  
ATOM   4480  HB3 CYS C 322       0.218  15.761  36.927  1.00 53.39           H  
ATOM   4481  HG  CYS C 322      -2.050  16.614  38.040  1.00 56.21           H  
ATOM   4482  N   CYS C 323      -0.198  13.803  34.195  1.00 50.15           N  
ATOM   4483  CA  CYS C 323       0.384  13.949  32.856  1.00 49.64           C  
ATOM   4484  C   CYS C 323       1.194  15.276  32.817  1.00 50.34           C  
ATOM   4485  O   CYS C 323       0.789  16.303  33.321  1.00 52.39           O  
ATOM   4486  CB  CYS C 323      -0.753  14.008  31.811  1.00 49.93           C  
ATOM   4487  SG  CYS C 323      -0.174  14.055  30.062  1.00 48.38           S1-
ATOM   4488  H   CYS C 323      -1.204  13.835  34.283  1.00 50.15           H  
ATOM   4489  HA  CYS C 323       1.050  13.094  32.685  1.00 49.64           H  
ATOM   4490  HB2 CYS C 323      -1.376  14.882  32.040  1.00 49.93           H  
ATOM   4491  HB3 CYS C 323      -1.411  13.146  31.975  1.00 49.93           H  
ATOM   4492  N   LYS C 324       2.339  15.219  32.148  1.00 50.51           N  
ATOM   4493  CA  LYS C 324       3.201  16.384  31.991  1.00 52.33           C  
ATOM   4494  C   LYS C 324       2.587  17.400  31.001  1.00 53.67           C  
ATOM   4495  O   LYS C 324       2.876  18.592  31.097  1.00 54.42           O  
ATOM   4496  CB  LYS C 324       4.604  15.983  31.497  1.00 53.34           C  
ATOM   4497  CG  LYS C 324       5.637  17.111  31.616  1.00 55.61           C  
ATOM   4498  CD  LYS C 324       6.973  16.770  30.948  1.00 56.59           C  
ATOM   4499  CE  LYS C 324       8.128  16.553  31.915  1.00 58.66           C  
ATOM   4500  NZ  LYS C 324       8.087  15.225  32.523  1.00 58.60           N1+
ATOM   4501  H   LYS C 324       2.635  14.347  31.733  1.00 50.51           H  
ATOM   4502  HA  LYS C 324       3.273  16.867  32.967  1.00 52.33           H  
ATOM   4503  HB2 LYS C 324       4.971  15.142  32.086  1.00 53.34           H  
ATOM   4504  HB3 LYS C 324       4.544  15.641  30.456  1.00 53.34           H  
ATOM   4505  HG2 LYS C 324       5.252  18.008  31.120  1.00 55.61           H  
ATOM   4506  HG3 LYS C 324       5.781  17.376  32.668  1.00 55.61           H  
ATOM   4507  HD2 LYS C 324       7.248  17.630  30.321  1.00 56.59           H  
ATOM   4508  HD3 LYS C 324       6.874  15.921  30.262  1.00 56.59           H  
ATOM   4509  HE2 LYS C 324       8.153  17.290  32.723  1.00 58.66           H  
ATOM   4510  HE3 LYS C 324       9.071  16.607  31.362  1.00 58.66           H  
ATOM   4511  HZ1 LYS C 324       7.401  15.079  33.287  1.00 58.60           H  
ATOM   4512  HZ2 LYS C 324       7.956  14.486  31.812  1.00 58.60           H  
ATOM   4513  HZ3 LYS C 324       9.042  15.012  32.909  1.00 58.60           H  
ATOM   4514  N   GLN C 325       1.909  16.883  29.979  1.00 54.43           N  
ATOM   4515  CA  GLN C 325       1.529  17.693  28.824  1.00 56.85           C  
ATOM   4516  C   GLN C 325       0.246  18.502  29.095  1.00 60.39           C  
ATOM   4517  O   GLN C 325       0.073  19.597  28.556  1.00 62.68           O  
ATOM   4518  CB  GLN C 325       1.393  16.821  27.571  1.00 56.55           C  
ATOM   4519  CG  GLN C 325       1.030  17.574  26.290  1.00 59.15           C  
ATOM   4520  CD  GLN C 325       2.077  18.596  25.904  1.00 60.42           C  
ATOM   4521  OE1 GLN C 325       3.053  18.292  25.215  1.00 60.75           O  
ATOM   4522  NE2 GLN C 325       1.883  19.825  26.367  1.00 61.89           N  
ATOM   4523  H   GLN C 325       1.653  15.907  30.025  1.00 54.43           H  
ATOM   4524  HA  GLN C 325       2.335  18.422  28.675  1.00 56.85           H  
ATOM   4525  HB2 GLN C 325       2.337  16.281  27.413  1.00 56.55           H  
ATOM   4526  HB3 GLN C 325       0.629  16.058  27.742  1.00 56.55           H  
ATOM   4527  HG2 GLN C 325       0.049  18.054  26.376  1.00 59.15           H  
ATOM   4528  HG3 GLN C 325       0.948  16.861  25.460  1.00 59.15           H  
ATOM   4529 HE21 GLN C 325       1.069  20.030  26.928  1.00 61.89           H  
ATOM   4530 HE22 GLN C 325       2.550  20.554  26.159  1.00 61.89           H  
ATOM   4531  N   CYS C 326      -0.692  17.924  29.846  1.00 62.65           N  
ATOM   4532  CA  CYS C 326      -2.004  18.534  30.098  1.00 66.02           C  
ATOM   4533  C   CYS C 326      -2.341  18.767  31.600  1.00 66.62           C  
ATOM   4534  O   CYS C 326      -3.465  19.148  31.928  1.00 69.37           O  
ATOM   4535  CB  CYS C 326      -3.137  17.847  29.296  1.00 68.31           C  
ATOM   4536  SG  CYS C 326      -3.310  16.037  29.612  1.00 67.84           S1-
ATOM   4537  H   CYS C 326      -0.500  17.038  30.291  1.00 62.65           H  
ATOM   4538  HA  CYS C 326      -1.958  19.563  29.712  1.00 66.02           H  
ATOM   4539  HB2 CYS C 326      -2.936  18.024  28.231  1.00 68.31           H  
ATOM   4540  HB3 CYS C 326      -4.078  18.372  29.501  1.00 68.31           H  
ATOM   4541  N   GLN C 327      -1.334  18.596  32.451  1.00 65.95           N  
ATOM   4542  CA  GLN C 327      -1.277  19.078  33.835  1.00 66.32           C  
ATOM   4543  C   GLN C 327      -2.264  18.383  34.801  1.00 67.58           C  
ATOM   4544  O   GLN C 327      -1.878  17.799  35.810  1.00 66.99           O  
ATOM   4545  CB  GLN C 327      -1.486  20.594  33.975  1.00 67.21           C  
ATOM   4546  CG  GLN C 327      -0.420  21.444  33.307  1.00 68.13           C  
ATOM   4547  CD  GLN C 327      -0.540  22.953  33.505  1.00 70.62           C  
ATOM   4548  OE1 GLN C 327       0.329  23.671  33.016  1.00 73.21           O  
ATOM   4549  NE2 GLN C 327      -1.566  23.437  34.194  1.00 71.21           N  
ATOM   4550  H   GLN C 327      -0.537  18.065  32.131  1.00 65.95           H  
ATOM   4551  HA  GLN C 327      -0.270  18.826  34.189  1.00 66.32           H  
ATOM   4552  HB2 GLN C 327      -2.462  20.877  33.566  1.00 67.21           H  
ATOM   4553  HB3 GLN C 327      -1.506  20.834  35.046  1.00 67.21           H  
ATOM   4554  HG2 GLN C 327      -0.424  21.264  32.226  1.00 68.13           H  
ATOM   4555  HG3 GLN C 327       0.567  21.152  33.687  1.00 68.13           H  
ATOM   4556 HE21 GLN C 327      -1.656  24.434  34.333  1.00 71.21           H  
ATOM   4557 HE22 GLN C 327      -2.258  22.810  34.579  1.00 71.21           H  
ATOM   4558  N   GLU C 328      -3.553  18.558  34.524  1.00 70.43           N  
ATOM   4559  CA  GLU C 328      -4.629  18.315  35.487  1.00 72.39           C  
ATOM   4560  C   GLU C 328      -5.107  16.840  35.436  1.00 70.38           C  
ATOM   4561  O   GLU C 328      -5.894  16.374  36.256  1.00 72.19           O  
ATOM   4562  CB  GLU C 328      -5.831  19.241  35.224  1.00 77.62           C  
ATOM   4563  CG  GLU C 328      -5.489  20.697  34.890  1.00 80.91           C  
ATOM   4564  CD  GLU C 328      -4.561  21.391  35.857  1.00 82.64           C  
ATOM   4565  OE1 GLU C 328      -3.764  22.243  35.408  1.00 82.31           O  
ATOM   4566  OE2 GLU C 328      -4.624  21.095  37.074  1.00 84.41           O1-
ATOM   4567  H   GLU C 328      -3.819  18.905  33.613  1.00 70.43           H  
ATOM   4568  HA  GLU C 328      -4.230  18.482  36.495  1.00 72.39           H  
ATOM   4569  HB2 GLU C 328      -6.425  18.841  34.391  1.00 77.62           H  
ATOM   4570  HB3 GLU C 328      -6.493  19.213  36.099  1.00 77.62           H  
ATOM   4571  HG2 GLU C 328      -6.419  21.277  34.856  1.00 80.91           H  
ATOM   4572  HG3 GLU C 328      -5.060  20.753  33.882  1.00 80.91           H  
ATOM   4573  N   THR C 329      -4.618  16.119  34.429  1.00 66.89           N  
ATOM   4574  CA  THR C 329      -5.056  14.756  34.153  1.00 65.28           C  
ATOM   4575  C   THR C 329      -4.203  13.826  35.041  1.00 62.16           C  
ATOM   4576  O   THR C 329      -3.045  13.530  34.740  1.00 60.61           O  
ATOM   4577  CB  THR C 329      -4.877  14.398  32.664  1.00 65.07           C  
ATOM   4578  OG1 THR C 329      -5.600  15.339  31.858  1.00 67.52           O  
ATOM   4579  CG2 THR C 329      -5.430  13.015  32.338  1.00 63.04           C  
ATOM   4580  H   THR C 329      -3.882  16.504  33.854  1.00 66.89           H  
ATOM   4581  HA  THR C 329      -6.117  14.679  34.422  1.00 65.28           H  
ATOM   4582  HB  THR C 329      -3.819  14.446  32.385  1.00 65.07           H  
ATOM   4583 HG21 THR C 329      -4.886  12.224  32.861  1.00 63.04           H  
ATOM   4584 HG22 THR C 329      -6.491  12.947  32.606  1.00 63.04           H  
ATOM   4585 HG23 THR C 329      -5.371  12.824  31.262  1.00 63.04           H  
ATOM   4586  HG1 THR C 329      -4.987  15.626  31.138  1.00 67.52           H  
ATOM   4587  N   GLU C 330      -4.821  13.356  36.126  1.00 60.69           N  
ATOM   4588  CA  GLU C 330      -4.155  12.547  37.142  1.00 57.81           C  
ATOM   4589  C   GLU C 330      -4.076  11.104  36.605  1.00 55.08           C  
ATOM   4590  O   GLU C 330      -5.028  10.568  36.051  1.00 56.08           O  
ATOM   4591  CB  GLU C 330      -4.895  12.587  38.479  1.00 59.61           C  
ATOM   4592  CG  GLU C 330      -4.161  11.800  39.565  1.00 59.29           C  
ATOM   4593  CD  GLU C 330      -4.685  12.030  40.962  1.00 60.83           C  
ATOM   4594  OE1 GLU C 330      -4.026  11.561  41.908  1.00 61.00           O  
ATOM   4595  OE2 GLU C 330      -5.738  12.698  41.119  1.00 62.24           O1-
ATOM   4596  H   GLU C 330      -5.814  13.517  36.217  1.00 60.69           H  
ATOM   4597  HA  GLU C 330      -3.147  12.943  37.271  1.00 57.81           H  
ATOM   4598  HB2 GLU C 330      -5.009  13.634  38.787  1.00 59.61           H  
ATOM   4599  HB3 GLU C 330      -5.911  12.187  38.364  1.00 59.61           H  
ATOM   4600  HG2 GLU C 330      -3.098  12.069  39.560  1.00 59.29           H  
ATOM   4601  HG3 GLU C 330      -4.229  10.725  39.363  1.00 59.29           H  
ATOM   4602  N   ILE C 331      -2.899  10.505  36.762  1.00 52.05           N  
ATOM   4603  CA  ILE C 331      -2.614   9.160  36.290  1.00 50.61           C  
ATOM   4604  C   ILE C 331      -2.710   8.189  37.486  1.00 49.82           C  
ATOM   4605  O   ILE C 331      -3.313   7.124  37.348  1.00 49.94           O  
ATOM   4606  CB  ILE C 331      -1.240   9.069  35.588  1.00 48.71           C  
ATOM   4607  CG1 ILE C 331      -1.047  10.134  34.485  1.00 49.09           C  
ATOM   4608  CG2 ILE C 331      -1.013   7.664  35.012  1.00 47.75           C  
ATOM   4609  CD1 ILE C 331      -2.152  10.199  33.441  1.00 50.15           C  
ATOM   4610  H   ILE C 331      -2.157  10.998  37.237  1.00 52.05           H  
ATOM   4611  HA  ILE C 331      -3.402   8.865  35.587  1.00 50.61           H  
ATOM   4612  HB  ILE C 331      -0.446   9.237  36.329  1.00 48.71           H  
ATOM   4613 HG12 ILE C 331      -0.957  11.118  34.952  1.00 49.09           H  
ATOM   4614 HG13 ILE C 331      -0.092   9.954  33.976  1.00 49.09           H  
ATOM   4615 HG21 ILE C 331      -0.937   6.919  35.811  1.00 47.75           H  
ATOM   4616 HG22 ILE C 331      -1.831   7.362  34.352  1.00 47.75           H  
ATOM   4617 HG23 ILE C 331      -0.081   7.620  34.439  1.00 47.75           H  
ATOM   4618 HD11 ILE C 331      -2.383   9.214  33.034  1.00 50.15           H  
ATOM   4619 HD12 ILE C 331      -3.073  10.616  33.857  1.00 50.15           H  
ATOM   4620 HD13 ILE C 331      -1.847  10.844  32.611  1.00 50.15           H  
ATOM   4621  N   THR C 332      -2.031   8.497  38.586  1.00 49.51           N  
ATOM   4622  CA  THR C 332      -1.945   7.583  39.735  1.00 49.75           C  
ATOM   4623  C   THR C 332      -1.424   8.330  40.975  1.00 49.89           C  
ATOM   4624  O   THR C 332      -1.059   9.502  40.902  1.00 49.00           O  
ATOM   4625  CB  THR C 332      -1.126   6.312  39.419  1.00 48.14           C  
ATOM   4626  OG1 THR C 332      -1.502   5.252  40.305  1.00 49.14           O  
ATOM   4627  CG2 THR C 332       0.383   6.496  39.474  1.00 47.25           C  
ATOM   4628  H   THR C 332      -1.597   9.406  38.652  1.00 49.51           H  
ATOM   4629  HA  THR C 332      -2.977   7.284  39.969  1.00 49.75           H  
ATOM   4630  HB  THR C 332      -1.375   5.966  38.412  1.00 48.14           H  
ATOM   4631 HG21 THR C 332       0.712   7.295  38.804  1.00 47.25           H  
ATOM   4632 HG22 THR C 332       0.731   6.709  40.489  1.00 47.25           H  
ATOM   4633 HG23 THR C 332       0.879   5.568  39.173  1.00 47.25           H  
ATOM   4634  HG1 THR C 332      -1.295   4.417  39.827  1.00 49.14           H  
ATOM   4635  N   THR C 333      -1.468   7.666  42.128  1.00 51.26           N  
ATOM   4636  CA  THR C 333      -1.077   8.260  43.405  1.00 53.56           C  
ATOM   4637  C   THR C 333       0.299   7.730  43.883  1.00 54.32           C  
ATOM   4638  O   THR C 333       0.834   6.729  43.384  1.00 52.82           O  
ATOM   4639  CB  THR C 333      -2.129   8.066  44.524  1.00 54.12           C  
ATOM   4640  OG1 THR C 333      -2.113   6.716  45.004  1.00 53.96           O  
ATOM   4641  CG2 THR C 333      -3.543   8.425  44.084  1.00 55.16           C  
ATOM   4642  H   THR C 333      -1.811   6.716  42.137  1.00 51.26           H  
ATOM   4643  HA  THR C 333      -0.962   9.334  43.243  1.00 53.56           H  
ATOM   4644  HB  THR C 333      -1.865   8.694  45.381  1.00 54.12           H  
ATOM   4645 HG21 THR C 333      -3.588   9.447  43.697  1.00 55.16           H  
ATOM   4646 HG22 THR C 333      -3.913   7.735  43.318  1.00 55.16           H  
ATOM   4647 HG23 THR C 333      -4.235   8.346  44.929  1.00 55.16           H  
ATOM   4648  HG1 THR C 333      -2.778   6.668  45.718  1.00 53.96           H  
ATOM   4649  N   LYS C 334       0.809   8.410  44.913  1.00 55.76           N  
ATOM   4650  CA  LYS C 334       2.053   8.055  45.600  1.00 55.66           C  
ATOM   4651  C   LYS C 334       1.985   6.665  46.286  1.00 56.78           C  
ATOM   4652  O   LYS C 334       3.025   6.112  46.651  1.00 56.39           O  
ATOM   4653  CB  LYS C 334       2.382   9.161  46.626  1.00 57.48           C  
ATOM   4654  CG  LYS C 334       3.743   9.039  47.332  1.00 57.27           C  
ATOM   4655  CD  LYS C 334       3.607   8.636  48.807  1.00 57.67           C  
ATOM   4656  CE  LYS C 334       4.968   8.391  49.452  1.00 56.92           C  
ATOM   4657  NZ  LYS C 334       4.812   7.951  50.836  1.00 56.50           N1+
ATOM   4658  H   LYS C 334       0.349   9.262  45.200  1.00 55.76           H  
ATOM   4659  HA  LYS C 334       2.834   8.006  44.835  1.00 55.66           H  
ATOM   4660  HB2 LYS C 334       2.387  10.113  46.081  1.00 57.48           H  
ATOM   4661  HB3 LYS C 334       1.574   9.239  47.365  1.00 57.48           H  
ATOM   4662  HG2 LYS C 334       4.392   8.339  46.797  1.00 57.27           H  
ATOM   4663  HG3 LYS C 334       4.245  10.014  47.295  1.00 57.27           H  
ATOM   4664  HD2 LYS C 334       2.993   7.732  48.874  1.00 57.67           H  
ATOM   4665  HD3 LYS C 334       3.074   9.424  49.354  1.00 57.67           H  
ATOM   4666  HE2 LYS C 334       5.591   9.290  49.462  1.00 56.92           H  
ATOM   4667  HE3 LYS C 334       5.504   7.593  48.928  1.00 56.92           H  
ATOM   4668  HZ1 LYS C 334       4.690   8.668  51.568  1.00 56.50           H  
ATOM   4669  HZ2 LYS C 334       4.021   7.257  50.931  1.00 56.50           H  
ATOM   4670  HZ3 LYS C 334       5.609   7.376  51.157  1.00 56.50           H  
ATOM   4671  N   ASN C 335       0.765   6.192  46.540  1.00 58.17           N  
ATOM   4672  CA  ASN C 335       0.503   4.970  47.314  1.00 59.67           C  
ATOM   4673  C   ASN C 335       0.356   3.723  46.415  1.00 58.51           C  
ATOM   4674  O   ASN C 335       0.289   2.599  46.910  1.00 59.15           O  
ATOM   4675  CB  ASN C 335      -0.780   5.089  48.135  1.00 62.55           C  
ATOM   4676  CG  ASN C 335      -0.861   6.408  48.856  1.00 64.43           C  
ATOM   4677  ND2 ASN C 335      -0.215   6.600  49.887  1.00 66.95           N  
ATOM   4678  OD1 ASN C 335      -1.647   7.336  48.313  1.00 63.09           O  
ATOM   4679  H   ASN C 335      -0.035   6.701  46.192  1.00 58.17           H  
ATOM   4680  HA  ASN C 335       1.365   4.794  47.965  1.00 59.67           H  
ATOM   4681  HB2 ASN C 335      -0.847   4.271  48.864  1.00 62.55           H  
ATOM   4682  HB3 ASN C 335      -1.665   5.002  47.492  1.00 62.55           H  
ATOM   4683 HD21 ASN C 335      -0.269   7.492  50.358  1.00 66.95           H  
ATOM   4684 HD22 ASN C 335       0.368   5.865  50.261  1.00 66.95           H  
ATOM   4685  N   GLU C 336       0.277   3.950  45.104  1.00 57.30           N  
ATOM   4686  CA  GLU C 336      -0.058   2.912  44.116  1.00 56.56           C  
ATOM   4687  C   GLU C 336       1.205   2.468  43.320  1.00 52.77           C  
ATOM   4688  O   GLU C 336       1.133   1.847  42.263  1.00 51.21           O  
ATOM   4689  CB  GLU C 336      -1.127   3.442  43.149  1.00 58.38           C  
ATOM   4690  CG  GLU C 336      -2.490   3.673  43.804  1.00 64.15           C  
ATOM   4691  CD  GLU C 336      -3.386   2.467  43.711  1.00 67.69           C  
ATOM   4692  OE1 GLU C 336      -4.561   2.639  43.308  1.00 71.42           O  
ATOM   4693  OE2 GLU C 336      -2.924   1.326  43.977  1.00 68.04           O1-
ATOM   4694  H   GLU C 336       0.496   4.871  44.753  1.00 57.30           H  
ATOM   4695  HA  GLU C 336      -0.422   2.024  44.640  1.00 56.56           H  
ATOM   4696  HB2 GLU C 336      -0.775   4.397  42.740  1.00 58.38           H  
ATOM   4697  HB3 GLU C 336      -1.238   2.766  42.292  1.00 58.38           H  
ATOM   4698  HG2 GLU C 336      -2.986   4.502  43.284  1.00 64.15           H  
ATOM   4699  HG3 GLU C 336      -2.400   3.962  44.856  1.00 64.15           H  
ATOM   4700  N   ILE C 337       2.358   2.827  43.871  1.00 50.95           N  
ATOM   4701  CA  ILE C 337       3.695   2.574  43.324  1.00 49.56           C  
ATOM   4702  C   ILE C 337       4.275   1.388  44.136  1.00 50.69           C  
ATOM   4703  O   ILE C 337       3.952   1.249  45.326  1.00 52.12           O  
ATOM   4704  CB  ILE C 337       4.549   3.858  43.467  1.00 48.18           C  
ATOM   4705  CG1 ILE C 337       3.901   5.065  42.754  1.00 47.48           C  
ATOM   4706  CG2 ILE C 337       5.977   3.645  42.981  1.00 46.28           C  
ATOM   4707  CD1 ILE C 337       4.556   6.393  43.110  1.00 47.40           C  
ATOM   4708  H   ILE C 337       2.347   3.327  44.749  1.00 50.95           H  
ATOM   4709  HA  ILE C 337       3.606   2.284  42.275  1.00 49.56           H  
ATOM   4710  HB  ILE C 337       4.595   4.101  44.531  1.00 48.18           H  
ATOM   4711 HG12 ILE C 337       3.931   4.933  41.669  1.00 47.48           H  
ATOM   4712 HG13 ILE C 337       2.846   5.141  43.032  1.00 47.48           H  
ATOM   4713 HG21 ILE C 337       6.472   2.876  43.578  1.00 46.28           H  
ATOM   4714 HG22 ILE C 337       5.991   3.340  41.930  1.00 46.28           H  
ATOM   4715 HG23 ILE C 337       6.584   4.548  43.082  1.00 46.28           H  
ATOM   4716 HD11 ILE C 337       4.636   6.515  44.193  1.00 47.40           H  
ATOM   4717 HD12 ILE C 337       5.555   6.480  42.676  1.00 47.40           H  
ATOM   4718 HD13 ILE C 337       3.953   7.219  42.724  1.00 47.40           H  
ATOM   4719  N   PHE C 338       5.069   0.540  43.485  1.00 49.54           N  
ATOM   4720  CA  PHE C 338       5.655  -0.616  44.171  1.00 49.68           C  
ATOM   4721  C   PHE C 338       7.032  -1.027  43.614  1.00 49.10           C  
ATOM   4722  O   PHE C 338       7.323  -0.836  42.424  1.00 46.93           O  
ATOM   4723  CB  PHE C 338       4.694  -1.814  44.211  1.00 49.64           C  
ATOM   4724  CG  PHE C 338       4.591  -2.636  42.944  1.00 48.70           C  
ATOM   4725  CD1 PHE C 338       4.077  -2.096  41.771  1.00 48.69           C  
ATOM   4726  CD2 PHE C 338       4.981  -3.965  42.952  1.00 48.94           C  
ATOM   4727  CE1 PHE C 338       3.967  -2.868  40.625  1.00 48.31           C  
ATOM   4728  CE2 PHE C 338       4.863  -4.746  41.815  1.00 49.13           C  
ATOM   4729  CZ  PHE C 338       4.356  -4.195  40.648  1.00 48.62           C  
ATOM   4730  H   PHE C 338       5.201   0.654  42.490  1.00 49.54           H  
ATOM   4731  HA  PHE C 338       5.821  -0.301  45.209  1.00 49.68           H  
ATOM   4732  HB2 PHE C 338       5.019  -2.469  45.022  1.00 49.64           H  
ATOM   4733  HB3 PHE C 338       3.690  -1.474  44.485  1.00 49.64           H  
ATOM   4734  HD1 PHE C 338       3.759  -1.063  41.752  1.00 48.69           H  
ATOM   4735  HD2 PHE C 338       5.381  -4.397  43.857  1.00 48.94           H  
ATOM   4736  HE1 PHE C 338       3.578  -2.435  39.715  1.00 48.31           H  
ATOM   4737  HE2 PHE C 338       5.166  -5.783  41.836  1.00 49.13           H  
ATOM   4738  HZ  PHE C 338       4.266  -4.800  39.758  1.00 48.62           H  
ATOM   4739  N   SER C 339       7.871  -1.576  44.496  1.00 49.56           N  
ATOM   4740  CA  SER C 339       9.235  -1.996  44.171  1.00 48.39           C  
ATOM   4741  C   SER C 339       9.259  -3.426  43.614  1.00 48.69           C  
ATOM   4742  O   SER C 339       9.386  -4.403  44.335  1.00 49.23           O  
ATOM   4743  CB  SER C 339      10.178  -1.930  45.380  1.00 47.70           C  
ATOM   4744  OG  SER C 339      10.261  -0.600  45.902  1.00 49.54           O  
ATOM   4745  H   SER C 339       7.561  -1.699  45.450  1.00 49.56           H  
ATOM   4746  HA  SER C 339       9.604  -1.315  43.403  1.00 48.39           H  
ATOM   4747  HB2 SER C 339      11.190  -2.232  45.088  1.00 47.70           H  
ATOM   4748  HB3 SER C 339       9.862  -2.599  46.189  1.00 47.70           H  
ATOM   4749  HG  SER C 339       9.483  -0.523  46.497  1.00 49.54           H  
ATOM   4750  N   LEU C 340       9.061  -3.543  42.323  1.00 50.41           N  
ATOM   4751  CA  LEU C 340       9.213  -4.825  41.609  1.00 51.33           C  
ATOM   4752  C   LEU C 340      10.698  -5.121  41.229  1.00 52.27           C  
ATOM   4753  O   LEU C 340      11.002  -6.129  40.671  1.00 54.74           O  
ATOM   4754  CB  LEU C 340       8.305  -4.829  40.365  1.00 51.19           C  
ATOM   4755  CG  LEU C 340       7.804  -6.190  39.815  1.00 51.62           C  
ATOM   4756  CD1 LEU C 340       8.551  -6.604  38.548  1.00 50.61           C  
ATOM   4757  CD2 LEU C 340       7.776  -7.342  40.816  1.00 51.17           C  
ATOM   4758  H   LEU C 340       8.739  -2.744  41.795  1.00 50.41           H  
ATOM   4759  HA  LEU C 340       8.913  -5.609  42.311  1.00 51.33           H  
ATOM   4760  HB2 LEU C 340       7.405  -4.252  40.614  1.00 51.19           H  
ATOM   4761  HB3 LEU C 340       8.786  -4.256  39.562  1.00 51.19           H  
ATOM   4762  HG  LEU C 340       6.765  -6.026  39.498  1.00 51.62           H  
ATOM   4763 HD11 LEU C 340       8.464  -5.820  37.790  1.00 50.61           H  
ATOM   4764 HD12 LEU C 340       9.611  -6.788  38.733  1.00 50.61           H  
ATOM   4765 HD13 LEU C 340       8.121  -7.518  38.124  1.00 50.61           H  
ATOM   4766 HD21 LEU C 340       8.783  -7.652  41.112  1.00 51.17           H  
ATOM   4767 HD22 LEU C 340       7.217  -7.071  41.716  1.00 51.17           H  
ATOM   4768 HD23 LEU C 340       7.282  -8.217  40.378  1.00 51.17           H  
ATOM   4769  N   SER C 341      11.562  -4.168  41.509  1.00 52.57           N  
ATOM   4770  CA  SER C 341      13.004  -4.276  41.289  1.00 52.33           C  
ATOM   4771  C   SER C 341      13.799  -3.834  42.544  1.00 53.58           C  
ATOM   4772  O   SER C 341      13.361  -3.052  43.325  1.00 53.63           O  
ATOM   4773  CB  SER C 341      13.430  -3.404  40.094  1.00 51.59           C  
ATOM   4774  OG  SER C 341      14.847  -3.416  39.903  1.00 50.65           O  
ATOM   4775  H   SER C 341      11.224  -3.288  41.873  1.00 52.57           H  
ATOM   4776  HA  SER C 341      13.260  -5.319  41.079  1.00 52.33           H  
ATOM   4777  HB2 SER C 341      13.135  -2.361  40.250  1.00 51.59           H  
ATOM   4778  HB3 SER C 341      12.943  -3.750  39.175  1.00 51.59           H  
ATOM   4779  HG  SER C 341      15.015  -3.748  38.994  1.00 50.65           H  
ATOM   4780  N   LEU C 342      15.032  -4.256  42.588  1.00 55.11           N  
ATOM   4781  CA  LEU C 342      16.000  -3.850  43.621  1.00 58.30           C  
ATOM   4782  C   LEU C 342      16.428  -2.365  43.421  1.00 59.59           C  
ATOM   4783  O   LEU C 342      16.921  -1.718  44.310  1.00 59.73           O  
ATOM   4784  CB  LEU C 342      17.244  -4.756  43.619  1.00 58.50           C  
ATOM   4785  CG  LEU C 342      17.655  -5.264  45.018  1.00 59.16           C  
ATOM   4786  CD1 LEU C 342      18.837  -6.229  44.891  1.00 58.55           C  
ATOM   4787  CD2 LEU C 342      18.020  -4.140  45.987  1.00 58.68           C  
ATOM   4788  H   LEU C 342      15.362  -4.886  41.872  1.00 55.11           H  
ATOM   4789  HA  LEU C 342      15.468  -3.902  44.576  1.00 58.30           H  
ATOM   4790  HB2 LEU C 342      17.060  -5.640  42.997  1.00 58.50           H  
ATOM   4791  HB3 LEU C 342      18.094  -4.236  43.158  1.00 58.50           H  
ATOM   4792  HG  LEU C 342      16.814  -5.827  45.443  1.00 59.16           H  
ATOM   4793 HD11 LEU C 342      18.579  -7.072  44.244  1.00 58.55           H  
ATOM   4794 HD12 LEU C 342      19.714  -5.730  44.466  1.00 58.55           H  
ATOM   4795 HD13 LEU C 342      19.116  -6.636  45.869  1.00 58.55           H  
ATOM   4796 HD21 LEU C 342      18.812  -3.504  45.578  1.00 58.68           H  
ATOM   4797 HD22 LEU C 342      17.155  -3.511  46.215  1.00 58.68           H  
ATOM   4798 HD23 LEU C 342      18.376  -4.549  46.939  1.00 58.68           H  
ATOM   4799  N   CYS C 343      16.108  -1.833  42.269  1.00 60.02           N  
ATOM   4800  CA  CYS C 343      16.318  -0.417  41.969  1.00 60.89           C  
ATOM   4801  C   CYS C 343      15.303   0.405  42.801  1.00 59.49           C  
ATOM   4802  O   CYS C 343      15.503   1.564  43.045  1.00 58.06           O  
ATOM   4803  CB  CYS C 343      16.088  -0.057  40.501  1.00 62.63           C  
ATOM   4804  SG  CYS C 343      17.357  -0.755  39.405  1.00 72.82           S  
ATOM   4805  H   CYS C 343      15.580  -2.376  41.601  1.00 60.02           H  
ATOM   4806  HA  CYS C 343      17.325  -0.135  42.299  1.00 60.89           H  
ATOM   4807  HB2 CYS C 343      16.119   1.029  40.370  1.00 62.63           H  
ATOM   4808  HB3 CYS C 343      15.109  -0.412  40.163  1.00 62.63           H  
ATOM   4809  HG  CYS C 343      16.615  -0.727  38.287  1.00 72.82           H  
ATOM   4810  N   GLY C 344      14.186  -0.205  43.119  1.00 58.23           N  
ATOM   4811  CA  GLY C 344      13.044   0.389  43.787  1.00 54.41           C  
ATOM   4812  C   GLY C 344      11.882   0.241  42.795  1.00 50.66           C  
ATOM   4813  O   GLY C 344      11.807  -0.742  42.131  1.00 51.76           O  
ATOM   4814  H   GLY C 344      14.038  -1.162  42.831  1.00 58.23           H  
ATOM   4815  HA2 GLY C 344      12.827  -0.195  44.685  1.00 54.41           H  
ATOM   4816  HA3 GLY C 344      13.258   1.424  44.055  1.00 54.41           H  
ATOM   4817  N   PRO C 345      11.017   1.206  42.730  1.00 48.55           N  
ATOM   4818  CA  PRO C 345       9.917   1.153  41.763  1.00 47.93           C  
ATOM   4819  C   PRO C 345      10.304   1.631  40.353  1.00 46.43           C  
ATOM   4820  O   PRO C 345       9.521   1.515  39.420  1.00 44.72           O  
ATOM   4821  CB  PRO C 345       8.884   2.100  42.353  1.00 48.25           C  
ATOM   4822  CG  PRO C 345       9.740   3.184  42.992  1.00 49.20           C  
ATOM   4823  CD  PRO C 345      10.914   2.402  43.565  1.00 49.39           C  
ATOM   4824  HA  PRO C 345       9.541   0.132  41.659  1.00 47.93           H  
ATOM   4825  HB2 PRO C 345       8.186   2.496  41.614  1.00 48.25           H  
ATOM   4826  HB3 PRO C 345       8.316   1.586  43.136  1.00 48.25           H  
ATOM   4827  HG2 PRO C 345       9.196   3.754  43.743  1.00 49.20           H  
ATOM   4828  HG3 PRO C 345      10.092   3.890  42.231  1.00 49.20           H  
ATOM   4829  HD2 PRO C 345      10.725   2.080  44.594  1.00 49.39           H  
ATOM   4830  HD3 PRO C 345      11.840   2.982  43.534  1.00 49.39           H  
ATOM   4831  N   MET C 346      11.447   2.305  40.263  1.00 46.78           N  
ATOM   4832  CA  MET C 346      11.876   2.972  39.047  1.00 46.87           C  
ATOM   4833  C   MET C 346      13.160   2.286  38.558  1.00 47.16           C  
ATOM   4834  O   MET C 346      14.055   1.971  39.354  1.00 48.90           O  
ATOM   4835  CB  MET C 346      12.129   4.460  39.303  1.00 46.53           C  
ATOM   4836  CG  MET C 346      12.059   5.262  38.003  1.00 47.16           C  
ATOM   4837  SD  MET C 346      12.540   6.995  38.281  1.00 48.63           S  
ATOM   4838  CE  MET C 346      14.338   6.785  38.259  1.00 49.11           C  
ATOM   4839  H   MET C 346      12.066   2.341  41.060  1.00 46.78           H  
ATOM   4840  HA  MET C 346      11.089   2.861  38.306  1.00 46.87           H  
ATOM   4841  HB2 MET C 346      13.099   4.585  39.798  1.00 46.53           H  
ATOM   4842  HB3 MET C 346      11.374   4.849  39.998  1.00 46.53           H  
ATOM   4843  HG2 MET C 346      11.032   5.259  37.623  1.00 47.16           H  
ATOM   4844  HG3 MET C 346      12.697   4.841  37.220  1.00 47.16           H  
ATOM   4845  HE1 MET C 346      14.652   6.034  38.985  1.00 49.11           H  
ATOM   4846  HE2 MET C 346      14.666   6.481  37.261  1.00 49.11           H  
ATOM   4847  HE3 MET C 346      14.812   7.735  38.510  1.00 49.11           H  
ATOM   4848  N   ALA C 347      13.240   2.102  37.238  1.00 45.29           N  
ATOM   4849  CA  ALA C 347      14.429   1.601  36.575  1.00 41.94           C  
ATOM   4850  C   ALA C 347      14.588   2.357  35.251  1.00 39.93           C  
ATOM   4851  O   ALA C 347      13.621   2.731  34.601  1.00 39.20           O  
ATOM   4852  CB  ALA C 347      14.330   0.107  36.324  1.00 41.77           C  
ATOM   4853  H   ALA C 347      12.425   2.312  36.680  1.00 45.29           H
[truncated: 385,992 more chars]
