# Supplementary material for: DegraderTCM: A Computationally Sparing Approach for Predicting Ternary Degradation Complexes
Source: ACS Med Chem Lett. 2023 Dec 13;15(1):45–53. doi: 10.1021/acsmedchemlett.3c00362 (PMC10788944; doi:10.1021/acsmedchemlett.3c00362)
Supplement: Supplementary file 2 — ml3c00362_si_002.zip [file ml3c00362_si_002.zip › TC models/Application_domain/PARP1-2102-active.pdb]

HEADER    TRANSFERASE/TRANSFERASE INHIBITOR                           
REMARK  99                                                                      
REMARK  99 MOE v2022.02 (Chemical Computing Group ULC) Fri Nov 24 15:54:36 2023 
SEQRES   1 A  212  ACE GLY THR ILE LEU ILE ASP LEU SER PRO ASP ASP LYS
SEQRES   2 A  212  GLU PHE GLN SER VAL GLU GLU GLU MET GLN SER THR VAL
SEQRES   3 A  212  ARG GLU HIS ARG ASP GLY GLY HIS ALA GLY GLY ILE PHE
SEQRES   4 A  212  ASN ARG TYR ASN ILE LEU LYS ILE GLN LYS VAL CYS ASN
SEQRES   5 A  212  LYS LYS LEU TRP GLU ARG TYR THR HIS ARG ARG LYS GLU
SEQRES   6 A  212  VAL SER GLU GLU ASN HIS ASN HIS ALA ASN GLU ARG MET
SEQRES   7 A  212  LEU PHE HIS GLY SER PRO PHE VAL ASN ALA ILE ILE HIS
SEQRES   8 A  212  LYS GLY PHE ASP GLU ARG HIS ALA TYR ILE GLY GLY MET
SEQRES   9 A  212  PHE GLY ALA GLY ILE TYR PHE ALA GLU ASN SER SER LYS
SEQRES  10 A  212  SER ASN GLN TYR VAL TYR GLY ILE GLY GLY GLY THR GLY
SEQRES  11 A  212  CYS PRO VAL HIS LYS ASP ARG SER CYS TYR ILE CYS HIS
SEQRES  12 A  212  ARG GLN LEU LEU PHE CYS ARG VAL THR LEU GLY LYS SER
SEQRES  13 A  212  PHE LEU GLN PHE SER ALA MET DLY MET ALA HIS SER PRO
SEQRES  14 A  212  PRO GLY HIS HIS SER VAL THR GLY ARG PRO SER VAL ASN
SEQRES  15 A  212  GLY LEU ALA LEU ALA GLU TYR VAL ILE TYR ARG GLY GLU
SEQRES  16 A  212  GLN ALA TYR PRO GLU TYR LEU ILE THR TYR GLN ILE MET
SEQRES  17 A  212  ARG PRO GLU NME
SEQRES   1 C  381  ASN PHE ASP THR SER LEU PRO THR SER HIS THR TYR LEU
SEQRES   2 C  381  GLY ALA ASP MET GLU GLU PHE HIS GLY ARG THR LEU HIS
SEQRES   3 C  381  ASP ASP ASP SER CYS GLN VAL ILE PRO VAL LEU PRO GLN
SEQRES   4 C  381  VAL MET MET ILE LEU ILE PRO GLY GLN THR LEU PRO LEU
SEQRES   5 C  381  GLN LEU PHE HIS PRO GLN GLU VAL SER MET VAL ARG ASN
SEQRES   6 C  381  LEU ILE GLN LYS ASP ARG THR PHE ALA VAL LEU ALA TYR
SEQRES   7 C  381  SER ASN VAL GLN GLU ARG GLU ALA GLN PHE GLY THR THR
SEQRES   8 C  381  ALA GLU ILE TYR ALA TYR ARG GLU GLU GLN ASP PHE GLY
SEQRES   9 C  381  ILE GLU ILE VAL LYS VAL LYS ALA ILE GLY ARG GLN ARG
SEQRES  10 C  381  PHE LYS VAL LEU GLU LEU ARG THR GLN SER ASP GLY ILE
SEQRES  11 C  381  GLN GLN ALA LYS VAL GLN ILE LEU PRO GLU CYS VAL LEU
SEQRES  12 C  381  PRO SER THR MET SER ALA VAL GLN LEU GLU SER LEU ASN
SEQRES  13 C  381  LYS CYS GLN ILE PHE PRO SER LYS PRO VAL SER ARG GLU
SEQRES  14 C  381  ASP GLN CYS SER TYR LYS TRP TRP GLN LYS TYR GLN LYS
SEQRES  15 C  381  ARG LYS PHE HIS CYS ALA ASN LEU THR SER TRP PRO ARG
SEQRES  16 C  381  TRP LEU TYR SER LEU TYR ASP ALA GLU THR LEU MET ASP
SEQRES  17 C  381  ARG ILE LYS LYS GLN LEU ARG GLU TRP ASP GLU ASN LEU
SEQRES  18 C  381  LYS ASP ASP SER LEU PRO SER ASN PRO ILE ASP PHE SER
SEQRES  19 C  381  TYR ARG VAL ALA ALA CYS LEU PRO ILE ASP ASP VAL LEU
SEQRES  20 C  381  ARG ILE GLN LEU LEU LYS ILE GLY SER ALA ILE GLN ARG
SEQRES  21 C  381  LEU ARG CYS GLU LEU ASP ILE MET ASN LYS CYS THR SER
SEQRES  22 C  381  LEU CYS CYS LYS GLN CYS GLN GLU THR GLU ILE THR THR
SEQRES  23 C  381  LYS ASN GLU ILE PHE SER LEU SER LEU CYS GLY PRO MET
SEQRES  24 C  381  ALA ALA TYR VAL ASN PRO HIS GLY TYR VAL HIS GLU THR
SEQRES  25 C  381  LEU THR VAL TYR LYS ALA CYS ASN LEU ASN LEU ILE GLY
SEQRES  26 C  381  ARG PRO SER THR GLU HIS SER TRP PHE PRO GLY TYR ALA
SEQRES  27 C  381  TRP THR VAL ALA GLN CYS LYS ILE CYS ALA SER HIS ILE
SEQRES  28 C  381  GLY TRP LYS PHE THR ALA THR LYS LYS ASP MET SER PRO
SEQRES  29 C  381  GLN LYS PHE TRP GLY LEU THR ARG SER ALA LEU LEU PRO
SEQRES  30 C  381  THR ILE PRO ASP
HELIX    1   1 LYS A  963  GLN A  973  1               Generated by MOE   11
HELIX    2   2 LEU A 1005  TYR A 1009  5               Generated by MOE    5
HELIX    3   3 HIS A 1011  GLU A 1019  1               Generated by MOE    9
HELIX    4   4 VAL A 1036  ILE A 1039  1               Generated by MOE    4
HELIX    5   5 SER A 1065  SER A 1068  1               Generated by MOE    4
HELIX    6   6 ILE A 1075  GLY A 1077  5               Generated by MOE    3
HELIX    7   7 LEU C   53  SER C   56  5               Generated by MOE    4
HELIX    8   8 THR C   58  LEU C   60  5               Generated by MOE    3
HELIX    9   9 PRO C  104  VAL C  110  1               Generated by MOE    7
HELIX   10  10 ASP C  149  GLY C  151  5               Generated by MOE    3
HELIX   11  11 THR C  193  ALA C  196  5               Generated by MOE    4
HELIX   12  12 ASN C  203  GLN C  206  5               Generated by MOE    4
HELIX   13  13 TYR C  221  PHE C  232  1               Generated by MOE   12
HELIX   14  14 CYS C  234  LEU C  237  5               Generated by MOE    4
HELIX   15  15 TYR C  245  LEU C  247  5               Generated by MOE    3
HELIX   16  16 ALA C  250  LEU C  261  1               Generated by MOE   12
HELIX   17  17 ARG C  262  TRP C  264  5               Generated by MOE    3
HELIX   18  18 PRO C  277  ALA C  286  1               Generated by MOE   10
HELIX   19  19 LEU C  294  GLN C  297  1               Generated by MOE    4
HELIX   20  20 ALA C  304  LYS C  317  1               Generated by MOE   14
HELIX   21  21 LYS C  334  GLU C  336  5               Generated by MOE    3
HELIX   22  22 ARG C  419  ALA C  421  5               Generated by MOE    3
SHEET    1       ILE A 956  ASP A 957                  Generated by MOE
SHEET    2       ARG A 991  LYS A 999                  Generated by MOE
SHEET    3       GLU A1026  HIS A1031                  Generated by MOE
SHEET    4       ILE A1059  ALA A1062                  Generated by MOE
SHEET    5       ARG A1094  THR A1102                  Generated by MOE
SHEET    6       SER A1106  PHE A1110                  Generated by MOE
SHEET    7       SER A1124  ARG A1128                  Generated by MOE
SHEET    8       GLU A1138  ILE A1141                  Generated by MOE
SHEET    9       ALA A1147  MET A1158                  Generated by MOE
SHEET   10       GLU C  65  GLU C  66                  Generated by MOE
SHEET   11       CYS C  78  PRO C  82                  Generated by MOE
SHEET   12       THR C  96  LEU C 101                  Generated by MOE
SHEET   13       THR C 119  PHE C 120                  Generated by MOE
SHEET   14       ALA C 121  ALA C 121                  Generated by MOE
SHEET   15       VAL C 122  TYR C 125                  Generated by MOE
SHEET   16       ALA C 133  GLU C 147                  Generated by MOE
SHEET   17       ILE C 154  ARG C 171                  Generated by MOE
SHEET   18       GLN C 179  LEU C 185                  Generated by MOE
SHEET   19       SER C 320  CYS C 323                  Generated by MOE
SHEET   20       GLU C 330  THR C 333                  Generated by MOE
SHEET   21       MET C 346  VAL C 350                  Generated by MOE
SHEET   22       VAL C 356  VAL C 362                  Generated by MOE
SHEET   23       TYR C 384  ALA C 385                  Generated by MOE
SHEET   24       GLY C 399  ALA C 404                  Generated by MOE
SHEET   25       LYS C 413  THR C 418                  Generated by MOE
SHEET   26       LEU C 422  THR C 425                  Generated by MOE
ATOM      1  CH3 ACE A 951     -46.071  55.635 -89.843  1.00  0.00           C  
ATOM      2  C   ACE A 951     -46.971  54.832 -88.964  1.00  0.00           C  
ATOM      3  O   ACE A 951     -46.548  54.169 -88.018  1.00  0.00           O  
ATOM      4 HH31 ACE A 951     -45.083  55.174 -89.853  1.00  0.00           H  
ATOM      5 HH32 ACE A 951     -46.448  55.630 -90.869  1.00  0.00           H  
ATOM      6 HH33 ACE A 951     -46.010  56.658 -89.486  1.00  0.00           H  
ATOM      7  N   GLY A 952     -48.213  54.760 -89.382  1.00 23.11           N  
ATOM      8  CA  GLY A 952     -49.186  53.826 -88.859  1.00 23.07           C  
ATOM      9  C   GLY A 952     -49.864  54.307 -87.581  1.00 22.40           C  
ATOM     10  O   GLY A 952     -49.237  54.713 -86.605  1.00 23.26           O  
ATOM     11  H   GLY A 952     -48.504  55.329 -90.165  1.00 23.11           H  
ATOM     12  HA2 GLY A 952     -49.923  53.659 -89.652  1.00 23.07           H  
ATOM     13  HA3 GLY A 952     -48.712  52.869 -88.636  1.00 23.07           H  
ATOM     14  N   THR A 953     -51.187  54.258 -87.599  1.00 21.08           N  
ATOM     15  CA  THR A 953     -52.018  54.687 -86.487  1.00 19.85           C  
ATOM     16  C   THR A 953     -53.458  54.204 -86.706  1.00 19.81           C  
ATOM     17  O   THR A 953     -53.878  53.930 -87.828  1.00 19.67           O  
ATOM     18  CB  THR A 953     -51.982  56.219 -86.282  1.00 19.39           C  
ATOM     19  OG1 THR A 953     -52.553  56.537 -85.011  1.00 17.12           O  
ATOM     20  CG2 THR A 953     -52.642  57.031 -87.393  1.00 17.66           C  
ATOM     21  H   THR A 953     -51.660  53.921 -88.425  1.00 21.08           H  
ATOM     22  HA  THR A 953     -51.634  54.195 -85.583  1.00 19.85           H  
ATOM     23  HB  THR A 953     -50.940  56.548 -86.216  1.00 19.39           H  
ATOM     24 HG21 THR A 953     -53.716  56.833 -87.461  1.00 17.66           H  
ATOM     25 HG22 THR A 953     -52.540  58.102 -87.189  1.00 17.66           H  
ATOM     26 HG23 THR A 953     -52.186  56.822 -88.365  1.00 17.66           H  
ATOM     27  HG1 THR A 953     -53.528  56.632 -85.141  1.00 17.12           H  
ATOM     28  N   ILE A 954     -54.204  54.175 -85.606  1.00 19.98           N  
ATOM     29  CA  ILE A 954     -55.663  54.160 -85.616  1.00 20.26           C  
ATOM     30  C   ILE A 954     -56.100  55.647 -85.529  1.00 19.96           C  
ATOM     31  O   ILE A 954     -55.291  56.527 -85.216  1.00 19.59           O  
ATOM     32  CB  ILE A 954     -56.274  53.302 -84.482  1.00 20.67           C  
ATOM     33  CG1 ILE A 954     -55.868  53.787 -83.072  1.00 22.56           C  
ATOM     34  CG2 ILE A 954     -55.920  51.825 -84.695  1.00 19.97           C  
ATOM     35  CD1 ILE A 954     -56.651  53.110 -81.953  1.00 26.95           C  
ATOM     36  H   ILE A 954     -53.747  54.230 -84.706  1.00 19.98           H  
ATOM     37  HA  ILE A 954     -56.008  53.784 -86.588  1.00 20.26           H  
ATOM     38  HB  ILE A 954     -57.367  53.384 -84.556  1.00 20.67           H  
ATOM     39 HG12 ILE A 954     -54.799  53.619 -82.900  1.00 22.56           H  
ATOM     40 HG13 ILE A 954     -56.038  54.866 -82.986  1.00 22.56           H  
ATOM     41 HG21 ILE A 954     -56.165  51.510 -85.715  1.00 19.97           H  
ATOM     42 HG22 ILE A 954     -54.853  51.641 -84.530  1.00 19.97           H  
ATOM     43 HG23 ILE A 954     -56.483  51.179 -84.014  1.00 19.97           H  
ATOM     44 HD11 ILE A 954     -57.729  53.228 -82.101  1.00 26.95           H  
ATOM     45 HD12 ILE A 954     -56.422  52.042 -81.890  1.00 26.95           H  
ATOM     46 HD13 ILE A 954     -56.391  53.560 -80.990  1.00 26.95           H  
ATOM     47  N   LEU A 955     -57.383  55.882 -85.778  1.00 19.51           N  
ATOM     48  CA  LEU A 955     -57.989  57.205 -85.714  1.00 19.37           C  
ATOM     49  C   LEU A 955     -58.924  57.231 -84.486  1.00 20.20           C  
ATOM     50  O   LEU A 955     -59.456  56.224 -84.053  1.00 20.85           O  
ATOM     51  CB  LEU A 955     -58.806  57.525 -86.976  1.00 18.66           C  
ATOM     52  CG  LEU A 955     -58.026  57.442 -88.303  1.00 17.31           C  
ATOM     53  CD1 LEU A 955     -58.954  57.786 -89.472  1.00 15.27           C  
ATOM     54  CD2 LEU A 955     -56.807  58.362 -88.329  1.00 16.19           C  
ATOM     55  H   LEU A 955     -57.989  55.093 -85.954  1.00 19.51           H  
ATOM     56  HA  LEU A 955     -57.210  57.961 -85.564  1.00 19.37           H  
ATOM     57  HB2 LEU A 955     -59.660  56.835 -87.032  1.00 18.66           H  
ATOM     58  HB3 LEU A 955     -59.240  58.528 -86.873  1.00 18.66           H  
ATOM     59  HG  LEU A 955     -57.679  56.411 -88.448  1.00 17.31           H  
ATOM     60 HD11 LEU A 955     -59.824  57.121 -89.488  1.00 15.27           H  
ATOM     61 HD12 LEU A 955     -59.315  58.818 -89.403  1.00 15.27           H  
ATOM     62 HD13 LEU A 955     -58.432  57.675 -90.428  1.00 15.27           H  
ATOM     63 HD21 LEU A 955     -57.088  59.402 -88.132  1.00 16.19           H  
ATOM     64 HD22 LEU A 955     -56.065  58.059 -87.586  1.00 16.19           H  
ATOM     65 HD23 LEU A 955     -56.312  58.323 -89.305  1.00 16.19           H  
ATOM     66  N   ILE A 956     -59.170  58.443 -83.997  1.00 21.13           N  
ATOM     67  CA  ILE A 956     -60.166  58.750 -82.974  1.00 21.56           C  
ATOM     68  C   ILE A 956     -61.285  59.435 -83.786  1.00 22.34           C  
ATOM     69  O   ILE A 956     -61.058  60.394 -84.517  1.00 21.70           O  
ATOM     70  CB  ILE A 956     -59.607  59.686 -81.884  1.00 21.68           C  
ATOM     71  CG1 ILE A 956     -58.336  59.128 -81.207  1.00 22.66           C  
ATOM     72  CG2 ILE A 956     -60.683  60.019 -80.842  1.00 21.46           C  
ATOM     73  CD1 ILE A 956     -58.508  57.786 -80.507  1.00 24.13           C  
ATOM     74  H   ILE A 956     -58.681  59.232 -84.397  1.00 21.13           H  
ATOM     75  HA  ILE A 956     -60.542  57.819 -82.536  1.00 21.56           H  
ATOM     76  HB  ILE A 956     -59.318  60.636 -82.352  1.00 21.68           H  
ATOM     77 HG12 ILE A 956     -57.538  59.032 -81.951  1.00 22.66           H  
ATOM     78 HG13 ILE A 956     -57.978  59.860 -80.473  1.00 22.66           H  
ATOM     79 HG21 ILE A 956     -61.500  60.592 -81.292  1.00 21.46           H  
ATOM     80 HG22 ILE A 956     -61.114  59.114 -80.403  1.00 21.46           H  
ATOM     81 HG23 ILE A 956     -60.266  60.627 -80.033  1.00 21.46           H  
ATOM     82 HD11 ILE A 956     -59.252  57.842 -79.708  1.00 24.13           H  
ATOM     83 HD12 ILE A 956     -58.806  57.000 -81.206  1.00 24.13           H  
ATOM     84 HD13 ILE A 956     -57.560  57.478 -80.054  1.00 24.13           H  
ATOM     85  N   ASP A 957     -62.481  58.866 -83.696  1.00 23.45           N  
ATOM     86  CA  ASP A 957     -63.647  59.206 -84.518  1.00 24.47           C  
ATOM     87  C   ASP A 957     -64.600  60.109 -83.701  1.00 24.40           C  
ATOM     88  O   ASP A 957     -64.535  60.160 -82.467  1.00 25.35           O  
ATOM     89  CB  ASP A 957     -64.334  57.906 -84.903  1.00 25.31           C  
ATOM     90  CG  ASP A 957     -65.230  58.054 -86.085  1.00 28.62           C  
ATOM     91  OD1 ASP A 957     -65.787  57.028 -86.533  1.00 30.93           O  
ATOM     92  OD2 ASP A 957     -65.386  59.155 -86.643  1.00 36.21           O1-
ATOM     93  H   ASP A 957     -62.627  58.155 -82.993  1.00 23.45           H  
ATOM     94  HA  ASP A 957     -63.298  59.766 -85.393  1.00 24.47           H  
ATOM     95  HB2 ASP A 957     -64.921  57.510 -84.066  1.00 25.31           H  
ATOM     96  HB3 ASP A 957     -63.586  57.145 -85.163  1.00 25.31           H  
ATOM     97  N   LEU A 958     -65.494  60.798 -84.397  1.00 24.01           N  
ATOM     98  CA  LEU A 958     -66.508  61.655 -83.795  1.00 23.46           C  
ATOM     99  C   LEU A 958     -67.857  61.485 -84.548  1.00 23.87           C  
ATOM    100  O   LEU A 958     -67.910  61.155 -85.725  1.00 23.64           O  
ATOM    101  CB  LEU A 958     -66.109  63.140 -83.811  1.00 23.02           C  
ATOM    102  CG  LEU A 958     -64.917  63.510 -82.907  1.00 22.20           C  
ATOM    103  CD1 LEU A 958     -64.465  64.941 -83.206  1.00 18.39           C  
ATOM    104  CD2 LEU A 958     -65.269  63.394 -81.423  1.00 19.79           C  
ATOM    105  H   LEU A 958     -65.487  60.745 -85.405  1.00 24.01           H  
ATOM    106  HA  LEU A 958     -66.674  61.322 -82.764  1.00 23.46           H  
ATOM    107  HB2 LEU A 958     -65.885  63.430 -84.844  1.00 23.02           H  
ATOM    108  HB3 LEU A 958     -66.972  63.751 -83.514  1.00 23.02           H  
ATOM    109  HG  LEU A 958     -64.070  62.849 -83.118  1.00 22.20           H  
ATOM    110 HD11 LEU A 958     -64.044  65.007 -84.213  1.00 18.39           H  
ATOM    111 HD12 LEU A 958     -65.298  65.648 -83.136  1.00 18.39           H  
ATOM    112 HD13 LEU A 958     -63.689  65.258 -82.505  1.00 18.39           H  
ATOM    113 HD21 LEU A 958     -66.114  64.043 -81.172  1.00 19.79           H  
ATOM    114 HD22 LEU A 958     -65.533  62.371 -81.146  1.00 19.79           H  
ATOM    115 HD23 LEU A 958     -64.421  63.692 -80.798  1.00 19.79           H  
ATOM    116  N   SER A 959     -68.933  61.727 -83.798  1.00 24.23           N  
ATOM    117  CA  SER A 959     -70.337  61.609 -84.242  1.00 24.26           C  
ATOM    118  C   SER A 959     -71.047  62.945 -83.886  1.00 24.12           C  
ATOM    119  O   SER A 959     -70.580  63.621 -82.990  1.00 23.91           O  
ATOM    120  CB  SER A 959     -70.987  60.434 -83.494  1.00 24.16           C  
ATOM    121  OG  SER A 959     -72.214  60.016 -84.078  1.00 24.65           O  
ATOM    122  H   SER A 959     -68.792  61.993 -82.833  1.00 24.23           H  
ATOM    123  HA  SER A 959     -70.353  61.450 -85.323  1.00 24.26           H  
ATOM    124  HB2 SER A 959     -71.146  60.677 -82.437  1.00 24.16           H  
ATOM    125  HB3 SER A 959     -70.319  59.565 -83.522  1.00 24.16           H  
ATOM    126  HG  SER A 959     -72.924  60.263 -83.418  1.00 24.65           H  
ATOM    127  N   PRO A 960     -72.168  63.284 -84.527  1.00 24.82           N  
ATOM    128  CA  PRO A 960     -72.861  64.567 -84.278  1.00 25.65           C  
ATOM    129  C   PRO A 960     -73.392  64.773 -82.845  1.00 26.74           C  
ATOM    130  O   PRO A 960     -73.790  65.870 -82.458  1.00 26.38           O  
ATOM    131  CB  PRO A 960     -74.042  64.574 -85.254  1.00 25.55           C  
ATOM    132  CG  PRO A 960     -73.634  63.592 -86.339  1.00 25.16           C  
ATOM    133  CD  PRO A 960     -72.862  62.535 -85.569  1.00 24.55           C  
ATOM    134  HA  PRO A 960     -72.160  65.375 -84.488  1.00 25.65           H  
ATOM    135  HB2 PRO A 960     -74.963  64.226 -84.768  1.00 25.55           H  
ATOM    136  HB3 PRO A 960     -74.239  65.574 -85.653  1.00 25.55           H  
ATOM    137  HG2 PRO A 960     -72.981  64.088 -87.064  1.00 25.16           H  
ATOM    138  HG3 PRO A 960     -74.489  63.178 -86.880  1.00 25.16           H  
ATOM    139  HD2 PRO A 960     -72.182  61.973 -86.211  1.00 24.55           H  
ATOM    140  HD3 PRO A 960     -73.560  61.849 -85.082  1.00 24.55           H  
ATOM    141  N   ASP A 961     -73.385  63.675 -82.093  1.00 27.82           N  
ATOM    142  CA  ASP A 961     -73.754  63.608 -80.686  1.00 29.56           C  
ATOM    143  C   ASP A 961     -72.704  64.371 -79.834  1.00 29.93           C  
ATOM    144  O   ASP A 961     -72.968  64.753 -78.700  1.00 30.94           O  
ATOM    145  CB  ASP A 961     -73.790  62.167 -80.175  1.00 30.02           C  
ATOM    146  CG  ASP A 961     -74.404  61.256 -81.189  1.00 32.72           C  
ATOM    147  OD1 ASP A 961     -75.540  60.744 -80.969  1.00 36.20           O  
ATOM    148  OD2 ASP A 961     -73.772  61.018 -82.244  1.00 36.00           O1-
ATOM    149  H   ASP A 961     -73.132  62.796 -82.523  1.00 27.82           H  
ATOM    150  HA  ASP A 961     -74.723  64.104 -80.568  1.00 29.56           H  
ATOM    151  HB2 ASP A 961     -74.334  62.117 -79.225  1.00 30.02           H  
ATOM    152  HB3 ASP A 961     -72.777  61.795 -79.972  1.00 30.02           H  
ATOM    153  N   ASP A 962     -71.475  64.416 -80.328  1.00 30.17           N  
ATOM    154  CA  ASP A 962     -70.336  64.936 -79.585  1.00 30.73           C  
ATOM    155  C   ASP A 962     -70.189  66.476 -79.777  1.00 30.15           C  
ATOM    156  O   ASP A 962     -70.305  67.049 -80.846  1.00 30.04           O  
ATOM    157  CB  ASP A 962     -69.055  64.216 -79.997  1.00 31.33           C  
ATOM    158  CG  ASP A 962     -68.020  64.668 -79.011  1.00 33.37           C  
ATOM    159  OD1 ASP A 962     -67.424  65.747 -79.240  1.00 37.44           O  
ATOM    160  OD2 ASP A 962     -67.828  64.008 -77.966  1.00 34.83           O1-
ATOM    161  H   ASP A 962     -71.313  64.068 -81.262  1.00 30.17           H  
ATOM    162  HA  ASP A 962     -70.532  64.743 -78.521  1.00 30.73           H  
ATOM    163  HB2 ASP A 962     -68.749  64.480 -81.015  1.00 31.33           H  
ATOM    164  HB3 ASP A 962     -69.174  63.127 -79.952  1.00 31.33           H  
ATOM    165  N   LYS A 963     -69.804  67.107 -78.668  1.00 29.15           N  
ATOM    166  CA  LYS A 963     -69.521  68.532 -78.587  1.00 28.69           C  
ATOM    167  C   LYS A 963     -68.479  69.081 -79.607  1.00 27.36           C  
ATOM    168  O   LYS A 963     -68.513  70.263 -79.934  1.00 26.98           O  
ATOM    169  CB  LYS A 963     -69.086  68.920 -77.149  1.00 29.27           C  
ATOM    170  CG  LYS A 963     -67.709  68.401 -76.681  1.00 31.02           C  
ATOM    171  CD  LYS A 963     -67.717  67.056 -75.939  1.00 34.25           C  
ATOM    172  CE  LYS A 963     -66.323  66.424 -75.868  1.00 35.90           C  
ATOM    173  NZ  LYS A 963     -66.030  65.680 -77.082  1.00 36.05           N1+
ATOM    174  H   LYS A 963     -69.746  66.589 -77.803  1.00 29.15           H  
ATOM    175  HA  LYS A 963     -70.468  69.037 -78.816  1.00 28.69           H  
ATOM    176  HB2 LYS A 963     -69.047  70.017 -77.109  1.00 29.27           H  
ATOM    177  HB3 LYS A 963     -69.857  68.613 -76.431  1.00 29.27           H  
ATOM    178  HG2 LYS A 963     -67.004  68.373 -77.510  1.00 31.02           H  
ATOM    179  HG3 LYS A 963     -67.299  69.144 -75.983  1.00 31.02           H  
ATOM    180  HD2 LYS A 963     -68.420  66.346 -76.378  1.00 34.25           H  
ATOM    181  HD3 LYS A 963     -68.068  67.241 -74.916  1.00 34.25           H  
ATOM    182  HE2 LYS A 963     -66.258  65.710 -75.043  1.00 35.90           H  
ATOM    183  HE3 LYS A 963     -65.543  67.181 -75.744  1.00 35.90           H  
ATOM    184  HZ1 LYS A 963     -66.465  64.736 -77.149  1.00 36.05           H  
ATOM    185  HZ2 LYS A 963     -66.407  66.087 -77.961  1.00 36.05           H  
ATOM    186  HZ3 LYS A 963     -65.008  65.613 -77.331  1.00 36.05           H  
ATOM    187  N   GLU A 964     -67.497  68.266 -79.965  1.00 25.80           N  
ATOM    188  CA  GLU A 964     -66.390  68.654 -80.848  1.00 24.76           C  
ATOM    189  C   GLU A 964     -66.901  68.662 -82.296  1.00 24.14           C  
ATOM    190  O   GLU A 964     -66.418  69.398 -83.151  1.00 23.05           O  
ATOM    191  CB  GLU A 964     -65.183  67.719 -80.715  1.00 24.67           C  
ATOM    192  CG  GLU A 964     -64.398  67.994 -79.436  1.00 24.82           C  
ATOM    193  CD  GLU A 964     -63.550  66.803 -79.086  1.00 24.60           C  
ATOM    194  OE1 GLU A 964     -63.854  66.133 -78.089  1.00 27.46           O  
ATOM    195  OE2 GLU A 964     -62.546  66.539 -79.783  1.00 22.85           O1-
ATOM    196  H   GLU A 964     -67.502  67.322 -79.604  1.00 25.80           H  
ATOM    197  HA  GLU A 964     -66.101  69.682 -80.604  1.00 24.76           H  
ATOM    198  HB2 GLU A 964     -65.506  66.673 -80.759  1.00 24.67           H  
ATOM    199  HB3 GLU A 964     -64.510  67.859 -81.572  1.00 24.67           H  
ATOM    200  HG2 GLU A 964     -65.066  68.209 -78.598  1.00 24.82           H  
ATOM    201  HG3 GLU A 964     -63.758  68.874 -79.565  1.00 24.82           H  
ATOM    202  N   PHE A 965     -67.865  67.779 -82.575  1.00 23.32           N  
ATOM    203  CA  PHE A 965     -68.483  67.713 -83.899  1.00 21.97           C  
ATOM    204  C   PHE A 965     -69.353  68.977 -84.009  1.00 21.96           C  
ATOM    205  O   PHE A 965     -69.294  69.704 -85.006  1.00 21.69           O  
ATOM    206  CB  PHE A 965     -69.302  66.433 -84.055  1.00 21.31           C  
ATOM    207  CG  PHE A 965     -69.625  66.043 -85.480  1.00 19.91           C  
ATOM    208  CD1 PHE A 965     -70.522  66.786 -86.248  1.00 18.84           C  
ATOM    209  CD2 PHE A 965     -69.146  64.853 -85.995  1.00 19.22           C  
ATOM    210  CE1 PHE A 965     -70.908  66.359 -87.507  1.00 18.27           C  
ATOM    211  CE2 PHE A 965     -69.532  64.408 -87.273  1.00 18.71           C  
ATOM    212  CZ  PHE A 965     -70.406  65.160 -88.024  1.00 19.30           C  
ATOM    213  H   PHE A 965     -68.189  67.161 -81.845  1.00 23.32           H  
ATOM    214  HA  PHE A 965     -67.691  67.771 -84.648  1.00 21.97           H  
ATOM    215  HB2 PHE A 965     -68.748  65.609 -83.586  1.00 21.31           H  
ATOM    216  HB3 PHE A 965     -70.245  66.497 -83.498  1.00 21.31           H  
ATOM    217  HD1 PHE A 965     -70.921  67.709 -85.854  1.00 18.84           H  
ATOM    218  HD2 PHE A 965     -68.465  64.255 -85.407  1.00 19.22           H  
ATOM    219  HE1 PHE A 965     -71.597  66.952 -88.090  1.00 18.27           H  
ATOM    220  HE2 PHE A 965     -69.143  63.479 -87.663  1.00 18.71           H  
ATOM    221  HZ  PHE A 965     -70.703  64.826 -89.007  1.00 19.30           H  
ATOM    222  N   GLN A 966     -70.159  69.212 -82.987  1.00 21.81           N  
ATOM    223  CA  GLN A 966     -71.148  70.288 -83.016  1.00 21.73           C  
ATOM    224  C   GLN A 966     -70.455  71.664 -83.131  1.00 20.56           C  
ATOM    225  O   GLN A 966     -70.890  72.526 -83.871  1.00 19.81           O  
ATOM    226  CB  GLN A 966     -72.016  70.256 -81.755  1.00 21.93           C  
ATOM    227  CG  GLN A 966     -72.942  69.040 -81.731  1.00 24.28           C  
ATOM    228  CD  GLN A 966     -73.458  68.738 -80.339  1.00 26.66           C  
ATOM    229  OE1 GLN A 966     -73.374  69.531 -79.401  1.00 27.94           O  
ATOM    230  NE2 GLN A 966     -74.017  67.536 -80.213  1.00 25.22           N  
ATOM    231  H   GLN A 966     -70.115  68.622 -82.168  1.00 21.81           H  
ATOM    232  HA  GLN A 966     -71.761  70.152 -83.916  1.00 21.73           H  
ATOM    233  HB2 GLN A 966     -71.370  70.258 -80.868  1.00 21.93           H  
ATOM    234  HB3 GLN A 966     -72.623  71.168 -81.690  1.00 21.93           H  
ATOM    235  HG2 GLN A 966     -72.421  68.151 -82.099  1.00 24.28           H  
ATOM    236  HG3 GLN A 966     -73.802  69.210 -82.390  1.00 24.28           H  
ATOM    237 HE21 GLN A 966     -74.393  67.244 -79.322  1.00 25.22           H  
ATOM    238 HE22 GLN A 966     -74.065  66.915 -81.008  1.00 25.22           H  
ATOM    239  N   SER A 967     -69.401  71.858 -82.337  1.00 20.02           N  
ATOM    240  CA  SER A 967     -68.734  73.158 -82.294  1.00 19.65           C  
ATOM    241  C   SER A 967     -67.927  73.408 -83.582  1.00 18.48           C  
ATOM    242  O   SER A 967     -67.822  74.542 -84.036  1.00 18.89           O  
ATOM    243  CB  SER A 967     -67.845  73.339 -81.062  1.00 20.29           C  
ATOM    244  OG  SER A 967     -66.982  72.225 -80.848  1.00 23.10           O  
ATOM    245  H   SER A 967     -69.049  71.099 -81.771  1.00 20.02           H  
ATOM    246  HA  SER A 967     -69.514  73.930 -82.273  1.00 19.65           H  
ATOM    247  HB2 SER A 967     -68.461  73.458 -80.163  1.00 20.29           H  
ATOM    248  HB3 SER A 967     -67.220  74.233 -81.159  1.00 20.29           H  
ATOM    249  HG  SER A 967     -67.507  71.541 -80.377  1.00 23.10           H  
ATOM    250  N   VAL A 968     -67.296  72.360 -84.118  1.00 16.84           N  
ATOM    251  CA  VAL A 968     -66.534  72.496 -85.360  1.00 15.56           C  
ATOM    252  C   VAL A 968     -67.509  72.641 -86.557  1.00 15.53           C  
ATOM    253  O   VAL A 968     -67.161  73.330 -87.542  1.00 14.97           O  
ATOM    254  CB  VAL A 968     -65.507  71.366 -85.544  1.00 15.31           C  
ATOM    255  CG1 VAL A 968     -64.785  71.455 -86.891  1.00 12.71           C  
ATOM    256  CG2 VAL A 968     -64.447  71.414 -84.434  1.00 12.82           C  
ATOM    257  H   VAL A 968     -67.317  71.466 -83.650  1.00 16.84           H  
ATOM    258  HA  VAL A 968     -65.994  73.451 -85.300  1.00 15.56           H  
ATOM    259  HB  VAL A 968     -66.022  70.400 -85.496  1.00 15.31           H  
ATOM    260 HG11 VAL A 968     -65.468  71.250 -87.722  1.00 12.71           H  
ATOM    261 HG12 VAL A 968     -64.345  72.446 -87.044  1.00 12.71           H  
ATOM    262 HG13 VAL A 968     -63.977  70.718 -86.947  1.00 12.71           H  
ATOM    263 HG21 VAL A 968     -63.868  72.341 -84.489  1.00 12.82           H  
ATOM    264 HG22 VAL A 968     -64.891  71.370 -83.436  1.00 12.82           H  
ATOM    265 HG23 VAL A 968     -63.750  70.573 -84.525  1.00 12.82           H  
ATOM    266  N   GLU A 969     -68.708  72.055 -86.470  1.00 15.49           N  
ATOM    267  CA  GLU A 969     -69.709  72.255 -87.518  1.00 15.80           C  
ATOM    268  C   GLU A 969     -70.121  73.751 -87.486  1.00 16.05           C  
ATOM    269  O   GLU A 969     -70.250  74.360 -88.525  1.00 15.34           O  
ATOM    270  CB  GLU A 969     -70.920  71.313 -87.434  1.00 15.55           C  
ATOM    271  CG  GLU A 969     -71.924  71.573 -88.571  1.00 16.31           C  
ATOM    272  CD  GLU A 969     -72.524  70.385 -89.294  1.00 19.61           C  
ATOM    273  OE1 GLU A 969     -72.650  69.286 -88.688  1.00 18.16           O  
ATOM    274  OE2 GLU A 969     -72.831  70.555 -90.521  1.00 20.23           O1-
ATOM    275  H   GLU A 969     -68.943  71.516 -85.649  1.00 15.49           H  
ATOM    276  HA  GLU A 969     -69.197  72.088 -88.473  1.00 15.80           H  
ATOM    277  HB2 GLU A 969     -70.562  70.278 -87.467  1.00 15.55           H  
ATOM    278  HB3 GLU A 969     -71.429  71.437 -86.471  1.00 15.55           H  
ATOM    279  HG2 GLU A 969     -71.439  72.170 -89.351  1.00 16.31           H  
ATOM    280  HG3 GLU A 969     -72.754  72.178 -88.186  1.00 16.31           H  
ATOM    281  N   GLU A 970     -70.291  74.307 -86.297  1.00 16.91           N  
ATOM    282  CA  GLU A 970     -70.677  75.719 -86.165  1.00 18.46           C  
ATOM    283  C   GLU A 970     -69.532  76.621 -86.718  1.00 18.59           C  
ATOM    284  O   GLU A 970     -69.803  77.555 -87.485  1.00 18.90           O  
ATOM    285  CB  GLU A 970     -71.015  76.061 -84.709  1.00 19.12           C  
ATOM    286  CG  GLU A 970     -71.639  77.443 -84.530  1.00 22.64           C  
ATOM    287  CD  GLU A 970     -72.999  77.487 -85.182  1.00 27.78           C  
ATOM    288  OE1 GLU A 970     -73.080  77.887 -86.370  1.00 32.35           O  
ATOM    289  OE2 GLU A 970     -73.999  77.112 -84.507  1.00 30.40           O1-
ATOM    290  H   GLU A 970     -70.152  73.750 -85.467  1.00 16.91           H  
ATOM    291  HA  GLU A 970     -71.547  75.856 -86.816  1.00 18.46           H  
ATOM    292  HB2 GLU A 970     -71.701  75.302 -84.311  1.00 19.12           H  
ATOM    293  HB3 GLU A 970     -70.109  76.008 -84.094  1.00 19.12           H  
ATOM    294  HG2 GLU A 970     -70.996  78.228 -84.944  1.00 22.64           H  
ATOM    295  HG3 GLU A 970     -71.753  77.656 -83.461  1.00 22.64           H  
ATOM    296  N   GLU A 971     -68.302  76.346 -86.344  1.00 18.69           N  
ATOM    297  CA  GLU A 971     -67.134  77.127 -86.824  1.00 19.43           C  
ATOM    298  C   GLU A 971     -67.067  77.042 -88.383  1.00 18.14           C  
ATOM    299  O   GLU A 971     -66.650  77.975 -89.073  1.00 18.16           O  
ATOM    300  CB  GLU A 971     -65.843  76.548 -86.222  1.00 19.93           C  
ATOM    301  CG  GLU A 971     -64.574  77.342 -86.533  1.00 24.11           C  
ATOM    302  CD  GLU A 971     -64.271  78.412 -85.507  1.00 26.81           C  
ATOM    303  OE1 GLU A 971     -65.212  79.162 -85.156  1.00 28.05           O  
ATOM    304  OE2 GLU A 971     -63.103  78.480 -85.066  1.00 26.53           O1-
ATOM    305  H   GLU A 971     -68.133  75.600 -85.685  1.00 18.69           H  
ATOM    306  HA  GLU A 971     -67.297  78.172 -86.541  1.00 19.43           H  
ATOM    307  HB2 GLU A 971     -65.959  76.447 -85.135  1.00 19.93           H  
ATOM    308  HB3 GLU A 971     -65.702  75.530 -86.608  1.00 19.93           H  
ATOM    309  HG2 GLU A 971     -64.608  77.813 -87.519  1.00 24.11           H  
ATOM    310  HG3 GLU A 971     -63.734  76.642 -86.553  1.00 24.11           H  
ATOM    311  N   MET A 972     -67.405  75.858 -88.903  1.00 16.90           N  
ATOM    312  CA  MET A 972     -67.459  75.645 -90.340  1.00 16.08           C  
ATOM    313  C   MET A 972     -68.627  76.457 -90.937  1.00 14.97           C  
ATOM    314  O   MET A 972     -68.423  77.237 -91.884  1.00 14.61           O  
ATOM    315  CB  MET A 972     -67.646  74.162 -90.690  1.00 16.09           C  
ATOM    316  CG  MET A 972     -66.329  73.400 -90.762  1.00 16.67           C  
ATOM    317  SD  MET A 972     -65.453  73.732 -92.321  1.00 17.16           S  
ATOM    318  CE  MET A 972     -66.422  72.716 -93.466  1.00 16.20           C  
ATOM    319  H   MET A 972     -67.619  75.091 -88.282  1.00 16.90           H  
ATOM    320  HA  MET A 972     -66.538  76.048 -90.778  1.00 16.08           H  
ATOM    321  HB2 MET A 972     -68.203  74.057 -91.627  1.00 16.09           H  
ATOM    322  HB3 MET A 972     -68.271  73.680 -89.935  1.00 16.09           H  
ATOM    323  HG2 MET A 972     -66.495  72.323 -90.677  1.00 16.67           H  
ATOM    324  HG3 MET A 972     -65.674  73.685 -89.932  1.00 16.67           H  
ATOM    325  HE1 MET A 972     -66.213  71.658 -93.291  1.00 16.20           H  
ATOM    326  HE2 MET A 972     -67.491  72.900 -93.367  1.00 16.20           H  
ATOM    327  HE3 MET A 972     -66.135  72.961 -94.492  1.00 16.20           H  
ATOM    328  N   GLN A 973     -69.830  76.228 -90.445  1.00 13.83           N  
ATOM    329  CA  GLN A 973     -71.044  76.750 -91.080  1.00 13.75           C  
ATOM    330  C   GLN A 973     -71.063  78.295 -90.992  1.00 13.65           C  
ATOM    331  O   GLN A 973     -71.452  78.963 -91.962  1.00 13.33           O  
ATOM    332  CB  GLN A 973     -72.316  76.162 -90.458  1.00 13.21           C  
ATOM    333  CG  GLN A 973     -72.457  74.648 -90.656  1.00 14.41           C  
ATOM    334  CD  GLN A 973     -73.033  74.218 -91.989  1.00 15.84           C  
ATOM    335  OE1 GLN A 973     -73.130  74.978 -92.957  1.00 16.64           O  
ATOM    336  NE2 GLN A 973     -73.425  72.948 -92.033  1.00 13.65           N  
ATOM    337  H   GLN A 973     -69.936  75.668 -89.612  1.00 13.83           H  
ATOM    338  HA  GLN A 973     -70.988  76.495 -92.145  1.00 13.75           H  
ATOM    339  HB2 GLN A 973     -72.307  76.367 -89.380  1.00 13.21           H  
ATOM    340  HB3 GLN A 973     -73.198  76.675 -90.862  1.00 13.21           H  
ATOM    341  HG2 GLN A 973     -73.119  74.262 -89.870  1.00 14.41           H  
ATOM    342  HG3 GLN A 973     -71.494  74.142 -90.561  1.00 14.41           H  
ATOM    343 HE21 GLN A 973     -73.327  72.361 -91.217  1.00 13.65           H  
ATOM    344 HE22 GLN A 973     -73.820  72.570 -92.882  1.00 13.65           H  
ATOM    345  N   SER A 974     -70.617  78.830 -89.859  1.00 12.89           N  
ATOM    346  CA  SER A 974     -70.672  80.270 -89.605  1.00 13.66           C  
ATOM    347  C   SER A 974     -69.493  81.055 -90.238  1.00 13.10           C  
ATOM    348  O   SER A 974     -69.422  82.262 -90.125  1.00 13.60           O  
ATOM    349  CB  SER A 974     -70.812  80.614 -88.118  1.00 13.84           C  
ATOM    350  OG  SER A 974     -69.678  80.201 -87.364  1.00 14.61           O  
ATOM    351  H   SER A 974     -70.174  78.236 -89.173  1.00 12.89           H  
ATOM    352  HA  SER A 974     -71.570  80.646 -90.115  1.00 13.66           H  
ATOM    353  HB2 SER A 974     -71.700  80.138 -87.690  1.00 13.84           H  
ATOM    354  HB3 SER A 974     -70.916  81.695 -87.981  1.00 13.84           H  
ATOM    355  HG  SER A 974     -69.754  79.227 -87.262  1.00 14.61           H  
ATOM    356  N   THR A 975     -68.651  80.355 -90.992  1.00 13.28           N  
ATOM    357  CA  THR A 975     -67.586  80.960 -91.793  1.00 12.52           C  
ATOM    358  C   THR A 975     -67.857  80.816 -93.323  1.00 12.91           C  
ATOM    359  O   THR A 975     -66.975  80.998 -94.179  1.00 13.66           O  
ATOM    360  CB  THR A 975     -66.179  80.469 -91.404  1.00 12.81           C  
ATOM    361  OG1 THR A 975     -66.063  79.046 -91.529  1.00 12.98           O  
ATOM    362  CG2 THR A 975     -65.776  80.913 -90.000  1.00  9.67           C  
ATOM    363  H   THR A 975     -68.769  79.353 -91.042  1.00 13.28           H  
ATOM    364  HA  THR A 975     -67.610  82.046 -91.630  1.00 12.52           H  
ATOM    365  HB  THR A 975     -65.453  80.892 -92.101  1.00 12.81           H  
ATOM    366 HG21 THR A 975     -65.736  82.004 -89.929  1.00  9.67           H  
ATOM    367 HG22 THR A 975     -66.477  80.550 -89.243  1.00  9.67           H  
ATOM    368 HG23 THR A 975     -64.792  80.510 -89.738  1.00  9.67           H  
ATOM    369  HG1 THR A 975     -66.300  78.674 -90.642  1.00 12.98           H  
ATOM    370  N   VAL A 976     -69.143  80.629 -93.647  1.00 12.59           N  
ATOM    371  CA  VAL A 976     -69.736  80.925 -94.957  1.00 12.35           C  
ATOM    372  C   VAL A 976     -70.054  82.448 -94.924  1.00 12.69           C  
ATOM    373  O   VAL A 976     -70.130  83.061 -93.865  1.00 13.14           O  
ATOM    374  CB  VAL A 976     -70.985  80.056 -95.227  1.00 11.74           C  
ATOM    375  CG1 VAL A 976     -71.638  80.353 -96.581  1.00 12.04           C  
ATOM    376  CG2 VAL A 976     -70.620  78.568 -95.184  1.00 11.19           C  
ATOM    377  H   VAL A 976     -69.785  80.283 -92.949  1.00 12.59           H  
ATOM    378  HA  VAL A 976     -68.975  80.753 -95.727  1.00 12.35           H  
ATOM    379  HB  VAL A 976     -71.733  80.247 -94.447  1.00 11.74           H  
ATOM    380 HG11 VAL A 976     -72.084  81.351 -96.598  1.00 12.04           H  
ATOM    381 HG12 VAL A 976     -70.912  80.282 -97.397  1.00 12.04           H  
ATOM    382 HG13 VAL A 976     -72.446  79.643 -96.788  1.00 12.04           H  
ATOM    383 HG21 VAL A 976     -69.848  78.340 -95.925  1.00 11.19           H  
ATOM    384 HG22 VAL A 976     -70.237  78.275 -94.203  1.00 11.19           H  
ATOM    385 HG23 VAL A 976     -71.493  77.941 -95.393  1.00 11.19           H  
ATOM    386  N   ARG A 977     -70.110  83.061 -96.095  1.00 13.34           N  
ATOM    387  CA  ARG A 977     -70.345  84.498 -96.224  1.00 13.51           C  
ATOM    388  C   ARG A 977     -70.688  84.851 -97.690  1.00 14.14           C  
ATOM    389  O   ARG A 977     -70.762  83.953 -98.557  1.00 13.73           O  
ATOM    390  CB  ARG A 977     -69.086  85.281 -95.787  1.00 12.76           C  
ATOM    391  CG  ARG A 977     -67.828  84.793 -96.516  1.00 13.41           C  
ATOM    392  CD  ARG A 977     -66.776  85.886 -96.619  1.00 14.13           C  
ATOM    393  NE  ARG A 977     -65.488  85.369 -97.112  1.00 12.29           N  
ATOM    394  CZ  ARG A 977     -65.246  84.792 -98.292  1.00 14.00           C  
ATOM    395  NH1 ARG A 977     -66.153  84.804 -99.264  1.00 14.22           N  
ATOM    396  NH2 ARG A 977     -64.076  84.199 -98.502  1.00 13.70           N1+
ATOM    397  H   ARG A 977     -69.914  82.553 -96.945  1.00 13.34           H  
ATOM    398  HA  ARG A 977     -71.198  84.776 -95.594  1.00 13.51           H  
ATOM    399  HB2 ARG A 977     -69.224  86.356 -95.952  1.00 12.76           H  
ATOM    400  HB3 ARG A 977     -68.926  85.169 -94.708  1.00 12.76           H  
ATOM    401  HG2 ARG A 977     -68.071  84.413 -97.510  1.00 13.41           H  
ATOM    402  HG3 ARG A 977     -67.416  83.932 -95.979  1.00 13.41           H  
ATOM    403  HD2 ARG A 977     -66.584  86.278 -95.614  1.00 14.13           H  
ATOM    404  HD3 ARG A 977     -67.082  86.729 -97.243  1.00 14.13           H  
ATOM    405  HE  ARG A 977     -64.760  85.322 -96.413  1.00 12.29           H  
ATOM    406 HH11 ARG A 977     -67.047  85.251 -99.116  1.00 14.22           H  
ATOM    407 HH12 ARG A 977     -65.949  84.366-100.151  1.00 14.22           H  
ATOM    408 HH21 ARG A 977     -63.377  84.187 -97.773  1.00 13.70           H  
ATOM    409 HH22 ARG A 977     -63.885  83.760 -99.392  1.00 13.70           H  
ATOM    410  N   GLU A 978     -70.801  86.155 -97.943  1.00 14.40           N  
ATOM    411  CA  GLU A 978     -70.800  86.707 -99.301  1.00 15.84           C  
ATOM    412  C   GLU A 978     -69.476  86.286-100.002  1.00 15.33           C  
ATOM    413  O   GLU A 978     -68.438  86.109 -99.333  1.00 14.84           O  
ATOM    414  CB  GLU A 978     -70.880  88.244 -99.243  1.00 16.60           C  
ATOM    415  CG  GLU A 978     -72.292  88.772 -99.510  1.00 21.27           C  
ATOM    416  CD  GLU A 978     -72.472  88.832-101.011  1.00 25.72           C  
ATOM    417  OE1 GLU A 978     -72.809  89.932-101.508  1.00 31.37           O  
ATOM    418  OE2 GLU A 978     -72.143  87.813-101.662  1.00 26.67           O1-
ATOM    419  H   GLU A 978     -70.906  86.802 -97.174  1.00 14.40           H  
ATOM    420  HA  GLU A 978     -71.641  86.245 -99.828  1.00 15.84           H  
ATOM    421  HB2 GLU A 978     -70.559  88.604 -98.257  1.00 16.60           H  
ATOM    422  HB3 GLU A 978     -70.180  88.694 -99.961  1.00 16.60           H  
ATOM    423  HG2 GLU A 978     -72.392  89.780 -99.091  1.00 21.27           H  
ATOM    424  HG3 GLU A 978     -73.061  88.139 -99.056  1.00 21.27           H  
ATOM    425  N   HIS A 979     -69.560  86.039-101.301  1.00 14.98           N  
ATOM    426  CA  HIS A 979     -68.442  85.427-102.032  1.00 15.34           C  
ATOM    427  C   HIS A 979     -68.432  85.863-103.514  1.00 16.14           C  
ATOM    428  O   HIS A 979     -69.444  86.288-104.048  1.00 16.67           O  
ATOM    429  CB  HIS A 979     -68.512  83.904-101.891  1.00 14.58           C  
ATOM    430  CG  HIS A 979     -67.240  83.207-102.200  1.00 13.84           C  
ATOM    431  ND1 HIS A 979     -65.996  83.650-101.808  1.00 14.77           N  
ATOM    432  CD2 HIS A 979     -67.035  82.036-102.850  1.00 15.56           C  
ATOM    433  CE1 HIS A 979     -65.073  82.801-102.231  1.00 14.31           C  
ATOM    434  NE2 HIS A 979     -65.677  81.809-102.863  1.00 13.35           N  
ATOM    435  H   HIS A 979     -70.433  86.202-101.782  1.00 14.98           H  
ATOM    436  HA  HIS A 979     -67.517  85.811-101.582  1.00 15.34           H  
ATOM    437  HB2 HIS A 979     -69.312  83.513-102.533  1.00 14.58           H  
ATOM    438  HB3 HIS A 979     -68.785  83.633-100.863  1.00 14.58           H  
ATOM    439  HD2 HIS A 979     -67.795  81.399-103.278  1.00 15.56           H  
ATOM    440  HE2 HIS A 979     -65.218  81.015-103.285  1.00 13.35           H  
ATOM    441  HE1 HIS A 979     -64.008  82.901-102.085  1.00 14.31           H  
ATOM    442  N   ARG A 980     -67.246  85.826-104.116  1.00 17.49           N  
ATOM    443  CA  ARG A 980     -67.020  86.465-105.415  1.00 18.11           C  
ATOM    444  C   ARG A 980     -66.075  85.696-106.378  1.00 17.05           C  
ATOM    445  O   ARG A 980     -65.463  86.305-107.247  1.00 16.28           O  
ATOM    446  CB  ARG A 980     -66.555  87.928-105.234  1.00 19.43           C  
ATOM    447  CG  ARG A 980     -67.597  88.890-104.643  1.00 23.68           C  
ATOM    448  CD  ARG A 980     -68.775  89.176-105.576  1.00 32.12           C  
ATOM    449  NE  ARG A 980     -69.744  90.095-104.952  1.00 38.95           N  
ATOM    450  CZ  ARG A 980     -70.658  89.756-104.035  1.00 42.85           C  
ATOM    451  NH1 ARG A 980     -70.798  88.476-103.669  1.00 45.56           N  
ATOM    452  NH2 ARG A 980     -71.443  90.690-103.487  1.00 42.79           N1+
ATOM    453  H   ARG A 980     -66.472  85.381-103.645  1.00 17.49           H  
ATOM    454  HA  ARG A 980     -67.978  86.469-105.951  1.00 18.11           H  
ATOM    455  HB2 ARG A 980     -65.671  87.936-104.583  1.00 19.43           H  
ATOM    456  HB3 ARG A 980     -66.228  88.347-106.194  1.00 19.43           H  
ATOM    457  HG2 ARG A 980     -67.097  89.844-104.430  1.00 23.68           H  
ATOM    458  HG3 ARG A 980     -67.949  88.530-103.671  1.00 23.68           H  
ATOM    459  HD2 ARG A 980     -69.303  88.279-105.910  1.00 32.12           H  
ATOM    460  HD3 ARG A 980     -68.411  89.671-106.483  1.00 32.12           H  
ATOM    461  HE  ARG A 980     -69.676  91.070-105.208  1.00 38.95           H  
ATOM    462 HH11 ARG A 980     -71.493  88.221-102.982  1.00 45.56           H  
ATOM    463 HH12 ARG A 980     -70.209  87.766-104.079  1.00 45.56           H  
ATOM    464 HH21 ARG A 980     -71.347  91.656-103.764  1.00 42.79           H  
ATOM    465 HH22 ARG A 980     -72.131  90.429-102.795  1.00 42.79           H  
ATOM    466  N   ASP A 981     -66.178  84.367-106.357  1.00 15.33           N  
ATOM    467  CA  ASP A 981     -65.665  83.514-107.444  1.00 14.66           C  
ATOM    468  C   ASP A 981     -66.813  83.095-108.403  1.00 15.13           C  
ATOM    469  O   ASP A 981     -66.608  82.393-109.389  1.00 15.06           O  
ATOM    470  CB  ASP A 981     -64.883  82.304-106.946  1.00 14.17           C  
ATOM    471  CG  ASP A 981     -65.766  81.213-106.418  1.00 12.71           C  
ATOM    472  OD1 ASP A 981     -66.906  81.510-106.012  1.00  5.66           O  
ATOM    473  OD2 ASP A 981     -65.340  80.046-106.375  1.00 13.41           O1-
ATOM    474  H   ASP A 981     -66.687  83.925-105.605  1.00 15.33           H  
ATOM    475  HA  ASP A 981     -64.984  84.121-108.053  1.00 14.66           H  
ATOM    476  HB2 ASP A 981     -64.180  82.609-106.164  1.00 14.17           H  
ATOM    477  HB3 ASP A 981     -64.298  81.885-107.774  1.00 14.17           H  
ATOM    478  N   GLY A 982     -68.035  83.468-108.042  1.00 14.85           N  
ATOM    479  CA  GLY A 982     -69.229  83.107-108.788  1.00 15.52           C  
ATOM    480  C   GLY A 982     -69.691  81.666-108.535  1.00 15.18           C  
ATOM    481  O   GLY A 982     -70.586  81.170-109.206  1.00 15.81           O  
ATOM    482  H   GLY A 982     -68.163  84.016-107.203  1.00 14.85           H  
ATOM    483  HA2 GLY A 982     -70.030  83.787-108.485  1.00 15.52           H  
ATOM    484  HA3 GLY A 982     -69.031  83.225-109.858  1.00 15.52           H  
ATOM    485  N   GLY A 983     -69.019  80.986-107.612  1.00 14.60           N  
ATOM    486  CA  GLY A 983     -69.192  79.582-107.324  1.00 14.31           C  
ATOM    487  C   GLY A 983     -68.347  78.690-108.248  1.00 14.04           C  
ATOM    488  O   GLY A 983     -68.444  77.476-108.187  1.00 12.59           O  
ATOM    489  H   GLY A 983     -68.282  81.452-107.103  1.00 14.60           H  
ATOM    490  HA2 GLY A 983     -68.866  79.415-106.294  1.00 14.31           H  
ATOM    491  HA3 GLY A 983     -70.243  79.308-107.435  1.00 14.31           H  
ATOM    492  N   HIS A 984     -67.483  79.302-109.056  1.00 14.31           N  
ATOM    493  CA  HIS A 984     -66.720  78.572-110.076  1.00 14.75           C  
ATOM    494  C   HIS A 984     -65.717  77.602-109.427  1.00 14.29           C  
ATOM    495  O   HIS A 984     -65.526  76.496-109.887  1.00 14.47           O  
ATOM    496  CB  HIS A 984     -65.973  79.532-111.011  1.00 14.70           C  
ATOM    497  CG  HIS A 984     -65.119  78.853-112.022  1.00 14.30           C  
ATOM    498  ND1 HIS A 984     -65.553  77.798-112.799  1.00 15.52           N  
ATOM    499  CD2 HIS A 984     -63.830  79.077-112.379  1.00 14.11           C  
ATOM    500  CE1 HIS A 984     -64.566  77.396-113.584  1.00 15.07           C  
ATOM    501  NE2 HIS A 984     -63.512  78.163-113.355  1.00 15.30           N  
ATOM    502  H   HIS A 984     -67.365  80.304-109.005  1.00 14.31           H  
ATOM    503  HA  HIS A 984     -67.438  77.965-110.644  1.00 14.75           H  
ATOM    504  HB2 HIS A 984     -65.344  80.207-110.416  1.00 14.70           H  
ATOM    505  HB3 HIS A 984     -66.699  80.169-111.533  1.00 14.70           H  
ATOM    506  HD2 HIS A 984     -63.174  79.833-111.972  1.00 14.11           H  
ATOM    507  HE2 HIS A 984     -62.620  78.089-113.823  1.00 15.30           H  
ATOM    508  HE1 HIS A 984     -64.612  76.581-114.290  1.00 15.07           H  
ATOM    509  N   ALA A 985     -65.009  78.060-108.404  1.00 13.65           N  
ATOM    510  CA  ALA A 985     -63.953  77.282-107.766  1.00 12.63           C  
ATOM    511  C   ALA A 985     -64.559  76.532-106.563  1.00 12.35           C  
ATOM    512  O   ALA A 985     -64.260  75.368-106.328  1.00 11.79           O  
ATOM    513  CB  ALA A 985     -62.763  78.136-107.372  1.00 11.86           C  
ATOM    514  H   ALA A 985     -65.246  78.948-107.986  1.00 13.65           H  
ATOM    515  HA  ALA A 985     -63.598  76.535-108.478  1.00 12.63           H  
ATOM    516  HB1 ALA A 985     -62.347  78.648-108.246  1.00 11.86           H  
ATOM    517  HB2 ALA A 985     -63.030  78.898-106.641  1.00 11.86           H  
ATOM    518  HB3 ALA A 985     -61.975  77.517-106.930  1.00 11.86           H  
ATOM    519  N   GLY A 986     -65.414  77.223-105.810  1.00 11.65           N  
ATOM    520  CA  GLY A 986     -65.946  76.696-104.570  1.00 11.98           C  
ATOM    521  C   GLY A 986     -67.190  75.799-104.699  1.00 11.84           C  
ATOM    522  O   GLY A 986     -67.487  75.026-103.807  1.00 10.90           O  
ATOM    523  H   GLY A 986     -65.739  78.122-106.138  1.00 11.65           H  
ATOM    524  HA2 GLY A 986     -65.169  76.118-104.060  1.00 11.98           H  
ATOM    525  HA3 GLY A 986     -66.218  77.553-103.946  1.00 11.98           H  
ATOM    526  N   GLY A 987     -67.987  76.076-105.722  1.00 12.77           N  
ATOM    527  CA  GLY A 987     -69.328  75.552-105.925  1.00 12.71           C  
ATOM    528  C   GLY A 987     -70.380  76.631-105.597  1.00 13.01           C  
ATOM    529  O   GLY A 987     -70.120  77.587-104.887  1.00 12.72           O  
ATOM    530  H   GLY A 987     -67.674  76.749-106.408  1.00 12.77           H  
ATOM    531  HA2 GLY A 987     -69.415  75.256-106.974  1.00 12.71           H  
ATOM    532  HA3 GLY A 987     -69.508  74.688-105.278  1.00 12.71           H  
ATOM    533  N   ILE A 988     -71.591  76.399-106.096  1.00 13.57           N  
ATOM    534  CA  ILE A 988     -72.748  77.265-105.866  1.00 13.58           C  
ATOM    535  C   ILE A 988     -73.503  76.580-104.701  1.00 13.55           C  
ATOM    536  O   ILE A 988     -74.377  75.747-104.901  1.00 13.76           O  
ATOM    537  CB  ILE A 988     -73.630  77.394-107.135  1.00 13.85           C  
ATOM    538  CG1 ILE A 988     -72.809  77.934-108.328  1.00 16.51           C  
ATOM    539  CG2 ILE A 988     -74.835  78.304-106.853  1.00 13.24           C  
ATOM    540  CD1 ILE A 988     -73.567  77.919-109.649  1.00 14.80           C  
ATOM    541  H   ILE A 988     -71.732  75.561-106.640  1.00 13.57           H  
ATOM    542  HA  ILE A 988     -72.409  78.256-105.542  1.00 13.58           H  
ATOM    543  HB  ILE A 988     -74.012  76.402-107.406  1.00 13.85           H  
ATOM    544 HG12 ILE A 988     -72.478  78.958-108.119  1.00 16.51           H  
ATOM    545 HG13 ILE A 988     -71.905  77.329-108.465  1.00 16.51           H  
ATOM    546 HG21 ILE A 988     -75.420  77.950-105.999  1.00 13.24           H  
ATOM    547 HG22 ILE A 988     -74.513  79.329-106.636  1.00 13.24           H  
ATOM    548 HG23 ILE A 988     -75.518  78.337-107.707  1.00 13.24           H  
ATOM    549 HD11 ILE A 988     -73.958  76.920-109.866  1.00 14.80           H  
ATOM    550 HD12 ILE A 988     -74.400  78.628-109.645  1.00 14.80           H  
ATOM    551 HD13 ILE A 988     -72.898  78.206-110.467  1.00 14.80           H  
ATOM    552  N   PHE A 989     -73.055  76.859-103.489  1.00 13.97           N  
ATOM    553  CA  PHE A 989     -73.561  76.246-102.260  1.00 13.98           C  
ATOM    554  C   PHE A 989     -74.123  77.327-101.317  1.00 14.64           C  
ATOM    555  O   PHE A 989     -73.692  78.456-101.340  1.00 15.15           O  
ATOM    556  CB  PHE A 989     -72.501  75.371-101.570  1.00 13.29           C  
ATOM    557  CG  PHE A 989     -71.330  76.109-100.960  1.00 12.20           C  
ATOM    558  CD1 PHE A 989     -71.334  76.437 -99.617  1.00 11.90           C  
ATOM    559  CD2 PHE A 989     -70.271  76.521-101.742  1.00 11.13           C  
ATOM    560  CE1 PHE A 989     -70.295  77.161 -99.081  1.00 12.33           C  
ATOM    561  CE2 PHE A 989     -69.232  77.223-101.216  1.00 10.19           C  
ATOM    562  CZ  PHE A 989     -69.244  77.551 -99.881  1.00 11.72           C  
ATOM    563  H   PHE A 989     -72.317  77.541-103.382  1.00 13.97           H  
ATOM    564  HA  PHE A 989     -74.397  75.595-102.541  1.00 13.98           H  
ATOM    565  HB2 PHE A 989     -72.972  74.777-100.779  1.00 13.29           H  
ATOM    566  HB3 PHE A 989     -72.112  74.649-102.299  1.00 13.29           H  
ATOM    567  HD1 PHE A 989     -72.154  76.123 -98.988  1.00 11.90           H  
ATOM    568  HD2 PHE A 989     -70.266  76.280-102.794  1.00 11.13           H  
ATOM    569  HE1 PHE A 989     -70.304  77.424 -98.034  1.00 12.33           H  
ATOM    570  HE2 PHE A 989     -68.404  77.520-101.842  1.00 10.19           H  
ATOM    571  HZ  PHE A 989     -68.427  78.116 -99.459  1.00 11.72           H  
ATOM    572  N   ASN A 990     -75.078  76.925-100.500  1.00 15.85           N  
ATOM    573  CA  ASN A 990     -75.640  77.808 -99.470  1.00 16.55           C  
ATOM    574  C   ASN A 990     -75.102  77.442 -98.077  1.00 16.91           C  
ATOM    575  O   ASN A 990     -75.181  78.271 -97.157  1.00 16.87           O  
ATOM    576  CB  ASN A 990     -77.160  77.726 -99.420  1.00 16.89           C  
ATOM    577  CG  ASN A 990     -77.802  79.061 -99.101  1.00 17.90           C  
ATOM    578  OD1 ASN A 990     -78.641  79.548 -99.869  1.00 16.26           O  
ATOM    579  ND2 ASN A 990     -77.460  79.636 -97.947  1.00 16.24           N  
ATOM    580  H   ASN A 990     -75.425  75.981-100.595  1.00 15.85           H  
ATOM    581  HA  ASN A 990     -75.314  78.836 -99.673  1.00 16.55           H  
ATOM    582  HB2 ASN A 990     -77.520  76.984 -98.699  1.00 16.89           H  
ATOM    583  HB3 ASN A 990     -77.531  77.437-100.403  1.00 16.89           H  
ATOM    584 HD21 ASN A 990     -76.770  79.202 -97.351  1.00 16.24           H  
ATOM    585 HD22 ASN A 990     -77.892  80.506 -97.668  1.00 16.24           H  
ATOM    586  N   ARG A 991     -74.727  76.170 -97.889  1.00 16.72           N  
ATOM    587  CA  ARG A 991     -74.246  75.684 -96.606  1.00 16.82           C  
ATOM    588  C   ARG A 991     -73.485  74.365 -96.821  1.00 15.82           C  
ATOM    589  O   ARG A 991     -73.535  73.755 -97.913  1.00 14.55           O  
ATOM    590  CB  ARG A 991     -75.371  75.529 -95.570  1.00 17.11           C  
ATOM    591  CG  ARG A 991     -76.356  74.386 -95.839  1.00 21.13           C  
ATOM    592  CD  ARG A 991     -77.276  74.207 -94.637  1.00 27.50           C  
ATOM    593  NE  ARG A 991     -78.199  73.077 -94.791  1.00 32.17           N  
ATOM    594  CZ  ARG A 991     -77.944  71.808 -94.426  1.00 36.97           C  
ATOM    595  NH1 ARG A 991     -78.945  70.922 -94.413  1.00 38.09           N  
ATOM    596  NH2 ARG A 991     -76.721  71.408 -94.071  1.00 37.46           N1+
ATOM    597  H   ARG A 991     -74.748  75.530 -98.670  1.00 16.72           H  
ATOM    598  HA  ARG A 991     -73.525  76.423 -96.232  1.00 16.82           H  
ATOM    599  HB2 ARG A 991     -74.918  75.366 -94.588  1.00 17.11           H  
ATOM    600  HB3 ARG A 991     -75.935  76.466 -95.483  1.00 17.11           H  
ATOM    601  HG2 ARG A 991     -75.828  73.447 -96.026  1.00 21.13           H  
ATOM    602  HG3 ARG A 991     -76.949  74.597 -96.737  1.00 21.13           H  
ATOM    603  HD2 ARG A 991     -77.892  75.104 -94.504  1.00 27.50           H  
ATOM    604  HD3 ARG A 991     -76.716  74.080 -93.704  1.00 27.50           H  
ATOM    605  HE  ARG A 991     -79.150  73.295 -95.051  1.00 32.17           H  
ATOM    606 HH11 ARG A 991     -78.771  69.967 -94.138  1.00 38.09           H  
ATOM    607 HH12 ARG A 991     -79.877  71.209 -94.679  1.00 38.09           H  
ATOM    608 HH21 ARG A 991     -75.955  72.066 -94.071  1.00 37.46           H  
ATOM    609 HH22 ARG A 991     -76.561  70.448 -93.801  1.00 37.46           H  
ATOM    610  N   TYR A 992     -72.841  73.898 -95.757  1.00 15.04           N  
ATOM    611  CA  TYR A 992     -72.172  72.603 -95.731  1.00 14.87           C  
ATOM    612  C   TYR A 992     -73.125  71.608 -95.025  1.00 14.61           C  
ATOM    613  O   TYR A 992     -74.168  71.973 -94.522  1.00 14.51           O  
ATOM    614  CB  TYR A 992     -70.848  72.659 -94.952  1.00 13.67           C  
ATOM    615  CG  TYR A 992     -69.908  73.753 -95.390  1.00 14.06           C  
ATOM    616  CD1 TYR A 992     -69.388  73.800 -96.684  1.00 13.24           C  
ATOM    617  CD2 TYR A 992     -69.495  74.718 -94.480  1.00 16.12           C  
ATOM    618  CE1 TYR A 992     -68.502  74.795 -97.044  1.00 12.74           C  
ATOM    619  CE2 TYR A 992     -68.613  75.708 -94.822  1.00 14.05           C  
ATOM    620  CZ  TYR A 992     -68.111  75.749 -96.096  1.00 14.15           C  
ATOM    621  OH  TYR A 992     -67.222  76.719 -96.460  1.00 12.83           O  
ATOM    622  H   TYR A 992     -72.851  74.431 -94.900  1.00 15.04           H  
ATOM    623  HA  TYR A 992     -72.009  72.261 -96.756  1.00 14.87           H  
ATOM    624  HB2 TYR A 992     -71.062  72.772 -93.881  1.00 13.67           H  
ATOM    625  HB3 TYR A 992     -70.314  71.704 -95.036  1.00 13.67           H  
ATOM    626  HD1 TYR A 992     -69.680  73.054 -97.407  1.00 13.24           H  
ATOM    627  HD2 TYR A 992     -69.882  74.687 -93.472  1.00 16.12           H  
ATOM    628  HE1 TYR A 992     -68.112  74.837 -98.050  1.00 12.74           H  
ATOM    629  HE2 TYR A 992     -68.315  76.449 -94.095  1.00 14.05           H  
ATOM    630  HH  TYR A 992     -66.935  77.156 -95.626  1.00 12.83           H  
ATOM    631  N   ASN A 993     -72.649  70.369 -94.942  1.00 15.44           N  
ATOM    632  CA  ASN A 993     -73.032  69.455 -93.870  1.00 15.26           C  
ATOM    633  C   ASN A 993     -71.765  68.656 -93.577  1.00 15.60           C  
ATOM    634  O   ASN A 993     -71.156  68.077 -94.494  1.00 15.18           O  
ATOM    635  CB  ASN A 993     -74.145  68.489 -94.258  1.00 15.75           C  
ATOM    636  CG  ASN A 993     -75.141  68.396 -93.126  1.00 16.13           C  
ATOM    637  OD1 ASN A 993     -76.224  68.942 -93.218  1.00 17.65           O  
ATOM    638  ND2 ASN A 993     -74.779  67.752 -92.064  1.00 16.26           N  
ATOM    639  H   ASN A 993     -71.984  70.064 -95.637  1.00 15.44           H  
ATOM    640  HA  ASN A 993     -73.307  70.062 -93.002  1.00 15.26           H  
ATOM    641  HB2 ASN A 993     -73.779  67.480 -94.484  1.00 15.75           H  
ATOM    642  HB3 ASN A 993     -74.682  68.842 -95.145  1.00 15.75           H  
ATOM    643 HD21 ASN A 993     -73.871  67.312 -92.026  1.00 16.26           H  
ATOM    644 HD22 ASN A 993     -75.405  67.690 -91.274  1.00 16.26           H  
ATOM    645  N   ILE A 994     -71.393  68.596 -92.295  1.00 15.59           N  
ATOM    646  CA  ILE A 994     -70.234  67.828 -91.880  1.00 15.87           C  
ATOM    647  C   ILE A 994     -70.722  66.366 -91.779  1.00 15.98           C  
ATOM    648  O   ILE A 994     -71.793  66.067 -91.289  1.00 16.67           O  
ATOM    649  CB  ILE A 994     -69.597  68.336 -90.578  1.00 16.12           C  
ATOM    650  CG1 ILE A 994     -69.301  69.849 -90.588  1.00 16.65           C  
ATOM    651  CG2 ILE A 994     -68.315  67.563 -90.260  1.00 15.71           C  
ATOM    652  CD1 ILE A 994     -68.520  70.367 -91.778  1.00 16.17           C  
ATOM    653  H   ILE A 994     -71.964  69.043 -91.592  1.00 15.59           H  
ATOM    654  HA  ILE A 994     -69.492  67.878 -92.685  1.00 15.87           H  
ATOM    655  HB  ILE A 994     -70.295  68.158 -89.752  1.00 16.12           H  
ATOM    656 HG12 ILE A 994     -70.239  70.403 -90.565  1.00 16.65           H  
ATOM    657 HG13 ILE A 994     -68.766  70.118 -89.670  1.00 16.65           H  
ATOM    658 HG21 ILE A 994     -68.526  66.516 -90.028  1.00 15.71           H  
ATOM    659 HG22 ILE A 994     -67.612  67.589 -91.097  1.00 15.71           H  
ATOM    660 HG23 ILE A 994     -67.818  67.993 -89.388  1.00 15.71           H  
ATOM    661 HD11 ILE A 994     -67.539  69.896 -91.851  1.00 16.17           H  
ATOM    662 HD12 ILE A 994     -69.060  70.217 -92.715  1.00 16.17           H  
ATOM    663 HD13 ILE A 994     -68.377  71.443 -91.670  1.00 16.17           H  
ATOM    664  N   LEU A 995     -69.888  65.462 -92.245  1.00 15.70           N  
ATOM    665  CA  LEU A 995     -70.200  64.037 -92.297  1.00 15.77           C  
ATOM    666  C   LEU A 995     -69.412  63.286 -91.208  1.00 16.19           C  
ATOM    667  O   LEU A 995     -69.871  62.323 -90.649  1.00 16.89           O  
ATOM    668  CB  LEU A 995     -69.835  63.445 -93.663  1.00 15.24           C  
ATOM    669  CG  LEU A 995     -70.588  64.068 -94.851  1.00 15.17           C  
ATOM    670  CD1 LEU A 995     -70.028  63.492 -96.148  1.00 15.36           C  
ATOM    671  CD2 LEU A 995     -72.097  63.831 -94.781  1.00 12.88           C  
ATOM    672  H   LEU A 995     -68.966  65.746 -92.544  1.00 15.70           H  
ATOM    673  HA  LEU A 995     -71.263  63.880 -92.081  1.00 15.77           H  
ATOM    674  HB2 LEU A 995     -68.755  63.562 -93.831  1.00 15.24           H  
ATOM    675  HB3 LEU A 995     -70.016  62.361 -93.644  1.00 15.24           H  
ATOM    676  HG  LEU A 995     -70.419  65.149 -94.867  1.00 15.17           H  
ATOM    677 HD11 LEU A 995     -68.956  63.699 -96.240  1.00 15.36           H  
ATOM    678 HD12 LEU A 995     -70.174  62.409 -96.190  1.00 15.36           H  
ATOM    679 HD13 LEU A 995     -70.525  63.937 -97.011  1.00 15.36           H  
ATOM    680 HD21 LEU A 995     -72.328  62.763 -94.709  1.00 12.88           H  
ATOM    681 HD22 LEU A 995     -72.540  64.337 -93.918  1.00 12.88           H  
ATOM    682 HD23 LEU A 995     -72.592  64.224 -95.676  1.00 12.88           H  
ATOM    683  N   LYS A 996     -68.155  63.681 -91.032  1.00 16.55           N  
ATOM    684  CA  LYS A 996     -67.228  62.972 -90.166  1.00 15.95           C  
ATOM    685  C   LYS A 996     -66.095  63.940 -89.797  1.00 15.77           C  
ATOM    686  O   LYS A 996     -65.693  64.776 -90.611  1.00 14.37           O  
ATOM    687  CB  LYS A 996     -66.670  61.734 -90.880  1.00 16.01           C  
ATOM    688  CG  LYS A 996     -66.321  60.620 -89.896  1.00 17.54           C  
ATOM    689  CD  LYS A 996     -66.134  59.289 -90.630  1.00 22.03           C  
ATOM    690  CE  LYS A 996     -65.733  58.142 -89.716  1.00 25.02           C  
ATOM    691  NZ  LYS A 996     -66.643  58.068 -88.576  1.00 28.51           N1+
ATOM    692  H   LYS A 996     -67.836  64.517 -91.501  1.00 16.55           H  
ATOM    693  HA  LYS A 996     -67.775  62.685 -89.263  1.00 15.95           H  
ATOM    694  HB2 LYS A 996     -67.410  61.351 -91.593  1.00 16.01           H  
ATOM    695  HB3 LYS A 996     -65.777  61.983 -91.464  1.00 16.01           H  
ATOM    696  HG2 LYS A 996     -65.415  60.880 -89.339  1.00 17.54           H  
ATOM    697  HG3 LYS A 996     -67.135  60.524 -89.168  1.00 17.54           H  
ATOM    698  HD2 LYS A 996     -65.378  59.398 -91.416  1.00 22.03           H  
ATOM    699  HD3 LYS A 996     -67.073  59.026 -91.135  1.00 22.03           H  
ATOM    700  HE2 LYS A 996     -64.723  58.272 -89.317  1.00 25.02           H  
ATOM    701  HE3 LYS A 996     -65.789  57.184 -90.241  1.00 25.02           H  
ATOM    702  HZ1 LYS A 996     -66.408  57.271 -87.931  1.00 28.51           H  
ATOM    703  HZ2 LYS A 996     -66.393  58.828 -87.894  1.00 28.51           H  
ATOM    704  HZ3 LYS A 996     -67.650  58.085 -88.721  1.00 28.51           H  
ATOM    705  N   ILE A 997     -65.610  63.806 -88.559  1.00 15.89           N  
ATOM    706  CA  ILE A 997     -64.425  64.506 -88.090  1.00 16.43           C  
ATOM    707  C   ILE A 997     -63.599  63.446 -87.350  1.00 17.28           C  
ATOM    708  O   ILE A 997     -64.153  62.639 -86.588  1.00 18.23           O  
ATOM    709  CB  ILE A 997     -64.746  65.710 -87.175  1.00 16.58           C  
ATOM    710  CG1 ILE A 997     -65.798  66.644 -87.806  1.00 17.02           C  
ATOM    711  CG2 ILE A 997     -63.459  66.473 -86.842  1.00 15.56           C  
ATOM    712  CD1 ILE A 997     -66.006  67.936 -87.035  1.00 16.60           C  
ATOM    713  H   ILE A 997     -66.106  63.210 -87.912  1.00 15.89           H  
ATOM    714  HA  ILE A 997     -63.878  64.849 -88.968  1.00 16.43           H  
ATOM    715  HB  ILE A 997     -65.166  65.335 -86.234  1.00 16.58           H  
ATOM    716 HG12 ILE A 997     -65.515  66.892 -88.835  1.00 17.02           H  
ATOM    717 HG13 ILE A 997     -66.758  66.118 -87.854  1.00 17.02           H  
ATOM    718 HG21 ILE A 997     -62.710  65.816 -86.394  1.00 15.56           H  
ATOM    719 HG22 ILE A 997     -63.024  66.919 -87.742  1.00 15.56           H  
ATOM    720 HG23 ILE A 997     -63.637  67.271 -86.116  1.00 15.56           H  
ATOM    721 HD11 ILE A 997     -66.032  67.753 -85.959  1.00 16.60           H  
ATOM    722 HD12 ILE A 997     -65.194  68.637 -87.240  1.00 16.60           H  
ATOM    723 HD13 ILE A 997     -66.942  68.422 -87.325  1.00 16.60           H  
ATOM    724  N   GLN A 998     -62.285  63.471 -87.554  1.00 18.11           N  
ATOM    725  CA  GLN A 998     -61.370  62.519 -86.936  1.00 18.01           C  
ATOM    726  C   GLN A 998     -60.135  63.261 -86.360  1.00 18.30           C  
ATOM    727  O   GLN A 998     -59.756  64.335 -86.796  1.00 18.66           O  
ATOM    728  CB  GLN A 998     -60.900  61.433 -87.917  1.00 18.16           C  
ATOM    729  CG  GLN A 998     -62.029  60.521 -88.406  1.00 18.08           C  
ATOM    730  CD  GLN A 998     -62.449  60.743 -89.848  1.00 18.66           C  
ATOM    731  NE2 GLN A 998     -62.562  61.887 -90.318  1.00 20.46           N  
ATOM    732  OE1 GLN A 998     -62.722  59.633 -90.554  1.00 16.75           O  
ATOM    733  H   GLN A 998     -61.896  64.214 -88.117  1.00 18.11           H  
ATOM    734  HA  GLN A 998     -61.891  62.048 -86.096  1.00 18.01           H  
ATOM    735  HB2 GLN A 998     -60.363  61.889 -88.758  1.00 18.16           H  
ATOM    736  HB3 GLN A 998     -60.162  60.805 -87.403  1.00 18.16           H  
ATOM    737  HG2 GLN A 998     -62.920  60.586 -87.775  1.00 18.08           H  
ATOM    738  HG3 GLN A 998     -61.676  59.484 -88.342  1.00 18.08           H  
ATOM    739 HE21 GLN A 998     -62.871  62.013 -91.272  1.00 20.46           H  
ATOM    740 HE22 GLN A 998     -62.345  62.692 -89.747  1.00 20.46           H  
ATOM    741  N   LYS A 999     -59.523  62.628 -85.384  1.00 18.58           N  
ATOM    742  CA  LYS A 999     -58.276  63.034 -84.704  1.00 19.11           C  
ATOM    743  C   LYS A 999     -57.447  61.729 -84.477  1.00 18.88           C  
ATOM    744  O   LYS A 999     -57.900  60.642 -84.865  1.00 17.92           O  
ATOM    745  CB  LYS A 999     -58.643  63.781 -83.407  1.00 19.63           C  
ATOM    746  CG  LYS A 999     -57.488  64.528 -82.719  1.00 24.04           C  
ATOM    747  CD  LYS A 999     -58.015  65.601 -81.758  1.00 29.54           C  
ATOM    748  CE  LYS A 999     -56.933  66.405 -81.044  1.00 31.32           C  
ATOM    749  NZ  LYS A 999     -56.174  67.219 -81.991  1.00 33.48           N1+
ATOM    750  H   LYS A 999     -59.934  61.779 -85.022  1.00 18.58           H  
ATOM    751  HA  LYS A 999     -57.710  63.689 -85.378  1.00 19.11           H  
ATOM    752  HB2 LYS A 999     -59.428  64.508 -83.651  1.00 19.63           H  
ATOM    753  HB3 LYS A 999     -59.091  63.082 -82.688  1.00 19.63           H  
ATOM    754  HG2 LYS A 999     -56.881  63.822 -82.142  1.00 24.04           H  
ATOM    755  HG3 LYS A 999     -56.840  64.982 -83.475  1.00 24.04           H  
ATOM    756  HD2 LYS A 999     -58.650  65.122 -81.003  1.00 29.54           H  
ATOM    757  HD3 LYS A 999     -58.648  66.293 -82.316  1.00 29.54           H  
ATOM    758  HE2 LYS A 999     -56.221  65.755 -80.525  1.00 31.32           H  
ATOM    759  HE3 LYS A 999     -57.381  67.091 -80.319  1.00 31.32           H  
ATOM    760  HZ1 LYS A 999     -56.543  67.215 -82.956  1.00 33.48           H  
ATOM    761  HZ2 LYS A 999     -56.211  68.245 -81.732  1.00 33.48           H  
ATOM    762  HZ3 LYS A 999     -55.157  67.052 -82.003  1.00 33.48           H  
ATOM    763  N   VAL A1000     -56.243  61.868 -83.914  1.00 18.26           N  
ATOM    764  CA  VAL A1000     -55.327  60.755 -83.648  1.00 18.40           C  
ATOM    765  C   VAL A1000     -54.804  60.900 -82.194  1.00 18.79           C  
ATOM    766  O   VAL A1000     -54.618  62.005 -81.689  1.00 18.71           O  
ATOM    767  CB  VAL A1000     -54.148  60.780 -84.646  1.00 18.28           C  
ATOM    768  CG1 VAL A1000     -53.193  59.606 -84.442  1.00 18.83           C  
ATOM    769  CG2 VAL A1000     -54.623  60.777 -86.104  1.00 18.31           C  
ATOM    770  H   VAL A1000     -55.931  62.796 -83.666  1.00 18.26           H  
ATOM    771  HA  VAL A1000     -55.877  59.810 -83.735  1.00 18.40           H  
ATOM    772  HB  VAL A1000     -53.585  61.702 -84.477  1.00 18.28           H  
ATOM    773 HG11 VAL A1000     -52.665  59.668 -83.488  1.00 18.83           H  
ATOM    774 HG12 VAL A1000     -53.749  58.668 -84.460  1.00 18.83           H  
ATOM    775 HG13 VAL A1000     -52.426  59.576 -85.224  1.00 18.83           H  
ATOM    776 HG21 VAL A1000     -55.256  59.907 -86.303  1.00 18.31           H  
ATOM    777 HG22 VAL A1000     -55.192  61.680 -86.345  1.00 18.31           H  
ATOM    778 HG23 VAL A1000     -53.773  60.742 -86.793  1.00 18.31           H  
ATOM    779  N   CYS A1001     -54.476  59.752 -81.589  1.00 19.72           N  
ATOM    780  CA  CYS A1001     -53.830  59.637 -80.275  1.00 19.39           C  
ATOM    781  C   CYS A1001     -52.993  58.330 -80.290  1.00 20.01           C  
ATOM    782  O   CYS A1001     -53.438  57.285 -80.724  1.00 19.46           O  
ATOM    783  CB  CYS A1001     -54.828  59.539 -79.113  1.00 19.24           C  
ATOM    784  SG  CYS A1001     -55.532  61.148 -78.615  1.00 16.88           S  
ATOM    785  H   CYS A1001     -54.619  58.887 -82.089  1.00 19.72           H  
ATOM    786  HA  CYS A1001     -53.157  60.493 -80.144  1.00 19.39           H  
ATOM    787  HB2 CYS A1001     -54.347  59.117 -78.224  1.00 19.24           H  
ATOM    788  HB3 CYS A1001     -55.657  58.876 -79.377  1.00 19.24           H  
ATOM    789  HG  CYS A1001     -55.690  61.641 -79.856  1.00 16.88           H  
ATOM    790  N   ASN A1002     -51.764  58.438 -79.803  1.00 20.48           N  
ATOM    791  CA  ASN A1002     -50.683  57.438 -79.624  1.00 21.57           C  
ATOM    792  C   ASN A1002     -49.351  58.219 -79.874  1.00 23.08           C  
ATOM    793  O   ASN A1002     -49.429  59.459 -79.957  1.00 23.70           O  
ATOM    794  CB  ASN A1002     -50.792  56.063 -80.276  1.00 21.29           C  
ATOM    795  CG  ASN A1002     -50.545  56.038 -81.765  1.00 20.00           C  
ATOM    796  OD1 ASN A1002     -49.465  55.762 -82.260  1.00 20.01           O  
ATOM    797  ND2 ASN A1002     -51.625  56.335 -82.501  1.00 15.56           N  
ATOM    798  H   ASN A1002     -51.452  59.336 -79.462  1.00 20.48           H  
ATOM    799  HA  ASN A1002     -50.689  57.259 -78.540  1.00 21.57           H  
ATOM    800  HB2 ASN A1002     -51.764  55.604 -80.060  1.00 21.29           H  
ATOM    801  HB3 ASN A1002     -50.053  55.385 -79.830  1.00 21.29           H  
ATOM    802 HD21 ASN A1002     -52.499  56.558 -82.047  1.00 15.56           H  
ATOM    803 HD22 ASN A1002     -51.564  56.337 -83.509  1.00 15.56           H  
ATOM    804  N   LYS A1003     -48.209  57.549 -79.812  1.00 24.57           N  
ATOM    805  CA  LYS A1003     -46.944  58.243 -79.577  1.00 25.74           C  
ATOM    806  C   LYS A1003     -46.323  59.025 -80.851  1.00 25.47           C  
ATOM    807  O   LYS A1003     -46.159  58.408 -81.893  1.00 25.61           O  
ATOM    808  CB  LYS A1003     -45.884  57.277 -79.022  1.00 26.42           C  
ATOM    809  CG  LYS A1003     -46.398  56.516 -77.792  1.00 30.01           C  
ATOM    810  CD  LYS A1003     -45.288  55.987 -76.884  1.00 33.96           C  
ATOM    811  CE  LYS A1003     -44.972  56.923 -75.723  1.00 35.86           C  
ATOM    812  NZ  LYS A1003     -44.376  58.176 -76.205  1.00 36.49           N1+
ATOM    813  H   LYS A1003     -48.242  56.541 -79.847  1.00 24.57           H  
ATOM    814  HA  LYS A1003     -47.136  58.975 -78.795  1.00 25.74           H  
ATOM    815  HB2 LYS A1003     -45.600  56.555 -79.796  1.00 26.42           H  
ATOM    816  HB3 LYS A1003     -44.974  57.841 -78.793  1.00 26.42           H  
ATOM    817  HG2 LYS A1003     -47.087  57.139 -77.207  1.00 30.01           H  
ATOM    818  HG3 LYS A1003     -46.984  55.658 -78.146  1.00 30.01           H  
ATOM    819  HD2 LYS A1003     -44.385  55.757 -77.463  1.00 33.96           H  
ATOM    820  HD3 LYS A1003     -45.628  55.038 -76.449  1.00 33.96           H  
ATOM    821  HE2 LYS A1003     -44.242  56.466 -75.048  1.00 35.86           H  
ATOM    822  HE3 LYS A1003     -45.866  57.187 -75.151  1.00 35.86           H  
ATOM    823  HZ1 LYS A1003     -43.504  57.974 -76.736  1.00 36.49           H  
ATOM    824  HZ2 LYS A1003     -45.014  58.770 -76.773  1.00 36.49           H  
ATOM    825  HZ3 LYS A1003     -44.095  58.779 -75.432  1.00 36.49           H  
ATOM    826  N   LYS A1004     -45.687  60.157 -80.580  1.00 25.31           N  
ATOM    827  CA  LYS A1004     -44.931  61.138 -81.397  1.00 25.03           C  
ATOM    828  C   LYS A1004     -45.143  62.715 -81.361  1.00 24.81           C  
ATOM    829  O   LYS A1004     -44.758  63.357 -80.381  1.00 24.72           O  
ATOM    830  CB  LYS A1004     -44.451  60.603 -82.754  1.00  0.00           C  
ATOM    831  CG  LYS A1004     -43.349  59.555 -82.569  1.00  0.00           C  
ATOM    832  CD  LYS A1004     -43.274  58.562 -83.710  1.00  0.00           C  
ATOM    833  CE  LYS A1004     -42.777  59.107 -85.026  1.00  0.00           C  
ATOM    834  NZ  LYS A1004     -43.773  59.907 -85.727  1.00  0.00           N1+
ATOM    835  H   LYS A1004     -46.214  59.400 -81.020  1.00 25.31           H  
ATOM    836  HA  LYS A1004     -43.999  61.130 -80.829  1.00 25.03           H  
ATOM    837  HB2 LYS A1004     -44.046  61.418 -83.357  1.00  0.00           H  
ATOM    838  HB3 LYS A1004     -45.284  60.193 -83.328  1.00  0.00           H  
ATOM    839  HG2 LYS A1004     -43.517  58.977 -81.652  1.00  0.00           H  
ATOM    840  HG3 LYS A1004     -42.381  60.051 -82.433  1.00  0.00           H  
ATOM    841  HD2 LYS A1004     -44.246  58.072 -83.841  1.00  0.00           H  
ATOM    842  HD3 LYS A1004     -42.570  57.783 -83.401  1.00  0.00           H  
ATOM    843  HE2 LYS A1004     -42.601  58.277 -85.697  1.00  0.00           H  
ATOM    844  HE3 LYS A1004     -41.860  59.690 -84.934  1.00  0.00           H  
ATOM    845  HZ1 LYS A1004     -44.723  59.526 -85.743  1.00  0.00           H  
ATOM    846  HZ2 LYS A1004     -43.805  60.914 -85.483  1.00  0.00           H  
ATOM    847  HZ3 LYS A1004     -43.443  59.970 -86.705  1.00  0.00           H  
ATOM    848  N   LEU A1005     -45.554  63.294 -82.491  1.00 24.15           N  
ATOM    849  CA  LEU A1005     -45.364  64.729 -82.806  1.00 24.02           C  
ATOM    850  C   LEU A1005     -45.923  65.911 -81.953  1.00 23.73           C  
ATOM    851  O   LEU A1005     -45.294  66.964 -81.980  1.00 23.42           O  
ATOM    852  CB  LEU A1005     -45.826  64.933 -84.283  1.00 24.00           C  
ATOM    853  CG  LEU A1005     -45.331  66.227 -84.976  1.00 23.77           C  
ATOM    854  CD1 LEU A1005     -44.978  65.942 -86.441  1.00 21.58           C  
ATOM    855  CD2 LEU A1005     -46.381  67.342 -84.948  1.00 21.91           C  
ATOM    856  H   LEU A1005     -45.854  62.720 -83.266  1.00 24.15           H  
ATOM    857  HA  LEU A1005     -44.273  64.853 -82.767  1.00 24.02           H  
ATOM    858  HB2 LEU A1005     -45.454  64.077 -84.863  1.00 24.00           H  
ATOM    859  HB3 LEU A1005     -46.921  64.870 -84.335  1.00 24.00           H  
ATOM    860  HG  LEU A1005     -44.417  66.584 -84.485  1.00 23.77           H  
ATOM    861 HD11 LEU A1005     -44.625  66.850 -86.942  1.00 21.58           H  
ATOM    862 HD12 LEU A1005     -44.180  65.199 -86.510  1.00 21.58           H  
ATOM    863 HD13 LEU A1005     -45.845  65.563 -86.994  1.00 21.58           H  
ATOM    864 HD21 LEU A1005     -46.013  68.232 -85.469  1.00 21.91           H  
ATOM    865 HD22 LEU A1005     -47.305  67.027 -85.443  1.00 21.91           H  
ATOM    866 HD23 LEU A1005     -46.642  67.647 -83.935  1.00 21.91           H  
ATOM    867  N   TRP A1006     -47.161  65.826 -81.481  1.00 23.67           N  
ATOM    868  CA  TRP A1006     -47.901  67.006 -81.016  1.00 24.02           C  
ATOM    869  C   TRP A1006     -47.587  67.528 -79.604  1.00 24.25           C  
ATOM    870  O   TRP A1006     -48.134  68.560 -79.195  1.00 23.31           O  
ATOM    871  CB  TRP A1006     -49.406  67.024 -81.308  1.00 23.76           C  
ATOM    872  CG  TRP A1006     -50.255  65.883 -80.834  1.00 24.93           C  
ATOM    873  CD1 TRP A1006     -50.874  64.994 -81.671  1.00 26.58           C  
ATOM    874  CD2 TRP A1006     -50.687  65.547 -79.507  1.00 25.90           C  
ATOM    875  NE1 TRP A1006     -51.666  64.132 -80.950  1.00 25.85           N  
ATOM    876  CE2 TRP A1006     -51.584  64.461 -79.620  1.00 25.74           C  
ATOM    877  CE3 TRP A1006     -50.417  66.073 -78.234  1.00 26.59           C  
ATOM    878  CZ2 TRP A1006     -52.209  63.886 -78.510  1.00 25.14           C  
ATOM    879  CZ3 TRP A1006     -51.035  65.498 -77.133  1.00 25.75           C  
ATOM    880  CH2 TRP A1006     -51.926  64.418 -77.281  1.00 26.17           C  
ATOM    881  H   TRP A1006     -47.614  64.924 -81.453  1.00 23.67           H  
ATOM    882  HA  TRP A1006     -47.510  67.829 -81.635  1.00 24.02           H  
ATOM    883  HB2 TRP A1006     -49.848  67.950 -80.918  1.00 23.76           H  
ATOM    884  HB3 TRP A1006     -49.515  67.088 -82.400  1.00 23.76           H  
ATOM    885  HD1 TRP A1006     -50.756  64.972 -82.744  1.00 26.58           H  
ATOM    886  HE1 TRP A1006     -52.218  63.379 -81.336  1.00 25.85           H  
ATOM    887  HE3 TRP A1006     -49.742  66.907 -78.114  1.00 26.59           H  
ATOM    888  HZ2 TRP A1006     -52.889  63.054 -78.618  1.00 25.14           H  
ATOM    889  HZ3 TRP A1006     -50.829  65.885 -76.146  1.00 25.75           H  
ATOM    890  HH2 TRP A1006     -52.397  63.999 -76.404  1.00 26.17           H  
ATOM    891  N   GLU A1007     -46.575  66.921 -78.974  1.00 24.62           N  
ATOM    892  CA  GLU A1007     -45.996  67.496 -77.758  1.00 25.53           C  
ATOM    893  C   GLU A1007     -45.007  68.663 -78.132  1.00 25.10           C  
ATOM    894  O   GLU A1007     -44.484  69.356 -77.266  1.00 24.79           O  
ATOM    895  CB  GLU A1007     -45.391  66.443 -76.828  1.00 26.11           C  
ATOM    896  CG  GLU A1007     -46.394  65.368 -76.396  1.00 29.43           C  
ATOM    897  CD  GLU A1007     -45.904  64.435 -75.300  1.00 33.70           C  
ATOM    898  OE1 GLU A1007     -45.040  64.869 -74.488  1.00 35.72           O  
ATOM    899  OE2 GLU A1007     -46.412  63.290 -75.239  1.00 38.19           O1-
ATOM    900  H   GLU A1007     -46.187  66.073 -79.362  1.00 24.62           H  
ATOM    901  HA  GLU A1007     -46.813  67.992 -77.216  1.00 25.53           H  
ATOM    902  HB2 GLU A1007     -44.527  65.965 -77.306  1.00 26.11           H  
ATOM    903  HB3 GLU A1007     -45.024  66.958 -75.934  1.00 26.11           H  
ATOM    904  HG2 GLU A1007     -46.681  64.773 -77.267  1.00 29.43           H  
ATOM    905  HG3 GLU A1007     -47.306  65.846 -76.018  1.00 29.43           H  
ATOM    906  N   ARG A1008     -44.962  68.945 -79.431  1.00 25.03           N  
ATOM    907  CA  ARG A1008     -44.358  70.140 -80.056  1.00 25.20           C  
ATOM    908  C   ARG A1008     -44.862  71.464 -79.409  1.00 24.99           C  
ATOM    909  O   ARG A1008     -44.197  72.496 -79.461  1.00 24.41           O  
ATOM    910  CB  ARG A1008     -44.784  70.110 -81.560  1.00 25.56           C  
ATOM    911  CG  ARG A1008     -44.515  71.351 -82.421  1.00 26.57           C  
ATOM    912  CD  ARG A1008     -45.228  71.293 -83.793  1.00 28.09           C  
ATOM    913  NE  ARG A1008     -44.420  70.634 -84.843  1.00 29.97           N  
ATOM    914  CZ  ARG A1008     -44.352  71.012 -86.115  1.00 32.01           C  
ATOM    915  NH1 ARG A1008     -45.240  71.879 -86.599  1.00 32.29           N  
ATOM    916  NH2 ARG A1008     -43.405  70.527 -86.904  1.00 32.37           N1+
ATOM    917  H   ARG A1008     -45.341  68.279 -80.090  1.00 25.03           H  
ATOM    918  HA  ARG A1008     -43.271  70.077 -79.937  1.00 25.20           H  
ATOM    919  HB2 ARG A1008     -44.302  69.252 -82.040  1.00 25.56           H  
ATOM    920  HB3 ARG A1008     -45.865  69.910 -81.600  1.00 25.56           H  
ATOM    921  HG2 ARG A1008     -43.437  71.497 -82.551  1.00 26.57           H  
ATOM    922  HG3 ARG A1008     -44.907  72.234 -81.907  1.00 26.57           H  
ATOM    923  HD2 ARG A1008     -45.417  72.327 -84.090  1.00 28.09           H  
ATOM    924  HD3 ARG A1008     -46.187  70.770 -83.725  1.00 28.09           H  
ATOM    925  HE  ARG A1008     -43.731  69.977 -84.504  1.00 29.97           H  
ATOM    926 HH11 ARG A1008     -45.190  72.165 -87.566  1.00 32.29           H  
ATOM    927 HH12 ARG A1008     -45.963  72.249 -85.999  1.00 32.29           H  
ATOM    928 HH21 ARG A1008     -42.732  69.868 -86.538  1.00 32.37           H  
ATOM    929 HH22 ARG A1008     -43.355  70.815 -87.870  1.00 32.37           H  
ATOM    930  N   TYR A1009     -46.138  71.453 -79.004  1.00 23.85           N  
ATOM    931  CA  TYR A1009     -46.880  72.675 -78.645  1.00 22.94           C  
ATOM    932  C   TYR A1009     -46.678  73.236 -77.204  1.00 22.87           C  
ATOM    933  O   TYR A1009     -47.462  74.063 -76.714  1.00 22.46           O  
ATOM    934  CB  TYR A1009     -48.378  72.483 -78.955  1.00 22.16           C  
ATOM    935  CG  TYR A1009     -48.790  73.369 -80.100  1.00 21.44           C  
ATOM    936  CD1 TYR A1009     -49.454  74.561 -79.863  1.00 19.20           C  
ATOM    937  CD2 TYR A1009     -48.423  73.077 -81.411  1.00 22.06           C  
ATOM    938  CE1 TYR A1009     -49.770  75.419 -80.901  1.00 19.88           C  
ATOM    939  CE2 TYR A1009     -48.754  73.925 -82.454  1.00 20.57           C  
ATOM    940  CZ  TYR A1009     -49.417  75.087 -82.194  1.00 19.91           C  
ATOM    941  OH  TYR A1009     -49.763  75.947 -83.192  1.00 17.86           O  
ATOM    942  H   TYR A1009     -46.651  70.583 -78.985  1.00 23.85           H  
ATOM    943  HA  TYR A1009     -46.463  73.473 -79.278  1.00 22.94           H  
ATOM    944  HB2 TYR A1009     -48.610  71.446 -79.230  1.00 22.16           H  
ATOM    945  HB3 TYR A1009     -49.010  72.693 -78.083  1.00 22.16           H  
ATOM    946  HD1 TYR A1009     -49.729  74.824 -78.853  1.00 19.20           H  
ATOM    947  HD2 TYR A1009     -47.870  72.172 -81.618  1.00 22.06           H  
ATOM    948  HE1 TYR A1009     -50.290  76.345 -80.701  1.00 19.88           H  
ATOM    949  HE2 TYR A1009     -48.487  73.668 -83.469  1.00 20.57           H  
ATOM    950  HH  TYR A1009     -50.090  75.411 -83.947  1.00 17.86           H  
ATOM    951  N   THR A1010     -45.526  72.871 -76.627  1.00 22.48           N  
ATOM    952  CA  THR A1010     -45.077  73.289 -75.303  1.00 22.85           C  
ATOM    953  C   THR A1010     -43.976  74.374 -75.475  1.00 22.98           C  
ATOM    954  O   THR A1010     -44.162  75.556 -75.217  1.00 22.84           O  
ATOM    955  CB  THR A1010     -44.496  72.060 -74.565  1.00 22.93           C  
ATOM    956  OG1 THR A1010     -43.513  71.503 -75.450  1.00 23.42           O  
ATOM    957  CG2 THR A1010     -45.549  71.010 -74.239  1.00 22.44           C  
ATOM    958  H   THR A1010     -44.895  72.266 -77.133  1.00 22.48           H  
ATOM    959  HA  THR A1010     -45.906  73.728 -74.737  1.00 22.85           H  
ATOM    960  HB  THR A1010     -43.985  72.370 -73.647  1.00 22.93           H  
ATOM    961 HG21 THR A1010     -46.335  71.424 -73.600  1.00 22.44           H  
ATOM    962 HG22 THR A1010     -46.008  70.603 -75.146  1.00 22.44           H  
ATOM    963 HG23 THR A1010     -45.089  70.163 -73.719  1.00 22.44           H  
ATOM    964  HG1 THR A1010     -43.281  70.586 -75.167  1.00 23.42           H  
ATOM    965  N   HIS A1011     -42.790  73.886 -75.841  1.00 22.82           N  
ATOM    966  CA  HIS A1011     -41.549  74.653 -75.924  1.00 23.49           C  
ATOM    967  C   HIS A1011     -41.551  75.624 -77.106  1.00 22.90           C  
ATOM    968  O   HIS A1011     -41.083  76.753 -76.951  1.00 22.75           O  
ATOM    969  CB  HIS A1011     -40.379  73.679 -76.008  1.00 24.62           C  
ATOM    970  CG  HIS A1011     -39.055  74.293 -76.200  1.00 27.98           C  
ATOM    971  CD2 HIS A1011     -38.384  74.577 -77.369  1.00 32.51           C  
ATOM    972  ND1 HIS A1011     -38.239  74.687 -75.192  1.00 32.68           N  
ATOM    973  NE2 HIS A1011     -37.211  75.116 -77.084  1.00 34.37           N  
ATOM    974  CE1 HIS A1011     -37.098  75.195 -75.768  1.00 34.31           C  
ATOM    975  H   HIS A1011     -42.684  72.887 -75.945  1.00 22.82           H  
ATOM    976  HA  HIS A1011     -41.477  75.248 -75.006  1.00 23.49           H  
ATOM    977  HB2 HIS A1011     -40.562  72.984 -76.833  1.00 24.62           H  
ATOM    978  HB3 HIS A1011     -40.367  73.075 -75.095  1.00 24.62           H  
ATOM    979  HD2 HIS A1011     -38.759  74.388 -78.364  1.00 32.51           H  
ATOM    980  HE2 HIS A1011     -36.471  75.437 -77.802  1.00 34.37           H  
ATOM    981  HE1 HIS A1011     -36.303  75.567 -75.268  1.00 34.31           H  
ATOM    982  N   ARG A1012     -41.991  75.189 -78.280  1.00 21.64           N  
ATOM    983  CA  ARG A1012     -41.882  76.067 -79.448  1.00 21.33           C  
ATOM    984  C   ARG A1012     -42.793  77.306 -79.249  1.00 21.29           C  
ATOM    985  O   ARG A1012     -42.489  78.393 -79.740  1.00 21.24           O  
ATOM    986  CB  ARG A1012     -42.161  75.353 -80.777  1.00 20.96           C  
ATOM    987  CG  ARG A1012     -42.022  76.246 -82.027  1.00 21.10           C  
ATOM    988  CD  ARG A1012     -40.639  76.889 -82.218  1.00 21.68           C  
ATOM    989  NE  ARG A1012     -40.740  78.106 -83.047  1.00 20.84           N  
ATOM    990  CZ  ARG A1012     -39.965  79.180 -82.900  1.00 21.65           C  
ATOM    991  NH1 ARG A1012     -38.849  79.137 -82.155  1.00 20.90           N  
ATOM    992  NH2 ARG A1012     -40.301  80.311 -83.485  1.00 21.91           N1+
ATOM    993  H   ARG A1012     -42.338  74.244 -78.363  1.00 21.64           H  
ATOM    994  HA  ARG A1012     -40.849  76.432 -79.436  1.00 21.33           H  
ATOM    995  HB2 ARG A1012     -41.482  74.498 -80.876  1.00 20.96           H  
ATOM    996  HB3 ARG A1012     -43.178  74.941 -80.762  1.00 20.96           H  
ATOM    997  HG2 ARG A1012     -42.790  77.028 -81.991  1.00 21.10           H  
ATOM    998  HG3 ARG A1012     -42.255  75.650 -82.916  1.00 21.10           H  
ATOM    999  HD2 ARG A1012     -39.955  76.191 -82.707  1.00 21.68           H  
ATOM   1000  HD3 ARG A1012     -40.247  77.180 -81.249  1.00 21.68           H  
ATOM   1001  HE  ARG A1012     -41.577  78.193 -83.604  1.00 20.84           H  
ATOM   1002 HH11 ARG A1012     -38.280  79.964 -82.049  1.00 20.90           H  
ATOM   1003 HH12 ARG A1012     -38.579  78.276 -81.700  1.00 20.90           H  
ATOM   1004 HH21 ARG A1012     -41.143  80.361 -84.042  1.00 21.91           H  
ATOM   1005 HH22 ARG A1012     -39.718  81.129 -83.377  1.00 21.91           H  
ATOM   1006  N   ARG A1013     -43.869  77.130 -78.487  1.00 21.06           N  
ATOM   1007  CA  ARG A1013     -44.809  78.223 -78.203  1.00 21.10           C  
ATOM   1008  C   ARG A1013     -44.159  79.210 -77.172  1.00 21.68           C  
ATOM   1009  O   ARG A1013     -44.530  80.373 -77.091  1.00 21.42           O  
ATOM   1010  CB  ARG A1013     -46.133  77.611 -77.740  1.00 20.59           C  
ATOM   1011  CG  ARG A1013     -47.256  78.621 -77.494  1.00 19.45           C  
ATOM   1012  CD  ARG A1013     -48.669  78.013 -77.566  1.00 19.49           C  
ATOM   1013  NE  ARG A1013     -48.771  76.725 -76.851  1.00 20.33           N  
ATOM   1014  CZ  ARG A1013     -49.894  76.129 -76.465  1.00 18.56           C  
ATOM   1015  NH1 ARG A1013     -51.065  76.677 -76.702  1.00 17.54           N  
ATOM   1016  NH2 ARG A1013     -49.842  74.962 -75.850  1.00 19.63           N1+
ATOM   1017  H   ARG A1013     -44.003  76.240 -78.028  1.00 21.06           H  
ATOM   1018  HA  ARG A1013     -44.959  78.781 -79.134  1.00 21.10           H  
ATOM   1019  HB2 ARG A1013     -46.461  76.890 -78.501  1.00 20.59           H  
ATOM   1020  HB3 ARG A1013     -45.962  77.039 -76.820  1.00 20.59           H  
ATOM   1021  HG2 ARG A1013     -47.198  79.438 -78.222  1.00 19.45           H  
ATOM   1022  HG3 ARG A1013     -47.112  79.067 -76.502  1.00 19.45           H  
ATOM   1023  HD2 ARG A1013     -48.938  77.832 -78.612  1.00 19.49           H  
ATOM   1024  HD3 ARG A1013     -49.361  78.732 -77.119  1.00 19.49           H  
ATOM   1025  HE  ARG A1013     -47.900  76.251 -76.657  1.00 20.33           H  
ATOM   1026 HH11 ARG A1013     -51.119  77.569 -77.172  1.00 17.54           H  
ATOM   1027 HH12 ARG A1013     -51.911  76.206 -76.414  1.00 17.54           H  
ATOM   1028 HH21 ARG A1013     -48.949  74.524 -75.672  1.00 19.63           H  
ATOM   1029 HH22 ARG A1013     -50.695  74.508 -75.556  1.00 19.63           H  
ATOM   1030  N   LYS A1014     -43.201  78.690 -76.416  1.00 22.61           N  
ATOM   1031  CA  LYS A1014     -42.392  79.433 -75.442  1.00 23.52           C  
ATOM   1032  C   LYS A1014     -41.280  80.178 -76.207  1.00 23.13           C  
ATOM   1033  O   LYS A1014     -41.041  81.349 -75.940  1.00 23.21           O  
ATOM   1034  CB  LYS A1014     -41.911  78.517 -74.303  1.00 24.32           C  
ATOM   1035  CG  LYS A1014     -40.568  78.852 -73.634  1.00 27.55           C  
ATOM   1036  CD  LYS A1014     -39.385  78.124 -74.290  1.00 31.67           C  
ATOM   1037  CE  LYS A1014     -38.078  78.218 -73.515  1.00 34.35           C  
ATOM   1038  NZ  LYS A1014     -37.556  79.575 -73.502  1.00 34.66           N1+
ATOM   1039  H   LYS A1014     -42.955  77.720 -76.554  1.00 22.61           H  
ATOM   1040  HA  LYS A1014     -43.037  80.211 -75.013  1.00 23.52           H  
ATOM   1041  HB2 LYS A1014     -42.687  78.558 -73.525  1.00 24.32           H  
ATOM   1042  HB3 LYS A1014     -41.906  77.470 -74.617  1.00 24.32           H  
ATOM   1043  HG2 LYS A1014     -40.409  79.934 -73.606  1.00 27.55           H  
ATOM   1044  HG3 LYS A1014     -40.625  78.521 -72.589  1.00 27.55           H  
ATOM   1045  HD2 LYS A1014     -39.220  78.490 -75.305  1.00 31.67           H  
ATOM   1046  HD3 LYS A1014     -39.638  77.061 -74.378  1.00 31.67           H  
ATOM   1047  HE2 LYS A1014     -37.310  77.596 -73.983  1.00 34.35           H  
ATOM   1048  HE3 LYS A1014     -38.199  77.904 -72.474  1.00 34.35           H  
ATOM   1049  HZ1 LYS A1014     -37.489  80.054 -74.437  1.00 34.66           H  
ATOM   1050  HZ2 LYS A1014     -38.160  80.294 -73.025  1.00 34.66           H  
ATOM   1051  HZ3 LYS A1014     -36.636  79.710 -73.086  1.00 34.66           H  
ATOM   1052  N   GLU A1015     -40.625  79.524 -77.155  1.00 22.62           N  
ATOM   1053  CA  GLU A1015     -39.586  80.178 -77.964  1.00 22.86           C  
ATOM   1054  C   GLU A1015     -40.261  81.329 -78.746  1.00 21.68           C  
ATOM   1055  O   GLU A1015     -39.753  82.431 -78.836  1.00 20.75           O  
ATOM   1056  CB  GLU A1015     -38.938  79.246 -78.986  1.00 23.84           C  
ATOM   1057  CG  GLU A1015     -37.984  78.210 -78.404  1.00 26.76           C  
ATOM   1058  CD  GLU A1015     -37.378  77.306 -79.470  1.00 30.41           C  
ATOM   1059  OE1 GLU A1015     -37.852  77.345 -80.645  1.00 31.53           O  
ATOM   1060  OE2 GLU A1015     -36.448  76.527 -79.117  1.00 31.48           O1-
ATOM   1061  H   GLU A1015     -40.831  78.550 -77.326  1.00 22.62           H  
ATOM   1062  HA  GLU A1015     -38.842  80.612 -77.288  1.00 22.86           H  
ATOM   1063  HB2 GLU A1015     -39.725  78.740 -79.557  1.00 23.84           H  
ATOM   1064  HB3 GLU A1015     -38.374  79.860 -79.699  1.00 23.84           H  
ATOM   1065  HG2 GLU A1015     -38.517  77.584 -77.682  1.00 26.76           H  
ATOM   1066  HG3 GLU A1015     -37.170  78.713 -77.869  1.00 26.76           H  
ATOM   1067  N   VAL A1016     -41.464  81.038 -79.255  1.00 21.32           N  
ATOM   1068  CA  VAL A1016     -42.213  82.031 -80.004  1.00 20.13           C  
ATOM   1069  C   VAL A1016     -42.497  83.217 -79.072  1.00 20.20           C  
ATOM   1070  O   VAL A1016     -42.458  84.340 -79.531  1.00 20.26           O  
ATOM   1071  CB  VAL A1016     -43.536  81.482 -80.566  1.00 20.38           C  
ATOM   1072  CG1 VAL A1016     -44.503  82.593 -80.984  1.00 16.94           C  
ATOM   1073  CG2 VAL A1016     -43.260  80.617 -81.788  1.00 19.33           C  
ATOM   1074  H   VAL A1016     -41.869  80.130 -79.077  1.00 21.32           H  
ATOM   1075  HA  VAL A1016     -41.564  82.393 -80.812  1.00 20.13           H  
ATOM   1076  HB  VAL A1016     -44.034  80.869 -79.807  1.00 20.38           H  
ATOM   1077 HG11 VAL A1016     -44.871  83.156 -80.122  1.00 16.94           H  
ATOM   1078 HG12 VAL A1016     -44.019  83.296 -81.670  1.00 16.94           H  
ATOM   1079 HG13 VAL A1016     -45.377  82.181 -81.488  1.00 16.94           H  
ATOM   1080 HG21 VAL A1016     -42.930  81.243 -82.622  1.00 19.33           H  
ATOM   1081 HG22 VAL A1016     -42.481  79.877 -81.604  1.00 19.33           H  
ATOM   1082 HG23 VAL A1016     -44.164  80.083 -82.090  1.00 19.33           H  
ATOM   1083  N   SER A1017     -42.876  82.953 -77.841  1.00 21.01           N  
ATOM   1084  CA  SER A1017     -43.232  84.028 -76.911  1.00 22.46           C  
ATOM   1085  C   SER A1017     -42.034  84.973 -76.688  1.00 23.21           C  
ATOM   1086  O   SER A1017     -42.205  86.193 -76.508  1.00 23.66           O  
ATOM   1087  CB  SER A1017     -43.735  83.493 -75.570  1.00 22.65           C  
ATOM   1088  OG  SER A1017     -44.977  82.798 -75.726  1.00 25.07           O  
ATOM   1089  H   SER A1017     -42.955  81.984 -77.565  1.00 21.01           H  
ATOM   1090  HA  SER A1017     -44.019  84.606 -77.397  1.00 22.46           H  
ATOM   1091  HB2 SER A1017     -43.912  84.319 -74.874  1.00 22.65           H  
ATOM   1092  HB3 SER A1017     -43.018  82.815 -75.098  1.00 22.65           H  
ATOM   1093  HG  SER A1017     -44.800  81.982 -76.242  1.00 25.07           H  
ATOM   1094  N   GLU A1018     -40.833  84.393 -76.707  1.00 23.62           N  
ATOM   1095  CA  GLU A1018     -39.573  85.100 -76.478  1.00 24.55           C  
ATOM   1096  C   GLU A1018     -39.141  85.853 -77.770  1.00 24.18           C  
ATOM   1097  O   GLU A1018     -38.593  86.944 -77.687  1.00 24.29           O  
ATOM   1098  CB  GLU A1018     -38.493  84.116 -76.008  1.00 24.90           C  
ATOM   1099  CG  GLU A1018     -38.771  83.613 -74.587  1.00 28.05           C  
ATOM   1100  CD  GLU A1018     -38.228  82.253 -74.212  1.00 32.85           C  
ATOM   1101  OE1 GLU A1018     -38.500  81.833 -73.054  1.00 35.52           O  
ATOM   1102  OE2 GLU A1018     -37.565  81.588 -75.056  1.00 35.78           O1-
ATOM   1103  H   GLU A1018     -40.771  83.415 -76.949  1.00 23.62           H  
ATOM   1104  HA  GLU A1018     -39.750  85.866 -75.712  1.00 24.55           H  
ATOM   1105  HB2 GLU A1018     -38.426  83.278 -76.711  1.00 24.90           H  
ATOM   1106  HB3 GLU A1018     -37.510  84.603 -76.025  1.00 24.90           H  
ATOM   1107  HG2 GLU A1018     -39.853  83.557 -74.412  1.00 28.05           H  
ATOM   1108  HG3 GLU A1018     -38.380  84.346 -73.869  1.00 28.05           H  
ATOM   1109  N   GLU A1019     -39.369  85.236 -78.924  1.00 23.58           N  
ATOM   1110  CA  GLU A1019     -39.116  85.888 -80.214  1.00 23.41           C  
ATOM   1111  C   GLU A1019     -40.175  87.007 -80.432  1.00 22.68           C  
ATOM   1112  O   GLU A1019     -39.900  88.097 -80.927  1.00 22.85           O  
ATOM   1113  CB  GLU A1019     -39.225  84.915 -81.403  1.00 23.77           C  
ATOM   1114  CG  GLU A1019     -38.020  83.992 -81.581  1.00 25.00           C  
ATOM   1115  CD  GLU A1019     -38.281  83.084 -82.765  1.00 27.71           C  
ATOM   1116  OE1 GLU A1019     -38.305  83.587 -83.914  1.00 29.40           O  
ATOM   1117  OE2 GLU A1019     -38.528  81.888 -82.553  1.00 29.24           O1-
ATOM   1118  H   GLU A1019     -39.739  84.296 -78.917  1.00 23.58           H  
ATOM   1119  HA  GLU A1019     -38.129  86.365 -80.180  1.00 23.41           H  
ATOM   1120  HB2 GLU A1019     -40.136  84.311 -81.308  1.00 23.77           H  
ATOM   1121  HB3 GLU A1019     -39.353  85.500 -82.325  1.00 23.77           H  
ATOM   1122  HG2 GLU A1019     -37.852  83.394 -80.679  1.00 25.00           H  
ATOM   1123  HG3 GLU A1019     -37.111  84.575 -81.768  1.00 25.00           H  
ATOM   1124  N   ASN A1020     -41.426  86.678 -80.134  1.00 21.66           N  
ATOM   1125  CA  ASN A1020     -42.610  87.466 -80.480  1.00 20.90           C  
ATOM   1126  C   ASN A1020     -42.994  88.429 -79.344  1.00 20.57           C  
ATOM   1127  O   ASN A1020     -44.160  88.596 -79.012  1.00 20.30           O  
ATOM   1128  CB  ASN A1020     -43.785  86.574 -80.842  1.00 20.21           C  
ATOM   1129  CG  ASN A1020     -44.959  87.384 -81.336  1.00 19.11           C  
ATOM   1130  OD1 ASN A1020     -44.817  88.386 -82.036  1.00 16.73           O  
ATOM   1131  ND2 ASN A1020     -46.143  86.892 -81.031  1.00 17.19           N  
ATOM   1132  H   ASN A1020     -41.621  85.845 -79.597  1.00 21.66           H  
ATOM   1133  HA  ASN A1020     -42.354  88.092 -81.337  1.00 20.90           H  
ATOM   1134  HB2 ASN A1020     -44.088  85.986 -79.976  1.00 20.21           H  
ATOM   1135  HB3 ASN A1020     -43.509  85.871 -81.636  1.00 20.21           H  
ATOM   1136 HD21 ASN A1020     -46.213  86.067 -80.453  1.00 17.19           H  
ATOM   1137 HD22 ASN A1020     -46.980  87.340 -81.376  1.00 17.19           H  
ATOM   1138  N   HIS A1021     -42.001  89.205 -78.919  1.00 19.98           N  
ATOM   1139  CA  HIS A1021     -42.223  90.401 -78.112  1.00 19.32           C  
ATOM   1140  C   HIS A1021     -43.252  90.273 -76.944  1.00 18.92           C  
ATOM   1141  O   HIS A1021     -43.877  91.247 -76.553  1.00 19.64           O  
ATOM   1142  CB  HIS A1021     -42.413  91.662 -78.993  1.00 19.34           C  
ATOM   1143  CG  HIS A1021     -43.539  91.618 -79.974  1.00 18.04           C  
ATOM   1144  ND1 HIS A1021     -43.379  91.617 -81.341  1.00 20.17           N  
ATOM   1145  CD2 HIS A1021     -44.870  91.548 -79.755  1.00 17.62           C  
ATOM   1146  CE1 HIS A1021     -44.566  91.549 -81.922  1.00 18.60           C  
ATOM   1147  NE2 HIS A1021     -45.485  91.483 -80.981  1.00 14.35           N  
ATOM   1148  H   HIS A1021     -41.073  89.046 -79.286  1.00 19.98           H  
ATOM   1149  HA  HIS A1021     -41.266  90.543 -77.587  1.00 19.32           H  
ATOM   1150  HB2 HIS A1021     -41.487  91.825 -79.560  1.00 19.34           H  
ATOM   1151  HB3 HIS A1021     -42.541  92.546 -78.356  1.00 19.34           H  
ATOM   1152  HD2 HIS A1021     -45.361  91.545 -78.793  1.00 17.62           H  
ATOM   1153  HE2 HIS A1021     -46.480  91.399 -81.137  1.00 14.35           H  
ATOM   1154  HE1 HIS A1021     -44.749  91.546 -82.987  1.00 18.60           H  
ATOM   1155  N   ASN A1022     -43.290  89.086 -76.337  1.00 18.45           N  
ATOM   1156  CA  ASN A1022     -44.051  88.739 -75.129  1.00 17.69           C  
ATOM   1157  C   ASN A1022     -45.512  88.229 -75.381  1.00 15.44           C  
ATOM   1158  O   ASN A1022     -46.324  88.306 -74.480  1.00 14.36           O  
ATOM   1159  CB  ASN A1022     -44.071  89.804 -74.024  1.00 17.48           C  
ATOM   1160  CG  ASN A1022     -42.685  90.209 -73.591  1.00 20.37           C  
ATOM   1161  OD1 ASN A1022     -42.023  89.534 -72.800  1.00 25.64           O  
ATOM   1162  ND2 ASN A1022     -42.239  91.364 -74.114  1.00 23.33           N  
ATOM   1163  H   ASN A1022     -42.796  88.315 -76.765  1.00 18.45           H  
ATOM   1164  HA  ASN A1022     -43.522  87.862 -74.730  1.00 17.69           H  
ATOM   1165  HB2 ASN A1022     -44.571  89.417 -73.127  1.00 17.48           H  
ATOM   1166  HB3 ASN A1022     -44.653  90.683 -74.322  1.00 17.48           H  
ATOM   1167 HD21 ASN A1022     -42.818  91.883 -74.759  1.00 23.33           H  
ATOM   1168 HD22 ASN A1022     -41.325  91.713 -73.862  1.00 23.33           H  
ATOM   1169  N   HIS A1023     -45.721  87.561 -76.505  1.00 13.83           N  
ATOM   1170  CA  HIS A1023     -47.002  86.886 -76.778  1.00 13.30           C  
ATOM   1171  C   HIS A1023     -46.817  85.673 -77.720  1.00 12.51           C  
ATOM   1172  O   HIS A1023     -45.882  85.624 -78.513  1.00 12.11           O  
ATOM   1173  CB  HIS A1023     -48.047  87.835 -77.384  1.00 13.06           C  
ATOM   1174  CG  HIS A1023     -49.446  87.432 -77.055  1.00 13.28           C  
ATOM   1175  ND1 HIS A1023     -50.045  86.291 -77.547  1.00 10.93           N  
ATOM   1176  CD2 HIS A1023     -50.371  88.044 -76.278  1.00 12.30           C  
ATOM   1177  CE1 HIS A1023     -51.266  86.200 -77.058  1.00 12.57           C  
ATOM   1178  NE2 HIS A1023     -51.494  87.253 -76.293  1.00 14.67           N  
ATOM   1179  H   HIS A1023     -44.969  87.497 -77.177  1.00 13.83           H  
ATOM   1180  HA  HIS A1023     -47.362  86.498 -75.815  1.00 13.30           H  
ATOM   1181  HB2 HIS A1023     -47.938  87.885 -78.475  1.00 13.06           H  
ATOM   1182  HB3 HIS A1023     -47.885  88.855 -77.014  1.00 13.06           H  
ATOM   1183  HD2 HIS A1023     -50.249  88.976 -75.747  1.00 12.30           H  
ATOM   1184  HE2 HIS A1023     -52.354  87.445 -75.799  1.00 14.67           H  
ATOM   1185  HE1 HIS A1023     -51.964  85.398 -77.250  1.00 12.57           H  
ATOM   1186  N   ALA A1024     -47.726  84.705 -77.596  1.00 12.11           N  
ATOM   1187  CA  ALA A1024     -47.725  83.516 -78.443  1.00 11.99           C  
ATOM   1188  C   ALA A1024     -48.338  83.799 -79.834  1.00 11.61           C  
ATOM   1189  O   ALA A1024     -47.891  83.248 -80.834  1.00 11.81           O  
ATOM   1190  CB  ALA A1024     -48.498  82.384 -77.776  1.00 12.23           C  
ATOM   1191  H   ALA A1024     -48.415  84.782 -76.862  1.00 12.11           H  
ATOM   1192  HA  ALA A1024     -46.684  83.209 -78.596  1.00 11.99           H  
ATOM   1193  HB1 ALA A1024     -48.030  82.101 -76.828  1.00 12.23           H  
ATOM   1194  HB2 ALA A1024     -49.532  82.677 -77.563  1.00 12.23           H  
ATOM   1195  HB3 ALA A1024     -48.532  81.501 -78.422  1.00 12.23           H  
ATOM   1196  N   ASN A1025     -49.443  84.533 -79.836  1.00 11.14           N  
ATOM   1197  CA  ASN A1025     -50.235  84.800 -81.049  1.00 11.39           C  
ATOM   1198  C   ASN A1025     -50.719  83.462 -81.688  1.00 11.40           C  
ATOM   1199  O   ASN A1025     -50.366  83.105 -82.806  1.00 10.48           O  
ATOM   1200  CB  ASN A1025     -49.460  85.674 -82.024  1.00 11.18           C  
ATOM   1201  CG  ASN A1025     -50.351  86.271 -83.084  1.00 12.42           C  
ATOM   1202  OD1 ASN A1025     -51.583  86.266 -83.010  1.00 13.42           O  
ATOM   1203  ND2 ASN A1025     -49.695  86.843 -84.096  1.00 14.06           N  
ATOM   1204  H   ASN A1025     -49.739  84.975 -78.977  1.00 11.14           H  
ATOM   1205  HA  ASN A1025     -51.129  85.331 -80.698  1.00 11.39           H  
ATOM   1206  HB2 ASN A1025     -48.653  85.117 -82.504  1.00 11.18           H  
ATOM   1207  HB3 ASN A1025     -49.008  86.514 -81.485  1.00 11.18           H  
ATOM   1208 HD21 ASN A1025     -48.685  86.824 -84.119  1.00 14.06           H  
ATOM   1209 HD22 ASN A1025     -50.208  87.295 -84.840  1.00 14.06           H  
ATOM   1210  N   GLU A1026     -51.531  82.757 -80.905  1.00 11.52           N  
ATOM   1211  CA  GLU A1026     -52.102  81.458 -81.269  1.00 11.86           C  
ATOM   1212  C   GLU A1026     -53.508  81.681 -81.874  1.00 12.24           C  
ATOM   1213  O   GLU A1026     -54.295  82.460 -81.371  1.00 11.57           O  
ATOM   1214  CB  GLU A1026     -52.165  80.565 -80.025  1.00 11.90           C  
ATOM   1215  CG  GLU A1026     -52.589  79.130 -80.327  1.00 11.61           C  
ATOM   1216  CD  GLU A1026     -52.579  78.255 -79.095  1.00 13.46           C  
ATOM   1217  OE1 GLU A1026     -51.783  78.524 -78.159  1.00 14.27           O  
ATOM   1218  OE2 GLU A1026     -53.337  77.268 -79.079  1.00 11.57           O1-
ATOM   1219  H   GLU A1026     -51.791  83.142 -80.008  1.00 11.52           H  
ATOM   1220  HA  GLU A1026     -51.455  81.000 -82.018  1.00 11.86           H  
ATOM   1221  HB2 GLU A1026     -51.174  80.561 -79.551  1.00 11.90           H  
ATOM   1222  HB3 GLU A1026     -52.854  80.997 -79.287  1.00 11.90           H  
ATOM   1223  HG2 GLU A1026     -51.911  78.683 -81.063  1.00 11.61           H  
ATOM   1224  HG3 GLU A1026     -53.599  79.114 -80.753  1.00 11.61           H  
ATOM   1225  N   ARG A1027     -53.783  80.923 -82.945  1.00 12.64           N  
ATOM   1226  CA  ARG A1027     -55.064  80.921 -83.623  1.00 12.91           C  
ATOM   1227  C   ARG A1027     -55.453  79.489 -84.047  1.00 12.81           C  
ATOM   1228  O   ARG A1027     -54.618  78.602 -84.256  1.00 12.63           O  
ATOM   1229  CB  ARG A1027     -55.043  81.810 -84.878  1.00 13.00           C  
ATOM   1230  CG  ARG A1027     -55.135  83.316 -84.612  1.00 14.26           C  
ATOM   1231  CD  ARG A1027     -56.433  83.735 -83.923  1.00 14.39           C  
ATOM   1232  NE  ARG A1027     -56.965  84.998 -84.463  1.00 16.07           N  
ATOM   1233  CZ  ARG A1027     -57.569  85.141 -85.633  1.00 18.03           C  
ATOM   1234  NH1 ARG A1027     -58.007  86.336 -85.975  1.00 18.88           N  
ATOM   1235  NH2 ARG A1027     -57.751  84.113 -86.459  1.00 19.93           N1+
ATOM   1236  H   ARG A1027     -53.058  80.314 -83.296  1.00 12.64           H  
ATOM   1237  HA  ARG A1027     -55.830  81.270 -82.920  1.00 12.91           H  
ATOM   1238  HB2 ARG A1027     -54.126  81.612 -85.450  1.00 13.00           H  
ATOM   1239  HB3 ARG A1027     -55.872  81.539 -85.543  1.00 13.00           H  
ATOM   1240  HG2 ARG A1027     -55.046  83.830 -85.576  1.00 14.26           H  
ATOM   1241  HG3 ARG A1027     -54.279  83.649 -84.014  1.00 14.26           H  
ATOM   1242  HD2 ARG A1027     -56.256  83.891 -82.853  1.00 14.39           H  
ATOM   1243  HD3 ARG A1027     -57.222  82.979 -84.000  1.00 14.39           H  
ATOM   1244  HE  ARG A1027     -56.872  85.826 -83.892  1.00 16.07           H  
ATOM   1245 HH11 ARG A1027     -58.477  86.467 -86.859  1.00 18.88           H  
ATOM   1246 HH12 ARG A1027     -57.872  87.120 -85.353  1.00 18.88           H  
ATOM   1247 HH21 ARG A1027     -57.425  83.193 -86.200  1.00 19.93           H  
ATOM   1248 HH22 ARG A1027     -58.216  84.253 -87.344  1.00 19.93           H  
ATOM   1249  N   MET A1028     -56.755  79.300 -84.216  1.00 12.58           N  
ATOM   1250  CA  MET A1028     -57.334  78.154 -84.916  1.00 11.95           C  
ATOM   1251  C   MET A1028     -57.621  78.662 -86.346  1.00 10.88           C  
ATOM   1252  O   MET A1028     -58.112  79.764 -86.529  1.00  9.75           O  
ATOM   1253  CB  MET A1028     -58.650  77.692 -84.287  1.00 11.95           C  
ATOM   1254  CG  MET A1028     -58.580  77.301 -82.812  1.00 13.06           C  
ATOM   1255  SD  MET A1028     -57.455  75.921 -82.414  1.00 17.25           S  
ATOM   1256  CE  MET A1028     -58.289  74.592 -83.317  1.00 14.73           C  
ATOM   1257  H   MET A1028     -57.408  79.986 -83.865  1.00 12.58           H  
ATOM   1258  HA  MET A1028     -56.605  77.345 -84.944  1.00 11.95           H  
ATOM   1259  HB2 MET A1028     -59.046  76.859 -84.874  1.00 11.95           H  
ATOM   1260  HB3 MET A1028     -59.396  78.494 -84.378  1.00 11.95           H  
ATOM   1261  HG2 MET A1028     -59.581  77.033 -82.457  1.00 13.06           H  
ATOM   1262  HG3 MET A1028     -58.260  78.161 -82.214  1.00 13.06           H  
ATOM   1263  HE1 MET A1028     -59.348  74.566 -83.053  1.00 14.73           H  
ATOM   1264  HE2 MET A1028     -58.167  74.720 -84.395  1.00 14.73           H  
ATOM   1265  HE3 MET A1028     -57.847  73.636 -83.031  1.00 14.73           H  
ATOM   1266  N   LEU A1029     -57.323  77.856 -87.344  1.00 10.52           N  
ATOM   1267  CA  LEU A1029     -57.457  78.210 -88.763  1.00 10.06           C  
ATOM   1268  C   LEU A1029     -57.722  76.926 -89.604  1.00 10.01           C  
ATOM   1269  O   LEU A1029     -57.488  75.802 -89.128  1.00  9.89           O  
ATOM   1270  CB  LEU A1029     -56.178  78.885 -89.304  1.00  9.75           C  
ATOM   1271  CG  LEU A1029     -55.811  80.241 -88.674  1.00 10.31           C  
ATOM   1272  CD1 LEU A1029     -54.455  80.720 -89.193  1.00 11.63           C  
ATOM   1273  CD2 LEU A1029     -56.852  81.317 -88.972  1.00  9.78           C  
ATOM   1274  H   LEU A1029     -56.994  76.922 -87.144  1.00 10.52           H  
ATOM   1275  HA  LEU A1029     -58.327  78.865 -88.881  1.00 10.06           H  
ATOM   1276  HB2 LEU A1029     -55.338  78.191 -89.167  1.00  9.75           H  
ATOM   1277  HB3 LEU A1029     -56.279  79.024 -90.387  1.00  9.75           H  
ATOM   1278  HG  LEU A1029     -55.713  80.124 -87.591  1.00 10.31           H  
ATOM   1279 HD11 LEU A1029     -53.676  79.974 -89.018  1.00 11.63           H  
ATOM   1280 HD12 LEU A1029     -54.494  80.920 -90.267  1.00 11.63           H  
ATOM   1281 HD13 LEU A1029     -54.153  81.641 -88.685  1.00 11.63           H  
ATOM   1282 HD21 LEU A1029     -56.904  81.524 -90.045  1.00  9.78           H  
ATOM   1283 HD22 LEU A1029     -57.855  81.035 -88.644  1.00  9.78           H  
ATOM   1284 HD23 LEU A1029     -56.593  82.247 -88.457  1.00  9.78           H  
ATOM   1285  N   PHE A1030     -58.188  77.144 -90.843  1.00  9.50           N  
ATOM   1286  CA  PHE A1030     -58.471  76.081 -91.810  1.00  8.72           C  
ATOM   1287  C   PHE A1030     -57.344  75.959 -92.865  1.00  9.93           C  
ATOM   1288  O   PHE A1030     -56.673  76.929 -93.206  1.00 10.72           O  
ATOM   1289  CB  PHE A1030     -59.787  76.327 -92.569  1.00  8.56           C  
ATOM   1290  CG  PHE A1030     -60.999  76.269 -91.670  1.00  7.97           C  
ATOM   1291  CD1 PHE A1030     -61.502  75.026 -91.253  1.00  7.81           C  
ATOM   1292  CD2 PHE A1030     -61.563  77.428 -91.182  1.00  6.95           C  
ATOM   1293  CE1 PHE A1030     -62.575  74.959 -90.434  1.00  8.47           C  
ATOM   1294  CE2 PHE A1030     -62.637  77.370 -90.359  1.00  8.73           C  
ATOM   1295  CZ  PHE A1030     -63.141  76.136 -89.965  1.00  9.42           C  
ATOM   1296  H   PHE A1030     -58.370  78.094 -91.132  1.00  9.50           H  
ATOM   1297  HA  PHE A1030     -58.527  75.136 -91.261  1.00  8.72           H  
ATOM   1298  HB2 PHE A1030     -59.754  77.298 -93.084  1.00  8.56           H  
ATOM   1299  HB3 PHE A1030     -59.917  75.584 -93.367  1.00  8.56           H  
ATOM   1300  HD1 PHE A1030     -61.027  74.117 -91.590  1.00  7.81           H  
ATOM   1301  HD2 PHE A1030     -61.146  78.386 -91.456  1.00  6.95           H  
ATOM   1302  HE1 PHE A1030     -62.987  74.002 -90.150  1.00  8.47           H  
ATOM   1303  HE2 PHE A1030     -63.102  78.281 -90.010  1.00  8.73           H  
ATOM   1304  HZ  PHE A1030     -63.980  76.092 -89.286  1.00  9.42           H  
ATOM   1305  N   HIS A1031     -57.236  74.759 -93.424  1.00 10.37           N  
ATOM   1306  CA  HIS A1031     -56.388  74.436 -94.581  1.00 10.70           C  
ATOM   1307  C   HIS A1031     -57.080  73.287 -95.366  1.00 11.38           C  
ATOM   1308  O   HIS A1031     -57.538  72.302 -94.787  1.00 11.09           O  
ATOM   1309  CB  HIS A1031     -54.981  74.010 -94.135  1.00 10.64           C  
ATOM   1310  CG  HIS A1031     -54.044  73.749 -95.270  1.00 10.93           C  
ATOM   1311  ND1 HIS A1031     -53.182  74.697 -95.763  1.00 12.15           N  
ATOM   1312  CD2 HIS A1031     -53.848  72.628 -96.010  1.00 12.00           C  
ATOM   1313  CE1 HIS A1031     -52.486  74.170 -96.761  1.00 14.04           C  
ATOM   1314  NE2 HIS A1031     -52.882  72.918 -96.937  1.00 11.87           N  
ATOM   1315  H   HIS A1031     -57.777  74.001 -93.034  1.00 10.37           H  
ATOM   1316  HA  HIS A1031     -56.324  75.331 -95.209  1.00 10.70           H  
ATOM   1317  HB2 HIS A1031     -55.044  73.106 -93.516  1.00 10.64           H  
ATOM   1318  HB3 HIS A1031     -54.557  74.784 -93.490  1.00 10.64           H  
ATOM   1319  HD1 HIS A1031     -53.087  75.709 -95.397  1.00 12.15           H  
ATOM   1320  HD2 HIS A1031     -54.358  71.684 -95.891  1.00 12.00           H  
ATOM   1321  HE1 HIS A1031     -51.724  74.677 -97.335  1.00 14.04           H  
ATOM   1322  N   GLY A1032     -57.164  73.460 -96.686  1.00 11.87           N  
ATOM   1323  CA  GLY A1032     -57.706  72.478 -97.621  1.00 12.76           C  
ATOM   1324  C   GLY A1032     -56.784  72.337 -98.825  1.00 13.37           C  
ATOM   1325  O   GLY A1032     -56.208  73.330 -99.292  1.00 13.24           O  
ATOM   1326  H   GLY A1032     -56.846  74.332 -97.084  1.00 11.87           H  
ATOM   1327  HA2 GLY A1032     -57.854  71.515 -97.126  1.00 12.76           H  
ATOM   1328  HA3 GLY A1032     -58.665  72.856 -97.986  1.00 12.76           H  
ATOM   1329  N   SER A1033     -56.609  71.124 -99.319  1.00 14.49           N  
ATOM   1330  CA  SER A1033     -55.663  70.801-100.402  1.00 16.30           C  
ATOM   1331  C   SER A1033     -55.847  69.296-100.706  1.00 17.54           C  
ATOM   1332  O   SER A1033     -56.212  68.563 -99.785  1.00 18.07           O  
ATOM   1333  CB  SER A1033     -54.209  71.049 -99.940  1.00 16.47           C  
ATOM   1334  OG  SER A1033     -53.238  70.578-100.874  1.00 17.92           O  
ATOM   1335  H   SER A1033     -57.121  70.348 -98.924  1.00 14.49           H  
ATOM   1336  HA  SER A1033     -55.902  71.412-101.273  1.00 16.30           H  
ATOM   1337  HB2 SER A1033     -54.014  70.544 -98.987  1.00 16.47           H  
ATOM   1338  HB3 SER A1033     -54.037  72.120 -99.789  1.00 16.47           H  
ATOM   1339  HG  SER A1033     -52.421  71.079-100.680  1.00 17.92           H  
ATOM   1340  N   PRO A1034     -55.485  68.817-101.916  1.00 19.09           N  
ATOM   1341  CA  PRO A1034     -55.424  67.365-102.147  1.00 20.17           C  
ATOM   1342  C   PRO A1034     -54.363  66.704-101.241  1.00 21.12           C  
ATOM   1343  O   PRO A1034     -54.400  65.533-100.942  1.00 21.89           O  
ATOM   1344  CB  PRO A1034     -55.012  67.219-103.612  1.00 19.89           C  
ATOM   1345  CG  PRO A1034     -55.414  68.545-104.241  1.00 19.49           C  
ATOM   1346  CD  PRO A1034     -55.165  69.551-103.129  1.00 19.40           C  
ATOM   1347  HA  PRO A1034     -56.409  66.934-101.935  1.00 20.17           H  
ATOM   1348  HB2 PRO A1034     -53.929  67.074-103.715  1.00 19.89           H  
ATOM   1349  HB3 PRO A1034     -55.503  66.368-104.093  1.00 19.89           H  
ATOM   1350  HG2 PRO A1034     -56.478  68.519-104.500  1.00 19.49           H  
ATOM   1351  HG3 PRO A1034     -54.846  68.769-105.148  1.00 19.49           H  
ATOM   1352  HD2 PRO A1034     -55.772  70.449-103.234  1.00 19.40           H  
ATOM   1353  HD3 PRO A1034     -54.108  69.832-103.097  1.00 19.40           H  
ATOM   1354  N   PHE A1035     -53.400  67.514-100.815  1.00 22.46           N  
ATOM   1355  CA  PHE A1035     -52.300  67.057 -99.982  1.00 23.29           C  
ATOM   1356  C   PHE A1035     -52.749  66.815 -98.519  1.00 23.41           C  
ATOM   1357  O   PHE A1035     -51.949  66.347 -97.709  1.00 23.24           O  
ATOM   1358  CB  PHE A1035     -51.127  68.053 -99.949  1.00 24.04           C  
ATOM   1359  CG  PHE A1035     -50.414  68.397-101.239  1.00 26.51           C  
ATOM   1360  CD1 PHE A1035     -50.480  67.609-102.390  1.00 29.63           C  
ATOM   1361  CD2 PHE A1035     -49.587  69.516-101.246  1.00 29.58           C  
ATOM   1362  CE1 PHE A1035     -49.752  67.941-103.540  1.00 31.09           C  
ATOM   1363  CE2 PHE A1035     -48.858  69.863-102.382  1.00 31.65           C  
ATOM   1364  CZ  PHE A1035     -48.944  69.072-103.537  1.00 32.05           C  
ATOM   1365  H   PHE A1035     -53.442  68.499-101.033  1.00 22.46           H  
ATOM   1366  HA  PHE A1035     -51.967  66.083-100.362  1.00 23.29           H  
ATOM   1367  HB2 PHE A1035     -51.486  68.987 -99.498  1.00 24.04           H  
ATOM   1368  HB3 PHE A1035     -50.354  67.658 -99.277  1.00 24.04           H  
ATOM   1369  HD1 PHE A1035     -51.104  66.728-102.394  1.00 29.63           H  
ATOM   1370  HD2 PHE A1035     -49.510  70.126-100.358  1.00 29.58           H  
ATOM   1371  HE1 PHE A1035     -49.818  67.323-104.423  1.00 31.09           H  
ATOM   1372  HE2 PHE A1035     -48.227  70.739-102.373  1.00 31.65           H  
ATOM   1373  HZ  PHE A1035     -48.384  69.341-104.421  1.00 32.05           H  
ATOM   1374  N   VAL A1036     -53.993  67.114 -98.173  1.00 24.02           N  
ATOM   1375  CA  VAL A1036     -54.513  66.934 -96.802  1.00 24.88           C  
ATOM   1376  C   VAL A1036     -54.299  65.479 -96.329  1.00 25.34           C  
ATOM   1377  O   VAL A1036     -54.007  65.218 -95.149  1.00 24.58           O  
ATOM   1378  CB  VAL A1036     -56.002  67.353 -96.737  1.00 25.23           C  
ATOM   1379  CG1 VAL A1036     -56.791  66.700 -95.601  1.00 25.88           C  
ATOM   1380  CG2 VAL A1036     -56.099  68.877 -96.616  1.00 25.24           C  
ATOM   1381  H   VAL A1036     -54.604  67.546 -98.852  1.00 24.02           H  
ATOM   1382  HA  VAL A1036     -53.899  67.567 -96.147  1.00 24.88           H  
ATOM   1383  HB  VAL A1036     -56.499  67.056 -97.669  1.00 25.23           H  
ATOM   1384 HG11 VAL A1036     -56.940  65.631 -95.790  1.00 25.88           H  
ATOM   1385 HG12 VAL A1036     -56.274  66.803 -94.645  1.00 25.88           H  
ATOM   1386 HG13 VAL A1036     -57.786  67.149 -95.502  1.00 25.88           H  
ATOM   1387 HG21 VAL A1036     -55.668  69.233 -95.678  1.00 25.24           H  
ATOM   1388 HG22 VAL A1036     -55.551  69.373 -97.420  1.00 25.24           H  
ATOM   1389 HG23 VAL A1036     -57.143  69.205 -96.658  1.00 25.24           H  
ATOM   1390  N   ASN A1037     -54.491  64.529 -97.247  1.00 25.99           N  
ATOM   1391  CA  ASN A1037     -54.397  63.104 -96.911  1.00 27.00           C  
ATOM   1392  C   ASN A1037     -52.913  62.650 -96.797  1.00 26.51           C  
ATOM   1393  O   ASN A1037     -52.623  61.520 -96.443  1.00 28.05           O  
ATOM   1394  CB  ASN A1037     -55.108  62.258 -97.966  1.00 28.08           C  
ATOM   1395  CG  ASN A1037     -55.499  60.878 -97.465  1.00 31.63           C  
ATOM   1396  ND2 ASN A1037     -55.761  59.992 -98.306  1.00 34.40           N  
ATOM   1397  OD1 ASN A1037     -55.585  60.669 -96.135  1.00 34.03           O  
ATOM   1398  H   ASN A1037     -54.693  64.798 -98.199  1.00 25.99           H  
ATOM   1399  HA  ASN A1037     -54.845  62.975 -95.919  1.00 27.00           H  
ATOM   1400  HB2 ASN A1037     -54.484  62.153 -98.862  1.00 28.08           H  
ATOM   1401  HB3 ASN A1037     -56.040  62.748 -98.277  1.00 28.08           H  
ATOM   1402 HD21 ASN A1037     -55.684  60.194 -99.293  1.00 34.40           H  
ATOM   1403 HD22 ASN A1037     -56.050  59.074 -98.000  1.00 34.40           H  
ATOM   1404  N   ALA A1038     -51.998  63.511 -97.217  1.00 25.76           N  
ATOM   1405  CA  ALA A1038     -50.550  63.310 -97.141  1.00 24.81           C  
ATOM   1406  C   ALA A1038     -49.867  64.164 -96.045  1.00 24.34           C  
ATOM   1407  O   ALA A1038     -48.793  63.790 -95.529  1.00 24.65           O  
ATOM   1408  CB  ALA A1038     -49.911  63.628 -98.489  1.00 25.42           C  
ATOM   1409  H   ALA A1038     -52.293  64.376 -97.647  1.00 25.76           H  
ATOM   1410  HA  ALA A1038     -50.354  62.261 -96.897  1.00 24.81           H  
ATOM   1411  HB1 ALA A1038     -50.348  63.013 -99.283  1.00 25.42           H  
ATOM   1412  HB2 ALA A1038     -50.053  64.679 -98.765  1.00 25.42           H  
ATOM   1413  HB3 ALA A1038     -48.833  63.439 -98.466  1.00 25.42           H  
ATOM   1414  N   ILE A1039     -50.386  65.373 -95.790  1.00 22.91           N  
ATOM   1415  CA  ILE A1039     -49.716  66.378 -94.939  1.00 21.74           C  
ATOM   1416  C   ILE A1039     -49.567  65.848 -93.501  1.00 21.45           C  
ATOM   1417  O   ILE A1039     -48.542  66.042 -92.867  1.00 20.87           O  
ATOM   1418  CB  ILE A1039     -50.483  67.734 -94.995  1.00 20.97           C  
ATOM   1419  CG1 ILE A1039     -49.982  68.548 -96.209  1.00 20.67           C  
ATOM   1420  CG2 ILE A1039     -50.365  68.581 -93.721  1.00 20.48           C  
ATOM   1421  CD1 ILE A1039     -50.890  69.710 -96.589  1.00 18.77           C  
ATOM   1422  H   ILE A1039     -51.242  65.662 -96.241  1.00 22.91           H  
ATOM   1423  HA  ILE A1039     -48.697  66.494 -95.331  1.00 21.74           H  
ATOM   1424  HB  ILE A1039     -51.553  67.524 -95.132  1.00 20.97           H  
ATOM   1425 HG12 ILE A1039     -48.976  68.935 -96.005  1.00 20.67           H  
ATOM   1426 HG13 ILE A1039     -49.888  67.890 -97.078  1.00 20.67           H  
ATOM   1427 HG21 ILE A1039     -50.748  68.055 -92.843  1.00 20.48           H  
ATOM   1428 HG22 ILE A1039     -49.330  68.872 -93.527  1.00 20.48           H  
ATOM   1429 HG23 ILE A1039     -50.963  69.492 -93.807  1.00 20.48           H  
ATOM   1430 HD11 ILE A1039     -51.910  69.366 -96.787  1.00 18.77           H  
ATOM   1431 HD12 ILE A1039     -50.929  70.469 -95.805  1.00 18.77           H  
ATOM   1432 HD13 ILE A1039     -50.515  70.197 -97.495  1.00 18.77           H  
ATOM   1433  N   ILE A1040     -50.637  65.272 -92.967  1.00 21.71           N  
ATOM   1434  CA  ILE A1040     -50.670  64.946 -91.538  1.00 22.37           C  
ATOM   1435  C   ILE A1040     -49.845  63.698 -91.135  1.00 23.28           C  
ATOM   1436  O   ILE A1040     -49.847  63.290 -89.985  1.00 23.83           O  
ATOM   1437  CB  ILE A1040     -52.098  64.925 -90.944  1.00 22.53           C  
ATOM   1438  CG1 ILE A1040     -52.916  63.708 -91.404  1.00 22.39           C  
ATOM   1439  CG2 ILE A1040     -52.827  66.232 -91.253  1.00 22.25           C  
ATOM   1440  CD1 ILE A1040     -54.296  63.625 -90.762  1.00 21.49           C  
ATOM   1441  H   ILE A1040     -51.452  65.103 -93.540  1.00 21.71           H  
ATOM   1442  HA  ILE A1040     -50.143  65.771 -91.034  1.00 22.37           H  
ATOM   1443  HB  ILE A1040     -51.996  64.858 -89.851  1.00 22.53           H  
ATOM   1444 HG12 ILE A1040     -53.031  63.715 -92.494  1.00 22.39           H  
ATOM   1445 HG13 ILE A1040     -52.369  62.796 -91.142  1.00 22.39           H  
ATOM   1446 HG21 ILE A1040     -52.180  67.097 -91.095  1.00 22.25           H  
ATOM   1447 HG22 ILE A1040     -53.173  66.259 -92.291  1.00 22.25           H  
ATOM   1448 HG23 ILE A1040     -53.695  66.351 -90.598  1.00 22.25           H  
ATOM   1449 HD11 ILE A1040     -54.224  63.664 -89.670  1.00 21.49           H  
ATOM   1450 HD12 ILE A1040     -54.946  64.439 -91.098  1.00 21.49           H  
ATOM   1451 HD13 ILE A1040     -54.785  62.685 -91.033  1.00 21.49           H  
ATOM   1452  N   HIS A1041     -49.068  63.162 -92.075  1.00 24.28           N  
ATOM   1453  CA  HIS A1041     -48.043  62.148 -91.800  1.00 25.02           C  
ATOM   1454  C   HIS A1041     -46.660  62.861 -91.631  1.00 25.89           C  
ATOM   1455  O   HIS A1041     -45.686  62.280 -91.186  1.00 26.65           O  
ATOM   1456  CB  HIS A1041     -47.897  61.091 -92.901  1.00 25.00           C  
ATOM   1457  CG  HIS A1041     -49.146  60.444 -93.458  1.00 24.80           C  
ATOM   1458  CD2 HIS A1041     -50.167  61.022 -94.175  1.00 26.17           C  
ATOM   1459  ND1 HIS A1041     -49.223  59.114 -93.694  1.00 25.36           N  
ATOM   1460  NE2 HIS A1041     -50.813  60.085 -94.847  1.00 27.19           N  
ATOM   1461  CE1 HIS A1041     -50.260  58.918 -94.571  1.00 26.19           C  
ATOM   1462  H   HIS A1041     -49.157  63.489 -93.026  1.00 24.28           H  
ATOM   1463  HA  HIS A1041     -48.270  61.664 -90.851  1.00 25.02           H  
ATOM   1464  HB2 HIS A1041     -47.226  60.298 -92.549  1.00 25.00           H  
ATOM   1465  HB3 HIS A1041     -47.378  61.540 -93.760  1.00 25.00           H  
ATOM   1466  HD2 HIS A1041     -50.403  62.076 -94.188  1.00 26.17           H  
ATOM   1467  HE2 HIS A1041     -51.651  60.246 -95.509  1.00 27.19           H  
ATOM   1468  HE1 HIS A1041     -50.552  58.026 -94.945  1.00 26.19           H  
ATOM   1469  N   LYS A1042     -46.584  64.081 -92.159  1.00 26.61           N  
ATOM   1470  CA  LYS A1042     -45.329  64.797 -92.373  1.00 26.88           C  
ATOM   1471  C   LYS A1042     -45.223  66.054 -91.492  1.00 26.21           C  
ATOM   1472  O   LYS A1042     -44.144  66.396 -90.991  1.00 26.09           O  
ATOM   1473  CB  LYS A1042     -45.214  65.222 -93.852  1.00 27.68           C  
ATOM   1474  CG  LYS A1042     -45.487  64.063 -94.809  1.00 30.19           C  
ATOM   1475  CD  LYS A1042     -45.299  64.448 -96.274  1.00 34.79           C  
ATOM   1476  CE  LYS A1042     -45.644  63.261 -97.161  1.00 37.01           C  
ATOM   1477  NZ  LYS A1042     -45.272  63.525 -98.545  1.00 36.84           N1+
ATOM   1478  H   LYS A1042     -47.433  64.547 -92.446  1.00 26.61           H  
ATOM   1479  HA  LYS A1042     -44.489  64.141 -92.116  1.00 26.88           H  
ATOM   1480  HB2 LYS A1042     -45.922  66.030 -94.076  1.00 27.68           H  
ATOM   1481  HB3 LYS A1042     -44.212  65.632 -94.032  1.00 27.68           H  
ATOM   1482  HG2 LYS A1042     -44.833  63.226 -94.555  1.00 30.19           H  
ATOM   1483  HG3 LYS A1042     -46.510  63.704 -94.672  1.00 30.19           H  
ATOM   1484  HD2 LYS A1042     -44.264  64.769 -96.433  1.00 34.79           H  
ATOM   1485  HD3 LYS A1042     -45.944  65.298 -96.526  1.00 34.79           H  
ATOM   1486  HE2 LYS A1042     -46.716  63.047 -97.150  1.00 37.01           H  
ATOM   1487  HE3 LYS A1042     -45.104  62.359 -96.857  1.00 37.01           H  
ATOM   1488  HZ1 LYS A1042     -45.723  64.282 -99.054  1.00 36.84           H  
ATOM   1489  HZ2 LYS A1042     -44.240  63.591 -98.673  1.00 36.84           H  
ATOM   1490  HZ3 LYS A1042     -45.458  62.649 -99.098  1.00 36.84           H  
ATOM   1491  N   GLY A1043     -46.304  66.830 -91.473  1.00 25.64           N  
ATOM   1492  CA  GLY A1043     -46.309  68.211 -91.069  1.00 25.21           C  
ATOM   1493  C   GLY A1043     -46.301  69.078 -92.336  1.00 25.20           C  
ATOM   1494  O   GLY A1043     -46.725  68.693 -93.411  1.00 24.41           O  
ATOM   1495  H   GLY A1043     -47.175  66.457 -91.825  1.00 25.64           H  
ATOM   1496  HA2 GLY A1043     -47.231  68.407 -90.514  1.00 25.21           H  
ATOM   1497  HA3 GLY A1043     -45.442  68.439 -90.442  1.00 25.21           H  
ATOM   1498  N   PHE A1044     -45.861  70.315 -92.149  1.00 25.71           N  
ATOM   1499  CA  PHE A1044     -45.824  71.331 -93.200  1.00 25.44           C  
ATOM   1500  C   PHE A1044     -44.333  71.595 -93.441  1.00 27.09           C  
ATOM   1501  O   PHE A1044     -43.622  72.025 -92.541  1.00 26.08           O  
ATOM   1502  CB  PHE A1044     -46.524  72.625 -92.762  1.00 24.63           C  
ATOM   1503  CG  PHE A1044     -48.027  72.461 -92.654  1.00 20.31           C  
ATOM   1504  CD1 PHE A1044     -48.835  72.737 -93.746  1.00 17.34           C  
ATOM   1505  CD2 PHE A1044     -48.606  72.008 -91.501  1.00 15.24           C  
ATOM   1506  CE1 PHE A1044     -50.200  72.563 -93.675  1.00 14.48           C  
ATOM   1507  CE2 PHE A1044     -49.950  71.841 -91.430  1.00 12.82           C  
ATOM   1508  CZ  PHE A1044     -50.751  72.129 -92.516  1.00 13.30           C  
ATOM   1509  H   PHE A1044     -45.494  70.580 -91.245  1.00 25.71           H  
ATOM   1510  HA  PHE A1044     -46.288  70.942 -94.115  1.00 25.44           H  
ATOM   1511  HB2 PHE A1044     -46.131  72.977 -91.798  1.00 24.63           H  
ATOM   1512  HB3 PHE A1044     -46.302  73.427 -93.478  1.00 24.63           H  
ATOM   1513  HD1 PHE A1044     -48.390  73.093 -94.664  1.00 17.34           H  
ATOM   1514  HD2 PHE A1044     -47.991  71.782 -90.643  1.00 15.24           H  
ATOM   1515  HE1 PHE A1044     -50.823  72.770 -94.532  1.00 14.48           H  
ATOM   1516  HE2 PHE A1044     -50.397  71.479 -90.516  1.00 12.82           H  
ATOM   1517  HZ  PHE A1044     -51.822  72.009 -92.442  1.00 13.30           H  
ATOM   1518  N   ASP A1045     -43.877  71.271 -94.646  1.00 29.20           N  
ATOM   1519  CA  ASP A1045     -42.467  71.383 -95.064  1.00 31.64           C  
ATOM   1520  C   ASP A1045     -42.278  72.827 -95.580  1.00 33.08           C  
ATOM   1521  O   ASP A1045     -42.952  73.264 -96.518  1.00 32.15           O  
ATOM   1522  CB  ASP A1045     -42.191  70.356 -96.157  1.00 32.14           C  
ATOM   1523  CG  ASP A1045     -40.777  70.447 -96.666  1.00 34.54           C  
ATOM   1524  OD1 ASP A1045     -40.357  71.574 -97.064  1.00 34.50           O  
ATOM   1525  OD2 ASP A1045     -40.102  69.378 -96.733  1.00 38.03           O1-
ATOM   1526  H   ASP A1045     -44.531  70.956 -95.348  1.00 29.20           H  
ATOM   1527  HA  ASP A1045     -41.825  71.205 -94.194  1.00 31.64           H  
ATOM   1528  HB2 ASP A1045     -42.857  70.509 -97.015  1.00 32.14           H  
ATOM   1529  HB3 ASP A1045     -42.390  69.345 -95.779  1.00 32.14           H  
ATOM   1530  N   GLU A1046     -41.350  73.548 -94.942  1.00 35.74           N  
ATOM   1531  CA  GLU A1046     -41.062  74.944 -95.213  1.00 38.08           C  
ATOM   1532  C   GLU A1046     -39.894  75.181 -96.215  1.00 39.62           C  
ATOM   1533  O   GLU A1046     -39.395  76.298 -96.330  1.00 39.71           O  
ATOM   1534  CB  GLU A1046     -41.000  75.755 -93.907  1.00 38.16           C  
ATOM   1535  CG  GLU A1046     -39.698  75.727 -93.115  1.00 39.84           C  
ATOM   1536  CD  GLU A1046     -38.997  74.410 -92.914  1.00 41.70           C  
ATOM   1537  OE1 GLU A1046     -39.650  73.335 -92.943  1.00 40.83           O  
ATOM   1538  OE2 GLU A1046     -37.747  74.435 -92.847  1.00 43.91           O1-
ATOM   1539  H   GLU A1046     -40.784  73.104 -94.233  1.00 35.74           H  
ATOM   1540  HA  GLU A1046     -41.933  75.328 -95.763  1.00 38.08           H  
ATOM   1541  HB2 GLU A1046     -41.213  76.807 -94.141  1.00 38.16           H  
ATOM   1542  HB3 GLU A1046     -41.813  75.423 -93.250  1.00 38.16           H  
ATOM   1543  HG2 GLU A1046     -39.881  76.148 -92.120  1.00 39.84           H  
ATOM   1544  HG3 GLU A1046     -38.996  76.418 -93.599  1.00 39.84           H  
ATOM   1545  N   ARG A1047     -39.668  74.181 -97.069  1.00 41.39           N  
ATOM   1546  CA  ARG A1047     -38.998  74.364 -98.350  1.00 42.98           C  
ATOM   1547  C   ARG A1047     -40.091  74.725 -99.395  1.00 43.17           C  
ATOM   1548  O   ARG A1047     -39.800  75.394-100.402  1.00 43.19           O  
ATOM   1549  CB  ARG A1047     -38.281  73.111 -98.881  1.00 43.84           C  
ATOM   1550  CG  ARG A1047     -37.302  72.410 -97.941  1.00 46.94           C  
ATOM   1551  CD  ARG A1047     -36.016  73.177 -97.673  1.00 50.72           C  
ATOM   1552  NE  ARG A1047     -36.187  74.368 -96.839  1.00 55.03           N  
ATOM   1553  CZ  ARG A1047     -36.544  74.375 -95.546  1.00 58.97           C  
ATOM   1554  NH1 ARG A1047     -36.770  73.232 -94.878  1.00 61.01           N  
ATOM   1555  NH2 ARG A1047     -36.691  75.537 -94.906  1.00 59.23           N1+
ATOM   1556  H   ARG A1047     -40.055  73.270 -96.869  1.00 41.39           H  
ATOM   1557  HA  ARG A1047     -38.310  75.214 -98.284  1.00 42.98           H  
ATOM   1558  HB2 ARG A1047     -39.027  72.366 -99.182  1.00 43.84           H  
ATOM   1559  HB3 ARG A1047     -37.757  73.373 -99.810  1.00 43.84           H  
ATOM   1560  HG2 ARG A1047     -37.019  71.464 -98.418  1.00 46.94           H  
ATOM   1561  HG3 ARG A1047     -37.809  72.141 -97.012  1.00 46.94           H  
ATOM   1562  HD2 ARG A1047     -35.569  73.504 -98.619  1.00 50.72           H  
ATOM   1563  HD3 ARG A1047     -35.272  72.533 -97.190  1.00 50.72           H  
ATOM   1564  HE  ARG A1047     -36.038  75.263 -97.282  1.00 55.03           H  
ATOM   1565 HH11 ARG A1047     -37.046  73.262 -93.907  1.00 61.01           H  
ATOM   1566 HH12 ARG A1047     -36.664  72.344 -95.346  1.00 61.01           H  
ATOM   1567 HH21 ARG A1047     -36.534  76.406 -95.395  1.00 59.23           H  
ATOM   1568 HH22 ARG A1047     -36.960  75.547 -93.932  1.00 59.23           H  
ATOM   1569  N   HIS A1048     -41.248  74.073 -99.249  1.00 43.27           N  
ATOM   1570  CA  HIS A1048     -42.358  74.138-100.205  1.00 43.72           C  
ATOM   1571  C   HIS A1048     -43.221  75.398 -99.971  1.00 43.10           C  
ATOM   1572  O   HIS A1048     -44.382  75.348 -99.579  1.00 44.11           O  
ATOM   1573  CB  HIS A1048     -43.209  72.862-100.182  1.00 44.09           C  
ATOM   1574  CG  HIS A1048     -42.552  71.756-100.924  1.00 46.36           C  
ATOM   1575  ND1 HIS A1048     -42.915  71.426-102.210  1.00 48.85           N  
ATOM   1576  CD2 HIS A1048     -41.513  70.949-100.602  1.00 49.00           C  
ATOM   1577  CE1 HIS A1048     -42.138  70.449-102.645  1.00 51.19           C  
ATOM   1578  NE2 HIS A1048     -41.275  70.145-101.690  1.00 51.02           N  
ATOM   1579  H   HIS A1048     -41.353  73.442 -98.467  1.00 43.27           H  
ATOM   1580  HA  HIS A1048     -41.921  74.252-101.208  1.00 43.72           H  
ATOM   1581  HB2 HIS A1048     -44.181  73.047-100.656  1.00 44.09           H  
ATOM   1582  HB3 HIS A1048     -43.413  72.545 -99.153  1.00 44.09           H  
ATOM   1583  HD2 HIS A1048     -40.973  70.940 -99.667  1.00 49.00           H  
ATOM   1584  HE2 HIS A1048     -40.558  69.437-101.751  1.00 51.02           H  
ATOM   1585  HE1 HIS A1048     -42.198  69.979-103.616  1.00 51.19           H  
ATOM   1586  N   ALA A1049     -42.617  76.528-100.317  1.00 42.29           N  
ATOM   1587  CA  ALA A1049     -43.308  77.808-100.318  1.00 41.41           C  
ATOM   1588  C   ALA A1049     -44.172  77.867-101.599  1.00 40.50           C  
ATOM   1589  O   ALA A1049     -43.666  77.943-102.722  1.00 40.33           O  
ATOM   1590  CB  ALA A1049     -42.318  78.964-100.301  1.00 41.23           C  
ATOM   1591  H   ALA A1049     -41.655  76.496-100.623  1.00 42.29           H  
ATOM   1592  HA  ALA A1049     -43.951  77.866 -99.432  1.00 41.41           H  
ATOM   1593  HB1 ALA A1049     -41.713  78.942 -99.389  1.00 41.23           H  
ATOM   1594  HB2 ALA A1049     -41.632  78.920-101.154  1.00 41.23           H  
ATOM   1595  HB3 ALA A1049     -42.840  79.925-100.346  1.00 41.23           H  
ATOM   1596  N   TYR A1050     -45.481  77.728-101.410  1.00 39.36           N  
ATOM   1597  CA  TYR A1050     -46.454  77.863-102.499  1.00 38.50           C  
ATOM   1598  C   TYR A1050     -46.437  79.340-102.951  1.00 38.49           C  
ATOM   1599  O   TYR A1050     -46.535  80.257-102.148  1.00 38.98           O  
ATOM   1600  CB  TYR A1050     -47.854  77.438-102.044  1.00 37.96           C  
ATOM   1601  CG  TYR A1050     -48.977  77.863-102.958  1.00 34.85           C  
ATOM   1602  CD1 TYR A1050     -49.714  78.998-102.662  1.00 31.74           C  
ATOM   1603  CD2 TYR A1050     -49.316  77.140-104.105  1.00 33.52           C  
ATOM   1604  CE1 TYR A1050     -50.764  79.407-103.456  1.00 29.81           C  
ATOM   1605  CE2 TYR A1050     -50.371  77.547-104.921  1.00 31.94           C  
ATOM   1606  CZ  TYR A1050     -51.089  78.686-104.589  1.00 30.35           C  
ATOM   1607  OH  TYR A1050     -52.122  79.088-105.387  1.00 28.08           O  
ATOM   1608  H   TYR A1050     -45.825  77.477-100.494  1.00 39.36           H  
ATOM   1609  HA  TYR A1050     -46.121  77.226-103.328  1.00 38.50           H  
ATOM   1610  HB2 TYR A1050     -47.877  76.347-101.929  1.00 37.96           H  
ATOM   1611  HB3 TYR A1050     -48.060  77.828-101.039  1.00 37.96           H  
ATOM   1612  HD1 TYR A1050     -49.459  79.577-101.787  1.00 31.74           H  
ATOM   1613  HD2 TYR A1050     -48.753  76.255-104.363  1.00 33.52           H  
ATOM   1614  HE1 TYR A1050     -51.329  80.289-103.194  1.00 29.81           H  
ATOM   1615  HE2 TYR A1050     -50.627  76.980-105.804  1.00 31.94           H  
ATOM   1616  HH  TYR A1050     -52.041  80.073-105.462  1.00 28.08           H  
ATOM   1617  N   ILE A1051     -46.236  79.539-104.248  1.00 38.40           N  
ATOM   1618  CA  ILE A1051     -45.929  80.860-104.807  1.00 38.30           C  
ATOM   1619  C   ILE A1051     -47.201  81.686-105.121  1.00 37.76           C  
ATOM   1620  O   ILE A1051     -47.229  82.888-104.930  1.00 38.06           O  
ATOM   1621  CB  ILE A1051     -45.018  80.723-106.065  1.00 38.84           C  
ATOM   1622  CG1 ILE A1051     -43.715  79.964-105.709  1.00 39.06           C  
ATOM   1623  CG2 ILE A1051     -44.692  82.097-106.671  1.00 38.82           C  
ATOM   1624  CD1 ILE A1051     -42.794  79.711-106.896  1.00 40.84           C  
ATOM   1625  H   ILE A1051     -46.238  78.750-104.877  1.00 38.40           H  
ATOM   1626  HA  ILE A1051     -45.384  81.414-104.040  1.00 38.30           H  
ATOM   1627  HB  ILE A1051     -45.555  80.141-106.825  1.00 38.84           H  
ATOM   1628 HG12 ILE A1051     -43.162  80.512-104.937  1.00 39.06           H  
ATOM   1629 HG13 ILE A1051     -43.964  78.986-105.284  1.00 39.06           H  
ATOM   1630 HG21 ILE A1051     -45.598  82.625-106.984  1.00 38.82           H  
ATOM   1631 HG22 ILE A1051     -44.159  82.729-105.952  1.00 38.82           H  
ATOM   1632 HG23 ILE A1051     -44.073  82.004-107.568  1.00 38.82           H  
ATOM   1633 HD11 ILE A1051     -43.335  79.234-107.719  1.00 40.84           H  
ATOM   1634 HD12 ILE A1051     -42.343  80.637-107.262  1.00 40.84           H  
ATOM   1635 HD13 ILE A1051     -41.976  79.047-106.598  1.00 40.84           H  
ATOM   1636  N   GLY A1052     -48.162  81.043-105.790  1.00 37.36           N  
ATOM   1637  CA  GLY A1052     -49.257  81.747-106.449  1.00 36.75           C  
ATOM   1638  C   GLY A1052     -50.405  82.099-105.502  1.00 36.30           C  
ATOM   1639  O   GLY A1052     -51.543  81.639-105.670  1.00 36.21           O  
ATOM   1640  H   GLY A1052     -48.116  80.037-105.858  1.00 37.36           H  
ATOM   1641  HA2 GLY A1052     -48.880  82.669-106.906  1.00 36.75           H  
ATOM   1642  HA3 GLY A1052     -49.637  81.093-107.240  1.00 36.75           H  
ATOM   1643  N   GLY A1053     -50.094  82.901-104.491  1.00 35.32           N  
ATOM   1644  CA  GLY A1053     -51.039  83.313-103.476  1.00 34.51           C  
ATOM   1645  C   GLY A1053     -51.523  84.762-103.627  1.00 33.92           C  
ATOM   1646  O   GLY A1053     -51.167  85.470-104.553  1.00 33.71           O  
ATOM   1647  H   GLY A1053     -49.149  83.250-104.409  1.00 35.32           H  
ATOM   1648  HA2 GLY A1053     -51.914  82.655-103.475  1.00 34.51           H  
ATOM   1649  HA3 GLY A1053     -50.525  83.205-102.523  1.00 34.51           H  
ATOM   1650  N   MET A1054     -52.369  85.150-102.697  1.00 33.68           N  
ATOM   1651  CA  MET A1054     -52.971  86.483-102.670  1.00 33.82           C  
ATOM   1652  C   MET A1054     -51.995  87.524-102.073  1.00 32.97           C  
ATOM   1653  O   MET A1054     -52.029  88.707-102.434  1.00 32.67           O  
ATOM   1654  CB  MET A1054     -54.271  86.505-101.852  1.00 34.02           C  
ATOM   1655  CG  MET A1054     -55.480  85.903-102.568  1.00 37.27           C  
ATOM   1656  SD  MET A1054     -55.521  84.078-102.506  1.00 41.03           S  
ATOM   1657  CE  MET A1054     -55.296  83.713-104.268  1.00 40.41           C  
ATOM   1658  H   MET A1054     -52.632  84.477-101.991  1.00 33.68           H  
ATOM   1659  HA  MET A1054     -53.168  86.791-103.704  1.00 33.82           H  
ATOM   1660  HB2 MET A1054     -54.520  87.553-101.635  1.00 34.02           H  
ATOM   1661  HB3 MET A1054     -54.125  86.024-100.877  1.00 34.02           H  
ATOM   1662  HG2 MET A1054     -55.549  86.262-103.600  1.00 37.27           H  
ATOM   1663  HG3 MET A1054     -56.387  86.239-102.054  1.00 37.27           H  
ATOM   1664  HE1 MET A1054     -56.142  84.100-104.842  1.00 40.41           H  
ATOM   1665  HE2 MET A1054     -54.368  84.152-104.639  1.00 40.41           H  
ATOM   1666  HE3 MET A1054     -55.249  82.630-104.405  1.00 40.41           H  
ATOM   1667  N   PHE A1055     -51.225  87.097-101.079  1.00 31.99           N  
ATOM   1668  CA  PHE A1055     -50.370  87.982-100.271  1.00 31.13           C  
ATOM   1669  C   PHE A1055     -48.879  87.624-100.477  1.00 31.26           C  
ATOM   1670  O   PHE A1055     -48.001  88.004 -99.696  1.00 32.34           O  
ATOM   1671  CB  PHE A1055     -50.736  87.915 -98.781  1.00 30.93           C  
ATOM   1672  CG  PHE A1055     -52.169  88.314 -98.502  1.00 29.75           C  
ATOM   1673  CD1 PHE A1055     -52.528  89.642 -98.398  1.00 28.31           C  
ATOM   1674  CD2 PHE A1055     -53.154  87.351 -98.371  1.00 29.91           C  
ATOM   1675  CE1 PHE A1055     -53.846  90.006 -98.162  1.00 28.79           C  
ATOM   1676  CE2 PHE A1055     -54.494  87.713 -98.130  1.00 29.28           C  
ATOM   1677  CZ  PHE A1055     -54.837  89.033 -98.025  1.00 27.81           C  
ATOM   1678  H   PHE A1055     -51.201  86.110-100.867  1.00 31.99           H  
ATOM   1679  HA  PHE A1055     -50.484  89.012-100.629  1.00 31.13           H  
ATOM   1680  HB2 PHE A1055     -50.566  86.899 -98.403  1.00 30.93           H  
ATOM   1681  HB3 PHE A1055     -50.071  88.560 -98.192  1.00 30.93           H  
ATOM   1682  HD1 PHE A1055     -51.774  90.408 -98.503  1.00 28.31           H  
ATOM   1683  HD2 PHE A1055     -52.892  86.307 -98.455  1.00 29.91           H  
ATOM   1684  HE1 PHE A1055     -54.107  91.051 -98.083  1.00 28.79           H  
ATOM   1685  HE2 PHE A1055     -55.250  86.949 -98.029  1.00 29.28           H  
ATOM   1686  HZ  PHE A1055     -55.862  89.318 -97.838  1.00 27.81           H  
ATOM   1687  N   GLY A1056     -48.621  86.916-101.573  1.00 30.66           N  
ATOM   1688  CA  GLY A1056     -47.293  86.510-101.992  1.00 30.51           C  
ATOM   1689  C   GLY A1056     -47.116  85.014-101.764  1.00 30.30           C  
ATOM   1690  O   GLY A1056     -48.079  84.252-101.661  1.00 30.49           O  
ATOM   1691  H   GLY A1056     -49.391  86.570-102.127  1.00 30.66           H  
ATOM   1692  HA2 GLY A1056     -47.202  86.707-103.063  1.00 30.51           H  
ATOM   1693  HA3 GLY A1056     -46.524  87.049-101.439  1.00 30.51           H  
ATOM   1694  N   ALA A1057     -45.867  84.577-101.799  1.00 29.40           N  
ATOM   1695  CA  ALA A1057     -45.512  83.177-101.590  1.00 29.01           C  
ATOM   1696  C   ALA A1057     -45.465  82.812-100.092  1.00 27.72           C  
ATOM   1697  O   ALA A1057     -45.172  83.648 -99.248  1.00 29.28           O  
ATOM   1698  CB  ALA A1057     -44.141  82.893-102.194  1.00 28.81           C  
ATOM   1699  H   ALA A1057     -45.120  85.218-102.026  1.00 29.40           H  
ATOM   1700  HA  ALA A1057     -46.277  82.576-102.084  1.00 29.01           H  
ATOM   1701  HB1 ALA A1057     -44.117  83.156-103.257  1.00 28.81           H  
ATOM   1702  HB2 ALA A1057     -43.367  83.488-101.699  1.00 28.81           H  
ATOM   1703  HB3 ALA A1057     -43.869  81.838-102.089  1.00 28.81           H  
ATOM   1704  N   GLY A1058     -45.707  81.546 -99.779  1.00 25.07           N  
ATOM   1705  CA  GLY A1058     -45.488  80.971 -98.452  1.00 22.74           C  
ATOM   1706  C   GLY A1058     -46.433  79.788 -98.172  1.00 21.05           C  
ATOM   1707  O   GLY A1058     -46.978  79.195 -99.099  1.00 20.69           O  
ATOM   1708  H   GLY A1058     -46.094  80.920-100.471  1.00 25.07           H  
ATOM   1709  HA2 GLY A1058     -44.459  80.599 -98.422  1.00 22.74           H  
ATOM   1710  HA3 GLY A1058     -45.599  81.739 -97.686  1.00 22.74           H  
ATOM   1711  N   ILE A1059     -46.592  79.469 -96.891  1.00 19.35           N  
ATOM   1712  CA  ILE A1059     -47.455  78.373 -96.416  1.00 17.94           C  
ATOM   1713  C   ILE A1059     -48.764  79.067 -95.968  1.00 16.24           C  
ATOM   1714  O   ILE A1059     -48.721  79.968 -95.142  1.00 16.50           O  
ATOM   1715  CB  ILE A1059     -46.826  77.626 -95.217  1.00 18.28           C  
ATOM   1716  CG1 ILE A1059     -45.422  77.089 -95.558  1.00 19.55           C  
ATOM   1717  CG2 ILE A1059     -47.749  76.504 -94.726  1.00 18.40           C  
ATOM   1718  CD1 ILE A1059     -44.716  76.466 -94.365  1.00 19.08           C  
ATOM   1719  H   ILE A1059     -46.147  80.040 -96.187  1.00 19.35           H  
ATOM   1720  HA  ILE A1059     -47.645  77.688 -97.246  1.00 17.94           H  
ATOM   1721  HB  ILE A1059     -46.716  78.337 -94.392  1.00 18.28           H  
ATOM   1722 HG12 ILE A1059     -45.481  76.354 -96.367  1.00 19.55           H  
ATOM   1723 HG13 ILE A1059     -44.789  77.906 -95.923  1.00 19.55           H  
ATOM   1724 HG21 ILE A1059     -48.762  76.869 -94.534  1.00 18.40           H  
ATOM   1725 HG22 ILE A1059     -47.822  75.703 -95.462  1.00 18.40           H  
ATOM   1726 HG23 ILE A1059     -47.388  76.073 -93.787  1.00 18.40           H  
ATOM   1727 HD11 ILE A1059     -44.669  77.167 -93.527  1.00 19.08           H  
ATOM   1728 HD12 ILE A1059     -45.208  75.549 -94.030  1.00 19.08           H  
ATOM   1729 HD13 ILE A1059     -43.695  76.205 -94.641  1.00 19.08           H  
ATOM   1730  N   TYR A1060     -49.882  78.693 -96.556  1.00 14.72           N  
ATOM   1731  CA  TYR A1060     -51.152  79.407 -96.383  1.00 14.11           C  
ATOM   1732  C   TYR A1060     -52.177  78.675 -95.484  1.00 13.17           C  
ATOM   1733  O   TYR A1060     -52.354  77.467 -95.554  1.00 12.93           O  
ATOM   1734  CB  TYR A1060     -51.861  79.660 -97.721  1.00 13.75           C  
ATOM   1735  CG  TYR A1060     -51.427  80.926 -98.412  1.00 16.55           C  
ATOM   1736  CD1 TYR A1060     -52.225  82.073 -98.360  1.00 15.89           C  
ATOM   1737  CD2 TYR A1060     -50.227  80.989 -99.136  1.00 17.28           C  
ATOM   1738  CE1 TYR A1060     -51.862  83.208 -99.008  1.00 16.50           C  
ATOM   1739  CE2 TYR A1060     -49.851  82.146 -99.777  1.00 16.36           C  
ATOM   1740  CZ  TYR A1060     -50.663  83.246 -99.715  1.00 17.58           C  
ATOM   1741  OH  TYR A1060     -50.333  84.417-100.338  1.00 18.13           O  
ATOM   1742  H   TYR A1060     -49.856  77.872 -97.143  1.00 14.72           H  
ATOM   1743  HA  TYR A1060     -50.926  80.371 -95.917  1.00 14.11           H  
ATOM   1744  HB2 TYR A1060     -51.718  78.816 -98.402  1.00 13.75           H  
ATOM   1745  HB3 TYR A1060     -52.945  79.719 -97.566  1.00 13.75           H  
ATOM   1746  HD1 TYR A1060     -53.145  82.055 -97.794  1.00 15.89           H  
ATOM   1747  HD2 TYR A1060     -49.590  80.118 -99.191  1.00 17.28           H  
ATOM   1748  HE1 TYR A1060     -52.501  84.079 -98.975  1.00 16.50           H  
ATOM   1749  HE2 TYR A1060     -48.921  82.187-100.326  1.00 16.36           H  
ATOM   1750  HH  TYR A1060     -49.422  84.293-100.704  1.00 18.13           H  
ATOM   1751  N   PHE A1061     -52.911  79.497 -94.727  1.00 11.95           N  
ATOM   1752  CA  PHE A1061     -54.056  79.103 -93.896  1.00 11.31           C  
ATOM   1753  C   PHE A1061     -55.134  80.218 -94.005  1.00 11.10           C  
ATOM   1754  O   PHE A1061     -54.785  81.368 -94.365  1.00 10.85           O  
ATOM   1755  CB  PHE A1061     -53.653  78.975 -92.418  1.00 11.36           C  
ATOM   1756  CG  PHE A1061     -52.637  77.896 -92.147  1.00 12.98           C  
ATOM   1757  CD1 PHE A1061     -53.049  76.591 -91.879  1.00 14.10           C  
ATOM   1758  CD2 PHE A1061     -51.282  78.163 -92.238  1.00 11.50           C  
ATOM   1759  CE1 PHE A1061     -52.118  75.566 -91.681  1.00 13.17           C  
ATOM   1760  CE2 PHE A1061     -50.346  77.148 -92.036  1.00 11.93           C  
ATOM   1761  CZ  PHE A1061     -50.766  75.852 -91.763  1.00 13.43           C  
ATOM   1762  H   PHE A1061     -52.648  80.471 -94.695  1.00 11.95           H  
ATOM   1763  HA  PHE A1061     -54.468  78.163 -94.280  1.00 11.31           H  
ATOM   1764  HB2 PHE A1061     -53.253  79.931 -92.056  1.00 11.36           H  
ATOM   1765  HB3 PHE A1061     -54.540  78.780 -91.806  1.00 11.36           H  
ATOM   1766  HD1 PHE A1061     -54.104  76.368 -91.822  1.00 14.10           H  
ATOM   1767  HD2 PHE A1061     -50.947  79.164 -92.466  1.00 11.50           H  
ATOM   1768  HE1 PHE A1061     -52.450  74.562 -91.466  1.00 13.17           H  
ATOM   1769  HE2 PHE A1061     -49.291  77.371 -92.091  1.00 11.93           H  
ATOM   1770  HZ  PHE A1061     -50.038  75.068 -91.616  1.00 13.43           H  
ATOM   1771  N   ALA A1062     -56.377  79.892 -93.645  1.00 10.09           N  
ATOM   1772  CA  ALA A1062     -57.472  80.864 -93.682  1.00 10.15           C  
ATOM   1773  C   ALA A1062     -58.452  80.756 -92.495  1.00 10.41           C  
ATOM   1774  O   ALA A1062     -58.602  79.693 -91.884  1.00 10.28           O  
ATOM   1775  CB  ALA A1062     -58.251  80.738 -94.988  1.00  9.12           C  
ATOM   1776  H   ALA A1062     -56.570  78.947 -93.347  1.00 10.09           H  
ATOM   1777  HA  ALA A1062     -57.034  81.864 -93.634  1.00 10.15           H  
ATOM   1778  HB1 ALA A1062     -57.597  80.912 -95.846  1.00  9.12           H  
ATOM   1779  HB2 ALA A1062     -58.685  79.737 -95.092  1.00  9.12           H  
ATOM   1780  HB3 ALA A1062     -59.071  81.461 -95.040  1.00  9.12           H  
ATOM   1781  N   GLU A1063     -59.150  81.857 -92.235  1.00 10.21           N  
ATOM   1782  CA  GLU A1063     -60.299  81.894 -91.321  1.00 11.21           C  
ATOM   1783  C   GLU A1063     -61.573  81.415 -92.044  1.00 11.72           C  
ATOM   1784  O   GLU A1063     -62.490  80.878 -91.413  1.00 12.75           O  
ATOM   1785  CB  GLU A1063     -60.574  83.317 -90.811  1.00 10.82           C  
ATOM   1786  CG  GLU A1063     -59.705  83.673 -89.619  1.00 12.44           C  
ATOM   1787  CD  GLU A1063     -59.551  85.146 -89.336  1.00 15.62           C  
ATOM   1788  OE1 GLU A1063     -58.742  85.452 -88.414  1.00 16.21           O  
ATOM   1789  OE2 GLU A1063     -60.143  86.006 -90.020  1.00 17.40           O1-
ATOM   1790  H   GLU A1063     -58.875  82.723 -92.676  1.00 10.21           H  
ATOM   1791  HA  GLU A1063     -60.115  81.199 -90.493  1.00 11.21           H  
ATOM   1792  HB2 GLU A1063     -60.431  84.032 -91.627  1.00 10.82           H  
ATOM   1793  HB3 GLU A1063     -61.622  83.415 -90.502  1.00 10.82           H  
ATOM   1794  HG2 GLU A1063     -58.702  83.268 -89.772  1.00 12.44           H  
ATOM   1795  HG3 GLU A1063     -60.105  83.190 -88.719  1.00 12.44           H  
ATOM   1796  N   ASN A1064     -61.696  81.781 -93.322  1.00 11.57           N  
ATOM   1797  CA  ASN A1064     -62.898  81.438 -94.060  1.00 11.41           C  
ATOM   1798  C   ASN A1064     -62.759  80.007 -94.600  1.00 11.55           C  
ATOM   1799  O   ASN A1064     -61.964  79.752 -95.507  1.00 11.46           O  
ATOM   1800  CB  ASN A1064     -63.166  82.355 -95.253  1.00 10.79           C  
ATOM   1801  CG  ASN A1064     -64.099  83.507 -94.955  1.00 10.86           C  
ATOM   1802  OD1 ASN A1064     -63.771  84.650 -95.257  1.00  9.28           O  
ATOM   1803  ND2 ASN A1064     -65.285  83.216 -94.422  1.00  8.46           N  
ATOM   1804  H   ASN A1064     -60.948  82.292 -93.767  1.00 11.57           H  
ATOM   1805  HA  ASN A1064     -63.737  81.468 -93.362  1.00 11.41           H  
ATOM   1806  HB2 ASN A1064     -63.632  81.804 -96.079  1.00 10.79           H  
ATOM   1807  HB3 ASN A1064     -62.227  82.766 -95.646  1.00 10.79           H  
ATOM   1808 HD21 ASN A1064     -65.513  82.260 -94.188  1.00  8.46           H  
ATOM   1809 HD22 ASN A1064     -65.956  83.952 -94.250  1.00  8.46           H  
ATOM   1810  N   SER A1065     -63.628  79.120 -94.130  1.00 11.22           N  
ATOM   1811  CA  SER A1065     -63.731  77.755 -94.666  1.00 11.04           C  
ATOM   1812  C   SER A1065     -64.078  77.833 -96.173  1.00 10.97           C  
ATOM   1813  O   SER A1065     -63.664  76.995 -96.994  1.00 11.20           O  
ATOM   1814  CB  SER A1065     -64.830  76.969 -93.950  1.00 11.28           C  
ATOM   1815  OG  SER A1065     -66.071  77.694 -94.002  1.00 10.04           O  
ATOM   1816  H   SER A1065     -64.236  79.379 -93.366  1.00 11.22           H  
ATOM   1817  HA  SER A1065     -62.756  77.267 -94.562  1.00 11.04           H  
ATOM   1818  HB2 SER A1065     -64.569  76.808 -92.900  1.00 11.28           H  
ATOM   1819  HB3 SER A1065     -64.991  76.000 -94.430  1.00 11.28           H  
ATOM   1820  HG  SER A1065     -66.289  77.935 -93.068  1.00 10.04           H  
ATOM   1821  N   SER A1066     -64.835  78.865 -96.526  1.00 10.64           N  
ATOM   1822  CA  SER A1066     -65.318  79.126 -97.880  1.00 10.51           C  
ATOM   1823  C   SER A1066     -64.209  79.568 -98.869  1.00 10.75           C  
ATOM   1824  O   SER A1066     -64.477  79.715-100.082  1.00 10.02           O  
ATOM   1825  CB  SER A1066     -66.438  80.178 -97.847  1.00 10.45           C  
ATOM   1826  OG  SER A1066     -66.103  81.257 -96.956  1.00  9.16           O  
ATOM   1827  H   SER A1066     -65.113  79.536 -95.824  1.00 10.64           H  
ATOM   1828  HA  SER A1066     -65.712  78.186 -98.285  1.00 10.51           H  
ATOM   1829  HB2 SER A1066     -67.368  79.727 -97.484  1.00 10.45           H  
ATOM   1830  HB3 SER A1066     -66.634  80.605 -98.835  1.00 10.45           H  
ATOM   1831  HG  SER A1066     -66.618  81.115 -96.129  1.00  9.16           H  
ATOM   1832  N   LYS A1067     -62.985  79.746 -98.366  1.00 10.31           N  
ATOM   1833  CA  LYS A1067     -61.784  79.922 -99.190  1.00 10.56           C  
ATOM   1834  C   LYS A1067     -61.104  78.542 -99.318  1.00 10.91           C  
ATOM   1835  O   LYS A1067     -60.798  78.099-100.408  1.00  9.14           O  
ATOM   1836  CB  LYS A1067     -60.851  80.988 -98.607  1.00 10.23           C  
ATOM   1837  CG  LYS A1067     -59.400  80.936 -99.098  1.00 11.70           C  
ATOM   1838  CD  LYS A1067     -59.154  81.107-100.599  1.00 12.18           C  
ATOM   1839  CE  LYS A1067     -59.597  82.424-101.217  1.00 13.27           C  
ATOM   1840  NZ  LYS A1067     -58.944  83.563-100.580  1.00 10.11           N1+
ATOM   1841  H   LYS A1067     -62.846  79.701 -97.366  1.00 10.31           H  
ATOM   1842  HA  LYS A1067     -62.092  80.225-100.194  1.00 10.56           H  
ATOM   1843  HB2 LYS A1067     -61.278  81.981 -98.796  1.00 10.23           H  
ATOM   1844  HB3 LYS A1067     -60.820  80.892 -97.515  1.00 10.23           H  
ATOM   1845  HG2 LYS A1067     -58.830  81.687 -98.548  1.00 11.70           H  
ATOM   1846  HG3 LYS A1067     -58.963  79.979 -98.794  1.00 11.70           H  
ATOM   1847  HD2 LYS A1067     -59.633  80.289-101.145  1.00 12.18           H  
ATOM   1848  HD3 LYS A1067     -58.079  80.986-100.779  1.00 12.18           H  
ATOM   1849  HE2 LYS A1067     -60.675  82.583-101.134  1.00 13.27           H  
ATOM   1850  HE3 LYS A1067     -59.318  82.453-102.275  1.00 13.27           H  
ATOM   1851  HZ1 LYS A1067     -59.385  83.823 -99.661  1.00 10.11           H  
ATOM   1852  HZ2 LYS A1067     -57.970  83.413-100.218  1.00 10.11           H  
ATOM   1853  HZ3 LYS A1067     -58.898  84.430-101.111  1.00 10.11           H  
ATOM   1854  N   SER A1068     -60.807  77.914 -98.176  1.00 11.94           N  
ATOM   1855  CA  SER A1068     -60.088  76.629 -98.169  1.00 12.29           C  
ATOM   1856  C   SER A1068     -60.874  75.534 -98.924  1.00 13.18           C  
ATOM   1857  O   SER A1068     -60.316  74.611 -99.519  1.00 13.59           O  
ATOM   1858  CB  SER A1068     -59.795  76.177 -96.742  1.00 12.47           C  
ATOM   1859  OG  SER A1068     -58.884  77.076 -96.106  1.00 11.50           O  
ATOM   1860  H   SER A1068     -61.015  78.366 -97.297  1.00 11.94           H  
ATOM   1861  HA  SER A1068     -59.154  76.800 -98.718  1.00 12.29           H  
ATOM   1862  HB2 SER A1068     -59.346  75.182 -96.729  1.00 12.47           H  
ATOM   1863  HB3 SER A1068     -60.709  76.146 -96.140  1.00 12.47           H  
ATOM   1864  HG  SER A1068     -58.008  76.914 -96.523  1.00 11.50           H  
ATOM   1865  N   ASN A1069     -62.193  75.689 -98.943  1.00 14.08           N  
ATOM   1866  CA  ASN A1069     -63.127  74.828 -99.687  1.00 14.04           C  
ATOM   1867  C   ASN A1069     -62.854  74.859-101.216  1.00 14.70           C  
ATOM   1868  O   ASN A1069     -63.300  73.971-101.947  1.00 15.36           O  
ATOM   1869  CB  ASN A1069     -64.557  75.306 -99.409  1.00 13.96           C  
ATOM   1870  CG  ASN A1069     -65.613  74.639-100.258  1.00 13.17           C  
ATOM   1871  OD1 ASN A1069     -65.767  73.416-100.277  1.00 11.51           O  
ATOM   1872  ND2 ASN A1069     -66.375  75.476-100.972  1.00 13.39           N  
ATOM   1873  H   ASN A1069     -62.618  76.445 -98.425  1.00 14.08           H  
ATOM   1874  HA  ASN A1069     -62.976  73.799 -99.344  1.00 14.04           H  
ATOM   1875  HB2 ASN A1069     -64.613  76.392 -99.554  1.00 13.96           H  
ATOM   1876  HB3 ASN A1069     -64.820  75.117 -98.362  1.00 13.96           H  
ATOM   1877 HD21 ASN A1069     -67.113  75.112-101.558  1.00 13.39           H  
ATOM   1878 HD22 ASN A1069     -66.212  76.471-100.925  1.00 13.39           H  
ATOM   1879  N   GLN A1070     -62.223  75.921-101.699  1.00 15.08           N  
ATOM   1880  CA  GLN A1070     -61.981  76.130-103.130  1.00 15.13           C  
ATOM   1881  C   GLN A1070     -60.769  75.305-103.624  1.00 15.38           C  
ATOM   1882  O   GLN A1070     -60.583  75.102-104.812  1.00 15.44           O  
ATOM   1883  CB  GLN A1070     -61.721  77.612-103.453  1.00 14.89           C  
ATOM   1884  CG  GLN A1070     -62.879  78.526-103.058  1.00 15.50           C  
ATOM   1885  CD  GLN A1070     -62.561  79.977-103.366  1.00 19.54           C  
ATOM   1886  OE1 GLN A1070     -61.769  80.632-102.688  1.00 20.56           O  
ATOM   1887  NE2 GLN A1070     -63.193  80.489-104.433  1.00 16.40           N  
ATOM   1888  H   GLN A1070     -61.874  76.626-101.066  1.00 15.08           H  
ATOM   1889  HA  GLN A1070     -62.857  75.770-103.681  1.00 15.13           H  
ATOM   1890  HB2 GLN A1070     -60.800  77.948-102.960  1.00 14.89           H  
ATOM   1891  HB3 GLN A1070     -61.528  77.722-104.527  1.00 14.89           H  
ATOM   1892  HG2 GLN A1070     -63.091  78.459-101.987  1.00 15.50           H  
ATOM   1893  HG3 GLN A1070     -63.791  78.226-103.581  1.00 15.50           H  
ATOM   1894 HE21 GLN A1070     -63.836  79.917-104.962  1.00 16.40           H  
ATOM   1895 HE22 GLN A1070     -63.027  81.447-104.707  1.00 16.40           H  
ATOM   1896  N   TYR A1071     -59.874  74.971-102.684  1.00 15.22           N  
ATOM   1897  CA  TYR A1071     -58.572  74.372-102.992  1.00 15.42           C  
ATOM   1898  C   TYR A1071     -58.563  72.832-102.869  1.00 16.08           C  
ATOM   1899  O   TYR A1071     -57.511  72.192-103.114  1.00 16.16           O  
ATOM   1900  CB  TYR A1071     -57.469  74.971-102.100  1.00 15.48           C  
ATOM   1901  CG  TYR A1071     -56.807  76.176-102.733  1.00 15.45           C  
ATOM   1902  CD1 TYR A1071     -55.683  75.990-103.550  1.00 16.89           C  
ATOM   1903  CD2 TYR A1071     -57.269  77.455-102.531  1.00 13.54           C  
ATOM   1904  CE1 TYR A1071     -55.026  77.070-104.117  1.00 16.49           C  
ATOM   1905  CE2 TYR A1071     -56.634  78.536-103.097  1.00 15.43           C  
ATOM   1906  CZ  TYR A1071     -55.524  78.341-103.890  1.00 16.79           C  
ATOM   1907  OH  TYR A1071     -54.887  79.437-104.396  1.00 19.62           O  
ATOM   1908  H   TYR A1071     -60.101  75.144-101.715  1.00 15.22           H  
ATOM   1909  HA  TYR A1071     -58.352  74.574-104.046  1.00 15.42           H  
ATOM   1910  HB2 TYR A1071     -57.867  75.251-101.116  1.00 15.48           H  
ATOM   1911  HB3 TYR A1071     -56.684  74.233-101.889  1.00 15.48           H  
ATOM   1912  HD1 TYR A1071     -55.323  74.990-103.739  1.00 16.89           H  
ATOM   1913  HD2 TYR A1071     -58.144  77.613-101.919  1.00 13.54           H  
ATOM   1914  HE1 TYR A1071     -54.144  76.923-104.723  1.00 16.49           H  
ATOM   1915  HE2 TYR A1071     -57.005  79.535-102.921  1.00 15.43           H  
ATOM   1916  HH  TYR A1071     -54.053  79.149-104.818  1.00 19.62           H  
ATOM   1917  N   VAL A1072     -59.701  72.250-102.500  1.00 15.99           N  
ATOM   1918  CA  VAL A1072     -59.729  70.830-102.121  1.00 16.41           C  
ATOM   1919  C   VAL A1072     -59.409  69.917-103.332  1.00 16.55           C  
ATOM   1920  O   VAL A1072     -58.804  68.879-103.188  1.00 16.78           O  
ATOM   1921  CB  VAL A1072     -61.075  70.439-101.468  1.00 16.40           C  
ATOM   1922  CG1 VAL A1072     -61.118  68.955-101.090  1.00 16.04           C  
ATOM   1923  CG2 VAL A1072     -61.333  71.264-100.202  1.00 15.65           C  
ATOM   1924  H   VAL A1072     -60.540  72.806-102.423  1.00 15.99           H  
ATOM   1925  HA  VAL A1072     -58.913  70.683-101.400  1.00 16.41           H  
ATOM   1926  HB  VAL A1072     -61.892  70.634-102.176  1.00 16.40           H  
ATOM   1927 HG11 VAL A1072     -61.063  68.309-101.970  1.00 16.04           H  
ATOM   1928 HG12 VAL A1072     -60.293  68.691-100.419  1.00 16.04           H  
ATOM   1929 HG13 VAL A1072     -62.055  68.715-100.583  1.00 16.04           H  
ATOM   1930 HG21 VAL A1072     -60.531  71.130 -99.469  1.00 15.65           H  
ATOM   1931 HG22 VAL A1072     -61.404  72.329-100.432  1.00 15.65           H  
ATOM   1932 HG23 VAL A1072     -62.276  70.971 -99.729  1.00 15.65           H  
ATOM   1933  N   TYR A1073     -59.902  70.307-104.504  1.00 16.50           N  
ATOM   1934  CA  TYR A1073     -59.777  69.496-105.725  1.00 16.18           C  
ATOM   1935  C   TYR A1073     -58.611  69.995-106.624  1.00 16.65           C  
ATOM   1936  O   TYR A1073     -58.476  69.604-107.772  1.00 17.68           O  
ATOM   1937  CB  TYR A1073     -61.093  69.443-106.524  1.00 15.56           C  
ATOM   1938  CG  TYR A1073     -62.316  68.863-105.826  1.00 14.41           C  
ATOM   1939  CD1 TYR A1073     -62.233  67.890-104.826  1.00 12.41           C  
ATOM   1940  CD2 TYR A1073     -63.579  69.286-106.231  1.00 12.92           C  
ATOM   1941  CE1 TYR A1073     -63.357  67.393-104.226  1.00 12.74           C  
ATOM   1942  CE2 TYR A1073     -64.713  68.771-105.661  1.00 13.28           C  
ATOM   1943  CZ  TYR A1073     -64.590  67.822-104.655  1.00 13.56           C  
ATOM   1944  OH  TYR A1073     -65.742  67.390-104.055  1.00 15.12           O  
ATOM   1945  H   TYR A1073     -60.334  71.217-104.576  1.00 16.50           H  
ATOM   1946  HA  TYR A1073     -59.485  68.477-105.442  1.00 16.18           H  
ATOM   1947  HB2 TYR A1073     -61.333  70.466-106.844  1.00 15.56           H  
ATOM   1948  HB3 TYR A1073     -60.939  68.858-107.439  1.00 15.56           H  
ATOM   1949  HD1 TYR A1073     -61.264  67.525-104.521  1.00 12.41           H  
ATOM   1950  HD2 TYR A1073     -63.667  70.031-107.007  1.00 12.92           H  
ATOM   1951  HE1 TYR A1073     -63.276  66.672-103.425  1.00 12.74           H  
ATOM   1952  HE2 TYR A1073     -65.689  69.098-105.989  1.00 13.28           H  
ATOM   1953  HH  TYR A1073     -65.513  66.744-103.345  1.00 15.12           H  
ATOM   1954  N   GLY A1074     -57.726  70.784-106.030  1.00 17.34           N  
ATOM   1955  CA  GLY A1074     -56.507  71.250-106.651  1.00 17.84           C  
ATOM   1956  C   GLY A1074     -56.385  72.775-106.649  1.00 18.24           C  
ATOM   1957  O   GLY A1074     -57.141  73.504-105.988  1.00 18.29           O  
ATOM   1958  H   GLY A1074     -57.907  71.093-105.086  1.00 17.34           H  
ATOM   1959  HA2 GLY A1074     -55.671  70.852-106.069  1.00 17.84           H  
ATOM   1960  HA3 GLY A1074     -56.422  70.881-107.677  1.00 17.84           H  
ATOM   1961  N   ILE A1075     -55.368  73.253-107.365  1.00 18.34           N  
ATOM   1962  CA  ILE A1075     -55.017  74.676-107.376  1.00 18.47           C  
ATOM   1963  C   ILE A1075     -56.109  75.395-108.192  1.00 17.83           C  
ATOM   1964  O   ILE A1075     -56.331  75.126-109.348  1.00 17.45           O  
ATOM   1965  CB  ILE A1075     -53.620  74.917-107.995  1.00 19.17           C  
ATOM   1966  CG1 ILE A1075     -52.501  74.064-107.352  1.00 20.22           C  
ATOM   1967  CG2 ILE A1075     -53.248  76.406-107.951  1.00 18.17           C  
ATOM   1968  CD1 ILE A1075     -52.398  74.165-105.838  1.00 22.42           C  
ATOM   1969  H   ILE A1075     -54.801  72.617-107.907  1.00 18.34           H  
ATOM   1970  HA  ILE A1075     -55.043  75.033-106.343  1.00 18.47           H  
ATOM   1971  HB  ILE A1075     -53.654  74.631-109.056  1.00 19.17           H  
ATOM   1972 HG12 ILE A1075     -52.643  73.011-107.620  1.00 20.22           H  
ATOM   1973 HG13 ILE A1075     -51.537  74.353-107.789  1.00 20.22           H  
ATOM   1974 HG21 ILE A1075     -53.941  77.005-108.551  1.00 18.17           H  
ATOM   1975 HG22 ILE A1075     -53.266  76.797-106.931  1.00 18.17           H  
ATOM   1976 HG23 ILE A1075     -52.244  76.569-108.359  1.00 18.17           H  
ATOM   1977 HD11 ILE A1075     -52.280  75.201-105.513  1.00 22.42           H  
ATOM   1978 HD12 ILE A1075     -53.280  73.747-105.344  1.00 22.42           H  
ATOM   1979 HD13 ILE A1075     -51.527  73.602-105.486  1.00 22.42           H  
ATOM   1980  N   GLY A1076     -56.829  76.289-107.552  1.00 17.85           N  
ATOM   1981  CA  GLY A1076     -57.985  76.950-108.149  1.00 17.65           C  
ATOM   1982  C   GLY A1076     -59.175  76.014-108.404  1.00 17.50           C  
ATOM   1983  O   GLY A1076     -60.090  76.317-109.138  1.00 17.34           O  
ATOM   1984  H   GLY A1076     -56.550  76.588-106.628  1.00 17.85           H  
ATOM   1985  HA2 GLY A1076     -58.307  77.740-107.464  1.00 17.65           H  
ATOM   1986  HA3 GLY A1076     -57.679  77.392-109.103  1.00 17.65           H  
ATOM   1987  N   GLY A1077     -59.164  74.865-107.732  1.00 17.33           N  
ATOM   1988  CA  GLY A1077     -60.135  73.808-107.924  1.00 17.34           C  
ATOM   1989  C   GLY A1077     -59.669  72.737-108.928  1.00 17.47           C  
ATOM   1990  O   GLY A1077     -60.353  71.733-109.137  1.00 17.84           O  
ATOM   1991  H   GLY A1077     -58.441  74.704-107.046  1.00 17.33           H  
ATOM   1992  HA2 GLY A1077     -60.282  73.319-106.957  1.00 17.34           H  
ATOM   1993  HA3 GLY A1077     -61.085  74.221-108.272  1.00 17.34           H  
ATOM   1994  N   GLY A1078     -58.482  72.933-109.508  1.00 17.55           N  
ATOM   1995  CA  GLY A1078     -57.826  71.956-110.353  1.00 17.62           C  
ATOM   1996  C   GLY A1078     -58.547  71.748-111.685  1.00 17.86           C  
ATOM   1997  O   GLY A1078     -58.540  72.598-112.567  1.00 18.04           O  
ATOM   1998  H   GLY A1078     -57.985  73.791-109.317  1.00 17.55           H  
ATOM   1999  HA2 GLY A1078     -56.812  72.313-110.561  1.00 17.62           H  
ATOM   2000  HA3 GLY A1078     -57.748  71.013-109.807  1.00 17.62           H  
ATOM   2001  N   THR A1079     -59.234  70.618-111.780  1.00 18.71           N  
ATOM   2002  CA  THR A1079     -60.158  70.336-112.879  1.00 19.34           C  
ATOM   2003  C   THR A1079     -61.509  69.857-112.321  1.00 19.69           C  
ATOM   2004  O   THR A1079     -62.346  69.317-113.030  1.00 20.68           O  
ATOM   2005  CB  THR A1079     -59.596  69.331-113.910  1.00 19.68           C  
ATOM   2006  OG1 THR A1079     -59.154  68.114-113.287  1.00 19.44           O  
ATOM   2007  CG2 THR A1079     -58.429  69.906-114.706  1.00 19.11           C  
ATOM   2008  H   THR A1079     -59.143  69.932-111.045  1.00 18.71           H  
ATOM   2009  HA  THR A1079     -60.387  71.277-113.397  1.00 19.34           H  
ATOM   2010  HB  THR A1079     -60.381  69.049-114.620  1.00 19.68           H  
ATOM   2011 HG21 THR A1079     -58.714  70.828-115.221  1.00 19.11           H  
ATOM   2012 HG22 THR A1079     -57.567  70.112-114.062  1.00 19.11           H  
ATOM   2013 HG23 THR A1079     -58.089  69.182-115.454  1.00 19.11           H  
ATOM   2014  HG1 THR A1079     -58.436  68.356-112.674  1.00 19.44           H  
ATOM   2015  N   GLY A1080     -61.756  70.121-111.045  1.00 19.94           N  
ATOM   2016  CA  GLY A1080     -62.981  69.745-110.374  1.00 19.55           C  
ATOM   2017  C   GLY A1080     -62.974  68.290-109.915  1.00 19.56           C  
ATOM   2018  O   GLY A1080     -61.927  67.690-109.672  1.00 19.22           O  
ATOM   2019  H   GLY A1080     -61.043  70.551-110.474  1.00 19.94           H  
ATOM   2020  HA2 GLY A1080     -63.065  70.366-109.481  1.00 19.55           H  
ATOM   2021  HA3 GLY A1080     -63.830  69.924-111.038  1.00 19.55           H  
ATOM   2022  N   CYS A1081     -64.181  67.745-109.764  1.00 19.63           N  
ATOM   2023  CA  CYS A1081     -64.329  66.367-109.314  1.00 20.01           C  
ATOM   2024  C   CYS A1081     -63.794  65.400-110.407  1.00 21.05           C  
ATOM   2025  O   CYS A1081     -63.794  65.762-111.587  1.00 20.97           O  
ATOM   2026  CB  CYS A1081     -65.768  66.033-108.916  1.00 19.95           C  
ATOM   2027  SG  CYS A1081     -66.969  66.137-110.285  1.00 17.38           S  
ATOM   2028  H   CYS A1081     -65.001  68.296-109.975  1.00 19.63           H  
ATOM   2029  HA  CYS A1081     -63.690  66.273-108.429  1.00 20.01           H  
ATOM   2030  HB2 CYS A1081     -66.105  66.718-108.130  1.00 19.95           H  
ATOM   2031  HB3 CYS A1081     -65.822  65.018-108.518  1.00 19.95           H  
ATOM   2032  HG  CYS A1081     -68.004  65.601-109.614  1.00 17.38           H  
ATOM   2033  N   PRO A1082     -63.376  64.192-110.033  1.00 22.30           N  
ATOM   2034  CA  PRO A1082     -62.629  63.361-110.982  1.00 22.98           C  
ATOM   2035  C   PRO A1082     -63.364  63.055-112.296  1.00 23.37           C  
ATOM   2036  O   PRO A1082     -62.754  62.865-113.334  1.00 23.89           O  
ATOM   2037  CB  PRO A1082     -62.346  62.066-110.217  1.00 23.29           C  
ATOM   2038  CG  PRO A1082     -62.356  62.502-108.760  1.00 22.89           C  
ATOM   2039  CD  PRO A1082     -63.456  63.550-108.727  1.00 22.55           C  
ATOM   2040  HA  PRO A1082     -61.701  63.895-111.221  1.00 22.98           H  
ATOM   2041  HB2 PRO A1082     -63.131  61.319-110.386  1.00 23.29           H  
ATOM   2042  HB3 PRO A1082     -61.393  61.614-110.510  1.00 23.29           H  
ATOM   2043  HG2 PRO A1082     -61.392  62.961-108.505  1.00 22.89           H  
ATOM   2044  HG3 PRO A1082     -62.538  61.677-108.067  1.00 22.89           H  
ATOM   2045  HD2 PRO A1082     -63.332  64.255-107.903  1.00 22.55           H  
ATOM   2046  HD3 PRO A1082     -64.442  63.079-108.651  1.00 22.55           H  
ATOM   2047  N   VAL A1083     -64.683  62.910-112.228  1.00 23.71           N  
ATOM   2048  CA  VAL A1083     -65.505  62.458-113.352  1.00 23.44           C  
ATOM   2049  C   VAL A1083     -65.986  63.698-114.150  1.00 23.97           C  
ATOM   2050  O   VAL A1083     -65.468  63.981-115.230  1.00 24.13           O  
ATOM   2051  CB  VAL A1083     -66.653  61.536-112.873  1.00 23.90           C  
ATOM   2052  CG1 VAL A1083     -67.542  61.088-114.039  1.00 23.46           C  
ATOM   2053  CG2 VAL A1083     -66.102  60.294-112.161  1.00 23.03           C  
ATOM   2054  H   VAL A1083     -65.176  63.151-111.380  1.00 23.71           H  
ATOM   2055  HA  VAL A1083     -64.868  61.882-114.036  1.00 23.44           H  
ATOM   2056  HB  VAL A1083     -67.281  62.071-112.151  1.00 23.90           H  
ATOM   2057 HG11 VAL A1083     -68.040  61.937-114.517  1.00 23.46           H  
ATOM   2058 HG12 VAL A1083     -66.958  60.562-114.802  1.00 23.46           H  
ATOM   2059 HG13 VAL A1083     -68.327  60.409-113.688  1.00 23.46           H  
ATOM   2060 HG21 VAL A1083     -65.437  59.723-112.818  1.00 23.03           H  
ATOM   2061 HG22 VAL A1083     -65.540  60.567-111.262  1.00 23.03           H  
ATOM   2062 HG23 VAL A1083     -66.917  59.633-111.847  1.00 23.03           H  
ATOM   2063  N   HIS A1084     -66.976  64.419-113.600  1.00 23.59           N  
ATOM   2064  CA  HIS A1084     -67.747  65.439-114.329  1.00 22.63           C  
ATOM   2065  C   HIS A1084     -66.962  66.720-114.657  1.00 22.19           C  
ATOM   2066  O   HIS A1084     -67.338  67.493-115.533  1.00 21.96           O  
ATOM   2067  CB  HIS A1084     -69.010  65.881-113.568  1.00 22.64           C  
ATOM   2068  CG  HIS A1084     -69.811  64.755-113.026  1.00 22.86           C  
ATOM   2069  CD2 HIS A1084     -71.044  64.260-113.385  1.00 22.74           C  
ATOM   2070  ND1 HIS A1084     -69.387  63.994-111.984  1.00 22.34           N  
ATOM   2071  NE2 HIS A1084     -71.364  63.256-112.585  1.00 21.28           N  
ATOM   2072  CE1 HIS A1084     -70.369  63.063-111.738  1.00 20.80           C  
ATOM   2073  H   HIS A1084     -67.279  64.197-112.663  1.00 23.59           H  
ATOM   2074  HA  HIS A1084     -68.030  64.981-115.286  1.00 22.63           H  
ATOM   2075  HB2 HIS A1084     -69.637  66.493-114.229  1.00 22.64           H  
ATOM   2076  HB3 HIS A1084     -68.738  66.538-112.734  1.00 22.64           H  
ATOM   2077  HD2 HIS A1084     -71.656  64.633-114.193  1.00 22.74           H  
ATOM   2078  HE2 HIS A1084     -72.283  62.690-112.619  1.00 21.28           H  
ATOM   2079  HE1 HIS A1084     -70.335  62.348-111.025  1.00 20.80           H  
ATOM   2080  N   LYS A1085     -65.902  66.983-113.905  1.00 21.96           N  
ATOM   2081  CA  LYS A1085     -65.060  68.176-114.039  1.00 22.29           C  
ATOM   2082  C   LYS A1085     -65.725  69.490-113.556  1.00 21.19           C  
ATOM   2083  O   LYS A1085     -65.309  70.600-113.861  1.00 21.52           O  
ATOM   2084  CB  LYS A1085     -64.444  68.365-115.437  1.00 22.79           C  
ATOM   2085  CG  LYS A1085     -63.844  67.110-116.077  1.00 25.30           C  
ATOM   2086  CD  LYS A1085     -62.879  66.359-115.164  1.00 28.18           C  
ATOM   2087  CE  LYS A1085     -62.230  65.202-115.898  1.00 30.18           C  
ATOM   2088  NZ  LYS A1085     -61.411  64.435-114.940  1.00 30.06           N1+
ATOM   2089  H   LYS A1085     -65.581  66.296-113.238  1.00 21.96           H  
ATOM   2090  HA  LYS A1085     -64.256  67.994-113.321  1.00 22.29           H  
ATOM   2091  HB2 LYS A1085     -65.194  68.774-116.125  1.00 22.79           H  
ATOM   2092  HB3 LYS A1085     -63.661  69.132-115.378  1.00 22.79           H  
ATOM   2093  HG2 LYS A1085     -64.649  66.436-116.392  1.00 25.30           H  
ATOM   2094  HG3 LYS A1085     -63.322  67.410-116.994  1.00 25.30           H  
ATOM   2095  HD2 LYS A1085     -63.408  65.972-114.288  1.00 28.18           H  
ATOM   2096  HD3 LYS A1085     -62.107  67.046-114.797  1.00 28.18           H  
ATOM   2097  HE2 LYS A1085     -61.554  65.556-116.682  1.00 30.18           H  
ATOM   2098  HE3 LYS A1085     -62.956  64.507-116.329  1.00 30.18           H  
ATOM   2099  HZ1 LYS A1085     -60.868  65.042-114.313  1.00 30.06           H  
ATOM   2100  HZ2 LYS A1085     -62.034  63.857-114.336  1.00 30.06           H  
ATOM   2101  HZ3 LYS A1085     -60.783  63.771-115.402  1.00 30.06           H  
ATOM   2102  N   ASP A1086     -66.685  69.322-112.656  1.00 20.05           N  
ATOM   2103  CA  ASP A1086     -67.413  70.428-112.039  1.00 19.22           C  
ATOM   2104  C   ASP A1086     -66.990  70.521-110.540  1.00 18.05           C  
ATOM   2105  O   ASP A1086     -66.396  69.617-109.965  1.00 17.39           O  
ATOM   2106  CB  ASP A1086     -68.910  70.251-112.253  1.00 19.43           C  
ATOM   2107  CG  ASP A1086     -69.555  71.424-111.578  1.00 19.51           C  
ATOM   2108  OD1 ASP A1086     -69.057  72.564-111.728  1.00 20.93           O  
ATOM   2109  OD2 ASP A1086     -70.404  71.175-110.680  1.00 16.64           O1-
ATOM   2110  H   ASP A1086     -66.929  68.389-112.356  1.00 20.05           H  
ATOM   2111  HA  ASP A1086     -67.081  71.358-112.515  1.00 19.22           H  
ATOM   2112  HB2 ASP A1086     -69.262  69.310-111.814  1.00 19.43           H  
ATOM   2113  HB3 ASP A1086     -69.165  70.246-113.318  1.00 19.43           H  
ATOM   2114  N   ARG A1087     -67.297  71.664-109.932  1.00 16.81           N  
ATOM   2115  CA  ARG A1087     -66.996  71.975-108.536  1.00 15.34           C  
ATOM   2116  C   ARG A1087     -68.271  72.317-107.717  1.00 14.92           C  
ATOM   2117  O   ARG A1087     -68.182  72.690-106.553  1.00 15.08           O  
ATOM   2118  CB  ARG A1087     -65.959  73.106-108.463  1.00 15.45           C  
ATOM   2119  CG  ARG A1087     -64.585  72.644-108.982  1.00 15.41           C  
ATOM   2120  CD  ARG A1087     -63.783  73.733-109.685  1.00 16.49           C  
ATOM   2121  NE  ARG A1087     -64.527  74.333-110.798  1.00 20.55           N  
ATOM   2122  CZ  ARG A1087     -64.943  73.708-111.901  1.00 20.80           C  
ATOM   2123  NH1 ARG A1087     -64.450  72.533-112.258  1.00 21.67           N  
ATOM   2124  NH2 ARG A1087     -65.860  74.286-112.671  1.00 21.53           N1+
ATOM   2125  H   ARG A1087     -67.794  72.383-110.439  1.00 16.81           H  
ATOM   2126  HA  ARG A1087     -66.583  71.078-108.056  1.00 15.34           H  
ATOM   2127  HB2 ARG A1087     -66.333  73.965-109.032  1.00 15.45           H  
ATOM   2128  HB3 ARG A1087     -65.844  73.453-107.430  1.00 15.45           H  
ATOM   2129  HG2 ARG A1087     -64.716  71.820-109.682  1.00 15.41           H  
ATOM   2130  HG3 ARG A1087     -64.001  72.250-108.143  1.00 15.41           H  
ATOM   2131  HD2 ARG A1087     -62.828  73.355-110.064  1.00 16.49           H  
ATOM   2132  HD3 ARG A1087     -63.546  74.523-108.973  1.00 16.49           H  
ATOM   2133  HE  ARG A1087     -64.912  75.250-110.621  1.00 20.55           H  
ATOM   2134 HH11 ARG A1087     -64.771  72.087-113.106  1.00 21.67           H  
ATOM   2135 HH12 ARG A1087     -63.752  72.083-111.683  1.00 21.67           H  
ATOM   2136 HH21 ARG A1087     -66.236  75.189-112.419  1.00 21.53           H  
ATOM   2137 HH22 ARG A1087     -66.182  73.821-113.509  1.00 21.53           H  
ATOM   2138  N   SER A1088     -69.440  72.089-108.292  1.00 14.13           N  
ATOM   2139  CA  SER A1088     -70.759  72.239-107.675  1.00 13.64           C  
ATOM   2140  C   SER A1088     -71.569  70.928-107.754  1.00 12.86           C  
ATOM   2141  O   SER A1088     -72.759  70.894-107.491  1.00 12.18           O  
ATOM   2142  CB  SER A1088     -71.556  73.381-108.319  1.00 13.34           C  
ATOM   2143  OG  SER A1088     -72.381  74.030-107.338  1.00 12.86           O  
ATOM   2144  H   SER A1088     -69.471  71.794-109.257  1.00 14.13           H  
ATOM   2145  HA  SER A1088     -70.619  72.443-106.607  1.00 13.64           H  
ATOM   2146  HB2 SER A1088     -72.192  73.046-109.146  1.00 13.34           H  
ATOM   2147  HB3 SER A1088     -70.883  74.151-108.709  1.00 13.34           H  
ATOM   2148  HG  SER A1088     -73.150  73.432-107.209  1.00 12.86           H  
ATOM   2149  N   CYS A1089     -70.875  69.834-107.996  1.00 12.73           N  
ATOM   2150  CA  CYS A1089     -71.484  68.504-107.993  1.00 13.56           C  
ATOM   2151  C   CYS A1089     -71.604  68.092-106.508  1.00 13.74           C  
ATOM   2152  O   CYS A1089     -70.636  67.626-105.870  1.00 12.96           O  
ATOM   2153  CB  CYS A1089     -70.646  67.506-108.796  1.00 13.41           C  
ATOM   2154  SG  CYS A1089     -71.511  65.916-109.028  1.00 14.49           S  
ATOM   2155  H   CYS A1089     -69.895  69.893-108.232  1.00 12.73           H  
ATOM   2156  HA  CYS A1089     -72.483  68.590-108.438  1.00 13.56           H  
ATOM   2157  HB2 CYS A1089     -69.681  67.313-108.315  1.00 13.41           H  
ATOM   2158  HB3 CYS A1089     -70.434  67.913-109.791  1.00 13.41           H  
ATOM   2159  HG  CYS A1089     -70.647  65.409-109.926  1.00 14.49           H  
ATOM   2160  N   TYR A1090     -72.783  68.376-105.955  1.00 14.72           N  
ATOM   2161  CA  TYR A1090     -73.099  68.249-104.520  1.00 15.74           C  
ATOM   2162  C   TYR A1090     -72.962  66.826-103.927  1.00 16.26           C  
ATOM   2163  O   TYR A1090     -72.990  66.659-102.688  1.00 16.61           O  
ATOM   2164  CB  TYR A1090     -74.545  68.704-104.215  1.00 16.01           C  
ATOM   2165  CG  TYR A1090     -74.881  70.094-104.704  1.00 16.31           C  
ATOM   2166  CD1 TYR A1090     -74.409  71.219-104.029  1.00 14.67           C  
ATOM   2167  CD2 TYR A1090     -75.635  70.279-105.866  1.00 15.68           C  
ATOM   2168  CE1 TYR A1090     -74.675  72.476-104.478  1.00 15.35           C  
ATOM   2169  CE2 TYR A1090     -75.917  71.540-106.324  1.00 16.52           C  
ATOM   2170  CZ  TYR A1090     -75.432  72.650-105.617  1.00 16.98           C  
ATOM   2171  OH  TYR A1090     -75.742  73.886-106.099  1.00 16.18           O  
ATOM   2172  H   TYR A1090     -73.480  68.833-106.525  1.00 14.72           H  
ATOM   2173  HA  TYR A1090     -72.375  68.881-103.995  1.00 15.74           H  
ATOM   2174  HB2 TYR A1090     -75.253  67.990-104.657  1.00 16.01           H  
ATOM   2175  HB3 TYR A1090     -74.734  68.663-103.134  1.00 16.01           H  
ATOM   2176  HD1 TYR A1090     -73.821  71.090-103.133  1.00 14.67           H  
ATOM   2177  HD2 TYR A1090     -75.999  69.419-106.409  1.00 15.68           H  
ATOM   2178  HE1 TYR A1090     -74.295  73.334-103.944  1.00 15.35           H  
ATOM   2179  HE2 TYR A1090     -76.505  71.677-107.219  1.00 16.52           H  
ATOM   2180  HH  TYR A1090     -75.218  74.560-105.607  1.00 16.18           H  
ATOM   2181  N   ILE A1091     -72.841  65.829-104.809  1.00 16.38           N  
ATOM   2182  CA  ILE A1091     -72.760  64.418-104.419  1.00 16.18           C  
ATOM   2183  C   ILE A1091     -71.318  64.119-103.915  1.00 16.08           C  
ATOM   2184  O   ILE A1091     -71.077  63.124-103.233  1.00 15.83           O  
ATOM   2185  CB  ILE A1091     -73.157  63.511-105.619  1.00 16.13           C  
ATOM   2186  CG1 ILE A1091     -74.592  63.847-106.099  1.00 18.16           C  
ATOM   2187  CG2 ILE A1091     -73.047  62.021-105.268  1.00 15.87           C  
ATOM   2188  CD1 ILE A1091     -74.998  63.135-107.384  1.00 17.14           C  
ATOM   2189  H   ILE A1091     -72.745  66.072-105.785  1.00 16.38           H  
ATOM   2190  HA  ILE A1091     -73.439  64.258-103.573  1.00 16.18           H  
ATOM   2191  HB  ILE A1091     -72.464  63.709-106.448  1.00 16.13           H  
ATOM   2192 HG12 ILE A1091     -75.315  63.606-105.310  1.00 18.16           H  
ATOM   2193 HG13 ILE A1091     -74.683  64.922-106.288  1.00 18.16           H  
ATOM   2194 HG21 ILE A1091     -72.014  61.737-105.048  1.00 15.87           H  
ATOM   2195 HG22 ILE A1091     -73.666  61.773-104.400  1.00 15.87           H  
ATOM   2196 HG23 ILE A1091     -73.359  61.385-106.101  1.00 15.87           H  
ATOM   2197 HD11 ILE A1091     -74.257  63.293-108.173  1.00 17.14           H  
ATOM   2198 HD12 ILE A1091     -75.123  62.060-107.231  1.00 17.14           H  
ATOM   2199 HD13 ILE A1091     -75.958  63.526-107.739  1.00 17.14           H  
ATOM   2200  N   CYS A1092     -70.362  64.920-104.380  1.00 15.79           N  
ATOM   2201  CA  CYS A1092     -68.948  64.675-104.136  1.00 16.83           C  
ATOM   2202  C   CYS A1092     -68.533  65.261-102.767  1.00 16.75           C  
ATOM   2203  O   CYS A1092     -68.807  66.427-102.448  1.00 16.89           O  
ATOM   2204  CB  CYS A1092     -68.048  65.279-105.217  1.00 16.66           C  
ATOM   2205  SG  CYS A1092     -68.380  64.559-106.864  1.00 18.28           S  
ATOM   2206  H   CYS A1092     -70.609  65.744-104.909  1.00 15.79           H  
ATOM   2207  HA  CYS A1092     -68.797  63.588-104.113  1.00 16.83           H  
ATOM   2208  HB2 CYS A1092     -66.996  65.093-104.980  1.00 16.66           H  
ATOM   2209  HB3 CYS A1092     -68.185  66.363-105.288  1.00 16.66           H  
ATOM   2210  HG  CYS A1092     -68.292  63.272-106.495  1.00 18.28           H  
ATOM   2211  N   HIS A1093     -67.863  64.410-101.992  1.00 17.04           N  
ATOM   2212  CA  HIS A1093     -67.362  64.744-100.657  1.00 17.26           C  
ATOM   2213  C   HIS A1093     -66.105  65.634-100.786  1.00 17.17           C  
ATOM   2214  O   HIS A1093     -65.473  65.727-101.832  1.00 18.39           O  
ATOM   2215  CB  HIS A1093     -66.987  63.489 -99.853  1.00 17.10           C  
ATOM   2216  CG  HIS A1093     -68.118  62.585 -99.515  1.00 18.72           C  
ATOM   2217  ND1 HIS A1093     -67.950  61.562 -98.611  1.00 19.33           N  
ATOM   2218  CD2 HIS A1093     -69.415  62.535 -99.913  1.00 18.72           C  
ATOM   2219  CE1 HIS A1093     -69.094  60.915 -98.478  1.00 19.86           C  
ATOM   2220  NE2 HIS A1093     -70.000  61.488 -99.251  1.00 18.57           N  
ATOM   2221  H   HIS A1093     -67.725  63.468-102.327  1.00 17.04           H  
ATOM   2222  HA  HIS A1093     -68.140  65.322-100.143  1.00 17.26           H  
ATOM   2223  HB2 HIS A1093     -66.506  63.783 -98.911  1.00 17.10           H  
ATOM   2224  HB3 HIS A1093     -66.239  62.908-100.409  1.00 17.10           H  
ATOM   2225  HD2 HIS A1093     -69.896  63.197-100.618  1.00 18.72           H  
ATOM   2226  HE2 HIS A1093     -70.965  61.201 -99.340  1.00 18.57           H  
ATOM   2227  HE1 HIS A1093     -69.261  60.058 -97.842  1.00 19.86           H  
ATOM   2228  N   ARG A1094     -65.767  66.272 -99.663  1.00 16.31           N  
ATOM   2229  CA  ARG A1094     -64.568  67.089 -99.495  1.00 15.89           C  
ATOM   2230  C   ARG A1094     -64.007  66.838 -98.074  1.00 15.62           C  
ATOM   2231  O   ARG A1094     -64.708  66.381 -97.190  1.00 14.91           O  
ATOM   2232  CB  ARG A1094     -64.902  68.575 -99.692  1.00 15.93           C  
ATOM   2233  CG  ARG A1094     -65.284  68.882-101.133  1.00 16.46           C  
ATOM   2234  CD  ARG A1094     -65.633  70.342-101.413  1.00 15.97           C  
ATOM   2235  NE  ARG A1094     -66.270  70.409-102.743  1.00 15.13           N  
ATOM   2236  CZ  ARG A1094     -66.734  71.485-103.354  1.00 15.21           C  
ATOM   2237  NH1 ARG A1094     -66.600  72.684-102.801  1.00 11.49           N  
ATOM   2238  NH2 ARG A1094     -67.349  71.352-104.538  1.00 15.06           N1+
ATOM   2239  H   ARG A1094     -66.377  66.212 -98.860  1.00 16.31           H  
ATOM   2240  HA  ARG A1094     -63.814  66.767-100.223  1.00 15.89           H  
ATOM   2241  HB2 ARG A1094     -65.745  68.838 -99.044  1.00 15.93           H  
ATOM   2242  HB3 ARG A1094     -64.051  69.198 -99.399  1.00 15.93           H  
ATOM   2243  HG2 ARG A1094     -66.155  68.278-101.407  1.00 16.46           H  
ATOM   2244  HG3 ARG A1094     -64.465  68.585-101.795  1.00 16.46           H  
ATOM   2245  HD2 ARG A1094     -64.727  70.956-101.416  1.00 15.97           H  
ATOM   2246  HD3 ARG A1094     -66.353  70.707-100.676  1.00 15.97           H  
ATOM   2247  HE  ARG A1094     -66.400  69.519-103.202  1.00 15.13           H  
ATOM   2248 HH11 ARG A1094     -66.962  73.501-103.273  1.00 11.49           H  
ATOM   2249 HH12 ARG A1094     -66.137  72.781-101.909  1.00 11.49           H  
ATOM   2250 HH21 ARG A1094     -67.453  70.437-104.953  1.00 15.06           H  
ATOM   2251 HH22 ARG A1094     -67.708  72.166-105.015  1.00 15.06           H  
ATOM   2252  N   GLN A1095     -62.728  67.168 -97.898  1.00 16.03           N  
ATOM   2253  CA  GLN A1095     -62.042  67.132 -96.610  1.00 16.07           C  
ATOM   2254  C   GLN A1095     -61.332  68.479 -96.365  1.00 16.13           C  
ATOM   2255  O   GLN A1095     -61.001  69.217 -97.297  1.00 16.54           O  
ATOM   2256  CB  GLN A1095     -61.049  65.969 -96.485  1.00 16.00           C  
ATOM   2257  CG  GLN A1095     -61.764  64.633 -96.288  1.00 17.37           C  
ATOM   2258  CD  GLN A1095     -60.837  63.529 -95.812  1.00 17.01           C  
ATOM   2259  OE1 GLN A1095     -59.678  63.410 -96.217  1.00 18.87           O  
ATOM   2260  NE2 GLN A1095     -61.401  62.667 -94.950  1.00 14.97           N  
ATOM   2261  H   GLN A1095     -62.192  67.487 -98.693  1.00 16.03           H  
ATOM   2262  HA  GLN A1095     -62.818  67.045 -95.848  1.00 16.07           H  
ATOM   2263  HB2 GLN A1095     -60.402  65.920 -97.370  1.00 16.00           H  
ATOM   2264  HB3 GLN A1095     -60.382  66.143 -95.630  1.00 16.00           H  
ATOM   2265  HG2 GLN A1095     -62.229  64.303 -97.223  1.00 17.37           H  
ATOM   2266  HG3 GLN A1095     -62.559  64.757 -95.551  1.00 17.37           H  
ATOM   2267 HE21 GLN A1095     -60.871  61.880 -94.603  1.00 14.97           H  
ATOM   2268 HE22 GLN A1095     -62.354  62.806 -94.647  1.00 14.97           H  
ATOM   2269  N   LEU A1096     -61.193  68.815 -95.078  1.00 15.67           N  
ATOM   2270  CA  LEU A1096     -60.456  69.978 -94.594  1.00 15.27           C  
ATOM   2271  C   LEU A1096     -59.656  69.570 -93.345  1.00 14.49           C  
ATOM   2272  O   LEU A1096     -60.032  68.640 -92.605  1.00 15.22           O  
ATOM   2273  CB  LEU A1096     -61.409  71.121 -94.191  1.00 15.44           C  
ATOM   2274  CG  LEU A1096     -61.852  72.020 -95.355  1.00 16.61           C  
ATOM   2275  CD1 LEU A1096     -63.037  72.885 -94.941  1.00 14.25           C  
ATOM   2276  CD2 LEU A1096     -60.728  72.922 -95.830  1.00 16.87           C  
ATOM   2277  H   LEU A1096     -61.677  68.261 -94.386  1.00 15.67           H  
ATOM   2278  HA  LEU A1096     -59.748  70.292 -95.368  1.00 15.27           H  
ATOM   2279  HB2 LEU A1096     -62.299  70.686 -93.718  1.00 15.44           H  
ATOM   2280  HB3 LEU A1096     -60.943  71.754 -93.423  1.00 15.44           H  
ATOM   2281  HG  LEU A1096     -62.155  71.400 -96.200  1.00 16.61           H  
ATOM   2282 HD11 LEU A1096     -63.864  72.251 -94.614  1.00 14.25           H  
ATOM   2283 HD12 LEU A1096     -62.770  73.557 -94.118  1.00 14.25           H  
ATOM   2284 HD13 LEU A1096     -63.391  73.497 -95.777  1.00 14.25           H  
ATOM   2285 HD21 LEU A1096     -60.378  73.587 -95.034  1.00 16.87           H  
ATOM   2286 HD22 LEU A1096     -59.888  72.323 -96.170  1.00 16.87           H  
ATOM   2287 HD23 LEU A1096     -61.063  73.533 -96.673  1.00 16.87           H  
ATOM   2288  N   LEU A1097     -58.561  70.281 -93.117  1.00 13.24           N  
ATOM   2289  CA  LEU A1097     -57.847  70.259 -91.855  1.00 12.44           C  
ATOM   2290  C   LEU A1097     -58.238  71.530 -91.087  1.00 11.71           C  
ATOM   2291  O   LEU A1097     -58.260  72.649 -91.639  1.00 12.11           O  
ATOM   2292  CB  LEU A1097     -56.326  70.251 -92.025  1.00 11.97           C  
ATOM   2293  CG  LEU A1097     -55.778  68.980 -92.684  1.00 12.52           C  
ATOM   2294  CD1 LEU A1097     -54.291  69.149 -93.001  1.00  8.70           C  
ATOM   2295  CD2 LEU A1097     -55.997  67.746 -91.813  1.00  7.28           C  
ATOM   2296  H   LEU A1097     -58.192  70.868 -93.852  1.00 13.24           H  
ATOM   2297  HA  LEU A1097     -58.167  69.387 -91.280  1.00 12.44           H  
ATOM   2298  HB2 LEU A1097     -56.027  71.122 -92.622  1.00 11.97           H  
ATOM   2299  HB3 LEU A1097     -55.854  70.372 -91.042  1.00 11.97           H  
ATOM   2300  HG  LEU A1097     -56.309  68.827 -93.626  1.00 12.52           H  
ATOM   2301 HD11 LEU A1097     -54.124  70.024 -93.639  1.00  8.70           H  
ATOM   2302 HD12 LEU A1097     -53.700  69.280 -92.089  1.00  8.70           H  
ATOM   2303 HD13 LEU A1097     -53.906  68.274 -93.535  1.00  8.70           H  
ATOM   2304 HD21 LEU A1097     -55.568  67.880 -90.815  1.00  7.28           H  
ATOM   2305 HD22 LEU A1097     -57.060  67.529 -91.694  1.00  7.28           H  
ATOM   2306 HD23 LEU A1097     -55.542  66.862 -92.269  1.00  7.28           H  
ATOM   2307  N   PHE A1098     -58.534  71.343 -89.810  1.00 10.57           N  
ATOM   2308  CA  PHE A1098     -58.698  72.426 -88.841  1.00 10.48           C  
ATOM   2309  C   PHE A1098     -57.396  72.378 -88.035  1.00 10.48           C  
ATOM   2310  O   PHE A1098     -57.014  71.333 -87.493  1.00 10.74           O  
ATOM   2311  CB  PHE A1098     -59.908  72.170 -87.945  1.00 10.11           C  
ATOM   2312  CG  PHE A1098     -60.386  73.310 -87.075  1.00  9.76           C  
ATOM   2313  CD1 PHE A1098     -60.417  74.628 -87.519  1.00 11.70           C  
ATOM   2314  CD2 PHE A1098     -60.930  73.026 -85.835  1.00 11.14           C  
ATOM   2315  CE1 PHE A1098     -60.912  75.643 -86.720  1.00  9.46           C  
ATOM   2316  CE2 PHE A1098     -61.462  74.037 -85.050  1.00 11.19           C  
ATOM   2317  CZ  PHE A1098     -61.435  75.355 -85.498  1.00  9.25           C  
ATOM   2318  H   PHE A1098     -58.641  70.397 -89.473  1.00 10.57           H  
ATOM   2319  HA  PHE A1098     -58.779  73.369 -89.386  1.00 10.48           H  
ATOM   2320  HB2 PHE A1098     -60.753  71.878 -88.575  1.00 10.11           H  
ATOM   2321  HB3 PHE A1098     -59.691  71.307 -87.305  1.00 10.11           H  
ATOM   2322  HD1 PHE A1098     -60.048  74.863 -88.506  1.00 11.70           H  
ATOM   2323  HD2 PHE A1098     -60.941  72.008 -85.475  1.00 11.14           H  
ATOM   2324  HE1 PHE A1098     -60.884  76.665 -87.066  1.00  9.46           H  
ATOM   2325  HE2 PHE A1098     -61.897  73.802 -84.090  1.00 11.19           H  
ATOM   2326  HZ  PHE A1098     -61.828  76.146 -84.876  1.00  9.25           H  
ATOM   2327  N   CYS A1099     -56.693  73.498 -88.021  1.00 10.18           N  
ATOM   2328  CA  CYS A1099     -55.311  73.589 -87.574  1.00 10.54           C  
ATOM   2329  C   CYS A1099     -55.213  74.599 -86.429  1.00 10.96           C  
ATOM   2330  O   CYS A1099     -55.901  75.628 -86.437  1.00  9.48           O  
ATOM   2331  CB  CYS A1099     -54.373  74.048 -88.696  1.00 10.42           C  
ATOM   2332  SG  CYS A1099     -54.431  72.935 -90.140  1.00 10.59           S  
ATOM   2333  H   CYS A1099     -57.136  74.361 -88.302  1.00 10.18           H  
ATOM   2334  HA  CYS A1099     -54.995  72.614 -87.201  1.00 10.54           H  
ATOM   2335  HB2 CYS A1099     -53.339  74.090 -88.338  1.00 10.42           H  
ATOM   2336  HB3 CYS A1099     -54.641  75.053 -89.041  1.00 10.42           H  
ATOM   2337  HG  CYS A1099     -55.720  73.167 -90.440  1.00 10.59           H  
ATOM   2338  N   ARG A1100     -54.300  74.307 -85.506  1.00 11.60           N  
ATOM   2339  CA  ARG A1100     -53.877  75.213 -84.445  1.00 12.37           C  
ATOM   2340  C   ARG A1100     -52.531  75.758 -84.943  1.00 12.79           C  
ATOM   2341  O   ARG A1100     -51.550  75.031 -85.107  1.00 13.34           O  
ATOM   2342  CB  ARG A1100     -53.699  74.462 -83.133  1.00 12.39           C  
ATOM   2343  CG  ARG A1100     -53.262  75.353 -81.965  1.00 13.46           C  
ATOM   2344  CD  ARG A1100     -52.993  74.497 -80.731  1.00 12.95           C  
ATOM   2345  NE  ARG A1100     -54.192  73.777 -80.320  1.00 11.32           N  
ATOM   2346  CZ  ARG A1100     -55.244  74.303 -79.712  1.00 13.85           C  
ATOM   2347  NH1 ARG A1100     -55.216  75.537 -79.202  1.00 15.75           N  
ATOM   2348  NH2 ARG A1100     -56.332  73.560 -79.563  1.00 15.52           N1+
ATOM   2349  H   ARG A1100     -53.838  73.411 -85.559  1.00 11.60           H  
ATOM   2350  HA  ARG A1100     -54.612  76.013 -84.332  1.00 12.37           H  
ATOM   2351  HB2 ARG A1100     -54.653  73.997 -82.875  1.00 12.39           H  
ATOM   2352  HB3 ARG A1100     -52.979  73.646 -83.260  1.00 12.39           H  
ATOM   2353  HG2 ARG A1100     -54.045  76.091 -81.757  1.00 13.46           H  
ATOM   2354  HG3 ARG A1100     -52.359  75.911 -82.224  1.00 13.46           H  
ATOM   2355  HD2 ARG A1100     -52.598  75.064 -79.886  1.00 12.95           H  
ATOM   2356  HD3 ARG A1100     -52.237  73.739 -80.964  1.00 12.95           H  
ATOM   2357  HE  ARG A1100     -54.284  72.827 -80.653  1.00 11.32           H  
ATOM   2358 HH11 ARG A1100     -56.020  75.898 -78.708  1.00 15.75           H  
ATOM   2359 HH12 ARG A1100     -54.392  76.110 -79.311  1.00 15.75           H  
ATOM   2360 HH21 ARG A1100     -56.348  72.612 -79.911  1.00 15.52           H  
ATOM   2361 HH22 ARG A1100     -57.146  73.943 -79.102  1.00 15.52           H  
ATOM   2362  N   VAL A1101     -52.529  77.068 -85.214  1.00 12.92           N  
ATOM   2363  CA  VAL A1101     -51.423  77.758 -85.851  1.00 12.45           C  
ATOM   2364  C   VAL A1101     -50.961  78.822 -84.841  1.00 12.97           C  
ATOM   2365  O   VAL A1101     -51.723  79.686 -84.392  1.00 12.95           O  
ATOM   2366  CB  VAL A1101     -51.836  78.394 -87.190  1.00 12.75           C  
ATOM   2367  CG1 VAL A1101     -50.624  79.013 -87.894  1.00 12.34           C  
ATOM   2368  CG2 VAL A1101     -52.478  77.360 -88.121  1.00 10.26           C  
ATOM   2369  H   VAL A1101     -53.313  77.627 -84.908  1.00 12.92           H  
ATOM   2370  HA  VAL A1101     -50.614  77.044 -86.029  1.00 12.45           H  
ATOM   2371  HB  VAL A1101     -52.569  79.190 -87.006  1.00 12.75           H  
ATOM   2372 HG11 VAL A1101     -50.166  79.795 -87.282  1.00 12.34           H  
ATOM   2373 HG12 VAL A1101     -49.859  78.257 -88.102  1.00 12.34           H  
ATOM   2374 HG13 VAL A1101     -50.917  79.468 -88.846  1.00 12.34           H  
ATOM   2375 HG21 VAL A1101     -51.814  76.503 -88.284  1.00 10.26           H  
ATOM   2376 HG22 VAL A1101     -53.422  76.990 -87.712  1.00 10.26           H  
ATOM   2377 HG23 VAL A1101     -52.701  77.803 -89.095  1.00 10.26           H  
ATOM   2378  N   THR A1102     -49.687  78.722 -84.462  1.00 13.14           N  
ATOM   2379  CA  THR A1102     -49.019  79.712 -83.619  1.00 12.83           C  
ATOM   2380  C   THR A1102     -48.355  80.659 -84.623  1.00 13.22           C  
ATOM   2381  O   THR A1102     -47.333  80.364 -85.223  1.00 13.04           O  
ATOM   2382  CB  THR A1102     -48.007  79.045 -82.683  1.00 12.94           C  
ATOM   2383  OG1 THR A1102     -48.696  78.223 -81.739  1.00 10.67           O  
ATOM   2384  CG2 THR A1102     -47.207  80.048 -81.873  1.00 10.86           C  
ATOM   2385  H   THR A1102     -49.132  77.948 -84.795  1.00 13.14           H  
ATOM   2386  HA  THR A1102     -49.768  80.243 -83.030  1.00 12.83           H  
ATOM   2387  HB  THR A1102     -47.328  78.393 -83.240  1.00 12.94           H  
ATOM   2388 HG21 THR A1102     -46.622  80.703 -82.521  1.00 10.86           H  
ATOM   2389 HG22 THR A1102     -47.868  80.657 -81.248  1.00 10.86           H  
ATOM   2390 HG23 THR A1102     -46.523  79.532 -81.191  1.00 10.86           H  
ATOM   2391  HG1 THR A1102     -49.228  77.594 -82.273  1.00 10.67           H  
ATOM   2392  N   LEU A1103     -49.033  81.768 -84.883  1.00 13.63           N  
ATOM   2393  CA  LEU A1103     -48.649  82.687 -85.950  1.00 13.49           C  
ATOM   2394  C   LEU A1103     -47.329  83.375 -85.580  1.00 13.50           C  
ATOM   2395  O   LEU A1103     -46.521  83.719 -86.440  1.00 14.18           O  
ATOM   2396  CB  LEU A1103     -49.722  83.753 -86.167  1.00 12.72           C  
ATOM   2397  CG  LEU A1103     -51.034  83.187 -86.731  1.00 12.10           C  
ATOM   2398  CD1 LEU A1103     -52.138  84.229 -86.570  1.00  9.89           C  
ATOM   2399  CD2 LEU A1103     -50.880  82.788 -88.197  1.00  8.39           C  
ATOM   2400  H   LEU A1103     -49.857  81.980 -84.339  1.00 13.63           H  
ATOM   2401  HA  LEU A1103     -48.462  82.100 -86.856  1.00 13.49           H  
ATOM   2402  HB2 LEU A1103     -49.924  84.249 -85.212  1.00 12.72           H  
ATOM   2403  HB3 LEU A1103     -49.341  84.535 -86.837  1.00 12.72           H  
ATOM   2404  HG  LEU A1103     -51.336  82.299 -86.162  1.00 12.10           H  
ATOM   2405 HD11 LEU A1103     -52.304  84.458 -85.512  1.00  9.89           H  
ATOM   2406 HD12 LEU A1103     -51.877  85.164 -87.076  1.00  9.89           H  
ATOM   2407 HD13 LEU A1103     -53.081  83.856 -86.981  1.00  9.89           H  
ATOM   2408 HD21 LEU A1103     -50.545  83.634 -88.806  1.00  8.39           H  
ATOM   2409 HD22 LEU A1103     -50.148  81.986 -88.319  1.00  8.39           H  
ATOM   2410 HD23 LEU A1103     -51.829  82.425 -88.603  1.00  8.39           H  
ATOM   2411  N   GLY A1104     -47.155  83.605 -84.283  1.00 14.20           N  
ATOM   2412  CA  GLY A1104     -45.982  84.244 -83.763  1.00 14.98           C  
ATOM   2413  C   GLY A1104     -45.876  85.705 -84.177  1.00 15.37           C  
ATOM   2414  O   GLY A1104     -46.803  86.499 -84.043  1.00 14.94           O  
ATOM   2415  H   GLY A1104     -47.830  83.234 -83.630  1.00 14.20           H  
ATOM   2416  HA2 GLY A1104     -46.042  84.219 -82.673  1.00 14.98           H  
ATOM   2417  HA3 GLY A1104     -45.108  83.669 -84.080  1.00 14.98           H  
ATOM   2418  N   LYS A1105     -44.657  86.069 -84.563  1.00 16.08           N  
ATOM   2419  CA  LYS A1105     -44.325  87.438 -84.926  1.00 16.56           C  
ATOM   2420  C   LYS A1105     -44.817  87.703 -86.360  1.00 16.59           C  
ATOM   2421  O   LYS A1105     -44.101  87.534 -87.357  1.00 15.56           O  
ATOM   2422  CB  LYS A1105     -42.832  87.679 -84.688  1.00 17.26           C  
ATOM   2423  CG  LYS A1105     -42.472  89.164 -84.716  1.00 19.66           C  
ATOM   2424  CD  LYS A1105     -41.268  89.478 -83.826  1.00 24.83           C  
ATOM   2425  CE  LYS A1105     -40.727  90.889 -83.996  1.00 27.30           C  
ATOM   2426  NZ  LYS A1105     -41.785  91.885 -83.721  1.00 30.86           N1+
ATOM   2427  H   LYS A1105     -43.903  85.397 -84.545  1.00 16.08           H  
ATOM   2428  HA  LYS A1105     -44.898  88.106 -84.280  1.00 16.56           H  
ATOM   2429  HB2 LYS A1105     -42.564  87.262 -83.709  1.00 17.26           H  
ATOM   2430  HB3 LYS A1105     -42.226  87.138 -85.424  1.00 17.26           H  
ATOM   2431  HG2 LYS A1105     -42.247  89.446 -85.744  1.00 19.66           H  
ATOM   2432  HG3 LYS A1105     -43.327  89.767 -84.391  1.00 19.66           H  
ATOM   2433  HD2 LYS A1105     -40.462  88.762 -84.017  1.00 24.83           H  
ATOM   2434  HD3 LYS A1105     -41.557  89.349 -82.781  1.00 24.83           H  
ATOM   2435  HE2 LYS A1105     -40.363  91.076 -85.009  1.00 27.30           H  
ATOM   2436  HE3 LYS A1105     -39.919  91.083 -83.283  1.00 27.30           H  
ATOM   2437  HZ1 LYS A1105     -42.262  91.697 -82.812  1.00 30.86           H  
ATOM   2438  HZ2 LYS A1105     -41.412  92.836 -83.668  1.00 30.86           H  
ATOM   2439  HZ3 LYS A1105     -42.492  91.883 -84.471  1.00 30.86           H  
ATOM   2440  N   SER A1106     -46.084  88.098 -86.430  1.00 16.58           N  
ATOM   2441  CA  SER A1106     -46.826  88.269 -87.672  1.00 17.14           C  
ATOM   2442  C   SER A1106     -46.775  89.744 -88.093  1.00 17.61           C  
ATOM   2443  O   SER A1106     -46.892  90.657 -87.279  1.00 18.82           O  
ATOM   2444  CB  SER A1106     -48.303  87.877 -87.504  1.00 17.34           C  
ATOM   2445  OG  SER A1106     -48.843  87.317 -88.706  1.00 17.47           O  
ATOM   2446  H   SER A1106     -46.577  88.342 -85.583  1.00 16.58           H  
ATOM   2447  HA  SER A1106     -46.344  87.661 -88.438  1.00 17.14           H  
ATOM   2448  HB2 SER A1106     -48.929  88.731 -87.225  1.00 17.34           H  
ATOM   2449  HB3 SER A1106     -48.420  87.117 -86.724  1.00 17.34           H  
ATOM   2450  HG  SER A1106     -48.357  86.465 -88.811  1.00 17.47           H  
ATOM   2451  N   PHE A1107     -46.665  89.962 -89.385  1.00 17.58           N  
ATOM   2452  CA  PHE A1107     -46.830  91.276 -90.013  1.00 17.78           C  
ATOM   2453  C   PHE A1107     -48.333  91.410 -90.363  1.00 17.72           C  
ATOM   2454  O   PHE A1107     -48.995  90.431 -90.705  1.00 16.41           O  
ATOM   2455  CB  PHE A1107     -45.967  91.380 -91.273  1.00 17.75           C  
ATOM   2456  CG  PHE A1107     -45.888  92.785 -91.816  1.00 19.37           C  
ATOM   2457  CD1 PHE A1107     -45.057  93.725 -91.214  1.00 21.40           C  
ATOM   2458  CD2 PHE A1107     -46.671  93.164 -92.896  1.00 19.24           C  
ATOM   2459  CE1 PHE A1107     -45.004  95.024 -91.677  1.00 22.01           C  
ATOM   2460  CE2 PHE A1107     -46.604  94.458 -93.379  1.00 21.55           C  
ATOM   2461  CZ  PHE A1107     -45.775  95.390 -92.766  1.00 21.83           C  
ATOM   2462  H   PHE A1107     -46.498  89.183 -90.006  1.00 17.58           H  
ATOM   2463  HA  PHE A1107     -46.562  92.049 -89.284  1.00 17.78           H  
ATOM   2464  HB2 PHE A1107     -44.947  91.033 -91.055  1.00 17.75           H  
ATOM   2465  HB3 PHE A1107     -46.343  90.703 -92.050  1.00 17.75           H  
ATOM   2466  HD1 PHE A1107     -44.446  93.434 -90.372  1.00 21.40           H  
ATOM   2467  HD2 PHE A1107     -47.333  92.449 -93.360  1.00 19.24           H  
ATOM   2468  HE1 PHE A1107     -44.365  95.748 -91.193  1.00 22.01           H  
ATOM   2469  HE2 PHE A1107     -47.197  94.744 -94.235  1.00 21.55           H  
ATOM   2470  HZ  PHE A1107     -45.732  96.402 -93.141  1.00 21.83           H  
ATOM   2471  N   LEU A1108     -48.850  92.626 -90.267  1.00 18.07           N  
ATOM   2472  CA  LEU A1108     -50.284  92.920 -90.392  1.00 18.55           C  
ATOM   2473  C   LEU A1108     -50.510  93.654 -91.735  1.00 19.18           C  
ATOM   2474  O   LEU A1108     -50.201  94.839 -91.863  1.00 18.77           O  
ATOM   2475  CB  LEU A1108     -50.715  93.768 -89.186  1.00 18.97           C  
ATOM   2476  CG  LEU A1108     -52.220  94.084 -89.120  1.00 21.08           C  
ATOM   2477  CD1 LEU A1108     -53.080  92.822 -89.088  1.00 22.56           C  
ATOM   2478  CD2 LEU A1108     -52.515  94.947 -87.891  1.00 22.60           C  
ATOM   2479  H   LEU A1108     -48.240  93.416 -90.112  1.00 18.07           H  
ATOM   2480  HA  LEU A1108     -50.834  91.976 -90.396  1.00 18.55           H  
ATOM   2481  HB2 LEU A1108     -50.420  93.245 -88.265  1.00 18.97           H  
ATOM   2482  HB3 LEU A1108     -50.155  94.713 -89.184  1.00 18.97           H  
ATOM   2483  HG  LEU A1108     -52.493  94.667 -90.006  1.00 21.08           H  
ATOM   2484 HD11 LEU A1108     -53.039  92.298 -90.048  1.00 22.56           H  
ATOM   2485 HD12 LEU A1108     -52.748  92.133 -88.304  1.00 22.56           H  
ATOM   2486 HD13 LEU A1108     -54.131  93.062 -88.899  1.00 22.56           H  
ATOM   2487 HD21 LEU A1108     -52.272  94.416 -86.964  1.00 22.60           H  
ATOM   2488 HD22 LEU A1108     -51.931  95.873 -87.916  1.00 22.60           H  
ATOM   2489 HD23 LEU A1108     -53.574  95.224 -87.854  1.00 22.60           H  
ATOM   2490  N   GLN A1109     -50.902  92.875 -92.737  1.00 19.52           N  
ATOM   2491  CA  GLN A1109     -51.083  93.335 -94.116  1.00 20.36           C  
ATOM   2492  C   GLN A1109     -52.589  93.589 -94.352  1.00 20.63           C  
ATOM   2493  O   GLN A1109     -53.372  92.693 -94.632  1.00 21.01           O  
ATOM   2494  CB  GLN A1109     -50.512  92.271 -95.067  1.00 20.24           C  
ATOM   2495  CG  GLN A1109     -50.687  92.534 -96.563  1.00 21.89           C  
ATOM   2496  CD  GLN A1109     -49.771  93.596 -97.131  1.00 21.33           C  
ATOM   2497  NE2 GLN A1109     -49.639  93.688 -98.343  1.00 23.79           N  
ATOM   2498  OE1 GLN A1109     -49.152  94.408 -96.280  1.00 19.65           O  
ATOM   2499  H   GLN A1109     -51.062  91.897 -92.547  1.00 19.52           H  
ATOM   2500  HA  GLN A1109     -50.543  94.279 -94.244  1.00 20.36           H  
ATOM   2501  HB2 GLN A1109     -49.445  92.138 -94.846  1.00 20.24           H  
ATOM   2502  HB3 GLN A1109     -50.982  91.306 -94.847  1.00 20.24           H  
ATOM   2503  HG2 GLN A1109     -51.720  92.796 -96.807  1.00 21.89           H  
ATOM   2504  HG3 GLN A1109     -50.453  91.602 -97.091  1.00 21.89           H  
ATOM   2505 HE21 GLN A1109     -49.040  94.402 -98.733  1.00 23.79           H  
ATOM   2506 HE22 GLN A1109     -50.128  93.050 -98.954  1.00 23.79           H  
ATOM   2507  N   PHE A1110     -52.989  94.842 -94.187  1.00 21.43           N  
ATOM   2508  CA  PHE A1110     -54.326  95.331 -94.568  1.00 22.21           C  
ATOM   2509  C   PHE A1110     -54.163  95.843 -96.011  1.00 23.53           C  
ATOM   2510  O   PHE A1110     -53.773  96.990 -96.224  1.00 23.08           O  
ATOM   2511  CB  PHE A1110     -54.805  96.500 -93.688  1.00 22.33           C  
ATOM   2512  CG  PHE A1110     -55.740  96.097 -92.570  1.00 20.49           C  
ATOM   2513  CD1 PHE A1110     -57.081  96.345 -92.666  1.00 20.41           C  
ATOM   2514  CD2 PHE A1110     -55.254  95.526 -91.423  1.00 19.99           C  
ATOM   2515  CE1 PHE A1110     -57.931  96.038 -91.646  1.00 19.89           C  
ATOM   2516  CE2 PHE A1110     -56.101  95.220 -90.381  1.00 21.24           C  
ATOM   2517  CZ  PHE A1110     -57.444  95.459 -90.502  1.00 21.35           C  
ATOM   2518  H   PHE A1110     -52.342  95.528 -93.825  1.00 21.43           H  
ATOM   2519  HA  PHE A1110     -55.043  94.507 -94.565  1.00 22.21           H  
ATOM   2520  HB2 PHE A1110     -53.953  97.041 -93.254  1.00 22.33           H  
ATOM   2521  HB3 PHE A1110     -55.332  97.247 -94.298  1.00 22.33           H  
ATOM   2522  HD1 PHE A1110     -57.474  96.793 -93.567  1.00 20.41           H  
ATOM   2523  HD2 PHE A1110     -54.199  95.314 -91.336  1.00 19.99           H  
ATOM   2524  HE1 PHE A1110     -58.986  96.250 -91.738  1.00 19.89           H  
ATOM   2525  HE2 PHE A1110     -55.707  94.792 -89.470  1.00 21.24           H  
ATOM   2526  HZ  PHE A1110     -58.116  95.193 -89.700  1.00 21.35           H  
ATOM   2527  N   SER A1111     -54.345  94.950 -96.962  1.00 25.22           N  
ATOM   2528  CA  SER A1111     -54.135  95.240 -98.390  1.00 27.46           C  
ATOM   2529  C   SER A1111     -54.192  93.924 -99.183  1.00 28.76           C  
ATOM   2530  O   SER A1111     -53.303  93.096 -99.022  1.00 29.15           O  
ATOM   2531  CB  SER A1111     -52.739  95.848 -98.672  1.00 28.06           C  
ATOM   2532  OG  SER A1111     -52.737  97.276 -98.600  1.00 29.32           O  
ATOM   2533  H   SER A1111     -54.677  94.027 -96.723  1.00 25.22           H  
ATOM   2534  HA  SER A1111     -54.909  95.941 -98.707  1.00 27.46           H  
ATOM   2535  HB2 SER A1111     -52.393  95.590 -99.675  1.00 28.06           H  
ATOM   2536  HB3 SER A1111     -51.991  95.476 -97.964  1.00 28.06           H  
ATOM   2537  HG  SER A1111     -53.130  97.490 -97.723  1.00 29.32           H  
ATOM   2538  N   ALA A1112     -55.181  93.792-100.056  1.00 30.50           N  
ATOM   2539  CA  ALA A1112     -55.347  92.624-100.937  1.00 31.56           C  
ATOM   2540  C   ALA A1112     -54.303  92.622-102.092  1.00 32.65           C  
ATOM   2541  O   ALA A1112     -54.594  92.563-103.288  1.00 33.11           O  
ATOM   2542  CB  ALA A1112     -56.765  92.546-101.488  1.00 31.54           C  
ATOM   2543  H   ALA A1112     -55.860  94.534-100.148  1.00 30.50           H  
ATOM   2544  HA  ALA A1112     -55.153  91.728-100.336  1.00 31.56           H  
ATOM   2545  HB1 ALA A1112     -57.005  93.427-102.094  1.00 31.54           H  
ATOM   2546  HB2 ALA A1112     -56.890  91.662-102.122  1.00 31.54           H  
ATOM   2547  HB3 ALA A1112     -57.498  92.485-100.678  1.00 31.54           H  
ATOM   2548  N   MET A1113     -53.038  92.676-101.685  1.00 33.68           N  
ATOM   2549  CA  MET A1113     -51.863  92.718-102.548  1.00 34.88           C  
ATOM   2550  C   MET A1113     -50.833  91.788-101.771  1.00 34.64           C  
ATOM   2551  O   MET A1113     -50.384  92.101-100.658  1.00 34.60           O  
ATOM   2552  CB  MET A1113     -51.345  94.173-102.557  1.00 35.49           C  
ATOM   2553  CG  MET A1113     -52.122  95.093-103.508  1.00 37.93           C  
ATOM   2554  SD  MET A1113     -53.472  96.022-102.714  1.00 45.42           S  
ATOM   2555  CE  MET A1113     -52.526  97.404-102.030  1.00 41.41           C  
ATOM   2556  H   MET A1113     -52.840  92.763-100.709  1.00 33.68           H  
ATOM   2557  HA  MET A1113     -52.075  92.303-103.533  1.00 34.88           H  
ATOM   2558  HB2 MET A1113     -50.291  94.179-102.852  1.00 35.49           H  
ATOM   2559  HB3 MET A1113     -51.332  94.584-101.540  1.00 35.49           H  
ATOM   2560  HG2 MET A1113     -52.552  94.519-104.336  1.00 37.93           H  
ATOM   2561  HG3 MET A1113     -51.436  95.820-103.957  1.00 37.93           H  
ATOM   2562  HE1 MET A1113     -51.699  97.048-101.412  1.00 41.41           H  
ATOM   2563  HE2 MET A1113     -52.131  98.024-102.840  1.00 41.41           H  
ATOM   2564  HE3 MET A1113     -53.185  98.021-101.414  1.00 41.41           H  
ATOM   2565  N   DLY A1114     -49.956  92.733-104.878  1.00  0.00           N  
ATOM   2566  CA  DLY A1114     -49.156  91.603-105.185  1.00  0.00           C  
ATOM   2567  C   DLY A1114     -47.917  92.237-105.965  1.00  0.00           C  
ATOM   2568  O   DLY A1114     -47.337  91.705-107.110  1.00  0.00           O  
ATOM   2569  CB  DLY A1114     -49.876  90.605-106.093  1.00  0.00           C  
ATOM   2570  CG  DLY A1114     -50.885  89.742-105.337  1.00  0.00           C  
ATOM   2571  CD  DLY A1114     -51.537  88.651-106.196  1.00  0.00           C  
ATOM   2572  CE  DLY A1114     -50.528  87.734-106.896  1.00  0.00           C  
ATOM   2573  NZ  DLY A1114     -51.155  86.495-107.344  1.00  0.00           N  
ATOM   2574  H   DLY A1114     -50.487  93.586-104.781  1.00  0.00           H  
ATOM   2575  HA  DLY A1114     -48.856  91.184-104.238  1.00  0.00           H  
ATOM   2576  HB2 DLY A1114     -49.128  89.957-106.562  1.00  0.00           H  
ATOM   2577  HB3 DLY A1114     -50.385  91.130-106.912  1.00  0.00           H  
ATOM   2578  HG2 DLY A1114     -51.677  90.376-104.922  1.00  0.00           H  
ATOM   2579  HG3 DLY A1114     -50.389  89.262-104.485  1.00  0.00           H  
ATOM   2580  HD2 DLY A1114     -52.188  89.115-106.947  1.00  0.00           H  
ATOM   2581  HD3 DLY A1114     -52.190  88.061-105.541  1.00  0.00           H  
ATOM   2582  HE2 DLY A1114     -49.700  87.485-106.223  1.00  0.00           H  
ATOM   2583  HE3 DLY A1114     -50.103  88.243-107.767  1.00  0.00           H  
ATOM   2584  HZ1 DLY A1114     -52.072  86.694-107.739  1.00  0.00           H  
ATOM   2585  HZ2 DLY A1114     -51.330  85.926-106.504  1.00  0.00           H  
ATOM   2586  N   MET A1115     -47.494  89.422-104.194  1.00  0.00           N  
ATOM   2587  CA  MET A1115     -46.430  89.745-103.298  1.00  0.00           C  
ATOM   2588  C   MET A1115     -45.143  89.181-104.059  1.00  0.00           C  
ATOM   2589  O   MET A1115     -45.024  87.779-104.372  1.00  0.00           O  
ATOM   2590  CB  MET A1115     -46.229  91.224-103.004  1.00  0.00           C  
ATOM   2591  CG  MET A1115     -47.192  91.715-101.927  1.00  0.00           C  
ATOM   2592  SD  MET A1115     -47.273  93.536-101.891  1.00  0.00           S  
ATOM   2593  CE  MET A1115     -45.720  93.886-101.029  1.00  0.00           C  
ATOM   2594  H   MET A1115     -48.172  88.923-104.753  1.00  0.00           H  
ATOM   2595  HA  MET A1115     -46.607  89.157-102.409  1.00  0.00           H  
ATOM   2596  HB2 MET A1115     -45.200  91.395-102.668  1.00  0.00           H  
ATOM   2597  HB3 MET A1115     -46.339  91.800-103.927  1.00  0.00           H  
ATOM   2598  HG2 MET A1115     -48.199  91.349-102.130  1.00  0.00           H  
ATOM   2599  HG3 MET A1115     -46.915  91.341-100.936  1.00  0.00           H  
ATOM   2600  HE1 MET A1115     -45.693  93.375-100.063  1.00  0.00           H  
ATOM   2601  HE2 MET A1115     -44.867  93.576-101.638  1.00  0.00           H  
ATOM   2602  HE3 MET A1115     -45.643  94.962-100.853  1.00  0.00           H  
ATOM   2603  N   ALA A1116     -45.160  89.197-100.738  1.00 51.73           N  
ATOM   2604  CA  ALA A1116     -43.723  89.296-100.784  1.00 51.81           C  
ATOM   2605  C   ALA A1116     -43.058  88.049-100.134  1.00 51.90           C  
ATOM   2606  O   ALA A1116     -42.928  86.996-100.776  1.00 51.70           O  
ATOM   2607  CB  ALA A1116     -43.249  90.638-100.242  1.00 51.89           C  
ATOM   2608  H   ALA A1116     -45.736  89.017 -99.940  1.00 51.73           H  
ATOM   2609  HA  ALA A1116     -43.445  89.255-101.843  1.00 51.81           H  
ATOM   2610  HB1 ALA A1116     -43.587  91.455-100.888  1.00 51.89           H  
ATOM   2611  HB2 ALA A1116     -43.650  90.838 -99.242  1.00 51.89           H  
ATOM   2612  HB3 ALA A1116     -42.156  90.680-100.190  1.00 51.89           H  
ATOM   2613  N   HIS A1117     -42.695  88.179 -98.852  1.00 51.81           N  
ATOM   2614  CA  HIS A1117     -42.055  87.145 -98.033  1.00 51.93           C  
ATOM   2615  C   HIS A1117     -42.026  87.683 -96.588  1.00 50.92           C  
ATOM   2616  O   HIS A1117     -42.456  88.808 -96.340  1.00 50.67           O  
ATOM   2617  CB  HIS A1117     -40.632  86.810 -98.527  1.00 52.53           C  
ATOM   2618  CG  HIS A1117     -40.501  85.364 -98.886  1.00 54.75           C  
ATOM   2619  CD2 HIS A1117     -39.773  84.334 -98.326  1.00 56.81           C  
ATOM   2620  ND1 HIS A1117     -41.176  84.822 -99.932  1.00 56.73           N  
ATOM   2621  NE2 HIS A1117     -39.998  83.219 -99.002  1.00 57.69           N  
ATOM   2622  CE1 HIS A1117     -40.843  83.488 -99.983  1.00 57.63           C  
ATOM   2623  H   HIS A1117     -42.876  89.055 -98.382  1.00 51.81           H  
ATOM   2624  HA  HIS A1117     -42.713  86.274 -98.060  1.00 51.93           H  
ATOM   2625  HB2 HIS A1117     -39.874  87.057 -97.774  1.00 52.53           H  
ATOM   2626  HB3 HIS A1117     -40.372  87.405 -99.412  1.00 52.53           H  
ATOM   2627  HD1 HIS A1117     -41.848  85.341-100.599  1.00 56.73           H  
ATOM   2628  HD2 HIS A1117     -39.121  84.424 -97.469  1.00 56.81           H  
ATOM   2629  HE1 HIS A1117     -41.212  82.776-100.706  1.00 57.63           H  
ATOM   2630  N   SER A1118     -41.481  86.893 -95.667  1.00 50.10           N  
ATOM   2631  CA  SER A1118     -41.384  87.293 -94.262  1.00 49.30           C  
ATOM   2632  C   SER A1118     -40.421  88.499 -94.158  1.00 48.31           C  
ATOM   2633  O   SER A1118     -39.276  88.406 -94.630  1.00 48.37           O  
ATOM   2634  CB  SER A1118     -40.798  86.191 -93.357  1.00 49.44           C  
ATOM   2635  OG  SER A1118     -41.639  85.983 -92.217  1.00 49.52           O  
ATOM   2636  H   SER A1118     -41.124  85.992 -95.949  1.00 50.10           H  
ATOM   2637  HA  SER A1118     -42.395  87.546 -93.933  1.00 49.30           H  
ATOM   2638  HB2 SER A1118     -39.797  86.443 -92.988  1.00 49.44           H  
ATOM   2639  HB3 SER A1118     -40.722  85.234 -93.880  1.00 49.44           H  
ATOM   2640  HG  SER A1118     -41.033  85.797 -91.466  1.00 49.52           H  
ATOM   2641  N   PRO A1119     -40.867  89.605 -93.518  1.00 46.90           N  
ATOM   2642  CA  PRO A1119     -39.935  90.671 -93.154  1.00 45.60           C  
ATOM   2643  C   PRO A1119     -38.879  90.198 -92.116  1.00 43.96           C  
ATOM   2644  O   PRO A1119     -39.078  89.174 -91.448  1.00 43.82           O  
ATOM   2645  CB  PRO A1119     -40.818  91.760 -92.535  1.00 45.60           C  
ATOM   2646  CG  PRO A1119     -42.211  91.461 -93.070  1.00 46.66           C  
ATOM   2647  CD  PRO A1119     -42.236  89.947 -93.172  1.00 47.11           C  
ATOM   2648  HA  PRO A1119     -39.451  91.005 -94.076  1.00 45.60           H  
ATOM   2649  HB2 PRO A1119     -40.821  91.697 -91.440  1.00 45.60           H  
ATOM   2650  HB3 PRO A1119     -40.484  92.767 -92.804  1.00 45.60           H  
ATOM   2651  HG2 PRO A1119     -42.324  91.906 -94.066  1.00 46.66           H  
ATOM   2652  HG3 PRO A1119     -43.002  91.854 -92.429  1.00 46.66           H  
ATOM   2653  HD2 PRO A1119     -42.950  89.607 -93.924  1.00 47.11           H  
ATOM   2654  HD3 PRO A1119     -42.478  89.477 -92.215  1.00 47.11           H  
ATOM   2655  N   PRO A1120     -37.802  90.992 -91.945  1.00 41.92           N  
ATOM   2656  CA  PRO A1120     -36.735  90.591 -91.029  1.00 40.25           C  
ATOM   2657  C   PRO A1120     -37.262  90.426 -89.588  1.00 38.19           C  
ATOM   2658  O   PRO A1120     -37.920  91.309 -89.031  1.00 38.23           O  
ATOM   2659  CB  PRO A1120     -35.714  91.732 -91.093  1.00 40.75           C  
ATOM   2660  CG  PRO A1120     -35.979  92.377 -92.446  1.00 41.46           C  
ATOM   2661  CD  PRO A1120     -37.486  92.253 -92.597  1.00 42.32           C  
ATOM   2662  HA  PRO A1120     -36.306  89.655 -91.405  1.00 40.25           H  
ATOM   2663  HB2 PRO A1120     -35.876  92.467 -90.295  1.00 40.75           H  
ATOM   2664  HB3 PRO A1120     -34.686  91.368 -91.000  1.00 40.75           H  
ATOM   2665  HG2 PRO A1120     -35.474  91.802 -93.233  1.00 41.46           H  
ATOM   2666  HG3 PRO A1120     -35.632  93.412 -92.502  1.00 41.46           H  
ATOM   2667  HD2 PRO A1120     -37.797  92.271 -93.643  1.00 42.32           H  
ATOM   2668  HD3 PRO A1120     -38.007  93.048 -92.053  1.00 42.32           H  
ATOM   2669  N   GLY A1121     -36.987  89.254 -89.028  1.00 35.49           N  
ATOM   2670  CA  GLY A1121     -37.370  88.935 -87.667  1.00 33.83           C  
ATOM   2671  C   GLY A1121     -38.873  88.729 -87.470  1.00 32.16           C  
ATOM   2672  O   GLY A1121     -39.377  88.842 -86.349  1.00 32.28           O  
ATOM   2673  H   GLY A1121     -36.470  88.567 -89.558  1.00 35.49           H  
ATOM   2674  HA2 GLY A1121     -36.855  88.013 -87.381  1.00 33.83           H  
ATOM   2675  HA3 GLY A1121     -37.044  89.751 -87.013  1.00 33.83           H  
ATOM   2676  N   HIS A1122     -39.587  88.410 -88.558  1.00 29.46           N  
ATOM   2677  CA  HIS A1122     -41.013  88.080 -88.527  1.00 27.46           C  
ATOM   2678  C   HIS A1122     -41.228  86.651 -89.080  1.00 24.80           C  
ATOM   2679  O   HIS A1122     -40.425  86.096 -89.820  1.00 24.03           O  
ATOM   2680  CB  HIS A1122     -41.846  89.139 -89.268  1.00 27.81           C  
ATOM   2681  CG  HIS A1122     -41.917  90.436 -88.508  1.00 32.09           C  
ATOM   2682  ND1 HIS A1122     -40.831  91.282 -88.385  1.00 34.53           N  
ATOM   2683  CD2 HIS A1122     -42.914  90.998 -87.775  1.00 34.08           C  
ATOM   2684  CE1 HIS A1122     -41.159  92.303 -87.608  1.00 34.42           C  
ATOM   2685  NE2 HIS A1122     -42.412  92.151 -87.221  1.00 34.07           N  
ATOM   2686  H   HIS A1122     -39.140  88.438 -89.463  1.00 29.46           H  
ATOM   2687  HA  HIS A1122     -41.328  88.051 -87.478  1.00 27.46           H  
ATOM   2688  HB2 HIS A1122     -42.865  88.771 -89.442  1.00 27.81           H  
ATOM   2689  HB3 HIS A1122     -41.414  89.328 -90.255  1.00 27.81           H  
ATOM   2690  HD1 HIS A1122     -39.867  91.134 -88.849  1.00 34.53           H  
ATOM   2691  HD2 HIS A1122     -43.915  90.611 -87.650  1.00 34.08           H  
ATOM   2692  HE1 HIS A1122     -40.510  93.123 -87.336  1.00 34.42           H  
ATOM   2693  N   HIS A1123     -42.318  86.033 -88.620  1.00 22.06           N  
ATOM   2694  CA  HIS A1123     -42.637  84.615 -88.852  1.00 19.77           C  
ATOM   2695  C   HIS A1123     -43.738  84.390 -89.903  1.00 18.11           C  
ATOM   2696  O   HIS A1123     -43.903  83.261 -90.406  1.00 16.86           O  
ATOM   2697  CB  HIS A1123     -43.173  83.953 -87.569  1.00 19.58           C  
ATOM   2698  CG  HIS A1123     -42.260  83.974 -86.399  1.00 18.71           C  
ATOM   2699  ND1 HIS A1123     -42.713  83.634 -85.143  1.00 17.24           N  
ATOM   2700  CD2 HIS A1123     -40.940  84.250 -86.269  1.00 18.60           C  
ATOM   2701  CE1 HIS A1123     -41.714  83.731 -84.284  1.00 20.20           C  
ATOM   2702  NE2 HIS A1123     -40.629  84.116 -84.940  1.00 19.87           N  
ATOM   2703  H   HIS A1123     -42.955  86.546 -88.028  1.00 22.06           H  
ATOM   2704  HA  HIS A1123     -41.736  84.101 -89.206  1.00 19.77           H  
ATOM   2705  HB2 HIS A1123     -43.434  82.906 -87.773  1.00 19.58           H  
ATOM   2706  HB3 HIS A1123     -44.106  84.449 -87.271  1.00 19.58           H  
ATOM   2707  HD2 HIS A1123     -40.261  84.525 -87.062  1.00 18.60           H  
ATOM   2708  HE2 HIS A1123     -39.722  84.283 -84.529  1.00 19.87           H  
ATOM   2709  HE1 HIS A1123     -41.771  83.530 -83.225  1.00 20.20           H  
ATOM   2710  N   SER A1124     -44.593  85.393 -90.058  1.00 16.61           N  
ATOM   2711  CA  SER A1124     -45.864  85.245 -90.751  1.00 16.26           C  
ATOM   2712  C   SER A1124     -46.400  86.593 -91.266  1.00 16.15           C  
ATOM   2713  O   SER A1124     -45.943  87.676 -90.855  1.00 16.02           O  
ATOM   2714  CB  SER A1124     -46.901  84.557 -89.842  1.00 16.01           C  
ATOM   2715  OG  SER A1124     -47.106  85.266 -88.615  1.00 16.72           O  
ATOM   2716  H   SER A1124     -44.353  86.295 -89.673  1.00 16.61           H  
ATOM   2717  HA  SER A1124     -45.684  84.618 -91.629  1.00 16.26           H  
ATOM   2718  HB2 SER A1124     -46.576  83.542 -89.591  1.00 16.01           H  
ATOM   2719  HB3 SER A1124     -47.879  84.490 -90.324  1.00 16.01           H  
ATOM   2720  HG  SER A1124     -46.674  84.736 -87.903  1.00 16.72           H  
ATOM   2721  N   VAL A1125     -47.384  86.507 -92.145  1.00 15.86           N  
ATOM   2722  CA  VAL A1125     -48.144  87.650 -92.644  1.00 15.69           C  
ATOM   2723  C   VAL A1125     -49.617  87.302 -92.321  1.00 15.79           C  
ATOM   2724  O   VAL A1125     -50.124  86.253 -92.715  1.00 16.29           O  
ATOM   2725  CB  VAL A1125     -47.924  87.881 -94.153  1.00 15.29           C  
ATOM   2726  CG1 VAL A1125     -48.879  88.943 -94.708  1.00 15.08           C  
ATOM   2727  CG2 VAL A1125     -46.482  88.316 -94.441  1.00 14.67           C  
ATOM   2728  H   VAL A1125     -47.670  85.601 -92.487  1.00 15.86           H  
ATOM   2729  HA  VAL A1125     -47.845  88.547 -92.093  1.00 15.69           H  
ATOM   2730  HB  VAL A1125     -48.111  86.948 -94.694  1.00 15.29           H  
ATOM   2731 HG11 VAL A1125     -49.920  88.609 -94.659  1.00 15.08           H  
ATOM   2732 HG12 VAL A1125     -48.792  89.878 -94.145  1.00 15.08           H  
ATOM   2733 HG13 VAL A1125     -48.658  89.157 -95.759  1.00 15.08           H  
ATOM   2734 HG21 VAL A1125     -46.264  89.290 -93.993  1.00 14.67           H  
ATOM   2735 HG22 VAL A1125     -45.758  87.599 -94.047  1.00 14.67           H  
ATOM   2736 HG23 VAL A1125     -46.313  88.398 -95.520  1.00 14.67           H  
ATOM   2737  N   THR A1126     -50.228  88.200 -91.526  1.00 15.71           N  
ATOM   2738  CA  THR A1126     -51.667  88.240 -91.266  1.00 15.50           C  
ATOM   2739  C   THR A1126     -52.220  89.111 -92.399  1.00 15.91           C  
ATOM   2740  O   THR A1126     -51.994  90.313 -92.447  1.00 16.48           O  
ATOM   2741  CB  THR A1126     -51.958  88.865 -89.889  1.00 15.60           C  
ATOM   2742  OG1 THR A1126     -51.539  87.972 -88.845  1.00 13.95           O  
ATOM   2743  CG2 THR A1126     -53.437  89.174 -89.680  1.00 15.32           C  
ATOM   2744  H   THR A1126     -49.654  88.897 -91.074  1.00 15.71           H  
ATOM   2745  HA  THR A1126     -52.059  87.221 -91.328  1.00 15.50           H  
ATOM   2746  HB  THR A1126     -51.394  89.793 -89.749  1.00 15.60           H  
ATOM   2747 HG21 THR A1126     -53.765  90.011 -90.302  1.00 15.32           H  
ATOM   2748 HG22 THR A1126     -54.063  88.316 -89.933  1.00 15.32           H  
ATOM   2749 HG23 THR A1126     -53.636  89.424 -88.632  1.00 15.32           H  
ATOM   2750  HG1 THR A1126     -50.584  87.784 -88.993  1.00 13.95           H  
ATOM   2751  N   GLY A1127     -52.840  88.464 -93.370  1.00 16.83           N  
ATOM   2752  CA  GLY A1127     -53.314  89.051 -94.598  1.00 17.17           C  
ATOM   2753  C   GLY A1127     -54.814  89.311 -94.495  1.00 17.49           C  
ATOM   2754  O   GLY A1127     -55.634  88.409 -94.521  1.00 17.34           O  
ATOM   2755  H   GLY A1127     -53.021  87.477 -93.248  1.00 16.83           H  
ATOM   2756  HA2 GLY A1127     -52.766  89.967 -94.824  1.00 17.17           H  
ATOM   2757  HA3 GLY A1127     -53.134  88.334 -95.401  1.00 17.17           H  
ATOM   2758  N   ARG A1128     -55.148  90.595 -94.413  1.00 18.67           N  
ATOM   2759  CA  ARG A1128     -56.513  91.044 -94.221  1.00 18.98           C  
ATOM   2760  C   ARG A1128     -56.917  91.605 -95.606  1.00 19.46           C  
ATOM   2761  O   ARG A1128     -56.344  92.603 -96.028  1.00 19.33           O  
ATOM   2762  CB  ARG A1128     -56.577  92.109 -93.110  1.00 19.36           C  
ATOM   2763  CG  ARG A1128     -57.917  92.120 -92.366  1.00 20.82           C  
ATOM   2764  CD  ARG A1128     -59.084  92.620 -93.213  1.00 23.63           C  
ATOM   2765  NE  ARG A1128     -60.360  92.268 -92.568  1.00 26.32           N  
ATOM   2766  CZ  ARG A1128     -61.392  91.691 -93.178  1.00 25.61           C  
ATOM   2767  NH1 ARG A1128     -61.470  91.682 -94.492  1.00 25.24           N  
ATOM   2768  NH2 ARG A1128     -62.353  91.112 -92.465  1.00 25.94           N1+
ATOM   2769  H   ARG A1128     -54.450  91.301 -94.598  1.00 18.67           H  
ATOM   2770  HA  ARG A1128     -57.136  90.195 -93.932  1.00 18.98           H  
ATOM   2771  HB2 ARG A1128     -55.795  91.902 -92.367  1.00 19.36           H  
ATOM   2772  HB3 ARG A1128     -56.377  93.109 -93.503  1.00 19.36           H  
ATOM   2773  HG2 ARG A1128     -57.834  92.743 -91.470  1.00 20.82           H  
ATOM   2774  HG3 ARG A1128     -58.133  91.107 -92.002  1.00 20.82           H  
ATOM   2775  HD2 ARG A1128     -59.033  92.125 -94.174  1.00 23.63           H  
ATOM   2776  HD3 ARG A1128     -59.048  93.703 -93.355  1.00 23.63           H  
ATOM   2777  HE  ARG A1128     -60.343  92.244 -91.558  1.00 26.32           H  
ATOM   2778 HH11 ARG A1128     -60.745  92.119 -95.044  1.00 25.24           H  
ATOM   2779 HH12 ARG A1128     -62.253  91.238 -94.949  1.00 25.24           H  
ATOM   2780 HH21 ARG A1128     -62.302  91.108 -91.457  1.00 25.94           H  
ATOM   2781 HH22 ARG A1128     -63.136  90.676 -92.932  1.00 25.94           H  
ATOM   2782  N   PRO A1129     -57.865  90.962 -96.293  1.00 20.21           N  
ATOM   2783  CA  PRO A1129     -58.390  91.535 -97.534  1.00 21.12           C  
ATOM   2784  C   PRO A1129     -59.112  92.864 -97.221  1.00 21.51           C  
ATOM   2785  O   PRO A1129     -59.925  92.965 -96.299  1.00 21.46           O  
ATOM   2786  CB  PRO A1129     -59.386  90.500 -98.059  1.00 21.73           C  
ATOM   2787  CG  PRO A1129     -58.981  89.205 -97.374  1.00 21.49           C  
ATOM   2788  CD  PRO A1129     -58.483  89.670 -96.018  1.00 20.47           C  
ATOM   2789  HA  PRO A1129     -57.554  91.682 -98.226  1.00 21.12           H  
ATOM   2790  HB2 PRO A1129     -60.412  90.754 -97.779  1.00 21.73           H  
ATOM   2791  HB3 PRO A1129     -59.352  90.418 -99.150  1.00 21.73           H  
ATOM   2792  HG2 PRO A1129     -58.167  88.731 -97.935  1.00 21.49           H  
ATOM   2793  HG3 PRO A1129     -59.798  88.484 -97.299  1.00 21.49           H  
ATOM   2794  HD2 PRO A1129     -57.775  88.962 -95.592  1.00 20.47           H  
ATOM   2795  HD3 PRO A1129     -59.308  89.833 -95.317  1.00 20.47           H  
ATOM   2796  N   SER A1130     -58.724  93.888 -97.985  1.00 21.84           N  
ATOM   2797  CA  SER A1130     -59.038  95.308 -97.879  1.00 22.60           C  
ATOM   2798  C   SER A1130     -60.388  95.669 -98.546  1.00 23.16           C  
ATOM   2799  O   SER A1130     -61.419  95.887 -97.896  1.00 24.05           O  
ATOM   2800  CB  SER A1130     -57.834  96.099 -98.526  1.00 22.86           C  
ATOM   2801  OG  SER A1130     -57.490  95.505 -99.678  1.00 22.49           O1-
ATOM   2802  H   SER A1130     -58.065  93.717 -98.731  1.00 21.84           H  
ATOM   2803  HA  SER A1130     -59.122  95.571 -96.817  1.00 22.60           H  
ATOM   2804  HB2 SER A1130     -57.075  96.130 -97.728  1.00 22.86           H  
ATOM   2805  HB3 SER A1130     -58.155  97.153 -98.555  1.00 22.86           H  
ATOM   2806  N   VAL A1131     -60.353  95.719 -99.880  1.00 23.19           N  
ATOM   2807  CA  VAL A1131     -61.537  96.035-100.688  1.00 23.12           C  
ATOM   2808  C   VAL A1131     -62.595  94.922-100.501  1.00 22.74           C  
ATOM   2809  O   VAL A1131     -63.803  95.158-100.577  1.00 22.53           O  
ATOM   2810  CB  VAL A1131     -61.159  96.214-102.178  1.00 23.30           C  
ATOM   2811  CG1 VAL A1131     -62.387  96.430-103.070  1.00 24.80           C  
ATOM   2812  CG2 VAL A1131     -60.206  97.403-102.367  1.00 23.26           C  
ATOM   2813  H   VAL A1131     -59.466  95.636-100.357  1.00 23.19           H  
ATOM   2814  HA  VAL A1131     -61.969  96.961-100.285  1.00 23.12           H  
ATOM   2815  HB  VAL A1131     -60.644  95.310-102.530  1.00 23.30           H  
ATOM   2816 HG11 VAL A1131     -63.022  95.540-103.098  1.00 24.80           H  
ATOM   2817 HG12 VAL A1131     -62.990  97.273-102.717  1.00 24.80           H  
ATOM   2818 HG13 VAL A1131     -62.087  96.639-104.103  1.00 24.80           H  
ATOM   2819 HG21 VAL A1131     -60.662  98.334-102.014  1.00 23.26           H  
ATOM   2820 HG22 VAL A1131     -59.266  97.261-101.826  1.00 23.26           H  
ATOM   2821 HG23 VAL A1131     -59.952  97.533-103.425  1.00 23.26           H  
ATOM   2822  N   ASN A1132     -62.114  93.693-100.319  1.00 22.24           N  
ATOM   2823  CA  ASN A1132     -62.995  92.550-100.045  1.00 21.68           C  
ATOM   2824  C   ASN A1132     -63.117  92.437 -98.502  1.00 21.33           C  
ATOM   2825  O   ASN A1132     -62.829  91.406 -97.891  1.00 21.23           O  
ATOM   2826  CB  ASN A1132     -62.455  91.272-100.670  1.00 21.75           C  
ATOM   2827  CG  ASN A1132     -63.485  90.162-100.630  1.00 22.06           C  
ATOM   2828  OD1 ASN A1132     -64.628  90.325-100.174  1.00 22.41           O  
ATOM   2829  ND2 ASN A1132     -63.074  89.012-101.122  1.00 21.72           N  
ATOM   2830  H   ASN A1132     -61.117  93.531-100.292  1.00 22.24           H  
ATOM   2831  HA  ASN A1132     -63.996  92.769-100.438  1.00 21.68           H  
ATOM   2832  HB2 ASN A1132     -61.545  90.933-100.164  1.00 21.75           H  
ATOM   2833  HB3 ASN A1132     -62.198  91.450-101.722  1.00 21.75           H  
ATOM   2834 HD21 ASN A1132     -62.134  88.925-101.483  1.00 21.72           H  
ATOM   2835 HD22 ASN A1132     -63.697  88.218-101.140  1.00 21.72           H  
ATOM   2836  N   GLY A1133     -63.624  93.521 -97.918  1.00 20.70           N  
ATOM   2837  CA  GLY A1133     -63.752  93.665 -96.481  1.00 19.66           C  
ATOM   2838  C   GLY A1133     -64.783  92.717 -95.863  1.00 18.81           C  
ATOM   2839  O   GLY A1133     -64.864  92.553 -94.648  1.00 19.37           O  
ATOM   2840  H   GLY A1133     -63.869  94.313 -98.496  1.00 20.70           H  
ATOM   2841  HA2 GLY A1133     -62.777  93.475 -96.026  1.00 19.66           H  
ATOM   2842  HA3 GLY A1133     -64.059  94.695 -96.274  1.00 19.66           H  
ATOM   2843  N   LEU A1134     -65.628  92.145 -96.706  1.00 17.13           N  
ATOM   2844  CA  LEU A1134     -66.624  91.154 -96.300  1.00 16.62           C  
ATOM   2845  C   LEU A1134     -65.980  89.776 -96.013  1.00 15.65           C  
ATOM   2846  O   LEU A1134     -66.614  88.904 -95.414  1.00 15.38           O  
ATOM   2847  CB  LEU A1134     -67.703  90.971 -97.380  1.00 16.23           C  
ATOM   2848  CG  LEU A1134     -68.502  92.245 -97.727  1.00 16.72           C  
ATOM   2849  CD1 LEU A1134     -69.489  91.945 -98.858  1.00 16.06           C  
ATOM   2850  CD2 LEU A1134     -69.255  92.807 -96.521  1.00 15.39           C  
ATOM   2851  H   LEU A1134     -65.622  92.407 -97.681  1.00 17.13           H  
ATOM   2852  HA  LEU A1134     -67.069  91.486 -95.354  1.00 16.62           H  
ATOM   2853  HB2 LEU A1134     -67.226  90.595 -98.296  1.00 16.23           H  
ATOM   2854  HB3 LEU A1134     -68.401  90.185 -97.063  1.00 16.23           H  
ATOM   2855  HG  LEU A1134     -67.812  93.016 -98.090  1.00 16.72           H  
ATOM   2856 HD11 LEU A1134     -68.968  91.554 -99.739  1.00 16.06           H  
ATOM   2857 HD12 LEU A1134     -70.235  91.207 -98.547  1.00 16.06           H  
ATOM   2858 HD13 LEU A1134     -70.020  92.854 -99.161  1.00 16.06           H  
ATOM   2859 HD21 LEU A1134     -69.912  92.052 -96.076  1.00 15.39           H  
ATOM   2860 HD22 LEU A1134     -68.565  93.159 -95.748  1.00 15.39           H  
ATOM   2861 HD23 LEU A1134     -69.874  93.662 -96.814  1.00 15.39           H  
ATOM   2862  N   ALA A1135     -64.737  89.592 -96.466  1.00 14.26           N  
ATOM   2863  CA  ALA A1135     -64.007  88.364 -96.218  1.00 13.95           C  
ATOM   2864  C   ALA A1135     -63.351  88.435 -94.826  1.00 14.00           C  
ATOM   2865  O   ALA A1135     -63.103  89.516 -94.297  1.00 13.12           O  
ATOM   2866  CB  ALA A1135     -62.968  88.090 -97.292  1.00 12.76           C  
ATOM   2867  H   ALA A1135     -64.259  90.355 -96.924  1.00 14.26           H  
ATOM   2868  HA  ALA A1135     -64.722  87.546 -96.196  1.00 13.95           H  
ATOM   2869  HB1 ALA A1135     -63.436  88.037 -98.280  1.00 12.76           H  
ATOM   2870  HB2 ALA A1135     -62.210  88.879 -97.319  1.00 12.76           H  
ATOM   2871  HB3 ALA A1135     -62.451  87.142 -97.110  1.00 12.76           H  
ATOM   2872  N   LEU A1136     -63.035  87.272 -94.280  1.00 14.32           N  
ATOM   2873  CA  LEU A1136     -62.241  87.133 -93.057  1.00 14.54           C  
ATOM   2874  C   LEU A1136     -60.748  87.087 -93.505  1.00 14.71           C  
ATOM   2875  O   LEU A1136     -60.455  87.251 -94.703  1.00 14.36           O  
ATOM   2876  CB  LEU A1136     -62.693  85.897 -92.272  1.00 15.07           C  
ATOM   2877  CG  LEU A1136     -64.197  85.849 -91.927  1.00 14.90           C  
ATOM   2878  CD1 LEU A1136     -64.510  84.562 -91.159  1.00 14.04           C  
ATOM   2879  CD2 LEU A1136     -64.644  87.060 -91.106  1.00 14.34           C  
ATOM   2880  H   LEU A1136     -63.299  86.412 -94.741  1.00 14.32           H  
ATOM   2881  HA  LEU A1136     -62.353  88.036 -92.446  1.00 14.54           H  
ATOM   2882  HB2 LEU A1136     -62.426  84.995 -92.838  1.00 15.07           H  
ATOM   2883  HB3 LEU A1136     -62.137  85.843 -91.336  1.00 15.07           H  
ATOM   2884  HG  LEU A1136     -64.782  85.832 -92.853  1.00 14.90           H  
ATOM   2885 HD11 LEU A1136     -64.192  83.679 -91.724  1.00 14.04           H  
ATOM   2886 HD12 LEU A1136     -63.999  84.542 -90.190  1.00 14.04           H  
ATOM   2887 HD13 LEU A1136     -65.586  84.471 -90.976  1.00 14.04           H  
ATOM   2888 HD21 LEU A1136     -64.047  87.163 -90.193  1.00 14.34           H  
ATOM   2889 HD22 LEU A1136     -64.554  87.987 -91.680  1.00 14.34           H  
ATOM   2890 HD23 LEU A1136     -65.695  86.962 -90.812  1.00 14.34           H  
ATOM   2891  N   ALA A1137     -59.833  86.908 -92.557  1.00 14.25           N  
ATOM   2892  CA  ALA A1137     -58.407  87.005 -92.831  1.00 14.25           C  
ATOM   2893  C   ALA A1137     -57.836  85.653 -93.340  1.00 14.09           C  
ATOM   2894  O   ALA A1137     -58.429  84.583 -93.183  1.00 13.26           O  
ATOM   2895  CB  ALA A1137     -57.631  87.527 -91.633  1.00 14.65           C  
ATOM   2896  H   ALA A1137     -60.128  86.621 -91.635  1.00 14.25           H  
ATOM   2897  HA  ALA A1137     -58.286  87.732 -93.643  1.00 14.25           H  
ATOM   2898  HB1 ALA A1137     -58.013  88.504 -91.318  1.00 14.65           H  
ATOM   2899  HB2 ALA A1137     -57.718  86.849 -90.783  1.00 14.65           H  
ATOM   2900  HB3 ALA A1137     -56.566  87.634 -91.861  1.00 14.65           H  
ATOM   2901  N   GLU A1138     -56.715  85.787 -94.038  1.00 14.22           N  
ATOM   2902  CA  GLU A1138     -55.948  84.683 -94.596  1.00 14.54           C  
ATOM   2903  C   GLU A1138     -54.477  84.937 -94.199  1.00 13.69           C  
ATOM   2904  O   GLU A1138     -54.020  86.056 -94.117  1.00 13.22           O  
ATOM   2905  CB  GLU A1138     -56.182  84.538 -96.105  1.00 14.84           C  
ATOM   2906  CG  GLU A1138     -57.676  84.481 -96.460  1.00 17.19           C  
ATOM   2907  CD  GLU A1138     -58.065  84.226 -97.892  1.00 20.19           C  
ATOM   2908  OE1 GLU A1138     -59.262  84.237 -98.187  1.00 22.32           O  
ATOM   2909  OE2 GLU A1138     -57.173  83.967 -98.734  1.00 25.84           O1-
ATOM   2910  H   GLU A1138     -56.404  86.721 -94.260  1.00 14.22           H  
ATOM   2911  HA  GLU A1138     -56.281  83.768 -94.102  1.00 14.54           H  
ATOM   2912  HB2 GLU A1138     -55.720  85.377 -96.631  1.00 14.84           H  
ATOM   2913  HB3 GLU A1138     -55.673  83.635 -96.466  1.00 14.84           H  
ATOM   2914  HG2 GLU A1138     -58.151  85.432 -96.188  1.00 17.19           H  
ATOM   2915  HG3 GLU A1138     -58.154  83.697 -95.861  1.00 17.19           H  
ATOM   2916  N   TYR A1139     -53.816  83.853 -93.812  1.00 13.43           N  
ATOM   2917  CA  TYR A1139     -52.559  83.931 -93.081  1.00 12.55           C  
ATOM   2918  C   TYR A1139     -51.498  83.136 -93.829  1.00 13.19           C  
ATOM   2919  O   TYR A1139     -51.715  82.005 -94.270  1.00 13.01           O  
ATOM   2920  CB  TYR A1139     -52.690  83.345 -91.666  1.00 12.86           C  
ATOM   2921  CG  TYR A1139     -53.653  84.110 -90.788  1.00 10.44           C  
ATOM   2922  CD1 TYR A1139     -53.204  85.003 -89.862  1.00 10.70           C  
ATOM   2923  CD2 TYR A1139     -55.000  83.936 -90.905  1.00 11.22           C  
ATOM   2924  CE1 TYR A1139     -54.101  85.732 -89.076  1.00 10.87           C  
ATOM   2925  CE2 TYR A1139     -55.875  84.620 -90.119  1.00 11.59           C  
ATOM   2926  CZ  TYR A1139     -55.425  85.530 -89.217  1.00  9.36           C  
ATOM   2927  OH  TYR A1139     -56.273  86.254 -88.433  1.00  9.12           O  
ATOM   2928  H   TYR A1139     -54.224  82.945 -93.982  1.00 13.43           H  
ATOM   2929  HA  TYR A1139     -52.251  84.977 -93.007  1.00 12.55           H  
ATOM   2930  HB2 TYR A1139     -53.018  82.299 -91.715  1.00 12.86           H  
ATOM   2931  HB3 TYR A1139     -51.702  83.315 -91.188  1.00 12.86           H  
ATOM   2932  HD1 TYR A1139     -52.142  85.150 -89.734  1.00 10.70           H  
ATOM   2933  HD2 TYR A1139     -55.381  83.240 -91.637  1.00 11.22           H  
ATOM   2934  HE1 TYR A1139     -53.734  86.452 -88.359  1.00 10.87           H  
ATOM   2935  HE2 TYR A1139     -56.935  84.438 -90.213  1.00 11.59           H  
ATOM   2936  HH  TYR A1139     -57.206  85.970 -88.608  1.00  9.12           H  
ATOM   2937  N   VAL A1140     -50.318  83.725 -93.947  1.00 13.10           N  
ATOM   2938  CA  VAL A1140     -49.155  83.122 -94.591  1.00 13.49           C  
ATOM   2939  C   VAL A1140     -48.111  82.952 -93.469  1.00 13.82           C  
ATOM   2940  O   VAL A1140     -47.873  83.893 -92.731  1.00 13.40           O  
ATOM   2941  CB  VAL A1140     -48.562  84.020 -95.698  1.00 13.88           C  
ATOM   2942  CG1 VAL A1140     -47.716  83.170 -96.644  1.00 13.22           C  
ATOM   2943  CG2 VAL A1140     -49.626  84.775 -96.492  1.00 13.56           C  
ATOM   2944  H   VAL A1140     -50.178  84.650 -93.567  1.00 13.10           H  
ATOM   2945  HA  VAL A1140     -49.450  82.159 -95.003  1.00 13.49           H  
ATOM   2946  HB  VAL A1140     -47.895  84.768 -95.254  1.00 13.88           H  
ATOM   2947 HG11 VAL A1140     -46.884  82.712 -96.102  1.00 13.22           H  
ATOM   2948 HG12 VAL A1140     -48.307  82.369 -97.098  1.00 13.22           H  
ATOM   2949 HG13 VAL A1140     -47.301  83.779 -97.451  1.00 13.22           H  
ATOM   2950 HG21 VAL A1140     -50.411  84.098 -96.832  1.00 13.56           H  
ATOM   2951 HG22 VAL A1140     -50.094  85.555 -95.884  1.00 13.56           H  
ATOM   2952 HG23 VAL A1140     -49.187  85.264 -97.367  1.00 13.56           H  
ATOM   2953  N   ILE A1141     -47.565  81.745 -93.339  1.00 14.18           N  
ATOM   2954  CA  ILE A1141     -46.472  81.486 -92.404  1.00 15.49           C  
ATOM   2955  C   ILE A1141     -45.196  81.032 -93.152  1.00 16.41           C  
ATOM   2956  O   ILE A1141     -45.243  80.450 -94.239  1.00 16.57           O  
ATOM   2957  CB  ILE A1141     -46.855  80.557 -91.221  1.00 15.38           C  
ATOM   2958  CG1 ILE A1141     -46.923  79.072 -91.616  1.00 14.00           C  
ATOM   2959  CG2 ILE A1141     -48.165  81.005 -90.557  1.00 16.60           C  
ATOM   2960  CD1 ILE A1141     -47.158  78.141 -90.431  1.00 15.56           C  
ATOM   2961  H   ILE A1141     -47.934  80.980 -93.886  1.00 14.18           H  
ATOM   2962  HA  ILE A1141     -46.204  82.448 -91.953  1.00 15.49           H  
ATOM   2963  HB  ILE A1141     -46.058  80.653 -90.470  1.00 15.38           H  
ATOM   2964 HG12 ILE A1141     -47.712  78.926 -92.360  1.00 14.00           H  
ATOM   2965 HG13 ILE A1141     -45.982  78.771 -92.086  1.00 14.00           H  
ATOM   2966 HG21 ILE A1141     -48.181  82.084 -90.393  1.00 16.60           H  
ATOM   2967 HG22 ILE A1141     -49.035  80.747 -91.170  1.00 16.60           H  
ATOM   2968 HG23 ILE A1141     -48.291  80.533 -89.578  1.00 16.60           H  
ATOM   2969 HD11 ILE A1141     -46.417  78.309 -89.644  1.00 15.56           H  
ATOM   2970 HD12 ILE A1141     -48.154  78.279 -90.001  1.00 15.56           H  
ATOM   2971 HD13 ILE A1141     -47.081  77.097 -90.753  1.00 15.56           H  
ATOM   2972  N   TYR A1142     -44.057  81.261 -92.511  1.00 17.76           N  
ATOM   2973  CA  TYR A1142     -42.716  80.978 -93.051  1.00 19.82           C  
ATOM   2974  C   TYR A1142     -41.906  80.152 -92.028  1.00 20.61           C  
ATOM   2975  O   TYR A1142     -40.692  80.325 -91.877  1.00 20.47           O  
ATOM   2976  CB  TYR A1142     -41.962  82.274 -93.399  1.00 20.49           C  
ATOM   2977  CG  TYR A1142     -42.687  83.098 -94.430  1.00 22.63           C  
ATOM   2978  CD1 TYR A1142     -42.548  82.838 -95.794  1.00 27.28           C  
ATOM   2979  CD2 TYR A1142     -43.607  84.054 -94.057  1.00 26.80           C  
ATOM   2980  CE1 TYR A1142     -43.284  83.560 -96.753  1.00 28.60           C  
ATOM   2981  CE2 TYR A1142     -44.345  84.787 -95.008  1.00 28.21           C  
ATOM   2982  CZ  TYR A1142     -44.188  84.528 -96.348  1.00 29.27           C  
ATOM   2983  OH  TYR A1142     -44.936  85.234 -97.237  1.00 30.62           O  
ATOM   2984  H   TYR A1142     -44.076  81.680 -91.593  1.00 17.76           H  
ATOM   2985  HA  TYR A1142     -42.818  80.356 -93.949  1.00 19.82           H  
ATOM   2986  HB2 TYR A1142     -41.806  82.878 -92.495  1.00 20.49           H  
ATOM   2987  HB3 TYR A1142     -40.957  82.043 -93.776  1.00 20.49           H  
ATOM   2988  HD1 TYR A1142     -41.863  82.070 -96.120  1.00 27.28           H  
ATOM   2989  HD2 TYR A1142     -43.767  84.247 -93.007  1.00 26.80           H  
ATOM   2990  HE1 TYR A1142     -43.144  83.359 -97.805  1.00 28.60           H  
ATOM   2991  HE2 TYR A1142     -45.033  85.553 -94.683  1.00 28.21           H  
ATOM   2992  HH  TYR A1142     -44.986  84.708 -98.069  1.00 30.62           H  
ATOM   2993  N   ARG A1143     -42.608  79.188 -91.426  1.00 21.54           N  
ATOM   2994  CA  ARG A1143     -42.070  78.224 -90.465  1.00 21.80           C  
ATOM   2995  C   ARG A1143     -42.982  76.971 -90.570  1.00 21.59           C  
ATOM   2996  O   ARG A1143     -44.191  77.077 -90.808  1.00 21.15           O  
ATOM   2997  CB  ARG A1143     -42.110  78.787 -89.035  1.00 22.11           C  
ATOM   2998  CG  ARG A1143     -40.890  79.655 -88.659  1.00 23.94           C  
ATOM   2999  CD  ARG A1143     -40.963  80.025 -87.182  1.00 25.74           C  
ATOM   3000  NE  ARG A1143     -39.871  80.888 -86.688  1.00 26.68           N  
ATOM   3001  CZ  ARG A1143     -38.736  80.478 -86.135  1.00 28.08           C  
ATOM   3002  NH1 ARG A1143     -37.960  81.334 -85.487  1.00 29.22           N  
ATOM   3003  NH2 ARG A1143     -38.378  79.203 -86.228  1.00 28.21           N1+
ATOM   3004  H   ARG A1143     -43.589  79.111 -91.656  1.00 21.54           H  
ATOM   3005  HA  ARG A1143     -41.048  77.961 -90.761  1.00 21.80           H  
ATOM   3006  HB2 ARG A1143     -43.025  79.380 -88.896  1.00 22.11           H  
ATOM   3007  HB3 ARG A1143     -42.187  77.962 -88.318  1.00 22.11           H  
ATOM   3008  HG2 ARG A1143     -40.876  80.571 -89.257  1.00 23.94           H  
ATOM   3009  HG3 ARG A1143     -39.958  79.120 -88.869  1.00 23.94           H  
ATOM   3010  HD2 ARG A1143     -41.036  79.143 -86.541  1.00 25.74           H  
ATOM   3011  HD3 ARG A1143     -41.883  80.597 -87.020  1.00 25.74           H  
ATOM   3012  HE  ARG A1143     -40.115  81.864 -86.607  1.00 26.68           H  
ATOM   3013 HH11 ARG A1143     -38.229  82.305 -85.414  1.00 29.22           H  
ATOM   3014 HH12 ARG A1143     -37.099  81.016 -85.065  1.00 29.22           H  
ATOM   3015 HH21 ARG A1143     -38.968  78.547 -86.719  1.00 28.21           H  
ATOM   3016 HH22 ARG A1143     -37.514  78.889 -85.808  1.00 28.21           H  
ATOM   3017  N   GLY A1144     -42.384  75.787 -90.414  1.00 20.95           N  
ATOM   3018  CA  GLY A1144     -43.061  74.490 -90.444  1.00 20.66           C  
ATOM   3019  C   GLY A1144     -43.313  73.959 -89.016  1.00 20.62           C  
ATOM   3020  O   GLY A1144     -44.073  73.014 -88.766  1.00 20.14           O  
ATOM   3021  H   GLY A1144     -41.386  75.768 -90.262  1.00 20.95           H  
ATOM   3022  HA2 GLY A1144     -44.018  74.573 -90.967  1.00 20.66           H  
ATOM   3023  HA3 GLY A1144     -42.401  73.789 -90.961  1.00 20.66           H  
ATOM   3024  N   GLU A1145     -42.608  74.573 -88.085  1.00 20.52           N  
ATOM   3025  CA  GLU A1145     -42.551  74.223 -86.670  1.00 21.22           C  
ATOM   3026  C   GLU A1145     -43.820  74.684 -85.906  1.00 19.83           C  
ATOM   3027  O   GLU A1145     -44.038  74.315 -84.765  1.00 19.18           O  
ATOM   3028  CB  GLU A1145     -41.344  74.857 -85.930  1.00 21.96           C  
ATOM   3029  CG  GLU A1145     -40.010  74.854 -86.679  1.00 26.46           C  
ATOM   3030  CD  GLU A1145     -39.954  76.112 -87.513  1.00 29.90           C  
ATOM   3031  OE1 GLU A1145     -40.475  76.074 -88.653  1.00 29.97           O  
ATOM   3032  OE2 GLU A1145     -39.512  77.167 -86.989  1.00 35.24           O1-
ATOM   3033  H   GLU A1145     -42.009  75.339 -88.361  1.00 20.52           H  
ATOM   3034  HA  GLU A1145     -42.493  73.133 -86.602  1.00 21.22           H  
ATOM   3035  HB2 GLU A1145     -41.596  75.884 -85.630  1.00 21.96           H  
ATOM   3036  HB3 GLU A1145     -41.210  74.304 -84.990  1.00 21.96           H  
ATOM   3037  HG2 GLU A1145     -39.889  73.958 -87.295  1.00 26.46           H  
ATOM   3038  HG3 GLU A1145     -39.182  74.878 -85.961  1.00 26.46           H  
ATOM   3039  N   GLN A1146     -44.503  75.673 -86.477  1.00 18.42           N  
ATOM   3040  CA  GLN A1146     -45.554  76.441 -85.796  1.00 18.04           C  
ATOM   3041  C   GLN A1146     -47.024  76.134 -86.162  1.00 17.00           C  
ATOM   3042  O   GLN A1146     -47.929  76.878 -85.839  1.00 15.83           O  
ATOM   3043  CB  GLN A1146     -45.229  77.938 -85.946  1.00 18.16           C  
ATOM   3044  CG  GLN A1146     -44.537  78.453 -84.689  1.00 17.56           C  
ATOM   3045  CD  GLN A1146     -43.787  79.742 -84.898  1.00 18.42           C  
ATOM   3046  OE1 GLN A1146     -42.573  79.786 -84.696  1.00 18.51           O  
ATOM   3047  NE2 GLN A1146     -44.501  80.812 -85.254  1.00 14.41           N  
ATOM   3048  H   GLN A1146     -44.233  75.991 -87.396  1.00 18.42           H  
ATOM   3049  HA  GLN A1146     -45.517  76.175 -84.730  1.00 18.04           H  
ATOM   3050  HB2 GLN A1146     -44.586  78.112 -86.819  1.00 18.16           H  
ATOM   3051  HB3 GLN A1146     -46.130  78.524 -86.135  1.00 18.16           H  
ATOM   3052  HG2 GLN A1146     -43.805  77.715 -84.337  1.00 17.56           H  
ATOM   3053  HG3 GLN A1146     -45.255  78.597 -83.878  1.00 17.56           H  
ATOM   3054 HE21 GLN A1146     -45.496  80.726 -85.409  1.00 14.41           H  
ATOM   3055 HE22 GLN A1146     -44.047  81.706 -85.369  1.00 14.41           H  
ATOM   3056  N   ALA A1147     -47.246  74.973 -86.755  1.00 16.82           N  
ATOM   3057  CA  ALA A1147     -48.593  74.446 -86.966  1.00 16.89           C  
ATOM   3058  C   ALA A1147     -48.767  73.080 -86.266  1.00 17.12           C  
ATOM   3059  O   ALA A1147     -47.811  72.316 -86.111  1.00 18.50           O  
ATOM   3060  CB  ALA A1147     -48.881  74.313 -88.456  1.00 16.02           C  
ATOM   3061  H   ALA A1147     -46.460  74.440 -87.099  1.00 16.82           H  
ATOM   3062  HA  ALA A1147     -49.323  75.137 -86.535  1.00 16.89           H  
ATOM   3063  HB1 ALA A1147     -48.802  75.285 -88.955  1.00 16.02           H  
ATOM   3064  HB2 ALA A1147     -48.165  73.635 -88.931  1.00 16.02           H  
ATOM   3065  HB3 ALA A1147     -49.887  73.918 -88.632  1.00 16.02           H  
ATOM   3066  N   TYR A1148     -50.021  72.770 -85.956  1.00 16.94           N  
ATOM   3067  CA  TYR A1148     -50.502  71.453 -85.509  1.00 16.65           C  
ATOM   3068  C   TYR A1148     -51.874  71.289 -86.204  1.00 16.75           C  
ATOM   3069  O   TYR A1148     -52.780  72.054 -85.942  1.00 16.59           O  
ATOM   3070  CB  TYR A1148     -50.631  71.390 -83.976  1.00 16.59           C  
ATOM   3071  CG  TYR A1148     -51.359  70.228 -83.324  1.00 16.14           C  
ATOM   3072  CD1 TYR A1148     -51.847  70.412 -82.020  1.00 16.37           C  
ATOM   3073  CD2 TYR A1148     -51.593  69.018 -83.935  1.00 14.25           C  
ATOM   3074  CE1 TYR A1148     -52.554  69.369 -81.358  1.00 16.12           C  
ATOM   3075  CE2 TYR A1148     -52.301  68.003 -83.308  1.00 15.70           C  
ATOM   3076  CZ  TYR A1148     -52.764  68.169 -82.015  1.00 15.31           C  
ATOM   3077  OH  TYR A1148     -53.434  67.143 -81.415  1.00 15.25           O  
ATOM   3078  H   TYR A1148     -50.727  73.487 -86.046  1.00 16.94           H  
ATOM   3079  HA  TYR A1148     -49.780  70.701 -85.833  1.00 16.65           H  
ATOM   3080  HB2 TYR A1148     -49.617  71.397 -83.558  1.00 16.59           H  
ATOM   3081  HB3 TYR A1148     -51.114  72.316 -83.640  1.00 16.59           H  
ATOM   3082  HD1 TYR A1148     -51.684  71.353 -81.515  1.00 16.37           H  
ATOM   3083  HD2 TYR A1148     -51.215  68.853 -84.933  1.00 14.25           H  
ATOM   3084  HE1 TYR A1148     -52.923  69.512 -80.353  1.00 16.12           H  
ATOM   3085  HE2 TYR A1148     -52.491  67.078 -83.832  1.00 15.70           H  
ATOM   3086  HH  TYR A1148     -53.018  67.055 -80.532  1.00 15.25           H  
ATOM   3087  N   PRO A1149     -51.990  70.340 -87.140  1.00 17.07           N  
ATOM   3088  CA  PRO A1149     -53.295  70.006 -87.720  1.00 16.89           C  
ATOM   3089  C   PRO A1149     -54.095  69.187 -86.682  1.00 17.23           C  
ATOM   3090  O   PRO A1149     -53.732  68.082 -86.304  1.00 18.43           O  
ATOM   3091  CB  PRO A1149     -52.959  69.202 -88.971  1.00 16.97           C  
ATOM   3092  CG  PRO A1149     -51.636  68.529 -88.632  1.00 17.07           C  
ATOM   3093  CD  PRO A1149     -50.933  69.535 -87.738  1.00 16.81           C  
ATOM   3094  HA  PRO A1149     -53.838  70.915 -87.974  1.00 16.89           H  
ATOM   3095  HB2 PRO A1149     -53.736  68.482 -89.243  1.00 16.97           H  
ATOM   3096  HB3 PRO A1149     -52.808  69.881 -89.818  1.00 16.97           H  
ATOM   3097  HG2 PRO A1149     -51.040  68.286 -89.516  1.00 17.07           H  
ATOM   3098  HG3 PRO A1149     -51.820  67.597 -88.088  1.00 17.07           H  
ATOM   3099  HD2 PRO A1149     -50.289  70.207 -88.316  1.00 16.81           H  
ATOM   3100  HD3 PRO A1149     -50.324  69.034 -86.983  1.00 16.81           H  
ATOM   3101  N   GLU A1150     -55.160  69.811 -86.175  1.00 16.94           N  
ATOM   3102  CA  GLU A1150     -55.835  69.378 -84.959  1.00 16.78           C  
ATOM   3103  C   GLU A1150     -56.893  68.313 -85.285  1.00 15.70           C  
ATOM   3104  O   GLU A1150     -57.082  67.378 -84.508  1.00 15.24           O  
ATOM   3105  CB  GLU A1150     -56.530  70.556 -84.261  1.00 17.88           C  
ATOM   3106  CG  GLU A1150     -55.608  71.333 -83.334  1.00 21.51           C  
ATOM   3107  CD  GLU A1150     -55.600  70.817 -81.916  1.00 23.55           C  
ATOM   3108  OE1 GLU A1150     -55.977  69.647 -81.690  1.00 24.36           O  
ATOM   3109  OE2 GLU A1150     -55.244  71.576 -81.025  1.00 26.37           O1-
ATOM   3110  H   GLU A1150     -55.557  70.597 -86.668  1.00 16.94           H  
ATOM   3111  HA  GLU A1150     -55.097  68.907 -84.300  1.00 16.78           H  
ATOM   3112  HB2 GLU A1150     -56.938  71.250 -85.004  1.00 17.88           H  
ATOM   3113  HB3 GLU A1150     -57.392  70.200 -83.688  1.00 17.88           H  
ATOM   3114  HG2 GLU A1150     -55.976  72.362 -83.294  1.00 21.51           H  
ATOM   3115  HG3 GLU A1150     -54.583  71.367 -83.719  1.00 21.51           H  
ATOM   3116  N   TYR A1151     -57.677  68.563 -86.325  1.00 14.83           N  
ATOM   3117  CA  TYR A1151     -58.815  67.720 -86.685  1.00 14.62           C  
ATOM   3118  C   TYR A1151     -58.884  67.616 -88.221  1.00 14.84           C  
ATOM   3119  O   TYR A1151     -58.668  68.613 -88.931  1.00 14.79           O  
ATOM   3120  CB  TYR A1151     -60.166  68.298 -86.227  1.00 14.49           C  
ATOM   3121  CG  TYR A1151     -60.399  68.294 -84.739  1.00 14.79           C  
ATOM   3122  CD1 TYR A1151     -60.949  67.186 -84.099  1.00 14.70           C  
ATOM   3123  CD2 TYR A1151     -60.074  69.400 -83.964  1.00 14.95           C  
ATOM   3124  CE1 TYR A1151     -61.164  67.185 -82.734  1.00 15.13           C  
ATOM   3125  CE2 TYR A1151     -60.270  69.400 -82.602  1.00 16.19           C  
ATOM   3126  CZ  TYR A1151     -60.821  68.284 -81.992  1.00 16.68           C  
ATOM   3127  OH  TYR A1151     -60.970  68.309 -80.637  1.00 19.00           O  
ATOM   3128  H   TYR A1151     -57.489  69.373 -86.898  1.00 14.83           H  
ATOM   3129  HA  TYR A1151     -58.664  66.723 -86.256  1.00 14.62           H  
ATOM   3130  HB2 TYR A1151     -60.286  69.321 -86.601  1.00 14.49           H  
ATOM   3131  HB3 TYR A1151     -60.980  67.737 -86.700  1.00 14.49           H  
ATOM   3132  HD1 TYR A1151     -61.211  66.314 -84.679  1.00 14.70           H  
ATOM   3133  HD2 TYR A1151     -59.661  70.278 -84.440  1.00 14.95           H  
ATOM   3134  HE1 TYR A1151     -61.601  66.322 -82.255  1.00 15.13           H  
ATOM   3135  HE2 TYR A1151     -59.995  70.262 -82.013  1.00 16.19           H  
ATOM   3136  HH  TYR A1151     -61.509  67.516 -80.355  1.00 19.00           H  
ATOM   3137  N   LEU A1152     -59.259  66.417 -88.679  1.00 14.31           N  
ATOM   3138  CA  LEU A1152     -59.493  66.091 -90.088  1.00 14.47           C  
ATOM   3139  C   LEU A1152     -61.026  66.027 -90.257  1.00 14.43           C  
ATOM   3140  O   LEU A1152     -61.683  65.149 -89.691  1.00 15.26           O  
ATOM   3141  CB  LEU A1152     -58.852  64.732 -90.414  1.00 14.24           C  
ATOM   3142  CG  LEU A1152     -59.118  64.202 -91.837  1.00 15.11           C  
ATOM   3143  CD1 LEU A1152     -58.524  65.106 -92.913  1.00 13.29           C  
ATOM   3144  CD2 LEU A1152     -58.544  62.789 -91.979  1.00 13.07           C  
ATOM   3145  H   LEU A1152     -59.419  65.683 -88.004  1.00 14.31           H  
ATOM   3146  HA  LEU A1152     -59.071  66.882 -90.712  1.00 14.47           H  
ATOM   3147  HB2 LEU A1152     -57.769  64.804 -90.246  1.00 14.24           H  
ATOM   3148  HB3 LEU A1152     -59.215  63.984 -89.695  1.00 14.24           H  
ATOM   3149  HG  LEU A1152     -60.200  64.134 -92.004  1.00 15.11           H  
ATOM   3150 HD11 LEU A1152     -58.981  66.099 -92.900  1.00 13.29           H  
ATOM   3151 HD12 LEU A1152     -57.444  65.221 -92.779  1.00 13.29           H  
ATOM   3152 HD13 LEU A1152     -58.692  64.685 -93.909  1.00 13.29           H  
ATOM   3153 HD21 LEU A1152     -57.459  62.782 -91.827  1.00 13.07           H  
ATOM   3154 HD22 LEU A1152     -58.993  62.110 -91.245  1.00 13.07           H  
ATOM   3155 HD23 LEU A1152     -58.749  62.384 -92.975  1.00 13.07           H  
ATOM   3156  N   ILE A1153     -61.568  66.994 -90.996  1.00 14.02           N  
ATOM   3157  CA  ILE A1153     -63.003  67.203 -91.209  1.00 13.09           C  
ATOM   3158  C   ILE A1153     -63.331  66.588 -92.589  1.00 13.12           C  
ATOM   3159  O   ILE A1153     -62.614  66.810 -93.559  1.00 13.03           O  
ATOM   3160  CB  ILE A1153     -63.352  68.715 -91.235  1.00 13.09           C  
ATOM   3161  CG1 ILE A1153     -62.934  69.418 -89.926  1.00 13.39           C  
ATOM   3162  CG2 ILE A1153     -64.845  68.939 -91.512  1.00  9.94           C  
ATOM   3163  CD1 ILE A1153     -63.139  70.926 -89.969  1.00 11.82           C  
ATOM   3164  H   ILE A1153     -60.950  67.612 -91.502  1.00 14.02           H  
ATOM   3165  HA  ILE A1153     -63.564  66.689 -90.423  1.00 13.09           H  
ATOM   3166  HB  ILE A1153     -62.795  69.181 -92.057  1.00 13.09           H  
ATOM   3167 HG12 ILE A1153     -63.497  69.002 -89.083  1.00 13.39           H  
ATOM   3168 HG13 ILE A1153     -61.873  69.233 -89.721  1.00 13.39           H  
ATOM   3169 HG21 ILE A1153     -65.168  68.461 -92.440  1.00  9.94           H  
ATOM   3170 HG22 ILE A1153     -65.455  68.550 -90.693  1.00  9.94           H  
ATOM   3171 HG23 ILE A1153     -65.072  70.002 -91.632  1.00  9.94           H  
ATOM   3172 HD11 ILE A1153     -62.595  71.374 -90.807  1.00 11.82           H  
ATOM   3173 HD12 ILE A1153     -64.195  71.193 -90.055  1.00 11.82           H  
ATOM   3174 HD13 ILE A1153     -62.777  71.380 -89.045  1.00 11.82           H  
ATOM   3175  N   THR A1154     -64.437  65.871 -92.675  1.00 13.40           N  
ATOM   3176  CA  THR A1154     -65.020  65.348 -93.927  1.00 12.92           C  
ATOM   3177  C   THR A1154     -66.456  65.899 -94.036  1.00 12.76           C  
ATOM   3178  O   THR A1154     -67.240  65.816 -93.084  1.00 12.84           O  
ATOM   3179  CB  THR A1154     -65.053  63.808 -93.904  1.00 13.20           C  
ATOM   3180  OG1 THR A1154     -63.777  63.292 -93.476  1.00 13.56           O  
ATOM   3181  CG2 THR A1154     -65.376  63.203 -95.264  1.00 11.13           C  
ATOM   3182  H   THR A1154     -64.960  65.671 -91.834  1.00 13.40           H  
ATOM   3183  HA  THR A1154     -64.414  65.707 -94.759  1.00 12.92           H  
ATOM   3184  HB  THR A1154     -65.795  63.458 -93.181  1.00 13.20           H  
ATOM   3185 HG21 THR A1154     -66.370  63.498 -95.611  1.00 11.13           H  
ATOM   3186 HG22 THR A1154     -64.640  63.506 -96.016  1.00 11.13           H  
ATOM   3187 HG23 THR A1154     -65.338  62.110 -95.212  1.00 11.13           H  
ATOM   3188  HG1 THR A1154     -63.501  63.889 -92.752  1.00 13.56           H  
ATOM   3189  N   TYR A1155     -66.775  66.465 -95.193  1.00 12.61           N  
ATOM   3190  CA  TYR A1155     -68.017  67.211 -95.404  1.00 12.62           C  
ATOM   3191  C   TYR A1155     -68.533  67.127 -96.859  1.00 12.34           C  
ATOM   3192  O   TYR A1155     -67.852  66.664 -97.759  1.00 11.79           O  
ATOM   3193  CB  TYR A1155     -67.877  68.673 -94.934  1.00 12.54           C  
ATOM   3194  CG  TYR A1155     -67.024  69.557 -95.808  1.00 12.19           C  
ATOM   3195  CD1 TYR A1155     -67.608  70.496 -96.651  1.00 13.05           C  
ATOM   3196  CD2 TYR A1155     -65.648  69.443 -95.826  1.00 12.28           C  
ATOM   3197  CE1 TYR A1155     -66.838  71.310 -97.497  1.00 12.34           C  
ATOM   3198  CE2 TYR A1155     -64.858  70.260 -96.676  1.00 13.16           C  
ATOM   3199  CZ  TYR A1155     -65.477  71.186 -97.510  1.00 13.29           C  
ATOM   3200  OH  TYR A1155     -64.693  71.920 -98.344  1.00 12.59           O  
ATOM   3201  H   TYR A1155     -66.135  66.386 -95.970  1.00 12.61           H  
ATOM   3202  HA  TYR A1155     -68.777  66.734 -94.776  1.00 12.62           H  
ATOM   3203  HB2 TYR A1155     -68.871  69.128 -94.855  1.00 12.54           H  
ATOM   3204  HB3 TYR A1155     -67.459  68.694 -93.921  1.00 12.54           H  
ATOM   3205  HD1 TYR A1155     -68.683  70.601 -96.656  1.00 13.05           H  
ATOM   3206  HD2 TYR A1155     -65.166  68.722 -95.184  1.00 12.28           H  
ATOM   3207  HE1 TYR A1155     -67.320  72.035 -98.136  1.00 12.34           H  
ATOM   3208  HE2 TYR A1155     -63.783  70.164 -96.676  1.00 13.16           H  
ATOM   3209  HH  TYR A1155     -65.270  72.415 -98.961  1.00 12.59           H  
ATOM   3210  N   GLN A1156     -69.783  67.558 -97.019  1.00 12.66           N  
ATOM   3211  CA  GLN A1156     -70.404  67.842 -98.311  1.00 13.46           C  
ATOM   3212  C   GLN A1156     -70.871  69.318 -98.333  1.00 13.39           C  
ATOM   3213  O   GLN A1156     -71.125  69.943 -97.283  1.00 11.77           O  
ATOM   3214  CB  GLN A1156     -71.603  66.923 -98.590  1.00 13.43           C  
ATOM   3215  CG  GLN A1156     -71.192  65.692 -99.393  1.00 14.80           C  
ATOM   3216  CD  GLN A1156     -72.347  64.721 -99.531  1.00 13.63           C  
ATOM   3217  OE1 GLN A1156     -72.497  63.789 -98.742  1.00 15.32           O  
ATOM   3218  NE2 GLN A1156     -73.177  64.951-100.524  1.00 11.66           N  
ATOM   3219  H   GLN A1156     -70.364  67.690 -96.204  1.00 12.66           H  
ATOM   3220  HA  GLN A1156     -69.646  67.733 -99.097  1.00 13.46           H  
ATOM   3221  HB2 GLN A1156     -72.077  66.616 -97.649  1.00 13.43           H  
ATOM   3222  HB3 GLN A1156     -72.378  67.456 -99.155  1.00 13.43           H  
ATOM   3223  HG2 GLN A1156     -70.361  65.175 -98.905  1.00 14.80           H  
ATOM   3224  HG3 GLN A1156     -70.845  65.986-100.391  1.00 14.80           H  
ATOM   3225 HE21 GLN A1156     -73.014  65.728-101.149  1.00 11.66           H  
ATOM   3226 HE22 GLN A1156     -73.978  64.351-100.663  1.00 11.66           H  
ATOM   3227  N   ILE A1157     -70.964  69.855 -99.555  1.00 13.90           N  
ATOM   3228  CA  ILE A1157     -71.660  71.116 -99.826  1.00 14.45           C  
ATOM   3229  C   ILE A1157     -73.151  70.802-100.116  1.00 15.66           C  
ATOM   3230  O   ILE A1157     -73.486  69.765-100.655  1.00 15.48           O  
ATOM   3231  CB  ILE A1157     -71.036  71.919-100.997  1.00 14.03           C  
ATOM   3232  CG1 ILE A1157     -70.770  71.075-102.260  1.00 13.11           C  
ATOM   3233  CG2 ILE A1157     -69.753  72.622-100.538  1.00 13.30           C  
ATOM   3234  CD1 ILE A1157     -70.602  71.919-103.518  1.00 10.49           C  
ATOM   3235  H   ILE A1157     -70.547  69.391-100.350  1.00 13.90           H  
ATOM   3236  HA  ILE A1157     -71.631  71.727 -98.918  1.00 14.45           H  
ATOM   3237  HB  ILE A1157     -71.757  72.697-101.265  1.00 14.03           H  
ATOM   3238 HG12 ILE A1157     -69.870  70.461-102.130  1.00 13.11           H  
ATOM   3239 HG13 ILE A1157     -71.601  70.385-102.430  1.00 13.11           H  
ATOM   3240 HG21 ILE A1157     -69.963  73.283 -99.693  1.00 13.30           H  
ATOM   3241 HG22 ILE A1157     -68.990  71.900-100.228  1.00 13.30           H  
ATOM   3242 HG23 ILE A1157     -69.328  73.244-101.330  1.00 13.30           H  
ATOM   3243 HD11 ILE A1157     -71.489  72.532-103.702  1.00 10.49           H  
ATOM   3244 HD12 ILE A1157     -69.738  72.585-103.449  1.00 10.49           H  
ATOM   3245 HD13 ILE A1157     -70.456  71.268-104.386  1.00 10.49           H  
ATOM   3246  N   MET A1158     -74.037  71.720 -99.759  1.00 17.23           N  
ATOM   3247  CA  MET A1158     -75.465  71.629-100.061  1.00 19.16           C  
ATOM   3248  C   MET A1158     -75.977  72.895-100.795  1.00 20.11           C  
ATOM   3249  O   MET A1158     -75.323  73.934-100.854  1.00 19.60           O  
ATOM   3250  CB  MET A1158     -76.300  71.333 -98.810  1.00 19.39           C  
ATOM   3251  CG  MET A1158     -76.038  69.918 -98.293  1.00 21.14           C  
ATOM   3252  SD  MET A1158     -77.265  69.421 -97.038  1.00 27.39           S  
ATOM   3253  CE  MET A1158     -78.648  68.994 -98.133  1.00 28.38           C  
ATOM   3254  H   MET A1158     -73.730  72.520 -99.225  1.00 17.23           H  
ATOM   3255  HA  MET A1158     -75.609  70.805-100.774  1.00 19.16           H  
ATOM   3256  HB2 MET A1158     -77.362  71.460 -99.051  1.00 19.39           H  
ATOM   3257  HB3 MET A1158     -76.071  72.065 -98.026  1.00 19.39           H  
ATOM   3258  HG2 MET A1158     -75.050  69.871 -97.823  1.00 21.14           H  
ATOM   3259  HG3 MET A1158     -76.049  69.182 -99.104  1.00 21.14           H  
ATOM   3260  HE1 MET A1158     -79.006  69.875 -98.671  1.00 28.38           H  
ATOM   3261  HE2 MET A1158     -78.346  68.222 -98.845  1.00 28.38           H  
ATOM   3262  HE3 MET A1158     -79.471  68.604 -97.528  1.00 28.38           H  
ATOM   3263  N   ARG A1159     -77.120  72.710-101.456  1.00 21.86           N  
ATOM   3264  CA  ARG A1159     -77.700  73.690-102.369  1.00 22.98           C  
ATOM   3265  C   ARG A1159     -78.303  74.910-101.631  1.00 23.58           C  
ATOM   3266  O   ARG A1159     -78.621  74.852-100.458  1.00 23.05           O  
ATOM   3267  CB  ARG A1159     -78.833  73.102-103.238  1.00 23.85           C  
ATOM   3268  CG  ARG A1159     -78.665  71.647-103.681  1.00 24.85           C  
ATOM   3269  CD  ARG A1159     -79.633  71.291-104.808  1.00 26.98           C  
ATOM   3270  NE  ARG A1159     -81.030  71.415-104.383  1.00 30.55           N  
ATOM   3271  CZ  ARG A1159     -82.074  71.687-105.178  1.00 33.24           C  
ATOM   3272  NH1 ARG A1159     -83.277  71.894-104.644  1.00 31.47           N  
ATOM   3273  NH2 ARG A1159     -81.932  71.734-106.506  1.00 34.51           N1+
ATOM   3274  H   ARG A1159     -77.577  71.811-101.396  1.00 21.86           H  
ATOM   3275  HA  ARG A1159     -76.881  74.019-103.015  1.00 22.98           H  
ATOM   3276  HB2 ARG A1159     -79.783  73.191-102.699  1.00 23.85           H  
ATOM   3277  HB3 ARG A1159     -78.945  73.737-104.127  1.00 23.85           H  
ATOM   3278  HG2 ARG A1159     -78.842  70.973-102.836  1.00 24.85           H  
ATOM   3279  HG3 ARG A1159     -77.644  71.478-104.022  1.00 24.85           H  
ATOM   3280  HD2 ARG A1159     -79.470  70.255-105.121  1.00 26.98           H  
ATOM   3281  HD3 ARG A1159     -79.445  71.957-105.656  1.00 26.98           H  
ATOM   3282  HE  ARG A1159     -81.203  71.369-103.389  1.00 30.55           H  
ATOM   3283 HH11 ARG A1159     -84.069  72.085-105.241  1.00 31.47           H  
ATOM   3284 HH12 ARG A1159     -83.397  71.861-103.641  1.00 31.47           H  
ATOM   3285 HH21 ARG A1159     -81.028  71.565-106.923  1.00 34.51           H  
ATOM   3286 HH22 ARG A1159     -82.728  71.940-107.092  1.00 34.51           H  
ATOM   3287  N   PRO A1160     -78.553  75.990-102.397  1.00 25.25           N  
ATOM   3288  CA  PRO A1160     -79.669  76.902-102.128  1.00 26.31           C  
ATOM   3289  C   PRO A1160     -80.959  76.203-102.671  1.00 27.88           C  
ATOM   3290  O   PRO A1160     -81.052  75.930-103.878  1.00 27.63           O  
ATOM   3291  CB  PRO A1160     -79.367  78.153-102.967  1.00 26.11           C  
ATOM   3292  CG  PRO A1160     -77.958  77.939-103.515  1.00 25.47           C  
ATOM   3293  CD  PRO A1160     -77.805  76.430-103.561  1.00 24.95           C  
ATOM   3294  HA  PRO A1160     -79.766  77.104-101.057  1.00 26.31           H  
ATOM   3295  HB2 PRO A1160     -80.076  78.283-103.792  1.00 26.11           H  
ATOM   3296  HB3 PRO A1160     -79.420  79.064-102.363  1.00 26.11           H  
ATOM   3297  HG2 PRO A1160     -77.228  78.366-102.817  1.00 25.47           H  
ATOM   3298  HG3 PRO A1160     -77.806  78.409-104.491  1.00 25.47           H  
ATOM   3299  HD2 PRO A1160     -76.759  76.121-103.510  1.00 24.95           H  
ATOM   3300  HD3 PRO A1160     -78.270  76.008-104.457  1.00 24.95           H  
ATOM   3301  N   GLU A1161     -81.732  75.662-101.729  1.00 29.56           N  
ATOM   3302  CA  GLU A1161     -83.096  75.171-101.514  1.00 31.22           C  
ATOM   3303  C   GLU A1161     -84.034  76.405-101.441  1.00 31.85           C  
ATOM   3304  O   GLU A1161     -83.592  77.529-101.690  1.00 33.61           O  
ATOM   3305  CB  GLU A1161     -83.166  74.281-100.266  1.00  0.00           C  
ATOM   3306  CG  GLU A1161     -82.257  73.050-100.324  1.00  0.00           C  
ATOM   3307  CD  GLU A1161     -82.523  72.165-101.514  1.00  0.00           C  
ATOM   3308  OE1 GLU A1161     -83.580  72.209-102.141  1.00  0.00           O  
ATOM   3309  OE2 GLU A1161     -81.469  71.388-101.901  1.00  0.00           O1-
ATOM   3310  H   GLU A1161     -81.885  76.455-102.359  1.00 29.56           H  
ATOM   3311  HA  GLU A1161     -83.388  74.642-102.428  1.00 31.22           H  
ATOM   3312  HB2 GLU A1161     -84.196  73.943-100.100  1.00  0.00           H  
ATOM   3313  HB3 GLU A1161     -82.896  74.872 -99.381  1.00  0.00           H  
ATOM   3314  HG2 GLU A1161     -82.404  72.450 -99.419  1.00  0.00           H  
ATOM   3315  HG3 GLU A1161     -81.206  73.362-100.335  1.00  0.00           H  
ATOM   3316  N   NME A1162     -85.320  76.164-101.190  1.00  0.00           N  
ATOM   3317  CH3 NME A1162     -86.321  77.201-101.192  1.00  0.00           C  
ATOM   3318  H   NME A1162     -85.609  75.217-100.994  1.00  0.00           H  
ATOM   3319 HH31 NME A1162     -85.888  78.166-100.913  1.00  0.00           H  
ATOM   3320 HH32 NME A1162     -86.742  77.270-102.199  1.00  0.00           H  
ATOM   3321 HH33 NME A1162     -87.109  76.929-100.486  1.00  0.00           H  
TER    3322      NME A1162 
ATOM   3323  N   ASN C  48     -37.958  38.484 -87.722  1.00 66.25           N1+
ATOM   3324  CA  ASN C  48     -36.585  38.885 -88.176  1.00 66.53           C  
ATOM   3325  C   ASN C  48     -36.382  38.298 -89.586  1.00 69.76           C  
ATOM   3326  O   ASN C  48     -37.160  37.419 -89.986  1.00 71.36           O  
ATOM   3327  CB  ASN C  48     -35.514  38.424 -87.184  1.00 63.15           C  
ATOM   3328  CG  ASN C  48     -35.810  38.983 -85.810  1.00 61.48           C  
ATOM   3329  ND2 ASN C  48     -34.913  39.346 -85.047  1.00 57.53           N  
ATOM   3330  OD1 ASN C  48     -37.092  39.061 -85.489  1.00 63.01           O  
ATOM   3331  H1  ASN C  48     -38.053  38.618 -86.696  1.00 66.25           H  
ATOM   3332  H2  ASN C  48     -38.165  37.512 -87.977  1.00 66.25           H  
ATOM   3333  H3  ASN C  48     -38.686  39.078 -88.163  1.00 66.25           H  
ATOM   3334  HA  ASN C  48     -36.605  39.979 -88.240  1.00 66.53           H  
ATOM   3335  HB2 ASN C  48     -34.522  38.755 -87.515  1.00 63.15           H  
ATOM   3336  HB3 ASN C  48     -35.488  37.331 -87.112  1.00 63.15           H  
ATOM   3337 HD21 ASN C  48     -35.144  39.721 -84.138  1.00 57.53           H  
ATOM   3338 HD22 ASN C  48     -33.947  39.270 -85.331  1.00 57.53           H  
ATOM   3339  N   PHE C  49     -35.439  38.858 -90.351  1.00 71.75           N  
ATOM   3340  CA  PHE C  49     -35.251  38.616 -91.790  1.00 69.83           C  
ATOM   3341  C   PHE C  49     -33.842  39.142 -92.130  1.00 70.72           C  
ATOM   3342  O   PHE C  49     -33.130  39.576 -91.207  1.00 70.72           O  
ATOM   3343  CB  PHE C  49     -36.380  39.254 -92.630  1.00 67.60           C  
ATOM   3344  CG  PHE C  49     -36.807  40.639 -92.186  1.00 65.45           C  
ATOM   3345  CD1 PHE C  49     -35.987  41.746 -92.374  1.00 64.22           C  
ATOM   3346  CD2 PHE C  49     -38.022  40.821 -91.518  1.00 65.00           C  
ATOM   3347  CE1 PHE C  49     -36.391  43.007 -91.950  1.00 62.80           C  
ATOM   3348  CE2 PHE C  49     -38.422  42.078 -91.079  1.00 62.14           C  
ATOM   3349  CZ  PHE C  49     -37.603  43.173 -91.298  1.00 61.71           C  
ATOM   3350  H   PHE C  49     -34.815  39.528 -89.923  1.00 71.75           H  
ATOM   3351  HA  PHE C  49     -35.242  37.532 -91.957  1.00 69.83           H  
ATOM   3352  HB2 PHE C  49     -36.121  39.295 -93.693  1.00 67.60           H  
ATOM   3353  HB3 PHE C  49     -37.256  38.592 -92.578  1.00 67.60           H  
ATOM   3354  HD1 PHE C  49     -35.027  41.625 -92.853  1.00 64.22           H  
ATOM   3355  HD2 PHE C  49     -38.661  39.969 -91.338  1.00 65.00           H  
ATOM   3356  HE1 PHE C  49     -35.757  43.863 -92.130  1.00 62.80           H  
ATOM   3357  HE2 PHE C  49     -39.367  42.200 -90.571  1.00 62.14           H  
ATOM   3358  HZ  PHE C  49     -37.907  44.153 -90.961  1.00 61.71           H  
ATOM   3359  N   ASP C  50     -33.450  39.128 -93.405  1.00 70.09           N  
ATOM   3360  CA  ASP C  50     -32.099  39.541 -93.794  1.00 69.01           C  
ATOM   3361  C   ASP C  50     -32.035  41.078 -93.607  1.00 66.19           C  
ATOM   3362  O   ASP C  50     -32.823  41.847 -94.162  1.00 66.24           O  
ATOM   3363  CB  ASP C  50     -31.796  39.155 -95.229  1.00 68.94           C  
ATOM   3364  CG  ASP C  50     -30.328  39.440 -95.377  1.00 70.40           C  
ATOM   3365  OD1 ASP C  50     -29.547  38.469 -95.481  1.00 73.45           O  
ATOM   3366  OD2 ASP C  50     -29.937  40.622 -95.363  1.00 69.70           O1-
ATOM   3367  H   ASP C  50     -34.116  38.871 -94.119  1.00 70.09           H  
ATOM   3368  HA  ASP C  50     -31.400  39.054 -93.100  1.00 69.01           H  
ATOM   3369  HB2 ASP C  50     -32.371  39.741 -95.951  1.00 68.94           H  
ATOM   3370  HB3 ASP C  50     -32.006  38.095 -95.409  1.00 68.94           H  
ATOM   3371  N   THR C  51     -31.078  41.497 -92.779  1.00 64.32           N  
ATOM   3372  CA  THR C  51     -30.922  42.873 -92.349  1.00 63.43           C  
ATOM   3373  C   THR C  51     -29.781  43.590 -93.106  1.00 62.61           C  
ATOM   3374  O   THR C  51     -29.395  44.709 -92.739  1.00 61.06           O  
ATOM   3375  CB  THR C  51     -30.724  42.962 -90.828  1.00 62.83           C  
ATOM   3376  OG1 THR C  51     -29.760  41.991 -90.401  1.00 64.88           O  
ATOM   3377  CG2 THR C  51     -32.035  42.800 -90.063  1.00 62.34           C  
ATOM   3378  H   THR C  51     -30.383  40.837 -92.461  1.00 64.32           H  
ATOM   3379  HA  THR C  51     -31.823  43.436 -92.624  1.00 63.43           H  
ATOM   3380  HB  THR C  51     -30.316  43.936 -90.562  1.00 62.83           H  
ATOM   3381 HG21 THR C  51     -32.777  43.535 -90.389  1.00 62.34           H  
ATOM   3382 HG22 THR C  51     -32.453  41.799 -90.190  1.00 62.34           H  
ATOM   3383 HG23 THR C  51     -31.868  42.937 -88.990  1.00 62.34           H  
ATOM   3384  HG1 THR C  51     -30.229  41.292 -89.885  1.00 64.88           H  
ATOM   3385  N   SER C  52     -29.366  43.021 -94.238  1.00 63.19           N  
ATOM   3386  CA  SER C  52     -28.471  43.673 -95.191  1.00 62.44           C  
ATOM   3387  C   SER C  52     -29.306  44.610 -96.079  1.00 62.96           C  
ATOM   3388  O   SER C  52     -28.852  45.712 -96.425  1.00 64.82           O  
ATOM   3389  CB  SER C  52     -27.670  42.707 -96.067  1.00 60.90           C  
ATOM   3390  OG  SER C  52     -28.484  41.991 -96.987  1.00 59.34           O  
ATOM   3391  H   SER C  52     -29.690  42.093 -94.469  1.00 63.19           H  
ATOM   3392  HA  SER C  52     -27.771  44.291 -94.617  1.00 62.44           H  
ATOM   3393  HB2 SER C  52     -27.119  41.984 -95.458  1.00 60.90           H  
ATOM   3394  HB3 SER C  52     -26.940  43.268 -96.661  1.00 60.90           H  
ATOM   3395  HG  SER C  52     -29.012  41.346 -96.443  1.00 59.34           H  
ATOM   3396  N   LEU C  53     -30.575  44.247 -96.280  1.00 60.35           N  
ATOM   3397  CA  LEU C  53     -31.333  44.707 -97.424  1.00 57.88           C  
ATOM   3398  C   LEU C  53     -31.570  46.247 -97.371  1.00 55.55           C  
ATOM   3399  O   LEU C  53     -31.467  46.872 -98.425  1.00 56.18           O  
ATOM   3400  CB  LEU C  53     -32.661  43.962 -97.604  1.00  0.00           C  
ATOM   3401  CG  LEU C  53     -32.524  42.437 -97.789  1.00  0.00           C  
ATOM   3402  CD1 LEU C  53     -33.913  41.795 -97.829  1.00  0.00           C  
ATOM   3403  CD2 LEU C  53     -31.746  42.067 -99.052  1.00  0.00           C  
ATOM   3404  H   LEU C  53     -31.028  43.738 -95.521  1.00 60.35           H  
ATOM   3405  HA  LEU C  53     -30.693  44.546 -98.302  1.00 57.88           H  
ATOM   3406  HB2 LEU C  53     -33.310  44.149 -96.741  1.00  0.00           H  
ATOM   3407  HB3 LEU C  53     -33.191  44.385 -98.469  1.00  0.00           H  
ATOM   3408  HG  LEU C  53     -31.992  42.019 -96.927  1.00  0.00           H  
ATOM   3409 HD11 LEU C  53     -34.465  42.004 -96.907  1.00  0.00           H  
ATOM   3410 HD12 LEU C  53     -34.502  42.173 -98.672  1.00  0.00           H  
ATOM   3411 HD13 LEU C  53     -33.837  40.707 -97.931  1.00  0.00           H  
ATOM   3412 HD21 LEU C  53     -32.201  42.512 -99.943  1.00  0.00           H  
ATOM   3413 HD22 LEU C  53     -30.707  42.403 -98.994  1.00  0.00           H  
ATOM   3414 HD23 LEU C  53     -31.726  40.980 -99.189  1.00  0.00           H  
ATOM   3415  N   PRO C  54     -31.906  46.848 -96.203  1.00 54.02           N  
ATOM   3416  CA  PRO C  54     -32.042  48.316 -96.145  1.00 52.73           C  
ATOM   3417  C   PRO C  54     -30.722  49.058 -96.462  1.00 53.51           C  
ATOM   3418  O   PRO C  54     -30.736  50.184 -96.945  1.00 55.86           O  
ATOM   3419  CB  PRO C  54     -32.463  48.600 -94.699  1.00 52.12           C  
ATOM   3420  CG  PRO C  54     -33.086  47.294 -94.232  1.00 54.27           C  
ATOM   3421  CD  PRO C  54     -32.216  46.252 -94.912  1.00 55.54           C  
ATOM   3422  HA  PRO C  54     -32.809  48.617 -96.867  1.00 52.73           H  
ATOM   3423  HB2 PRO C  54     -31.593  48.829 -94.073  1.00 52.12           H  
ATOM   3424  HB3 PRO C  54     -33.155  49.443 -94.625  1.00 52.12           H  
ATOM   3425  HG2 PRO C  54     -34.118  47.224 -94.597  1.00 54.27           H  
ATOM   3426  HG3 PRO C  54     -33.094  47.189 -93.144  1.00 54.27           H  
ATOM   3427  HD2 PRO C  54     -32.722  45.290 -95.001  1.00 55.54           H  
ATOM   3428  HD3 PRO C  54     -31.276  46.121 -94.366  1.00 55.54           H  
ATOM   3429  N   THR C  55     -29.600  48.436 -96.111  1.00 54.60           N  
ATOM   3430  CA  THR C  55     -28.256  49.017 -96.263  1.00 53.79           C  
ATOM   3431  C   THR C  55     -27.588  48.533 -97.583  1.00 52.29           C  
ATOM   3432  O   THR C  55     -26.377  48.686 -97.797  1.00 53.25           O  
ATOM   3433  CB  THR C  55     -27.381  48.870 -94.999  1.00 54.49           C  
ATOM   3434  OG1 THR C  55     -26.305  49.825 -95.009  1.00 51.83           O  
ATOM   3435  CG2 THR C  55     -26.828  47.470 -94.761  1.00 53.56           C  
ATOM   3436  H   THR C  55     -29.650  47.491 -95.759  1.00 54.60           H  
ATOM   3437  HA  THR C  55     -28.392  50.095 -96.426  1.00 53.79           H  
ATOM   3438  HB  THR C  55     -27.996  49.137 -94.131  1.00 54.49           H  
ATOM   3439 HG21 THR C  55     -27.633  46.764 -94.553  1.00 53.56           H  
ATOM   3440 HG22 THR C  55     -26.244  47.112 -95.614  1.00 53.56           H  
ATOM   3441 HG23 THR C  55     -26.152  47.458 -93.900  1.00 53.56           H  
ATOM   3442  HG1 THR C  55     -25.744  49.618 -94.236  1.00 51.83           H  
ATOM   3443  N   SER C  56     -28.461  48.187 -98.531  1.00 50.76           N  
ATOM   3444  CA  SER C  56     -28.096  48.105 -99.939  1.00 49.85           C  
ATOM   3445  C   SER C  56     -28.143  49.529-100.539  1.00 47.79           C  
ATOM   3446  O   SER C  56     -27.571  49.791-101.595  1.00 48.76           O  
ATOM   3447  CB  SER C  56     -29.043  47.198-100.731  1.00 50.16           C  
ATOM   3448  OG  SER C  56     -30.402  47.654-100.669  1.00 49.57           O  
ATOM   3449  H   SER C  56     -29.426  48.037 -98.271  1.00 50.76           H  
ATOM   3450  HA  SER C  56     -27.065  47.741-100.021  1.00 49.85           H  
ATOM   3451  HB2 SER C  56     -29.012  46.171-100.351  1.00 50.16           H  
ATOM   3452  HB3 SER C  56     -28.756  47.176-101.788  1.00 50.16           H  
ATOM   3453  HG  SER C  56     -30.791  47.267 -99.848  1.00 49.57           H  
ATOM   3454  N   HIS C  57     -28.993  50.368 -99.945  1.00 45.59           N  
ATOM   3455  CA  HIS C  57     -29.207  51.769-100.327  1.00 43.78           C  
ATOM   3456  C   HIS C  57     -30.045  51.868-101.625  1.00 43.41           C  
ATOM   3457  O   HIS C  57     -30.026  52.873-102.338  1.00 42.92           O  
ATOM   3458  CB  HIS C  57     -27.958  52.659-100.325  1.00 42.77           C  
ATOM   3459  CG  HIS C  57     -27.271  52.622 -99.004  1.00 41.48           C  
ATOM   3460  ND1 HIS C  57     -27.613  53.385 -97.959  1.00 40.42           N  
ATOM   3461  CD2 HIS C  57     -26.287  51.751 -98.549  1.00 41.75           C  
ATOM   3462  CE1 HIS C  57     -26.896  53.020 -96.886  1.00 40.70           C  
ATOM   3463  NE2 HIS C  57     -26.084  52.020 -97.248  1.00 41.38           N  
ATOM   3464  H   HIS C  57     -29.561  50.014 -99.189  1.00 45.59           H  
ATOM   3465  HA  HIS C  57     -29.877  52.138 -99.545  1.00 43.78           H  
ATOM   3466  HB2 HIS C  57     -28.238  53.695-100.550  1.00 42.77           H  
ATOM   3467  HB3 HIS C  57     -27.264  52.354-101.115  1.00 42.77           H  
ATOM   3468  HD2 HIS C  57     -25.780  50.997 -99.133  1.00 41.75           H  
ATOM   3469  HE2 HIS C  57     -25.428  51.546 -96.644  1.00 41.38           H  
ATOM   3470  HE1 HIS C  57     -26.962  53.457 -95.901  1.00 40.70           H  
ATOM   3471  N   THR C  58     -30.940  50.899-101.753  1.00 43.25           N  
ATOM   3472  CA  THR C  58     -31.888  50.782-102.866  1.00 44.94           C  
ATOM   3473  C   THR C  58     -33.136  51.696-102.696  1.00 45.50           C  
ATOM   3474  O   THR C  58     -34.000  51.760-103.588  1.00 46.28           O  
ATOM   3475  CB  THR C  58     -32.318  49.320-103.090  1.00 46.26           C  
ATOM   3476  OG1 THR C  58     -32.629  48.701-101.832  1.00 47.17           O  
ATOM   3477  CG2 THR C  58     -31.226  48.519-103.798  1.00 46.45           C  
ATOM   3478  H   THR C  58     -30.984  50.183-101.042  1.00 43.25           H  
ATOM   3479  HA  THR C  58     -31.386  51.164-103.765  1.00 44.94           H  
ATOM   3480  HB  THR C  58     -33.227  49.275-103.700  1.00 46.26           H  
ATOM   3481 HG21 THR C  58     -31.008  48.929-104.787  1.00 46.45           H  
ATOM   3482 HG22 THR C  58     -30.295  48.519-103.224  1.00 46.45           H  
ATOM   3483 HG23 THR C  58     -31.532  47.473-103.910  1.00 46.45           H  
ATOM   3484  HG1 THR C  58     -31.827  48.224-101.523  1.00 47.17           H  
ATOM   3485  N   TYR C  59     -33.099  52.515-101.640  1.00 43.87           N  
ATOM   3486  CA  TYR C  59     -34.040  53.621-101.434  1.00 43.68           C  
ATOM   3487  C   TYR C  59     -33.661  54.842-102.327  1.00 45.69           C  
ATOM   3488  O   TYR C  59     -34.380  55.849-102.374  1.00 46.25           O  
ATOM   3489  CB  TYR C  59     -34.180  54.037 -99.959  1.00 42.43           C  
ATOM   3490  CG  TYR C  59     -32.883  54.472 -99.313  1.00 42.08           C  
ATOM   3491  CD1 TYR C  59     -32.331  55.729 -99.576  1.00 41.00           C  
ATOM   3492  CD2 TYR C  59     -32.176  53.600 -98.483  1.00 42.28           C  
ATOM   3493  CE1 TYR C  59     -31.116  56.103 -99.027  1.00 41.80           C  
ATOM   3494  CE2 TYR C  59     -30.962  53.964 -97.925  1.00 42.28           C  
ATOM   3495  CZ  TYR C  59     -30.434  55.213 -98.193  1.00 42.50           C  
ATOM   3496  OH  TYR C  59     -29.212  55.590 -97.723  1.00 42.63           O  
ATOM   3497  H   TYR C  59     -32.357  52.389-100.966  1.00 43.87           H  
ATOM   3498  HA  TYR C  59     -35.020  53.284-101.797  1.00 43.68           H  
ATOM   3499  HB2 TYR C  59     -34.906  54.855 -99.863  1.00 42.43           H  
ATOM   3500  HB3 TYR C  59     -34.600  53.197 -99.390  1.00 42.43           H  
ATOM   3501  HD1 TYR C  59     -32.860  56.419-100.218  1.00 41.00           H  
ATOM   3502  HD2 TYR C  59     -32.585  52.623 -98.271  1.00 42.28           H  
ATOM   3503  HE1 TYR C  59     -30.699  57.075 -99.242  1.00 41.80           H  
ATOM   3504  HE2 TYR C  59     -30.430  53.275 -97.285  1.00 42.28           H  
ATOM   3505  HH  TYR C  59     -28.658  54.770 -97.712  1.00 42.63           H  
ATOM   3506  N   LEU C  60     -32.597  54.675-103.091  1.00 47.94           N  
ATOM   3507  CA  LEU C  60     -32.145  55.593-104.126  1.00 49.52           C  
ATOM   3508  C   LEU C  60     -32.592  55.069-105.523  1.00 54.04           C  
ATOM   3509  O   LEU C  60     -32.227  55.612-106.543  1.00 56.18           O  
ATOM   3510  CB  LEU C  60     -30.617  55.747-104.093  1.00 48.21           C  
ATOM   3511  CG  LEU C  60     -30.058  56.272-102.754  1.00 46.96           C  
ATOM   3512  CD1 LEU C  60     -28.530  56.285-102.788  1.00 46.38           C  
ATOM   3513  CD2 LEU C  60     -30.581  57.668-102.423  1.00 47.46           C  
ATOM   3514  H   LEU C  60     -32.083  53.808-103.026  1.00 47.94           H  
ATOM   3515  HA  LEU C  60     -32.638  56.563-103.995  1.00 49.52           H  
ATOM   3516  HB2 LEU C  60     -30.156  54.774-104.315  1.00 48.21           H  
ATOM   3517  HB3 LEU C  60     -30.303  56.414-104.905  1.00 48.21           H  
ATOM   3518  HG  LEU C  60     -30.357  55.592-101.948  1.00 46.96           H  
ATOM   3519 HD11 LEU C  60     -28.138  55.281-102.974  1.00 46.38           H  
ATOM   3520 HD12 LEU C  60     -28.157  56.948-103.575  1.00 46.38           H  
ATOM   3521 HD13 LEU C  60     -28.120  56.629-101.832  1.00 46.38           H  
ATOM   3522 HD21 LEU C  60     -30.394  58.357-103.250  1.00 47.46           H  
ATOM   3523 HD22 LEU C  60     -31.657  57.658-102.228  1.00 47.46           H  
ATOM   3524 HD23 LEU C  60     -30.091  58.070-101.529  1.00 47.46           H  
ATOM   3525  N   GLY C  61     -33.376  54.016-105.527  1.00 56.30           N  
ATOM   3526  CA  GLY C  61     -33.807  53.289-106.711  1.00 58.95           C  
ATOM   3527  C   GLY C  61     -32.958  52.017-106.828  1.00 62.48           C  
ATOM   3528  O   GLY C  61     -31.806  51.998-106.466  1.00 60.72           O  
ATOM   3529  H   GLY C  61     -33.690  53.620-104.653  1.00 56.30           H  
ATOM   3530  HA2 GLY C  61     -34.863  53.034-106.581  1.00 58.95           H  
ATOM   3531  HA3 GLY C  61     -33.676  53.890-107.616  1.00 58.95           H  
ATOM   3532  N   ALA C  62     -33.545  50.983-107.380  1.00 66.56           N  
ATOM   3533  CA  ALA C  62     -32.954  49.639-107.401  1.00 70.05           C  
ATOM   3534  C   ALA C  62     -31.965  49.468-108.574  1.00 71.12           C  
ATOM   3535  O   ALA C  62     -32.214  48.796-109.558  1.00 71.48           O  
ATOM   3536  CB  ALA C  62     -34.051  48.582-107.440  1.00 70.70           C  
ATOM   3537  H   ALA C  62     -34.438  51.103-107.836  1.00 66.56           H  
ATOM   3538  HA  ALA C  62     -32.383  49.510-106.476  1.00 70.05           H  
ATOM   3539  HB1 ALA C  62     -34.710  48.674-106.570  1.00 70.70           H  
ATOM   3540  HB2 ALA C  62     -34.671  48.683-108.338  1.00 70.70           H  
ATOM   3541  HB3 ALA C  62     -33.623  47.574-107.440  1.00 70.70           H  
ATOM   3542  N   ASP C  63     -30.874  50.209-108.479  1.00 74.01           N  
ATOM   3543  CA  ASP C  63     -29.662  49.978-109.300  1.00 78.30           C  
ATOM   3544  C   ASP C  63     -28.562  50.892-108.692  1.00 78.02           C  
ATOM   3545  O   ASP C  63     -28.861  51.957-108.206  1.00 77.76           O  
ATOM   3546  CB  ASP C  63     -29.878  50.362-110.759  1.00  0.00           C  
ATOM   3547  CG  ASP C  63     -28.581  50.192-111.498  1.00  0.00           C  
ATOM   3548  OD1 ASP C  63     -28.206  51.018-112.327  1.00  0.00           O  
ATOM   3549  OD2 ASP C  63     -27.820  49.120-111.128  1.00  0.00           O1-
ATOM   3550  H   ASP C  63     -30.754  51.037-107.893  1.00 74.01           H  
ATOM   3551  HA  ASP C  63     -29.387  48.924-109.181  1.00 78.30           H  
ATOM   3552  HB2 ASP C  63     -30.216  51.402-110.842  1.00  0.00           H  
ATOM   3553  HB3 ASP C  63     -30.631  49.731-111.241  1.00  0.00           H  
ATOM   3554  N   MET C  64     -27.315  50.470-108.805  1.00 75.05           N  
ATOM   3555  CA  MET C  64     -26.109  51.175-108.354  1.00 74.24           C  
ATOM   3556  C   MET C  64     -24.872  50.297-108.704  1.00 76.07           C  
ATOM   3557  O   MET C  64     -24.872  49.148-108.350  1.00 77.36           O  
ATOM   3558  CB  MET C  64     -26.029  51.414-106.819  1.00 71.46           C  
ATOM   3559  CG  MET C  64     -26.860  52.588-106.304  1.00 70.62           C  
ATOM   3560  SD  MET C  64     -26.229  53.278-104.730  1.00 67.60           S  
ATOM   3561  CE  MET C  64     -24.840  54.247-105.366  1.00 65.57           C  
ATOM   3562  H   MET C  64     -27.121  49.621-109.316  1.00 75.05           H  
ATOM   3563  HA  MET C  64     -26.046  52.123-108.899  1.00 74.24           H  
ATOM   3564  HB2 MET C  64     -24.977  51.576-106.552  1.00 71.46           H  
ATOM   3565  HB3 MET C  64     -26.332  50.501-106.289  1.00 71.46           H  
ATOM   3566  HG2 MET C  64     -27.876  52.251-106.083  1.00 70.62           H  
ATOM   3567  HG3 MET C  64     -26.922  53.400-107.032  1.00 70.62           H  
ATOM   3568  HE1 MET C  64     -24.091  53.593-105.813  1.00 65.57           H  
ATOM   3569  HE2 MET C  64     -25.187  54.980-106.098  1.00 65.57           H  
ATOM   3570  HE3 MET C  64     -24.374  54.786-104.537  1.00 65.57           H  
ATOM   3571  N   GLU C  65     -23.760  50.944-109.019  1.00 76.92           N  
ATOM   3572  CA  GLU C  65     -22.501  50.439-109.560  1.00 76.70           C  
ATOM   3573  C   GLU C  65     -21.626  50.347-108.284  1.00 77.37           C  
ATOM   3574  O   GLU C  65     -21.597  51.266-107.467  1.00 77.16           O  
ATOM   3575  CB  GLU C  65     -21.920  51.384-110.612  1.00  0.00           C  
ATOM   3576  CG  GLU C  65     -20.433  51.220-110.915  1.00  0.00           C  
ATOM   3577  CD  GLU C  65     -19.986  49.881-111.447  1.00  0.00           C  
ATOM   3578  OE1 GLU C  65     -19.081  49.798-112.275  1.00  0.00           O  
ATOM   3579  OE2 GLU C  65     -20.628  48.788-110.942  1.00  0.00           O1-
ATOM   3580  H   GLU C  65     -23.829  51.793-108.451  1.00 76.92           H  
ATOM   3581  HA  GLU C  65     -22.702  49.442-109.962  1.00 76.70           H  
ATOM   3582  HB2 GLU C  65     -22.071  52.424-110.299  1.00  0.00           H  
ATOM   3583  HB3 GLU C  65     -22.497  51.268-111.538  1.00  0.00           H  
ATOM   3584  HG2 GLU C  65     -19.845  51.432-110.015  1.00  0.00           H  
ATOM   3585  HG3 GLU C  65     -20.150  51.985-111.650  1.00  0.00           H  
ATOM   3586  N   GLU C  66     -21.024  49.177-108.074  1.00 79.30           N  
ATOM   3587  CA  GLU C  66     -20.412  48.794-106.800  1.00 76.55           C  
ATOM   3588  C   GLU C  66     -18.894  48.558-107.002  1.00 76.94           C  
ATOM   3589  O   GLU C  66     -18.477  47.824-107.895  1.00 79.92           O  
ATOM   3590  CB  GLU C  66     -21.023  47.486-106.259  1.00 76.24           C  
ATOM   3591  CG  GLU C  66     -22.527  47.532-105.986  1.00 77.82           C  
ATOM   3592  CD  GLU C  66     -23.003  48.289-104.768  1.00 79.26           C  
ATOM   3593  OE1 GLU C  66     -22.162  48.761-103.973  1.00 80.84           O  
ATOM   3594  OE2 GLU C  66     -24.240  48.374-104.594  1.00 80.13           O1-
ATOM   3595  H   GLU C  66     -20.991  48.498-108.820  1.00 79.30           H  
ATOM   3596  HA  GLU C  66     -20.559  49.595-106.069  1.00 76.55           H  
ATOM   3597  HB2 GLU C  66     -20.841  46.683-106.987  1.00 76.24           H  
ATOM   3598  HB3 GLU C  66     -20.492  47.190-105.345  1.00 76.24           H  
ATOM   3599  HG2 GLU C  66     -22.870  46.498-105.847  1.00 77.82           H  
ATOM   3600  HG3 GLU C  66     -23.057  47.914-106.864  1.00 77.82           H  
ATOM   3601  N   PHE C  67     -18.096  49.160-106.122  1.00 76.01           N  
ATOM   3602  CA  PHE C  67     -16.650  48.993-106.101  1.00 78.64           C  
ATOM   3603  C   PHE C  67     -16.259  48.218-104.805  1.00 81.03           C  
ATOM   3604  O   PHE C  67     -17.113  47.940-103.954  1.00 81.08           O  
ATOM   3605  CB  PHE C  67     -15.876  50.323-106.155  1.00 78.72           C  
ATOM   3606  CG  PHE C  67     -16.287  51.321-107.218  1.00 81.23           C  
ATOM   3607  CD1 PHE C  67     -16.559  50.920-108.529  1.00 83.44           C  
ATOM   3608  CD2 PHE C  67     -16.373  52.674-106.902  1.00 80.03           C  
ATOM   3609  CE1 PHE C  67     -16.908  51.849-109.497  1.00 84.13           C  
ATOM   3610  CE2 PHE C  67     -16.718  53.608-107.869  1.00 80.52           C  
ATOM   3611  CZ  PHE C  67     -16.985  53.195-109.166  1.00 83.00           C  
ATOM   3612  H   PHE C  67     -18.506  49.731-105.397  1.00 76.01           H  
ATOM   3613  HA  PHE C  67     -16.354  48.374-106.956  1.00 78.64           H  
ATOM   3614  HB2 PHE C  67     -15.933  50.802-105.172  1.00 78.72           H  
ATOM   3615  HB3 PHE C  67     -14.810  50.110-106.310  1.00 78.72           H  
ATOM   3616  HD1 PHE C  67     -16.496  49.875-108.791  1.00 83.44           H  
ATOM   3617  HD2 PHE C  67     -16.168  53.001-105.893  1.00 80.03           H  
ATOM   3618  HE1 PHE C  67     -17.119  51.527-110.506  1.00 84.13           H  
ATOM   3619  HE2 PHE C  67     -16.778  54.655-107.612  1.00 80.52           H  
ATOM   3620  HZ  PHE C  67     -17.254  53.921-109.919  1.00 83.00           H  
ATOM   3621  N   HIS C  68     -15.040  47.666-104.846  1.00 83.18           N  
ATOM   3622  CA  HIS C  68     -14.105  47.474-103.744  1.00 81.59           C  
ATOM   3623  C   HIS C  68     -13.330  48.773-103.376  1.00 80.53           C  
ATOM   3624  O   HIS C  68     -13.150  49.687-104.188  1.00 78.58           O  
ATOM   3625  CB  HIS C  68     -13.122  46.344-104.089  1.00  0.00           C  
ATOM   3626  CG  HIS C  68     -12.374  45.799-102.927  1.00  0.00           C  
ATOM   3627  ND1 HIS C  68     -12.814  45.935-101.631  1.00  0.00           N  
ATOM   3628  CE1 HIS C  68     -11.895  45.369-100.828  1.00  0.00           C  
ATOM   3629  NE2 HIS C  68     -10.875  44.864-101.544  1.00  0.00           N  
ATOM   3630  CD2 HIS C  68     -11.175  45.139-102.881  1.00  0.00           C  
ATOM   3631  H   HIS C  68     -15.097  47.111-105.728  1.00 83.18           H  
ATOM   3632  HA  HIS C  68     -14.716  47.203-102.873  1.00 81.59           H  
ATOM   3633  HB2 HIS C  68     -12.409  46.696-104.846  1.00  0.00           H  
ATOM   3634  HB3 HIS C  68     -13.672  45.510-104.545  1.00  0.00           H  
ATOM   3635  HD2 HIS C  68     -10.567  44.873-103.732  1.00  0.00           H  
ATOM   3636  HE2 HIS C  68     -10.060  44.385-101.188  1.00  0.00           H  
ATOM   3637  HE1 HIS C  68     -11.968  45.325 -99.752  1.00  0.00           H  
ATOM   3638  N   GLY C  69     -12.776  48.755-102.166  1.00 80.19           N  
ATOM   3639  CA  GLY C  69     -11.941  49.808-101.607  1.00 78.74           C  
ATOM   3640  C   GLY C  69     -10.477  49.482-101.941  1.00 78.89           C  
ATOM   3641  O   GLY C  69     -10.120  48.319-102.193  1.00 76.89           O  
ATOM   3642  H   GLY C  69     -12.824  47.905-101.623  1.00 80.19           H  
ATOM   3643  HA2 GLY C  69     -12.229  50.774-102.029  1.00 78.74           H  
ATOM   3644  HA3 GLY C  69     -12.069  49.813-100.521  1.00 78.74           H  
ATOM   3645  N   ARG C  70      -9.653  50.523-101.985  1.00 78.05           N  
ATOM   3646  CA  ARG C  70      -8.259  50.374-102.363  1.00 78.54           C  
ATOM   3647  C   ARG C  70      -7.232  51.361-101.769  1.00 77.91           C  
ATOM   3648  O   ARG C  70      -6.060  51.235-102.128  1.00 84.55           O  
ATOM   3649  CB  ARG C  70      -8.103  50.345-103.914  1.00 82.35           C  
ATOM   3650  CG  ARG C  70      -8.857  51.416-104.723  1.00 84.49           C  
ATOM   3651  CD  ARG C  70      -8.513  52.875-104.448  1.00 87.14           C  
ATOM   3652  NE  ARG C  70      -7.485  53.447-105.343  1.00 91.57           N  
ATOM   3653  CZ  ARG C  70      -6.187  53.638-105.094  1.00 93.32           C  
ATOM   3654  NH1 ARG C  70      -5.587  53.020-104.082  1.00 92.51           N  
ATOM   3655  NH2 ARG C  70      -5.482  54.460-105.861  1.00 93.24           N1+
ATOM   3656  H   ARG C  70     -10.017  51.448-101.809  1.00 78.05           H  
ATOM   3657  HA  ARG C  70      -7.924  49.396-101.989  1.00 78.54           H  
ATOM   3658  HB2 ARG C  70      -7.045  50.366-104.200  1.00 82.35           H  
ATOM   3659  HB3 ARG C  70      -8.478  49.372-104.262  1.00 82.35           H  
ATOM   3660  HG2 ARG C  70      -9.930  51.280-104.537  1.00 84.49           H  
ATOM   3661  HG3 ARG C  70      -8.711  51.209-105.791  1.00 84.49           H  
ATOM   3662  HD2 ARG C  70      -8.255  53.088-103.422  1.00 87.14           H  
ATOM   3663  HD3 ARG C  70      -9.416  53.467-104.644  1.00 87.14           H  
ATOM   3664  HE  ARG C  70      -7.888  53.944-106.125  1.00 91.57           H  
ATOM   3665 HH11 ARG C  70      -4.605  53.177-103.904  1.00 92.51           H  
ATOM   3666 HH12 ARG C  70      -6.113  52.392-103.490  1.00 92.51           H  
ATOM   3667 HH21 ARG C  70      -5.926  54.937-106.632  1.00 93.24           H  
ATOM   3668 HH22 ARG C  70      -4.500  54.606-105.675  1.00 93.24           H  
ATOM   3669  N   THR C  71      -7.681  52.456-101.169  1.00 73.14           N  
ATOM   3670  CA  THR C  71      -6.779  53.542-100.771  1.00 74.03           C  
ATOM   3671  C   THR C  71      -6.374  53.568 -99.284  1.00 73.14           C  
ATOM   3672  O   THR C  71      -7.131  53.194 -98.383  1.00 73.84           O  
ATOM   3673  CB  THR C  71      -7.298  54.916-101.252  1.00 73.41           C  
ATOM   3674  OG1 THR C  71      -6.182  55.753-101.565  1.00 68.61           O  
ATOM   3675  CG2 THR C  71      -8.226  55.598-100.266  1.00 72.69           C  
ATOM   3676  H   THR C  71      -8.675  52.611-101.084  1.00 73.14           H  
ATOM   3677  HA  THR C  71      -5.839  53.371-101.313  1.00 74.03           H  
ATOM   3678  HB  THR C  71      -7.839  54.785-102.193  1.00 73.41           H  
ATOM   3679 HG21 THR C  71      -8.926  54.891 -99.819  1.00 72.69           H  
ATOM   3680 HG22 THR C  71      -7.677  56.120 -99.477  1.00 72.69           H  
ATOM   3681 HG23 THR C  71      -8.820  56.338-100.800  1.00 72.69           H  
ATOM   3682  HG1 THR C  71      -6.529  56.604-101.951  1.00 68.61           H  
ATOM   3683  N   LEU C  72      -5.164  54.093 -99.074  1.00 71.99           N  
ATOM   3684  CA  LEU C  72      -4.575  54.469 -97.793  1.00 70.44           C  
ATOM   3685  C   LEU C  72      -3.556  55.563 -98.181  1.00 71.18           C  
ATOM   3686  O   LEU C  72      -2.871  55.458 -99.200  1.00 74.27           O  
ATOM   3687  CB  LEU C  72      -3.823  53.330 -97.094  1.00 69.65           C  
ATOM   3688  CG  LEU C  72      -4.705  52.268 -96.411  1.00 68.28           C  
ATOM   3689  CD1 LEU C  72      -3.821  51.148 -95.853  1.00 65.30           C  
ATOM   3690  CD2 LEU C  72      -5.556  52.854 -95.282  1.00 65.20           C  
ATOM   3691  H   LEU C  72      -4.585  54.295 -99.877  1.00 71.99           H  
ATOM   3692  HA  LEU C  72      -5.361  54.898 -97.165  1.00 70.44           H  
ATOM   3693  HB2 LEU C  72      -3.171  52.833 -97.826  1.00 69.65           H  
ATOM   3694  HB3 LEU C  72      -3.152  53.761 -96.338  1.00 69.65           H  
ATOM   3695  HG  LEU C  72      -5.369  51.815 -97.154  1.00 68.28           H  
ATOM   3696 HD11 LEU C  72      -3.229  50.685 -96.650  1.00 65.30           H  
ATOM   3697 HD12 LEU C  72      -3.129  51.527 -95.093  1.00 65.30           H  
ATOM   3698 HD13 LEU C  72      -4.431  50.362 -95.393  1.00 65.30           H  
ATOM   3699 HD21 LEU C  72      -4.932  53.353 -94.533  1.00 65.20           H  
ATOM   3700 HD22 LEU C  72      -6.281  53.581 -95.658  1.00 65.20           H  
ATOM   3701 HD23 LEU C  72      -6.124  52.066 -94.776  1.00 65.20           H  
ATOM   3702  N   HIS C  73      -3.530  56.635 -97.396  1.00 69.48           N  
ATOM   3703  CA  HIS C  73      -2.679  57.806 -97.622  1.00 70.72           C  
ATOM   3704  C   HIS C  73      -1.507  57.755 -96.621  1.00 69.44           C  
ATOM   3705  O   HIS C  73      -1.478  56.955 -95.693  1.00 67.03           O  
ATOM   3706  CB  HIS C  73      -3.476  59.110 -97.491  1.00 71.12           C  
ATOM   3707  CG  HIS C  73      -4.467  59.349 -98.580  1.00 71.33           C  
ATOM   3708  ND1 HIS C  73      -5.230  60.459 -98.605  1.00 72.97           N  
ATOM   3709  CD2 HIS C  73      -4.806  58.617 -99.716  1.00 69.56           C  
ATOM   3710  CE1 HIS C  73      -6.019  60.439 -99.695  1.00 71.91           C  
ATOM   3711  NE2 HIS C  73      -5.757  59.314-100.375  1.00 70.20           N  
ATOM   3712  H   HIS C  73      -4.124  56.654 -96.579  1.00 69.48           H  
ATOM   3713  HA  HIS C  73      -2.236  57.738 -98.624  1.00 70.72           H  
ATOM   3714  HB2 HIS C  73      -2.793  59.968 -97.476  1.00 71.12           H  
ATOM   3715  HB3 HIS C  73      -4.006  59.124 -96.530  1.00 71.12           H  
ATOM   3716  HD2 HIS C  73      -4.386  57.667-100.013  1.00 69.56           H  
ATOM   3717  HE2 HIS C  73      -6.198  59.034-101.240  1.00 70.20           H  
ATOM   3718  HE1 HIS C  73      -6.738  61.196 -99.972  1.00 71.91           H  
ATOM   3719  N   ASP C  74      -0.529  58.632 -96.852  1.00 72.21           N  
ATOM   3720  CA  ASP C  74       0.710  58.701 -96.100  1.00 72.62           C  
ATOM   3721  C   ASP C  74       0.477  59.503 -94.791  1.00 72.43           C  
ATOM   3722  O   ASP C  74       0.003  60.644 -94.797  1.00 70.85           O  
ATOM   3723  CB  ASP C  74       1.867  59.243 -96.931  1.00 74.18           C  
ATOM   3724  CG  ASP C  74       1.582  60.461 -97.774  1.00 77.69           C  
ATOM   3725  OD1 ASP C  74       0.419  60.670 -98.190  1.00 79.92           O  
ATOM   3726  OD2 ASP C  74       2.542  61.221 -98.052  1.00 77.22           O1-
ATOM   3727  H   ASP C  74      -0.644  59.328 -97.574  1.00 72.21           H  
ATOM   3728  HA  ASP C  74       0.967  57.672 -95.817  1.00 72.62           H  
ATOM   3729  HB2 ASP C  74       2.188  58.465 -97.636  1.00 74.18           H  
ATOM   3730  HB3 ASP C  74       2.723  59.453 -96.278  1.00 74.18           H  
ATOM   3731  N   ASP C  75       0.841  58.859 -93.687  1.00 73.59           N  
ATOM   3732  CA  ASP C  75       0.472  59.289 -92.335  1.00 74.24           C  
ATOM   3733  C   ASP C  75       1.455  60.406 -91.896  1.00 75.35           C  
ATOM   3734  O   ASP C  75       2.661  60.328 -92.124  1.00 75.04           O  
ATOM   3735  CB  ASP C  75       0.539  58.142 -91.342  1.00 74.30           C  
ATOM   3736  CG  ASP C  75      -0.737  57.345 -91.267  1.00 73.53           C  
ATOM   3737  OD1 ASP C  75      -1.838  57.916 -91.458  1.00 72.46           O  
ATOM   3738  OD2 ASP C  75      -0.645  56.139 -90.961  1.00 75.34           O1-
ATOM   3739  H   ASP C  75       1.438  58.049 -93.776  1.00 73.59           H  
ATOM   3740  HA  ASP C  75      -0.533  59.719 -92.399  1.00 74.24           H  
ATOM   3741  HB2 ASP C  75       0.715  58.535 -90.334  1.00 74.30           H  
ATOM   3742  HB3 ASP C  75       1.379  57.474 -91.568  1.00 74.30           H  
ATOM   3743  N   ASP C  76       0.856  61.475 -91.360  1.00 76.91           N  
ATOM   3744  CA  ASP C  76       1.472  62.731 -90.916  1.00 77.90           C  
ATOM   3745  C   ASP C  76       2.091  63.505 -92.113  1.00 77.41           C  
ATOM   3746  O   ASP C  76       2.883  64.435 -91.955  1.00 78.37           O  
ATOM   3747  CB  ASP C  76       2.361  62.578 -89.692  1.00 80.70           C  
ATOM   3748  CG  ASP C  76       1.519  62.973 -88.501  1.00 82.19           C  
ATOM   3749  OD1 ASP C  76       1.242  62.099 -87.652  1.00 83.01           O  
ATOM   3750  OD2 ASP C  76       1.147  64.159 -88.396  1.00 83.03           O1-
ATOM   3751  H   ASP C  76      -0.148  61.437 -91.251  1.00 76.91           H  
ATOM   3752  HA  ASP C  76       0.610  63.367 -90.673  1.00 77.90           H  
ATOM   3753  HB2 ASP C  76       3.229  63.245 -89.724  1.00 80.70           H  
ATOM   3754  HB3 ASP C  76       2.736  61.555 -89.574  1.00 80.70           H  
ATOM   3755  N   SER C  77       1.546  63.203 -93.290  1.00 76.70           N  
ATOM   3756  CA  SER C  77       1.871  63.887 -94.529  1.00 77.76           C  
ATOM   3757  C   SER C  77       0.814  64.983 -94.762  1.00 77.07           C  
ATOM   3758  O   SER C  77      -0.329  64.911 -94.308  1.00 77.45           O  
ATOM   3759  CB  SER C  77       1.897  62.953 -95.726  1.00 78.02           C  
ATOM   3760  OG  SER C  77       2.651  63.527 -96.797  1.00 83.17           O  
ATOM   3761  H   SER C  77       0.838  62.483 -93.325  1.00 76.70           H  
ATOM   3762  HA  SER C  77       2.850  64.369 -94.415  1.00 77.76           H  
ATOM   3763  HB2 SER C  77       0.888  62.742 -96.092  1.00 78.02           H  
ATOM   3764  HB3 SER C  77       2.384  62.013 -95.446  1.00 78.02           H  
ATOM   3765  HG  SER C  77       2.716  62.781 -97.458  1.00 83.17           H  
ATOM   3766  N   CYS C  78       1.281  66.062 -95.392  1.00 76.42           N  
ATOM   3767  CA  CYS C  78       0.471  67.244 -95.680  1.00 75.05           C  
ATOM   3768  C   CYS C  78      -0.253  67.126 -97.047  1.00 72.13           C  
ATOM   3769  O   CYS C  78       0.083  67.822 -98.006  1.00 72.52           O  
ATOM   3770  CB  CYS C  78       1.345  68.507 -95.673  1.00 80.11           C  
ATOM   3771  SG  CYS C  78       2.043  68.887 -94.034  1.00 88.10           S  
ATOM   3772  H   CYS C  78       2.266  66.113 -95.613  1.00 76.42           H  
ATOM   3773  HA  CYS C  78      -0.297  67.342 -94.906  1.00 75.05           H  
ATOM   3774  HB2 CYS C  78       0.767  69.382 -95.986  1.00 80.11           H  
ATOM   3775  HB3 CYS C  78       2.182  68.401 -96.373  1.00 80.11           H  
ATOM   3776  HG  CYS C  78       2.406  67.633 -93.710  1.00 88.10           H  
ATOM   3777  N   GLN C  79      -1.260  66.259 -97.076  1.00 68.43           N  
ATOM   3778  CA  GLN C  79      -2.052  65.980 -98.278  1.00 66.12           C  
ATOM   3779  C   GLN C  79      -3.079  67.112 -98.588  1.00 65.79           C  
ATOM   3780  O   GLN C  79      -3.238  68.061 -97.817  1.00 66.03           O  
ATOM   3781  CB  GLN C  79      -2.754  64.615 -98.171  1.00 62.77           C  
ATOM   3782  CG  GLN C  79      -1.794  63.445 -98.403  1.00 62.50           C  
ATOM   3783  CD  GLN C  79      -1.264  63.414 -99.826  1.00 63.23           C  
ATOM   3784  OE1 GLN C  79      -1.637  64.213-100.688  1.00 63.00           O  
ATOM   3785  NE2 GLN C  79      -0.359  62.477-100.064  1.00 63.94           N  
ATOM   3786  H   GLN C  79      -1.494  65.760 -96.229  1.00 68.43           H  
ATOM   3787  HA  GLN C  79      -1.348  66.001 -99.117  1.00 66.12           H  
ATOM   3788  HB2 GLN C  79      -3.211  64.511 -97.179  1.00 62.77           H  
ATOM   3789  HB3 GLN C  79      -3.577  64.541 -98.891  1.00 62.77           H  
ATOM   3790  HG2 GLN C  79      -2.322  62.502 -98.221  1.00 62.50           H  
ATOM   3791  HG3 GLN C  79      -0.949  63.495 -97.707  1.00 62.50           H  
ATOM   3792 HE21 GLN C  79       0.055  62.397-100.981  1.00 63.94           H  
ATOM   3793 HE22 GLN C  79      -0.083  61.843 -99.328  1.00 63.94           H  
ATOM   3794  N   VAL C  80      -3.656  67.033 -99.780  1.00 65.99           N  
ATOM   3795  CA  VAL C  80      -4.706  67.939-100.280  1.00 64.84           C  
ATOM   3796  C   VAL C  80      -5.898  67.045-100.672  1.00 63.01           C  
ATOM   3797  O   VAL C  80      -5.727  66.103-101.452  1.00 63.53           O  
ATOM   3798  CB  VAL C  80      -4.243  68.733-101.527  1.00 66.11           C  
ATOM   3799  CG1 VAL C  80      -5.350  69.663-102.042  1.00 66.60           C  
ATOM   3800  CG2 VAL C  80      -2.991  69.567-101.254  1.00 66.02           C  
ATOM   3801  H   VAL C  80      -3.367  66.302-100.415  1.00 65.99           H  
ATOM   3802  HA  VAL C  80      -4.980  68.621 -99.476  1.00 64.84           H  
ATOM   3803  HB  VAL C  80      -3.997  68.026-102.331  1.00 66.11           H  
ATOM   3804 HG11 VAL C  80      -6.229  69.099-102.370  1.00 66.60           H  
ATOM   3805 HG12 VAL C  80      -5.668  70.368-101.267  1.00 66.60           H  
ATOM   3806 HG13 VAL C  80      -5.001  70.244-102.903  1.00 66.60           H  
ATOM   3807 HG21 VAL C  80      -3.193  70.340-100.506  1.00 66.02           H  
ATOM   3808 HG22 VAL C  80      -2.162  68.946-100.905  1.00 66.02           H  
ATOM   3809 HG23 VAL C  80      -2.657  70.071-102.167  1.00 66.02           H  
ATOM   3810  N   ILE C  81      -7.072  67.313-100.110  1.00 61.18           N  
ATOM   3811  CA  ILE C  81      -8.271  66.481-100.330  1.00 60.33           C  
ATOM   3812  C   ILE C  81      -9.510  67.432-100.383  1.00 60.44           C  
ATOM   3813  O   ILE C  81      -9.590  68.360 -99.570  1.00 60.82           O  
ATOM   3814  CB  ILE C  81      -8.421  65.426 -99.192  1.00 57.86           C  
ATOM   3815  CG1 ILE C  81      -7.124  64.608 -98.995  1.00 58.22           C  
ATOM   3816  CG2 ILE C  81      -9.605  64.489 -99.444  1.00 56.44           C  
ATOM   3817  CD1 ILE C  81      -7.216  63.524 -97.937  1.00 57.07           C  
ATOM   3818  H   ILE C  81      -7.149  68.106 -99.489  1.00 61.18           H  
ATOM   3819  HA  ILE C  81      -8.150  65.969-101.289  1.00 60.33           H  
ATOM   3820  HB  ILE C  81      -8.627  65.964 -98.259  1.00 57.86           H  
ATOM   3821 HG12 ILE C  81      -6.828  64.144 -99.943  1.00 58.22           H  
ATOM   3822 HG13 ILE C  81      -6.310  65.276 -98.690  1.00 58.22           H  
ATOM   3823 HG21 ILE C  81     -10.522  65.053 -99.616  1.00 56.44           H  
ATOM   3824 HG22 ILE C  81      -9.426  63.843-100.309  1.00 56.44           H  
ATOM   3825 HG23 ILE C  81      -9.800  63.847 -98.579  1.00 56.44           H  
ATOM   3826 HD11 ILE C  81      -7.558  63.933 -96.983  1.00 57.07           H  
ATOM   3827 HD12 ILE C  81      -7.892  62.721 -98.243  1.00 57.07           H  
ATOM   3828 HD13 ILE C  81      -6.231  63.075 -97.787  1.00 57.07           H  
ATOM   3829  N   PRO C  82     -10.458  67.199-101.314  1.00 60.40           N  
ATOM   3830  CA  PRO C  82     -11.677  68.018-101.380  1.00 60.21           C  
ATOM   3831  C   PRO C  82     -12.714  67.663-100.284  1.00 57.71           C  
ATOM   3832  O   PRO C  82     -12.858  66.509 -99.887  1.00 56.83           O  
ATOM   3833  CB  PRO C  82     -12.258  67.712-102.761  1.00 60.13           C  
ATOM   3834  CG  PRO C  82     -11.828  66.269-103.005  1.00 59.39           C  
ATOM   3835  CD  PRO C  82     -10.441  66.207-102.385  1.00 60.08           C  
ATOM   3836  HA  PRO C  82     -11.408  69.072-101.294  1.00 60.21           H  
ATOM   3837  HB2 PRO C  82     -13.343  67.838-102.823  1.00 60.13           H  
ATOM   3838  HB3 PRO C  82     -11.791  68.364-103.509  1.00 60.13           H  
ATOM   3839  HG2 PRO C  82     -11.823  65.995-104.063  1.00 59.39           H  
ATOM   3840  HG3 PRO C  82     -12.507  65.583-102.484  1.00 59.39           H  
ATOM   3841  HD2 PRO C  82      -9.673  66.512-103.104  1.00 60.08           H  
ATOM   3842  HD3 PRO C  82     -10.199  65.210-102.016  1.00 60.08           H  
ATOM   3843  N   VAL C  83     -13.428  68.686 -99.826  1.00 57.31           N  
ATOM   3844  CA  VAL C  83     -14.584  68.588 -98.928  1.00 56.91           C  
ATOM   3845  C   VAL C  83     -15.846  68.802 -99.798  1.00 58.80           C  
ATOM   3846  O   VAL C  83     -15.863  69.644-100.707  1.00 61.52           O  
ATOM   3847  CB  VAL C  83     -14.520  69.660 -97.812  1.00 57.05           C  
ATOM   3848  CG1 VAL C  83     -15.720  69.594 -96.862  1.00 54.93           C  
ATOM   3849  CG2 VAL C  83     -13.234  69.550 -96.988  1.00 57.74           C  
ATOM   3850  H   VAL C  83     -13.160  69.623-100.092  1.00 57.31           H  
ATOM   3851  HA  VAL C  83     -14.611  67.583 -98.499  1.00 56.91           H  
ATOM   3852  HB  VAL C  83     -14.529  70.651 -98.282  1.00 57.05           H  
ATOM   3853 HG11 VAL C  83     -16.650  69.845 -97.379  1.00 54.93           H  
ATOM   3854 HG12 VAL C  83     -15.827  68.597 -96.422  1.00 54.93           H  
ATOM   3855 HG13 VAL C  83     -15.610  70.314 -96.045  1.00 54.93           H  
ATOM   3856 HG21 VAL C  83     -13.206  68.613 -96.425  1.00 57.74           H  
ATOM   3857 HG22 VAL C  83     -12.342  69.602 -97.619  1.00 57.74           H  
ATOM   3858 HG23 VAL C  83     -13.168  70.373 -96.268  1.00 57.74           H  
ATOM   3859  N   LEU C  84     -16.898  68.056 -99.484  1.00 59.24           N  
ATOM   3860  CA  LEU C  84     -18.196  68.164-100.157  1.00 62.42           C  
ATOM   3861  C   LEU C  84     -19.247  68.758 -99.177  1.00 64.68           C  
ATOM   3862  O   LEU C  84     -19.096  68.603 -97.961  1.00 63.85           O  
ATOM   3863  CB  LEU C  84     -18.693  66.796-100.645  1.00 62.13           C  
ATOM   3864  CG  LEU C  84     -17.770  66.087-101.655  1.00 62.04           C  
ATOM   3865  CD1 LEU C  84     -18.382  64.739-102.038  1.00 61.01           C  
ATOM   3866  CD2 LEU C  84     -17.527  66.911-102.920  1.00 63.40           C  
ATOM   3867  H   LEU C  84     -16.836  67.401 -98.718  1.00 59.24           H  
ATOM   3868  HA  LEU C  84     -18.076  68.845-100.999  1.00 62.42           H  
ATOM   3869  HB2 LEU C  84     -18.830  66.138 -99.775  1.00 62.13           H  
ATOM   3870  HB3 LEU C  84     -19.689  66.908-101.091  1.00 62.13           H  
ATOM   3871  HG  LEU C  84     -16.801  65.894-101.178  1.00 62.04           H  
ATOM   3872 HD11 LEU C  84     -18.625  64.147-101.151  1.00 61.01           H  
ATOM   3873 HD12 LEU C  84     -19.305  64.879-102.607  1.00 61.01           H  
ATOM   3874 HD13 LEU C  84     -17.685  64.157-102.649  1.00 61.01           H  
ATOM   3875 HD21 LEU C  84     -18.471  67.203-103.392  1.00 63.40           H  
ATOM   3876 HD22 LEU C  84     -16.959  67.819-102.701  1.00 63.40           H  
ATOM   3877 HD23 LEU C  84     -16.947  66.336-103.650  1.00 63.40           H  
ATOM   3878  N   PRO C  85     -20.328  69.377 -99.712  1.00 68.49           N  
ATOM   3879  CA  PRO C  85     -21.437  69.851 -98.876  1.00 70.47           C  
ATOM   3880  C   PRO C  85     -22.364  68.696 -98.379  1.00 70.91           C  
ATOM   3881  O   PRO C  85     -22.038  67.508 -98.496  1.00 71.48           O  
ATOM   3882  CB  PRO C  85     -22.207  70.829 -99.781  1.00 71.25           C  
ATOM   3883  CG  PRO C  85     -21.309  71.037-100.993  1.00 72.52           C  
ATOM   3884  CD  PRO C  85     -20.580  69.714-101.101  1.00 70.52           C  
ATOM   3885  HA  PRO C  85     -21.027  70.359 -97.995  1.00 70.47           H  
ATOM   3886  HB2 PRO C  85     -23.159  70.408-100.114  1.00 71.25           H  
ATOM   3887  HB3 PRO C  85     -22.425  71.772 -99.270  1.00 71.25           H  
ATOM   3888  HG2 PRO C  85     -20.596  71.845-100.787  1.00 72.52           H  
ATOM   3889  HG3 PRO C  85     -21.864  71.298-101.898  1.00 72.52           H  
ATOM   3890  HD2 PRO C  85     -19.676  69.798-101.699  1.00 70.52           H  
ATOM   3891  HD3 PRO C  85     -21.215  68.926-101.517  1.00 70.52           H  
ATOM   3892  N   GLN C  86     -23.463  69.098 -97.739  1.00 70.77           N  
ATOM   3893  CA  GLN C  86     -24.512  68.233 -97.176  1.00 69.95           C  
ATOM   3894  C   GLN C  86     -24.090  67.444 -95.912  1.00 66.36           C  
ATOM   3895  O   GLN C  86     -24.902  67.233 -95.013  1.00 64.27           O  
ATOM   3896  CB  GLN C  86     -25.156  67.261 -98.187  1.00 71.63           C  
ATOM   3897  CG  GLN C  86     -26.226  67.915 -99.062  1.00 75.22           C  
ATOM   3898  CD  GLN C  86     -25.639  68.911-100.031  1.00 79.18           C  
ATOM   3899  OE1 GLN C  86     -25.716  70.129 -99.842  1.00 82.72           O  
ATOM   3900  NE2 GLN C  86     -24.994  68.380-101.073  1.00 76.69           N  
ATOM   3901  H   GLN C  86     -23.624  70.089 -97.635  1.00 70.77           H  
ATOM   3902  HA  GLN C  86     -25.280  68.934 -96.821  1.00 69.95           H  
ATOM   3903  HB2 GLN C  86     -24.397  66.782 -98.814  1.00 71.63           H  
ATOM   3904  HB3 GLN C  86     -25.645  66.447 -97.636  1.00 71.63           H  
ATOM   3905  HG2 GLN C  86     -26.983  68.418 -98.449  1.00 75.22           H  
ATOM   3906  HG3 GLN C  86     -26.747  67.143 -99.641  1.00 75.22           H  
ATOM   3907 HE21 GLN C  86     -24.957  67.377-101.187  1.00 76.69           H  
ATOM   3908 HE22 GLN C  86     -24.543  68.982-101.748  1.00 76.69           H  
ATOM   3909  N   VAL C  87     -22.916  66.858 -95.944  1.00 66.69           N  
ATOM   3910  CA  VAL C  87     -22.435  65.970 -94.878  1.00 67.34           C  
ATOM   3911  C   VAL C  87     -21.903  66.823 -93.691  1.00 67.73           C  
ATOM   3912  O   VAL C  87     -20.732  66.890 -93.415  1.00 68.39           O  
ATOM   3913  CB  VAL C  87     -21.373  64.976 -95.409  1.00 68.12           C  
ATOM   3914  CG1 VAL C  87     -21.019  63.922 -94.355  1.00 67.60           C  
ATOM   3915  CG2 VAL C  87     -21.859  64.245 -96.663  1.00 68.87           C  
ATOM   3916  H   VAL C  87     -22.311  66.948 -96.748  1.00 66.69           H  
ATOM   3917  HA  VAL C  87     -23.296  65.396 -94.505  1.00 67.34           H  
ATOM   3918  HB  VAL C  87     -20.458  65.524 -95.670  1.00 68.12           H  
ATOM   3919 HG11 VAL C  87     -20.641  64.372 -93.434  1.00 67.60           H  
ATOM   3920 HG12 VAL C  87     -21.892  63.313 -94.103  1.00 67.60           H  
ATOM   3921 HG13 VAL C  87     -20.239  63.252 -94.729  1.00 67.60           H  
ATOM   3922 HG21 VAL C  87     -22.814  63.740 -96.485  1.00 68.87           H  
ATOM   3923 HG22 VAL C  87     -21.990  64.933 -97.502  1.00 68.87           H  
ATOM   3924 HG23 VAL C  87     -21.131  63.492 -96.978  1.00 68.87           H  
ATOM   3925  N   MET C  88     -22.832  67.465 -93.024  1.00 68.12           N  
ATOM   3926  CA  MET C  88     -22.579  68.172 -91.762  1.00 69.37           C  
ATOM   3927  C   MET C  88     -22.939  67.133 -90.669  1.00 67.52           C  
ATOM   3928  O   MET C  88     -24.069  66.963 -90.269  1.00 68.26           O  
ATOM   3929  CB  MET C  88     -23.392  69.467 -91.703  1.00 72.07           C  
ATOM   3930  CG  MET C  88     -22.790  70.556 -90.811  1.00 77.78           C  
ATOM   3931  SD  MET C  88     -22.711  70.100 -89.053  1.00 84.84           S  
ATOM   3932  CE  MET C  88     -22.325  71.735 -88.369  1.00 85.04           C  
ATOM   3933  H   MET C  88     -23.778  67.488 -93.378  1.00 68.12           H  
ATOM   3934  HA  MET C  88     -21.512  68.405 -91.699  1.00 69.37           H  
ATOM   3935  HB2 MET C  88     -24.424  69.275 -91.402  1.00 72.07           H  
ATOM   3936  HB3 MET C  88     -23.454  69.891 -92.715  1.00 72.07           H  
ATOM   3937  HG2 MET C  88     -23.407  71.456 -90.905  1.00 77.78           H  
ATOM   3938  HG3 MET C  88     -21.783  70.807 -91.156  1.00 77.78           H  
ATOM   3939  HE1 MET C  88     -21.427  72.146 -88.835  1.00 85.04           H  
ATOM   3940  HE2 MET C  88     -23.165  72.417 -88.527  1.00 85.04           H  
ATOM   3941  HE3 MET C  88     -22.150  71.642 -87.294  1.00 85.04           H  
ATOM   3942  N   MET C  89     -21.952  66.313 -90.387  1.00 64.20           N  
ATOM   3943  CA  MET C  89     -21.957  65.291 -89.341  1.00 63.91           C  
ATOM   3944  C   MET C  89     -20.483  64.896 -89.078  1.00 62.34           C  
ATOM   3945  O   MET C  89     -19.636  65.090 -89.903  1.00 63.69           O  
ATOM   3946  CB  MET C  89     -22.782  64.047 -89.707  1.00 64.31           C  
ATOM   3947  CG  MET C  89     -22.383  63.457 -91.060  1.00 64.01           C  
ATOM   3948  SD  MET C  89     -23.174  61.848 -91.382  1.00 65.54           S  
ATOM   3949  CE  MET C  89     -22.152  60.804 -90.317  1.00 63.89           C  
ATOM   3950  H   MET C  89     -21.117  66.328 -90.956  1.00 64.20           H  
ATOM   3951  HA  MET C  89     -22.368  65.747 -88.432  1.00 63.91           H  
ATOM   3952  HB2 MET C  89     -23.846  64.313 -89.735  1.00 64.31           H  
ATOM   3953  HB3 MET C  89     -22.665  63.305 -88.909  1.00 64.31           H  
ATOM   3954  HG2 MET C  89     -21.300  63.328 -91.152  1.00 64.01           H  
ATOM   3955  HG3 MET C  89     -22.701  64.133 -91.859  1.00 64.01           H  
ATOM   3956  HE1 MET C  89     -21.100  60.907 -90.588  1.00 63.89           H  
ATOM   3957  HE2 MET C  89     -22.279  61.075 -89.267  1.00 63.89           H  
ATOM   3958  HE3 MET C  89     -22.446  59.760 -90.447  1.00 63.89           H  
ATOM   3959  N   ILE C  90     -20.223  64.374 -87.897  1.00 59.34           N  
ATOM   3960  CA  ILE C  90     -18.873  63.981 -87.492  1.00 58.13           C  
ATOM   3961  C   ILE C  90     -18.723  62.473 -87.843  1.00 55.27           C  
ATOM   3962  O   ILE C  90     -19.163  61.613 -87.141  1.00 57.27           O  
ATOM   3963  CB  ILE C  90     -18.625  64.235 -85.987  1.00 59.28           C  
ATOM   3964  CG1 ILE C  90     -18.732  65.715 -85.545  1.00 61.59           C  
ATOM   3965  CG2 ILE C  90     -17.214  63.748 -85.608  1.00 58.33           C  
ATOM   3966  CD1 ILE C  90     -20.065  66.412 -85.754  1.00 63.30           C  
ATOM   3967  H   ILE C  90     -20.965  64.273 -87.219  1.00 59.34           H  
ATOM   3968  HA  ILE C  90     -18.142  64.560 -88.071  1.00 58.13           H  
ATOM   3969  HB  ILE C  90     -19.354  63.659 -85.402  1.00 59.28           H  
ATOM   3970 HG12 ILE C  90     -18.535  65.750 -84.469  1.00 61.59           H  
ATOM   3971 HG13 ILE C  90     -17.944  66.307 -86.023  1.00 61.59           H  
ATOM   3972 HG21 ILE C  90     -17.052  62.697 -85.863  1.00 58.33           H  
ATOM   3973 HG22 ILE C  90     -16.444  64.329 -86.122  1.00 58.33           H  
ATOM   3974 HG23 ILE C  90     -17.050  63.845 -84.531  1.00 58.33           H  
ATOM   3975 HD11 ILE C  90     -20.209  66.701 -86.798  1.00 63.30           H  
ATOM   3976 HD12 ILE C  90     -20.899  65.784 -85.432  1.00 63.30           H  
ATOM   3977 HD13 ILE C  90     -20.097  67.336 -85.166  1.00 63.30           H  
ATOM   3978  N   LEU C  91     -18.115  62.227 -88.973  1.00 51.70           N  
ATOM   3979  CA  LEU C  91     -17.959  60.893 -89.597  1.00 49.55           C  
ATOM   3980  C   LEU C  91     -16.624  60.285 -89.101  1.00 50.10           C  
ATOM   3981  O   LEU C  91     -15.583  60.950 -89.125  1.00 54.56           O  
ATOM   3982  CB  LEU C  91     -17.966  61.110 -91.123  1.00 49.19           C  
ATOM   3983  CG  LEU C  91     -17.963  59.911 -92.087  1.00 47.90           C  
ATOM   3984  CD1 LEU C  91     -16.560  59.378 -92.365  1.00 47.66           C  
ATOM   3985  CD2 LEU C  91     -18.898  58.787 -91.672  1.00 46.59           C  
ATOM   3986  H   LEU C  91     -17.666  62.990 -89.460  1.00 51.70           H  
ATOM   3987  HA  LEU C  91     -18.801  60.268 -89.281  1.00 49.55           H  
ATOM   3988  HB2 LEU C  91     -18.872  61.690 -91.352  1.00 49.19           H  
ATOM   3989  HB3 LEU C  91     -17.125  61.765 -91.388  1.00 49.19           H  
ATOM   3990  HG  LEU C  91     -18.330  60.291 -93.048  1.00 47.90           H  
ATOM   3991 HD11 LEU C  91     -15.922  60.168 -92.772  1.00 47.66           H  
ATOM   3992 HD12 LEU C  91     -16.089  58.986 -91.464  1.00 47.66           H  
ATOM   3993 HD13 LEU C  91     -16.591  58.571 -93.105  1.00 47.66           H  
ATOM   3994 HD21 LEU C  91     -18.565  58.335 -90.740  1.00 46.59           H  
ATOM   3995 HD22 LEU C  91     -19.920  59.150 -91.540  1.00 46.59           H  
ATOM   3996 HD23 LEU C  91     -18.923  57.999 -92.432  1.00 46.59           H  
ATOM   3997  N   ILE C  92     -16.662  59.032 -88.666  1.00 46.57           N  
ATOM   3998  CA  ILE C  92     -15.500  58.286 -88.138  1.00 43.55           C  
ATOM   3999  C   ILE C  92     -15.076  57.188 -89.176  1.00 42.53           C  
ATOM   4000  O   ILE C  92     -15.889  56.794 -90.006  1.00 41.08           O  
ATOM   4001  CB  ILE C  92     -15.829  57.772 -86.702  1.00 42.85           C  
ATOM   4002  CG1 ILE C  92     -14.902  58.447 -85.667  1.00 43.21           C  
ATOM   4003  CG2 ILE C  92     -15.849  56.253 -86.564  1.00 42.96           C  
ATOM   4004  CD1 ILE C  92     -15.043  57.933 -84.243  1.00 43.37           C  
ATOM   4005  H   ILE C  92     -17.532  58.521 -88.721  1.00 46.57           H  
ATOM   4006  HA  ILE C  92     -14.678  59.005 -88.084  1.00 43.55           H  
ATOM   4007  HB  ILE C  92     -16.848  58.100 -86.451  1.00 42.85           H  
ATOM   4008 HG12 ILE C  92     -13.854  58.335 -85.962  1.00 43.21           H  
ATOM   4009 HG13 ILE C  92     -15.116  59.523 -85.667  1.00 43.21           H  
ATOM   4010 HG21 ILE C  92     -16.442  55.803 -87.363  1.00 42.96           H  
ATOM   4011 HG22 ILE C  92     -14.845  55.827 -86.584  1.00 42.96           H  
ATOM   4012 HG23 ILE C  92     -16.310  55.953 -85.618  1.00 42.96           H  
ATOM   4013 HD11 ILE C  92     -16.087  57.922 -83.921  1.00 43.37           H  
ATOM   4014 HD12 ILE C  92     -14.639  56.920 -84.146  1.00 43.37           H  
ATOM   4015 HD13 ILE C  92     -14.481  58.577 -83.561  1.00 43.37           H  
ATOM   4016  N   PRO C  93     -13.829  56.689 -89.091  1.00 42.93           N  
ATOM   4017  CA  PRO C  93     -13.420  55.570 -89.945  1.00 43.24           C  
ATOM   4018  C   PRO C  93     -14.242  54.290 -89.696  1.00 42.78           C  
ATOM   4019  O   PRO C  93     -14.774  54.073 -88.600  1.00 42.60           O  
ATOM   4020  CB  PRO C  93     -11.954  55.310 -89.608  1.00 43.59           C  
ATOM   4021  CG  PRO C  93     -11.487  56.615 -88.987  1.00 43.86           C  
ATOM   4022  CD  PRO C  93     -12.720  57.138 -88.271  1.00 43.61           C  
ATOM   4023  HA  PRO C  93     -13.533  55.896 -90.979  1.00 43.24           H  
ATOM   4024  HB2 PRO C  93     -11.846  54.493 -88.887  1.00 43.59           H  
ATOM   4025  HB3 PRO C  93     -11.369  55.041 -90.494  1.00 43.59           H  
ATOM   4026  HG2 PRO C  93     -11.181  57.313 -89.775  1.00 43.86           H  
ATOM   4027  HG3 PRO C  93     -10.644  56.466 -88.310  1.00 43.86           H  
ATOM   4028  HD2 PRO C  93     -12.699  58.223 -88.160  1.00 43.61           H  
ATOM   4029  HD3 PRO C  93     -12.820  56.679 -87.284  1.00 43.61           H  
ATOM   4030  N   GLY C  94     -14.358  53.475 -90.744  1.00 42.59           N  
ATOM   4031  CA  GLY C  94     -15.102  52.223 -90.685  1.00 41.99           C  
ATOM   4032  C   GLY C  94     -16.618  52.367 -90.932  1.00 41.21           C  
ATOM   4033  O   GLY C  94     -17.328  51.397 -91.141  1.00 41.21           O  
ATOM   4034  H   GLY C  94     -13.926  53.739 -91.618  1.00 42.59           H  
ATOM   4035  HA2 GLY C  94     -14.692  51.569 -91.460  1.00 41.99           H  
ATOM   4036  HA3 GLY C  94     -14.960  51.759 -89.704  1.00 41.99           H  
ATOM   4037  N   GLN C  95     -17.092  53.608 -90.856  1.00 41.15           N  
ATOM   4038  CA  GLN C  95     -18.495  53.965 -90.992  1.00 40.83           C  
ATOM   4039  C   GLN C  95     -18.800  54.143 -92.497  1.00 42.38           C  
ATOM   4040  O   GLN C  95     -18.037  54.754 -93.239  1.00 44.79           O  
ATOM   4041  CB  GLN C  95     -18.753  55.269 -90.229  1.00 40.74           C  
ATOM   4042  CG  GLN C  95     -20.228  55.612 -90.081  1.00 40.50           C  
ATOM   4043  CD  GLN C  95     -20.485  56.779 -89.140  1.00 40.66           C  
ATOM   4044  NE2 GLN C  95     -21.655  57.105 -88.943  1.00 41.65           N  
ATOM   4045  OE1 GLN C  95     -19.469  57.395 -88.554  1.00 40.52           O  
ATOM   4046  H   GLN C  95     -16.444  54.367 -90.702  1.00 41.15           H  
ATOM   4047  HA  GLN C  95     -19.102  53.150 -90.581  1.00 40.83           H  
ATOM   4048  HB2 GLN C  95     -18.294  55.197 -89.236  1.00 40.74           H  
ATOM   4049  HB3 GLN C  95     -18.244  56.095 -90.736  1.00 40.74           H  
ATOM   4050  HG2 GLN C  95     -20.778  54.745 -89.694  1.00 40.50           H  
ATOM   4051  HG3 GLN C  95     -20.656  55.870 -91.056  1.00 40.50           H  
ATOM   4052 HE21 GLN C  95     -21.868  57.867 -88.316  1.00 41.65           H  
ATOM   4053 HE22 GLN C  95     -22.402  56.609 -89.409  1.00 41.65           H  
ATOM   4054  N   THR C  96     -19.952  53.662 -92.911  1.00 42.69           N  
ATOM   4055  CA  THR C  96     -20.461  53.837 -94.286  1.00 42.89           C  
ATOM   4056  C   THR C  96     -21.237  55.163 -94.307  1.00 42.81           C  
ATOM   4057  O   THR C  96     -22.024  55.484 -93.413  1.00 44.95           O  
ATOM   4058  CB  THR C  96     -21.366  52.663 -94.733  1.00 43.55           C  
ATOM   4059  OG1 THR C  96     -20.553  51.577 -95.216  1.00 45.51           O  
ATOM   4060  CG2 THR C  96     -22.336  52.994 -95.864  1.00 45.55           C  
ATOM   4061  H   THR C  96     -20.578  53.206 -92.263  1.00 42.69           H  
ATOM   4062  HA  THR C  96     -19.595  53.898 -94.950  1.00 42.89           H  
ATOM   4063  HB  THR C  96     -21.944  52.279 -93.884  1.00 43.55           H  
ATOM   4064 HG21 THR C  96     -23.092  53.721 -95.554  1.00 45.55           H  
ATOM   4065 HG22 THR C  96     -21.805  53.381 -96.740  1.00 45.55           H  
ATOM   4066 HG23 THR C  96     -22.863  52.090 -96.190  1.00 45.55           H  
ATOM   4067  HG1 THR C  96     -19.904  51.379 -94.512  1.00 45.51           H  
ATOM   4068  N   LEU C  97     -21.020  55.929 -95.377  1.00 41.51           N  
ATOM   4069  CA  LEU C  97     -21.621  57.234 -95.638  1.00 40.31           C  
ATOM   4070  C   LEU C  97     -22.249  57.155 -97.049  1.00 40.97           C  
ATOM   4071  O   LEU C  97     -21.520  57.125 -98.036  1.00 42.93           O  
ATOM   4072  CB  LEU C  97     -20.501  58.290 -95.598  1.00 40.60           C  
ATOM   4073  CG  LEU C  97     -20.886  59.688 -96.113  1.00 40.82           C  
ATOM   4074  CD1 LEU C  97     -22.034  60.298 -95.319  1.00 40.48           C  
ATOM   4075  CD2 LEU C  97     -19.666  60.604 -96.060  1.00 40.74           C  
ATOM   4076  H   LEU C  97     -20.378  55.610 -96.088  1.00 41.51           H  
ATOM   4077  HA  LEU C  97     -22.364  57.459 -94.871  1.00 40.31           H  
ATOM   4078  HB2 LEU C  97     -20.131  58.366 -94.567  1.00 40.60           H  
ATOM   4079  HB3 LEU C  97     -19.646  57.932 -96.189  1.00 40.60           H  
ATOM   4080  HG  LEU C  97     -21.192  59.620 -97.164  1.00 40.82           H  
ATOM   4081 HD11 LEU C  97     -22.944  59.705 -95.436  1.00 40.48           H  
ATOM   4082 HD12 LEU C  97     -21.796  60.356 -94.252  1.00 40.48           H  
ATOM   4083 HD13 LEU C  97     -22.255  61.308 -95.674  1.00 40.48           H  
ATOM   4084 HD21 LEU C  97     -19.369  60.799 -95.026  1.00 40.74           H  
ATOM   4085 HD22 LEU C  97     -18.814  60.159 -96.582  1.00 40.74           H  
ATOM   4086 HD23 LEU C  97     -19.883  61.564 -96.537  1.00 40.74           H  
ATOM   4087  N   PRO C  98     -23.589  57.055 -97.137  1.00 40.30           N  
ATOM   4088  CA  PRO C  98     -24.267  57.226 -98.421  1.00 40.12           C  
ATOM   4089  C   PRO C  98     -24.464  58.736 -98.707  1.00 40.63           C  
ATOM   4090  O   PRO C  98     -24.590  59.544 -97.788  1.00 41.00           O  
ATOM   4091  CB  PRO C  98     -25.584  56.495 -98.228  1.00 39.07           C  
ATOM   4092  CG  PRO C  98     -25.904  56.738 -96.756  1.00 38.83           C  
ATOM   4093  CD  PRO C  98     -24.543  56.776 -96.074  1.00 39.28           C  
ATOM   4094  HA  PRO C  98     -23.681  56.787 -99.227  1.00 40.12           H  
ATOM   4095  HB2 PRO C  98     -26.377  56.828 -98.900  1.00 39.07           H  
ATOM   4096  HB3 PRO C  98     -25.434  55.421 -98.391  1.00 39.07           H  
ATOM   4097  HG2 PRO C  98     -26.553  55.966 -96.343  1.00 38.83           H  
ATOM   4098  HG3 PRO C  98     -26.408  57.699 -96.623  1.00 38.83           H  
ATOM   4099  HD2 PRO C  98     -24.286  55.815 -95.621  1.00 39.28           H  
ATOM   4100  HD3 PRO C  98     -24.501  57.554 -95.306  1.00 39.28           H  
ATOM   4101  N   LEU C  99     -24.524  59.085 -99.987  1.00 41.21           N  
ATOM   4102  CA  LEU C  99     -24.650  60.478-100.404  1.00 41.54           C  
ATOM   4103  C   LEU C  99     -25.440  60.606-101.730  1.00 42.30           C  
ATOM   4104  O   LEU C  99     -25.398  59.746-102.607  1.00 42.69           O  
ATOM   4105  CB  LEU C  99     -23.257  61.108-100.600  1.00 41.39           C  
ATOM   4106  CG  LEU C  99     -22.924  62.305 -99.687  1.00 40.79           C  
ATOM   4107  CD1 LEU C  99     -21.491  62.756 -99.991  1.00 40.75           C  
ATOM   4108  CD2 LEU C  99     -23.880  63.482 -99.865  1.00 40.56           C  
ATOM   4109  H   LEU C  99     -24.457  58.368-100.696  1.00 41.21           H  
ATOM   4110  HA  LEU C  99     -25.212  61.006 -99.625  1.00 41.54           H  
ATOM   4111  HB2 LEU C  99     -22.489  60.345-100.423  1.00 41.39           H  
ATOM   4112  HB3 LEU C  99     -23.132  61.428-101.643  1.00 41.39           H  
ATOM   4113  HG  LEU C  99     -22.968  61.978 -98.641  1.00 40.79           H  
ATOM   4114 HD11 LEU C  99     -20.786  61.955 -99.756  1.00 40.75           H  
ATOM   4115 HD12 LEU C  99     -21.369  63.012-101.048  1.00 40.75           H  
ATOM   4116 HD13 LEU C  99     -21.209  63.634 -99.403  1.00 40.75           H  
ATOM   4117 HD21 LEU C  99     -23.959  63.769-100.917  1.00 40.56           H  
ATOM   4118 HD22 LEU C  99     -24.880  63.245 -99.493  1.00 40.56           H  
ATOM   4119 HD23 LEU C  99     -23.534  64.357 -99.307  1.00 40.56           H  
ATOM   4120  N   GLN C 100     -26.103  61.752-101.865  1.00 42.42           N  
ATOM   4121  CA  GLN C 100     -26.741  62.237-103.084  1.00 42.45           C  
ATOM   4122  C   GLN C 100     -26.163  63.646-103.324  1.00 42.78           C  
ATOM   4123  O   GLN C 100     -26.138  64.466-102.403  1.00 41.88           O  
ATOM   4124  CB  GLN C 100     -28.257  62.377-102.916  1.00 42.65           C  
ATOM   4125  CG  GLN C 100     -28.964  61.064-102.596  1.00 43.74           C  
ATOM   4126  CD  GLN C 100     -30.461  61.271-102.658  1.00 44.34           C  
ATOM   4127  NE2 GLN C 100     -31.069  61.768-101.713  1.00 45.68           N  
ATOM   4128  OE1 GLN C 100     -31.055  60.935-103.797  1.00 44.64           O  
ATOM   4129  H   GLN C 100     -26.153  62.378-101.074  1.00 42.42           H  
ATOM   4130  HA  GLN C 100     -26.500  61.576-103.920  1.00 42.45           H  
ATOM   4131  HB2 GLN C 100     -28.484  63.103-102.123  1.00 42.65           H  
ATOM   4132  HB3 GLN C 100     -28.676  62.801-103.838  1.00 42.65           H  
ATOM   4133  HG2 GLN C 100     -28.691  60.694-101.604  1.00 43.74           H  
ATOM   4134  HG3 GLN C 100     -28.689  60.288-103.319  1.00 43.74           H  
ATOM   4135 HE21 GLN C 100     -32.062  61.936-101.783  1.00 45.68           H  
ATOM   4136 HE22 GLN C 100     -30.575  62.008-100.865  1.00 45.68           H  
ATOM   4137  N   LEU C 101     -25.747  63.920-104.554  1.00 43.88           N  
ATOM   4138  CA  LEU C 101     -25.071  65.161-104.938  1.00 46.15           C  
ATOM   4139  C   LEU C 101     -25.810  65.725-106.168  1.00 47.06           C  
ATOM   4140  O   LEU C 101     -26.307  64.992-107.020  1.00 46.37           O  
ATOM   4141  CB  LEU C 101     -23.607  64.884-105.263  1.00 46.84           C  
ATOM   4142  CG  LEU C 101     -22.787  64.395-104.053  1.00 45.54           C  
ATOM   4143  CD1 LEU C 101     -21.433  63.889-104.532  1.00 46.30           C  
ATOM   4144  CD2 LEU C 101     -22.587  65.483-102.997  1.00 44.11           C  
ATOM   4145  H   LEU C 101     -25.928  63.261-105.297  1.00 43.88           H  
ATOM   4146  HA  LEU C 101     -25.158  65.885-104.121  1.00 46.15           H  
ATOM   4147  HB2 LEU C 101     -23.564  64.120-106.047  1.00 46.84           H  
ATOM   4148  HB3 LEU C 101     -23.150  65.780-105.692  1.00 46.84           H  
ATOM   4149  HG  LEU C 101     -23.297  63.547-103.580  1.00 45.54           H  
ATOM   4150 HD11 LEU C 101     -21.548  63.097-105.277  1.00 46.30           H  
ATOM   4151 HD12 LEU C 101     -20.853  64.701-104.983  1.00 46.30           H  
ATOM   4152 HD13 LEU C 101     -20.862  63.471-103.697  1.00 46.30           H  
ATOM   4153 HD21 LEU C 101     -22.063  66.349-103.412  1.00 44.11           H  
ATOM   4154 HD22 LEU C 101     -23.539  65.825-102.583  1.00 44.11           H  
ATOM   4155 HD23 LEU C 101     -21.987  65.108-102.162  1.00 44.11           H  
ATOM   4156  N   PHE C 102     -25.989  67.044-106.159  1.00 49.21           N  
ATOM   4157  CA  PHE C 102     -26.906  67.749-107.061  1.00 53.71           C  
ATOM   4158  C   PHE C 102     -26.287  68.964-107.782  1.00 57.31           C  
ATOM   4159  O   PHE C 102     -26.802  69.389-108.818  1.00 57.70           O  
ATOM   4160  CB  PHE C 102     -28.107  68.307-106.265  1.00 52.17           C  
ATOM   4161  CG  PHE C 102     -28.996  67.270-105.619  1.00 51.15           C  
ATOM   4162  CD1 PHE C 102     -30.117  66.776-106.291  1.00 51.00           C  
ATOM   4163  CD2 PHE C 102     -28.740  66.815-104.326  1.00 49.44           C  
ATOM   4164  CE1 PHE C 102     -30.970  65.860-105.687  1.00 48.70           C  
ATOM   4165  CE2 PHE C 102     -29.587  65.903-103.720  1.00 47.92           C  
ATOM   4166  CZ  PHE C 102     -30.705  65.428-104.402  1.00 48.06           C  
ATOM   4167  H   PHE C 102     -25.535  67.606-105.454  1.00 49.21           H  
ATOM   4168  HA  PHE C 102     -27.255  67.055-107.835  1.00 53.71           H  
ATOM   4169  HB2 PHE C 102     -27.749  68.993-105.483  1.00 52.17           H  
ATOM   4170  HB3 PHE C 102     -28.729  68.933-106.920  1.00 52.17           H  
ATOM   4171  HD1 PHE C 102     -30.324  67.111-107.297  1.00 51.00           H  
ATOM   4172  HD2 PHE C 102     -27.873  67.177-103.793  1.00 49.44           H  
ATOM   4173  HE1 PHE C 102     -31.834  65.488-106.218  1.00 48.70           H  
ATOM   4174  HE2 PHE C 102     -29.381  65.560-102.717  1.00 47.92           H  
ATOM   4175  HZ  PHE C 102     -31.367  64.720-103.924  1.00 48.06           H  
ATOM   4176  N   HIS C 103     -25.324  69.614-107.137  1.00 60.19           N  
ATOM   4177  CA  HIS C 103     -24.821  70.897-107.619  1.00 65.74           C  
ATOM   4178  C   HIS C 103     -23.765  70.606-108.711  1.00 65.71           C  
ATOM   4179  O   HIS C 103     -23.006  69.653-108.582  1.00 64.97           O  
ATOM   4180  CB  HIS C 103     -24.162  71.737-106.524  1.00 70.65           C  
ATOM   4181  CG  HIS C 103     -25.133  72.304-105.563  1.00 74.96           C  
ATOM   4182  CD2 HIS C 103     -25.574  71.859-104.370  1.00 74.95           C  
ATOM   4183  ND1 HIS C 103     -25.779  73.518-105.796  1.00 77.66           N  
ATOM   4184  NE2 HIS C 103     -26.441  72.750-103.852  1.00 76.40           N  
ATOM   4185  CE1 HIS C 103     -26.567  73.764-104.729  1.00 80.01           C  
ATOM   4186  H   HIS C 103     -24.911  69.204-106.311  1.00 60.19           H  
ATOM   4187  HA  HIS C 103     -25.664  71.441-108.060  1.00 65.74           H  
ATOM   4188  HB2 HIS C 103     -23.600  72.567-106.970  1.00 70.65           H  
ATOM   4189  HB3 HIS C 103     -23.420  71.143-105.988  1.00 70.65           H  
ATOM   4190  HD2 HIS C 103     -25.279  70.931-103.902  1.00 74.95           H  
ATOM   4191  HE2 HIS C 103     -26.947  72.666-102.902  1.00 76.40           H  
ATOM   4192  HE1 HIS C 103     -27.154  74.576-104.607  1.00 80.01           H  
ATOM   4193  N   PRO C 104     -23.675  71.484-109.729  1.00 67.81           N  
ATOM   4194  CA  PRO C 104     -22.813  71.168-110.869  1.00 68.43           C  
ATOM   4195  C   PRO C 104     -21.321  71.039-110.485  1.00 68.66           C  
ATOM   4196  O   PRO C 104     -20.559  70.370-111.187  1.00 66.80           O  
ATOM   4197  CB  PRO C 104     -23.057  72.303-111.864  1.00 69.83           C  
ATOM   4198  CG  PRO C 104     -23.587  73.446-111.002  1.00 70.21           C  
ATOM   4199  CD  PRO C 104     -24.397  72.732-109.932  1.00 67.58           C  
ATOM   4200  HA  PRO C 104     -23.125  70.201-111.283  1.00 68.43           H  
ATOM   4201  HB2 PRO C 104     -22.167  72.591-112.430  1.00 69.83           H  
ATOM   4202  HB3 PRO C 104     -23.832  72.002-112.580  1.00 69.83           H  
ATOM   4203  HG2 PRO C 104     -24.183  74.165-111.570  1.00 70.21           H  
ATOM   4204  HG3 PRO C 104     -22.748  73.983-110.544  1.00 70.21           H  
ATOM   4205  HD2 PRO C 104     -25.401  72.483-110.291  1.00 67.58           H  
ATOM   4206  HD3 PRO C 104     -24.478  73.309-109.008  1.00 67.58           H  
ATOM   4207  N   GLN C 105     -20.928  71.755-109.427  1.00 70.65           N  
ATOM   4208  CA  GLN C 105     -19.565  71.690-108.912  1.00 71.72           C  
ATOM   4209  C   GLN C 105     -19.315  70.356-108.162  1.00 71.18           C  
ATOM   4210  O   GLN C 105     -18.185  69.849-108.190  1.00 72.50           O  
ATOM   4211  CB  GLN C 105     -19.249  72.891-108.021  1.00 72.82           C  
ATOM   4212  CG  GLN C 105     -19.120  74.177-108.843  1.00 75.74           C  
ATOM   4213  CD  GLN C 105     -18.768  75.372-107.983  1.00 79.27           C  
ATOM   4214  OE1 GLN C 105     -19.125  75.463-106.800  1.00 79.55           O  
ATOM   4215  NE2 GLN C 105     -18.070  76.326-108.603  1.00 79.22           N  
ATOM   4216  H   GLN C 105     -21.604  72.369-108.994  1.00 70.65           H  
ATOM   4217  HA  GLN C 105     -18.887  71.682-109.776  1.00 71.72           H  
ATOM   4218  HB2 GLN C 105     -20.020  73.007-107.248  1.00 72.82           H  
ATOM   4219  HB3 GLN C 105     -18.305  72.720-107.491  1.00 72.82           H  
ATOM   4220  HG2 GLN C 105     -20.062  74.408-109.353  1.00 75.74           H  
ATOM   4221  HG3 GLN C 105     -18.350  74.044-109.613  1.00 75.74           H  
ATOM   4222 HE21 GLN C 105     -17.801  76.208-109.569  1.00 79.22           H  
ATOM   4223 HE22 GLN C 105     -17.810  77.166-108.106  1.00 79.22           H  
ATOM   4224  N   GLU C 106     -20.343  69.845-107.476  1.00 68.33           N  
ATOM   4225  CA  GLU C 106     -20.265  68.576-106.742  1.00 64.56           C  
ATOM   4226  C   GLU C 106     -20.095  67.455-107.786  1.00 64.66           C  
ATOM   4227  O   GLU C 106     -19.268  66.552-107.642  1.00 65.97           O  
ATOM   4228  CB  GLU C 106     -21.540  68.246-105.958  1.00 62.82           C  
ATOM   4229  CG  GLU C 106     -21.804  69.140-104.759  1.00 62.97           C  
ATOM   4230  CD  GLU C 106     -23.203  68.965-104.195  1.00 62.60           C  
ATOM   4231  OE1 GLU C 106     -24.129  68.548-104.925  1.00 64.33           O  
ATOM   4232  OE2 GLU C 106     -23.383  69.296-103.002  1.00 61.88           O1-
ATOM   4233  H   GLU C 106     -21.214  70.356-107.478  1.00 68.33           H  
ATOM   4234  HA  GLU C 106     -19.380  68.595-106.097  1.00 64.56           H  
ATOM   4235  HB2 GLU C 106     -22.401  68.249-106.633  1.00 62.82           H  
ATOM   4236  HB3 GLU C 106     -21.458  67.215-105.594  1.00 62.82           H  
ATOM   4237  HG2 GLU C 106     -21.681  70.194-105.024  1.00 62.97           H  
ATOM   4238  HG3 GLU C 106     -21.068  68.919-103.978  1.00 62.97           H  
ATOM   4239  N   VAL C 107     -20.898  67.558-108.847  1.00 63.33           N  
ATOM   4240  CA  VAL C 107     -20.936  66.552-109.901  1.00 62.30           C  
ATOM   4241  C   VAL C 107     -19.564  66.612-110.620  1.00 63.65           C  
ATOM   4242  O   VAL C 107     -18.979  65.579-110.949  1.00 64.25           O  
ATOM   4243  CB  VAL C 107     -22.119  66.823-110.853  1.00 62.10           C  
ATOM   4244  CG1 VAL C 107     -22.046  65.982-112.126  1.00 62.68           C  
ATOM   4245  CG2 VAL C 107     -23.459  66.565-110.151  1.00 59.54           C  
ATOM   4246  H   VAL C 107     -21.474  68.384-108.934  1.00 63.33           H  
ATOM   4247  HA  VAL C 107     -21.020  65.566-109.427  1.00 62.30           H  
ATOM   4248  HB  VAL C 107     -22.103  67.877-111.159  1.00 62.10           H  
ATOM   4249 HG11 VAL C 107     -21.179  66.256-112.736  1.00 62.68           H  
ATOM   4250 HG12 VAL C 107     -21.976  64.916-111.895  1.00 62.68           H  
ATOM   4251 HG13 VAL C 107     -22.936  66.144-112.742  1.00 62.68           H  
ATOM   4252 HG21 VAL C 107     -23.550  65.521-109.837  1.00 59.54           H  
ATOM   4253 HG22 VAL C 107     -23.576  67.188-109.260  1.00 59.54           H  
ATOM   4254 HG23 VAL C 107     -24.298  66.790-110.820  1.00 59.54           H  
ATOM   4255  N   SER C 108     -19.128  67.824-110.962  1.00 63.90           N  
ATOM   4256  CA  SER C 108     -17.876  68.018-111.691  1.00 65.08           C  
ATOM   4257  C   SER C 108     -16.598  67.703-110.878  1.00 64.17           C  
ATOM   4258  O   SER C 108     -15.515  67.742-111.481  1.00 64.59           O  
ATOM   4259  CB  SER C 108     -17.748  69.445-112.242  1.00 67.43           C  
ATOM   4260  OG  SER C 108     -18.812  69.744-113.145  1.00 69.06           O  
ATOM   4261  H   SER C 108     -19.709  68.629-110.778  1.00 63.90           H  
ATOM   4262  HA  SER C 108     -17.899  67.313-112.533  1.00 65.08           H  
ATOM   4263  HB2 SER C 108     -16.812  69.566-112.797  1.00 67.43           H  
ATOM   4264  HB3 SER C 108     -17.750  70.189-111.438  1.00 67.43           H  
ATOM   4265  HG  SER C 108     -19.602  69.931-112.594  1.00 69.06           H  
ATOM   4266  N   MET C 109     -16.700  67.694-109.544  1.00 61.59           N  
ATOM   4267  CA  MET C 109     -15.788  67.051-108.626  1.00 60.31           C  
ATOM   4268  C   MET C 109     -15.941  65.515-108.681  1.00 59.10           C  
ATOM   4269  O   MET C 109     -14.977  64.824-108.984  1.00 60.35           O  
ATOM   4270  CB  MET C 109     -15.944  67.593-107.200  1.00  0.00           C  
ATOM   4271  CG  MET C 109     -14.898  67.076-106.208  1.00  0.00           C  
ATOM   4272  SD  MET C 109     -13.244  67.788-106.495  1.00  0.00           S  
ATOM   4273  CE  MET C 109     -12.399  66.346-107.192  1.00  0.00           C  
ATOM   4274  H   MET C 109     -17.340  68.468-109.364  1.00 61.59           H  
ATOM   4275  HA  MET C 109     -14.783  67.279-108.998  1.00 60.31           H  
ATOM   4276  HB2 MET C 109     -15.918  68.690-107.217  1.00  0.00           H  
ATOM   4277  HB3 MET C 109     -16.933  67.331-106.808  1.00  0.00           H  
ATOM   4278  HG2 MET C 109     -15.194  67.396-105.203  1.00  0.00           H  
ATOM   4279  HG3 MET C 109     -14.858  65.983-106.188  1.00  0.00           H  
ATOM   4280  HE1 MET C 109     -12.481  65.491-106.516  1.00  0.00           H  
ATOM   4281  HE2 MET C 109     -12.811  66.089-108.169  1.00  0.00           H  
ATOM   4282  HE3 MET C 109     -11.340  66.582-107.319  1.00  0.00           H  
ATOM   4283  N   VAL C 110     -17.101  65.009-108.272  1.00 57.34           N  
ATOM   4284  CA  VAL C 110     -17.236  63.584-107.974  1.00 55.56           C  
ATOM   4285  C   VAL C 110     -17.202  62.690-109.230  1.00 57.09           C  
ATOM   4286  O   VAL C 110     -16.728  61.551-109.144  1.00 56.05           O  
ATOM   4287  CB  VAL C 110     -18.402  63.300-107.010  1.00 52.64           C  
ATOM   4288  CG1 VAL C 110     -18.633  61.802-106.792  1.00 51.59           C  
ATOM   4289  CG2 VAL C 110     -18.089  63.942-105.650  1.00 50.69           C  
ATOM   4290  H   VAL C 110     -17.869  65.641-108.097  1.00 57.34           H  
ATOM   4291  HA  VAL C 110     -16.313  63.323-107.441  1.00 55.56           H  
ATOM   4292  HB  VAL C 110     -19.329  63.735-107.405  1.00 52.64           H  
ATOM   4293 HG11 VAL C 110     -18.967  61.310-107.710  1.00 51.59           H  
ATOM   4294 HG12 VAL C 110     -17.717  61.310-106.454  1.00 51.59           H  
ATOM   4295 HG13 VAL C 110     -19.407  61.632-106.036  1.00 51.59           H  
ATOM   4296 HG21 VAL C 110     -17.095  63.652-105.290  1.00 50.69           H  
ATOM   4297 HG22 VAL C 110     -18.119  65.034-105.706  1.00 50.69           H  
ATOM   4298 HG23 VAL C 110     -18.803  63.625-104.889  1.00 50.69           H  
ATOM   4299  N   ARG C 111     -17.660  63.204-110.369  1.00 59.32           N  
ATOM   4300  CA  ARG C 111     -17.625  62.444-111.628  1.00 61.93           C  
ATOM   4301  C   ARG C 111     -16.148  62.286-112.092  1.00 64.16           C  
ATOM   4302  O   ARG C 111     -15.817  61.363-112.840  1.00 64.78           O  
ATOM   4303  CB  ARG C 111     -18.460  63.164-112.692  1.00 63.70           C  
ATOM   4304  CG  ARG C 111     -18.601  62.396-114.009  1.00 65.05           C  
ATOM   4305  CD  ARG C 111     -19.526  63.131-114.980  1.00 65.42           C  
ATOM   4306  NE  ARG C 111     -20.915  63.148-114.510  1.00 64.15           N  
ATOM   4307  CZ  ARG C 111     -21.867  64.003-114.878  1.00 64.94           C  
ATOM   4308  NH1 ARG C 111     -21.605  64.973-115.746  1.00 66.32           N  
ATOM   4309  NH2 ARG C 111     -23.089  63.897-114.372  1.00 63.27           N1+
ATOM   4310  H   ARG C 111     -18.023  64.146-110.364  1.00 59.32           H  
ATOM   4311  HA  ARG C 111     -18.024  61.442-111.427  1.00 61.93           H  
ATOM   4312  HB2 ARG C 111     -19.460  63.350-112.280  1.00 63.70           H  
ATOM   4313  HB3 ARG C 111     -18.018  64.146-112.906  1.00 63.70           H  
ATOM   4314  HG2 ARG C 111     -18.978  61.387-113.819  1.00 65.05           H  
ATOM   4315  HG3 ARG C 111     -17.620  62.294-114.486  1.00 65.05           H  
ATOM   4316  HD2 ARG C 111     -19.513  62.626-115.951  1.00 65.42           H  
ATOM   4317  HD3 ARG C 111     -19.166  64.158-115.100  1.00 65.42           H  
ATOM   4318  HE  ARG C 111     -21.155  62.439-113.831  1.00 64.15           H  
ATOM   4319 HH11 ARG C 111     -22.332  65.620-116.015  1.00 66.32           H  
ATOM   4320 HH12 ARG C 111     -20.679  65.063-116.138  1.00 66.32           H  
ATOM   4321 HH21 ARG C 111     -23.298  63.167-113.706  1.00 63.27           H  
ATOM   4322 HH22 ARG C 111     -23.810  64.546-114.653  1.00 63.27           H  
ATOM   4323  N   ASN C 112     -15.320  63.258-111.707  1.00 65.57           N  
ATOM   4324  CA  ASN C 112     -13.892  63.258-112.055  1.00 68.92           C  
ATOM   4325  C   ASN C 112     -13.097  62.402-111.033  1.00 67.69           C  
ATOM   4326  O   ASN C 112     -12.029  61.862-111.337  1.00 69.49           O  
ATOM   4327  CB  ASN C 112     -13.333  64.681-112.082  1.00 71.63           C  
ATOM   4328  CG  ASN C 112     -13.533  65.301-113.448  1.00 74.71           C  
ATOM   4329  OD1 ASN C 112     -13.167  64.718-114.477  1.00 74.52           O  
ATOM   4330  ND2 ASN C 112     -14.092  66.512-113.466  1.00 76.75           N  
ATOM   4331  H   ASN C 112     -15.678  64.004-111.129  1.00 65.57           H  
ATOM   4332  HA  ASN C 112     -13.778  62.757-113.023  1.00 68.92           H  
ATOM   4333  HB2 ASN C 112     -12.251  64.681-111.902  1.00 71.63           H  
ATOM   4334  HB3 ASN C 112     -13.782  65.305-111.302  1.00 71.63           H  
ATOM   4335 HD21 ASN C 112     -14.375  66.951-112.602  1.00 76.75           H  
ATOM   4336 HD22 ASN C 112     -14.231  66.991-114.344  1.00 76.75           H  
ATOM   4337  N   LEU C 113     -13.584  62.390-109.797  1.00 65.28           N  
ATOM   4338  CA  LEU C 113     -12.935  61.747-108.638  1.00 64.06           C  
ATOM   4339  C   LEU C 113     -12.992  60.196-108.653  1.00 65.20           C  
ATOM   4340  O   LEU C 113     -12.414  59.543-107.785  1.00 64.27           O  
ATOM   4341  CB  LEU C 113     -13.597  62.292-107.360  1.00 61.06           C  
ATOM   4342  CG  LEU C 113     -13.009  61.894-105.999  1.00 59.58           C  
ATOM   4343  CD1 LEU C 113     -11.516  62.192-105.889  1.00 60.69           C  
ATOM   4344  CD2 LEU C 113     -13.788  62.614-104.893  1.00 58.91           C  
ATOM   4345  H   LEU C 113     -14.436  62.895-109.602  1.00 65.28           H  
ATOM   4346  HA  LEU C 113     -11.876  62.028-108.682  1.00 64.06           H  
ATOM   4347  HB2 LEU C 113     -13.606  63.387-107.416  1.00 61.06           H  
ATOM   4348  HB3 LEU C 113     -14.645  61.970-107.366  1.00 61.06           H  
ATOM   4349  HG  LEU C 113     -13.167  60.824-105.844  1.00 59.58           H  
ATOM   4350 HD11 LEU C 113     -10.938  61.623-106.623  1.00 60.69           H  
ATOM   4351 HD12 LEU C 113     -11.309  63.256-106.043  1.00 60.69           H  
ATOM   4352 HD13 LEU C 113     -11.135  61.913-104.903  1.00 60.69           H  
ATOM   4353 HD21 LEU C 113     -13.588  63.690-104.894  1.00 58.91           H  
ATOM   4354 HD22 LEU C 113     -14.866  62.470-105.016  1.00 58.91           H  
ATOM   4355 HD23 LEU C 113     -13.523  62.215-103.912  1.00 58.91           H  
ATOM   4356  N   ILE C 114     -13.638  59.648-109.686  1.00 67.34           N  
ATOM   4357  CA  ILE C 114     -13.689  58.199-109.877  1.00 69.20           C  
ATOM   4358  C   ILE C 114     -12.269  57.702-110.301  1.00 73.50           C  
ATOM   4359  O   ILE C 114     -11.973  56.509-110.209  1.00 77.10           O  
ATOM   4360  CB  ILE C 114     -14.776  57.802-110.907  1.00 69.45           C  
ATOM   4361  CG1 ILE C 114     -16.170  58.389-110.579  1.00 68.00           C  
ATOM   4362  CG2 ILE C 114     -14.884  56.278-111.066  1.00 70.77           C  
ATOM   4363  CD1 ILE C 114     -16.728  58.016-109.211  1.00 67.12           C  
ATOM   4364  H   ILE C 114     -14.082  60.263-110.354  1.00 67.34           H  
ATOM   4365  HA  ILE C 114     -13.895  57.740-108.902  1.00 69.20           H  
ATOM   4366  HB  ILE C 114     -14.486  58.207-111.886  1.00 69.45           H  
ATOM   4367 HG12 ILE C 114     -16.134  59.480-110.656  1.00 68.00           H  
ATOM   4368 HG13 ILE C 114     -16.883  58.066-111.347  1.00 68.00           H  
ATOM   4369 HG21 ILE C 114     -14.004  55.871-111.572  1.00 70.77           H  
ATOM   4370 HG22 ILE C 114     -14.981  55.778-110.097  1.00 70.77           H  
ATOM   4371 HG23 ILE C 114     -15.752  56.007-111.678  1.00 70.77           H  
ATOM   4372 HD11 ILE C 114     -16.848  56.934-109.109  1.00 67.12           H  
ATOM   4373 HD12 ILE C 114     -16.087  58.374-108.400  1.00 67.12           H  
ATOM   4374 HD13 ILE C 114     -17.712  58.475-109.074  1.00 67.12           H  
ATOM   4375  N   GLN C 115     -11.481  58.601-110.841  1.00 75.86           N  
ATOM   4376  CA  GLN C 115     -10.095  58.343-111.196  1.00 77.95           C  
ATOM   4377  C   GLN C 115      -9.156  58.840-110.066  1.00 79.43           C  
ATOM   4378  O   GLN C 115      -9.267  59.959-109.613  1.00 78.81           O  
ATOM   4379  CB  GLN C 115      -9.704  59.040-112.507  1.00 80.59           C  
ATOM   4380  CG  GLN C 115     -10.443  58.477-113.722  1.00 83.06           C  
ATOM   4381  CD  GLN C 115     -10.131  57.010-113.948  1.00 84.06           C  
ATOM   4382  NE2 GLN C 115     -11.046  56.225-114.137  1.00 81.82           N  
ATOM   4383  OE1 GLN C 115      -8.872  56.634-113.930  1.00 85.51           O  
ATOM   4384  H   GLN C 115     -11.817  59.540-110.996  1.00 75.86           H  
ATOM   4385  HA  GLN C 115      -9.965  57.267-111.319  1.00 77.95           H  
ATOM   4386  HB2 GLN C 115      -9.911  60.116-112.436  1.00 80.59           H  
ATOM   4387  HB3 GLN C 115      -8.621  58.945-112.660  1.00 80.59           H  
ATOM   4388  HG2 GLN C 115     -10.134  59.019-114.624  1.00 83.06           H  
ATOM   4389  HG3 GLN C 115     -11.523  58.627-113.613  1.00 83.06           H  
ATOM   4390 HE21 GLN C 115     -12.001  56.555-114.143  1.00 81.82           H  
ATOM   4391 HE22 GLN C 115     -10.849  55.246-114.287  1.00 81.82           H  
ATOM   4392  N   LYS C 116      -8.268  57.975-109.594  1.00 79.16           N  
ATOM   4393  CA  LYS C 116      -8.570  56.603-109.164  1.00 78.13           C  
ATOM   4394  C   LYS C 116      -7.949  56.378-107.755  1.00 74.17           C  
ATOM   4395  O   LYS C 116      -7.509  55.316-107.384  1.00 74.15           O  
ATOM   4396  CB  LYS C 116      -8.185  55.512-110.182  1.00  0.00           C  
ATOM   4397  CG  LYS C 116      -6.996  55.851-111.088  1.00  0.00           C  
ATOM   4398  CD  LYS C 116      -6.613  54.658-111.977  1.00  0.00           C  
ATOM   4399  CE  LYS C 116      -5.744  55.067-113.163  1.00  0.00           C  
ATOM   4400  NZ  LYS C 116      -6.596  55.529-114.279  1.00  0.00           N1+
ATOM   4401  H   LYS C 116      -7.289  58.245-109.487  1.00 79.16           H  
ATOM   4402  HA  LYS C 116      -9.652  56.538-108.993  1.00 78.13           H  
ATOM   4403  HB2 LYS C 116      -9.051  55.327-110.832  1.00  0.00           H  
ATOM   4404  HB3 LYS C 116      -8.001  54.560-109.672  1.00  0.00           H  
ATOM   4405  HG2 LYS C 116      -6.129  56.137-110.479  1.00  0.00           H  
ATOM   4406  HG3 LYS C 116      -7.250  56.713-111.713  1.00  0.00           H  
ATOM   4407  HD2 LYS C 116      -7.511  54.137-112.333  1.00  0.00           H  
ATOM   4408  HD3 LYS C 116      -6.057  53.942-111.361  1.00  0.00           H  
ATOM   4409  HE2 LYS C 116      -5.172  54.218-113.548  1.00  0.00           H  
ATOM   4410  HE3 LYS C 116      -5.060  55.883-112.913  1.00  0.00           H  
ATOM   4411  HZ1 LYS C 116      -7.069  54.749-114.749  1.00  0.00           H  
ATOM   4412  HZ2 LYS C 116      -7.381  56.150-113.977  1.00  0.00           H  
ATOM   4413  HZ3 LYS C 116      -6.074  56.050-114.991  1.00  0.00           H  
ATOM   4414  N   ASP C 117      -8.031  57.432-106.961  1.00 70.49           N  
ATOM   4415  CA  ASP C 117      -7.860  57.414-105.493  1.00 67.29           C  
ATOM   4416  C   ASP C 117      -9.279  57.199-104.916  1.00 63.13           C  
ATOM   4417  O   ASP C 117      -9.593  56.154-104.404  1.00 60.56           O  
ATOM   4418  CB  ASP C 117      -7.174  58.684-105.024  1.00 67.28           C  
ATOM   4419  CG  ASP C 117      -7.410  58.750-103.545  1.00 65.79           C  
ATOM   4420  OD1 ASP C 117      -6.820  57.982-102.801  1.00 65.26           O  
ATOM   4421  OD2 ASP C 117      -8.226  59.581-103.144  1.00 64.47           O1-
ATOM   4422  H   ASP C 117      -8.247  58.336-107.358  1.00 70.49           H  
ATOM   4423  HA  ASP C 117      -7.260  56.540-105.214  1.00 67.29           H  
ATOM   4424  HB2 ASP C 117      -7.580  59.578-105.513  1.00 67.28           H  
ATOM   4425  HB3 ASP C 117      -6.102  58.655-105.246  1.00 67.28           H  
ATOM   4426  N   ARG C 118     -10.129  58.177-105.139  1.00 61.37           N  
ATOM   4427  CA  ARG C 118     -11.543  58.190-104.798  1.00 58.98           C  
ATOM   4428  C   ARG C 118     -11.880  58.689-103.366  1.00 55.45           C  
ATOM   4429  O   ARG C 118     -12.999  58.458-102.898  1.00 52.94           O  
ATOM   4430  CB  ARG C 118     -12.318  56.886-105.067  1.00 60.11           C  
ATOM   4431  CG  ARG C 118     -12.068  56.187-106.407  1.00 64.19           C  
ATOM   4432  CD  ARG C 118     -13.137  55.130-106.687  1.00 66.75           C  
ATOM   4433  NE  ARG C 118     -13.344  54.230-105.532  1.00 68.99           N  
ATOM   4434  CZ  ARG C 118     -13.017  52.949-105.401  1.00 72.19           C  
ATOM   4435  NH1 ARG C 118     -12.368  52.315-106.370  1.00 75.43           N  
ATOM   4436  NH2 ARG C 118     -13.360  52.296-104.299  1.00 73.13           N1+
ATOM   4437  H   ARG C 118      -9.798  59.022-105.582  1.00 61.37           H  
ATOM   4438  HA  ARG C 118     -11.964  58.958-105.452  1.00 58.98           H  
ATOM   4439  HB2 ARG C 118     -12.130  56.177-104.250  1.00 60.11           H  
ATOM   4440  HB3 ARG C 118     -13.385  57.127-105.010  1.00 60.11           H  
ATOM   4441  HG2 ARG C 118     -11.090  55.697-106.404  1.00 64.19           H  
ATOM   4442  HG3 ARG C 118     -12.064  56.916-107.223  1.00 64.19           H  
ATOM   4443  HD2 ARG C 118     -12.908  54.563-107.592  1.00 66.75           H  
ATOM   4444  HD3 ARG C 118     -14.100  55.622-106.869  1.00 66.75           H  
ATOM   4445  HE  ARG C 118     -13.854  54.664-104.776  1.00 68.99           H  
ATOM   4446 HH11 ARG C 118     -12.136  51.337-106.267  1.00 75.43           H  
ATOM   4447 HH12 ARG C 118     -12.105  52.810-107.210  1.00 75.43           H  
ATOM   4448 HH21 ARG C 118     -13.866  52.772-103.566  1.00 73.13           H  
ATOM   4449 HH22 ARG C 118     -13.115  51.322-104.192  1.00 73.13           H  
ATOM   4450  N   THR C 119     -10.992  59.477-102.760  1.00 54.49           N  
ATOM   4451  CA  THR C 119     -11.254  60.101-101.468  1.00 51.75           C  
ATOM   4452  C   THR C 119     -11.887  61.507-101.566  1.00 50.38           C  
ATOM   4453  O   THR C 119     -11.531  62.326-102.414  1.00 50.37           O  
ATOM   4454  CB  THR C 119     -10.027  60.245-100.534  1.00 51.69           C  
ATOM   4455  OG1 THR C 119      -8.968  60.996-101.128  1.00 54.27           O  
ATOM   4456  CG2 THR C 119      -9.493  58.900-100.079  1.00 52.62           C  
ATOM   4457  H   THR C 119     -10.106  59.660-103.208  1.00 54.49           H  
ATOM   4458  HA  THR C 119     -11.970  59.454-100.960  1.00 51.75           H  
ATOM   4459  HB  THR C 119     -10.321  60.799 -99.634  1.00 51.69           H  
ATOM   4460 HG21 THR C 119     -10.276  58.284 -99.628  1.00 52.62           H  
ATOM   4461 HG22 THR C 119      -9.058  58.368-100.925  1.00 52.62           H  
ATOM   4462 HG23 THR C 119      -8.693  59.032 -99.344  1.00 52.62           H  
ATOM   4463  HG1 THR C 119      -8.656  60.480-101.920  1.00 54.27           H  
ATOM   4464  N   PHE C 120     -12.692  61.790-100.547  1.00 48.55           N  
ATOM   4465  CA  PHE C 120     -13.087  63.136-100.167  1.00 47.28           C  
ATOM   4466  C   PHE C 120     -12.966  63.239 -98.629  1.00 45.66           C  
ATOM   4467  O   PHE C 120     -12.961  62.248 -97.899  1.00 44.44           O  
ATOM   4468  CB  PHE C 120     -14.441  63.590-100.716  1.00 46.88           C  
ATOM   4469  CG  PHE C 120     -15.636  62.796-100.256  1.00 45.66           C  
ATOM   4470  CD1 PHE C 120     -15.991  61.612-100.911  1.00 45.14           C  
ATOM   4471  CD2 PHE C 120     -16.436  63.246 -99.199  1.00 43.72           C  
ATOM   4472  CE1 PHE C 120     -17.109  60.891-100.516  1.00 43.83           C  
ATOM   4473  CE2 PHE C 120     -17.555  62.530 -98.809  1.00 42.57           C  
ATOM   4474  CZ  PHE C 120     -17.895  61.355 -99.466  1.00 42.74           C  
ATOM   4475  H   PHE C 120     -13.001  61.025 -99.965  1.00 48.55           H  
ATOM   4476  HA  PHE C 120     -12.332  63.815-100.583  1.00 47.28           H  
ATOM   4477  HB2 PHE C 120     -14.610  64.643-100.457  1.00 46.88           H  
ATOM   4478  HB3 PHE C 120     -14.415  63.567-101.813  1.00 46.88           H  
ATOM   4479  HD1 PHE C 120     -15.388  61.256-101.734  1.00 45.14           H  
ATOM   4480  HD2 PHE C 120     -16.179  64.159 -98.684  1.00 43.72           H  
ATOM   4481  HE1 PHE C 120     -17.368  59.973-101.022  1.00 43.83           H  
ATOM   4482  HE2 PHE C 120     -18.165  62.886 -97.991  1.00 42.57           H  
ATOM   4483  HZ  PHE C 120     -18.770  60.800 -99.161  1.00 42.74           H  
ATOM   4484  N   ALA C 121     -12.832  64.480 -98.165  1.00 45.60           N  
ATOM   4485  CA  ALA C 121     -12.623  64.799 -96.768  1.00 44.52           C  
ATOM   4486  C   ALA C 121     -13.985  65.116 -96.142  1.00 43.59           C  
ATOM   4487  O   ALA C 121     -14.753  65.926 -96.649  1.00 43.62           O  
ATOM   4488  CB  ALA C 121     -11.695  66.000 -96.635  1.00 45.69           C  
ATOM   4489  H   ALA C 121     -12.902  65.252 -98.812  1.00 45.60           H  
ATOM   4490  HA  ALA C 121     -12.175  63.938 -96.263  1.00 44.52           H  
ATOM   4491  HB1 ALA C 121     -10.665  65.718 -96.873  1.00 45.69           H  
ATOM   4492  HB2 ALA C 121     -11.977  66.806 -97.319  1.00 45.69           H  
ATOM   4493  HB3 ALA C 121     -11.713  66.414 -95.625  1.00 45.69           H  
ATOM   4494  N   VAL C 122     -14.262  64.477 -95.010  1.00 43.24           N  
ATOM   4495  CA  VAL C 122     -15.422  64.782 -94.188  1.00 43.77           C  
ATOM   4496  C   VAL C 122     -14.835  65.326 -92.877  1.00 45.62           C  
ATOM   4497  O   VAL C 122     -14.024  64.684 -92.203  1.00 45.65           O  
ATOM   4498  CB  VAL C 122     -16.319  63.564 -93.928  1.00 42.07           C  
ATOM   4499  CG1 VAL C 122     -17.566  63.990 -93.144  1.00 42.08           C  
ATOM   4500  CG2 VAL C 122     -16.754  62.911 -95.239  1.00 41.86           C  
ATOM   4501  H   VAL C 122     -13.632  63.757 -94.684  1.00 43.24           H  
ATOM   4502  HA  VAL C 122     -16.011  65.568 -94.678  1.00 43.77           H  
ATOM   4503  HB  VAL C 122     -15.773  62.816 -93.340  1.00 42.07           H  
ATOM   4504 HG11 VAL C 122     -17.309  64.292 -92.124  1.00 42.08           H  
ATOM   4505 HG12 VAL C 122     -18.073  64.831 -93.629  1.00 42.08           H  
ATOM   4506 HG13 VAL C 122     -18.284  63.168 -93.077  1.00 42.08           H  
ATOM   4507 HG21 VAL C 122     -17.344  63.605 -95.845  1.00 41.86           H  
ATOM   4508 HG22 VAL C 122     -15.893  62.585 -95.830  1.00 41.86           H  
ATOM   4509 HG23 VAL C 122     -17.364  62.026 -95.040  1.00 41.86           H  
ATOM   4510  N   LEU C 123     -15.250  66.547 -92.550  1.00 47.55           N  
ATOM   4511  CA  LEU C 123     -14.707  67.296 -91.433  1.00 49.48           C  
ATOM   4512  C   LEU C 123     -15.442  66.852 -90.146  1.00 51.60           C  
ATOM   4513  O   LEU C 123     -16.626  66.509 -90.162  1.00 52.24           O  
ATOM   4514  CB  LEU C 123     -14.889  68.807 -91.640  1.00 49.30           C  
ATOM   4515  CG  LEU C 123     -14.228  69.371 -92.918  1.00 49.77           C  
ATOM   4516  CD1 LEU C 123     -14.616  70.837 -93.122  1.00 51.17           C  
ATOM   4517  CD2 LEU C 123     -12.707  69.249 -92.881  1.00 49.37           C  
ATOM   4518  H   LEU C 123     -16.013  66.960 -93.068  1.00 47.55           H  
ATOM   4519  HA  LEU C 123     -13.645  67.049 -91.331  1.00 49.48           H  
ATOM   4520  HB2 LEU C 123     -15.961  69.031 -91.676  1.00 49.30           H  
ATOM   4521  HB3 LEU C 123     -14.505  69.333 -90.761  1.00 49.30           H  
ATOM   4522  HG  LEU C 123     -14.595  68.815 -93.789  1.00 49.77           H  
ATOM   4523 HD11 LEU C 123     -15.702  70.948 -93.186  1.00 51.17           H  
ATOM   4524 HD12 LEU C 123     -14.257  71.466 -92.304  1.00 51.17           H  
ATOM   4525 HD13 LEU C 123     -14.188  71.227 -94.052  1.00 51.17           H  
ATOM   4526 HD21 LEU C 123     -12.291  69.753 -92.003  1.00 49.37           H  
ATOM   4527 HD22 LEU C 123     -12.401  68.203 -92.852  1.00 49.37           H  
ATOM   4528 HD23 LEU C 123     -12.256  69.694 -93.774  1.00 49.37           H  
ATOM   4529  N   ALA C 124     -14.703  66.894 -89.040  1.00 54.48           N  
ATOM   4530  CA  ALA C 124     -15.276  66.796 -87.711  1.00 56.96           C  
ATOM   4531  C   ALA C 124     -15.676  68.235 -87.386  1.00 59.61           C  
ATOM   4532  O   ALA C 124     -14.866  69.086 -87.028  1.00 64.11           O  
ATOM   4533  CB  ALA C 124     -14.298  66.260 -86.678  1.00 56.29           C  
ATOM   4534  H   ALA C 124     -13.702  66.995 -89.126  1.00 54.48           H  
ATOM   4535  HA  ALA C 124     -16.159  66.151 -87.746  1.00 56.96           H  
ATOM   4536  HB1 ALA C 124     -13.926  65.271 -86.965  1.00 56.29           H  
ATOM   4537  HB2 ALA C 124     -13.439  66.922 -86.543  1.00 56.29           H  
ATOM   4538  HB3 ALA C 124     -14.786  66.173 -85.701  1.00 56.29           H  
ATOM   4539  N   TYR C 125     -16.956  68.514 -87.624  1.00 60.86           N  
ATOM   4540  CA  TYR C 125     -17.502  69.851 -87.459  1.00 63.39           C  
ATOM   4541  C   TYR C 125     -17.592  70.155 -85.951  1.00 66.40           C  
ATOM   4542  O   TYR C 125     -17.889  69.293 -85.111  1.00 65.69           O  
ATOM   4543  CB  TYR C 125     -18.886  70.019 -88.091  1.00 62.03           C  
ATOM   4544  CG  TYR C 125     -18.802  70.270 -89.577  1.00 61.54           C  
ATOM   4545  CD1 TYR C 125     -18.651  71.573 -90.066  1.00 61.86           C  
ATOM   4546  CD2 TYR C 125     -18.878  69.218 -90.503  1.00 59.94           C  
ATOM   4547  CE1 TYR C 125     -18.566  71.821 -91.431  1.00 60.86           C  
ATOM   4548  CE2 TYR C 125     -18.795  69.459 -91.870  1.00 59.10           C  
ATOM   4549  CZ  TYR C 125     -18.639  70.760 -92.328  1.00 59.29           C  
ATOM   4550  OH  TYR C 125     -18.556  70.958 -93.673  1.00 57.93           O  
ATOM   4551  H   TYR C 125     -17.579  67.776 -87.919  1.00 60.86           H  
ATOM   4552  HA  TYR C 125     -16.784  70.540 -87.916  1.00 63.39           H  
ATOM   4553  HB2 TYR C 125     -19.513  69.139 -87.898  1.00 62.03           H  
ATOM   4554  HB3 TYR C 125     -19.416  70.863 -87.630  1.00 62.03           H  
ATOM   4555  HD1 TYR C 125     -18.599  72.398 -89.372  1.00 61.86           H  
ATOM   4556  HD2 TYR C 125     -19.001  68.206 -90.148  1.00 59.94           H  
ATOM   4557  HE1 TYR C 125     -18.444  72.831 -91.794  1.00 60.86           H  
ATOM   4558  HE2 TYR C 125     -18.852  68.639 -92.571  1.00 59.10           H  
ATOM   4559  HH  TYR C 125     -18.372  71.898 -93.834  1.00 57.93           H  
ATOM   4560  N   SER C 126     -17.274  71.416 -85.638  1.00 68.79           N  
ATOM   4561  CA  SER C 126     -17.244  71.954 -84.278  1.00 67.93           C  
ATOM   4562  C   SER C 126     -18.691  72.277 -83.913  1.00 68.97           C  
ATOM   4563  O   SER C 126     -19.814  72.588 -83.488  1.00 69.27           O  
ATOM   4564  CB  SER C 126     -16.405  73.247 -84.326  1.00  0.00           C  
ATOM   4565  OG  SER C 126     -16.169  73.851 -83.051  1.00  0.00           O  
ATOM   4566  H   SER C 126     -16.984  72.028 -86.373  1.00 68.79           H  
ATOM   4567  HA  SER C 126     -16.820  71.194 -83.611  1.00 67.93           H  
ATOM   4568  HB2 SER C 126     -15.424  73.027 -84.761  1.00  0.00           H  
ATOM   4569  HB3 SER C 126     -16.904  73.987 -84.963  1.00  0.00           H  
ATOM   4570  HG  SER C 126     -16.178  74.816 -83.247  1.00  0.00           H  
ATOM   4571  N   ASN C 127     -18.306  72.490 -82.305  1.00  0.00           N  
ATOM   4572  CA  ASN C 127     -19.244  72.551 -81.150  1.00  0.00           C  
ATOM   4573  C   ASN C 127     -19.457  74.048 -80.785  1.00  0.00           C  
ATOM   4574  O   ASN C 127     -20.068  74.416 -79.784  1.00  0.00           O  
ATOM   4575  CB  ASN C 127     -18.685  71.829 -79.928  1.00  0.00           C  
ATOM   4576  CG  ASN C 127     -18.341  70.372 -80.153  1.00  0.00           C  
ATOM   4577  OD1 ASN C 127     -17.245  69.932 -79.808  1.00  0.00           O  
ATOM   4578  ND2 ASN C 127     -19.297  69.592 -80.665  1.00  0.00           N  
ATOM   4579  H   ASN C 127     -17.355  72.757 -82.096  1.00  0.00           H  
ATOM   4580  HA  ASN C 127     -20.220  72.134 -81.414  1.00  0.00           H  
ATOM   4581  HB2 ASN C 127     -17.774  72.335 -79.582  1.00  0.00           H  
ATOM   4582  HB3 ASN C 127     -19.403  71.874 -79.099  1.00  0.00           H  
ATOM   4583 HD21 ASN C 127     -19.135  68.602 -80.787  1.00  0.00           H  
ATOM   4584 HD22 ASN C 127     -20.182  69.997 -80.940  1.00  0.00           H  
ATOM   4585  N   VAL C 128     -18.888  74.930 -81.661  1.00  0.00           N  
ATOM   4586  CA  VAL C 128     -18.931  76.383 -81.590  1.00  0.00           C  
ATOM   4587  C   VAL C 128     -18.488  76.862 -82.990  1.00  0.00           C  
ATOM   4588  O   VAL C 128     -17.513  76.393 -83.577  1.00  0.00           O  
ATOM   4589  CB  VAL C 128     -18.056  76.958 -80.455  1.00  0.00           C  
ATOM   4590  CG1 VAL C 128     -16.571  76.595 -80.571  1.00  0.00           C  
ATOM   4591  CG2 VAL C 128     -18.213  78.477 -80.349  1.00  0.00           C  
ATOM   4592  H   VAL C 128     -18.406  74.510 -82.443  1.00  0.00           H  
ATOM   4593  HA  VAL C 128     -19.978  76.660 -81.419  1.00  0.00           H  
ATOM   4594  HB  VAL C 128     -18.412  76.531 -79.509  1.00  0.00           H  
ATOM   4595 HG11 VAL C 128     -16.429  75.511 -80.629  1.00  0.00           H  
ATOM   4596 HG12 VAL C 128     -16.107  77.051 -81.450  1.00  0.00           H  
ATOM   4597 HG13 VAL C 128     -16.023  76.949 -79.691  1.00  0.00           H  
ATOM   4598 HG21 VAL C 128     -17.808  78.989 -81.227  1.00  0.00           H  
ATOM   4599 HG22 VAL C 128     -19.268  78.753 -80.247  1.00  0.00           H  
ATOM   4600 HG23 VAL C 128     -17.684  78.858 -79.469  1.00  0.00           H  
ATOM   4601  N   GLN C 129     -19.306  77.822 -83.562  1.00  0.00           N  
ATOM   4602  CA  GLN C 129     -19.174  78.228 -84.964  1.00  0.00           C  
ATOM   4603  C   GLN C 129     -17.978  79.200 -85.151  1.00  0.00           C  
ATOM   4604  O   GLN C 129     -17.465  79.786 -84.200  1.00  0.00           O  
ATOM   4605  CB  GLN C 129     -20.460  78.916 -85.458  1.00  0.00           C  
ATOM   4606  CG  GLN C 129     -21.739  78.091 -85.326  1.00  0.00           C  
ATOM   4607  CD  GLN C 129     -21.766  76.735 -85.999  1.00  0.00           C  
ATOM   4608  NE2 GLN C 129     -21.087  76.474 -86.992  1.00  0.00           N  
ATOM   4609  OE1 GLN C 129     -22.615  75.850 -85.470  1.00  0.00           O  
ATOM   4610  H   GLN C 129     -20.028  78.255 -83.004  1.00  0.00           H  
ATOM   4611  HA  GLN C 129     -18.953  77.325 -85.542  1.00  0.00           H  
ATOM   4612  HB2 GLN C 129     -20.603  79.847 -84.892  1.00  0.00           H  
ATOM   4613  HB3 GLN C 129     -20.352  79.230 -86.502  1.00  0.00           H  
ATOM   4614  HG2 GLN C 129     -21.963  77.937 -84.264  1.00  0.00           H  
ATOM   4615  HG3 GLN C 129     -22.574  78.668 -85.743  1.00  0.00           H  
ATOM   4616 HE21 GLN C 129     -20.454  77.166 -87.367  1.00  0.00           H  
ATOM   4617 HE22 GLN C 129     -21.163  75.568 -87.432  1.00  0.00           H  
ATOM   4618  N   GLU C 130     -17.651  79.423 -86.466  1.00  0.00           N  
ATOM   4619  CA  GLU C 130     -16.532  80.213 -87.002  1.00  0.00           C  
ATOM   4620  C   GLU C 130     -15.270  79.330 -86.951  1.00  0.00           C  
ATOM   4621  O   GLU C 130     -14.503  79.191 -87.904  1.00  0.00           O  
ATOM   4622  CB  GLU C 130     -16.329  81.556 -86.287  1.00  0.00           C  
ATOM   4623  CG  GLU C 130     -15.486  82.541 -87.095  1.00  0.00           C  
ATOM   4624  CD  GLU C 130     -16.183  83.094 -88.315  1.00  0.00           C  
ATOM   4625  OE1 GLU C 130     -17.374  82.891 -88.550  1.00  0.00           O  
ATOM   4626  OE2 GLU C 130     -15.388  83.844 -89.133  1.00  0.00           O1-
ATOM   4627  H   GLU C 130     -18.289  79.041 -87.150  1.00  0.00           H  
ATOM   4628  HA  GLU C 130     -16.775  80.363 -88.060  1.00  0.00           H  
ATOM   4629  HB2 GLU C 130     -15.829  81.402 -85.323  1.00  0.00           H  
ATOM   4630  HB3 GLU C 130     -17.304  82.009 -86.064  1.00  0.00           H  
ATOM   4631  HG2 GLU C 130     -14.541  82.079 -87.399  1.00  0.00           H  
ATOM   4632  HG3 GLU C 130     -15.236  83.396 -86.455  1.00  0.00           H  
ATOM   4633  N   ARG C 131     -15.031  78.733 -85.734  1.00  0.00           N  
ATOM   4634  CA  ARG C 131     -14.013  77.714 -85.576  1.00  0.00           C  
ATOM   4635  C   ARG C 131     -14.601  76.355 -86.058  1.00  0.00           C  
ATOM   4636  O   ARG C 131     -14.605  75.371 -85.326  1.00  0.00           O  
ATOM   4637  CB  ARG C 131     -13.595  77.554 -84.110  1.00  0.00           C  
ATOM   4638  CG  ARG C 131     -13.020  78.794 -83.433  1.00  0.00           C  
ATOM   4639  CD  ARG C 131     -12.645  78.510 -81.975  1.00  0.00           C  
ATOM   4640  NE  ARG C 131     -11.459  77.637 -81.866  1.00  0.00           N  
ATOM   4641  CZ  ARG C 131     -11.441  76.291 -81.835  1.00  0.00           C  
ATOM   4642  NH1 ARG C 131     -10.259  75.660 -81.804  1.00  0.00           N  
ATOM   4643  NH2 ARG C 131     -12.569  75.565 -81.836  1.00  0.00           N1+
ATOM   4644  H   ARG C 131     -15.594  79.015 -84.944  1.00  0.00           H  
ATOM   4645  HA  ARG C 131     -13.144  77.954 -86.200  1.00  0.00           H  
ATOM   4646  HB2 ARG C 131     -14.457  77.209 -83.523  1.00  0.00           H  
ATOM   4647  HB3 ARG C 131     -12.844  76.758 -84.079  1.00  0.00           H  
ATOM   4648  HG2 ARG C 131     -12.137  79.140 -83.983  1.00  0.00           H  
ATOM   4649  HG3 ARG C 131     -13.758  79.603 -83.452  1.00  0.00           H  
ATOM   4650  HD2 ARG C 131     -12.378  79.452 -81.484  1.00  0.00           H  
ATOM   4651  HD3 ARG C 131     -13.474  78.087 -81.399  1.00  0.00           H  
ATOM   4652  HE  ARG C 131     -10.567  78.114 -81.864  1.00  0.00           H  
ATOM   4653 HH11 ARG C 131     -10.226  74.653 -81.780  1.00  0.00           H  
ATOM   4654 HH12 ARG C 131      -9.402  76.196 -81.802  1.00  0.00           H  
ATOM   4655 HH21 ARG C 131     -12.518  74.556 -81.814  1.00  0.00           H  
ATOM   4656 HH22 ARG C 131     -13.467  76.026 -81.861  1.00  0.00           H  
ATOM   4657  N   GLU C 132     -15.067  76.341 -87.371  1.00 70.26           N  
ATOM   4658  CA  GLU C 132     -15.995  75.353 -87.910  1.00 71.10           C  
ATOM   4659  C   GLU C 132     -15.515  73.891 -87.809  1.00 71.93           C  
ATOM   4660  O   GLU C 132     -16.338  72.982 -87.619  1.00 71.62           O  
ATOM   4661  CB  GLU C 132     -16.312  75.652 -89.386  1.00  0.00           C  
ATOM   4662  CG  GLU C 132     -17.174  76.899 -89.582  1.00  0.00           C  
ATOM   4663  CD  GLU C 132     -18.489  76.783 -88.855  1.00  0.00           C  
ATOM   4664  OE1 GLU C 132     -18.914  77.696 -88.152  1.00  0.00           O  
ATOM   4665  OE2 GLU C 132     -19.133  75.586 -88.982  1.00  0.00           O1-
ATOM   4666  H   GLU C 132     -14.784  77.162 -87.868  1.00 70.26           H  
ATOM   4667  HA  GLU C 132     -16.893  75.412 -87.283  1.00 71.10           H  
ATOM   4668  HB2 GLU C 132     -16.817  74.789 -89.839  1.00  0.00           H  
ATOM   4669  HB3 GLU C 132     -15.377  75.780 -89.947  1.00  0.00           H  
ATOM   4670  HG2 GLU C 132     -17.385  77.035 -90.648  1.00  0.00           H  
ATOM   4671  HG3 GLU C 132     -16.640  77.792 -89.243  1.00  0.00           H  
ATOM   4672  N   ALA C 133     -14.212  73.673 -88.010  1.00 70.45           N  
ATOM   4673  CA  ALA C 133     -13.661  72.327 -88.116  1.00 66.61           C  
ATOM   4674  C   ALA C 133     -12.210  72.316 -87.610  1.00 66.84           C  
ATOM   4675  O   ALA C 133     -11.569  73.364 -87.500  1.00 68.86           O  
ATOM   4676  CB  ALA C 133     -13.710  71.832 -89.550  1.00 66.23           C  
ATOM   4677  H   ALA C 133     -13.577  74.457 -88.052  1.00 70.45           H  
ATOM   4678  HA  ALA C 133     -14.248  71.660 -87.474  1.00 66.61           H  
ATOM   4679  HB1 ALA C 133     -14.745  71.767 -89.904  1.00 66.23           H  
ATOM   4680  HB2 ALA C 133     -13.169  72.510 -90.219  1.00 66.23           H  
ATOM   4681  HB3 ALA C 133     -13.249  70.844 -89.641  1.00 66.23           H  
ATOM   4682  N   GLN C 134     -11.723  71.125 -87.268  1.00 65.14           N  
ATOM   4683  CA  GLN C 134     -10.355  70.954 -86.754  1.00 64.70           C  
ATOM   4684  C   GLN C 134      -9.752  69.565 -87.130  1.00 62.52           C  
ATOM   4685  O   GLN C 134      -8.568  69.467 -87.458  1.00 62.54           O  
ATOM   4686  CB  GLN C 134     -10.296  71.161 -85.222  1.00 65.26           C  
ATOM   4687  CG  GLN C 134     -10.004  72.606 -84.780  1.00 67.70           C  
ATOM   4688  CD  GLN C 134     -11.158  73.265 -84.041  1.00 69.35           C  
ATOM   4689  OE1 GLN C 134     -11.247  73.245 -82.805  1.00 67.56           O  
ATOM   4690  NE2 GLN C 134     -12.074  73.849 -84.815  1.00 71.31           N  
ATOM   4691  H   GLN C 134     -12.317  70.313 -87.358  1.00 65.14           H  
ATOM   4692  HA  GLN C 134      -9.716  71.692 -87.257  1.00 64.70           H  
ATOM   4693  HB2 GLN C 134     -11.213  70.784 -84.752  1.00 65.26           H  
ATOM   4694  HB3 GLN C 134      -9.476  70.548 -84.826  1.00 65.26           H  
ATOM   4695  HG2 GLN C 134      -9.698  73.240 -85.619  1.00 67.70           H  
ATOM   4696  HG3 GLN C 134      -9.156  72.602 -84.083  1.00 67.70           H  
ATOM   4697 HE21 GLN C 134     -11.965  73.843 -85.819  1.00 71.31           H  
ATOM   4698 HE22 GLN C 134     -12.877  74.296 -84.397  1.00 71.31           H  
ATOM   4699  N   PHE C 135     -10.568  68.517 -87.020  1.00 59.52           N  
ATOM   4700  CA  PHE C 135     -10.188  67.117 -87.270  1.00 56.90           C  
ATOM   4701  C   PHE C 135     -11.161  66.578 -88.347  1.00 54.52           C  
ATOM   4702  O   PHE C 135     -12.100  67.282 -88.736  1.00 53.00           O  
ATOM   4703  CB  PHE C 135     -10.275  66.278 -85.984  1.00 56.84           C  
ATOM   4704  CG  PHE C 135      -9.144  66.533 -85.011  1.00 58.38           C  
ATOM   4705  CD1 PHE C 135      -8.016  65.712 -85.010  1.00 60.22           C  
ATOM   4706  CD2 PHE C 135      -9.210  67.581 -84.096  1.00 59.25           C  
ATOM   4707  CE1 PHE C 135      -6.965  65.949 -84.131  1.00 61.46           C  
ATOM   4708  CE2 PHE C 135      -8.164  67.826 -83.217  1.00 60.58           C  
ATOM   4709  CZ  PHE C 135      -7.040  67.009 -83.232  1.00 62.07           C  
ATOM   4710  H   PHE C 135     -11.545  68.682 -86.826  1.00 59.52           H  
ATOM   4711  HA  PHE C 135      -9.186  67.090 -87.696  1.00 56.90           H  
ATOM   4712  HB2 PHE C 135     -11.229  66.462 -85.473  1.00 56.84           H  
ATOM   4713  HB3 PHE C 135     -10.286  65.209 -86.222  1.00 56.84           H  
ATOM   4714  HD1 PHE C 135      -7.958  64.883 -85.699  1.00 60.22           H  
ATOM   4715  HD2 PHE C 135     -10.086  68.212 -84.070  1.00 59.25           H  
ATOM   4716  HE1 PHE C 135      -6.093  65.313 -84.146  1.00 61.46           H  
ATOM   4717  HE2 PHE C 135      -8.223  68.650 -82.522  1.00 60.58           H  
ATOM   4718  HZ  PHE C 135      -6.226  67.196 -82.548  1.00 62.07           H  
ATOM   4719  N   GLY C 136     -10.957  65.329 -88.775  1.00 52.15           N  
ATOM   4720  CA  GLY C 136     -11.898  64.643 -89.644  1.00 50.28           C  
ATOM   4721  C   GLY C 136     -11.423  63.282 -90.148  1.00 49.46           C  
ATOM   4722  O   GLY C 136     -10.513  62.656 -89.601  1.00 49.99           O  
ATOM   4723  H   GLY C 136     -10.119  64.846 -88.485  1.00 52.15           H  
ATOM   4724  HA2 GLY C 136     -12.820  64.484 -89.075  1.00 50.28           H  
ATOM   4725  HA3 GLY C 136     -12.134  65.297 -90.485  1.00 50.28           H  
ATOM   4726  N   THR C 137     -12.112  62.795 -91.179  1.00 48.25           N  
ATOM   4727  CA  THR C 137     -11.928  61.450 -91.743  1.00 46.67           C  
ATOM   4728  C   THR C 137     -11.947  61.538 -93.286  1.00 45.55           C  
ATOM   4729  O   THR C 137     -12.731  62.283 -93.879  1.00 44.17           O  
ATOM   4730  CB  THR C 137     -13.060  60.515 -91.267  1.00 46.02           C  
ATOM   4731  OG1 THR C 137     -13.004  60.352 -89.844  1.00 45.31           O  
ATOM   4732  CG2 THR C 137     -12.989  59.116 -91.860  1.00 45.93           C  
ATOM   4733  H   THR C 137     -12.814  63.374 -91.617  1.00 48.25           H  
ATOM   4734  HA  THR C 137     -10.962  61.075 -91.398  1.00 46.67           H  
ATOM   4735  HB  THR C 137     -14.033  60.956 -91.516  1.00 46.02           H  
ATOM   4736 HG21 THR C 137     -13.208  59.125 -92.928  1.00 45.93           H  
ATOM   4737 HG22 THR C 137     -12.007  58.662 -91.697  1.00 45.93           H  
ATOM   4738 HG23 THR C 137     -13.719  58.461 -91.379  1.00 45.93           H  
ATOM   4739  HG1 THR C 137     -13.822  60.768 -89.490  1.00 45.31           H  
ATOM   4740  N   THR C 138     -11.080  60.749 -93.923  1.00 44.75           N  
ATOM   4741  CA  THR C 138     -11.075  60.586 -95.379  1.00 44.33           C  
ATOM   4742  C   THR C 138     -12.141  59.527 -95.714  1.00 43.27           C  
ATOM   4743  O   THR C 138     -12.147  58.437 -95.159  1.00 42.77           O  
ATOM   4744  CB  THR C 138      -9.718  60.137 -95.958  1.00 44.20           C  
ATOM   4745  OG1 THR C 138      -9.263  58.923 -95.352  1.00 42.78           O  
ATOM   4746  CG2 THR C 138      -8.637  61.186 -95.748  1.00 45.20           C  
ATOM   4747  H   THR C 138     -10.397  60.227 -93.393  1.00 44.75           H  
ATOM   4748  HA  THR C 138     -11.355  61.545 -95.829  1.00 44.33           H  
ATOM   4749  HB  THR C 138      -9.836  59.944 -97.030  1.00 44.20           H  
ATOM   4750 HG21 THR C 138      -8.978  62.177 -96.056  1.00 45.20           H  
ATOM   4751 HG22 THR C 138      -8.322  61.221 -94.700  1.00 45.20           H  
ATOM   4752 HG23 THR C 138      -7.743  60.925 -96.324  1.00 45.20           H  
ATOM   4753  HG1 THR C 138      -8.440  58.670 -95.814  1.00 42.78           H  
ATOM   4754  N   ALA C 139     -13.088  59.914 -96.546  1.00 43.51           N  
ATOM   4755  CA  ALA C 139     -14.154  59.046 -97.017  1.00 43.59           C  
ATOM   4756  C   ALA C 139     -13.818  58.603 -98.451  1.00 45.53           C  
ATOM   4757  O   ALA C 139     -13.665  59.438 -99.350  1.00 47.23           O  
ATOM   4758  CB  ALA C 139     -15.489  59.767 -96.970  1.00 42.27           C  
ATOM   4759  H   ALA C 139     -13.099  60.869 -96.875  1.00 43.51           H  
ATOM   4760  HA  ALA C 139     -14.214  58.174 -96.365  1.00 43.59           H  
ATOM   4761  HB1 ALA C 139     -15.736  60.052 -95.942  1.00 42.27           H  
ATOM   4762  HB2 ALA C 139     -15.467  60.679 -97.572  1.00 42.27           H  
ATOM   4763  HB3 ALA C 139     -16.295  59.132 -97.347  1.00 42.27           H  
ATOM   4764  N   GLU C 140     -13.695  57.294 -98.633  1.00 45.91           N  
ATOM   4765  CA  GLU C 140     -13.355  56.653 -99.905  1.00 47.57           C  
ATOM   4766  C   GLU C 140     -14.684  56.197-100.525  1.00 47.54           C  
ATOM   4767  O   GLU C 140     -15.461  55.480 -99.894  1.00 47.27           O  
ATOM   4768  CB  GLU C 140     -12.454  55.439 -99.649  1.00 49.71           C  
ATOM   4769  CG  GLU C 140     -12.001  54.692-100.904  1.00 53.31           C  
ATOM   4770  CD  GLU C 140     -11.248  53.411-100.599  1.00 55.83           C  
ATOM   4771  OE1 GLU C 140     -10.480  52.959-101.482  1.00 57.83           O  
ATOM   4772  OE2 GLU C 140     -11.440  52.832 -99.502  1.00 55.74           O1-
ATOM   4773  H   GLU C 140     -13.899  56.685 -97.854  1.00 45.91           H  
ATOM   4774  HA  GLU C 140     -12.849  57.372-100.552  1.00 47.57           H  
ATOM   4775  HB2 GLU C 140     -11.565  55.793 -99.118  1.00 49.71           H  
ATOM   4776  HB3 GLU C 140     -12.968  54.747 -98.969  1.00 49.71           H  
ATOM   4777  HG2 GLU C 140     -11.370  55.348-101.514  1.00 53.31           H  
ATOM   4778  HG3 GLU C 140     -12.865  54.408-101.515  1.00 53.31           H  
ATOM   4779  N   ILE C 141     -14.921  56.586-101.772  1.00 48.34           N  
ATOM   4780  CA  ILE C 141     -16.136  56.195-102.496  1.00 49.29           C  
ATOM   4781  C   ILE C 141     -15.985  54.689-102.831  1.00 50.00           C  
ATOM   4782  O   ILE C 141     -14.977  54.271-103.401  1.00 51.49           O  
ATOM   4783  CB  ILE C 141     -16.319  57.010-103.803  1.00 50.95           C  
ATOM   4784  CG1 ILE C 141     -16.505  58.510-103.494  1.00 50.46           C  
ATOM   4785  CG2 ILE C 141     -17.501  56.486-104.632  1.00 50.99           C  
ATOM   4786  CD1 ILE C 141     -16.292  59.402-104.709  1.00 50.78           C  
ATOM   4787  H   ILE C 141     -14.249  57.167-102.253  1.00 48.34           H  
ATOM   4788  HA  ILE C 141     -16.992  56.353-101.837  1.00 49.29           H  
ATOM   4789  HB  ILE C 141     -15.419  56.889-104.414  1.00 50.95           H  
ATOM   4790 HG12 ILE C 141     -17.508  58.684-103.087  1.00 50.46           H  
ATOM   4791 HG13 ILE C 141     -15.793  58.831-102.727  1.00 50.46           H  
ATOM   4792 HG21 ILE C 141     -17.335  55.455-104.959  1.00 50.99           H  
ATOM   4793 HG22 ILE C 141     -18.424  56.513-104.048  1.00 50.99           H  
ATOM   4794 HG23 ILE C 141     -17.654  57.077-105.539  1.00 50.99           H  
ATOM   4795 HD11 ILE C 141     -15.292  59.259-105.130  1.00 50.78           H  
ATOM   4796 HD12 ILE C 141     -17.027  59.202-105.492  1.00 50.78           H  
ATOM   4797 HD13 ILE C 141     -16.390  60.453-104.420  1.00 50.78           H  
ATOM   4798  N   TYR C 142     -17.009  53.904-102.491  1.00 49.36           N  
ATOM   4799  CA  TYR C 142     -17.060  52.474-102.802  1.00 50.34           C  
ATOM   4800  C   TYR C 142     -18.250  52.034-103.671  1.00 52.08           C  
ATOM   4801  O   TYR C 142     -18.305  50.872-104.070  1.00 53.45           O  
ATOM   4802  CB  TYR C 142     -16.856  51.555-101.590  1.00 48.22           C  
ATOM   4803  CG  TYR C 142     -18.044  51.367-100.679  1.00 46.16           C  
ATOM   4804  CD1 TYR C 142     -18.942  50.316-100.872  1.00 45.88           C  
ATOM   4805  CD2 TYR C 142     -18.210  52.173 -99.548  1.00 45.61           C  
ATOM   4806  CE1 TYR C 142     -19.998  50.097 -99.990  1.00 45.11           C  
ATOM   4807  CE2 TYR C 142     -19.257  51.956 -98.648  1.00 44.82           C  
ATOM   4808  CZ  TYR C 142     -20.149  50.917 -98.874  1.00 44.10           C  
ATOM   4809  OH  TYR C 142     -21.159  50.653 -97.998  1.00 41.59           O  
ATOM   4810  H   TYR C 142     -17.796  54.305-102.000  1.00 49.36           H  
ATOM   4811  HA  TYR C 142     -16.197  52.284-103.450  1.00 50.34           H  
ATOM   4812  HB2 TYR C 142     -16.551  50.561-101.947  1.00 48.22           H  
ATOM   4813  HB3 TYR C 142     -16.004  51.915-100.997  1.00 48.22           H  
ATOM   4814  HD1 TYR C 142     -18.815  49.659-101.720  1.00 45.88           H  
ATOM   4815  HD2 TYR C 142     -17.515  52.979 -99.366  1.00 45.61           H  
ATOM   4816  HE1 TYR C 142     -20.699  49.296-100.172  1.00 45.11           H  
ATOM   4817  HE2 TYR C 142     -19.372  52.593 -97.784  1.00 44.82           H  
ATOM   4818  HH  TYR C 142     -20.884  50.975 -97.113  1.00 41.59           H  
ATOM   4819  N   ALA C 143     -19.131  52.965-104.025  1.00 53.64           N  
ATOM   4820  CA  ALA C 143     -20.208  52.683-104.971  1.00 54.87           C  
ATOM   4821  C   ALA C 143     -20.707  54.013-105.547  1.00 54.87           C  
ATOM   4822  O   ALA C 143     -20.590  55.061-104.906  1.00 52.72           O  
ATOM   4823  CB  ALA C 143     -21.363  51.960-104.307  1.00 53.98           C  
ATOM   4824  H   ALA C 143     -19.034  53.892-103.637  1.00 53.64           H  
ATOM   4825  HA  ALA C 143     -19.790  52.074-105.780  1.00 54.87           H  
ATOM   4826  HB1 ALA C 143     -21.019  51.103-103.723  1.00 53.98           H  
ATOM   4827  HB2 ALA C 143     -21.890  52.639-103.639  1.00 53.98           H  
ATOM   4828  HB3 ALA C 143     -22.098  51.611-105.037  1.00 53.98           H  
ATOM   4829  N   TYR C 144     -21.309  53.941-106.730  1.00 57.32           N  
ATOM   4830  CA  TYR C 144     -21.586  55.094-107.598  1.00 59.48           C  
ATOM   4831  C   TYR C 144     -22.935  54.876-108.315  1.00 59.50           C  
ATOM   4832  O   TYR C 144     -23.346  53.752-108.580  1.00 59.40           O  
ATOM   4833  CB  TYR C 144     -20.416  55.182-108.602  1.00 63.53           C  
ATOM   4834  CG  TYR C 144     -20.400  56.214-109.706  1.00 68.15           C  
ATOM   4835  CD1 TYR C 144     -19.893  55.831-110.952  1.00 70.72           C  
ATOM   4836  CD2 TYR C 144     -20.763  57.550-109.522  1.00 70.05           C  
ATOM   4837  CE1 TYR C 144     -19.778  56.743-111.991  1.00 74.66           C  
ATOM   4838  CE2 TYR C 144     -20.649  58.476-110.554  1.00 72.88           C  
ATOM   4839  CZ  TYR C 144     -20.161  58.071-111.788  1.00 75.92           C  
ATOM   4840  OH  TYR C 144     -20.012  58.927-112.836  1.00 78.58           O  
ATOM   4841  H   TYR C 144     -21.578  53.033-107.081  1.00 57.32           H  
ATOM   4842  HA  TYR C 144     -21.636  55.998-106.989  1.00 59.48           H  
ATOM   4843  HB2 TYR C 144     -19.486  55.324-108.034  1.00 63.53           H  
ATOM   4844  HB3 TYR C 144     -20.321  54.189-109.068  1.00 63.53           H  
ATOM   4845  HD1 TYR C 144     -19.585  54.808-111.109  1.00 70.72           H  
ATOM   4846  HD2 TYR C 144     -21.139  57.870-108.562  1.00 70.05           H  
ATOM   4847  HE1 TYR C 144     -19.395  56.429-112.951  1.00 74.66           H  
ATOM   4848  HE2 TYR C 144     -20.940  59.504-110.395  1.00 72.88           H  
ATOM   4849  HH  TYR C 144     -20.612  59.716-112.744  1.00 78.58           H  
ATOM   4850  N   ARG C 145     -23.562  55.985-108.701  1.00 60.67           N  
ATOM   4851  CA  ARG C 145     -24.561  56.027-109.755  1.00 62.97           C
[truncated: 384,323 more chars]
