# Supplementary material for: DegraderTCM: A Computationally Sparing Approach for Predicting Ternary Degradation Complexes
Source: ACS Med Chem Lett. 2023 Dec 13;15(1):45–53. doi: 10.1021/acsmedchemlett.3c00362 (PMC10788944; doi:10.1021/acsmedchemlett.3c00362)
Supplement: Supplementary file 2 — ml3c00362_si_002.zip [file ml3c00362_si_002.zip › TC models/Application_domain/PDEdelta-1593-inactive.pdb]

HEADER    DNA BINDING PROTEIN/LIGASE                                  
REMARK  99                                                                      
REMARK  99 MOE v2022.02 (Chemical Computing Group ULC) Fri Nov 24 15:56:58 2023 
SEQRES   1 C  381  ASN PHE ASP THR SER LEU PRO THR SER HIS THR TYR LEU
SEQRES   2 C  381  GLY ALA ASP MET GLU GLU PHE HIS GLY ARG THR LEU HIS
SEQRES   3 C  381  ASP ASP ASP SER CYS GLN VAL ILE PRO VAL LEU PRO GLN
SEQRES   4 C  381  VAL MET MET ILE LEU ILE PRO GLY GLN THR LEU PRO LEU
SEQRES   5 C  381  GLN LEU PHE HIS PRO GLN GLU VAL SER MET VAL ARG ASN
SEQRES   6 C  381  LEU ILE GLN LYS ASP ARG THR PHE ALA VAL LEU ALA TYR
SEQRES   7 C  381  SER ASN VAL GLN GLU ARG GLU ALA GLN PHE GLY THR THR
SEQRES   8 C  381  ALA GLU ILE TYR ALA TYR ARG GLU GLU GLN ASP PHE GLY
SEQRES   9 C  381  ILE GLU ILE VAL LYS VAL LYS ALA ILE GLY ARG GLN ARG
SEQRES  10 C  381  PHE LYS VAL LEU GLU LEU ARG THR GLN SER ASP GLY ILE
SEQRES  11 C  381  GLN GLN ALA LYS VAL GLN ILE LEU PRO GLU CYS VAL LEU
SEQRES  12 C  381  PRO SER THR MET SER ALA VAL GLN LEU GLU SER LEU ASN
SEQRES  13 C  381  LYS CYS GLN ILE PHE PRO SER LYS PRO VAL SER ARG GLU
SEQRES  14 C  381  ASP GLN CYS SER TYR LYS TRP TRP GLN LYS TYR GLN LYS
SEQRES  15 C  381  ARG LYS PHE HIS CYS ALA ASN LEU THR SER TRP PRO ARG
SEQRES  16 C  381  TRP LEU TYR SER LEU TYR ASP ALA GLU THR LEU MET ASP
SEQRES  17 C  381  ARG ILE LYS LYS GLN LEU ARG GLU TRP ASP GLU ASN LEU
SEQRES  18 C  381  LYS ASP ASP SER LEU PRO SER ASN PRO ILE ASP PHE SER
SEQRES  19 C  381  TYR ARG VAL ALA ALA CYS LEU PRO ILE ASP ASP VAL LEU
SEQRES  20 C  381  ARG ILE GLN LEU LEU LYS ILE GLY SER ALA ILE GLN ARG
SEQRES  21 C  381  LEU ARG CYS GLU LEU ASP ILE MET ASN LYS CYS THR SER
SEQRES  22 C  381  LEU CYS CYS LYS GLN CYS GLN GLU THR GLU ILE THR THR
SEQRES  23 C  381  LYS ASN GLU ILE PHE SER LEU SER LEU CYS GLY PRO MET
SEQRES  24 C  381  ALA ALA TYR VAL ASN PRO HIS GLY TYR VAL HIS GLU THR
SEQRES  25 C  381  LEU THR VAL TYR LYS ALA CYS ASN LEU ASN LEU ILE GLY
SEQRES  26 C  381  ARG PRO SER THR GLU HIS SER TRP PHE PRO GLY TYR ALA
SEQRES  27 C  381  TRP THR VAL ALA GLN CYS LYS ILE CYS ALA SER HIS ILE
SEQRES  28 C  381  GLY TRP LYS PHE THR ALA THR LYS LYS ASP MET SER PRO
SEQRES  29 C  381  GLN LYS PHE TRP GLY LEU THR ARG SER ALA LEU LEU PRO
SEQRES  30 C  381  THR ILE PRO ASP
SEQRES   1 A  149  SER ALA LYS ASP GLU ARG ALA ARG GLU ILE LEU ARG GLY
SEQRES   2 A  149  PHE LYS LEU ASN TRP MET ASN LEU ARG ASP ALA ALA THR
SEQRES   3 A  149  GLY LYS ILE LEU TRP GLN GLY THR GLU ASP LEU SER VAL
SEQRES   4 A  149  PRO GLY VAL GLU HIS GLU ALA ARG VAL PRO LYS LYS ILE
SEQRES   5 A  149  LEU LYS CYS LYS ALA VAL SER ARG GLU LEU ASN PHE SER
SEQRES   6 A  149  SER THR GLU GLN MET GLU LYS PHE ARG LEU GLU GLN LYS
SEQRES   7 A  149  VAL TYR PHE LYS GLY GLN CYS LEU GLU GLU TRP PHE PHE
SEQRES   8 A  149  GLU PHE GLY PHE VAL ILE PRO ASN SER THR ASN THR TRP
SEQRES   9 A  149  GLN SER LEU ILE GLU ALA ALA PRO GLU SER GLN MET MET
SEQRES  10 A  149  PRO ALA SER VAL LEU THR GLY ASN VAL ILE ILE GLU THR
SEQRES  11 A  149  LYS PHE PHE ASP ASP ASP LEU LEU VAL SER THR SER ARG
SEQRES  12 A  149  VAL ARG LEU PHE TYR VAL
HELIX    1   1 LEU C   53  SER C   56  5               Generated by MOE    4
HELIX    2   2 THR C   58  LEU C   60  5               Generated by MOE    3
HELIX    3   3 PRO C  104  VAL C  110  1               Generated by MOE    7
HELIX    4   4 THR C  193  SER C  195  5               Generated by MOE    3
HELIX    5   5 ASN C  203  GLN C  206  5               Generated by MOE    4
HELIX    6   6 VAL C  213  ARG C  215  5               Generated by MOE    3
HELIX    7   7 TYR C  221  LYS C  229  1               Generated by MOE    9
HELIX    8   8 CYS C  234  LEU C  237  5               Generated by MOE    4
HELIX    9   9 ARG C  242  TYR C  248  5               Generated by MOE    7
HELIX   10  10 ALA C  250  LEU C  261  1               Generated by MOE   12
HELIX   11  11 ARG C  262  TRP C  264  5               Generated by MOE    3
HELIX   12  12 PRO C  277  ALA C  286  1               Generated by MOE   10
HELIX   13  13 LEU C  294  GLN C  297  1               Generated by MOE    4
HELIX   14  14 ALA C  304  LYS C  317  1               Generated by MOE   14
HELIX   15  15 LYS C  334  GLU C  336  5               Generated by MOE    3
HELIX   16  16 ARG C  419  ALA C  421  5               Generated by MOE    3
HELIX   17  17 ALA A    3  GLU A   10  1               Generated by MOE    8
HELIX   18  18 ILE A   11  ARG A   13  5               Generated by MOE    3
HELIX   19  19 ALA A  120  LEU A  123  1               Generated by MOE    4
SHEET    1       GLU C  65  GLU C  66                  Generated by MOE
SHEET    2       CYS C  78  PRO C  82                  Generated by MOE
SHEET    3       VAL C  83  VAL C  83                  Generated by MOE
SHEET    4       THR C  96  LEU C 101                  Generated by MOE
SHEET    5       THR C 119  PHE C 120                  Generated by MOE
SHEET    6       ALA C 121  ALA C 121                  Generated by MOE
SHEET    7       VAL C 122  TYR C 125                  Generated by MOE
SHEET    8       ALA C 133  GLU C 147                  Generated by MOE
SHEET    9       ILE C 154  SER C 174                  Generated by MOE
SHEET   10       ILE C 177  LEU C 185                  Generated by MOE
SHEET   11       SER C 320  CYS C 323                  Generated by MOE
SHEET   12       GLU C 330  THR C 333                  Generated by MOE
SHEET   13       MET C 346  VAL C 350                  Generated by MOE
SHEET   14       VAL C 356  VAL C 362                  Generated by MOE
SHEET   15       LEU C 368  SER C 375                  Generated by MOE
SHEET   16       TYR C 384  CYS C 391                  Generated by MOE
SHEET   17       GLY C 399  ALA C 404                  Generated by MOE
SHEET   18       LYS C 413  THR C 418                  Generated by MOE
SHEET   19       LEU C 422  THR C 425                  Generated by MOE
SHEET   20       PHE A  15  ASP A  24                  Generated by MOE
SHEET   21       ILE A  30  GLY A  34                  Generated by MOE
SHEET   22       GLU A  44  VAL A  49                  Generated by MOE
SHEET   23       VAL A  59  SER A  67                  Generated by MOE
SHEET   24       MET A  71  PHE A  82                  Generated by MOE
SHEET   25       GLN A  85  VAL A  97                  Generated by MOE
SHEET   26       SER A 101  ILE A 109                  Generated by MOE
SHEET   27       VAL A 127  ASP A 135                  Generated by MOE
SHEET   28       LEU A 138  SER A 143                  Generated by MOE
SHEET   29       ARG A 144  TYR A 149                  Generated by MOE
ATOM      1  N   ASN C  48      25.750   1.280 -13.352  1.00 66.25           N  
ATOM      2  CA  ASN C  48      24.530   1.909 -12.790  1.00 66.53           C  
ATOM      3  C   ASN C  48      24.767   3.432 -12.702  1.00 69.76           C  
ATOM      4  O   ASN C  48      25.828   3.875 -12.238  1.00 71.36           O  
ATOM      5  CB  ASN C  48      24.150   1.369 -11.405  1.00 63.15           C  
ATOM      6  CG  ASN C  48      23.288   0.118 -11.462  1.00 61.48           C  
ATOM      7  ND2 ASN C  48      22.921  -0.402 -10.406  1.00 57.53           N  
ATOM      8  OD1 ASN C  48      22.968  -0.377 -12.648  1.00 63.01           O  
ATOM      9  H1  ASN C  48      25.700   0.274 -13.183  1.00 66.25           H  
ATOM     10  H2  ASN C  48      26.549   1.627 -12.815  1.00 66.25           H  
ATOM     11  HA  ASN C  48      23.723   1.737 -13.501  1.00 66.53           H  
ATOM     12  HB2 ASN C  48      23.580   2.125 -10.848  1.00 63.15           H  
ATOM     13  HB3 ASN C  48      25.046   1.152 -10.810  1.00 63.15           H  
ATOM     14 HD21 ASN C  48      22.355  -1.238 -10.425  1.00 57.53           H  
ATOM     15 HD22 ASN C  48      23.187   0.008  -9.523  1.00 57.53           H  
ATOM     16  N   PHE C  49      23.752   4.205 -13.104  1.00 71.75           N  
ATOM     17  CA  PHE C  49      23.829   5.666 -13.040  1.00 69.83           C  
ATOM     18  C   PHE C  49      23.666   6.168 -11.579  1.00 70.72           C  
ATOM     19  O   PHE C  49      23.339   5.391 -10.665  1.00 70.72           O  
ATOM     20  CB  PHE C  49      22.872   6.355 -14.034  1.00 67.60           C  
ATOM     21  CG  PHE C  49      21.453   6.642 -13.591  1.00 65.45           C  
ATOM     22  CD1 PHE C  49      20.706   5.744 -12.837  1.00 64.22           C  
ATOM     23  CD2 PHE C  49      20.843   7.833 -13.997  1.00 65.00           C  
ATOM     24  CE1 PHE C  49      19.404   6.050 -12.456  1.00 62.80           C  
ATOM     25  CE2 PHE C  49      19.537   8.136 -13.630  1.00 62.14           C  
ATOM     26  CZ  PHE C  49      18.817   7.240 -12.857  1.00 61.71           C  
ATOM     27  H   PHE C  49      22.905   3.752 -13.417  1.00 71.75           H  
ATOM     28  HA  PHE C  49      24.853   5.926 -13.342  1.00 69.83           H  
ATOM     29  HB2 PHE C  49      23.336   7.314 -14.301  1.00 67.60           H  
ATOM     30  HB3 PHE C  49      22.824   5.775 -14.965  1.00 67.60           H  
ATOM     31  HD1 PHE C  49      21.141   4.800 -12.545  1.00 64.22           H  
ATOM     32  HD2 PHE C  49      21.398   8.532 -14.606  1.00 65.00           H  
ATOM     33  HE1 PHE C  49      18.846   5.357 -11.844  1.00 62.80           H  
ATOM     34  HE2 PHE C  49      19.086   9.064 -13.947  1.00 62.14           H  
ATOM     35  HZ  PHE C  49      17.802   7.468 -12.568  1.00 61.71           H  
ATOM     36  N   ASP C  50      23.892   7.468 -11.379  1.00 70.09           N  
ATOM     37  CA  ASP C  50      23.908   8.061 -10.041  1.00 69.01           C  
ATOM     38  C   ASP C  50      22.447   8.150  -9.526  1.00 66.19           C  
ATOM     39  O   ASP C  50      21.559   8.734 -10.148  1.00 66.24           O  
ATOM     40  CB  ASP C  50      24.560   9.432 -10.086  1.00 68.94           C  
ATOM     41  CG  ASP C  50      24.691   9.875  -8.658  1.00 70.40           C  
ATOM     42  OD1 ASP C  50      25.837   9.961  -8.165  1.00 73.45           O  
ATOM     43  OD2 ASP C  50      23.658  10.146  -8.017  1.00 69.70           O1-
ATOM     44  H   ASP C  50      24.041   8.067 -12.179  1.00 70.09           H  
ATOM     45  HA  ASP C  50      24.483   7.385  -9.394  1.00 69.01           H  
ATOM     46  HB2 ASP C  50      23.957  10.154 -10.646  1.00 68.94           H  
ATOM     47  HB3 ASP C  50      25.545   9.384 -10.564  1.00 68.94           H  
ATOM     48  N   THR C  51      22.235   7.549  -8.355  1.00 64.32           N  
ATOM     49  CA  THR C  51      20.920   7.390  -7.758  1.00 63.43           C  
ATOM     50  C   THR C  51      20.557   8.519  -6.768  1.00 62.61           C  
ATOM     51  O   THR C  51      19.494   8.469  -6.133  1.00 61.06           O  
ATOM     52  CB  THR C  51      20.764   6.017  -7.083  1.00 62.83           C  
ATOM     53  OG1 THR C  51      21.753   5.860  -6.062  1.00 64.88           O  
ATOM     54  CG2 THR C  51      20.828   4.871  -8.088  1.00 62.34           C  
ATOM     55  H   THR C  51      23.026   7.204  -7.831  1.00 64.32           H  
ATOM     56  HA  THR C  51      20.174   7.469  -8.561  1.00 63.43           H  
ATOM     57  HB  THR C  51      19.796   5.964  -6.584  1.00 62.83           H  
ATOM     58 HG21 THR C  51      20.108   5.018  -8.898  1.00 62.34           H  
ATOM     59 HG22 THR C  51      21.829   4.767  -8.516  1.00 62.34           H  
ATOM     60 HG23 THR C  51      20.599   3.921  -7.593  1.00 62.34           H  
ATOM     61  HG1 THR C  51      22.331   5.095  -6.297  1.00 64.88           H  
ATOM     62  N   SER C  52      21.357   9.585  -6.747  1.00 63.19           N  
ATOM     63  CA  SER C  52      21.031  10.820  -6.041  1.00 62.44           C  
ATOM     64  C   SER C  52      20.032  11.592  -6.913  1.00 62.96           C  
ATOM     65  O   SER C  52      19.002  12.064  -6.407  1.00 64.82           O  
ATOM     66  CB  SER C  52      22.237  11.695  -5.692  1.00 60.90           C  
ATOM     67  OG  SER C  52      22.863  12.273  -6.829  1.00 59.34           O  
ATOM     68  H   SER C  52      22.227   9.557  -7.260  1.00 63.19           H  
ATOM     69  HA  SER C  52      20.518  10.545  -5.112  1.00 62.44           H  
ATOM     70  HB2 SER C  52      22.992  11.123  -5.143  1.00 60.90           H  
ATOM     71  HB3 SER C  52      21.915  12.524  -5.053  1.00 60.90           H  
ATOM     72  HG  SER C  52      23.303  11.519  -7.307  1.00 59.34           H  
ATOM     73  N   LEU C  53      20.234  11.527  -8.231  1.00 60.35           N  
ATOM     74  CA  LEU C  53      19.701  12.513  -9.147  1.00 57.88           C  
ATOM     75  C   LEU C  53      18.147  12.473  -9.166  1.00 55.55           C  
ATOM     76  O   LEU C  53      17.551  13.548  -9.154  1.00 56.18           O  
ATOM     77  CB  LEU C  53      20.262  12.393 -10.569  1.00  0.00           C  
ATOM     78  CG  LEU C  53      21.793  12.546 -10.671  1.00  0.00           C  
ATOM     79  CD1 LEU C  53      22.243  12.267 -12.108  1.00  0.00           C  
ATOM     80  CD2 LEU C  53      22.272  13.931 -10.238  1.00  0.00           C  
ATOM     81  H   LEU C  53      20.670  10.675  -8.582  1.00 60.35           H  
ATOM     82  HA  LEU C  53      19.959  13.494  -8.727  1.00 57.88           H  
ATOM     83  HB2 LEU C  53      19.983  11.426 -11.001  1.00  0.00           H  
ATOM     84  HB3 LEU C  53      19.780  13.148 -11.205  1.00  0.00           H  
ATOM     85  HG  LEU C  53      22.270  11.802 -10.024  1.00  0.00           H  
ATOM     86 HD11 LEU C  53      21.952  11.257 -12.417  1.00  0.00           H  
ATOM     87 HD12 LEU C  53      21.798  12.980 -12.810  1.00  0.00           H  
ATOM     88 HD13 LEU C  53      23.333  12.339 -12.195  1.00  0.00           H  
ATOM     89 HD21 LEU C  53      21.777  14.721 -10.812  1.00  0.00           H  
ATOM     90 HD22 LEU C  53      22.078  14.107  -9.176  1.00  0.00           H  
ATOM     91 HD23 LEU C  53      23.353  14.031 -10.388  1.00  0.00           H  
ATOM     92  N   PRO C  54      17.494  11.284  -9.204  1.00 54.02           N  
ATOM     93  CA  PRO C  54      16.022  11.248  -9.141  1.00 52.73           C  
ATOM     94  C   PRO C  54      15.464  11.854  -7.836  1.00 53.51           C  
ATOM     95  O   PRO C  54      14.362  12.389  -7.815  1.00 55.86           O  
ATOM     96  CB  PRO C  54      15.679   9.754  -9.199  1.00 52.12           C  
ATOM     97  CG  PRO C  54      16.882   9.127  -9.883  1.00 54.27           C  
ATOM     98  CD  PRO C  54      18.038   9.939  -9.334  1.00 55.54           C  
ATOM     99  HA  PRO C  54      15.633  11.808  -9.996  1.00 52.73           H  
ATOM    100  HB2 PRO C  54      15.573   9.328  -8.194  1.00 52.12           H  
ATOM    101  HB3 PRO C  54      14.746   9.559  -9.733  1.00 52.12           H  
ATOM    102  HG2 PRO C  54      16.808   9.263 -10.968  1.00 54.27           H  
ATOM    103  HG3 PRO C  54      16.985   8.058  -9.674  1.00 54.27           H  
ATOM    104  HD2 PRO C  54      18.913   9.898  -9.982  1.00 55.54           H  
ATOM    105  HD3 PRO C  54      18.306   9.589  -8.334  1.00 55.54           H  
ATOM    106  N   THR C  55      16.196  11.664  -6.742  1.00 54.60           N  
ATOM    107  CA  THR C  55      15.759  12.061  -5.396  1.00 53.79           C  
ATOM    108  C   THR C  55      16.423  13.391  -4.952  1.00 52.29           C  
ATOM    109  O   THR C  55      16.396  13.771  -3.774  1.00 53.25           O  
ATOM    110  CB  THR C  55      15.864  10.908  -4.378  1.00 54.49           C  
ATOM    111  OG1 THR C  55      14.939  11.103  -3.298  1.00 51.83           O  
ATOM    112  CG2 THR C  55      17.266  10.657  -3.834  1.00 53.56           C  
ATOM    113  H   THR C  55      17.116  11.257  -6.830  1.00 54.60           H  
ATOM    114  HA  THR C  55      14.694  12.320  -5.469  1.00 53.79           H  
ATOM    115  HB  THR C  55      15.531   9.992  -4.880  1.00 54.49           H  
ATOM    116 HG21 THR C  55      17.975  10.456  -4.639  1.00 53.56           H  
ATOM    117 HG22 THR C  55      17.628  11.500  -3.238  1.00 53.56           H  
ATOM    118 HG23 THR C  55      17.264   9.789  -3.166  1.00 53.56           H  
ATOM    119  HG1 THR C  55      15.159  10.448  -2.607  1.00 51.83           H  
ATOM    120  N   SER C  56      16.810  14.169  -5.965  1.00 50.76           N  
ATOM    121  CA  SER C  56      17.126  15.584  -5.784  1.00 49.85           C  
ATOM    122  C   SER C  56      15.815  16.404  -5.857  1.00 47.79           C  
ATOM    123  O   SER C  56      15.733  17.541  -5.397  1.00 48.76           O  
ATOM    124  CB  SER C  56      18.091  16.095  -6.861  1.00 50.16           C  
ATOM    125  OG  SER C  56      17.538  15.995  -8.180  1.00 49.57           O  
ATOM    126  H   SER C  56      16.849  13.774  -6.894  1.00 50.76           H  
ATOM    127  HA  SER C  56      17.559  15.730  -4.788  1.00 49.85           H  
ATOM    128  HB2 SER C  56      19.032  15.535  -6.844  1.00 50.16           H  
ATOM    129  HB3 SER C  56      18.323  17.152  -6.690  1.00 50.16           H  
ATOM    130  HG  SER C  56      17.651  15.058  -8.470  1.00 49.57           H  
ATOM    131  N   HIS C  57      14.875  15.868  -6.638  1.00 45.59           N  
ATOM    132  CA  HIS C  57      13.546  16.426  -6.888  1.00 43.78           C  
ATOM    133  C   HIS C  57      13.658  17.650  -7.831  1.00 43.41           C  
ATOM    134  O   HIS C  57      12.849  18.579  -7.796  1.00 42.92           O  
ATOM    135  CB  HIS C  57      12.689  16.665  -5.643  1.00 42.77           C  
ATOM    136  CG  HIS C  57      12.561  15.435  -4.818  1.00 41.48           C  
ATOM    137  ND1 HIS C  57      11.648  14.481  -5.036  1.00 40.42           N  
ATOM    138  CD2 HIS C  57      13.364  14.979  -3.778  1.00 41.75           C  
ATOM    139  CE1 HIS C  57      11.857  13.461  -4.191  1.00 40.70           C  
ATOM    140  NE2 HIS C  57      12.907  13.767  -3.421  1.00 41.38           N  
ATOM    141  H   HIS C  57      15.095  15.011  -7.126  1.00 45.59           H  
ATOM    142  HA  HIS C  57      13.051  15.657  -7.490  1.00 43.78           H  
ATOM    143  HB2 HIS C  57      11.688  17.004  -5.939  1.00 42.77           H  
ATOM    144  HB3 HIS C  57      13.113  17.466  -5.035  1.00 42.77           H  
ATOM    145  HD2 HIS C  57      14.201  15.502  -3.339  1.00 41.75           H  
ATOM    146  HE2 HIS C  57      13.292  13.183  -2.692  1.00 41.38           H  
ATOM    147  HE1 HIS C  57      11.277  12.551  -4.140  1.00 40.70           H  
ATOM    148  N   THR C  58      14.547  17.492  -8.802  1.00 43.25           N  
ATOM    149  CA  THR C  58      14.821  18.467  -9.865  1.00 44.94           C  
ATOM    150  C   THR C  58      13.791  18.391 -11.020  1.00 45.50           C  
ATOM    151  O   THR C  58      13.784  19.257 -11.912  1.00 46.28           O  
ATOM    152  CB  THR C  58      16.244  18.308 -10.434  1.00 46.26           C  
ATOM    153  OG1 THR C  58      16.585  16.916 -10.519  1.00 47.17           O  
ATOM    154  CG2 THR C  58      17.275  19.036  -9.576  1.00 46.45           C  
ATOM    155  H   THR C  58      15.074  16.632  -8.841  1.00 43.25           H  
ATOM    156  HA  THR C  58      14.690  19.471  -9.439  1.00 44.94           H  
ATOM    157  HB  THR C  58      16.303  18.708 -11.452  1.00 46.26           H  
ATOM    158 HG21 THR C  58      17.095  20.115  -9.573  1.00 46.45           H  
ATOM    159 HG22 THR C  58      17.251  18.685  -8.540  1.00 46.45           H  
ATOM    160 HG23 THR C  58      18.287  18.851  -9.953  1.00 46.45           H  
ATOM    161  HG1 THR C  58      17.079  16.678  -9.703  1.00 47.17           H  
ATOM    162  N   TYR C  59      12.860  17.438 -10.905  1.00 43.87           N  
ATOM    163  CA  TYR C  59      11.698  17.320 -11.799  1.00 43.68           C  
ATOM    164  C   TYR C  59      10.584  18.354 -11.417  1.00 45.69           C  
ATOM    165  O   TYR C  59       9.539  18.450 -12.075  1.00 46.25           O  
ATOM    166  CB  TYR C  59      11.148  15.883 -11.862  1.00 42.43           C  
ATOM    167  CG  TYR C  59      10.691  15.366 -10.516  1.00 42.08           C  
ATOM    168  CD1 TYR C  59       9.497  15.830  -9.957  1.00 41.00           C  
ATOM    169  CD2 TYR C  59      11.478  14.493  -9.763  1.00 42.28           C  
ATOM    170  CE1 TYR C  59       9.103  15.434  -8.690  1.00 41.80           C  
ATOM    171  CE2 TYR C  59      11.093  14.087  -8.496  1.00 42.28           C  
ATOM    172  CZ  TYR C  59       9.906  14.553  -7.961  1.00 42.50           C  
ATOM    173  OH  TYR C  59       9.509  14.246  -6.697  1.00 42.63           O  
ATOM    174  H   TYR C  59      12.947  16.778 -10.145  1.00 43.87           H  
ATOM    175  HA  TYR C  59      12.033  17.609 -12.804  1.00 43.68           H  
ATOM    176  HB2 TYR C  59      10.305  15.827 -12.563  1.00 42.43           H  
ATOM    177  HB3 TYR C  59      11.921  15.214 -12.262  1.00 42.43           H  
ATOM    178  HD1 TYR C  59       8.873  16.508 -10.521  1.00 41.00           H  
ATOM    179  HD2 TYR C  59      12.406  14.127 -10.177  1.00 42.28           H  
ATOM    180  HE1 TYR C  59       8.180  15.803  -8.268  1.00 41.80           H  
ATOM    181  HE2 TYR C  59      11.716  13.411  -7.929  1.00 42.28           H  
ATOM    182  HH  TYR C  59      10.330  14.176  -6.150  1.00 42.63           H  
ATOM    183  N   LEU C  60      10.904  19.184 -10.441  1.00 47.94           N  
ATOM    184  CA  LEU C  60      10.150  20.366 -10.038  1.00 49.52           C  
ATOM    185  C   LEU C  60      10.828  21.637 -10.637  1.00 54.04           C  
ATOM    186  O   LEU C  60      10.492  22.753 -10.306  1.00 56.18           O  
ATOM    187  CB  LEU C  60      10.113  20.515  -8.510  1.00 48.21           C  
ATOM    188  CG  LEU C  60       9.436  19.360  -7.754  1.00 46.96           C  
ATOM    189  CD1 LEU C  60       9.562  19.581  -6.243  1.00 46.38           C  
ATOM    190  CD2 LEU C  60       7.965  19.234  -8.134  1.00 47.46           C  
ATOM    191  H   LEU C  60      11.794  19.068  -9.977  1.00 47.94           H  
ATOM    192  HA  LEU C  60       9.141  20.321 -10.461  1.00 49.52           H  
ATOM    193  HB2 LEU C  60      11.142  20.616  -8.149  1.00 48.21           H  
ATOM    194  HB3 LEU C  60       9.611  21.455  -8.249  1.00 48.21           H  
ATOM    195  HG  LEU C  60       9.943  18.419  -7.994  1.00 46.96           H  
ATOM    196 HD11 LEU C  60      10.613  19.628  -5.942  1.00 46.38           H  
ATOM    197 HD12 LEU C  60       9.078  20.514  -5.934  1.00 46.38           H  
ATOM    198 HD13 LEU C  60       9.096  18.759  -5.689  1.00 46.38           H  
ATOM    199 HD21 LEU C  60       7.446  20.187  -8.000  1.00 47.46           H  
ATOM    200 HD22 LEU C  60       7.843  18.918  -9.174  1.00 47.46           H  
ATOM    201 HD23 LEU C  60       7.471  18.491  -7.505  1.00 47.46           H  
ATOM    202  N   GLY C  61      11.751  21.419 -11.545  1.00 56.30           N  
ATOM    203  CA  GLY C  61      12.550  22.433 -12.203  1.00 58.95           C  
ATOM    204  C   GLY C  61      13.817  22.684 -11.382  1.00 62.48           C  
ATOM    205  O   GLY C  61      13.760  22.968 -10.210  1.00 60.72           O  
ATOM    206  H   GLY C  61      11.971  20.473 -11.820  1.00 56.30           H  
ATOM    207  HA2 GLY C  61      12.790  22.071 -13.206  1.00 58.95           H  
ATOM    208  HA3 GLY C  61      11.993  23.372 -12.280  1.00 58.95           H  
ATOM    209  N   ALA C  62      14.947  22.630 -12.045  1.00 66.56           N  
ATOM    210  CA  ALA C  62      16.271  22.699 -11.414  1.00 70.05           C  
ATOM    211  C   ALA C  62      16.673  24.171 -11.185  1.00 71.12           C  
ATOM    212  O   ALA C  62      17.557  24.734 -11.806  1.00 71.48           O  
ATOM    213  CB  ALA C  62      17.303  21.965 -12.260  1.00 70.70           C  
ATOM    214  H   ALA C  62      14.931  22.580 -13.054  1.00 66.56           H  
ATOM    215  HA  ALA C  62      16.207  22.219 -10.430  1.00 70.05           H  
ATOM    216  HB1 ALA C  62      17.017  20.918 -12.401  1.00 70.70           H  
ATOM    217  HB2 ALA C  62      17.399  22.417 -13.254  1.00 70.70           H  
ATOM    218  HB3 ALA C  62      18.289  21.991 -11.784  1.00 70.70           H  
ATOM    219  N   ASP C  63      15.883  24.809 -10.339  1.00 74.01           N  
ATOM    220  CA  ASP C  63      16.247  26.101  -9.722  1.00 78.30           C  
ATOM    221  C   ASP C  63      15.192  26.283  -8.601  1.00 78.02           C  
ATOM    222  O   ASP C  63      14.009  26.308  -8.844  1.00 77.76           O  
ATOM    223  CB  ASP C  63      16.186  27.250 -10.715  1.00  0.00           C  
ATOM    224  CG  ASP C  63      16.292  28.484  -9.868  1.00  0.00           C  
ATOM    225  OD1 ASP C  63      17.277  28.722  -9.173  1.00  0.00           O  
ATOM    226  OD2 ASP C  63      15.179  29.275  -9.865  1.00  0.00           O1-
ATOM    227  H   ASP C  63      14.941  24.529 -10.060  1.00 74.01           H  
ATOM    228  HA  ASP C  63      17.254  25.993  -9.301  1.00 78.30           H  
ATOM    229  HB2 ASP C  63      15.258  27.231 -11.293  1.00  0.00           H  
ATOM    230  HB3 ASP C  63      17.018  27.221 -11.425  1.00  0.00           H  
ATOM    231  N   MET C  64      15.682  26.302  -7.374  1.00 75.05           N  
ATOM    232  CA  MET C  64      14.896  26.281  -6.142  1.00 74.24           C  
ATOM    233  C   MET C  64      15.859  26.547  -4.958  1.00 76.07           C  
ATOM    234  O   MET C  64      16.920  25.981  -4.946  1.00 77.36           O  
ATOM    235  CB  MET C  64      14.251  24.894  -5.873  1.00 71.46           C  
ATOM    236  CG  MET C  64      13.074  24.577  -6.783  1.00 70.62           C  
ATOM    237  SD  MET C  64      12.053  23.185  -6.199  1.00 67.60           S  
ATOM    238  CE  MET C  64      13.202  21.837  -6.588  1.00 65.57           C  
ATOM    239  H   MET C  64      16.679  26.388  -7.237  1.00 75.05           H  
ATOM    240  HA  MET C  64      14.145  27.074  -6.191  1.00 74.24           H  
ATOM    241  HB2 MET C  64      13.911  24.845  -4.831  1.00 71.46           H  
ATOM    242  HB3 MET C  64      15.018  24.115  -5.978  1.00 71.46           H  
ATOM    243  HG2 MET C  64      13.405  24.317  -7.789  1.00 70.62           H  
ATOM    244  HG3 MET C  64      12.408  25.439  -6.852  1.00 70.62           H  
ATOM    245  HE1 MET C  64      13.411  21.808  -7.660  1.00 65.57           H  
ATOM    246  HE2 MET C  64      14.135  21.946  -6.033  1.00 65.57           H  
ATOM    247  HE3 MET C  64      12.740  20.891  -6.301  1.00 65.57           H  
ATOM    248  N   GLU C  65      15.304  27.040  -3.861  1.00 76.92           N  
ATOM    249  CA  GLU C  65      15.902  27.514  -2.621  1.00 76.70           C  
ATOM    250  C   GLU C  65      15.723  26.273  -1.707  1.00 77.37           C  
ATOM    251  O   GLU C  65      14.752  25.529  -1.832  1.00 77.16           O  
ATOM    252  CB  GLU C  65      15.174  28.748  -2.099  1.00  0.00           C  
ATOM    253  CG  GLU C  65      15.558  29.194  -0.694  1.00  0.00           C  
ATOM    254  CD  GLU C  65      17.030  29.457  -0.510  1.00  0.00           C  
ATOM    255  OE1 GLU C  65      17.477  30.597  -0.400  1.00  0.00           O  
ATOM    256  OE2 GLU C  65      17.819  28.345  -0.455  1.00  0.00           O1-
ATOM    257  H   GLU C  65      14.362  26.642  -3.891  1.00 76.92           H  
ATOM    258  HA  GLU C  65      16.965  27.699  -2.805  1.00 76.70           H  
ATOM    259  HB2 GLU C  65      14.091  28.568  -2.105  1.00  0.00           H  
ATOM    260  HB3 GLU C  65      15.344  29.576  -2.800  1.00  0.00           H  
ATOM    261  HG2 GLU C  65      15.244  28.442   0.038  1.00  0.00           H  
ATOM    262  HG3 GLU C  65      15.007  30.111  -0.460  1.00  0.00           H  
ATOM    263  N   GLU C  66      16.710  26.029  -0.847  1.00 79.30           N  
ATOM    264  CA  GLU C  66      16.867  24.783  -0.095  1.00 76.55           C  
ATOM    265  C   GLU C  66      17.100  25.136   1.405  1.00 76.94           C  
ATOM    266  O   GLU C  66      18.162  24.897   1.975  1.00 79.92           O  
ATOM    267  CB  GLU C  66      18.031  23.947  -0.669  1.00 76.24           C  
ATOM    268  CG  GLU C  66      17.857  23.493  -2.125  1.00 77.82           C  
ATOM    269  CD  GLU C  66      16.936  22.328  -2.421  1.00 79.26           C  
ATOM    270  OE1 GLU C  66      16.558  21.600  -1.478  1.00 80.84           O  
ATOM    271  OE2 GLU C  66      16.639  22.114  -3.618  1.00 80.13           O1-
ATOM    272  H   GLU C  66      17.429  26.726  -0.710  1.00 79.30           H  
ATOM    273  HA  GLU C  66      15.948  24.193  -0.155  1.00 76.55           H  
ATOM    274  HB2 GLU C  66      18.951  24.544  -0.612  1.00 76.24           H  
ATOM    275  HB3 GLU C  66      18.196  23.071  -0.029  1.00 76.24           H  
ATOM    276  HG2 GLU C  66      18.845  23.175  -2.486  1.00 77.82           H  
ATOM    277  HG3 GLU C  66      17.565  24.339  -2.755  1.00 77.82           H  
ATOM    278  N   PHE C  67      16.048  25.671   2.021  1.00 76.01           N  
ATOM    279  CA  PHE C  67      16.092  26.071   3.425  1.00 78.64           C  
ATOM    280  C   PHE C  67      16.237  24.786   4.278  1.00 81.03           C  
ATOM    281  O   PHE C  67      15.357  23.916   4.242  1.00 81.08           O  
ATOM    282  CB  PHE C  67      14.824  26.772   3.939  1.00 78.72           C  
ATOM    283  CG  PHE C  67      14.398  28.044   3.252  1.00 81.23           C  
ATOM    284  CD1 PHE C  67      15.253  29.146   3.168  1.00 83.44           C  
ATOM    285  CD2 PHE C  67      13.102  28.163   2.756  1.00 80.03           C  
ATOM    286  CE1 PHE C  67      14.823  30.335   2.602  1.00 84.13           C  
ATOM    287  CE2 PHE C  67      12.666  29.354   2.192  1.00 80.52           C  
ATOM    288  CZ  PHE C  67      13.527  30.440   2.115  1.00 83.00           C  
ATOM    289  H   PHE C  67      15.196  25.821   1.500  1.00 76.01           H  
ATOM    290  HA  PHE C  67      16.972  26.711   3.565  1.00 78.64           H  
ATOM    291  HB2 PHE C  67      13.982  26.070   3.938  1.00 78.72           H  
ATOM    292  HB3 PHE C  67      14.975  27.020   4.999  1.00 78.72           H  
ATOM    293  HD1 PHE C  67      16.261  29.069   3.549  1.00 83.44           H  
ATOM    294  HD2 PHE C  67      12.429  27.320   2.811  1.00 80.03           H  
ATOM    295  HE1 PHE C  67      15.494  31.179   2.539  1.00 84.13           H  
ATOM    296  HE2 PHE C  67      11.658  29.436   1.813  1.00 80.52           H  
ATOM    297  HZ  PHE C  67      13.189  31.366   1.676  1.00 83.00           H  
ATOM    298  N   HIS C  68      17.469  24.581   4.759  1.00 83.18           N  
ATOM    299  CA  HIS C  68      17.829  23.894   5.988  1.00 81.59           C  
ATOM    300  C   HIS C  68      16.671  23.872   7.044  1.00 80.53           C  
ATOM    301  O   HIS C  68      15.843  24.784   7.147  1.00 78.58           O  
ATOM    302  CB  HIS C  68      19.102  24.494   6.590  1.00  0.00           C  
ATOM    303  CG  HIS C  68      19.628  23.707   7.731  1.00  0.00           C  
ATOM    304  ND1 HIS C  68      19.595  22.332   7.746  1.00  0.00           N  
ATOM    305  CE1 HIS C  68      20.071  21.926   8.936  1.00  0.00           C  
ATOM    306  NE2 HIS C  68      20.418  22.977   9.700  1.00  0.00           N  
ATOM    307  CD2 HIS C  68      20.135  24.113   8.936  1.00  0.00           C  
ATOM    308  H   HIS C  68      18.044  24.665   3.892  1.00 83.18           H  
ATOM    309  HA  HIS C  68      18.010  22.855   5.681  1.00 81.59           H  
ATOM    310  HB2 HIS C  68      18.905  25.525   6.913  1.00  0.00           H  
ATOM    311  HB3 HIS C  68      19.883  24.553   5.821  1.00  0.00           H  
ATOM    312  HD2 HIS C  68      20.292  25.136   9.244  1.00  0.00           H  
ATOM    313  HE2 HIS C  68      20.804  22.951  10.633  1.00  0.00           H  
ATOM    314  HE1 HIS C  68      20.163  20.894   9.238  1.00  0.00           H  
ATOM    315  N   GLY C  69      16.663  22.792   7.821  1.00 80.19           N  
ATOM    316  CA  GLY C  69      15.621  22.471   8.786  1.00 78.74           C  
ATOM    317  C   GLY C  69      15.950  23.078  10.155  1.00 78.89           C  
ATOM    318  O   GLY C  69      17.119  23.340  10.482  1.00 76.89           O  
ATOM    319  H   GLY C  69      17.462  22.174   7.801  1.00 80.19           H  
ATOM    320  HA2 GLY C  69      14.662  22.849   8.422  1.00 78.74           H  
ATOM    321  HA3 GLY C  69      15.574  21.383   8.886  1.00 78.74           H  
ATOM    322  N   ARG C  70      14.902  23.324  10.934  1.00 78.05           N  
ATOM    323  CA  ARG C  70      15.042  23.955  12.234  1.00 78.54           C  
ATOM    324  C   ARG C  70      14.023  23.601  13.337  1.00 77.91           C  
ATOM    325  O   ARG C  70      14.183  24.124  14.441  1.00 84.55           O  
ATOM    326  CB  ARG C  70      15.120  25.504  12.095  1.00 82.35           C  
ATOM    327  CG  ARG C  70      14.064  26.178  11.203  1.00 84.49           C  
ATOM    328  CD  ARG C  70      12.609  26.090  11.647  1.00 87.14           C  
ATOM    329  NE  ARG C  70      12.165  27.216  12.492  1.00 91.57           N  
ATOM    330  CZ  ARG C  70      11.969  27.220  13.813  1.00 93.32           C  
ATOM    331  NH1 ARG C  70      12.513  26.287  14.588  1.00 92.51           N  
ATOM    332  NH2 ARG C  70      11.218  28.164  14.366  1.00 93.24           N1+
ATOM    333  H   ARG C  70      13.974  23.124  10.590  1.00 78.05           H  
ATOM    334  HA  ARG C  70      16.003  23.623  12.652  1.00 78.54           H  
ATOM    335  HB2 ARG C  70      15.115  25.985  13.080  1.00 82.35           H  
ATOM    336  HB3 ARG C  70      16.098  25.744  11.656  1.00 82.35           H  
ATOM    337  HG2 ARG C  70      14.142  25.744  10.198  1.00 84.49           H  
ATOM    338  HG3 ARG C  70      14.336  27.235  11.092  1.00 84.49           H  
ATOM    339  HD2 ARG C  70      12.317  25.155  12.105  1.00 87.14           H  
ATOM    340  HD3 ARG C  70      11.998  26.162  10.740  1.00 87.14           H  
ATOM    341  HE  ARG C  70      11.726  27.948  11.953  1.00 91.57           H  
ATOM    342 HH11 ARG C  70      12.353  26.302  15.585  1.00 92.51           H  
ATOM    343 HH12 ARG C  70      13.087  25.563  14.179  1.00 92.51           H  
ATOM    344 HH21 ARG C  70      10.796  28.877  13.788  1.00 93.24           H  
ATOM    345 HH22 ARG C  70      11.068  28.170  15.364  1.00 93.24           H  
ATOM    346  N   THR C  71      12.886  23.015  12.984  1.00 73.14           N  
ATOM    347  CA  THR C  71      11.789  22.823  13.938  1.00 74.03           C  
ATOM    348  C   THR C  71      11.738  21.425  14.580  1.00 73.14           C  
ATOM    349  O   THR C  71      11.834  20.386  13.920  1.00 73.84           O  
ATOM    350  CB  THR C  71      10.416  23.278  13.360  1.00 73.41           C  
ATOM    351  OG1 THR C  71      10.134  24.597  13.882  1.00 68.61           O  
ATOM    352  CG2 THR C  71       9.242  22.367  13.696  1.00 72.69           C  
ATOM    353  H   THR C  71      12.718  22.789  12.014  1.00 73.14           H  
ATOM    354  HA  THR C  71      11.999  23.510  14.767  1.00 74.03           H  
ATOM    355  HB  THR C  71      10.473  23.383  12.271  1.00 73.41           H  
ATOM    356 HG21 THR C  71       9.358  21.373  13.257  1.00 72.69           H  
ATOM    357 HG22 THR C  71       9.109  22.274  14.777  1.00 72.69           H  
ATOM    358 HG23 THR C  71       8.313  22.796  13.319  1.00 72.69           H  
ATOM    359  HG1 THR C  71       9.158  24.761  13.777  1.00 68.61           H  
ATOM    360  N   LEU C  72      11.425  21.460  15.878  1.00 71.99           N  
ATOM    361  CA  LEU C  72      10.938  20.353  16.691  1.00 70.44           C  
ATOM    362  C   LEU C  72       9.964  21.059  17.662  1.00 71.18           C  
ATOM    363  O   LEU C  72      10.213  22.182  18.102  1.00 74.27           O  
ATOM    364  CB  LEU C  72      12.036  19.642  17.486  1.00 69.65           C  
ATOM    365  CG  LEU C  72      12.951  18.727  16.650  1.00 68.28           C  
ATOM    366  CD1 LEU C  72      14.102  18.214  17.521  1.00 65.30           C  
ATOM    367  CD2 LEU C  72      12.195  17.537  16.054  1.00 65.20           C  
ATOM    368  H   LEU C  72      11.448  22.351  16.352  1.00 71.99           H  
ATOM    369  HA  LEU C  72      10.379  19.668  16.048  1.00 70.44           H  
ATOM    370  HB2 LEU C  72      12.652  20.397  17.994  1.00 69.65           H  
ATOM    371  HB3 LEU C  72      11.572  19.045  18.283  1.00 69.65           H  
ATOM    372  HG  LEU C  72      13.393  19.306  15.831  1.00 68.28           H  
ATOM    373 HD11 LEU C  72      14.685  19.047  17.926  1.00 65.30           H  
ATOM    374 HD12 LEU C  72      13.729  17.620  18.363  1.00 65.30           H  
ATOM    375 HD13 LEU C  72      14.782  17.585  16.937  1.00 65.30           H  
ATOM    376 HD21 LEU C  72      11.709  16.943  16.835  1.00 65.20           H  
ATOM    377 HD22 LEU C  72      11.425  17.859  15.347  1.00 65.20           H  
ATOM    378 HD23 LEU C  72      12.878  16.879  15.507  1.00 65.20           H  
ATOM    379  N   HIS C  73       8.836  20.409  17.926  1.00 69.48           N  
ATOM    380  CA  HIS C  73       7.772  20.923  18.791  1.00 70.72           C  
ATOM    381  C   HIS C  73       7.842  20.171  20.135  1.00 69.44           C  
ATOM    382  O   HIS C  73       8.559  19.191  20.299  1.00 67.03           O  
ATOM    383  CB  HIS C  73       6.391  20.785  18.138  1.00 71.12           C  
ATOM    384  CG  HIS C  73       6.190  21.632  16.926  1.00 71.33           C  
ATOM    385  ND1 HIS C  73       5.247  21.348  16.009  1.00 72.97           N  
ATOM    386  CD2 HIS C  73       6.831  22.787  16.484  1.00 69.56           C  
ATOM    387  CE1 HIS C  73       5.282  22.268  15.028  1.00 71.91           C  
ATOM    388  NE2 HIS C  73       6.247  23.150  15.321  1.00 70.20           N  
ATOM    389  H   HIS C  73       8.697  19.492  17.526  1.00 69.48           H  
ATOM    390  HA  HIS C  73       7.975  21.978  19.016  1.00 70.72           H  
ATOM    391  HB2 HIS C  73       5.605  21.047  18.855  1.00 71.12           H  
ATOM    392  HB3 HIS C  73       6.221  19.736  17.865  1.00 71.12           H  
ATOM    393  HD2 HIS C  73       7.643  23.298  16.980  1.00 69.56           H  
ATOM    394  HE2 HIS C  73       6.498  23.954  14.763  1.00 70.20           H  
ATOM    395  HE1 HIS C  73       4.643  22.292  14.157  1.00 71.91           H  
ATOM    396  N   ASP C  74       7.084  20.684  21.105  1.00 72.21           N  
ATOM    397  CA  ASP C  74       7.068  20.214  22.476  1.00 72.62           C  
ATOM    398  C   ASP C  74       6.162  18.959  22.584  1.00 72.43           C  
ATOM    399  O   ASP C  74       4.983  18.970  22.214  1.00 70.85           O  
ATOM    400  CB  ASP C  74       6.681  21.313  23.460  1.00 74.18           C  
ATOM    401  CG  ASP C  74       5.522  22.197  23.068  1.00 77.69           C  
ATOM    402  OD1 ASP C  74       5.266  22.383  21.856  1.00 79.92           O  
ATOM    403  OD2 ASP C  74       4.860  22.739  23.987  1.00 77.22           O1-
ATOM    404  H   ASP C  74       6.444  21.435  20.892  1.00 72.21           H  
ATOM    405  HA  ASP C  74       8.094  19.906  22.718  1.00 72.62           H  
ATOM    406  HB2 ASP C  74       7.537  21.990  23.584  1.00 74.18           H  
ATOM    407  HB3 ASP C  74       6.479  20.873  24.445  1.00 74.18           H  
ATOM    408  N   ASP C  75       6.761  17.898  23.115  1.00 73.59           N  
ATOM    409  CA  ASP C  75       6.206  16.542  23.070  1.00 74.24           C  
ATOM    410  C   ASP C  75       5.134  16.421  24.184  1.00 75.35           C  
ATOM    411  O   ASP C  75       5.322  16.883  25.309  1.00 75.04           O  
ATOM    412  CB  ASP C  75       7.278  15.488  23.285  1.00 74.30           C  
ATOM    413  CG  ASP C  75       7.972  15.098  22.007  1.00 73.53           C  
ATOM    414  OD1 ASP C  75       7.318  15.050  20.936  1.00 72.46           O  
ATOM    415  OD2 ASP C  75       9.177  14.783  22.078  1.00 75.34           O1-
ATOM    416  H   ASP C  75       7.630  18.034  23.612  1.00 73.59           H  
ATOM    417  HA  ASP C  75       5.710  16.433  22.100  1.00 74.24           H  
ATOM    418  HB2 ASP C  75       6.831  14.571  23.686  1.00 74.30           H  
ATOM    419  HB3 ASP C  75       8.018  15.822  24.023  1.00 74.30           H  
ATOM    420  N   ASP C  76       3.983  15.881  23.773  1.00 76.91           N  
ATOM    421  CA  ASP C  76       2.748  15.693  24.544  1.00 77.90           C  
ATOM    422  C   ASP C  76       2.116  17.058  24.938  1.00 77.41           C  
ATOM    423  O   ASP C  76       1.237  17.148  25.795  1.00 78.37           O  
ATOM    424  CB  ASP C  76       2.879  14.676  25.667  1.00 80.70           C  
ATOM    425  CG  ASP C  76       2.378  13.365  25.109  1.00 82.19           C  
ATOM    426  OD1 ASP C  76       3.195  12.432  24.949  1.00 83.01           O  
ATOM    427  OD2 ASP C  76       1.163  13.252  24.847  1.00 83.03           O1-
ATOM    428  H   ASP C  76       3.935  15.566  22.815  1.00 76.91           H  
ATOM    429  HA  ASP C  76       2.029  15.331  23.796  1.00 77.90           H  
ATOM    430  HB2 ASP C  76       2.258  14.931  26.532  1.00 80.70           H  
ATOM    431  HB3 ASP C  76       3.910  14.573  26.021  1.00 80.70           H  
ATOM    432  N   SER C  77       2.466  18.067  24.142  1.00 76.70           N  
ATOM    433  CA  SER C  77       1.902  19.403  24.241  1.00 77.76           C  
ATOM    434  C   SER C  77       0.747  19.523  23.227  1.00 77.07           C  
ATOM    435  O   SER C  77       0.675  18.824  22.216  1.00 77.45           O  
ATOM    436  CB  SER C  77       2.923  20.493  23.965  1.00 78.02           C  
ATOM    437  OG  SER C  77       2.484  21.744  24.503  1.00 83.17           O  
ATOM    438  H   SER C  77       3.133  17.894  23.404  1.00 76.70           H  
ATOM    439  HA  SER C  77       1.488  19.533  25.250  1.00 77.76           H  
ATOM    440  HB2 SER C  77       3.089  20.622  22.892  1.00 78.02           H  
ATOM    441  HB3 SER C  77       3.870  20.238  24.453  1.00 78.02           H  
ATOM    442  HG  SER C  77       3.279  22.337  24.383  1.00 83.17           H  
ATOM    443  N   CYS C  78      -0.221  20.359  23.606  1.00 76.42           N  
ATOM    444  CA  CYS C  78      -1.442  20.593  22.835  1.00 75.05           C  
ATOM    445  C   CYS C  78      -1.274  21.741  21.803  1.00 72.13           C  
ATOM    446  O   CYS C  78      -1.869  22.811  21.943  1.00 72.52           O  
ATOM    447  CB  CYS C  78      -2.614  20.921  23.774  1.00 80.11           C  
ATOM    448  SG  CYS C  78      -3.075  19.536  24.864  1.00 88.10           S  
ATOM    449  H   CYS C  78      -0.165  20.796  24.515  1.00 76.42           H  
ATOM    450  HA  CYS C  78      -1.684  19.682  22.278  1.00 75.05           H  
ATOM    451  HB2 CYS C  78      -3.507  21.190  23.202  1.00 80.11           H  
ATOM    452  HB3 CYS C  78      -2.366  21.776  24.413  1.00 80.11           H  
ATOM    453  HG  CYS C  78      -1.826  19.156  25.190  1.00 88.10           H  
ATOM    454  N   GLN C  79      -0.490  21.457  20.768  1.00 68.43           N  
ATOM    455  CA  GLN C  79      -0.189  22.414  19.696  1.00 66.12           C  
ATOM    456  C   GLN C  79      -1.370  22.562  18.684  1.00 65.79           C  
ATOM    457  O   GLN C  79      -2.387  21.874  18.791  1.00 66.03           O  
ATOM    458  CB  GLN C  79       1.113  22.027  18.973  1.00 62.77           C  
ATOM    459  CG  GLN C  79       2.361  22.354  19.800  1.00 62.50           C  
ATOM    460  CD  GLN C  79       2.551  23.849  19.981  1.00 63.23           C  
ATOM    461  OE1 GLN C  79       1.805  24.679  19.456  1.00 63.00           O  
ATOM    462  NE2 GLN C  79       3.567  24.193  20.758  1.00 63.94           N  
ATOM    463  H   GLN C  79      -0.075  20.538  20.713  1.00 68.43           H  
ATOM    464  HA  GLN C  79      -0.103  23.396  20.174  1.00 66.12           H  
ATOM    465  HB2 GLN C  79       1.104  20.953  18.751  1.00 62.77           H  
ATOM    466  HB3 GLN C  79       1.191  22.535  18.005  1.00 62.77           H  
ATOM    467  HG2 GLN C  79       3.246  21.964  19.285  1.00 62.50           H  
ATOM    468  HG3 GLN C  79       2.309  21.876  20.784  1.00 62.50           H  
ATOM    469 HE21 GLN C  79       3.755  25.168  20.941  1.00 63.94           H  
ATOM    470 HE22 GLN C  79       4.153  23.480  21.168  1.00 63.94           H  
ATOM    471  N   VAL C  80      -1.237  23.540  17.798  1.00 65.99           N  
ATOM    472  CA  VAL C  80      -2.173  23.824  16.691  1.00 64.84           C  
ATOM    473  C   VAL C  80      -1.320  23.840  15.409  1.00 63.01           C  
ATOM    474  O   VAL C  80      -0.285  24.513  15.373  1.00 63.53           O  
ATOM    475  CB  VAL C  80      -2.859  25.203  16.851  1.00 66.11           C  
ATOM    476  CG1 VAL C  80      -3.801  25.509  15.678  1.00 66.60           C  
ATOM    477  CG2 VAL C  80      -3.652  25.309  18.154  1.00 66.02           C  
ATOM    478  H   VAL C  80      -0.437  24.153  17.864  1.00 65.99           H  
ATOM    479  HA  VAL C  80      -2.913  23.024  16.651  1.00 64.84           H  
ATOM    480  HB  VAL C  80      -2.088  25.985  16.872  1.00 66.11           H  
ATOM    481 HG11 VAL C  80      -3.257  25.572  14.730  1.00 66.60           H  
ATOM    482 HG12 VAL C  80      -4.573  24.739  15.578  1.00 66.60           H  
ATOM    483 HG13 VAL C  80      -4.304  26.471  15.824  1.00 66.60           H  
ATOM    484 HG21 VAL C  80      -4.482  24.597  18.165  1.00 66.02           H  
ATOM    485 HG22 VAL C  80      -3.018  25.127  19.026  1.00 66.02           H  
ATOM    486 HG23 VAL C  80      -4.077  26.313  18.267  1.00 66.02           H  
ATOM    487  N   ILE C  81      -1.734  23.097  14.387  1.00 61.18           N  
ATOM    488  CA  ILE C  81      -0.968  22.987  13.132  1.00 60.33           C  
ATOM    489  C   ILE C  81      -1.981  22.909  11.945  1.00 60.44           C  
ATOM    490  O   ILE C  81      -3.000  22.219  12.057  1.00 60.82           O  
ATOM    491  CB  ILE C  81      -0.023  21.745  13.153  1.00 57.86           C  
ATOM    492  CG1 ILE C  81       0.856  21.723  14.427  1.00 58.22           C  
ATOM    493  CG2 ILE C  81       0.864  21.678  11.904  1.00 56.44           C  
ATOM    494  CD1 ILE C  81       1.868  20.593  14.480  1.00 57.07           C  
ATOM    495  H   ILE C  81      -2.597  22.579  14.475  1.00 61.18           H  
ATOM    496  HA  ILE C  81      -0.362  23.894  13.042  1.00 60.33           H  
ATOM    497  HB  ILE C  81      -0.648  20.844  13.152  1.00 57.86           H  
ATOM    498 HG12 ILE C  81       1.400  22.670  14.519  1.00 58.22           H  
ATOM    499 HG13 ILE C  81       0.220  21.623  15.313  1.00 58.22           H  
ATOM    500 HG21 ILE C  81       0.271  21.728  10.992  1.00 56.44           H  
ATOM    501 HG22 ILE C  81       1.596  22.493  11.891  1.00 56.44           H  
ATOM    502 HG23 ILE C  81       1.414  20.734  11.856  1.00 56.44           H  
ATOM    503 HD11 ILE C  81       1.386  19.623  14.328  1.00 57.07           H  
ATOM    504 HD12 ILE C  81       2.649  20.725  13.727  1.00 57.07           H  
ATOM    505 HD13 ILE C  81       2.362  20.586  15.453  1.00 57.07           H  
ATOM    506  N   PRO C  82      -1.691  23.596  10.821  1.00 60.40           N  
ATOM    507  CA  PRO C  82      -2.508  23.489   9.606  1.00 60.21           C  
ATOM    508  C   PRO C  82      -2.239  22.202   8.787  1.00 57.71           C  
ATOM    509  O   PRO C  82      -1.153  21.627   8.824  1.00 56.83           O  
ATOM    510  CB  PRO C  82      -2.117  24.713   8.781  1.00 60.13           C  
ATOM    511  CG  PRO C  82      -0.652  24.918   9.148  1.00 59.39           C  
ATOM    512  CD  PRO C  82      -0.610  24.561  10.626  1.00 60.08           C  
ATOM    513  HA  PRO C  82      -3.562  23.518   9.882  1.00 60.21           H  
ATOM    514  HB2 PRO C  82      -2.261  24.581   7.704  1.00 60.13           H  
ATOM    515  HB3 PRO C  82      -2.700  25.583   9.105  1.00 60.13           H  
ATOM    516  HG2 PRO C  82      -0.300  25.934   8.958  1.00 59.39           H  
ATOM    517  HG3 PRO C  82      -0.022  24.229   8.574  1.00 59.39           H  
ATOM    518  HD2 PRO C  82      -0.832  25.435  11.249  1.00 60.08           H  
ATOM    519  HD3 PRO C  82       0.359  24.159  10.919  1.00 60.08           H  
ATOM    520  N   VAL C  83      -3.270  21.767   8.071  1.00 57.31           N  
ATOM    521  CA  VAL C  83      -3.241  20.639   7.137  1.00 56.91           C  
ATOM    522  C   VAL C  83      -3.516  21.220   5.728  1.00 58.80           C  
ATOM    523  O   VAL C  83      -4.431  22.033   5.537  1.00 61.52           O  
ATOM    524  CB  VAL C  83      -4.316  19.595   7.530  1.00 57.05           C  
ATOM    525  CG1 VAL C  83      -4.438  18.458   6.515  1.00 54.93           C  
ATOM    526  CG2 VAL C  83      -4.062  19.000   8.918  1.00 57.74           C  
ATOM    527  H   VAL C  83      -4.170  22.207   8.197  1.00 57.31           H  
ATOM    528  HA  VAL C  83      -2.245  20.186   7.153  1.00 56.91           H  
ATOM    529  HB  VAL C  83      -5.287  20.098   7.576  1.00 57.05           H  
ATOM    530 HG11 VAL C  83      -4.839  18.824   5.567  1.00 54.93           H  
ATOM    531 HG12 VAL C  83      -3.470  17.982   6.325  1.00 54.93           H  
ATOM    532 HG13 VAL C  83      -5.129  17.688   6.871  1.00 54.93           H  
ATOM    533 HG21 VAL C  83      -3.159  18.384   8.919  1.00 57.74           H  
ATOM    534 HG22 VAL C  83      -3.960  19.775   9.683  1.00 57.74           H  
ATOM    535 HG23 VAL C  83      -4.898  18.361   9.219  1.00 57.74           H  
ATOM    536  N   LEU C  84      -2.737  20.766   4.754  1.00 59.24           N  
ATOM    537  CA  LEU C  84      -2.927  21.161   3.355  1.00 62.42           C  
ATOM    538  C   LEU C  84      -4.001  20.237   2.718  1.00 64.68           C  
ATOM    539  O   LEU C  84      -4.153  19.088   3.147  1.00 63.85           O  
ATOM    540  CB  LEU C  84      -1.627  21.091   2.547  1.00 62.13           C  
ATOM    541  CG  LEU C  84      -0.582  22.167   2.905  1.00 62.04           C  
ATOM    542  CD1 LEU C  84       0.646  21.987   2.010  1.00 61.01           C  
ATOM    543  CD2 LEU C  84      -1.108  23.594   2.745  1.00 63.40           C  
ATOM    544  H   LEU C  84      -2.019  20.086   4.961  1.00 59.24           H  
ATOM    545  HA  LEU C  84      -3.331  22.176   3.363  1.00 62.42           H  
ATOM    546  HB2 LEU C  84      -1.175  20.099   2.684  1.00 62.13           H  
ATOM    547  HB3 LEU C  84      -1.853  21.166   1.476  1.00 62.13           H  
ATOM    548  HG  LEU C  84      -0.273  22.029   3.947  1.00 62.04           H  
ATOM    549 HD11 LEU C  84       1.037  20.968   2.074  1.00 61.01           H  
ATOM    550 HD12 LEU C  84       0.392  22.177   0.963  1.00 61.01           H  
ATOM    551 HD13 LEU C  84       1.446  22.677   2.297  1.00 61.01           H  
ATOM    552 HD21 LEU C  84      -1.519  23.759   1.743  1.00 63.40           H  
ATOM    553 HD22 LEU C  84      -1.889  23.817   3.478  1.00 63.40           H  
ATOM    554 HD23 LEU C  84      -0.305  24.323   2.903  1.00 63.40           H  
ATOM    555  N   PRO C  85      -4.737  20.748   1.702  1.00 68.49           N  
ATOM    556  CA  PRO C  85      -5.998  20.115   1.309  1.00 70.47           C  
ATOM    557  C   PRO C  85      -5.872  18.690   0.716  1.00 70.91           C  
ATOM    558  O   PRO C  85      -5.550  18.493  -0.462  1.00 71.48           O  
ATOM    559  CB  PRO C  85      -6.609  21.078   0.275  1.00 71.25           C  
ATOM    560  CG  PRO C  85      -5.899  22.400   0.527  1.00 72.52           C  
ATOM    561  CD  PRO C  85      -4.505  21.957   0.924  1.00 70.52           C  
ATOM    562  HA  PRO C  85      -6.629  20.087   2.205  1.00 70.47           H  
ATOM    563  HB2 PRO C  85      -6.420  20.757  -0.756  1.00 71.25           H  
ATOM    564  HB3 PRO C  85      -7.694  21.168   0.392  1.00 71.25           H  
ATOM    565  HG2 PRO C  85      -6.381  22.926   1.361  1.00 72.52           H  
ATOM    566  HG3 PRO C  85      -5.903  23.060  -0.344  1.00 72.52           H  
ATOM    567  HD2 PRO C  85      -3.967  22.731   1.472  1.00 70.52           H  
ATOM    568  HD3 PRO C  85      -3.915  21.673   0.045  1.00 70.52           H  
ATOM    569  N   GLN C  86      -6.187  17.712   1.567  1.00 70.77           N  
ATOM    570  CA  GLN C  86      -6.362  16.316   1.183  1.00 69.95           C  
ATOM    571  C   GLN C  86      -5.068  15.652   0.656  1.00 66.36           C  
ATOM    572  O   GLN C  86      -5.063  14.920  -0.332  1.00 64.27           O  
ATOM    573  CB  GLN C  86      -7.552  16.088   0.234  1.00 71.63           C  
ATOM    574  CG  GLN C  86      -8.886  16.578   0.805  1.00 75.22           C  
ATOM    575  CD  GLN C  86      -9.093  18.065   0.601  1.00 79.18           C  
ATOM    576  OE1 GLN C  86      -9.010  18.872   1.532  1.00 82.72           O  
ATOM    577  NE2 GLN C  86      -9.355  18.435  -0.656  1.00 76.69           N  
ATOM    578  H   GLN C  86      -6.378  17.954   2.529  1.00 70.77           H  
ATOM    579  HA  GLN C  86      -6.587  15.791   2.121  1.00 69.95           H  
ATOM    580  HB2 GLN C  86      -7.354  16.545  -0.742  1.00 71.63           H  
ATOM    581  HB3 GLN C  86      -7.644  15.009   0.051  1.00 71.63           H  
ATOM    582  HG2 GLN C  86      -8.975  16.345   1.872  1.00 75.22           H  
ATOM    583  HG3 GLN C  86      -9.708  16.057   0.297  1.00 75.22           H  
ATOM    584 HE21 GLN C  86      -9.413  17.739  -1.386  1.00 76.69           H  
ATOM    585 HE22 GLN C  86      -9.494  19.411  -0.876  1.00 76.69           H  
ATOM    586  N   VAL C  87      -4.004  15.822   1.405  1.00 66.69           N  
ATOM    587  CA  VAL C  87      -2.756  15.071   1.176  1.00 67.34           C  
ATOM    588  C   VAL C  87      -2.988  13.609   1.673  1.00 67.73           C  
ATOM    589  O   VAL C  87      -2.672  13.236   2.774  1.00 68.39           O  
ATOM    590  CB  VAL C  87      -1.549  15.744   1.874  1.00 68.12           C  
ATOM    591  CG1 VAL C  87      -0.250  14.960   1.640  1.00 67.60           C  
ATOM    592  CG2 VAL C  87      -1.342  17.179   1.370  1.00 68.87           C  
ATOM    593  H   VAL C  87      -3.989  16.515   2.139  1.00 66.69           H  
ATOM    594  HA  VAL C  87      -2.573  15.038   0.094  1.00 67.34           H  
ATOM    595  HB  VAL C  87      -1.732  15.788   2.955  1.00 68.12           H  
ATOM    596 HG11 VAL C  87      -0.300  13.953   2.064  1.00 67.60           H  
ATOM    597 HG12 VAL C  87      -0.028  14.868   0.572  1.00 67.60           H  
ATOM    598 HG13 VAL C  87       0.596  15.466   2.118  1.00 67.60           H  
ATOM    599 HG21 VAL C  87      -1.167  17.198   0.289  1.00 68.87           H  
ATOM    600 HG22 VAL C  87      -2.210  17.810   1.582  1.00 68.87           H  
ATOM    601 HG23 VAL C  87      -0.477  17.641   1.860  1.00 68.87           H  
ATOM    602  N   MET C  88      -3.653  12.857   0.828  1.00 68.12           N  
ATOM    603  CA  MET C  88      -4.009  11.454   1.069  1.00 69.37           C  
ATOM    604  C   MET C  88      -2.784  10.528   0.843  1.00 67.52           C  
ATOM    605  O   MET C  88      -2.574   9.957  -0.205  1.00 68.26           O  
ATOM    606  CB  MET C  88      -5.180  11.036   0.159  1.00 72.07           C  
ATOM    607  CG  MET C  88      -6.552  11.402   0.726  1.00 77.78           C  
ATOM    608  SD  MET C  88      -7.075  10.176   1.968  1.00 84.84           S  
ATOM    609  CE  MET C  88      -8.714  10.847   2.352  1.00 85.04           C  
ATOM    610  H   MET C  88      -4.014  13.261  -0.024  1.00 68.12           H  
ATOM    611  HA  MET C  88      -4.297  11.354   2.123  1.00 69.37           H  
ATOM    612  HB2 MET C  88      -5.147   9.960  -0.057  1.00 72.07           H  
ATOM    613  HB3 MET C  88      -5.076  11.539  -0.810  1.00 72.07           H  
ATOM    614  HG2 MET C  88      -7.287  11.390  -0.085  1.00 77.78           H  
ATOM    615  HG3 MET C  88      -6.542  12.403   1.169  1.00 77.78           H  
ATOM    616  HE1 MET C  88      -8.635  11.887   2.679  1.00 85.04           H  
ATOM    617  HE2 MET C  88      -9.360  10.790   1.471  1.00 85.04           H  
ATOM    618  HE3 MET C  88      -9.167  10.258   3.154  1.00 85.04           H  
ATOM    619  N   MET C  89      -1.964  10.463   1.867  1.00 64.20           N  
ATOM    620  CA  MET C  89      -0.923   9.453   2.055  1.00 63.91           C  
ATOM    621  C   MET C  89      -0.450   9.494   3.529  1.00 62.34           C  
ATOM    622  O   MET C  89      -0.609  10.470   4.206  1.00 63.69           O  
ATOM    623  CB  MET C  89       0.280   9.593   1.111  1.00 64.31           C  
ATOM    624  CG  MET C  89       1.034  10.911   1.287  1.00 64.01           C  
ATOM    625  SD  MET C  89       2.575  10.926   0.310  1.00 65.54           S  
ATOM    626  CE  MET C  89       3.609   9.876   1.368  1.00 63.89           C  
ATOM    627  H   MET C  89      -2.025  11.159   2.595  1.00 64.20           H  
ATOM    628  HA  MET C  89      -1.396   8.478   1.877  1.00 63.91           H  
ATOM    629  HB2 MET C  89      -0.053   9.504   0.070  1.00 64.31           H  
ATOM    630  HB3 MET C  89       0.952   8.746   1.293  1.00 64.31           H  
ATOM    631  HG2 MET C  89       1.291  11.114   2.330  1.00 64.01           H  
ATOM    632  HG3 MET C  89       0.414  11.742   0.935  1.00 64.01           H  
ATOM    633  HE1 MET C  89       3.672  10.299   2.373  1.00 63.89           H  
ATOM    634  HE2 MET C  89       3.211   8.862   1.420  1.00 63.89           H  
ATOM    635  HE3 MET C  89       4.617   9.831   0.948  1.00 63.89           H  
ATOM    636  N   ILE C  90       0.164   8.414   3.967  1.00 59.34           N  
ATOM    637  CA  ILE C  90       0.788   8.340   5.289  1.00 58.13           C  
ATOM    638  C   ILE C  90       2.264   8.752   5.050  1.00 55.27           C  
ATOM    639  O   ILE C  90       2.956   8.153   4.283  1.00 57.27           O  
ATOM    640  CB  ILE C  90       0.721   6.919   5.901  1.00 59.28           C  
ATOM    641  CG1 ILE C  90      -0.712   6.430   6.201  1.00 61.59           C  
ATOM    642  CG2 ILE C  90       1.516   6.873   7.218  1.00 58.33           C  
ATOM    643  CD1 ILE C  90      -1.561   6.095   4.984  1.00 63.30           C  
ATOM    644  H   ILE C  90       0.232   7.600   3.374  1.00 59.34           H  
ATOM    645  HA  ILE C  90       0.303   9.058   5.962  1.00 58.13           H  
ATOM    646  HB  ILE C  90       1.186   6.205   5.209  1.00 59.28           H  
ATOM    647 HG12 ILE C  90      -0.637   5.510   6.794  1.00 61.59           H  
ATOM    648 HG13 ILE C  90      -1.241   7.161   6.824  1.00 61.59           H  
ATOM    649 HG21 ILE C  90       2.580   7.062   7.052  1.00 58.33           H  
ATOM    650 HG22 ILE C  90       1.142   7.615   7.932  1.00 58.33           H  
ATOM    651 HG23 ILE C  90       1.440   5.887   7.688  1.00 58.33           H  
ATOM    652 HD11 ILE C  90      -1.914   6.995   4.475  1.00 63.30           H  
ATOM    653 HD12 ILE C  90      -1.008   5.476   4.271  1.00 63.30           H  
ATOM    654 HD13 ILE C  90      -2.451   5.537   5.293  1.00 63.30           H  
ATOM    655  N   LEU C  91       2.691   9.771   5.747  1.00 51.70           N  
ATOM    656  CA  LEU C  91       4.025  10.396   5.637  1.00 49.55           C  
ATOM    657  C   LEU C  91       4.699  10.160   7.004  1.00 50.10           C  
ATOM    658  O   LEU C  91       4.092  10.386   8.056  1.00 54.56           O  
ATOM    659  CB  LEU C  91       3.822  11.885   5.317  1.00 49.19           C  
ATOM    660  CG  LEU C  91       5.047  12.765   5.009  1.00 47.90           C  
ATOM    661  CD1 LEU C  91       5.794  13.206   6.263  1.00 47.66           C  
ATOM    662  CD2 LEU C  91       6.000  12.136   4.002  1.00 46.59           C  
ATOM    663  H   LEU C  91       2.090  10.159   6.460  1.00 51.70           H  
ATOM    664  HA  LEU C  91       4.581   9.896   4.841  1.00 49.55           H  
ATOM    665  HB2 LEU C  91       3.171  11.935   4.432  1.00 49.19           H  
ATOM    666  HB3 LEU C  91       3.252  12.354   6.130  1.00 49.19           H  
ATOM    667  HG  LEU C  91       4.658  13.685   4.552  1.00 47.90           H  
ATOM    668 HD11 LEU C  91       5.109  13.653   6.990  1.00 47.66           H  
ATOM    669 HD12 LEU C  91       6.319  12.379   6.743  1.00 47.66           H  
ATOM    670 HD13 LEU C  91       6.542  13.965   6.009  1.00 47.66           H  
ATOM    671 HD21 LEU C  91       6.432  11.218   4.394  1.00 46.59           H  
ATOM    672 HD22 LEU C  91       5.484  11.902   3.066  1.00 46.59           H  
ATOM    673 HD23 LEU C  91       6.829  12.813   3.771  1.00 46.59           H  
ATOM    674  N   ILE C  92       5.924   9.649   6.980  1.00 46.57           N  
ATOM    675  CA  ILE C  92       6.676   9.184   8.165  1.00 43.55           C  
ATOM    676  C   ILE C  92       7.881  10.146   8.418  1.00 42.53           C  
ATOM    677  O   ILE C  92       8.411  10.709   7.465  1.00 41.08           O  
ATOM    678  CB  ILE C  92       7.058   7.703   7.897  1.00 42.85           C  
ATOM    679  CG1 ILE C  92       5.770   6.845   7.943  1.00 43.21           C  
ATOM    680  CG2 ILE C  92       8.089   7.120   8.858  1.00 42.96           C  
ATOM    681  CD1 ILE C  92       5.912   5.500   7.266  1.00 43.37           C  
ATOM    682  H   ILE C  92       6.390   9.538   6.092  1.00 46.57           H  
ATOM    683  HA  ILE C  92       6.003   9.233   9.025  1.00 43.55           H  
ATOM    684  HB  ILE C  92       7.490   7.639   6.890  1.00 42.85           H  
ATOM    685 HG12 ILE C  92       5.466   6.691   8.984  1.00 43.21           H  
ATOM    686 HG13 ILE C  92       4.940   7.362   7.451  1.00 43.21           H  
ATOM    687 HG21 ILE C  92       9.004   7.715   8.880  1.00 42.96           H  
ATOM    688 HG22 ILE C  92       7.680   7.047   9.868  1.00 42.96           H  
ATOM    689 HG23 ILE C  92       8.384   6.110   8.556  1.00 42.96           H  
ATOM    690 HD11 ILE C  92       6.190   5.633   6.218  1.00 43.37           H  
ATOM    691 HD12 ILE C  92       6.656   4.869   7.757  1.00 43.37           H  
ATOM    692 HD13 ILE C  92       4.952   4.979   7.297  1.00 43.37           H  
ATOM    693  N   PRO C  93       8.316  10.301   9.682  1.00 42.93           N  
ATOM    694  CA  PRO C  93       9.512  11.109   9.955  1.00 43.24           C  
ATOM    695  C   PRO C  93      10.767  10.648   9.180  1.00 42.78           C  
ATOM    696  O   PRO C  93      11.032   9.448   9.030  1.00 42.60           O  
ATOM    697  CB  PRO C  93       9.740  10.978  11.460  1.00 43.59           C  
ATOM    698  CG  PRO C  93       8.346  10.705  12.002  1.00 43.86           C  
ATOM    699  CD  PRO C  93       7.727   9.825  10.926  1.00 43.61           C  
ATOM    700  HA  PRO C  93       9.253  12.137   9.694  1.00 43.24           H  
ATOM    701  HB2 PRO C  93      10.402  10.135  11.692  1.00 43.59           H  
ATOM    702  HB3 PRO C  93      10.188  11.880  11.891  1.00 43.59           H  
ATOM    703  HG2 PRO C  93       7.790  11.646  12.088  1.00 43.86           H  
ATOM    704  HG3 PRO C  93       8.362  10.223  12.982  1.00 43.86           H  
ATOM    705  HD2 PRO C  93       6.637   9.893  10.917  1.00 43.61           H  
ATOM    706  HD3 PRO C  93       8.026   8.787  11.076  1.00 43.61           H  
ATOM    707  N   GLY C  94      11.480  11.631   8.633  1.00 42.59           N  
ATOM    708  CA  GLY C  94      12.652  11.395   7.806  1.00 41.99           C  
ATOM    709  C   GLY C  94      12.343  11.305   6.299  1.00 41.21           C  
ATOM    710  O   GLY C  94      13.235  11.400   5.472  1.00 41.21           O  
ATOM    711  H   GLY C  94      11.180  12.586   8.769  1.00 42.59           H  
ATOM    712  HA2 GLY C  94      13.332  12.238   7.965  1.00 41.99           H  
ATOM    713  HA3 GLY C  94      13.146  10.467   8.110  1.00 41.99           H  
ATOM    714  N   GLN C  95      11.075  11.069   5.973  1.00 41.15           N  
ATOM    715  CA  GLN C  95      10.612  10.884   4.603  1.00 40.83           C  
ATOM    716  C   GLN C  95      10.384  12.285   3.991  1.00 42.38           C  
ATOM    717  O   GLN C  95       9.825  13.183   4.614  1.00 44.79           O  
ATOM    718  CB  GLN C  95       9.313  10.072   4.603  1.00 40.74           C  
ATOM    719  CG  GLN C  95       8.866   9.573   3.231  1.00 40.50           C  
ATOM    720  CD  GLN C  95       7.571   8.776   3.315  1.00 40.66           C  
ATOM    721  NE2 GLN C  95       7.147   8.228   2.299  1.00 41.65           N  
ATOM    722  OE1 GLN C  95       6.937   8.708   4.476  1.00 40.52           O  
ATOM    723  H   GLN C  95      10.385  11.025   6.709  1.00 41.15           H  
ATOM    724  HA  GLN C  95      11.393  10.355   4.044  1.00 40.83           H  
ATOM    725  HB2 GLN C  95       9.430   9.206   5.269  1.00 40.74           H  
ATOM    726  HB3 GLN C  95       8.513  10.685   5.030  1.00 40.74           H  
ATOM    727  HG2 GLN C  95       9.640   8.935   2.791  1.00 40.50           H  
ATOM    728  HG3 GLN C  95       8.693  10.415   2.552  1.00 40.50           H  
ATOM    729 HE21 GLN C  95       6.285   7.702   2.332  1.00 41.65           H  
ATOM    730 HE22 GLN C  95       7.659   8.304   1.432  1.00 41.65           H  
ATOM    731  N   THR C  96      10.781  12.433   2.745  1.00 42.69           N  
ATOM    732  CA  THR C  96      10.574  13.670   1.972  1.00 42.89           C  
ATOM    733  C   THR C  96       9.220  13.552   1.248  1.00 42.81           C  
ATOM    734  O   THR C  96       8.856  12.517   0.682  1.00 44.95           O  
ATOM    735  CB  THR C  96      11.725  13.931   0.971  1.00 43.55           C  
ATOM    736  OG1 THR C  96      12.868  14.467   1.667  1.00 45.51           O  
ATOM    737  CG2 THR C  96      11.395  14.931  -0.133  1.00 45.55           C  
ATOM    738  H   THR C  96      11.195  11.659   2.246  1.00 42.69           H  
ATOM    739  HA  THR C  96      10.540  14.492   2.688  1.00 42.89           H  
ATOM    740  HB  THR C  96      12.045  12.992   0.505  1.00 43.55           H  
ATOM    741 HG21 THR C  96      10.626  14.553  -0.810  1.00 45.55           H  
ATOM    742 HG22 THR C  96      11.065  15.887   0.284  1.00 45.55           H  
ATOM    743 HG23 THR C  96      12.287  15.144  -0.732  1.00 45.55           H  
ATOM    744  HG1 THR C  96      13.044  13.874   2.423  1.00 45.51           H  
ATOM    745  N   LEU C  97       8.495  14.671   1.225  1.00 41.51           N  
ATOM    746  CA  LEU C  97       7.206  14.862   0.559  1.00 40.31           C  
ATOM    747  C   LEU C  97       7.428  16.022  -0.444  1.00 40.97           C  
ATOM    748  O   LEU C  97       7.531  17.174  -0.031  1.00 42.93           O  
ATOM    749  CB  LEU C  97       6.152  15.235   1.615  1.00 40.60           C  
ATOM    750  CG  LEU C  97       4.789  15.705   1.074  1.00 40.82           C  
ATOM    751  CD1 LEU C  97       4.159  14.697   0.120  1.00 40.48           C  
ATOM    752  CD2 LEU C  97       3.837  15.970   2.242  1.00 40.74           C  
ATOM    753  H   LEU C  97       8.849  15.495   1.690  1.00 41.51           H  
ATOM    754  HA  LEU C  97       6.911  13.938   0.059  1.00 40.31           H  
ATOM    755  HB2 LEU C  97       5.999  14.367   2.265  1.00 40.60           H  
ATOM    756  HB3 LEU C  97       6.552  16.022   2.268  1.00 40.60           H  
ATOM    757  HG  LEU C  97       4.922  16.652   0.537  1.00 40.82           H  
ATOM    758 HD11 LEU C  97       4.735  14.618  -0.806  1.00 40.48           H  
ATOM    759 HD12 LEU C  97       4.107  13.704   0.577  1.00 40.48           H  
ATOM    760 HD13 LEU C  97       3.143  15.001  -0.149  1.00 40.48           H  
ATOM    761 HD21 LEU C  97       3.574  15.040   2.756  1.00 40.74           H  
ATOM    762 HD22 LEU C  97       4.291  16.646   2.974  1.00 40.74           H  
ATOM    763 HD23 LEU C  97       2.910  16.433   1.888  1.00 40.74           H  
ATOM    764  N   PRO C  98       7.597  15.702  -1.741  1.00 40.30           N  
ATOM    765  CA  PRO C  98       7.666  16.731  -2.779  1.00 40.12           C  
ATOM    766  C   PRO C  98       6.234  17.129  -3.213  1.00 40.63           C  
ATOM    767  O   PRO C  98       5.347  16.282  -3.299  1.00 41.00           O  
ATOM    768  CB  PRO C  98       8.423  16.048  -3.909  1.00 39.07           C  
ATOM    769  CG  PRO C  98       7.974  14.595  -3.802  1.00 38.83           C  
ATOM    770  CD  PRO C  98       7.745  14.372  -2.315  1.00 39.28           C  
ATOM    771  HA  PRO C  98       8.196  17.613  -2.417  1.00 40.12           H  
ATOM    772  HB2 PRO C  98       8.224  16.476  -4.894  1.00 39.07           H  
ATOM    773  HB3 PRO C  98       9.501  16.109  -3.720  1.00 39.07           H  
ATOM    774  HG2 PRO C  98       8.714  13.901  -4.203  1.00 38.83           H  
ATOM    775  HG3 PRO C  98       7.039  14.446  -4.350  1.00 38.83           H  
ATOM    776  HD2 PRO C  98       8.600  13.878  -1.845  1.00 39.28           H  
ATOM    777  HD3 PRO C  98       6.847  13.774  -2.132  1.00 39.28           H  
ATOM    778  N   LEU C  99       6.039  18.411  -3.503  1.00 41.21           N  
ATOM    779  CA  LEU C  99       4.724  18.936  -3.852  1.00 41.54           C  
ATOM    780  C   LEU C  99       4.801  20.165  -4.794  1.00 42.30           C  
ATOM    781  O   LEU C  99       5.774  20.916  -4.834  1.00 42.69           O  
ATOM    782  CB  LEU C  99       3.926  19.312  -2.580  1.00 41.39           C  
ATOM    783  CG  LEU C  99       2.895  18.258  -2.125  1.00 40.79           C  
ATOM    784  CD1 LEU C  99       2.366  18.616  -0.732  1.00 40.75           C  
ATOM    785  CD2 LEU C  99       1.722  18.140  -3.101  1.00 40.56           C  
ATOM    786  H   LEU C  99       6.819  19.051  -3.455  1.00 41.21           H  
ATOM    787  HA  LEU C  99       4.203  18.151  -4.410  1.00 41.54           H  
ATOM    788  HB2 LEU C  99       4.632  19.476  -1.756  1.00 41.39           H  
ATOM    789  HB3 LEU C  99       3.403  20.266  -2.721  1.00 41.39           H  
ATOM    790  HG  LEU C  99       3.382  17.280  -2.048  1.00 40.79           H  
ATOM    791 HD11 LEU C  99       3.185  18.662  -0.006  1.00 40.75           H  
ATOM    792 HD12 LEU C  99       1.861  19.588  -0.735  1.00 40.75           H  
ATOM    793 HD13 LEU C  99       1.653  17.863  -0.380  1.00 40.75           H  
ATOM    794 HD21 LEU C  99       1.223  19.105  -3.239  1.00 40.56           H  
ATOM    795 HD22 LEU C  99       2.048  17.785  -4.083  1.00 40.56           H  
ATOM    796 HD23 LEU C  99       0.980  17.426  -2.729  1.00 40.56           H  
ATOM    797  N   GLN C 100       3.697  20.365  -5.511  1.00 42.42           N  
ATOM    798  CA  GLN C 100       3.401  21.554  -6.308  1.00 42.45           C  
ATOM    799  C   GLN C 100       2.023  22.019  -5.803  1.00 42.78           C  
ATOM    800  O   GLN C 100       1.117  21.201  -5.627  1.00 41.88           O  
ATOM    801  CB  GLN C 100       3.304  21.254  -7.803  1.00 42.65           C  
ATOM    802  CG  GLN C 100       4.631  20.823  -8.426  1.00 43.74           C  
ATOM    803  CD  GLN C 100       4.475  20.605  -9.919  1.00 44.34           C  
ATOM    804  NE2 GLN C 100       3.725  19.719 -10.321  1.00 45.68           N  
ATOM    805  OE1 GLN C 100       5.119  21.428 -10.737  1.00 44.64           O  
ATOM    806  H   GLN C 100       2.969  19.665  -5.482  1.00 42.42           H  
ATOM    807  HA  GLN C 100       4.152  22.318  -6.110  1.00 42.45           H  
ATOM    808  HB2 GLN C 100       2.549  20.474  -7.970  1.00 42.65           H  
ATOM    809  HB3 GLN C 100       2.935  22.145  -8.328  1.00 42.65           H  
ATOM    810  HG2 GLN C 100       4.981  19.886  -7.978  1.00 43.74           H  
ATOM    811  HG3 GLN C 100       5.399  21.586  -8.259  1.00 43.74           H  
ATOM    812 HE21 GLN C 100       3.579  19.593 -11.312  1.00 45.68           H  
ATOM    813 HE22 GLN C 100       3.256  19.116  -9.660  1.00 45.68           H  
ATOM    814  N   LEU C 101       1.889  23.317  -5.562  1.00 43.88           N  
ATOM    815  CA  LEU C 101       0.717  23.898  -4.901  1.00 46.15           C  
ATOM    816  C   LEU C 101       0.255  25.094  -5.762  1.00 47.06           C  
ATOM    817  O   LEU C 101       1.056  25.835  -6.326  1.00 46.37           O  
ATOM    818  CB  LEU C 101       1.031  24.274  -3.457  1.00 46.84           C  
ATOM    819  CG  LEU C 101       1.300  23.054  -2.549  1.00 45.54           C  
ATOM    820  CD1 LEU C 101       1.882  23.518  -1.219  1.00 46.30           C  
ATOM    821  CD2 LEU C 101       0.042  22.220  -2.296  1.00 44.11           C  
ATOM    822  H   LEU C 101       2.612  23.956  -5.862  1.00 43.88           H  
ATOM    823  HA  LEU C 101      -0.088  23.155  -4.915  1.00 46.15           H  
ATOM    824  HB2 LEU C 101       1.914  24.919  -3.439  1.00 46.84           H  
ATOM    825  HB3 LEU C 101       0.211  24.872  -3.049  1.00 46.84           H  
ATOM    826  HG  LEU C 101       2.052  22.409  -3.018  1.00 45.54           H  
ATOM    827 HD11 LEU C 101       2.777  24.128  -1.376  1.00 46.30           H  
ATOM    828 HD12 LEU C 101       1.149  24.109  -0.661  1.00 46.30           H  
ATOM    829 HD13 LEU C 101       2.174  22.661  -0.603  1.00 46.30           H  
ATOM    830 HD21 LEU C 101      -0.749  22.825  -1.842  1.00 44.11           H  
ATOM    831 HD22 LEU C 101      -0.349  21.785  -3.218  1.00 44.11           H  
ATOM    832 HD23 LEU C 101       0.260  21.391  -1.615  1.00 44.11           H  
ATOM    833  N   PHE C 102      -1.046  25.091  -6.043  1.00 49.21           N  
ATOM    834  CA  PHE C 102      -1.633  25.835  -7.161  1.00 53.71           C  
ATOM    835  C   PHE C 102      -2.621  26.928  -6.727  1.00 57.31           C  
ATOM    836  O   PHE C 102      -2.809  27.913  -7.443  1.00 57.70           O  
ATOM    837  CB  PHE C 102      -2.462  24.889  -8.070  1.00 52.17           C  
ATOM    838  CG  PHE C 102      -1.705  23.879  -8.904  1.00 51.15           C  
ATOM    839  CD1 PHE C 102      -1.781  23.946 -10.298  1.00 51.00           C  
ATOM    840  CD2 PHE C 102      -0.966  22.848  -8.326  1.00 49.44           C  
ATOM    841  CE1 PHE C 102      -1.147  23.002 -11.097  1.00 48.70           C  
ATOM    842  CE2 PHE C 102      -0.333  21.905  -9.119  1.00 47.92           C  
ATOM    843  CZ  PHE C 102      -0.427  21.982 -10.506  1.00 48.06           C  
ATOM    844  H   PHE C 102      -1.668  24.483  -5.530  1.00 49.21           H  
ATOM    845  HA  PHE C 102      -0.834  26.314  -7.734  1.00 53.71           H  
ATOM    846  HB2 PHE C 102      -3.186  24.334  -7.458  1.00 52.17           H  
ATOM    847  HB3 PHE C 102      -3.079  25.499  -8.745  1.00 52.17           H  
ATOM    848  HD1 PHE C 102      -2.342  24.745 -10.762  1.00 51.00           H  
ATOM    849  HD2 PHE C 102      -0.886  22.784  -7.251  1.00 49.44           H  
ATOM    850  HE1 PHE C 102      -1.217  23.066 -12.173  1.00 48.70           H  
ATOM    851  HE2 PHE C 102       0.234  21.109  -8.660  1.00 47.92           H  
ATOM    852  HZ  PHE C 102       0.064  21.243 -11.122  1.00 48.06           H  
ATOM    853  N   HIS C 103      -3.433  26.597  -5.729  1.00 60.19           N  
ATOM    854  CA  HIS C 103      -4.652  27.360  -5.474  1.00 65.74           C  
ATOM    855  C   HIS C 103      -4.376  28.479  -4.453  1.00 65.71           C  
ATOM    856  O   HIS C 103      -3.529  28.307  -3.584  1.00 64.97           O  
ATOM    857  CB  HIS C 103      -5.801  26.445  -5.025  1.00 70.65           C  
ATOM    858  CG  HIS C 103      -6.409  25.738  -6.185  1.00 74.96           C  
ATOM    859  CD2 HIS C 103      -6.963  26.227  -7.313  1.00 74.95           C  
ATOM    860  ND1 HIS C 103      -6.442  24.348  -6.298  1.00 77.66           N  
ATOM    861  NE2 HIS C 103      -7.313  25.206  -8.118  1.00 76.40           N  
ATOM    862  CE1 HIS C 103      -6.996  24.057  -7.494  1.00 80.01           C  
ATOM    863  H   HIS C 103      -3.214  25.799  -5.149  1.00 60.19           H  
ATOM    864  HA  HIS C 103      -4.927  27.859  -6.411  1.00 65.74           H  
ATOM    865  HB2 HIS C 103      -6.587  27.016  -4.517  1.00 70.65           H  
ATOM    866  HB3 HIS C 103      -5.445  25.714  -4.292  1.00 70.65           H  
ATOM    867  HD2 HIS C 103      -7.104  27.275  -7.535  1.00 74.95           H  
ATOM    868  HE2 HIS C 103      -7.769  25.295  -9.094  1.00 76.40           H  
ATOM    869  HE1 HIS C 103      -7.147  23.128  -7.860  1.00 80.01           H  
ATOM    870  N   PRO C 104      -5.144  29.583  -4.524  1.00 67.81           N  
ATOM    871  CA  PRO C 104      -4.802  30.758  -3.711  1.00 68.43           C  
ATOM    872  C   PRO C 104      -4.879  30.502  -2.190  1.00 68.66           C  
ATOM    873  O   PRO C 104      -4.296  31.246  -1.399  1.00 66.80           O  
ATOM    874  CB  PRO C 104      -5.784  31.842  -4.155  1.00 69.83           C  
ATOM    875  CG  PRO C 104      -6.954  31.059  -4.742  1.00 70.21           C  
ATOM    876  CD  PRO C 104      -6.277  29.865  -5.395  1.00 67.58           C  
ATOM    877  HA  PRO C 104      -3.770  31.045  -3.941  1.00 68.43           H  
ATOM    878  HB2 PRO C 104      -6.099  32.511  -3.349  1.00 69.83           H  
ATOM    879  HB3 PRO C 104      -5.327  32.452  -4.944  1.00 69.83           H  
ATOM    880  HG2 PRO C 104      -7.546  31.645  -5.450  1.00 70.21           H  
ATOM    881  HG3 PRO C 104      -7.616  30.722  -3.935  1.00 70.21           H  
ATOM    882  HD2 PRO C 104      -5.882  30.121  -6.384  1.00 67.58           H  
ATOM    883  HD3 PRO C 104      -6.944  29.007  -5.489  1.00 67.58           H  
ATOM    884  N   GLN C 105      -5.646  29.472  -1.822  1.00 70.65           N  
ATOM    885  CA  GLN C 105      -5.755  29.017  -0.433  1.00 71.72           C  
ATOM    886  C   GLN C 105      -4.393  28.413   0.016  1.00 71.18           C  
ATOM    887  O   GLN C 105      -3.992  28.544   1.181  1.00 72.50           O  
ATOM    888  CB  GLN C 105      -6.837  27.930  -0.321  1.00 72.82           C  
ATOM    889  CG  GLN C 105      -8.252  28.431  -0.619  1.00 75.74           C  
ATOM    890  CD  GLN C 105      -8.818  29.303   0.479  1.00 79.27           C  
ATOM    891  OE1 GLN C 105      -8.212  29.523   1.537  1.00 79.55           O  
ATOM    892  NE2 GLN C 105     -10.036  29.791   0.228  1.00 79.22           N  
ATOM    893  H   GLN C 105      -6.182  29.001  -2.537  1.00 70.65           H  
ATOM    894  HA  GLN C 105      -5.963  29.886   0.200  1.00 71.72           H  
ATOM    895  HB2 GLN C 105      -6.611  27.118  -1.026  1.00 72.82           H  
ATOM    896  HB3 GLN C 105      -6.807  27.477   0.677  1.00 72.82           H  
ATOM    897  HG2 GLN C 105      -8.917  27.563  -0.717  1.00 75.74           H  
ATOM    898  HG3 GLN C 105      -8.290  28.978  -1.567  1.00 75.74           H  
ATOM    899 HE21 GLN C 105     -10.491  29.585  -0.649  1.00 79.22           H  
ATOM    900 HE22 GLN C 105     -10.501  30.366   0.916  1.00 79.22           H  
ATOM    901  N   GLU C 106      -3.783  27.653  -0.899  1.00 68.33           N  
ATOM    902  CA  GLU C 106      -2.536  26.925  -0.656  1.00 64.56           C  
ATOM    903  C   GLU C 106      -1.396  27.959  -0.597  1.00 64.66           C  
ATOM    904  O   GLU C 106      -0.486  27.858   0.229  1.00 65.97           O  
ATOM    905  CB  GLU C 106      -2.254  25.890  -1.753  1.00 62.82           C  
ATOM    906  CG  GLU C 106      -3.290  24.771  -1.784  1.00 62.97           C  
ATOM    907  CD  GLU C 106      -3.469  24.001  -3.072  1.00 62.60           C  
ATOM    908  OE1 GLU C 106      -2.842  24.312  -4.109  1.00 64.33           O  
ATOM    909  OE2 GLU C 106      -4.339  23.101  -3.056  1.00 61.88           O1-
ATOM    910  H   GLU C 106      -4.211  27.574  -1.811  1.00 68.33           H  
ATOM    911  HA  GLU C 106      -2.607  26.445   0.328  1.00 64.56           H  
ATOM    912  HB2 GLU C 106      -2.181  26.378  -2.730  1.00 62.82           H  
ATOM    913  HB3 GLU C 106      -1.270  25.446  -1.564  1.00 62.82           H  
ATOM    914  HG2 GLU C 106      -4.283  25.174  -1.548  1.00 62.97           H  
ATOM    915  HG3 GLU C 106      -3.053  24.052  -0.990  1.00 62.97           H  
ATOM    916  N   VAL C 107      -1.497  28.969  -1.463  1.00 63.33           N  
ATOM    917  CA  VAL C 107      -0.496  30.031  -1.554  1.00 62.30           C  
ATOM    918  C   VAL C 107      -0.614  30.895  -0.272  1.00 63.65           C  
ATOM    919  O   VAL C 107       0.391  31.333   0.289  1.00 64.25           O  
ATOM    920  CB  VAL C 107      -0.720  30.877  -2.826  1.00 62.10           C  
ATOM    921  CG1 VAL C 107       0.099  32.168  -2.817  1.00 62.68           C  
ATOM    922  CG2 VAL C 107      -0.385  30.068  -4.084  1.00 59.54           C  
ATOM    923  H   VAL C 107      -2.328  29.028  -2.034  1.00 63.33           H  
ATOM    924  HA  VAL C 107       0.498  29.567  -1.551  1.00 62.30           H  
ATOM    925  HB  VAL C 107      -1.775  31.166  -2.886  1.00 62.10           H  
ATOM    926 HG11 VAL C 107      -0.277  32.872  -2.067  1.00 62.68           H  
ATOM    927 HG12 VAL C 107       1.145  31.959  -2.586  1.00 62.68           H  
ATOM    928 HG13 VAL C 107       0.048  32.674  -3.786  1.00 62.68           H  
ATOM    929 HG21 VAL C 107       0.671  29.785  -4.098  1.00 59.54           H  
ATOM    930 HG22 VAL C 107      -0.981  29.153  -4.146  1.00 59.54           H  
ATOM    931 HG23 VAL C 107      -0.588  30.653  -4.988  1.00 59.54           H  
ATOM    932  N   SER C 108      -1.848  31.237   0.097  1.00 63.90           N  
ATOM    933  CA  SER C 108      -2.101  32.093   1.253  1.00 65.08           C  
ATOM    934  C   SER C 108      -1.747  31.422   2.596  1.00 64.17           C  
ATOM    935  O   SER C 108      -1.786  32.119   3.621  1.00 64.59           O  
ATOM    936  CB  SER C 108      -3.558  32.567   1.322  1.00 67.43           C  
ATOM    937  OG  SER C 108      -3.882  33.367   0.184  1.00 69.06           O  
ATOM    938  H   SER C 108      -2.632  30.952  -0.473  1.00 63.90           H  
ATOM    939  HA  SER C 108      -1.442  32.964   1.144  1.00 65.08           H  
ATOM    940  HB2 SER C 108      -3.726  33.186   2.209  1.00 67.43           H  
ATOM    941  HB3 SER C 108      -4.258  31.725   1.372  1.00 67.43           H  
ATOM    942  HG  SER C 108      -4.071  32.739  -0.544  1.00 69.06           H  
ATOM    943  N   MET C 109      -1.686  30.085   2.614  1.00 61.59           N  
ATOM    944  CA  MET C 109      -0.963  29.298   3.581  1.00 60.31           C  
ATOM    945  C   MET C 109       0.566  29.377   3.352  1.00 59.10           C  
ATOM    946  O   MET C 109       1.278  29.826   4.241  1.00 60.35           O  
ATOM    947  CB  MET C 109      -1.469  27.853   3.630  1.00  0.00           C  
ATOM    948  CG  MET C 109      -0.959  27.060   4.837  1.00  0.00           C  
ATOM    949  SD  MET C 109      -1.737  27.585   6.404  1.00  0.00           S  
ATOM    950  CE  MET C 109      -0.348  28.465   7.163  1.00  0.00           C  
ATOM    951  H   MET C 109      -2.466  29.819   2.013  1.00 61.59           H  
ATOM    952  HA  MET C 109      -1.153  29.782   4.545  1.00 60.31           H  
ATOM    953  HB2 MET C 109      -2.567  27.841   3.625  1.00  0.00           H  
ATOM    954  HB3 MET C 109      -1.167  27.319   2.722  1.00  0.00           H  
ATOM    955  HG2 MET C 109      -1.235  26.009   4.701  1.00  0.00           H  
ATOM    956  HG3 MET C 109       0.132  27.091   4.913  1.00  0.00           H  
ATOM    957  HE1 MET C 109       0.500  27.791   7.294  1.00  0.00           H  
ATOM    958  HE2 MET C 109      -0.051  29.326   6.562  1.00  0.00           H  
ATOM    959  HE3 MET C 109      -0.654  28.825   8.149  1.00  0.00           H  
ATOM    960  N   VAL C 110       1.046  28.835   2.237  1.00 57.34           N  
ATOM    961  CA  VAL C 110       2.474  28.556   2.079  1.00 55.56           C  
ATOM    962  C   VAL C 110       3.352  29.818   1.989  1.00 57.09           C  
ATOM    963  O   VAL C 110       4.479  29.790   2.495  1.00 56.05           O  
ATOM    964  CB  VAL C 110       2.754  27.544   0.948  1.00 52.64           C  
ATOM    965  CG1 VAL C 110       4.248  27.409   0.624  1.00 51.59           C  
ATOM    966  CG2 VAL C 110       2.227  26.164   1.364  1.00 50.69           C  
ATOM    967  H   VAL C 110       0.394  28.540   1.523  1.00 57.34           H  
ATOM    968  HA  VAL C 110       2.774  28.083   3.023  1.00 55.56           H  
ATOM    969  HB  VAL C 110       2.239  27.857   0.032  1.00 52.64           H  
ATOM    970 HG11 VAL C 110       4.632  28.315   0.144  1.00 51.59           H  
ATOM    971 HG12 VAL C 110       4.836  27.221   1.528  1.00 51.59           H  
ATOM    972 HG13 VAL C 110       4.427  26.578  -0.065  1.00 51.59           H  
ATOM    973 HG21 VAL C 110       2.667  25.838   2.313  1.00 50.69           H  
ATOM    974 HG22 VAL C 110       1.140  26.163   1.480  1.00 50.69           H  
ATOM    975 HG23 VAL C 110       2.485  25.415   0.615  1.00 50.69           H  
ATOM    976  N   ARG C 111       2.871  30.876   1.339  1.00 59.32           N  
ATOM    977  CA  ARG C 111       3.678  32.093   1.170  1.00 61.93           C  
ATOM    978  C   ARG C 111       3.839  32.787   2.553  1.00 64.16           C  
ATOM    979  O   ARG C 111       4.772  33.564   2.772  1.00 64.78           O  
ATOM    980  CB  ARG C 111       3.029  33.043   0.155  1.00 63.70           C  
ATOM    981  CG  ARG C 111       3.984  34.146  -0.323  1.00 65.05           C  
ATOM    982  CD  ARG C 111       3.334  35.096  -1.331  1.00 65.42           C  
ATOM    983  NE  ARG C 111       3.010  34.425  -2.591  1.00 64.15           N  
ATOM    984  CZ  ARG C 111       2.489  34.996  -3.676  1.00 64.94           C  
ATOM    985  NH1 ARG C 111       2.185  36.288  -3.680  1.00 66.32           N  
ATOM    986  NH2 ARG C 111       2.262  34.271  -4.764  1.00 63.27           N1+
ATOM    987  H   ARG C 111       1.935  30.829   0.961  1.00 59.32           H  
ATOM    988  HA  ARG C 111       4.674  31.782   0.833  1.00 61.93           H  
ATOM    989  HB2 ARG C 111       2.698  32.460  -0.712  1.00 63.70           H  
ATOM    990  HB3 ARG C 111       2.132  33.502   0.590  1.00 63.70           H  
ATOM    991  HG2 ARG C 111       4.873  33.690  -0.773  1.00 65.05           H  
ATOM    992  HG3 ARG C 111       4.321  34.742   0.532  1.00 65.05           H  
ATOM    993  HD2 ARG C 111       4.037  35.907  -1.550  1.00 65.42           H  
ATOM    994  HD3 ARG C 111       2.412  35.512  -0.910  1.00 65.42           H  
ATOM    995  HE  ARG C 111       3.207  33.435  -2.627  1.00 64.15           H  
ATOM    996 HH11 ARG C 111       1.785  36.710  -4.505  1.00 66.32           H  
ATOM    997 HH12 ARG C 111       2.354  36.849  -2.857  1.00 66.32           H  
ATOM    998 HH21 ARG C 111       2.483  33.286  -4.770  1.00 63.27           H  
ATOM    999 HH22 ARG C 111       1.867  34.705  -5.586  1.00 63.27           H  
ATOM   1000  N   ASN C 112       2.859  32.547   3.425  1.00 65.57           N  
ATOM   1001  CA  ASN C 112       2.854  33.106   4.781  1.00 68.92           C  
ATOM   1002  C   ASN C 112       3.694  32.205   5.723  1.00 67.69           C  
ATOM   1003  O   ASN C 112       4.290  32.676   6.695  1.00 69.49           O  
ATOM   1004  CB  ASN C 112       1.427  33.229   5.315  1.00 71.63           C  
ATOM   1005  CG  ASN C 112       0.781  34.506   4.819  1.00 74.71           C  
ATOM   1006  OD1 ASN C 112       1.385  35.586   4.848  1.00 74.52           O  
ATOM   1007  ND2 ASN C 112      -0.478  34.395   4.393  1.00 76.75           N  
ATOM   1008  H   ASN C 112       2.105  31.931   3.154  1.00 65.57           H  
ATOM   1009  HA  ASN C 112       3.364  34.077   4.752  1.00 68.92           H  
ATOM   1010  HB2 ASN C 112       1.425  33.286   6.410  1.00 71.63           H  
ATOM   1011  HB3 ASN C 112       0.822  32.358   5.042  1.00 71.63           H  
ATOM   1012 HD21 ASN C 112      -0.932  33.493   4.386  1.00 76.75           H  
ATOM   1013 HD22 ASN C 112      -0.978  35.214   4.075  1.00 76.75           H  
ATOM   1014  N   LEU C 113       3.631  30.900   5.480  1.00 65.28           N  
ATOM   1015  CA  LEU C 113       4.252  29.855   6.317  1.00 64.06           C  
ATOM   1016  C   LEU C 113       5.800  29.772   6.200  1.00 65.20           C  
ATOM   1017  O   LEU C 113       6.432  28.989   6.906  1.00 64.27           O  
ATOM   1018  CB  LEU C 113       3.599  28.503   5.968  1.00 61.06           C  
ATOM   1019  CG  LEU C 113       3.990  27.263   6.787  1.00 59.58           C  
ATOM   1020  CD1 LEU C 113       3.806  27.465   8.289  1.00 60.69           C  
ATOM   1021  CD2 LEU C 113       3.178  26.055   6.307  1.00 58.91           C  
ATOM   1022  H   LEU C 113       3.083  30.574   4.696  1.00 65.28           H  
ATOM   1023  HA  LEU C 113       4.034  30.128   7.356  1.00 64.06           H  
ATOM   1024  HB2 LEU C 113       2.512  28.620   6.039  1.00 61.06           H  
ATOM   1025  HB3 LEU C 113       3.820  28.285   4.917  1.00 61.06           H  
ATOM   1026  HG  LEU C 113       5.038  27.026   6.585  1.00 59.58           H  
ATOM   1027 HD11 LEU C 113       4.446  28.267   8.669  1.00 60.69           H  
ATOM   1028 HD12 LEU C 113       2.768  27.714   8.533  1.00 60.69           H  
ATOM   1029 HD13 LEU C 113       4.075  26.558   8.838  1.00 60.69           H  
ATOM   1030 HD21 LEU C 113       2.121  26.148   6.574  1.00 58.91           H  
ATOM   1031 HD22 LEU C 113       3.244  25.944   5.220  1.00 58.91           H  
ATOM   1032 HD23 LEU C 113       3.562  25.133   6.752  1.00 58.91           H  
ATOM   1033  N   ILE C 114       6.372  30.658   5.378  1.00 67.34           N  
ATOM   1034  CA  ILE C 114       7.828  30.777   5.283  1.00 69.20           C  
ATOM   1035  C   ILE C 114       8.355  31.406   6.614  1.00 73.50           C  
ATOM   1036  O   ILE C 114       9.541  31.294   6.931  1.00 77.10           O  
ATOM   1037  CB  ILE C 114       8.257  31.609   4.049  1.00 69.45           C  
ATOM   1038  CG1 ILE C 114       7.644  31.102   2.724  1.00 68.00           C  
ATOM   1039  CG2 ILE C 114       9.785  31.680   3.914  1.00 70.77           C  
ATOM   1040  CD1 ILE C 114       7.922  29.640   2.397  1.00 67.12           C  
ATOM   1041  H   ILE C 114       5.773  31.265   4.837  1.00 67.34           H  
ATOM   1042  HA  ILE C 114       8.246  29.764   5.234  1.00 69.20           H  
ATOM   1043  HB  ILE C 114       7.900  32.640   4.187  1.00 69.45           H  
ATOM   1044 HG12 ILE C 114       6.561  31.258   2.744  1.00 68.00           H  
ATOM   1045 HG13 ILE C 114       8.011  31.721   1.896  1.00 68.00           H  
ATOM   1046 HG21 ILE C 114      10.225  32.292   4.707  1.00 70.77           H  
ATOM   1047 HG22 ILE C 114      10.239  30.685   3.962  1.00 70.77           H  
ATOM   1048 HG23 ILE C 114      10.076  32.141   2.964  1.00 70.77           H  
ATOM   1049 HD11 ILE C 114       8.995  29.446   2.304  1.00 67.12           H  
ATOM   1050 HD12 ILE C 114       7.511  28.969   3.156  1.00 67.12           H  
ATOM   1051 HD13 ILE C 114       7.452  29.378   1.444  1.00 67.12           H  
ATOM   1052  N   GLN C 115       7.497  32.138   7.283  1.00 75.86           N  
ATOM   1053  CA  GLN C 115       7.788  32.727   8.580  1.00 77.95           C  
ATOM   1054  C   GLN C 115       7.238  31.816   9.708  1.00 79.43           C  
ATOM   1055  O   GLN C 115       6.096  31.410   9.680  1.00 78.81           O  
ATOM   1056  CB  GLN C 115       7.161  34.121   8.725  1.00 80.59           C  
ATOM   1057  CG  GLN C 115       7.761  35.146   7.762  1.00 83.06           C  
ATOM   1058  CD  GLN C 115       9.244  35.359   8.003  1.00 84.06           C  
ATOM   1059  NE2 GLN C 115      10.007  35.377   7.052  1.00 81.82           N  
ATOM   1060  OE1 GLN C 115       9.656  35.516   9.241  1.00 85.51           O  
ATOM   1061  H   GLN C 115       6.568  32.290   6.918  1.00 75.86           H  
ATOM   1062  HA  GLN C 115       8.870  32.814   8.687  1.00 77.95           H  
ATOM   1063  HB2 GLN C 115       6.079  34.066   8.550  1.00 80.59           H  
ATOM   1064  HB3 GLN C 115       7.287  34.471   9.758  1.00 80.59           H  
ATOM   1065  HG2 GLN C 115       7.267  36.115   7.903  1.00 83.06           H  
ATOM   1066  HG3 GLN C 115       7.582  34.844   6.724  1.00 83.06           H  
ATOM   1067 HE21 GLN C 115       9.650  35.253   6.115  1.00 81.82           H  
ATOM   1068 HE22 GLN C 115      10.996  35.518   7.200  1.00 81.82           H  
ATOM   1069  N   LYS C 116       8.081  31.479  10.675  1.00 79.16           N  
ATOM   1070  CA  LYS C 116       9.421  30.914  10.470  1.00 78.13           C  
ATOM   1071  C   LYS C 116       9.536  29.647  11.363  1.00 74.17           C  
ATOM   1072  O   LYS C 116      10.547  29.316  11.935  1.00 74.15           O  
ATOM   1073  CB  LYS C 116      10.578  31.911  10.661  1.00  0.00           C  
ATOM   1074  CG  LYS C 116      10.305  33.053  11.646  1.00  0.00           C  
ATOM   1075  CD  LYS C 116      11.555  33.922  11.853  1.00  0.00           C  
ATOM   1076  CE  LYS C 116      11.228  35.284  12.458  1.00  0.00           C  
ATOM   1077  NZ  LYS C 116      10.834  36.229  11.393  1.00  0.00           N1+
ATOM   1078  H   LYS C 116       7.811  31.576  11.654  1.00 79.16           H  
ATOM   1079  HA  LYS C 116       9.471  30.529   9.444  1.00 78.13           H  
ATOM   1080  HB2 LYS C 116      10.804  32.365   9.687  1.00  0.00           H  
ATOM   1081  HB3 LYS C 116      11.494  31.383  10.951  1.00  0.00           H  
ATOM   1082  HG2 LYS C 116       9.986  32.647  12.613  1.00  0.00           H  
ATOM   1083  HG3 LYS C 116       9.483  33.669  11.267  1.00  0.00           H  
ATOM   1084  HD2 LYS C 116      12.097  34.053  10.908  1.00  0.00           H  
ATOM   1085  HD3 LYS C 116      12.230  33.386  12.532  1.00  0.00           H  
ATOM   1086  HE2 LYS C 116      12.102  35.723  12.947  1.00  0.00           H  
ATOM   1087  HE3 LYS C 116      10.401  35.232  13.173  1.00  0.00           H  
ATOM   1088  HZ1 LYS C 116      11.639  36.537  10.835  1.00  0.00           H  
ATOM   1089  HZ2 LYS C 116      10.185  35.815  10.686  1.00  0.00           H  
ATOM   1090  HZ3 LYS C 116      10.368  37.068  11.754  1.00  0.00           H  
ATOM   1091  N   ASP C 117       8.437  28.911  11.375  1.00 70.49           N  
ATOM   1092  CA  ASP C 117       8.346  27.514  11.842  1.00 67.29           C  
ATOM   1093  C   ASP C 117       8.520  26.634  10.578  1.00 63.13           C  
ATOM   1094  O   ASP C 117       9.496  25.944  10.426  1.00 60.56           O  
ATOM   1095  CB  ASP C 117       7.038  27.302  12.581  1.00 67.28           C  
ATOM   1096  CG  ASP C 117       6.962  25.824  12.806  1.00 65.79           C  
ATOM   1097  OD1 ASP C 117       7.576  25.323  13.736  1.00 65.26           O  
ATOM   1098  OD2 ASP C 117       6.288  25.165  12.013  1.00 64.47           O1-
ATOM   1099  H   ASP C 117       7.574  29.304  11.027  1.00 70.49           H  
ATOM   1100  HA  ASP C 117       9.193  27.303  12.504  1.00 67.29           H  
ATOM   1101  HB2 ASP C 117       6.170  27.646  12.006  1.00 67.28           H  
ATOM   1102  HB3 ASP C 117       7.032  27.843  13.534  1.00 67.28           H  
ATOM   1103  N   ARG C 118       7.589  26.776   9.660  1.00 61.37           N  
ATOM   1104  CA  ARG C 118       7.558  26.131   8.356  1.00 58.98           C  
ATOM   1105  C   ARG C 118       6.931  24.714   8.314  1.00 55.45           C  
ATOM   1106  O   ARG C 118       7.029  24.050   7.277  1.00 52.94           O  
ATOM   1107  CB  ARG C 118       8.884  26.105   7.571  1.00 60.11           C  
ATOM   1108  CG  ARG C 118       9.684  27.410   7.524  1.00 64.19           C  
ATOM   1109  CD  ARG C 118      10.683  27.401   6.367  1.00 66.75           C  
ATOM   1110  NE  ARG C 118      11.452  26.144   6.306  1.00 68.99           N  
ATOM   1111  CZ  ARG C 118      12.689  25.907   6.728  1.00 72.19           C  
ATOM   1112  NH1 ARG C 118      13.399  26.866   7.312  1.00 75.43           N  
ATOM   1113  NH2 ARG C 118      13.224  24.707   6.547  1.00 73.13           N1+
ATOM   1114  H   ARG C 118       6.801  27.379   9.851  1.00 61.37           H  
ATOM   1115  HA  ARG C 118       6.862  26.745   7.781  1.00 58.98           H  
ATOM   1116  HB2 ARG C 118       9.526  25.304   7.961  1.00 60.11           H  
ATOM   1117  HB3 ARG C 118       8.648  25.813   6.540  1.00 60.11           H  
ATOM   1118  HG2 ARG C 118      10.231  27.544   8.463  1.00 64.19           H  
ATOM   1119  HG3 ARG C 118       9.016  28.269   7.410  1.00 64.19           H  
ATOM   1120  HD2 ARG C 118      11.352  28.265   6.402  1.00 66.75           H  
ATOM   1121  HD3 ARG C 118      10.142  27.477   5.416  1.00 66.75           H  
ATOM   1122  HE  ARG C 118      10.959  25.389   5.851  1.00 68.99           H  
ATOM   1123 HH11 ARG C 118      14.344  26.681   7.617  1.00 75.43           H  
ATOM   1124 HH12 ARG C 118      12.994  27.781   7.451  1.00 75.43           H  
ATOM   1125 HH21 ARG C 118      12.692  23.981   6.090  1.00 73.13           H  
ATOM   1126 HH22 ARG C 118      14.165  24.520   6.865  1.00 73.13           H  
ATOM   1127  N   THR C 119       6.212  24.313   9.362  1.00 54.49           N  
ATOM   1128  CA  THR C 119       5.518  23.033   9.370  1.00 51.75           C  
ATOM   1129  C   THR C 119       4.048  23.109   8.905  1.00 50.38           C  
ATOM   1130  O   THR C 119       3.325  24.075   9.152  1.00 50.37           O  
ATOM   1131  CB  THR C 119       5.557  22.262  10.708  1.00 51.69           C  
ATOM   1132  OG1 THR C 119       4.979  22.993  11.786  1.00 54.27           O  
ATOM   1133  CG2 THR C 119       6.965  21.830  11.083  1.00 52.62           C  
ATOM   1134  H   THR C 119       6.138  24.915  10.170  1.00 54.49           H  
ATOM   1135  HA  THR C 119       6.035  22.415   8.637  1.00 51.75           H  
ATOM   1136  HB  THR C 119       4.955  21.350  10.617  1.00 51.69           H  
ATOM   1137 HG21 THR C 119       7.371  21.132  10.347  1.00 52.62           H  
ATOM   1138 HG22 THR C 119       7.638  22.689  11.153  1.00 52.62           H  
ATOM   1139 HG23 THR C 119       6.960  21.331  12.057  1.00 52.62           H  
ATOM   1140  HG1 THR C 119       5.500  23.835  11.887  1.00 54.27           H  
ATOM   1141  N   PHE C 120       3.618  21.977   8.356  1.00 48.55           N  
ATOM   1142  CA  PHE C 120       2.221  21.631   8.166  1.00 47.28           C  
ATOM   1143  C   PHE C 120       2.049  20.161   8.603  1.00 45.66           C  
ATOM   1144  O   PHE C 120       2.995  19.376   8.668  1.00 44.44           O  
ATOM   1145  CB  PHE C 120       1.679  21.915   6.762  1.00 46.88           C  
ATOM   1146  CG  PHE C 120       2.288  21.103   5.643  1.00 45.66           C  
ATOM   1147  CD1 PHE C 120       3.461  21.533   5.017  1.00 45.14           C  
ATOM   1148  CD2 PHE C 120       1.666  19.937   5.181  1.00 43.72           C  
ATOM   1149  CE1 PHE C 120       4.007  20.813   3.963  1.00 43.83           C  
ATOM   1150  CE2 PHE C 120       2.207  19.221   4.127  1.00 42.57           C  
ATOM   1151  CZ  PHE C 120       3.375  19.657   3.515  1.00 42.74           C  
ATOM   1152  H   PHE C 120       4.309  21.285   8.104  1.00 48.55           H  
ATOM   1153  HA  PHE C 120       1.642  22.240   8.871  1.00 47.28           H  
ATOM   1154  HB2 PHE C 120       0.594  21.754   6.748  1.00 46.88           H  
ATOM   1155  HB3 PHE C 120       1.813  22.980   6.529  1.00 46.88           H  
ATOM   1156  HD1 PHE C 120       3.949  22.435   5.356  1.00 45.14           H  
ATOM   1157  HD2 PHE C 120       0.757  19.593   5.652  1.00 43.72           H  
ATOM   1158  HE1 PHE C 120       4.920  21.148   3.493  1.00 43.83           H  
ATOM   1159  HE2 PHE C 120       1.720  18.322   3.779  1.00 42.57           H  
ATOM   1160  HZ  PHE C 120       3.793  19.099   2.690  1.00 42.74           H  
ATOM   1161  N   ALA C 121       0.801  19.815   8.910  1.00 45.60           N  
ATOM   1162  CA  ALA C 121       0.432  18.502   9.390  1.00 44.52           C  
ATOM   1163  C   ALA C 121      -0.010  17.643   8.195  1.00 43.59           C  
ATOM   1164  O   ALA C 121      -0.812  18.050   7.362  1.00 43.62           O  
ATOM   1165  CB  ALA C 121      -0.690  18.607  10.412  1.00 45.69           C  
ATOM   1166  H   ALA C 121       0.063  20.492   8.780  1.00 45.60           H  
ATOM   1167  HA  ALA C 121       1.302  18.036   9.867  1.00 44.52           H  
ATOM   1168  HB1 ALA C 121      -0.293  18.897  11.390  1.00 45.69           H  
ATOM   1169  HB2 ALA C 121      -1.428  19.363  10.132  1.00 45.69           H  
ATOM   1170  HB3 ALA C 121      -1.223  17.662  10.521  1.00 45.69           H  
ATOM   1171  N   VAL C 122       0.505  16.418   8.156  1.00 43.24           N  
ATOM   1172  CA  VAL C 122       0.056  15.381   7.240  1.00 43.77           C  
ATOM   1173  C   VAL C 122      -0.600  14.334   8.156  1.00 45.62           C  
ATOM   1174  O   VAL C 122       0.010  13.803   9.089  1.00 45.65           O  
ATOM   1175  CB  VAL C 122       1.192  14.757   6.413  1.00 42.07           C  
ATOM   1176  CG1 VAL C 122       0.628  13.709   5.445  1.00 42.08           C  
ATOM   1177  CG2 VAL C 122       1.940  15.823   5.613  1.00 41.86           C  
ATOM   1178  H   VAL C 122       1.227  16.167   8.817  1.00 43.24           H  
ATOM   1179  HA  VAL C 122      -0.698  15.802   6.564  1.00 43.77           H  
ATOM   1180  HB  VAL C 122       1.912  14.266   7.080  1.00 42.07           H  
ATOM   1181 HG11 VAL C 122       0.262  12.830   5.985  1.00 42.08           H  
ATOM   1182 HG12 VAL C 122      -0.202  14.116   4.857  1.00 42.08           H  
ATOM   1183 HG13 VAL C 122       1.391  13.370   4.739  1.00 42.08           H  
ATOM   1184 HG21 VAL C 122       1.273  16.309   4.895  1.00 41.86           H  
ATOM   1185 HG22 VAL C 122       2.363  16.592   6.266  1.00 41.86           H  
ATOM   1186 HG23 VAL C 122       2.769  15.375   5.057  1.00 41.86           H  
ATOM   1187  N   LEU C 123      -1.875  14.077   7.878  1.00 47.55           N  
ATOM   1188  CA  LEU C 123      -2.718  13.226   8.697  1.00 49.48           C  
ATOM   1189  C   LEU C 123      -2.527  11.763   8.245  1.00 51.60           C  
ATOM   1190  O   LEU C 123      -2.350  11.467   7.062  1.00 52.24           O  
ATOM   1191  CB  LEU C 123      -4.199  13.594   8.534  1.00 49.30           C  
ATOM   1192  CG  LEU C 123      -4.583  14.985   9.072  1.00 49.77           C  
ATOM   1193  CD1 LEU C 123      -5.996  15.349   8.614  1.00 51.17           C  
ATOM   1194  CD2 LEU C 123      -4.505  15.046  10.596  1.00 49.37           C  
ATOM   1195  H   LEU C 123      -2.273  14.441   7.023  1.00 47.55           H  
ATOM   1196  HA  LEU C 123      -2.403  13.317   9.741  1.00 49.48           H  
ATOM   1197  HB2 LEU C 123      -4.452  13.550   7.469  1.00 49.30           H  
ATOM   1198  HB3 LEU C 123      -4.818  12.831   9.018  1.00 49.30           H  
ATOM   1199  HG  LEU C 123      -3.896  15.734   8.661  1.00 49.77           H  
ATOM   1200 HD11 LEU C 123      -6.052  15.378   7.522  1.00 51.17           H  
ATOM   1201 HD12 LEU C 123      -6.735  14.626   8.971  1.00 51.17           H  
ATOM   1202 HD13 LEU C 123      -6.286  16.338   8.981  1.00 51.17           H  
ATOM   1203 HD21 LEU C 123      -5.172  14.313  11.060  1.00 49.37           H  
ATOM   1204 HD22 LEU C 123      -3.492  14.846  10.944  1.00 49.37           H  
ATOM   1205 HD23 LEU C 123      -4.786  16.039  10.962  1.00 49.37           H  
ATOM   1206  N   ALA C 124      -2.622  10.865   9.222  1.00 54.48           N  
ATOM   1207  CA  ALA C 124      -2.806   9.452   8.966  1.00 56.96           C  
ATOM   1208  C   ALA C 124      -4.330   9.304   8.887  1.00 59.61           C  
ATOM   1209  O   ALA C 124      -5.050   9.242   9.880  1.00 64.11           O  
ATOM   1210  CB  ALA C 124      -2.214   8.577  10.057  1.00 56.29           C  
ATOM   1211  H   ALA C 124      -2.573  11.180  10.180  1.00 54.48           H  
ATOM   1212  HA  ALA C 124      -2.347   9.188   8.006  1.00 56.96           H  
ATOM   1213  HB1 ALA C 124      -1.148   8.787  10.192  1.00 56.29           H  
ATOM   1214  HB2 ALA C 124      -2.712   8.727  11.019  1.00 56.29           H  
ATOM   1215  HB3 ALA C 124      -2.325   7.518   9.798  1.00 56.29           H  
ATOM   1216  N   TYR C 125      -4.814   9.320   7.646  1.00 60.86           N  
ATOM   1217  CA  TYR C 125      -6.236   9.199   7.347  1.00 63.39           C  
ATOM   1218  C   TYR C 125      -6.623   7.735   7.667  1.00 66.40           C  
ATOM   1219  O   TYR C 125      -5.827   6.800   7.500  1.00 65.69           O  
ATOM   1220  CB  TYR C 125      -6.583   9.529   5.892  1.00 62.03           C  
ATOM   1221  CG  TYR C 125      -6.578  11.016   5.602  1.00 61.54           C  
ATOM   1222  CD1 TYR C 125      -7.746  11.771   5.758  1.00 61.86           C  
ATOM   1223  CD2 TYR C 125      -5.424  11.667   5.141  1.00 59.94           C  
ATOM   1224  CE1 TYR C 125      -7.763  13.132   5.476  1.00 60.86           C  
ATOM   1225  CE2 TYR C 125      -5.434  13.028   4.855  1.00 59.10           C  
ATOM   1226  CZ  TYR C 125      -6.605  13.754   5.025  1.00 59.29           C  
ATOM   1227  OH  TYR C 125      -6.574  15.090   4.743  1.00 57.93           O  
ATOM   1228  H   TYR C 125      -4.176   9.375   6.865  1.00 60.86           H  
ATOM   1229  HA  TYR C 125      -6.756   9.871   8.035  1.00 63.39           H  
ATOM   1230  HB2 TYR C 125      -5.889   9.023   5.207  1.00 62.03           H  
ATOM   1231  HB3 TYR C 125      -7.576   9.132   5.643  1.00 62.03           H  
ATOM   1232  HD1 TYR C 125      -8.648  11.288   6.103  1.00 61.86           H  
ATOM   1233  HD2 TYR C 125      -4.513  11.102   5.006  1.00 59.94           H  
ATOM   1234  HE1 TYR C 125      -8.671  13.703   5.607  1.00 60.86           H  
ATOM   1235  HE2 TYR C 125      -4.537  13.516   4.503  1.00 59.10           H  
ATOM   1236  HH  TYR C 125      -7.413  15.488   5.041  1.00 57.93           H  
ATOM   1237  N   SER C 126      -7.820   7.593   8.247  1.00 68.79           N  
ATOM   1238  CA  SER C 126      -8.312   6.324   8.757  1.00 67.93           C  
ATOM   1239  C   SER C 126      -8.764   5.459   7.626  1.00 68.97           C  
ATOM   1240  O   SER C 126      -9.592   5.350   6.709  1.00 69.27           O  
ATOM   1241  CB  SER C 126      -9.494   6.550   9.712  1.00  0.00           C  
ATOM   1242  OG  SER C 126      -9.966   5.352  10.342  1.00  0.00           O  
ATOM   1243  H   SER C 126      -8.372   8.413   8.401  1.00 68.79           H  
ATOM   1244  HA  SER C 126      -7.505   5.793   9.275  1.00 67.93           H  
ATOM   1245  HB2 SER C 126      -9.188   7.231  10.513  1.00  0.00           H  
ATOM   1246  HB3 SER C 126     -10.336   7.011   9.184  1.00  0.00           H  
ATOM   1247  HG  SER C 126     -10.580   4.956   9.691  1.00  0.00           H  
ATOM   1248  N   ASN C 127      -9.244   3.886   7.900  1.00  0.00           N  
ATOM   1249  CA  ASN C 127      -9.716   2.924   6.872  1.00  0.00           C  
ATOM   1250  C   ASN C 127     -11.266   2.855   6.873  1.00  0.00           C  
ATOM   1251  O   ASN C 127     -11.887   1.819   6.644  1.00  0.00           O  
ATOM   1252  CB  ASN C 127      -9.141   1.531   7.134  1.00  0.00           C  
ATOM   1253  CG  ASN C 127      -7.645   1.556   7.350  1.00  0.00           C  
ATOM   1254  OD1 ASN C 127      -7.159   1.406   8.469  1.00  0.00           O  
ATOM   1255  ND2 ASN C 127      -6.893   1.732   6.260  1.00  0.00           N  
ATOM   1256  H   ASN C 127      -9.166   3.545   8.848  1.00  0.00           H  
ATOM   1257  HA  ASN C 127      -9.393   3.265   5.882  1.00  0.00           H  
ATOM   1258  HB2 ASN C 127      -9.597   1.087   8.028  1.00  0.00           H  
ATOM   1259  HB3 ASN C 127      -9.369   0.857   6.299  1.00  0.00           H  
ATOM   1260 HD21 ASN C 127      -5.886   1.751   6.334  1.00  0.00           H  
ATOM   1261 HD22 ASN C 127      -7.336   1.856   5.359  1.00  0.00           H  
ATOM   1262  N   VAL C 128     -11.890   4.050   7.093  1.00  0.00           N  
ATOM   1263  CA  VAL C 128     -13.329   4.288   7.062  1.00  0.00           C  
ATOM   1264  C   VAL C 128     -13.516   5.815   7.203  1.00  0.00           C  
ATOM   1265  O   VAL C 128     -12.889   6.485   8.024  1.00  0.00           O  
ATOM   1266  CB  VAL C 128     -14.107   3.503   8.146  1.00  0.00           C  
ATOM   1267  CG1 VAL C 128     -13.675   3.838   9.576  1.00  0.00           C  
ATOM   1268  CG2 VAL C 128     -15.620   3.688   8.000  1.00  0.00           C  
ATOM   1269  H   VAL C 128     -11.275   4.830   7.278  1.00  0.00           H  
ATOM   1270  HA  VAL C 128     -13.673   3.972   6.070  1.00  0.00           H  
ATOM   1271  HB  VAL C 128     -13.909   2.435   7.999  1.00  0.00           H  
ATOM   1272 HG11 VAL C 128     -12.601   3.685   9.715  1.00  0.00           H  
ATOM   1273 HG12 VAL C 128     -13.914   4.872   9.839  1.00  0.00           H  
ATOM   1274 HG13 VAL C 128     -14.192   3.190  10.292  1.00  0.00           H  
ATOM   1275 HG21 VAL C 128     -15.929   4.711   8.233  1.00  0.00           H  
ATOM   1276 HG22 VAL C 128     -15.946   3.453   6.982  1.00  0.00           H  
ATOM   1277 HG23 VAL C 128     -16.156   3.019   8.683  1.00  0.00           H  
ATOM   1278  N   GLN C 129     -14.444   6.376   6.344  1.00  0.00           N  
ATOM   1279  CA  GLN C 129     -14.650   7.825   6.264  1.00  0.00           C  
ATOM   1280  C   GLN C 129     -15.538   8.300   7.446  1.00  0.00           C  
ATOM   1281  O   GLN C 129     -16.219   7.511   8.100  1.00  0.00           O  
ATOM   1282  CB  GLN C 129     -15.331   8.215   4.941  1.00  0.00           C  
ATOM   1283  CG  GLN C 129     -14.589   7.791   3.676  1.00  0.00           C  
ATOM   1284  CD  GLN C 129     -13.171   8.291   3.496  1.00  0.00           C  
ATOM   1285  NE2 GLN C 129     -12.762   9.334   4.005  1.00  0.00           N  
ATOM   1286  OE1 GLN C 129     -12.403   7.546   2.695  1.00  0.00           O  
ATOM   1287  H   GLN C 129     -15.011   5.774   5.764  1.00  0.00           H  
ATOM   1288  HA  GLN C 129     -13.672   8.304   6.372  1.00  0.00           H  
ATOM   1289  HB2 GLN C 129     -16.331   7.760   4.910  1.00  0.00           H  
ATOM   1290  HB3 GLN C 129     -15.507   9.295   4.902  1.00  0.00           H  
ATOM   1291  HG2 GLN C 129     -14.563   6.696   3.620  1.00  0.00           H  
ATOM   1292  HG3 GLN C 129     -15.158   8.137   2.804  1.00  0.00           H  
ATOM   1293 HE21 GLN C 129     -13.368   9.874   4.606  1.00  0.00           H  
ATOM   1294 HE22 GLN C 129     -11.820   9.650   3.821  1.00  0.00           H  
ATOM   1295  N   GLU C 130     -15.580   9.665   7.594  1.00  0.00           N  
ATOM   1296  CA  GLU C 130     -16.253  10.439   8.647  1.00  0.00           C  
ATOM   1297  C   GLU C 130     -15.331  10.472   9.882  1.00  0.00           C  
ATOM   1298  O   GLU C 130     -15.090  11.503  10.512  1.00  0.00           O  
ATOM   1299  CB  GLU C 130     -17.656   9.921   8.993  1.00  0.00           C  
ATOM   1300  CG  GLU C 130     -18.512  10.952   9.727  1.00  0.00           C  
ATOM   1301  CD  GLU C 130     -18.963  12.108   8.865  1.00  0.00           C  
ATOM   1302  OE1 GLU C 130     -18.773  12.145   7.650  1.00  0.00           O  
ATOM   1303  OE2 GLU C 130     -19.605  13.105   9.540  1.00  0.00           O1-
ATOM   1304  H   GLU C 130     -15.140  10.200   6.859  1.00  0.00           H  
ATOM   1305  HA  GLU C 130     -16.298  11.462   8.256  1.00  0.00           H  
ATOM   1306  HB2 GLU C 130     -17.585   9.032   9.632  1.00  0.00           H  
ATOM   1307  HB3 GLU C 130     -18.173   9.608   8.077  1.00  0.00           H  
ATOM   1308  HG2 GLU C 130     -17.980  11.342  10.601  1.00  0.00           H  
ATOM   1309  HG3 GLU C 130     -19.419  10.457  10.095  1.00  0.00           H  
ATOM   1310  N   ARG C 131     -14.824   9.251  10.265  1.00  0.00           N  
ATOM   1311  CA  ARG C 131     -13.784   9.141  11.272  1.00  0.00           C  
ATOM   1312  C   ARG C 131     -12.399   9.404  10.604  1.00  0.00           C  
ATOM   1313  O   ARG C 131     -11.464   8.625  10.758  1.00  0.00           O  
ATOM   1314  CB  ARG C 131     -13.725   7.734  11.874  1.00  0.00           C  
ATOM   1315  CG  ARG C 131     -14.976   7.215  12.570  1.00  0.00           C  
ATOM   1316  CD  ARG C 131     -14.764   5.781  13.078  1.00  0.00           C  
ATOM   1317  NE  ARG C 131     -13.803   5.715  14.198  1.00  0.00           N  
ATOM   1318  CZ  ARG C 131     -12.463   5.618  14.115  1.00  0.00           C  
ATOM   1319  NH1 ARG C 131     -11.740   5.658  15.243  1.00  0.00           N  
ATOM   1320  NH2 ARG C 131     -11.831   5.482  12.939  1.00  0.00           N1+
ATOM   1321  H   ARG C 131     -15.187   8.421   9.819  1.00  0.00           H  
ATOM   1322  HA  ARG C 131     -13.937   9.893  12.054  1.00  0.00           H  
ATOM   1323  HB2 ARG C 131     -13.454   7.023  11.082  1.00  0.00           H  
ATOM   1324  HB3 ARG C 131     -12.907   7.741  12.603  1.00  0.00           H  
ATOM   1325  HG2 ARG C 131     -15.235   7.872  13.407  1.00  0.00           H  
ATOM   1326  HG3 ARG C 131     -15.821   7.218  11.872  1.00  0.00           H  
ATOM   1327  HD2 ARG C 131     -15.715   5.397  13.466  1.00  0.00           H  
ATOM   1328  HD3 ARG C 131     -14.454   5.093  12.287  1.00  0.00           H  
ATOM   1329  HE  ARG C 131     -14.206   5.817  15.120  1.00  0.00           H  
ATOM   1330 HH11 ARG C 131     -10.735   5.586  15.201  1.00  0.00           H  
ATOM   1331 HH12 ARG C 131     -12.204   5.759  16.135  1.00  0.00           H  
ATOM   1332 HH21 ARG C 131     -10.823   5.414  12.915  1.00  0.00           H  
ATOM   1333 HH22 ARG C 131     -12.361   5.452  12.081  1.00  0.00           H  
ATOM   1334  N   GLU C 132     -12.310  10.580   9.862  1.00 70.26           N  
ATOM   1335  CA  GLU C 132     -11.331  10.815   8.811  1.00 71.10           C  
ATOM   1336  C   GLU C 132      -9.872  10.514   9.211  1.00 71.93           C  
ATOM   1337  O   GLU C 132      -9.132   9.926   8.408  1.00 71.62           O  
ATOM   1338  CB  GLU C 132     -11.426  12.258   8.288  1.00  0.00           C  
ATOM   1339  CG  GLU C 132     -12.705  12.531   7.494  1.00  0.00           C  
ATOM   1340  CD  GLU C 132     -12.780  11.670   6.259  1.00  0.00           C  
ATOM   1341  OE1 GLU C 132     -13.734  10.924   6.048  1.00  0.00           O  
ATOM   1342  OE2 GLU C 132     -11.705  11.748   5.422  1.00  0.00           O1-
ATOM   1343  H   GLU C 132     -13.092  11.179  10.032  1.00 70.26           H  
ATOM   1344  HA  GLU C 132     -11.572  10.096   8.018  1.00 71.10           H  
ATOM   1345  HB2 GLU C 132     -10.554  12.482   7.662  1.00  0.00           H  
ATOM   1346  HB3 GLU C 132     -11.382  12.959   9.131  1.00  0.00           H  
ATOM   1347  HG2 GLU C 132     -12.720  13.580   7.176  1.00  0.00           H  
ATOM   1348  HG3 GLU C 132     -13.593  12.373   8.114  1.00  0.00           H  
ATOM   1349  N   ALA C 133      -9.460  10.954  10.404  1.00 70.45           N  
ATOM   1350  CA  ALA C 133      -8.064  10.845  10.815  1.00 66.61           C  
ATOM   1351  C   ALA C 133      -7.952  10.752  12.345  1.00 66.84           C  
ATOM   1352  O   ALA C 133      -8.868  11.138  13.075  1.00 68.86           O  
ATOM   1353  CB  ALA C 133      -7.253  12.029  10.315  1.00 66.23           C  
ATOM   1354  H   ALA C 133     -10.133  11.330  11.056  1.00 70.45           H  
ATOM   1355  HA  ALA C 133      -7.655   9.919  10.396  1.00 66.61           H  
ATOM   1356  HB1 ALA C 133      -7.273  12.090   9.223  1.00 66.23           H  
ATOM   1357  HB2 ALA C 133      -7.653  12.969  10.708  1.00 66.23           H  
ATOM   1358  HB3 ALA C 133      -6.210  11.953  10.638  1.00 66.23           H  
ATOM   1359  N   GLN C 134      -6.827  10.214  12.812  1.00 65.14           N  
ATOM   1360  CA  GLN C 134      -6.573  10.061  14.252  1.00 64.70           C  
ATOM   1361  C   GLN C 134      -5.111  10.407  14.685  1.00 62.52           C  
ATOM   1362  O   GLN C 134      -4.891  10.832  15.821  1.00 62.54           O  
ATOM   1363  CB  GLN C 134      -6.939   8.637  14.730  1.00 65.26           C  
ATOM   1364  CG  GLN C 134      -8.410   8.463  15.144  1.00 67.70           C  
ATOM   1365  CD  GLN C 134      -9.256   7.719  14.125  1.00 69.35           C  
ATOM   1366  OE1 GLN C 134      -9.356   6.483  14.127  1.00 67.56           O  
ATOM   1367  NE2 GLN C 134      -9.873   8.484  13.224  1.00 71.31           N  
ATOM   1368  H   GLN C 134      -6.132   9.894  12.153  1.00 65.14           H  
ATOM   1369  HA  GLN C 134      -7.193  10.795  14.783  1.00 64.70           H  
ATOM   1370  HB2 GLN C 134      -6.656   7.896  13.972  1.00 65.26           H  
ATOM   1371  HB3 GLN C 134      -6.339   8.410  15.621  1.00 65.26           H  
ATOM   1372  HG2 GLN C 134      -8.880   9.421  15.390  1.00 67.70           H  
ATOM   1373  HG3 GLN C 134      -8.450   7.863  16.063  1.00 67.70           H  
ATOM   1374 HE21 GLN C 134      -9.766   9.488  13.256  1.00 71.31           H  
ATOM   1375 HE22 GLN C 134     -10.448   8.060  12.510  1.00 71.31           H  
ATOM   1376  N   PHE C 135      -4.145  10.131  13.809  1.00 59.52           N  
ATOM   1377  CA  PHE C 135      -2.701  10.276  14.059  1.00 56.90           C  
ATOM   1378  C   PHE C 135      -2.121  11.039  12.847  1.00 54.52           C  
ATOM   1379  O   PHE C 135      -2.821  11.235  11.846  1.00 53.00           O  
ATOM   1380  CB  PHE C 135      -2.002   8.909  14.192  1.00 56.84           C  
ATOM   1381  CG  PHE C 135      -2.201   8.232  15.529  1.00 58.38           C  
ATOM   1382  CD1 PHE C 135      -1.232   8.344  16.527  1.00 60.22           C  
ATOM   1383  CD2 PHE C 135      -3.333   7.459  15.781  1.00 59.25           C  
ATOM   1384  CE1 PHE C 135      -1.402   7.720  17.757  1.00 61.46           C  
ATOM   1385  CE2 PHE C 135      -3.511   6.836  17.008  1.00 60.58           C  
ATOM   1386  CZ  PHE C 135      -2.544   6.964  17.998  1.00 62.07           C  
ATOM   1387  H   PHE C 135      -4.405   9.863  12.870  1.00 59.52           H  
ATOM   1388  HA  PHE C 135      -2.552  10.894  14.944  1.00 56.90           H  
ATOM   1389  HB2 PHE C 135      -2.348   8.230  13.401  1.00 56.84           H  
ATOM   1390  HB3 PHE C 135      -0.923   9.009  14.021  1.00 56.84           H  
ATOM   1391  HD1 PHE C 135      -0.339   8.922  16.340  1.00 60.22           H  
ATOM   1392  HD2 PHE C 135      -4.082   7.345  15.012  1.00 59.25           H  
ATOM   1393  HE1 PHE C 135      -0.649   7.822  18.524  1.00 61.46           H  
ATOM   1394  HE2 PHE C 135      -4.400   6.251  17.193  1.00 60.58           H  
ATOM   1395  HZ  PHE C 135      -2.680   6.477  18.953  1.00 62.07           H  
ATOM   1396  N   GLY C 136      -0.839  11.406  12.927  1.00 52.15           N  
ATOM   1397  CA  GLY C 136      -0.127  11.963  11.795  1.00 50.28           C  
ATOM   1398  C   GLY C 136       1.307  12.388  12.093  1.00 49.46           C  
ATOM   1399  O   GLY C 136       1.915  12.024  13.101  1.00 49.99           O  
ATOM   1400  H   GLY C 136      -0.357  11.297  13.807  1.00 52.15           H  
ATOM   1401  HA2 GLY C 136      -0.098  11.199  11.009  1.00 50.28           H  
ATOM   1402  HA3 GLY C 136      -0.699  12.812  11.416  1.00 50.28           H  
ATOM   1403  N   THR C 137       1.870  13.138  11.145  1.00 48.25           N  
ATOM   1404  CA  THR C 137       3.279  13.557  11.134  1.00 46.67           C  
ATOM   1405  C   THR C 137       3.341  15.048  10.742  1.00 45.55           C  
ATOM   1406  O   THR C 137       2.593  15.522   9.884  1.00 44.17           O  
ATOM   1407  CB  THR C 137       4.073  12.712  10.117  1.00 46.02           C  
ATOM   1408  OG1 THR C 137       4.048  11.333  10.517  1.00 45.31           O  
ATOM   1409  CG2 THR C 137       5.538  13.099   9.982  1.00 45.93           C  
ATOM   1410  H   THR C 137       1.307  13.444  10.364  1.00 48.25           H  
ATOM   1411  HA  THR C 137       3.676  13.411  12.140  1.00 46.67           H  
ATOM   1412  HB  THR C 137       3.590  12.785   9.134  1.00 46.02           H  
ATOM   1413 HG21 THR C 137       5.656  14.096   9.555  1.00 45.93           H  
ATOM   1414 HG22 THR C 137       6.050  13.059  10.948  1.00 45.93           H  
ATOM   1415 HG23 THR C 137       6.059  12.392   9.328  1.00 45.93           H  
ATOM   1416  HG1 THR C 137       4.064  10.817   9.679  1.00 45.31           H  
ATOM   1417  N   THR C 138       4.247  15.781  11.392  1.00 44.75           N  
ATOM   1418  CA  THR C 138       4.531  17.178  11.057  1.00 44.33           C  
ATOM   1419  C   THR C 138       5.558  17.173   9.911  1.00 43.27           C  
ATOM   1420  O   THR C 138       6.588  16.517   9.990  1.00 42.77           O  
ATOM   1421  CB  THR C 138       5.083  17.998  12.240  1.00 44.20           C  
ATOM   1422  OG1 THR C 138       6.252  17.388  12.798  1.00 42.78           O  
ATOM   1423  CG2 THR C 138       4.059  18.130  13.356  1.00 45.20           C  
ATOM   1424  H   THR C 138       4.771  15.368  12.151  1.00 44.75           H  
ATOM   1425  HA  THR C 138       3.601  17.640  10.708  1.00 44.33           H  
ATOM   1426  HB  THR C 138       5.370  18.994  11.884  1.00 44.20           H  
ATOM   1427 HG21 THR C 138       3.093  18.464  12.970  1.00 45.20           H  
ATOM   1428 HG22 THR C 138       3.926  17.181  13.884  1.00 45.20           H  
ATOM   1429 HG23 THR C 138       4.407  18.848  14.106  1.00 45.20           H  
ATOM   1430  HG1 THR C 138       6.567  17.986  13.505  1.00 42.78           H  
ATOM   1431  N   ALA C 139       5.208  17.831   8.824  1.00 43.51           N  
ATOM   1432  CA  ALA C 139       6.058  17.985   7.654  1.00 43.59           C  
ATOM   1433  C   ALA C 139       6.580  19.432   7.612  1.00 45.53           C  
ATOM   1434  O   ALA C 139       5.794  20.386   7.583  1.00 47.23           O  
ATOM   1435  CB  ALA C 139       5.286  17.654   6.386  1.00 42.27           C  
ATOM   1436  H   ALA C 139       4.290  18.249   8.772  1.00 43.51           H  
ATOM   1437  HA  ALA C 139       6.894  17.292   7.735  1.00 43.59           H  
ATOM   1438  HB1 ALA C 139       4.916  16.624   6.417  1.00 42.27           H  
ATOM   1439  HB2 ALA C 139       4.423  18.315   6.261  1.00 42.27           H  
ATOM   1440  HB3 ALA C 139       5.920  17.759   5.502  1.00 42.27           H  
ATOM   1441  N   GLU C 140       7.900  19.566   7.626  1.00 45.91           N  
ATOM   1442  CA  GLU C 140       8.621  20.845   7.632  1.00 47.57           C  
ATOM   1443  C   GLU C 140       8.989  21.129   6.167  1.00 47.54           C  
ATOM   1444  O   GLU C 140       9.627  20.306   5.510  1.00 47.27           O  
ATOM   1445  CB  GLU C 140       9.883  20.709   8.495  1.00 49.71           C  
ATOM   1446  CG  GLU C 140      10.633  22.015   8.772  1.00 53.31           C  
ATOM   1447  CD  GLU C 140      11.905  21.801   9.579  1.00 55.83           C  
ATOM   1448  OE1 GLU C 140      12.417  22.789  10.158  1.00 57.83           O  
ATOM   1449  OE2 GLU C 140      12.415  20.655   9.609  1.00 55.74           O1-
ATOM   1450  H   GLU C 140       8.463  18.729   7.586  1.00 45.91           H  
ATOM   1451  HA  GLU C 140       7.971  21.628   8.023  1.00 47.57           H  
ATOM   1452  HB2 GLU C 140       9.586  20.280   9.458  1.00 49.71           H  
ATOM   1453  HB3 GLU C 140      10.563  19.981   8.034  1.00 49.71           H  
ATOM   1454  HG2 GLU C 140       9.979  22.708   9.314  1.00 53.31           H  
ATOM   1455  HG3 GLU C 140      10.918  22.496   7.830  1.00 53.31           H  
ATOM   1456  N   ILE C 141       8.608  22.301   5.672  1.00 48.34           N  
ATOM   1457  CA  ILE C 141       8.942  22.721   4.307  1.00 49.29           C  
ATOM   1458  C   ILE C 141      10.446  23.070   4.343  1.00 50.00           C  
ATOM   1459  O   ILE C 141      10.896  23.838   5.194  1.00 51.49           O  
ATOM   1460  CB  ILE C 141       8.116  23.945   3.837  1.00 50.95           C  
ATOM   1461  CG1 ILE C 141       6.620  23.580   3.753  1.00 50.46           C  
ATOM   1462  CG2 ILE C 141       8.621  24.467   2.482  1.00 50.99           C  
ATOM   1463  CD1 ILE C 141       5.706  24.775   3.521  1.00 50.78           C  
ATOM   1464  H   ILE C 141       8.094  22.948   6.252  1.00 48.34           H  
ATOM   1465  HA  ILE C 141       8.769  21.877   3.634  1.00 49.29           H  
ATOM   1466  HB  ILE C 141       8.235  24.754   4.567  1.00 50.95           H  
ATOM   1467 HG12 ILE C 141       6.464  22.849   2.951  1.00 50.46           H  
ATOM   1468 HG13 ILE C 141       6.304  23.100   4.686  1.00 50.46           H  
ATOM   1469 HG21 ILE C 141       9.660  24.805   2.543  1.00 50.99           H  
ATOM   1470 HG22 ILE C 141       8.563  23.687   1.715  1.00 50.99           H  
ATOM   1471 HG23 ILE C 141       8.039  25.327   2.139  1.00 50.99           H  
ATOM   1472 HD11 ILE C 141       5.874  25.551   4.274  1.00 50.78           H  
ATOM   1473 HD12 ILE C 141       5.857  25.210   2.530  1.00 50.78           H  
ATOM   1474 HD13 ILE C 141       4.659  24.462   3.583  1.00 50.78           H  
ATOM   1475  N   TYR C 142      11.206  22.480   3.418  1.00 49.36           N  
ATOM   1476  CA  TYR C 142      12.634  22.745   3.292  1.00 50.34           C  
ATOM   1477  C   TYR C 142      12.908  23.506   1.990  1.00 52.08           C  
ATOM   1478  O   TYR C 142      13.346  24.655   2.030  1.00 53.45           O  
ATOM   1479  CB  TYR C 142      13.528  21.537   3.604  1.00 48.22           C  
ATOM   1480  CG  TYR C 142      13.594  20.362   2.665  1.00 46.16           C  
ATOM   1481  CD1 TYR C 142      14.648  20.235   1.760  1.00 45.88           C  
ATOM   1482  CD2 TYR C 142      12.718  19.280   2.810  1.00 45.61           C  
ATOM   1483  CE1 TYR C 142      14.804  19.083   0.991  1.00 45.11           C  
ATOM   1484  CE2 TYR C 142      12.872  18.115   2.055  1.00 44.82           C  
ATOM   1485  CZ  TYR C 142      13.917  18.021   1.147  1.00 44.10           C  
ATOM   1486  OH  TYR C 142      14.119  16.887   0.420  1.00 41.59           O  
ATOM   1487  H   TYR C 142      10.779  21.840   2.765  1.00 49.36           H  
ATOM   1488  HA  TYR C 142      12.881  23.476   4.067  1.00 50.34           H  
ATOM   1489  HB2 TYR C 142      14.560  21.876   3.723  1.00 48.22           H  
ATOM   1490  HB3 TYR C 142      13.254  21.155   4.598  1.00 48.22           H  
ATOM   1491  HD1 TYR C 142      15.356  21.043   1.653  1.00 45.88           H  
ATOM   1492  HD2 TYR C 142      11.907  19.348   3.520  1.00 45.61           H  
ATOM   1493  HE1 TYR C 142      15.611  19.015   0.276  1.00 45.11           H  
ATOM   1494  HE2 TYR C 142      12.182  17.293   2.178  1.00 44.82           H  
ATOM   1495  HH  TYR C 142      13.709  16.138   0.905  1.00 41.59           H  
ATOM   1496  N   ALA C 143      12.672  22.859   0.853  1.00 53.64           N  
ATOM   1497  CA  ALA C 143      12.928  23.495  -0.426  1.00 54.87           C  
ATOM   1498  C   ALA C 143      11.673  24.200  -0.952  1.00 54.87           C  
ATOM   1499  O   ALA C 143      10.544  23.763  -0.712  1.00 52.72           O  
ATOM   1500  CB  ALA C 143      13.392  22.501  -1.460  1.00 53.98           C  
ATOM   1501  H   ALA C 143      12.333  21.909   0.901  1.00 53.64           H  
ATOM   1502  HA  ALA C 143      13.704  24.240  -0.262  1.00 54.87           H  
ATOM   1503  HB1 ALA C 143      14.110  21.798  -1.036  1.00 53.98           H  
ATOM   1504  HB2 ALA C 143      12.543  21.935  -1.844  1.00 53.98           H  
ATOM   1505  HB3 ALA C 143      13.851  23.006  -2.316  1.00 53.98           H  
ATOM   1506  N   TYR C 144      11.906  25.224  -1.769  1.00 57.32           N  
ATOM   1507  CA  TYR C 144      10.875  26.168  -2.199  1.00 59.48           C  
ATOM   1508  C   TYR C 144      11.271  26.814  -3.551  1.00 59.50           C  
ATOM   1509  O   TYR C 144      12.434  27.093  -3.823  1.00 59.40           O  
ATOM   1510  CB  TYR C 144      10.748  27.250  -1.100  1.00 63.53           C  
ATOM   1511  CG  TYR C 144       9.823  28.423  -1.328  1.00 68.15           C  
ATOM   1512  CD1 TYR C 144      10.324  29.724  -1.218  1.00 70.72           C  
ATOM   1513  CD2 TYR C 144       8.454  28.259  -1.551  1.00 70.05           C  
ATOM   1514  CE1 TYR C 144       9.495  30.827  -1.354  1.00 74.66           C  
ATOM   1515  CE2 TYR C 144       7.610  29.356  -1.686  1.00 72.88           C  
ATOM   1516  CZ  TYR C 144       8.131  30.639  -1.591  1.00 75.92           C  
ATOM   1517  OH  TYR C 144       7.355  31.754  -1.700  1.00 78.58           O  
ATOM   1518  H   TYR C 144      12.847  25.373  -2.103  1.00 57.32           H  
ATOM   1519  HA  TYR C 144       9.929  25.634  -2.309  1.00 59.48           H  
ATOM   1520  HB2 TYR C 144      10.435  26.772  -0.161  1.00 63.53           H  
ATOM   1521  HB3 TYR C 144      11.757  27.638  -0.893  1.00 63.53           H  
ATOM   1522  HD1 TYR C 144      11.376  29.872  -1.024  1.00 70.72           H  
ATOM   1523  HD2 TYR C 144       8.043  27.263  -1.620  1.00 70.05           H  
ATOM   1524  HE1 TYR C 144       9.900  31.825  -1.278  1.00 74.66           H  
ATOM   1525  HE2 TYR C 144       6.554  29.211  -1.863  1.00 72.88           H  
ATOM   1526  HH  TYR C 144       6.453  31.535  -2.070  1.00 78.58           H  
ATOM   1527  N   ARG C 145      10.242  27.190  -4.307  1.00 60.67           N  
ATOM   1528  CA  ARG C 145      10.261  28.305  -5.252  1.00 62.97           C  
ATOM   1529  C   ARG C 145       8.781  28.595  -5.557  1.00 62.88           C  
ATOM   1530  O   ARG C 145       7.909  27.721  -5.492  1.00 61.77           O  
ATOM   1531  CB  ARG C 145      11.064  28.116  -6.550  1.00 64.42           C  
ATOM   1532  CG  ARG C 145      11.493  29.471  -7.157  1.00 69.42           C  
ATOM   1533  CD  ARG C 145      12.292  29.359  -8.461  1.00 73.30           C  
ATOM   1534  NE  ARG C 145      11.440  28.970  -9.595  1.00 73.29           N  
ATOM   1535  CZ  ARG C 145      11.874  28.695 -10.823  1.00 72.02           C  
ATOM   1536  NH1 ARG C 145      11.014  28.290 -11.749  1.00 71.81           N  
ATOM   1537  NH2 ARG C 145      13.163  28.802 -11.128  1.00 72.81           N1+
ATOM   1538  H   ARG C 145       9.341  26.762  -4.151  1.00 60.67           H  
ATOM   1539  HA  ARG C 145      10.676  29.153  -4.690  1.00 62.97           H  
ATOM   1540  HB2 ARG C 145      11.966  27.539  -6.343  1.00 64.42           H  
ATOM   1541  HB3 ARG C 145      10.479  27.546  -7.278  1.00 64.42           H  
ATOM   1542  HG2 ARG C 145      12.115  29.995  -6.421  1.00 69.42           H  
ATOM   1543  HG3 ARG C 145      10.618  30.100  -7.343  1.00 69.42           H  
ATOM   1544  HD2 ARG C 145      13.084  28.619  -8.334  1.00 73.30           H  
ATOM   1545  HD3 ARG C 145      12.724  30.338  -8.693  1.00 73.30           H  
ATOM   1546  HE  ARG C 145      10.452  28.859  -9.415  1.00 73.29           H  
ATOM   1547 HH11 ARG C 145      11.340  28.065 -12.678  1.00 71.81           H  
ATOM   1548 HH12 ARG C 145      10.032  28.206 -11.524  1.00 71.81           H  
ATOM   1549 HH21 ARG C 145      13.826  29.095 -10.424  1.00 72.81           H  
ATOM   1550 HH22 ARG C 145      13.480  28.590 -12.063  1.00 72.81           H  
ATOM   1551  N   GLU C 146       8.515  29.876  -5.798  1.00 64.23           N  
ATOM   1552  CA  GLU C 146       7.187  30.313  -6.232  1.00 66.36           C  
ATOM   1553  C   GLU C 146       7.447  31.340  -7.335  1.00 68.35           C  
ATOM   1554  O   GLU C 146       8.373  32.155  -7.234  1.00 72.09           O  
ATOM   1555  CB  GLU C 146       6.495  30.915  -5.015  1.00  0.00           C  
ATOM   1556  CG  GLU C 146       5.078  31.400  -5.251  1.00  0.00           C  
ATOM   1557  CD  GLU C 146       4.371  31.737  -3.959  1.00  0.00           C  
ATOM   1558  OE1 GLU C 146       3.211  32.143  -3.988  1.00  0.00           O  
ATOM   1559  OE2 GLU C 146       5.079  31.614  -2.799  1.00  0.00           O1-
ATOM   1560  H   GLU C 146       9.114  30.693  -5.659  1.00 64.23           H  
ATOM   1561  HA  GLU C 146       6.632  29.461  -6.629  1.00 66.36           H  
ATOM   1562  HB2 GLU C 146       7.093  31.747  -4.620  1.00  0.00           H  
ATOM   1563  HB3 GLU C 146       6.485  30.146  -4.234  1.00  0.00           H  
ATOM   1564  HG2 GLU C 146       4.493  30.632  -5.764  1.00  0.00           H  
ATOM   1565  HG3 GLU C 146       5.082  32.292  -5.888  1.00  0.00           H  
ATOM   1566  N   GLU C 147       6.672  31.249  -8.413  1.00 67.32           N  
ATOM   1567  CA  GLU C 147       6.821  32.140  -9.548  1.00 66.98           C  
ATOM   1568  C   GLU C 147       5.497  32.226 -10.336  1.00 65.40           C  
ATOM   1569  O   GLU C 147       4.511  31.567 -10.006  1.00 61.78           O  
ATOM   1570  CB  GLU C 147       8.003  31.751 -10.452  1.00 66.87           C  
ATOM   1571  CG  GLU C 147       7.824  30.425 -11.186  1.00 64.59           C  
ATOM   1572  CD  GLU C 147       8.383  29.177 -10.546  1.00 64.68           C  
ATOM   1573  OE1 GLU C 147       8.895  29.226  -9.403  1.00 65.49           O  
ATOM   1574  OE2 GLU C 147       8.460  28.172 -11.294  1.00 61.63           O1-
ATOM   1575  H   GLU C 147       5.979  30.517  -8.471  1.00 67.32           H  
ATOM   1576  HA  GLU C 147       7.015  33.144  -9.148  1.00 66.98           H  
ATOM   1577  HB2 GLU C 147       8.134  32.536 -11.208  1.00 66.87           H  
ATOM   1578  HB3 GLU C 147       8.934  31.742  -9.871  1.00 66.87           H  
ATOM   1579  HG2 GLU C 147       8.350  30.518 -12.147  1.00 64.59           H  
ATOM   1580  HG3 GLU C 147       6.775  30.249 -11.440  1.00 64.59           H  
ATOM   1581  N   GLN C 148       5.485  33.139 -11.302  1.00 66.46           N  
ATOM   1582  CA  GLN C 148       4.326  33.447 -12.122  1.00 66.22           C  
ATOM   1583  C   GLN C 148       4.666  33.684 -13.614  1.00 65.79           C  
ATOM   1584  O   GLN C 148       4.537  34.792 -14.133  1.00 66.52           O  
ATOM   1585  CB  GLN C 148       3.534  34.613 -11.496  1.00 68.46           C  
ATOM   1586  CG  GLN C 148       4.289  35.937 -11.314  1.00 72.06           C  
ATOM   1587  CD  GLN C 148       5.381  35.842 -10.272  1.00 73.30           C  
ATOM   1588  NE2 GLN C 148       5.113  35.959  -9.075  1.00 74.71           N  
ATOM   1589  OE1 GLN C 148       6.610  35.584 -10.711  1.00 72.91           O  
ATOM   1590  H   GLN C 148       6.286  33.747 -11.399  1.00 66.46           H  
ATOM   1591  HA  GLN C 148       3.686  32.566 -12.111  1.00 66.22           H  
ATOM   1592  HB2 GLN C 148       2.646  34.805 -12.106  1.00 68.46           H  
ATOM   1593  HB3 GLN C 148       3.177  34.295 -10.512  1.00 68.46           H  
ATOM   1594  HG2 GLN C 148       3.577  36.709 -10.996  1.00 72.06           H  
ATOM   1595  HG3 GLN C 148       4.730  36.297 -12.248  1.00 72.06           H  
ATOM   1596 HE21 GLN C 148       4.165  36.155  -8.787  1.00 74.71           H  
ATOM   1597 HE22 GLN C 148       5.840  35.858  -8.382  1.00 74.71           H  
ATOM   1598  N   ASP C 149       5.081  32.613 -14.284  1.00 65.07           N  
ATOM   1599  CA  ASP C 149       5.402  32.670 -15.716  1.00 65.90           C  
ATOM   1600  C   ASP C 149       4.078  32.904 -16.499  1.00 63.61           C  
ATOM   1601  O   ASP C 149       3.196  32.036 -16.563  1.00 61.97           O  
ATOM   1602  CB  ASP C 149       6.090  31.397 -16.186  1.00 67.85           C  
ATOM   1603  CG  ASP C 149       6.611  31.514 -17.597  1.00 73.56           C  
ATOM   1604  OD1 ASP C 149       6.514  32.609 -18.208  1.00 76.34           O  
ATOM   1605  OD2 ASP C 149       7.134  30.501 -18.112  1.00 75.48           O1-
ATOM   1606  H   ASP C 149       5.211  31.747 -13.782  1.00 65.07           H  
ATOM   1607  HA  ASP C 149       6.069  33.531 -15.851  1.00 65.90           H  
ATOM   1608  HB2 ASP C 149       5.396  30.550 -16.144  1.00 67.85           H  
ATOM   1609  HB3 ASP C 149       6.935  31.158 -15.529  1.00 67.85           H  
ATOM   1610  N   PHE C 150       3.982  34.105 -17.069  1.00 62.52           N  
ATOM   1611  CA  PHE C 150       2.768  34.614 -17.717  1.00 61.68           C  
ATOM   1612  C   PHE C 150       1.607  34.949 -16.736  1.00 63.11           C  
ATOM   1613  O   PHE C 150       0.463  35.141 -17.163  1.00 63.23           O  
ATOM   1614  CB  PHE C 150       2.300  33.712 -18.880  1.00 58.23           C  
ATOM   1615  CG  PHE C 150       1.949  34.478 -20.140  1.00 57.19           C  
ATOM   1616  CD1 PHE C 150       0.658  34.950 -20.356  1.00 58.23           C  
ATOM   1617  CD2 PHE C 150       2.920  34.726 -21.105  1.00 55.69           C  
ATOM   1618  CE1 PHE C 150       0.348  35.664 -21.506  1.00 57.67           C  
ATOM   1619  CE2 PHE C 150       2.614  35.435 -22.259  1.00 54.51           C  
ATOM   1620  CZ  PHE C 150       1.330  35.906 -22.459  1.00 55.71           C  
ATOM   1621  H   PHE C 150       4.821  34.662 -17.148  1.00 62.52           H  
ATOM   1622  HA  PHE C 150       3.080  35.589 -18.115  1.00 61.68           H  
ATOM   1623  HB2 PHE C 150       3.096  33.007 -19.149  1.00 58.23           H  
ATOM   1624  HB3 PHE C 150       1.446  33.089 -18.583  1.00 58.23           H  
ATOM   1625  HD1 PHE C 150      -0.111  34.760 -19.621  1.00 58.23           H  
ATOM   1626  HD2 PHE C 150       3.926  34.361 -20.955  1.00 55.69           H  
ATOM   1627  HE1 PHE C 150      -0.656  36.031 -21.660  1.00 57.67           H  
ATOM   1628  HE2 PHE C 150       3.379  35.620 -23.000  1.00 54.51           H  
ATOM   1629  HZ  PHE C 150       1.091  36.461 -23.354  1.00 55.71           H  
ATOM   1630  N   GLY C 151       1.966  35.199 -15.476  1.00 63.99           N  
ATOM   1631  CA  GLY C 151       1.031  35.731 -14.499  1.00 63.38           C  
ATOM   1632  C   GLY C 151       0.065  34.763 -13.791  1.00 61.07           C  
ATOM   1633  O   GLY C 151      -0.941  35.211 -13.235  1.00 61.68           O  
ATOM   1634  H   GLY C 151       2.934  35.078 -15.215  1.00 63.99           H  
ATOM   1635  HA2 GLY C 151       1.630  36.221 -13.724  1.00 63.38           H  
ATOM   1636  HA3 GLY C 151       0.423  36.500 -14.990  1.00 63.38           H  
ATOM   1637  N   ILE C 152       0.425  33.480 -13.735  1.00 57.66           N  
ATOM   1638  CA  ILE C 152      -0.290  32.493 -12.922  1.00 56.43           C  
ATOM   1639  C   ILE C 152       0.665  32.098 -11.774  1.00 57.74           C  
ATOM   1640  O   ILE C 152       1.711  31.486 -12.022  1.00 59.17           O  
ATOM   1641  CB  ILE C 152      -0.712  31.218 -13.699  1.00 54.06           C  
ATOM   1642  CG1 ILE C 152      -1.413  31.490 -15.045  1.00 53.92           C  
ATOM   1643  CG2 ILE C 152      -1.674  30.403 -12.814  1.00 52.82           C  
ATOM   1644  CD1 ILE C 152      -0.461  31.732 -16.207  1.00 51.72           C  
ATOM   1645  H   ILE C 152       1.216  33.172 -14.283  1.00 57.66           H  
ATOM   1646  HA  ILE C 152      -1.185  32.964 -12.499  1.00 56.43           H  
ATOM   1647  HB  ILE C 152       0.168  30.591 -13.890  1.00 54.06           H  
ATOM   1648 HG12 ILE C 152      -2.013  30.611 -15.312  1.00 53.92           H  
ATOM   1649 HG13 ILE C 152      -2.111  32.330 -14.952  1.00 53.92           H  
ATOM   1650 HG21 ILE C 152      -1.220  30.156 -11.850  1.00 52.82           H  
ATOM   1651 HG22 ILE C 152      -2.597  30.959 -12.618  1.00 52.82           H  
ATOM   1652 HG23 ILE C 152      -1.950  29.459 -13.296  1.00 52.82           H  
ATOM   1653 HD11 ILE C 152       0.055  32.686 -16.121  1.00 51.72           H  
ATOM   1654 HD12 ILE C 152       0.291  30.942 -16.275  1.00 51.72           H  
ATOM   1655 HD13 ILE C 152      -1.015  31.752 -17.151  1.00 51.72           H  
ATOM   1656  N   GLU C 153       0.325  32.510 -10.549  1.00 59.14           N  
ATOM   1657  CA  GLU C 153       1.183  32.319  -9.370  1.00 58.69           C  
ATOM   1658  C   GLU C 153       1.038  30.851  -8.881  1.00 56.13           C  
ATOM   1659  O   GLU C 153      -0.073  30.419  -8.573  1.00 55.71           O  
ATOM   1660  CB  GLU C 153       0.782  33.286  -8.238  1.00 61.37           C  
ATOM   1661  CG  GLU C 153       0.730  34.761  -8.666  1.00 66.56           C  
ATOM   1662  CD  GLU C 153       1.630  35.630  -7.821  1.00 71.00           C  
ATOM   1663  OE1 GLU C 153       1.390  35.716  -6.589  1.00 71.83           O  
ATOM   1664  OE2 GLU C 153       2.596  36.199  -8.380  1.00 73.56           O1-
ATOM   1665  H   GLU C 153      -0.565  32.970 -10.419  1.00 59.14           H  
ATOM   1666  HA  GLU C 153       2.216  32.506  -9.666  1.00 58.69           H  
ATOM   1667  HB2 GLU C 153      -0.213  33.009  -7.865  1.00 61.37           H  
ATOM   1668  HB3 GLU C 153       1.470  33.135  -7.397  1.00 61.37           H  
ATOM   1669  HG2 GLU C 153      -0.294  35.137  -8.553  1.00 66.56           H  
ATOM   1670  HG3 GLU C 153       0.995  34.893  -9.720  1.00 66.56           H  
ATOM   1671  N   ILE C 154       2.125  30.096  -8.942  1.00 54.15           N  
ATOM   1672  CA  ILE C 154       2.159  28.670  -8.571  1.00 52.24           C  
ATOM   1673  C   ILE C 154       3.444  28.412  -7.720  1.00 51.93           C  
ATOM   1674  O   ILE C 154       4.475  29.059  -7.902  1.00 52.67           O  
ATOM   1675  CB  ILE C 154       2.166  27.783  -9.840  1.00 52.26           C  
ATOM   1676  CG1 ILE C 154       0.984  28.029 -10.804  1.00 52.73           C  
ATOM   1677  CG2 ILE C 154       2.286  26.284  -9.532  1.00 50.19           C  
ATOM   1678  CD1 ILE C 154      -0.376  27.581 -10.298  1.00 52.49           C  
ATOM   1679  H   ILE C 154       2.974  30.492  -9.319  1.00 54.15           H  
ATOM   1680  HA  ILE C 154       1.281  28.444  -7.955  1.00 52.24           H  
ATOM   1681  HB  ILE C 154       3.063  28.073 -10.396  1.00 52.26           H  
ATOM   1682 HG12 ILE C 154       0.936  29.085 -11.081  1.00 52.73           H  
ATOM   1683 HG13 ILE C 154       1.187  27.492 -11.738  1.00 52.73           H  
ATOM   1684 HG21 ILE C 154       3.245  26.044  -9.066  1.00 50.19           H  
ATOM   1685 HG22 ILE C 154       1.490  25.946  -8.864  1.00 50.19           H  
ATOM   1686 HG23 ILE C 154       2.224  25.692 -10.451  1.00 50.19           H  
ATOM   1687 HD11 ILE C 154      -1.152  27.825 -11.031  1.00 52.49           H  
ATOM   1688 HD12 ILE C 154      -0.401  26.501 -10.150  1.00 52.49           H  
ATOM   1689 HD13 ILE C 154      -0.641  28.067  -9.358  1.00 52.49           H  
ATOM   1690  N   VAL C 155       3.310  27.522  -6.751  1.00 51.34           N  
ATOM   1691  CA  VAL C 155       4.372  27.107  -5.819  1.00 50.91           C  
ATOM   1692  C   VAL C 155       4.895  25.686  -6.168  1.00 48.75           C  
ATOM   1693  O   VAL C 155       4.115  24.803  -6.540  1.00 47.78           O  
ATOM   1694  CB  VAL C 155       3.784  27.096  -4.378  1.00 52.34           C  
ATOM   1695  CG1 VAL C 155       4.674  26.416  -3.339  1.00 51.95           C  
ATOM   1696  CG2 VAL C 155       3.464  28.504  -3.885  1.00 53.78           C  
ATOM   1697  H   VAL C 155       2.400  27.128  -6.563  1.00 51.34           H  
ATOM   1698  HA  VAL C 155       5.202  27.817  -5.880  1.00 50.91           H  
ATOM   1699  HB  VAL C 155       2.837  26.549  -4.405  1.00 52.34           H  
ATOM   1700 HG11 VAL C 155       4.764  25.342  -3.529  1.00 51.95           H  
ATOM   1701 HG12 VAL C 155       5.675  26.859  -3.322  1.00 51.95           H  
ATOM   1702 HG13 VAL C 155       4.242  26.517  -2.340  1.00 51.95           H  
ATOM   1703 HG21 VAL C 155       4.388  29.049  -3.687  1.00 53.78           H  
ATOM   1704 HG22 VAL C 155       2.870  29.065  -4.611  1.00 53.78           H  
ATOM   1705 HG23 VAL C 155       2.894  28.469  -2.949  1.00 53.78           H  
ATOM   1706  N   LYS C 156       6.177  25.469  -5.889  1.00 47.65           N  
ATOM   1707  CA  LYS C 156       6.775  24.138  -5.786  1.00 46.44           C  
ATOM   1708  C   LYS C 156       7.509  24.082  -4.428  1.00 46.53           C  
ATOM   1709  O   LYS C 156       8.147  25.055  -4.020  1.00 47.56           O  
ATOM   1710  CB  LYS C 156       7.776  23.763  -6.892  1.00 47.11           C  
ATOM   1711  CG  LYS C 156       7.462  24.298  -8.291  1.00 48.50           C  
ATOM   1712  CD  LYS C 156       8.015  25.713  -8.499  1.00 49.37           C  
ATOM   1713  CE  LYS C 156       9.242  25.799  -9.397  1.00 49.72           C  
ATOM   1714  NZ  LYS C 156      10.346  24.944  -8.923  1.00 49.31           N1+
ATOM   1715  H   LYS C 156       6.769  26.260  -5.680  1.00 47.65           H  
ATOM   1716  HA  LYS C 156       5.968  23.403  -5.778  1.00 46.44           H  
ATOM   1717  HB2 LYS C 156       8.790  24.060  -6.602  1.00 47.11           H  
ATOM   1718  HB3 LYS C 156       7.805  22.666  -6.941  1.00 47.11           H  
ATOM   1719  HG2 LYS C 156       7.883  23.617  -9.041  1.00 48.50           H  
ATOM   1720  HG3 LYS C 156       6.378  24.292  -8.455  1.00 48.50           H  
ATOM   1721  HD2 LYS C 156       8.256  26.181  -7.540  1.00 49.37           H  
ATOM   1722  HD3 LYS C 156       7.228  26.333  -8.945  1.00 49.37           H  
ATOM   1723  HE2 LYS C 156       9.639  26.809  -9.396  1.00 49.72           H  
ATOM   1724  HE3 LYS C 156       9.023  25.499 -10.423  1.00 49.72           H  
ATOM   1725  HZ1 LYS C 156      10.366  24.807  -7.907  1.00 49.31           H  
ATOM   1726  HZ2 LYS C 156      10.309  24.001  -9.361  1.00 49.31           H  
ATOM   1727  HZ3 LYS C 156      11.266  25.318  -9.192  1.00 49.31           H  
ATOM   1728  N   VAL C 157       7.403  22.942  -3.746  1.00 45.00           N  
ATOM   1729  CA  VAL C 157       8.043  22.718  -2.455  1.00 44.96           C  
ATOM   1730  C   VAL C 157       8.542  21.259  -2.311  1.00 43.80           C  
ATOM   1731  O   VAL C 157       8.066  20.329  -2.964  1.00 43.09           O  
ATOM   1732  CB  VAL C 157       7.130  23.061  -1.244  1.00 45.65           C  
ATOM   1733  CG1 VAL C 157       7.046  24.563  -0.984  1.00 47.10           C  
ATOM   1734  CG2 VAL C 157       5.724  22.474  -1.376  1.00 44.97           C  
ATOM   1735  H   VAL C 157       6.834  22.195  -4.118  1.00 45.00           H  
ATOM   1736  HA  VAL C 157       8.933  23.354  -2.431  1.00 44.96           H  
ATOM   1737  HB  VAL C 157       7.572  22.621  -0.340  1.00 45.65           H  
ATOM   1738 HG11 VAL C 157       8.041  24.981  -0.810  1.00 47.10           H  
ATOM   1739 HG12 VAL C 157       6.591  25.093  -1.822  1.00 47.10           H  
ATOM   1740 HG13 VAL C 157       6.443  24.769  -0.093  1.00 47.10           H  
ATOM   1741 HG21 VAL C 157       5.173  22.913  -2.215  1.00 44.97           H  
ATOM   1742 HG22 VAL C 157       5.773  21.394  -1.524  1.00 44.97           H  
ATOM   1743 HG23 VAL C 157       5.142  22.657  -0.466  1.00 44.97           H  
ATOM   1744  N   LYS C 158       9.480  21.098  -1.379  1.00 43.86           N  
ATOM   1745  CA  LYS C 158       9.850  19.811  -0.812  1.00 41.91           C  
ATOM   1746  C   LYS C 158       9.676  20.000   0.712  1.00 41.43           C  
ATOM   1747  O   LYS C 158      10.179  20.955   1.292  1.00 41.96           O  
ATOM   1748  CB  LYS C 158      11.306  19.404  -1.061  1.00 41.97           C  
ATOM   1749  CG  LYS C 158      11.783  19.380  -2.519  1.00 41.82           C  
ATOM   1750  CD  LYS C 158      13.310  19.157  -2.558  1.00 41.99           C  
ATOM   1751  CE  LYS C 158      14.010  19.948  -3.655  1.00 42.04           C  
ATOM   1752  NZ  LYS C 158      15.449  19.981  -3.398  1.00 42.15           N1+
ATOM   1753  H   LYS C 158       9.939  21.916  -1.004  1.00 43.86           H  
ATOM   1754  HA  LYS C 158       9.175  19.038  -1.177  1.00 41.91           H  
ATOM   1755  HB2 LYS C 158      11.954  20.083  -0.494  1.00 41.97           H  
ATOM   1756  HB3 LYS C 158      11.464  18.408  -0.629  1.00 41.97           H  
ATOM   1757  HG2 LYS C 158      11.275  18.580  -3.070  1.00 41.82           H  
ATOM   1758  HG3 LYS C 158      11.521  20.320  -3.015  1.00 41.82           H  
ATOM   1759  HD2 LYS C 158      13.522  18.087  -2.666  1.00 41.99           H  
ATOM   1760  HD3 LYS C 158      13.746  19.452  -1.599  1.00 41.99           H  
ATOM   1761  HE2 LYS C 158      13.676  20.986  -3.684  1.00 42.04           H  
ATOM   1762  HE3 LYS C 158      13.862  19.510  -4.643  1.00 42.04           H  
ATOM   1763  HZ1 LYS C 158      15.903  20.796  -3.890  1.00 42.15           H  
ATOM   1764  HZ2 LYS C 158      15.712  20.279  -2.428  1.00 42.15           H  
ATOM   1765  HZ3 LYS C 158      15.968  19.140  -3.661  1.00 42.15           H  
ATOM   1766  N   ALA C 159       8.975  19.061   1.334  1.00 41.21           N  
ATOM   1767  CA  ALA C 159       8.824  19.001   2.780  1.00 41.25           C  
ATOM   1768  C   ALA C 159       9.416  17.680   3.294  1.00 39.85           C  
ATOM   1769  O   ALA C 159       9.545  16.715   2.543  1.00 38.52           O  
ATOM   1770  CB  ALA C 159       7.369  19.158   3.180  1.00 40.72           C  
ATOM   1771  H   ALA C 159       8.535  18.335   0.787  1.00 41.21           H  
ATOM   1772  HA  ALA C 159       9.412  19.810   3.213  1.00 41.25           H  
ATOM   1773  HB1 ALA C 159       6.957  20.085   2.771  1.00 40.72           H  
ATOM   1774  HB2 ALA C 159       6.759  18.330   2.807  1.00 40.72           H  
ATOM   1775  HB3 ALA C 159       7.264  19.189   4.268  1.00 40.72           H  
ATOM   1776  N   ILE C 160       9.783  17.655   4.568  1.00 39.98           N  
ATOM   1777  CA  ILE C 160      10.328  16.471   5.233  1.00 39.76           C  
ATOM   1778  C   ILE C 160       9.581  16.267   6.558  1.00 39.61           C  
ATOM   1779  O   ILE C 160       9.268  17.217   7.267  1.00 41.57           O  
ATOM   1780  CB  ILE C 160      11.863  16.563   5.422  1.00 40.87           C  
ATOM   1781  CG1 ILE C 160      12.457  15.230   5.925  1.00 40.81           C  
ATOM   1782  CG2 ILE C 160      12.276  17.732   6.323  1.00 41.71           C  
ATOM   1783  CD1 ILE C 160      13.975  15.165   5.819  1.00 41.49           C  
ATOM   1784  H   ILE C 160       9.700  18.498   5.118  1.00 39.98           H  
ATOM   1785  HA  ILE C 160      10.111  15.615   4.592  1.00 39.76           H  
ATOM   1786  HB  ILE C 160      12.295  16.750   4.434  1.00 40.87           H  
ATOM   1787 HG12 ILE C 160      12.168  15.049   6.967  1.00 40.81           H  
ATOM   1788 HG13 ILE C 160      12.051  14.407   5.330  1.00 40.81           H  
ATOM   1789 HG21 ILE C 160      11.838  18.676   5.986  1.00 41.71           H  
ATOM   1790 HG22 ILE C 160      11.963  17.565   7.357  1.00 41.71           H  
ATOM   1791 HG23 ILE C 160      13.361  17.871   6.315  1.00 41.71           H  
ATOM   1792 HD11 ILE C 160      14.304  15.349   4.791  1.00 41.49           H  
ATOM   1793 HD12 ILE C 160      14.459  15.895   6.473  1.00 41.49           H  
ATOM   1794 HD13 ILE C 160      14.329  14.172   6.114  1.00 41.49           H  
ATOM   1795  N   GLY C 161       9.311  15.008   6.883  1.00 38.20           N  
ATOM   1796  CA  GLY C 161       8.644  14.655   8.120  1.00 38.64           C  
ATOM   1797  C   GLY C 161       9.571  14.844   9.331  1.00 39.34           C  
ATOM   1798  O   GLY C 161      10.663  14.296   9.385  1.00 39.53           O  
ATOM   1799  H   GLY C 161       9.536  14.271   6.230  1.00 38.20           H  
ATOM   1800  HA2 GLY C 161       7.733  15.246   8.210  1.00 38.64           H  
ATOM   1801  HA3 GLY C 161       8.364  13.600   8.061  1.00 38.64           H  
ATOM   1802  N   ARG C 162       9.108  15.618  10.304  1.00 40.75           N  
ATOM   1803  CA  ARG C 162       9.868  15.987  11.496  1.00 42.34           C  
ATOM   1804  C   ARG C 162       9.497  15.144  12.735  1.00 41.84           C  
ATOM   1805  O   ARG C 162      10.381  14.619  13.404  1.00 40.96           O  
ATOM   1806  CB  ARG C 162       9.695  17.476  11.847  1.00 44.86           C  
ATOM   1807  CG  ARG C 162      10.732  18.412  11.214  1.00 45.79           C  
ATOM   1808  CD  ARG C 162      12.126  18.312  11.829  1.00 48.11           C  
ATOM   1809  NE  ARG C 162      12.943  17.259  11.206  1.00 48.16           N  
ATOM   1810  CZ  ARG C 162      13.616  17.360  10.061  1.00 48.92           C  
ATOM   1811  NH1 ARG C 162      13.578  18.484   9.348  1.00 49.48           N  
ATOM   1812  NH2 ARG C 162      14.336  16.339   9.628  1.00 48.43           N1+
ATOM   1813  H   ARG C 162       8.164  15.973  10.243  1.00 40.75           H  
ATOM   1814  HA  ARG C 162      10.920  15.763  11.300  1.00 42.34           H  
ATOM   1815  HB2 ARG C 162       8.699  17.814  11.534  1.00 44.86           H  
ATOM   1816  HB3 ARG C 162       9.732  17.622  12.935  1.00 44.86           H  
ATOM   1817  HG2 ARG C 162      10.377  19.435  11.391  1.00 45.79           H  
ATOM   1818  HG3 ARG C 162      10.767  18.254  10.131  1.00 45.79           H  
ATOM   1819  HD2 ARG C 162      12.062  18.068  12.894  1.00 48.11           H  
ATOM   1820  HD3 ARG C 162      12.677  19.254  11.763  1.00 48.11           H  
ATOM   1821  HE  ARG C 162      13.006  16.391  11.720  1.00 48.16           H  
ATOM   1822 HH11 ARG C 162      13.030  19.269   9.672  1.00 49.48           H  
ATOM   1823 HH12 ARG C 162      14.097  18.553   8.484  1.00 49.48           H  
ATOM   1824 HH21 ARG C 162      14.375  15.485  10.166  1.00 48.43           H  
ATOM   1825 HH22 ARG C 162      14.847  16.413   8.760  1.00 48.43           H  
ATOM   1826  N   GLN C 163       8.222  15.128  13.108  1.00 42.27           N  
ATOM   1827  CA  GLN C 163       7.760  14.655  14.426  1.00 43.55           C  
ATOM   1828  C   GLN C 163       6.370  13.999  14.239  1.00 44.19           C  
ATOM   1829  O   GLN C 163       5.679  14.253  13.245  1.00 44.70           O  
ATOM   1830  CB  GLN C 163       7.707  15.847  15.396  1.00 44.19           C  
ATOM   1831  CG  GLN C 163       8.052  15.512  16.855  1.00 44.68           C  
ATOM   1832  CD  GLN C 163       8.403  16.777  17.635  1.00 45.95           C  
ATOM   1833  OE1 GLN C 163       8.689  17.820  17.058  1.00 48.21           O  
ATOM   1834  NE2 GLN C 163       8.402  16.662  18.953  1.00 46.09           N  
ATOM   1835  H   GLN C 163       7.513  15.460  12.470  1.00 42.27           H  
ATOM   1836  HA  GLN C 163       8.463  13.893  14.781  1.00 43.55           H  
ATOM   1837  HB2 GLN C 163       8.411  16.609  15.038  1.00 44.19           H  
ATOM   1838  HB3 GLN C 163       6.717  16.321  15.369  1.00 44.19           H  
ATOM   1839  HG2 GLN C 163       8.927  14.853  16.901  1.00 44.68           H  
ATOM   1840  HG3 GLN C 163       7.213  14.998  17.336  1.00 44.68           H  
ATOM   1841 HE21 GLN C 163       8.160  15.781  19.384  1.00 46.09           H  
ATOM   1842 HE22 GLN C 163       8.645  17.455  19.530  1.00 46.09           H  
ATOM   1843  N   ARG C 164       6.000  13.127  15.170  1.00 43.94           N  
ATOM   1844  CA  ARG C 164       4.723  12.409  15.142  1.00 44.63           C  
ATOM   1845  C   ARG C 164       3.674  13.134  16.007  1.00 46.68           C  
ATOM   1846  O   ARG C 164       4.012  13.821  16.977  1.00 47.78           O  
ATOM   1847  CB  ARG C 164       4.871  11.000  15.737  1.00 43.52           C  
ATOM   1848  CG  ARG C 164       5.556  10.003  14.805  1.00 41.79           C  
ATOM   1849  CD  ARG C 164       5.524   8.585  15.379  1.00 42.21           C  
ATOM   1850  NE  ARG C 164       6.608   8.349  16.343  1.00 42.99           N  
ATOM   1851  CZ  ARG C 164       6.603   8.559  17.659  1.00 43.90           C  
ATOM   1852  NH1 ARG C 164       5.528   9.054  18.261  1.00 43.36           N  
ATOM   1853  NH2 ARG C 164       7.682   8.274  18.377  1.00 44.87           N1+
ATOM   1854  H   ARG C 164       6.616  12.934  15.948  1.00 43.94           H  
ATOM   1855  HA  ARG C 164       4.357  12.355  14.113  1.00 44.63           H  
ATOM   1856  HB2 ARG C 164       5.433  11.074  16.674  1.00 43.52           H  
ATOM   1857  HB3 ARG C 164       3.881  10.603  15.993  1.00 43.52           H  
ATOM   1858  HG2 ARG C 164       6.590  10.311  14.618  1.00 41.79           H  
ATOM   1859  HG3 ARG C 164       5.033  10.006  13.842  1.00 41.79           H  
ATOM   1860  HD2 ARG C 164       5.680   7.868  14.565  1.00 42.21           H  
ATOM   1861  HD3 ARG C 164       4.564   8.336  15.837  1.00 42.21           H  
ATOM   1862  HE  ARG C 164       7.450   7.971  15.932  1.00 42.99           H  
ATOM   1863 HH11 ARG C 164       5.536   9.212  19.258  1.00 43.36           H  
ATOM   1864 HH12 ARG C 164       4.703   9.274  17.721  1.00 43.36           H  
ATOM   1865 HH21 ARG C 164       8.504   7.899  17.926  1.00 44.87           H  
ATOM   1866 HH22 ARG C 164       7.681   8.432  19.374  1.00 44.87           H  
ATOM   1867  N   PHE C 165       2.407  12.845  15.745  1.00 48.02           N  
ATOM   1868  CA  PHE C 165       1.318  13.328  16.581  1.00 50.03           C  
ATOM   1869  C   PHE C 165       0.076  12.406  16.628  1.00 51.15           C  
ATOM   1870  O   PHE C 165      -0.147  11.571  15.747  1.00 50.66           O  
ATOM   1871  CB  PHE C 165       0.920  14.765  16.214  1.00 50.70           C  
ATOM   1872  CG  PHE C 165       0.311  14.979  14.847  1.00 50.47           C  
ATOM   1873  CD1 PHE C 165      -1.024  14.674  14.603  1.00 50.75           C  
ATOM   1874  CD2 PHE C 165       1.052  15.562  13.833  1.00 50.07           C  
ATOM   1875  CE1 PHE C 165      -1.598  14.926  13.369  1.00 50.30           C  
ATOM   1876  CE2 PHE C 165       0.479  15.817  12.595  1.00 49.63           C  
ATOM   1877  CZ  PHE C 165      -0.846  15.497  12.362  1.00 49.18           C  
ATOM   1878  H   PHE C 165       2.178  12.284  14.937  1.00 48.02           H  
ATOM   1879  HA  PHE C 165       1.708  13.343  17.605  1.00 50.03           H  
ATOM   1880  HB2 PHE C 165       0.201  15.136  16.948  1.00 50.70           H  
ATOM   1881  HB3 PHE C 165       1.796  15.419  16.311  1.00 50.70           H  
ATOM   1882  HD1 PHE C 165      -1.622  14.234  15.387  1.00 50.75           H  
ATOM   1883  HD2 PHE C 165       2.086  15.821  14.007  1.00 50.07           H  
ATOM   1884  HE1 PHE C 165      -2.634  14.675  13.194  1.00 50.30           H  
ATOM   1885  HE2 PHE C 165       1.070  16.266  11.811  1.00 49.63           H  
ATOM   1886  HZ  PHE C 165      -1.290  15.693  11.398  1.00 49.18           H  
ATOM   1887  N   LYS C 166      -0.755  12.676  17.631  1.00 53.55           N  
ATOM   1888  CA  LYS C 166      -2.133  12.209  17.741  1.00 55.28           C  
ATOM   1889  C   LYS C 166      -3.002  13.479  17.574  1.00 57.17           C  
ATOM   1890  O   LYS C 166      -2.613  14.583  17.979  1.00 57.99           O  
ATOM   1891  CB  LYS C 166      -2.413  11.571  19.103  1.00 56.63           C  
ATOM   1892  CG  LYS C 166      -3.681  10.708  19.106  1.00 59.00           C  
ATOM   1893  CD  LYS C 166      -4.042  10.218  20.512  1.00 61.48           C  
ATOM   1894  CE  LYS C 166      -5.253  10.916  21.123  1.00 62.52           C  
ATOM   1895  NZ  LYS C 166      -5.063  12.369  21.204  1.00 64.64           N1+
ATOM   1896  H   LYS C 166      -0.439  13.318  18.344  1.00 53.55           H  
ATOM   1897  HA  LYS C 166      -2.339  11.504  16.936  1.00 55.28           H  
ATOM   1898  HB2 LYS C 166      -1.569  10.938  19.392  1.00 56.63           H  
ATOM   1899  HB3 LYS C 166      -2.494  12.345  19.871  1.00 56.63           H  
ATOM   1900  HG2 LYS C 166      -4.529  11.236  18.664  1.00 59.00           H  
ATOM   1901  HG3 LYS C 166      -3.500   9.838  18.465  1.00 59.00           H  
ATOM   1902  HD2 LYS C 166      -3.182  10.303  21.188  1.00 61.48           H  
ATOM   1903  HD3 LYS C 166      -4.278   9.148  20.454  1.00 61.48           H  
ATOM   1904  HE2 LYS C 166      -5.423  10.561  22.144  1.00 62.52           H  
ATOM   1905  HE3 LYS C 166      -6.159  10.745  20.534  1.00 62.52           H  
ATOM   1906  HZ1 LYS C 166      -4.153  12.632  21.643  1.00 64.64           H  
ATOM   1907  HZ2 LYS C 166      -5.148  12.840  20.282  1.00 64.64           H  
ATOM   1908  HZ3 LYS C 166      -5.780  12.805  21.788  1.00 64.64           H  
ATOM   1909  N   VAL C 167      -4.193  13.298  17.011  1.00 57.94           N  
ATOM   1910  CA  VAL C 167      -5.172  14.377  16.871  1.00 59.19           C  
ATOM   1911  C   VAL C 167      -5.889  14.530  18.247  1.00 60.27           C  
ATOM   1912  O   VAL C 167      -6.047  13.584  19.003  1.00 59.91           O  
ATOM   1913  CB  VAL C 167      -6.152  14.062  15.713  1.00 59.59           C  
ATOM   1914  CG1 VAL C 167      -7.313  15.051  15.605  1.00 59.99           C  
ATOM   1915  CG2 VAL C 167      -5.413  14.040  14.367  1.00 57.23           C  
ATOM   1916  H   VAL C 167      -4.436  12.382  16.663  1.00 57.94           H  
ATOM   1917  HA  VAL C 167      -4.632  15.310  16.662  1.00 59.19           H  
ATOM   1918  HB  VAL C 167      -6.587  13.068  15.878  1.00 59.59           H  
ATOM   1919 HG11 VAL C 167      -7.988  14.963  16.460  1.00 59.99           H  
ATOM   1920 HG12 VAL C 167      -6.951  16.082  15.542  1.00 59.99           H  
ATOM   1921 HG13 VAL C 167      -7.915  14.849  14.712  1.00 59.99           H  
ATOM   1922 HG21 VAL C 167      -5.010  15.029  14.125  1.00 57.23           H  
ATOM   1923 HG22 VAL C 167      -4.582  13.329  14.371  1.00 57.23           H  
ATOM   1924 HG23 VAL C 167      -6.090  13.745  13.558  1.00 57.23           H  
ATOM   1925  N   LEU C 168      -6.371  15.739  18.496  1.00 62.89           N  
ATOM   1926  CA  LEU C 168      -7.345  16.038  19.554  1.00 66.63           C  
ATOM   1927  C   LEU C 168      -8.665  16.566  18.936  1.00 70.00           C  
ATOM   1928  O   LEU C 168      -9.748  16.276  19.440  1.00 72.14           O  
ATOM   1929  CB  LEU C 168      -6.799  17.071  20.548  1.00 67.02           C  
ATOM   1930  CG  LEU C 168      -5.622  16.559  21.396  1.00 65.34           C  
ATOM   1931  CD1 LEU C 168      -4.852  17.736  21.997  1.00 65.80           C  
ATOM   1932  CD2 LEU C 168      -6.103  15.638  22.517  1.00 65.89           C  
ATOM   1933  H   LEU C 168      -6.091  16.515  17.913  1.00 62.89           H  
ATOM   1934  HA  LEU C 168      -7.603  15.107  20.071  1.00 66.63           H  
ATOM   1935  HB2 LEU C 168      -6.485  17.958  19.993  1.00 67.02           H  
ATOM   1936  HB3 LEU C 168      -7.607  17.410  21.211  1.00 67.02           H  
ATOM   1937  HG  LEU C 168      -4.927  15.999  20.760  1.00 65.34           H  
ATOM   1938 HD11 LEU C 168      -4.417  18.359  21.208  1.00 65.80           H  
ATOM   1939 HD12 LEU C 168      -5.504  18.368  22.609  1.00 65.80           H  
ATOM   1940 HD13 LEU C 168      -4.030  17.381  22.626  1.00 65.80           H  
ATOM   1941 HD21 LEU C 168      -6.743  16.176  23.225  1.00 65.89           H  
ATOM   1942 HD22 LEU C 168      -6.677  14.795  22.125  1.00 65.89           H  
ATOM   1943 HD23 LEU C 168      -5.253  15.231  23.075  1.00 65.89           H  
ATOM   1944  N   GLU C 169      -8.548  17.434  17.927  1.00 71.73           N  
ATOM   1945  CA  GLU C 169      -9.684  18.083  17.256  1.00 74.85           C  
ATOM   1946  C   GLU C 169      -9.177  18.435  15.833  1.00 74.52           C  
ATOM   1947  O   GLU C 169      -7.987  18.689  15.642  1.00 73.13           O  
ATOM   1948  CB  GLU C 169     -10.071  19.375  17.986  1.00 79.52           C  
ATOM   1949  CG  GLU C 169     -11.498  19.855  17.735  1.00 83.52           C  
ATOM   1950  CD  GLU C 169     -11.672  21.339  17.999  1.00 88.27           C  
ATOM   1951  OE1 GLU C 169     -10.666  22.040  18.254  1.00 92.12           O  
ATOM   1952  OE2 GLU C 169     -12.818  21.824  17.844  1.00 87.80           O1-
ATOM   1953  H   GLU C 169      -7.629  17.678  17.587  1.00 71.73           H  
ATOM   1954  HA  GLU C 169     -10.518  17.375  17.207  1.00 74.85           H  
ATOM   1955  HB2 GLU C 169      -9.937  19.258  19.070  1.00 79.52           H  
ATOM   1956  HB3 GLU C 169      -9.374  20.157  17.672  1.00 79.52           H  
ATOM   1957  HG2 GLU C 169     -12.195  19.291  18.365  1.00 83.52           H  
ATOM   1958  HG3 GLU C 169     -11.789  19.685  16.694  1.00 83.52           H  
ATOM   1959  N   LEU C 170     -10.101  18.494  14.877  1.00 76.32           N  
ATOM   1960  CA  LEU C 170      -9.841  18.861  13.482  1.00 76.62           C  
ATOM   1961  C   LEU C 170     -10.962  19.825  13.075  1.00 79.30           C  
ATOM   1962  O   LEU C 170     -12.143  19.518  13.251  1.00 79.75           O  
ATOM   1963  CB  LEU C 170      -9.862  17.625  12.569  1.00 74.25           C  
ATOM   1964  CG  LEU C 170      -8.453  17.093  12.248  1.00 71.69           C  
ATOM   1965  CD1 LEU C 170      -8.535  15.663  11.712  1.00 70.99           C  
ATOM   1966  CD2 LEU C 170      -7.747  17.980  11.220  1.00 71.32           C  
ATOM   1967  H   LEU C 170     -11.060  18.292  15.120  1.00 76.32           H  
ATOM   1968  HA  LEU C 170      -8.884  19.381  13.431  1.00 76.62           H  
ATOM   1969  HB2 LEU C 170     -10.453  16.832  13.045  1.00 74.25           H  
ATOM   1970  HB3 LEU C 170     -10.370  17.855  11.623  1.00 74.25           H  
ATOM   1971  HG  LEU C 170      -7.854  17.074  13.167  1.00 71.69           H  
ATOM   1972 HD11 LEU C 170      -9.020  15.000  12.435  1.00 70.99           H  
ATOM   1973 HD12 LEU C 170      -9.104  15.619  10.777  1.00 70.99           H  
ATOM   1974 HD13 LEU C 170      -7.533  15.269  11.520  1.00 70.99           H  
ATOM   1975 HD21 LEU C 170      -8.291  17.999  10.269  1.00 71.32           H  
ATOM   1976 HD22 LEU C 170      -7.653  19.010  11.571  1.00 71.32           H  
ATOM   1977 HD23 LEU C 170      -6.738  17.608  11.020  1.00 71.32           H  
ATOM   1978  N   ARG C 171     -10.583  21.008  12.589  1.00 82.29           N  
ATOM   1979  CA  ARG C 171     -11.520  22.079  12.288  1.00 85.78           C  
ATOM   1980  C   ARG C 171     -11.197  22.645  10.884  1.00 84.79           C  
ATOM   1981  O   ARG C 171     -10.035  22.927  10.553  1.00 82.13           O  
ATOM   1982  CB  ARG C 171     -11.458  23.224  13.319  1.00 89.49           C  
ATOM   1983  CG  ARG C 171     -11.299  22.780  14.785  1.00 90.29           C  
ATOM   1984  CD  ARG C 171      -9.837  22.824  15.238  1.00 89.23           C  
ATOM   1985  NE  ARG C 171      -9.407  24.214  15.470  1.00 90.49           N  
ATOM   1986  CZ  ARG C 171      -9.692  24.968  16.530  1.00 93.25           C  
ATOM   1987  NH1 ARG C 171      -9.421  26.267  16.516  1.00 94.55           N  
ATOM   1988  NH2 ARG C 171     -10.244  24.426  17.610  1.00 94.21           N1+
ATOM   1989  H   ARG C 171      -9.598  21.174  12.436  1.00 82.29           H  
ATOM   1990  HA  ARG C 171     -12.537  21.670  12.285  1.00 85.78           H  
ATOM   1991  HB2 ARG C 171     -10.656  23.924  13.058  1.00 89.49           H  
ATOM   1992  HB3 ARG C 171     -12.387  23.801  13.225  1.00 89.49           H  
ATOM   1993  HG2 ARG C 171     -11.714  21.779  14.933  1.00 90.29           H  
ATOM   1994  HG3 ARG C 171     -11.887  23.456  15.417  1.00 90.29           H  
ATOM   1995  HD2 ARG C 171      -9.178  22.416  14.468  1.00 89.23           H  
ATOM   1996  HD3 ARG C 171      -9.635  22.227  16.125  1.00 89.23           H  
ATOM   1997  HE  ARG C 171      -8.983  24.663  14.670  1.00 90.49           H  
ATOM   1998 HH11 ARG C 171      -9.634  26.837  17.322  1.00 94.55           H  
ATOM   1999 HH12 ARG C 171      -9.001  26.687  15.699  1.00 94.55           H  
ATOM   2000 HH21 ARG C 171     -10.450  23.438  17.630  1.00 94.21           H  
ATOM   2001 HH22 ARG C 171     -10.458  25.003  18.411  1.00 94.21           H  
ATOM   2002  N   THR C 172     -12.250  22.812  10.077  1.00 85.89           N  
ATOM   2003  CA  THR C 172     -12.230  23.490   8.781  1.00 83.41           C  
ATOM   2004  C   THR C 172     -12.479  24.952   9.069  1.00 82.40           C  
ATOM   2005  O   THR C 172     -13.478  25.636   9.341  1.00 79.60           O  
ATOM   2006  CB  THR C 172     -13.343  22.961   7.855  1.00 82.37           C  
ATOM   2007  OG1 THR C 172     -14.470  22.539   8.638  1.00 85.67           O  
ATOM   2008  CG2 THR C 172     -12.870  21.765   7.040  1.00 79.63           C  
ATOM   2009  H   THR C 172     -13.136  22.449  10.366  1.00 85.89           H  
ATOM   2010  HA  THR C 172     -11.243  23.398   8.319  1.00 83.41           H  
ATOM   2011  HB  THR C 172     -13.681  23.748   7.169  1.00 82.37           H  
ATOM   2012 HG21 THR C 172     -12.051  22.046   6.373  1.00 79.63           H  
ATOM   2013 HG22 THR C 172     -12.534  20.951   7.692  1.00 79.63           H  
ATOM   2014 HG23 THR C 172     -13.689  21.365   6.433  1.00 79.63           H  
ATOM   2015  HG1 THR C 172     -15.217  22.407   8.025  1.00 85.67           H  
ATOM   2016  N   GLN C 173     -11.335  25.877   9.290  1.00  0.00           N  
ATOM   2017  CA  GLN C 173     -11.504  27.192   9.926  1.00  0.00           C  
ATOM   2018  C   GLN C 173     -11.873  28.306   8.930  1.00  0.00           C  
ATOM   2019  O   GLN C 173     -12.333  29.391   9.292  1.00  0.00           O  
ATOM   2020  CB  GLN C 173     -10.236  27.589  10.690  1.00  0.00           C  
ATOM   2021  CG  GLN C 173     -10.000  26.663  11.884  1.00  0.00           C  
ATOM   2022  CD  GLN C 173      -8.851  27.028  12.802  1.00  0.00           C  
ATOM   2023  NE2 GLN C 173      -8.013  27.879  12.503  1.00  0.00           N  
ATOM   2024  OE1 GLN C 173      -8.763  26.309  13.924  1.00  0.00           O  
ATOM   2025  H   GLN C 173     -10.415  25.595   8.984  1.00  0.00           H  
ATOM   2026  HA  GLN C 173     -12.336  27.133  10.638  1.00  0.00           H  
ATOM   2027  HB2 GLN C 173      -9.369  27.563  10.017  1.00  0.00           H  
ATOM   2028  HB3 GLN C 173     -10.326  28.624  11.044  1.00  0.00           H  
ATOM   2029  HG2 GLN C 173     -10.903  26.629  12.505  1.00  0.00           H  
ATOM   2030  HG3 GLN C 173      -9.800  25.647  11.526  1.00  0.00           H  
ATOM   2031 HE21 GLN C 173      -8.111  28.406  11.647  1.00  0.00           H  
ATOM   2032 HE22 GLN C 173      -7.228  28.050  13.115  1.00  0.00           H  
ATOM   2033  N   SER C 174     -11.549  28.060   7.613  1.00  0.00           N  
ATOM   2034  CA  SER C 174     -11.768  29.070   6.580  1.00  0.00           C  
ATOM   2035  C   SER C 174     -11.755  28.347   5.229  1.00  0.00           C  
ATOM   2036  O   SER C 174     -10.747  27.812   4.775  1.00  0.00           O  
ATOM   2037  CB  SER C 174     -10.706  30.179   6.592  1.00  0.00           C  
ATOM   2038  OG  SER C 174      -9.372  29.666   6.527  1.00  0.00           O  
ATOM   2039  H   SER C 174     -11.176  27.161   7.347  1.00  0.00           H  
ATOM   2040  HA  SER C 174     -12.751  29.525   6.746  1.00  0.00           H  
ATOM   2041  HB2 SER C 174     -10.846  30.865   5.750  1.00  0.00           H  
ATOM   2042  HB3 SER C 174     -10.776  30.763   7.515  1.00  0.00           H  
ATOM   2043  HG  SER C 174      -9.276  29.272   5.637  1.00  0.00           H  
ATOM   2044  N   ASP C 175     -12.995  28.210   4.644  1.00  0.00           N  
ATOM   2045  CA  ASP C 175     -13.287  27.730   3.288  1.00  0.00           C  
ATOM   2046  C   ASP C 175     -13.018  26.209   3.136  1.00  0.00           C  
ATOM   2047  O   ASP C 175     -13.904  25.424   2.789  1.00  0.00           O  
ATOM   2048  CB  ASP C 175     -12.569  28.519   2.204  1.00  0.00           C  
ATOM   2049  CG  ASP C 175     -12.914  29.980   2.181  1.00  0.00           C  
ATOM   2050  OD1 ASP C 175     -12.204  30.773   1.564  1.00  0.00           O  
ATOM   2051  OD2 ASP C 175     -14.016  30.372   2.886  1.00  0.00           O1-
ATOM   2052  H   ASP C 175     -13.808  28.506   5.166  1.00  0.00           H  
ATOM   2053  HA  ASP C 175     -14.372  27.850   3.170  1.00  0.00           H  
ATOM   2054  HB2 ASP C 175     -12.817  28.105   1.219  1.00  0.00           H  
ATOM   2055  HB3 ASP C 175     -11.482  28.442   2.309  1.00  0.00           H  
ATOM   2056  N   GLY C 176     -11.673  25.832   3.300  1.00 81.37           N  
ATOM   2057  CA  GLY C 176     -11.149  24.493   3.282  1.00 81.86           C  
ATOM   2058  C   GLY C 176      -9.778  24.327   3.956  1.00 79.69           C  
ATOM   2059  O   GLY C 176      -9.180  23.243   3.878  1.00 76.97           O  
ATOM   2060  H   GLY C 176     -11.171  26.693   3.371  1.00 81.37           H  
ATOM   2061  HA2 GLY C 176     -11.864  23.828   3.777  1.00 81.86           H  
ATOM   2062  HA3 GLY C 176     -11.056  24.193   2.234  1.00 81.86           H  
ATOM   2063  N   ILE C 177      -9.324  25.365   4.655  1.00 79.35           N  
ATOM   2064  CA  ILE C 177      -8.083  25.333   5.421  1.00 77.96           C  
ATOM   2065  C   ILE C 177      -8.427  24.531   6.694  1.00 77.58           C  
ATOM   2066  O   ILE C 177      -9.185  24.953   7.572  1.00 78.92           O  
ATOM   2067  CB  ILE C 177      -7.556  26.736   5.789  1.00 78.33           C  
ATOM   2068  CG1 ILE C 177      -7.246  27.607   4.553  1.00 78.61           C  
ATOM   2069  CG2 ILE C 177      -6.326  26.647   6.705  1.00 75.97           C  
ATOM   2070  CD1 ILE C 177      -6.135  27.087   3.653  1.00 75.79           C  
ATOM   2071  H   ILE C 177      -9.854  26.225   4.659  1.00 79.35           H  
ATOM   2072  HA  ILE C 177      -7.333  24.791   4.833  1.00 77.96           H  
ATOM   2073  HB  ILE C 177      -8.337  27.254   6.360  1.00 78.33           H  
ATOM   2074 HG12 ILE C 177      -8.152  27.733   3.950  1.00 78.61           H  
ATOM   2075 HG13 ILE C 177      -6.968  28.613   4.893  1.00 78.61           H  
ATOM   2076 HG21 ILE C 177      -6.593  26.232   7.681  1.00 75.97           H  
ATOM   2077 HG22 ILE C 177      -5.547  26.007   6.277  1.00 75.97           H  
ATOM   2078 HG23 ILE C 177      -5.897  27.639   6.882  1.00 75.97           H  
ATOM   2079 HD11 ILE C 177      -5.192  26.969   4.194  1.00 75.79           H  
ATOM   2080 HD12 ILE C 177      -6.400  26.129   3.196  1.00 75.79           H  
ATOM   2081 HD13 ILE C 177      -5.959  27.803   2.846  1.00 75.79           H  
ATOM   2082  N   GLN C 178      -7.881  23.318   6.715  1.00 75.03           N  
ATOM   2083  CA  GLN C 178      -8.073  22.345   7.773  1.00 74.21           C  
ATOM   2084  C   GLN C 178      -6.932  22.623   8.767  1.00 73.63           C  
ATOM   2085  O   GLN C 178      -5.768  22.731   8.380  1.00 73.50           O  
ATOM   2086  CB  GLN C 178      -8.007  20.928   7.199  1.00 72.70           C  
ATOM   2087  CG  GLN C 178      -9.278  20.590   6.419  1.00 72.79           C  
ATOM   2088  CD  GLN C 178      -8.999  19.673   5.248  1.00 71.35           C  
ATOM   2089  OE1 GLN C 178      -8.840  18.459   5.402  1.00 68.71           O  
ATOM   2090  NE2 GLN C 178      -8.981  20.251   4.053  1.00 72.21           N  
ATOM   2091  H   GLN C 178      -7.247  23.056   5.973  1.00 75.03           H  
ATOM   2092  HA  GLN C 178      -9.040  22.517   8.252  1.00 74.21           H  
ATOM   2093  HB2 GLN C 178      -7.130  20.828   6.548  1.00 72.70           H  
ATOM   2094  HB3 GLN C 178      -7.878  20.199   8.009  1.00 72.70           H  
ATOM   2095  HG2 GLN C 178      -9.767  21.496   6.045  1.00 72.79           H  
ATOM   2096  HG3 GLN C 178     -10.005  20.098   7.075  1.00 72.79           H  
ATOM   2097 HE21 GLN C 178      -8.831  19.694   3.224  1.00 72.21           H  
ATOM   2098 HE22 GLN C 178      -9.116  21.249   3.973  1.00 72.21           H  
ATOM   2099  N   GLN C 179      -7.306  22.841  10.019  1.00 73.48           N  
ATOM   2100  CA  GLN C 179      -6.345  22.964  11.100  1.00 72.38           C  
ATOM   2101  C   GLN C 179      -6.704  21.927  12.164  1.00 72.24           C  
ATOM   2102  O   GLN C 179      -7.877  21.636  12.424  1.00 73.48           O  
ATOM   2103  CB  GLN C 179      -6.282  24.366  11.708  1.00 74.04           C  
ATOM   2104  CG  GLN C 179      -5.935  25.434  10.671  1.00 75.61           C  
ATOM   2105  CD  GLN C 179      -5.345  26.695  11.274  1.00 77.25           C  
ATOM   2106  OE1 GLN C 179      -5.277  26.896  12.490  1.00 76.73           O  
ATOM   2107  NE2 GLN C 179      -4.918  27.580  10.380  1.00 78.93           N  
ATOM   2108  H   GLN C 179      -8.289  22.945  10.230  1.00 73.48           H  
ATOM   2109  HA  GLN C 179      -5.357  22.699  10.714  1.00 72.38           H  
ATOM   2110  HB2 GLN C 179      -7.240  24.615  12.179  1.00 74.04           H  
ATOM   2111  HB3 GLN C 179      -5.540  24.363  12.516  1.00 74.04           H  
ATOM   2112  HG2 GLN C 179      -6.836  25.713  10.111  1.00 75.61           H  
ATOM   2113  HG3 GLN C 179      -5.207  25.049   9.950  1.00 75.61           H  
ATOM   2114 HE21 GLN C 179      -4.992  27.377   9.393  1.00 78.93           H  
ATOM   2115 HE22 GLN C 179      -4.520  28.456  10.687  1.00 78.93           H  
ATOM   2116  N   ALA C 180      -5.653  21.384  12.785  1.00 69.71           N  
ATOM   2117  CA  ALA C 180      -5.770  20.394  13.832  1.00 67.60           C  
ATOM   2118  C   ALA C 180      -5.375  21.028  15.178  1.00 67.17           C  
ATOM   2119  O   ALA C 180      -4.518  21.923  15.260  1.00 62.89           O  
ATOM   2120  CB  ALA C 180      -4.901  19.185  13.526  1.00 64.59           C  
ATOM   2121  H   ALA C 180      -4.725  21.691  12.531  1.00 69.71           H  
ATOM   2122  HA  ALA C 180      -6.810  20.069  13.892  1.00 67.60           H  
ATOM   2123  HB1 ALA C 180      -5.216  18.703  12.595  1.00 64.59           H  
ATOM   2124  HB2 ALA C 180      -3.854  19.476  13.394  1.00 64.59           H  
ATOM   2125  HB3 ALA C 180      -4.954  18.444  14.330  1.00 64.59           H  
ATOM   2126  N   LYS C 181      -6.016  20.511  16.233  1.00 68.79           N  
ATOM   2127  CA  LYS C 181      -5.589  20.665  17.621  1.00 69.23           C  
ATOM   2128  C   LYS C 181      -4.837  19.343  17.864  1.00 67.80           C  
ATOM   2129  O   LYS C 181      -5.406  18.249  17.787  1.00 67.87           O  
ATOM   2130  CB  LYS C 181      -6.806  20.818  18.533  1.00 70.75           C  
ATOM   2131  CG  LYS C 181      -6.578  20.896  20.045  1.00 71.21           C  
ATOM   2132  CD  LYS C 181      -6.169  22.258  20.608  1.00 74.39           C  
ATOM   2133  CE  LYS C 181      -4.681  22.501  20.463  1.00 74.63           C  
ATOM   2134  NZ  LYS C 181      -4.247  23.622  21.318  1.00 77.04           N1+
ATOM   2135  H   LYS C 181      -6.841  19.951  16.068  1.00 68.79           H  
ATOM   2136  HA  LYS C 181      -4.917  21.522  17.698  1.00 69.23           H  
ATOM   2137  HB2 LYS C 181      -7.408  21.675  18.206  1.00 70.75           H  
ATOM   2138  HB3 LYS C 181      -7.425  19.932  18.381  1.00 70.75           H  
ATOM   2139  HG2 LYS C 181      -7.535  20.636  20.519  1.00 71.21           H  
ATOM   2140  HG3 LYS C 181      -5.868  20.129  20.367  1.00 71.21           H  
ATOM   2141  HD2 LYS C 181      -6.431  22.269  21.675  1.00 74.39           H  
ATOM   2142  HD3 LYS C 181      -6.743  23.064  20.136  1.00 74.39           H  
ATOM   2143  HE2 LYS C 181      -4.434  22.774  19.441  1.00 74.63           H  
ATOM   2144  HE3 LYS C 181      -4.105  21.626  20.776  1.00 74.63           H  
ATOM   2145  HZ1 LYS C 181      -4.465  24.540  20.919  1.00 77.04           H  
ATOM   2146  HZ2 LYS C 181      -4.613  23.572  22.274  1.00 77.04           H  
ATOM   2147  HZ3 LYS C 181      -3.208  23.571  21.425  1.00 77.04           H  
ATOM   2148  N   VAL C 182      -3.535  19.471  18.089  1.00 66.05           N  
ATOM   2149  CA  VAL C 182      -2.562  18.405  17.898  1.00 62.63           C  
ATOM   2150  C   VAL C 182      -1.912  18.041  19.247  1.00 62.43           C  
ATOM   2151  O   VAL C 182      -1.449  18.913  19.981  1.00 64.30           O  
ATOM   2152  CB  VAL C 182      -1.464  18.898  16.918  1.00 60.90           C  
ATOM   2153  CG1 VAL C 182      -0.382  17.852  16.714  1.00 59.24           C  
ATOM   2154  CG2 VAL C 182      -2.054  19.235  15.552  1.00 59.85           C  
ATOM   2155  H   VAL C 182      -3.181  20.352  18.436  1.00 66.05           H  
ATOM   2156  HA  VAL C 182      -3.064  17.521  17.487  1.00 62.63           H  
ATOM   2157  HB  VAL C 182      -0.987  19.803  17.317  1.00 60.90           H  
ATOM   2158 HG11 VAL C 182       0.182  17.668  17.630  1.00 59.24           H  
ATOM   2159 HG12 VAL C 182      -0.852  16.922  16.396  1.00 59.24           H  
ATOM   2160 HG13 VAL C 182       0.335  18.157  15.946  1.00 59.24           H  
ATOM   2161 HG21 VAL C 182      -2.622  18.388  15.155  1.00 59.85           H  
ATOM   2162 HG22 VAL C 182      -2.710  20.104  15.613  1.00 59.85           H  
ATOM   2163 HG23 VAL C 182      -1.267  19.471  14.832  1.00 59.85           H  
ATOM   2164  N   GLN C 183      -1.679  16.739  19.422  1.00 61.80           N  
ATOM   2165  CA  GLN C 183      -0.955  16.216  20.594  1.00 61.97           C  
ATOM   2166  C   GLN C 183       0.330  15.617  19.985  1.00 59.54           C  
ATOM   2167  O   GLN C 183       0.286  14.583  19.308  1.00 57.96           O  
ATOM   2168  CB  GLN C 183      -1.777  15.135  21.291  1.00  0.00           C  
ATOM   2169  CG  GLN C 183      -1.041  14.466  22.453  1.00  0.00           C  
ATOM   2170  CD  GLN C 183      -1.833  13.292  22.998  1.00  0.00           C  
ATOM   2171  OE1 GLN C 183      -2.949  12.985  22.581  1.00  0.00           O  
ATOM   2172  NE2 GLN C 183      -1.225  12.621  23.980  1.00  0.00           N  
ATOM   2173  H   GLN C 183      -1.826  15.998  18.731  1.00 61.80           H  
ATOM   2174  HA  GLN C 183      -0.719  17.019  21.294  1.00 61.97           H  
ATOM   2175  HB2 GLN C 183      -2.711  15.572  21.661  1.00  0.00           H  
ATOM   2176  HB3 GLN C 183      -2.076  14.374  20.565  1.00  0.00           H  
ATOM   2177  HG2 GLN C 183      -0.065  14.086  22.132  1.00  0.00           H  
ATOM   2178  HG3 GLN C 183      -0.875  15.187  23.261  1.00  0.00           H  
ATOM   2179 HE21 GLN C 183      -1.679  11.827  24.405  1.00  0.00           H  
ATOM   2180 HE22 GLN C 183      -0.311  12.913  24.302  1.00  0.00           H  
ATOM   2181  N   ILE C 184       1.443  16.334  20.134  1.00 58.01           N  
ATOM   2182  CA  ILE C 184       2.741  15.928  19.553  1.00 56.48           C  
ATOM   2183  C   ILE C 184       3.216  14.719  20.406  1.00 56.73           C  
ATOM   2184  O   ILE C 184       2.951  14.715  21.617  1.00 58.02           O  
ATOM   2185  CB  ILE C 184       3.772  17.073  19.616  1.00 56.08           C  
ATOM   2186  CG1 ILE C 184       3.260  18.426  19.075  1.00 55.84           C  
ATOM   2187  CG2 ILE C 184       5.068  16.683  18.906  1.00 54.28           C  
ATOM   2188  CD1 ILE C 184       3.067  18.476  17.569  1.00 54.38           C  
ATOM   2189  H   ILE C 184       1.417  17.178  20.688  1.00 58.01           H  
ATOM   2190  HA  ILE C 184       2.566  15.601  18.525  1.00 56.48           H  
ATOM   2191  HB  ILE C 184       4.012  17.236  20.673  1.00 56.08           H  
ATOM   2192 HG12 ILE C 184       2.321  18.705  19.564  1.00 55.84           H  
ATOM   2193 HG13 ILE C 184       3.975  19.209  19.354  1.00 55.84           H  
ATOM   2194 HG21 ILE C 184       5.522  15.806  19.368  1.00 54.28           H  
ATOM   2195 HG22 ILE C 184       4.900  16.443  17.851  1.00 54.28           H  
ATOM   2196 HG23 ILE C 184       5.789  17.503  18.961  1.00 54.28           H  
ATOM   2197 HD11 ILE C 184       4.025  18.499  17.042  1.00 54.38           H  
ATOM   2198 HD12 ILE C 184       2.497  17.620  17.202  1.00 54.38           H  
ATOM   2199 HD13 ILE C 184       2.524  19.387  17.304  1.00 54.38           H  
ATOM   2200  N   LEU C 185       3.762  13.675  19.785  1.00 54.51           N  
ATOM   2201  CA  LEU C 185       4.167  12.472  20.519  1.00 52.85           C  
ATOM   2202  C   LEU C 185       5.682  12.155  20.410  1.00 53.02           C  
ATOM   2203  O   LEU C 185       6.217  12.114  19.301  1.00 52.75           O  
ATOM   2204  CB  LEU C 185       3.430  11.232  19.978  1.00 50.05           C  
ATOM   2205  CG  LEU C 185       1.909  11.192  20.201  1.00 49.66           C  
ATOM   2206  CD1 LEU C 185       1.354   9.928  19.538  1.00 48.66           C  
ATOM   2207  CD2 LEU C 185       1.529  11.207  21.681  1.00 50.23           C  
ATOM   2208  H   LEU C 185       3.841  13.677  18.778  1.00 54.51           H  
ATOM   2209  HA  LEU C 185       3.904  12.613  21.566  1.00 52.85           H  
ATOM   2210  HB2 LEU C 185       3.623  11.152  18.899  1.00 50.05           H  
ATOM   2211  HB3 LEU C 185       3.870  10.333  20.432  1.00 50.05           H  
ATOM   2212  HG  LEU C 185       1.447  12.059  19.719  1.00 49.66           H  
ATOM   2213 HD11 LEU C 185       1.517   9.952  18.456  1.00 48.66           H  
ATOM   2214 HD12 LEU C 185       1.835   9.026  19.933  1.00 48.66           H  
ATOM   2215 HD13 LEU C 185       0.280   9.831  19.714  1.00 48.66           H  
ATOM   2216 HD21 LEU C 185       2.028  10.401  22.229  1.00 50.23           H  
ATOM   2217 HD22 LEU C 185       1.797  12.157  22.149  1.00 50.23           H  
ATOM   2218 HD23 LEU C 185       0.448  11.081  21.804  1.00 50.23           H  
ATOM   2219  N   PRO C 186       6.320  11.809  21.542  1.00 54.12           N  
ATOM   2220  CA  PRO C 186       7.767  11.572  21.588  1.00 54.06           C  
ATOM   2221  C   PRO C 186       8.190  10.197  21.012  1.00 52.37           C  
ATOM   2222  O   PRO C 186       7.369   9.334  20.675  1.00 52.85           O  
ATOM   2223  CB  PRO C 186       8.104  11.607  23.085  1.00 55.97           C  
ATOM   2224  CG  PRO C 186       6.829  11.087  23.738  1.00 55.70           C  
ATOM   2225  CD  PRO C 186       5.730  11.684  22.876  1.00 55.32           C  
ATOM   2226  HA  PRO C 186       8.291  12.347  21.020  1.00 54.06           H  
ATOM   2227  HB2 PRO C 186       8.977  11.011  23.366  1.00 55.97           H  
ATOM   2228  HB3 PRO C 186       8.282  12.634  23.415  1.00 55.97           H  
ATOM   2229  HG2 PRO C 186       6.740  11.375  24.789  1.00 55.70           H  
ATOM   2230  HG3 PRO C 186       6.801   9.993  23.681  1.00 55.70           H  
ATOM   2231  HD2 PRO C 186       5.456  12.687  23.218  1.00 55.32           H  
ATOM   2232  HD3 PRO C 186       4.839  11.051  22.849  1.00 55.32           H  
ATOM   2233  N   GLU C 187       9.509  10.030  20.890  1.00 56.26           N  
ATOM   2234  CA  GLU C 187      10.175   8.755  20.586  1.00 53.63           C  
ATOM   2235  C   GLU C 187      10.898   8.307  21.874  1.00 52.58           C  
ATOM   2236  O   GLU C 187      11.749   9.034  22.407  1.00 53.47           O  
ATOM   2237  CB  GLU C 187      11.183   8.931  19.440  1.00 54.46           C  
ATOM   2238  CG  GLU C 187      11.817   7.620  18.963  1.00 52.99           C  
ATOM   2239  CD  GLU C 187      10.962   6.718  18.108  1.00 52.62           C  
ATOM   2240  OE1 GLU C 187       9.850   7.137  17.707  1.00 52.91           O  
ATOM   2241  OE2 GLU C 187      11.419   5.593  17.801  1.00 51.88           O1-
ATOM   2242  H   GLU C 187      10.128  10.818  21.016  1.00 56.26           H  
ATOM   2243  HA  GLU C 187       9.425   8.011  20.321  1.00 53.63           H  
ATOM   2244  HB2 GLU C 187      10.692   9.433  18.596  1.00 54.46           H  
ATOM   2245  HB3 GLU C 187      11.988   9.603  19.763  1.00 54.46           H  
ATOM   2246  HG2 GLU C 187      12.196   7.043  19.813  1.00 52.99           H  
ATOM   2247  HG3 GLU C 187      12.685   7.879  18.346  1.00 52.99           H  
ATOM   2248  N   CYS C 188      10.568   7.101  22.323  1.00 49.90           N  
ATOM   2249  CA  CYS C 188      11.119   6.555  23.564  1.00 47.99           C  
ATOM   2250  C   CYS C 188      12.263   5.607  23.149  1.00 45.61           C  
ATOM   2251  O   CYS C 188      12.038   4.561  22.551  1.00 43.75           O  
ATOM   2252  CB  CYS C 188      10.049   5.800  24.359  1.00 48.73           C  
ATOM   2253  SG  CYS C 188      10.576   5.426  26.069  1.00 52.47           S  
ATOM   2254  H   CYS C 188       9.967   6.518  21.758  1.00 49.90           H  
ATOM   2255  HA  CYS C 188      11.514   7.383  24.166  1.00 47.99           H  
ATOM   2256  HB2 CYS C 188       9.776   4.858  23.873  1.00 48.73           H  
ATOM   2257  HB3 CYS C 188       9.138   6.404  24.428  1.00 48.73           H  
ATOM   2258  HG  CYS C 188      11.653   4.683  25.761  1.00 52.47           H  
ATOM   2259  N   VAL C 189      13.491   6.018  23.457  1.00 45.60           N  
ATOM   2260  CA  VAL C 189      14.712   5.263  23.171  1.00 44.46           C  
ATOM   2261  C   VAL C 189      15.275   4.736  24.512  1.00 43.90           C  
ATOM   2262  O   VAL C 189      14.909   5.229  25.595  1.00 45.02           O  
ATOM   2263  CB  VAL C 189      15.759   6.075  22.380  1.00 45.39           C  
ATOM   2264  CG1 VAL C 189      15.256   6.392  20.969  1.00 45.03           C  
ATOM   2265  CG2 VAL C 189      16.185   7.367  23.083  1.00 47.69           C  
ATOM   2266  H   VAL C 189      13.600   6.874  23.983  1.00 45.60           H  
ATOM   2267  HA  VAL C 189      14.442   4.376  22.582  1.00 44.46           H  
ATOM   2268  HB  VAL C 189      16.660   5.456  22.271  1.00 45.39           H  
ATOM   2269 HG11 VAL C 189      14.955   5.478  20.445  1.00 45.03           H  
ATOM   2270 HG12 VAL C 189      14.399   7.072  20.991  1.00 45.03           H  
ATOM   2271 HG13 VAL C 189      16.046   6.868  20.378  1.00 45.03           H  
ATOM   2272 HG21 VAL C 189      15.354   8.074  23.173  1.00 47.69           H  
ATOM   2273 HG22 VAL C 189      16.573   7.165  24.086  1.00 47.69           H  
ATOM   2274 HG23 VAL C 189      16.981   7.865  22.518  1.00 47.69           H  
ATOM   2275  N   LEU C 190      16.155   3.739  24.424  1.00 41.75           N  
ATOM   2276  CA  LEU C 190      16.771   3.069  25.573  1.00 41.03           C  
ATOM   2277  C   LEU C 190      18.213   2.668  25.172  1.00 40.60           C  
ATOM   2278  O   LEU C 190      18.491   2.500  23.989  1.00 40.48           O  
ATOM   2279  CB  LEU C 190      16.003   1.782  25.941  1.00 39.70           C  
ATOM   2280  CG  LEU C 190      14.584   1.989  26.504  1.00 39.65           C  
ATOM   2281  CD1 LEU C 190      13.871   0.638  26.616  1.00 38.58           C  
ATOM   2282  CD2 LEU C 190      14.604   2.670  27.873  1.00 41.10           C  
ATOM   2283  H   LEU C 190      16.427   3.396  23.513  1.00 41.75           H  
ATOM   2284  HA  LEU C 190      16.804   3.775  26.407  1.00 41.03           H  
ATOM   2285  HB2 LEU C 190      15.942   1.149  25.047  1.00 39.70           H  
ATOM   2286  HB3 LEU C 190      16.584   1.196  26.665  1.00 39.70           H  
ATOM   2287  HG  LEU C 190      14.000   2.607  25.813  1.00 39.65           H  
ATOM   2288 HD11 LEU C 190      13.800   0.154  25.636  1.00 38.58           H  
ATOM   2289 HD12 LEU C 190      14.404  -0.039  27.292  1.00 38.58           H  
ATOM   2290 HD13 LEU C 190      12.852   0.766  26.997  1.00 38.58           H  
ATOM   2291 HD21 LEU C 190      15.184   2.088  28.597  1.00 41.10           H  
ATOM   2292 HD22 LEU C 190      15.038   3.672  27.821  1.00 41.10           H  
ATOM   2293 HD23 LEU C 190      13.587   2.777  28.266  1.00 41.10           H  
ATOM   2294  N   PRO C 191      19.096   2.459  26.173  1.00 40.56           N  
ATOM   2295  CA  PRO C 191      20.401   1.830  25.934  1.00 40.54           C  
ATOM   2296  C   PRO C 191      20.250   0.284  25.803  1.00 39.79           C  
ATOM   2297  O   PRO C 191      19.145  -0.241  25.637  1.00 39.75           O  
ATOM   2298  CB  PRO C 191      21.211   2.240  27.166  1.00 40.89           C  
ATOM   2299  CG  PRO C 191      20.162   2.248  28.272  1.00 40.75           C  
ATOM   2300  CD  PRO C 191      18.932   2.811  27.578  1.00 41.01           C  
ATOM   2301  HA  PRO C 191      20.846   2.203  25.005  1.00 40.54           H  
ATOM   2302  HB2 PRO C 191      22.053   1.586  27.402  1.00 40.89           H  
ATOM   2303  HB3 PRO C 191      21.602   3.256  27.030  1.00 40.89           H  
ATOM   2304  HG2 PRO C 191      20.462   2.839  29.142  1.00 40.75           H  
ATOM   2305  HG3 PRO C 191      19.962   1.223  28.608  1.00 40.75           H  
ATOM   2306  HD2 PRO C 191      18.901   3.904  27.647  1.00 41.01           H  
ATOM   2307  HD3 PRO C 191      18.005   2.406  27.989  1.00 41.01           H  
ATOM   2308  N   SER C 192      21.382  -0.417  25.807  1.00 39.93           N  
ATOM   2309  CA  SER C 192      21.387  -1.875  25.738  1.00 39.92           C  
ATOM   2310  C   SER C 192      20.905  -2.475  27.078  1.00 39.79           C  
ATOM   2311  O   SER C 192      21.141  -1.918  28.157  1.00 40.48           O  
ATOM   2312  CB  SER C 192      22.784  -2.429  25.416  1.00 41.05           C  
ATOM   2313  OG  SER C 192      23.785  -1.761  26.186  1.00 42.31           O  
ATOM   2314  H   SER C 192      22.272   0.059  25.846  1.00 39.93           H  
ATOM   2315  HA  SER C 192      20.686  -2.187  24.954  1.00 39.92           H  
ATOM   2316  HB2 SER C 192      23.023  -2.255  24.362  1.00 41.05           H  
ATOM   2317  HB3 SER C 192      22.843  -3.505  25.611  1.00 41.05           H  
ATOM   2318  HG  SER C 192      24.516  -2.395  26.360  1.00 42.31           H  
ATOM   2319  N   THR C 193      20.273  -3.640  26.994  1.00 39.22           N  
ATOM   2320  CA  THR C 193      19.750  -4.344  28.178  1.00 39.46           C  
ATOM   2321  C   THR C 193      20.852  -4.630  29.213  1.00 39.60           C  
ATOM   2322  O   THR C 193      20.617  -4.627  30.422  1.00 40.67           O  
ATOM   2323  CB  THR C 193      19.085  -5.682  27.793  1.00 39.48           C  
ATOM   2324  OG1 THR C 193      19.881  -6.350  26.799  1.00 39.94           O  
ATOM   2325  CG2 THR C 193      17.676  -5.455  27.257  1.00 39.91           C  
ATOM   2326  H   THR C 193      20.046  -4.023  26.087  1.00 39.22           H  
ATOM   2327  HA  THR C 193      19.033  -3.672  28.669  1.00 39.46           H  
ATOM   2328  HB  THR C 193      19.025  -6.347  28.662  1.00 39.48           H  
ATOM   2329 HG21 THR C 193      17.044  -4.957  27.999  1.00 39.91           H  
ATOM   2330 HG22 THR C 193      17.696  -4.846  26.348  1.00 39.91           H  
ATOM   2331 HG23 THR C 193      17.209  -6.411  26.996  1.00 39.91           H  
ATOM   2332  HG1 THR C 193      19.299  -6.942  26.284  1.00 39.94           H  
ATOM   2333  N   MET C 194      22.061  -4.866  28.710  1.00 38.38           N  
ATOM   2334  CA  MET C 194      23.201  -5.242  29.536  1.00 37.90           C  
ATOM   2335  C   MET C 194      23.950  -4.005  30.085  1.00 38.38           C  
ATOM   2336  O   MET C 194      25.018  -4.150  30.664  1.00 38.88           O  
ATOM   2337  CB  MET C 194      24.172  -6.141  28.766  1.00 37.93           C  
ATOM   2338  CG  MET C 194      23.584  -7.475  28.317  1.00 37.18           C  
ATOM   2339  SD  MET C 194      23.297  -8.634  29.697  1.00 37.61           S  
ATOM   2340  CE  MET C 194      21.494  -8.520  29.810  1.00 36.58           C  
ATOM   2341  H   MET C 194      22.219  -4.725  27.723  1.00 38.38           H  
ATOM   2342  HA  MET C 194      22.827  -5.763  30.426  1.00 37.90           H  
ATOM   2343  HB2 MET C 194      25.076  -6.326  29.360  1.00 37.93           H  
ATOM   2344  HB3 MET C 194      24.509  -5.605  27.869  1.00 37.93           H  
ATOM   2345  HG2 MET C 194      24.308  -7.952  27.652  1.00 37.18           H  
ATOM   2346  HG3 MET C 194      22.669  -7.336  27.733  1.00 37.18           H  
ATOM   2347  HE1 MET C 194      21.185  -7.519  30.111  1.00 36.58           H  
ATOM   2348  HE2 MET C 194      21.044  -8.770  28.848  1.00 36.58           H  
ATOM   2349  HE3 MET C 194      21.137  -9.233  30.559  1.00 36.58           H  
ATOM   2350  N   SER C 195      23.318  -2.841  30.033  1.00 38.76           N  
ATOM   2351  CA  SER C 195      23.795  -1.624  30.699  1.00 39.82           C  
ATOM   2352  C   SER C 195      23.090  -1.426  32.059  1.00 40.18           C  
ATOM   2353  O   SER C 195      23.564  -0.697  32.911  1.00 41.31           O  
ATOM   2354  CB  SER C 195      23.615  -0.364  29.843  1.00 40.06           C  
ATOM   2355  OG  SER C 195      22.244  -0.043  29.609  1.00 40.02           O  
ATOM   2356  H   SER C 195      22.434  -2.789  29.548  1.00 38.76           H  
ATOM   2357  HA  SER C 195      24.859  -1.759  30.915  1.00 39.82           H  
ATOM   2358  HB2 SER C 195      24.107  -0.477  28.872  1.00 40.06           H  
ATOM   2359  HB3 SER C 195      24.057   0.502  30.346  1.00 40.06           H  
ATOM   2360  HG  SER C 195      21.875  -0.716  28.997  1.00 40.02           H  
ATOM   2361  N   ALA C 196      21.917  -2.030  32.209  1.00 40.10           N  
ATOM   2362  CA  ALA C 196      21.058  -1.835  33.380  1.00 41.26           C  
ATOM   2363  C   ALA C 196      21.405  -2.854  34.486  1.00 42.11           C  
ATOM   2364  O   ALA C 196      21.441  -2.515  35.672  1.00 43.47           O  
ATOM   2365  CB  ALA C 196      19.592  -1.977  32.991  1.00 40.75           C  
ATOM   2366  H   ALA C 196      21.607  -2.669  31.491  1.00 40.10           H  
ATOM   2367  HA  ALA C 196      21.236  -0.832  33.784  1.00 41.26           H  
ATOM   2368  HB1 ALA C 196      19.320  -1.239  32.229  1.00 40.75           H  
ATOM   2369  HB2 ALA C 196      19.379  -2.971  32.581  1.00 40.75           H  
ATOM   2370  HB3 ALA C 196      18.942  -1.832  33.860  1.00 40.75           H  
ATOM   2371  N   VAL C 197      21.624  -4.095  34.077  1.00 41.23           N  
ATOM   2372  CA  VAL C 197      21.913  -5.207  34.993  1.00 40.66           C  
ATOM   2373  C   VAL C 197      23.451  -5.368  34.936  1.00 41.03           C  
ATOM   2374  O   VAL C 197      23.995  -6.326  34.369  1.00 41.15           O  
ATOM   2375  CB  VAL C 197      21.073  -6.461  34.666  1.00 39.57           C  
ATOM   2376  CG1 VAL C 197      21.250  -7.020  33.251  1.00 39.11           C  
ATOM   2377  CG2 VAL C 197      21.305  -7.568  35.699  1.00 40.22           C  
ATOM   2378  H   VAL C 197      21.709  -4.273  33.087  1.00 41.23           H  
ATOM   2379  HA  VAL C 197      21.663  -4.894  36.016  1.00 40.66           H  
ATOM   2380  HB  VAL C 197      20.018  -6.163  34.749  1.00 39.57           H  
ATOM   2381 HG11 VAL C 197      21.047  -6.261  32.493  1.00 39.11           H  
ATOM   2382 HG12 VAL C 197      22.253  -7.418  33.079  1.00 39.11           H  
ATOM   2383 HG13 VAL C 197      20.545  -7.842  33.079  1.00 39.11           H  
ATOM   2384 HG21 VAL C 197      22.323  -7.966  35.649  1.00 40.22           H  
ATOM   2385 HG22 VAL C 197      21.134  -7.196  36.715  1.00 40.22           H  
ATOM   2386 HG23 VAL C 197      20.614  -8.402  35.532  1.00 40.22           H  
ATOM   2387  N   GLN C 198      24.127  -4.331  35.446  1.00 41.12           N  
ATOM   2388  CA  GLN C 198      25.538  -4.100  35.173  1.00 41.81           C  
ATOM   2389  C   GLN C 198      26.183  -3.284  36.305  1.00 42.57           C  
ATOM   2390  O   GLN C 198      25.515  -2.545  37.020  1.00 43.33           O  
ATOM   2391  CB  GLN C 198      25.627  -3.328  33.847  1.00 43.10           C  
ATOM   2392  CG  GLN C 198      26.989  -3.342  33.174  1.00 44.12           C  
ATOM   2393  CD  GLN C 198      27.476  -4.749  32.991  1.00 44.55           C  
ATOM   2394  NE2 GLN C 198      27.071  -5.435  32.039  1.00 45.04           N  
ATOM   2395  OE1 GLN C 198      28.313  -5.224  33.915  1.00 43.98           O  
ATOM   2396  H   GLN C 198      23.620  -3.656  36.001  1.00 41.12           H  
ATOM   2397  HA  GLN C 198      26.023  -5.079  35.116  1.00 41.81           H  
ATOM   2398  HB2 GLN C 198      24.893  -3.740  33.145  1.00 43.10           H  
ATOM   2399  HB3 GLN C 198      25.331  -2.288  34.016  1.00 43.10           H  
ATOM   2400  HG2 GLN C 198      27.728  -2.786  33.750  1.00 44.12           H  
ATOM   2401  HG3 GLN C 198      26.922  -2.857  32.194  1.00 44.12           H  
ATOM   2402 HE21 GLN C 198      26.438  -5.034  31.362  1.00 45.04           H  
ATOM   2403 HE22 GLN C 198      27.375  -6.393  31.942  1.00 45.04           H  
ATOM   2404  N   LEU C 199      27.494  -3.433  36.431  1.00 42.83           N  
ATOM   2405  CA  LEU C 199      28.295  -2.621  37.348  1.00 44.47           C  
ATOM   2406  C   LEU C 199      28.779  -1.350  36.593  1.00 45.41           C  
ATOM   2407  O   LEU C 199      28.855  -1.308  35.370  1.00 45.15           O  
ATOM   2408  CB  LEU C 199      29.515  -3.389  37.883  1.00 44.28           C  
ATOM   2409  CG  LEU C 199      29.214  -4.343  39.056  1.00 44.23           C  
ATOM   2410  CD1 LEU C 199      28.260  -5.477  38.685  1.00 43.23           C  
ATOM   2411  CD2 LEU C 199      30.527  -4.930  39.583  1.00 43.77           C  
ATOM   2412  H   LEU C 199      27.968  -4.130  35.874  1.00 42.83           H  
ATOM   2413  HA  LEU C 199      27.664  -2.290  38.182  1.00 44.47           H  
ATOM   2414  HB2 LEU C 199      29.991  -3.946  37.068  1.00 44.28           H  
ATOM   2415  HB3 LEU C 199      30.268  -2.669  38.229  1.00 44.28           H  
ATOM   2416  HG  LEU C 199      28.758  -3.764  39.869  1.00 44.23           H  
ATOM   2417 HD11 LEU C 199      27.252  -5.101  38.491  1.00 43.23           H  
ATOM   2418 HD12 LEU C 199      28.607  -6.016  37.797  1.00 43.23           H  
ATOM   2419 HD13 LEU C 199      28.176  -6.199  39.506  1.00 43.23           H  
ATOM   2420 HD21 LEU C 199      31.032  -5.527  38.816  1.00 43.77           H  
ATOM   2421 HD22 LEU C 199      31.212  -4.135  39.899  1.00 43.77           H  
ATOM   2422 HD23 LEU C 199      30.346  -5.574  40.450  1.00 43.77           H  
ATOM   2423  N   GLU C 200      29.147  -0.347  37.382  1.00 47.30           N  
ATOM   2424  CA  GLU C 200      29.601   0.955  36.903  1.00 48.89           C  
ATOM   2425  C   GLU C 200      30.934   0.770  36.143  1.00 48.44           C  
ATOM   2426  O   GLU C 200      31.226   1.437  35.157  1.00 48.59           O  
ATOM   2427  CB  GLU C 200      29.837   1.965  38.042  1.00 52.33           C  
ATOM   2428  CG  GLU C 200      28.651   2.168  38.988  1.00 55.70           C  
ATOM   2429  CD  GLU C 200      28.522   1.108  40.065  1.00 58.09           C  
ATOM   2430  OE1 GLU C 200      29.058  -0.008  39.869  1.00 57.94           O  
ATOM   2431  OE2 GLU C 200      27.864   1.387  41.095  1.00 60.49           O1-
ATOM   2432  H   GLU C 200      29.039  -0.446  38.382  1.00 47.30           H  
ATOM   2433  HA  GLU C 200      28.852   1.329  36.195  1.00 48.89           H  
ATOM   2434  HB2 GLU C 200      30.720   1.677  38.627  1.00 52.33           H  
ATOM   2435  HB3 GLU C 200      30.085   2.933  37.586  1.00 52.33           H  
ATOM   2436  HG2 GLU C 200      27.713   2.220  38.424  1.00 55.70           H  
ATOM   2437  HG3 GLU C 200      28.778   3.132  39.497  1.00 55.70           H  
ATOM   2438  N   SER C 201      31.761  -0.118  36.687  1.00 48.05           N  
ATOM   2439  CA  SER C 201      33.093  -0.383  36.162  1.00 48.32           C  
ATOM   2440  C   SER C 201      33.011  -1.191  34.847  1.00 47.61           C  
ATOM   2441  O   SER C 201      33.900  -1.097  33.982  1.00 48.35           O  
ATOM   2442  CB  SER C 201      33.934  -1.142  37.194  1.00 48.18           C  
ATOM   2443  OG  SER C 201      33.202  -2.256  37.704  1.00 47.75           O  
ATOM   2444  H   SER C 201      31.458  -0.641  37.496  1.00 48.05           H  
ATOM   2445  HA  SER C 201      33.569   0.574  35.920  1.00 48.32           H  
ATOM   2446  HB2 SER C 201      34.167  -0.484  38.038  1.00 48.18           H  
ATOM   2447  HB3 SER C 201      34.870  -1.509  36.760  1.00 48.18           H  
ATOM   2448  HG  SER C 201      33.684  -2.593  38.483  1.00 47.75           H  
ATOM   2449  N   LEU C 202      31.985  -2.045  34.756  1.00 45.59           N  
ATOM   2450  CA  LEU C 202      31.791  -3.001  33.668  1.00 44.22           C  
ATOM   2451  C   LEU C 202      30.809  -2.475  32.589  1.00 43.98           C  
ATOM   2452  O   LEU C 202      30.676  -3.070  31.529  1.00 43.95           O  
ATOM   2453  CB  LEU C 202      31.314  -4.354  34.200  1.00 42.75           C  
ATOM   2454  CG  LEU C 202      32.292  -5.066  35.156  1.00 42.40           C  
ATOM   2455  CD1 LEU C 202      31.667  -6.375  35.648  1.00 41.06           C  
ATOM   2456  CD2 LEU C 202      33.645  -5.354  34.507  1.00 42.98           C  
ATOM   2457  H   LEU C 202      31.274  -2.026  35.473  1.00 45.59           H  
ATOM   2458  HA  LEU C 202      32.746  -3.117  33.143  1.00 44.22           H  
ATOM   2459  HB2 LEU C 202      30.370  -4.195  34.733  1.00 42.75           H  
ATOM   2460  HB3 LEU C 202      31.088  -5.019  33.357  1.00 42.75           H  
ATOM   2461  HG  LEU C 202      32.461  -4.431  36.034  1.00 42.40           H  
ATOM   2462 HD11 LEU C 202      30.705  -6.190  36.137  1.00 41.06           H  
ATOM   2463 HD12 LEU C 202      31.496  -7.070  34.818  1.00 41.06           H  
ATOM   2464 HD13 LEU C 202      32.321  -6.869  36.375  1.00 41.06           H  
ATOM   2465 HD21 LEU C 202      33.527  -5.926  33.581  1.00 42.98           H  
ATOM   2466 HD22 LEU C 202      34.181  -4.429  34.273  1.00 42.98           H  
ATOM   2467 HD23 LEU C 202      34.284  -5.933  35.182  1.00 42.98           H  
ATOM   2468  N   ASN C 203      30.188  -1.335  32.851  1.00 44.70           N  
ATOM   2469  CA  ASN C 203      29.347  -0.646  31.849  1.00 46.04           C  
ATOM   2470  C   ASN C 203      30.211  -0.120  30.674  1.00 48.56           C  
ATOM   2471  O   ASN C 203      29.699   0.167  29.583  1.00 48.54           O  
ATOM   2472  CB  ASN C 203      28.536   0.501  32.452  1.00 45.93           C  
ATOM   2473  CG  ASN C 203      27.061   0.232  32.260  1.00 44.46           C  
ATOM   2474  ND2 ASN C 203      26.305   0.217  33.226  1.00 44.63           N  
ATOM   2475  OD1 ASN C 203      26.641   0.022  31.020  1.00 43.51           O  
ATOM   2476  H   ASN C 203      30.226  -0.956  33.786  1.00 44.70           H  
ATOM   2477  HA  ASN C 203      28.704  -1.422  31.416  1.00 46.04           H  
ATOM   2478  HB2 ASN C 203      28.749   1.459  31.962  1.00 45.93           H  
ATOM   2479  HB3 ASN C 203      28.752   0.639  33.517  1.00 45.93           H  
ATOM   2480 HD21 ASN C 203      25.320   0.039  33.094  1.00 44.63           H  
ATOM   2481 HD22 ASN C 203      26.668   0.383  34.154  1.00 44.63           H  
ATOM   2482  N   LYS C 204      31.528  -0.131  30.888  1.00 51.46           N  
ATOM   2483  CA  LYS C 204      32.478   0.195  29.832  1.00 53.44           C  
ATOM   2484  C   LYS C 204      32.475  -0.933  28.763  1.00 53.11           C  
ATOM   2485  O   LYS C 204      32.900  -0.735  27.630  1.00 54.68           O  
ATOM   2486  CB  LYS C 204      33.906   0.320  30.380  1.00 55.05           C  
ATOM   2487  CG  LYS C 204      34.083   1.510  31.329  1.00 57.29           C  
ATOM   2488  CD  LYS C 204      35.554   1.800  31.658  1.00 59.28           C  
ATOM   2489  CE  LYS C 204      36.119   1.094  32.886  1.00 59.00           C  
ATOM   2490  NZ  LYS C 204      36.062  -0.373  32.759  1.00 59.51           N1+
ATOM   2491  H   LYS C 204      31.864  -0.449  31.786  1.00 51.46           H  
ATOM   2492  HA  LYS C 204      32.153   1.119  29.341  1.00 53.44           H  
ATOM   2493  HB2 LYS C 204      34.181  -0.611  30.887  1.00 55.05           H  
ATOM   2494  HB3 LYS C 204      34.599   0.429  29.536  1.00 55.05           H  
ATOM   2495  HG2 LYS C 204      33.671   2.400  30.836  1.00 57.29           H  
ATOM   2496  HG3 LYS C 204      33.506   1.365  32.250  1.00 57.29           H  
ATOM   2497  HD2 LYS C 204      35.645   2.878  31.846  1.00 59.28           H  
ATOM   2498  HD3 LYS C 204      36.186   1.593  30.786  1.00 59.28           H  
ATOM   2499  HE2 LYS C 204      35.575   1.360  33.797  1.00 59.00           H  
ATOM   2500  HE3 LYS C 204      37.174   1.355  33.017  1.00 59.00           H  
ATOM   2501  HZ1 LYS C 204      35.115  -0.725  33.022  1.00 59.51           H  
ATOM   2502  HZ2 LYS C 204      36.281  -0.719  31.818  1.00 59.51           H  
ATOM   2503  HZ3 LYS C 204      36.699  -0.834  33.418  1.00 59.51           H  
ATOM   2504  N   CYS C 205      32.020  -2.116  29.157  1.00 51.92           N  
ATOM   2505  CA  CYS C 205      32.046  -3.322  28.333  1.00 52.37           C  
ATOM   2506  C   CYS C 205      30.811  -3.416  27.399  1.00 52.35           C  
ATOM   2507  O   CYS C 205      30.623  -4.444  26.734  1.00 52.41           O  
ATOM   2508  CB  CYS C 205      32.167  -4.616  29.150  1.00 51.67           C  
ATOM   2509  SG  CYS C 205      33.671  -4.643  30.192  1.00 53.26           S  
ATOM   2510  H   CYS C 205      31.584  -2.202  30.064  1.00 51.92           H  
ATOM   2511  HA  CYS C 205      32.913  -3.236  27.666  1.00 52.37           H  
ATOM   2512  HB2 CYS C 205      32.213  -5.489  28.492  1.00 51.67           H  
ATOM   2513  HB3 CYS C 205      31.294  -4.754  29.795  1.00 51.67           H  
ATOM   2514  HG  CYS C 205      33.371  -5.780  30.841  1.00 53.26           H  
ATOM   2515  N   GLN C 206      30.148  -2.276  27.201  1.00 52.52           N  
ATOM   2516  CA  GLN C 206      29.096  -2.133  26.203  1.00 51.95           C  
ATOM   2517  C   GLN C 206      29.671  -1.571  24.872  1.00 52.76           C  
ATOM   2518  O   GLN C 206      28.978  -1.555  23.856  1.00 53.41           O  
ATOM   2519  CB  GLN C 206      27.971  -1.221  26.712  1.00 51.71           C  
ATOM   2520  CG  GLN C 206      27.299  -1.734  27.987  1.00 52.27           C  
ATOM   2521  CD  GLN C 206      26.733  -3.121  27.788  1.00 52.60           C  
ATOM   2522  OE1 GLN C 206      25.886  -3.366  26.922  1.00 53.24           O  
ATOM   2523  NE2 GLN C 206      27.241  -4.070  28.585  1.00 51.12           N  
ATOM   2524  H   GLN C 206      30.432  -1.446  27.701  1.00 52.52           H  
ATOM   2525  HA  GLN C 206      28.701  -3.125  25.958  1.00 51.95           H  
ATOM   2526  HB2 GLN C 206      28.364  -0.214  26.902  1.00 51.71           H  
ATOM   2527  HB3 GLN C 206      27.214  -1.111  25.924  1.00 51.71           H  
ATOM   2528  HG2 GLN C 206      26.470  -1.072  28.261  1.00 52.27           H  
ATOM   2529  HG3 GLN C 206      28.002  -1.725  28.825  1.00 52.27           H  
ATOM   2530 HE21 GLN C 206      27.932  -3.829  29.281  1.00 51.12           H  
ATOM   2531 HE22 GLN C 206      26.934  -5.028  28.489  1.00 51.12           H  
ATOM   2532  N   ILE C 207      30.846  -0.952  24.957  1.00 54.22           N  
ATOM   2533  CA  ILE C 207      31.531  -0.301  23.831  1.00 55.20           C  
ATOM   2534  C   ILE C 207      32.488  -1.330  23.163  1.00 55.90           C  
ATOM   2535  O   ILE C 207      33.140  -2.124  23.836  1.00 55.39           O  
ATOM   2536  CB  ILE C 207      32.317   0.950  24.323  1.00 55.84           C  
ATOM   2537  CG1 ILE C 207      31.373   1.942  25.047  1.00 55.83           C  
ATOM   2538  CG2 ILE C 207      33.049   1.647  23.167  1.00 56.36           C  
ATOM   2539  CD1 ILE C 207      32.095   3.104  25.718  1.00 57.55           C  
ATOM   2540  H   ILE C 207      31.292  -0.857  25.858  1.00 54.22           H  
ATOM   2541  HA  ILE C 207      30.772   0.004  23.100  1.00 55.20           H  
ATOM   2542  HB  ILE C 207      33.078   0.618  25.043  1.00 55.84           H  
ATOM   2543 HG12 ILE C 207      30.633   2.337  24.339  1.00 55.83           H  
ATOM   2544 HG13 ILE C 207      30.811   1.422  25.830  1.00 55.83           H  
ATOM   2545 HG21 ILE C 207      33.790   0.988  22.706  1.00 56.36           H  
ATOM   2546 HG22 ILE C 207      32.345   1.969  22.392  1.00 56.36           H  
ATOM   2547 HG23 ILE C 207      33.601   2.526  23.511  1.00 56.36           H  
ATOM   2548 HD11 ILE C 207      32.887   2.744  26.382  1.00 57.55           H  
ATOM   2549 HD12 ILE C 207      32.535   3.787  24.986  1.00 57.55           H  
ATOM   2550 HD13 ILE C 207      31.388   3.685  26.320  1.00 57.55           H  
ATOM   2551  N   PHE C 208      32.572  -1.241  21.835  1.00 57.75           N  
ATOM   2552  CA  PHE C 208      33.473  -2.024  20.986  1.00 60.35           C  
ATOM   2553  C   PHE C 208      33.928  -1.134  19.808  1.00 62.51           C  
ATOM   2554  O   PHE C 208      33.200  -0.223  19.410  1.00 60.94           O  
ATOM   2555  CB  PHE C 208      32.779  -3.244  20.358  1.00 61.17           C  
ATOM   2556  CG  PHE C 208      32.591  -4.419  21.283  1.00 62.23           C  
ATOM   2557  CD1 PHE C 208      33.678  -5.217  21.663  1.00 63.33           C  
ATOM   2558  CD2 PHE C 208      31.316  -4.778  21.711  1.00 62.56           C  
ATOM   2559  CE1 PHE C 208      33.495  -6.339  22.469  1.00 63.14           C  
ATOM   2560  CE2 PHE C 208      31.125  -5.903  22.511  1.00 63.00           C  
ATOM   2561  CZ  PHE C 208      32.215  -6.682  22.893  1.00 62.13           C  
ATOM   2562  H   PHE C 208      31.984  -0.570  21.361  1.00 57.75           H  
ATOM   2563  HA  PHE C 208      34.330  -2.322  21.595  1.00 60.35           H  
ATOM   2564  HB2 PHE C 208      31.809  -2.942  19.939  1.00 61.17           H  
ATOM   2565  HB3 PHE C 208      33.354  -3.617  19.500  1.00 61.17           H  
ATOM   2566  HD1 PHE C 208      34.672  -4.959  21.328  1.00 63.33           H  
ATOM   2567  HD2 PHE C 208      30.466  -4.179  21.420  1.00 62.56           H  
ATOM   2568  HE1 PHE C 208      34.343  -6.940  22.763  1.00 63.14           H  
ATOM   2569  HE2 PHE C 208      30.130  -6.171  22.836  1.00 63.00           H  
ATOM   2570  HZ  PHE C 208      32.067  -7.551  23.516  1.00 62.13           H  
ATOM   2571  N   PRO C 209      35.075  -1.477  19.179  1.00 64.70           N  
ATOM   2572  CA  PRO C 209      35.367  -0.995  17.826  1.00 67.15           C  
ATOM   2573  C   PRO C 209      34.411  -1.635  16.786  1.00 68.25           C  
ATOM   2574  O   PRO C 209      33.574  -2.492  17.098  1.00 68.02           O  
ATOM   2575  CB  PRO C 209      36.808  -1.451  17.553  1.00 67.69           C  
ATOM   2576  CG  PRO C 209      37.372  -1.776  18.930  1.00 66.69           C  
ATOM   2577  CD  PRO C 209      36.162  -2.291  19.686  1.00 64.60           C  
ATOM   2578  HA  PRO C 209      35.262   0.095  17.798  1.00 67.15           H  
ATOM   2579  HB2 PRO C 209      36.835  -2.350  16.925  1.00 67.69           H  
ATOM   2580  HB3 PRO C 209      37.392  -0.677  17.044  1.00 67.69           H  
ATOM   2581  HG2 PRO C 209      37.746  -0.858  19.399  1.00 66.69           H  
ATOM   2582  HG3 PRO C 209      38.190  -2.501  18.895  1.00 66.69           H  
ATOM   2583  HD2 PRO C 209      36.281  -2.188  20.767  1.00 64.60           H  
ATOM   2584  HD3 PRO C 209      35.947  -3.336  19.440  1.00 64.60           H  
ATOM   2585  N   SER C 210      34.598  -1.224  15.532  1.00 69.42           N  
ATOM   2586  CA  SER C 210      33.754  -1.609  14.405  1.00 70.48           C  
ATOM   2587  C   SER C 210      33.985  -3.086  13.983  1.00 72.55           C  
ATOM   2588  O   SER C 210      34.887  -3.761  14.471  1.00 74.05           O  
ATOM   2589  CB  SER C 210      33.986  -0.645  13.230  1.00 71.61           C  
ATOM   2590  OG  SER C 210      35.378  -0.338  13.108  1.00 75.31           O  
ATOM   2591  H   SER C 210      35.389  -0.634  15.315  1.00 69.42           H  
ATOM   2592  HA  SER C 210      32.706  -1.544  14.727  1.00 70.48           H  
ATOM   2593  HB2 SER C 210      33.468   0.300  13.424  1.00 71.61           H  
ATOM   2594  HB3 SER C 210      33.631  -1.047  12.277  1.00 71.61           H  
ATOM   2595  HG  SER C 210      35.484   0.212  12.310  1.00 75.31           H  
ATOM   2596  N   LYS C 211      33.109  -3.560  13.100  1.00 75.39           N  
ATOM   2597  CA  LYS C 211      33.086  -4.943  12.610  1.00 78.98           C  
ATOM   2598  C   LYS C 211      33.504  -4.955  11.119  1.00 83.73           C  
ATOM   2599  O   LYS C 211      33.249  -3.964  10.425  1.00 86.73           O  
ATOM   2600  CB  LYS C 211      31.702  -5.586  12.822  1.00 77.52           C  
ATOM   2601  CG  LYS C 211      30.625  -5.157  11.821  1.00 77.28           C  
ATOM   2602  CD  LYS C 211      29.219  -5.640  12.195  1.00 76.79           C  
ATOM   2603  CE  LYS C 211      28.543  -4.720  13.200  1.00 74.71           C  
ATOM   2604  NZ  LYS C 211      27.168  -5.148  13.415  1.00 68.57           N1+
ATOM   2605  H   LYS C 211      32.440  -2.916  12.701  1.00 75.39           H  
ATOM   2606  HA  LYS C 211      33.821  -5.493  13.195  1.00 78.98           H  
ATOM   2607  HB2 LYS C 211      31.803  -6.676  12.766  1.00 77.52           H  
ATOM   2608  HB3 LYS C 211      31.352  -5.346  13.827  1.00 77.52           H  
ATOM   2609  HG2 LYS C 211      30.622  -4.068  11.708  1.00 77.28           H  
ATOM   2610  HG3 LYS C 211      30.873  -5.586  10.845  1.00 77.28           H  
ATOM   2611  HD2 LYS C 211      29.254  -6.668  12.574  1.00 76.79           H  
ATOM   2612  HD3 LYS C 211      28.615  -5.659  11.279  1.00 76.79           H  
ATOM   2613  HE2 LYS C 211      28.499  -3.692  12.826  1.00 74.71           H  
ATOM   2614  HE3 LYS C 211      29.042  -4.726  14.171  1.00 74.71           H  
ATOM   2615  HZ1 LYS C 211      26.627  -5.239  12.519  1.00 68.57           H  
ATOM   2616  HZ2 LYS C 211      27.053  -6.029  13.910  1.00 68.57           H  
ATOM   2617  HZ3 LYS C 211      26.618  -4.419  13.945  1.00 68.57           H  
ATOM   2618  N   PRO C 212      34.045  -6.088  10.615  1.00 86.42           N  
ATOM   2619  CA  PRO C 212      34.372  -6.232   9.187  1.00 89.97           C  
ATOM   2620  C   PRO C 212      33.102  -6.432   8.310  1.00 90.33           C  
ATOM   2621  O   PRO C 212      32.981  -7.409   7.566  1.00 88.18           O  
ATOM   2622  CB  PRO C 212      35.312  -7.449   9.118  1.00 90.84           C  
ATOM   2623  CG  PRO C 212      35.673  -7.747  10.567  1.00 88.20           C  
ATOM   2624  CD  PRO C 212      34.446  -7.289  11.333  1.00 85.65           C  
ATOM   2625  HA  PRO C 212      34.880  -5.321   8.848  1.00 89.97           H  
ATOM   2626  HB2 PRO C 212      34.836  -8.330   8.678  1.00 90.84           H  
ATOM   2627  HB3 PRO C 212      36.203  -7.234   8.519  1.00 90.84           H  
ATOM   2628  HG2 PRO C 212      36.543  -7.146  10.859  1.00 88.20           H  
ATOM   2629  HG3 PRO C 212      35.914  -8.798  10.740  1.00 88.20           H  
ATOM   2630  HD2 PRO C 212      34.676  -7.113  12.383  1.00 85.65           H  
ATOM   2631  HD3 PRO C 212      33.628  -8.014  11.258  1.00 85.65           H  
ATOM   2632  N   VAL C 213      32.229  -5.427   8.340  1.00 93.61           N  
ATOM   2633  CA  VAL C 213      30.901  -5.428   7.706  1.00 94.39           C  
ATOM   2634  C   VAL C 213      30.795  -6.181   6.390  1.00 96.36           C  
ATOM   2635  O   VAL C 213      30.487  -7.325   6.023  1.00 98.09           O  
ATOM   2636  CB  VAL C 213      30.352  -3.991   7.508  1.00 94.96           C  
ATOM   2637  CG1 VAL C 213      29.833  -3.399   8.821  1.00 91.77           C  
ATOM   2638  CG2 VAL C 213      31.354  -3.014   6.879  1.00 96.25           C  
ATOM   2639  H   VAL C 213      32.428  -4.629   8.909  1.00 93.61           H  
ATOM   2640  HA  VAL C 213      30.236  -5.966   8.392  1.00 94.39           H  
ATOM   2641  HB  VAL C 213      29.488  -4.059   6.835  1.00 94.96           H  
ATOM   2642 HG11 VAL C 213      29.107  -4.069   9.294  1.00 91.77           H  
ATOM   2643 HG12 VAL C 213      30.649  -3.213   9.524  1.00 91.77           H  
ATOM   2644 HG13 VAL C 213      29.328  -2.444   8.640  1.00 91.77           H  
ATOM   2645 HG21 VAL C 213      32.269  -2.921   7.472  1.00 96.25           H  
ATOM   2646 HG22 VAL C 213      31.631  -3.317   5.867  1.00 96.25           H  
ATOM   2647 HG23 VAL C 213      30.919  -2.011   6.808  1.00 96.25           H  
ATOM   2648  N   SER C 214      31.663  -5.898   5.224  1.00  0.00           N  
ATOM   2649  CA  SER C 214      31.482  -6.485   3.884  1.00  0.00           C  
ATOM   2650  C   SER C 214      32.427  -7.700   3.711  1.00  0.00           C  
ATOM   2651  O   SER C 214      32.734  -8.135   2.605  1.00  0.00           O  
ATOM   2652  CB  SER C 214      31.771  -5.447   2.787  1.00  0.00           C  
ATOM   2653  OG  SER C 214      31.166  -5.780   1.523  1.00  0.00           O  
ATOM   2654  H   SER C 214      32.503  -5.358   5.374  1.00  0.00           H  
ATOM   2655  HA  SER C 214      30.455  -6.853   3.773  1.00  0.00           H  
ATOM   2656  HB2 SER C 214      31.366  -4.472   3.077  1.00  0.00           H  
ATOM   2657  HB3 SER C 214      32.847  -5.318   2.623  1.00  0.00           H  
ATOM   2658  HG  SER C 214      31.550  -6.657   1.289  1.00  0.00           H  
ATOM   2659  N   ARG C 215      32.823  -8.318   4.873  1.00  0.00           N  
ATOM   2660  CA  ARG C 215      33.762  -9.440   4.962  1.00  0.00           C  
ATOM   2661  C   ARG C 215      33.390 -10.297   6.213  1.00  0.00           C  
ATOM   2662  O   ARG C 215      34.221 -10.885   6.909  1.00  0.00           O  
ATOM   2663  CB  ARG C 215      35.208  -8.919   4.974  1.00  0.00           C  
ATOM   2664  CG  ARG C 215      36.229  -9.923   4.416  1.00  0.00           C  
ATOM   2665  CD  ARG C 215      37.049 -10.648   5.488  1.00  0.00           C  
ATOM   2666  NE  ARG C 215      37.039 -12.104   5.277  1.00  0.00           N  
ATOM   2667  CZ  ARG C 215      38.059 -12.957   5.488  1.00  0.00           C  
ATOM   2668  NH1 ARG C 215      39.233 -12.546   5.995  1.00  0.00           N  
ATOM   2669  NH2 ARG C 215      37.899 -14.251   5.183  1.00  0.00           N1+
ATOM   2670  H   ARG C 215      32.456  -7.987   5.753  1.00  0.00           H  
ATOM   2671  HA  ARG C 215      33.592 -10.067   4.078  1.00  0.00           H  
ATOM   2672  HB2 ARG C 215      35.258  -8.031   4.328  1.00  0.00           H  
ATOM   2673  HB3 ARG C 215      35.492  -8.572   5.974  1.00  0.00           H  
ATOM   2674  HG2 ARG C 215      35.746 -10.630   3.732  1.00  0.00           H  
ATOM   2675  HG3 ARG C 215      36.939  -9.361   3.796  1.00  0.00           H  
ATOM   2676  HD2 ARG C 215      38.076 -10.278   5.435  1.00  0.00           H  
ATOM   2677  HD3 ARG C 215      36.664 -10.456   6.491  1.00  0.00           H  
ATOM   2678  HE  ARG C 215      36.182 -12.476   4.895  1.00  0.00           H  
ATOM   2679 HH11 ARG C 215      39.981 -13.208   6.138  1.00  0.00           H  
ATOM   2680 HH12 ARG C 215      39.368 -11.572   6.225  1.00  0.00           H  
ATOM   2681 HH21 ARG C 215      38.656 -14.903   5.334  1.00  0.00           H  
ATOM   2682 HH22 ARG C 215      37.023 -14.575   4.798  1.00  0.00           H  
ATOM   2683  N   GLU C 216      32.040 -10.581   6.271  1.00  0.00           N  
ATOM   2684  CA  GLU C 216      31.450 -11.434   7.298  1.00  0.00           C  
ATOM   2685  C   GLU C 216      31.254 -12.879   6.768  1.00  0.00           C  
ATOM   2686  O   GLU C 216      30.376 -13.634   7.182  1.00  0.00           O  
ATOM   2687  CB  GLU C 216      30.193 -10.842   7.940  1.00  0.00           C  
ATOM   2688  CG  GLU C 216      30.521  -9.649   8.842  1.00  0.00           C  
ATOM   2689  CD  GLU C 216      29.423  -9.266   9.800  1.00  0.00           C  
ATOM   2690  OE1 GLU C 216      29.156  -8.083  10.005  1.00  0.00           O  
ATOM   2691  OE2 GLU C 216      28.703 -10.290  10.345  1.00  0.00           O1-
ATOM   2692  H   GLU C 216      31.461 -10.265   5.506  1.00  0.00           H  
ATOM   2693  HA  GLU C 216      32.194 -11.565   8.087  1.00  0.00           H  
ATOM   2694  HB2 GLU C 216      29.691 -11.620   8.527  1.00  0.00           H  
ATOM   2695  HB3 GLU C 216      29.478 -10.534   7.168  1.00  0.00           H  
ATOM   2696  HG2 GLU C 216      30.764  -8.784   8.219  1.00  0.00           H  
ATOM   2697  HG3 GLU C 216      31.403  -9.852   9.453  1.00  0.00           H  
ATOM   2698  N   ASP C 217      32.272 -13.322   5.958  1.00  0.00           N  
ATOM   2699  CA  ASP C 217      32.450 -14.720   5.577  1.00  0.00           C  
ATOM   2700  C   ASP C 217      33.108 -15.498   6.737  1.00  0.00           C  
ATOM   2701  O   ASP C 217      32.910 -16.697   6.923  1.00  0.00           O  
ATOM   2702  CB  ASP C 217      33.262 -14.879   4.295  1.00  0.00           C  
ATOM   2703  CG  ASP C 217      34.619 -14.261   4.469  1.00  0.00           C  
ATOM   2704  OD1 ASP C 217      34.742 -13.066   4.728  1.00  0.00           O  
ATOM   2705  OD2 ASP C 217      35.689 -15.105   4.366  1.00  0.00           O1-
ATOM   2706  H   ASP C 217      32.948 -12.658   5.609  1.00  0.00           H  
ATOM   2707  HA  ASP C 217      31.452 -15.153   5.430  1.00  0.00           H  
ATOM   2708  HB2 ASP C 217      32.760 -14.378   3.459  1.00  0.00           H  
ATOM   2709  HB3 ASP C 217      33.366 -15.939   4.037  1.00  0.00           H  
ATOM   2710  N   GLN C 218      34.023 -14.773   7.487  1.00  0.00           N  
ATOM   2711  CA  GLN C 218      34.769 -15.449   8.541  1.00  0.00           C  
ATOM   2712  C   GLN C 218      35.428 -14.519   9.573  1.00  0.00           C  
ATOM   2713  O   GLN C 218      35.563 -14.869  10.752  1.00  0.00           O  
ATOM   2714  CB  GLN C 218      35.841 -16.383   7.946  1.00  0.00           C  
ATOM   2715  CG  GLN C 218      36.469 -17.350   8.954  1.00  0.00           C  
ATOM   2716  CD  GLN C 218      35.495 -18.128   9.824  1.00  0.00           C  
ATOM   2717  OE1 GLN C 218      35.683 -18.246  11.034  1.00  0.00           O  
ATOM   2718  NE2 GLN C 218      34.463 -18.704   9.201  1.00  0.00           N  
ATOM   2719  H   GLN C 218      34.141 -13.785   7.312  1.00  0.00           H  
ATOM   2720  HA  GLN C 218      34.023 -16.027   9.100  1.00  0.00           H  
ATOM   2721  HB2 GLN C 218      35.421 -16.971   7.122  1.00  0.00           H  
ATOM   2722  HB3 GLN C 218      36.642 -15.783   7.495  1.00  0.00           H  
ATOM   2723  HG2 GLN C 218      37.089 -18.079   8.418  1.00  0.00           H  
ATOM   2724  HG3 GLN C 218      37.142 -16.797   9.620  1.00  0.00           H  
ATOM   2725 HE21 GLN C 218      34.340 -18.578   8.207  1.00  0.00           H  
ATOM   2726 HE22 GLN C 218      33.808 -19.266   9.724  1.00  0.00           H  
ATOM   2727  N   CYS C 219      35.990 -13.340   9.130  1.00  0.00           N  
ATOM   2728  CA  CYS C 219      36.984 -12.605   9.931  1.00  0.00           C  
ATOM   2729  C   CYS C 219      36.435 -11.856  11.190  1.00  0.00           C  
ATOM   2730  O   CYS C 219      37.183 -11.174  11.902  1.00  0.00           O  
ATOM   2731  CB  CYS C 219      37.793 -11.627   9.051  1.00  0.00           C  
ATOM   2732  SG  CYS C 219      39.613 -11.748   9.358  1.00  0.00           S1-
ATOM   2733  H   CYS C 219      35.732 -12.978   8.223  1.00  0.00           H  
ATOM   2734  HA  CYS C 219      37.631 -13.394  10.342  1.00  0.00           H  
ATOM   2735  HB2 CYS C 219      37.421 -10.605   9.195  1.00  0.00           H  
ATOM   2736  HB3 CYS C 219      37.589 -11.856   8.004  1.00  0.00           H  
ATOM   2737  N   SER C 220      35.347 -12.475  11.777  1.00100.77           N  
ATOM   2738  CA  SER C 220      34.017 -11.932  11.962  1.00 99.64           C  
ATOM   2739  C   SER C 220      33.284 -12.891  12.910  1.00 97.05           C  
ATOM   2740  O   SER C 220      32.533 -12.450  13.792  1.00 92.15           O  
ATOM   2741  CB  SER C 220      33.294 -11.704  10.644  1.00103.59           C  
ATOM   2742  OG  SER C 220      33.947 -10.625   9.968  1.00105.60           O  
ATOM   2743  H   SER C 220      35.715 -13.327  12.149  1.00100.77           H  
ATOM   2744  HA  SER C 220      34.152 -10.973  12.473  1.00 99.64           H  
ATOM   2745  HB2 SER C 220      32.250 -11.429  10.818  1.00103.59           H  
ATOM   2746  HB3 SER C 220      33.317 -12.594  10.009  1.00103.59           H  
ATOM   2747  HG  SER C 220      33.829 -10.726   9.003  1.00105.60           H  
ATOM   2748  N   TYR C 221      33.560 -14.188  12.761  1.00 96.42           N  
ATOM   2749  CA  TYR C 221      33.179 -15.198  13.762  1.00 93.42           C  
ATOM   2750  C   TYR C 221      33.914 -14.821  15.086  1.00 89.48           C  
ATOM   2751  O   TYR C 221      33.349 -14.895  16.190  1.00 88.26           O  
ATOM   2752  CB  TYR C 221      33.564 -16.595  13.252  1.00 98.05           C  
ATOM   2753  CG  TYR C 221      33.243 -17.750  14.163  1.00101.60           C  
ATOM   2754  CD1 TYR C 221      32.000 -17.884  14.798  1.00102.14           C  
ATOM   2755  CD2 TYR C 221      34.206 -18.744  14.388  1.00104.33           C  
ATOM   2756  CE1 TYR C 221      31.735 -18.962  15.638  1.00103.59           C  
ATOM   2757  CE2 TYR C 221      33.951 -19.823  15.226  1.00105.18           C  
ATOM   2758  CZ  TYR C 221      32.717 -19.932  15.846  1.00105.43           C  
ATOM   2759  OH  TYR C 221      32.516 -20.946  16.733  1.00104.35           O  
ATOM   2760  H   TYR C 221      34.018 -14.475  11.908  1.00 96.42           H  
ATOM   2761  HA  TYR C 221      32.101 -15.100  13.934  1.00 93.42           H  
ATOM   2762  HB2 TYR C 221      33.066 -16.780  12.290  1.00 98.05           H  
ATOM   2763  HB3 TYR C 221      34.641 -16.599  13.034  1.00 98.05           H  
ATOM   2764  HD1 TYR C 221      31.236 -17.138  14.633  1.00102.14           H  
ATOM   2765  HD2 TYR C 221      35.167 -18.670  13.900  1.00104.33           H  
ATOM   2766  HE1 TYR C 221      30.775 -19.047  16.126  1.00103.59           H  
ATOM   2767  HE2 TYR C 221      34.711 -20.573  15.393  1.00105.18           H  
ATOM   2768  HH  TYR C 221      32.092 -20.548  17.527  1.00104.35           H  
ATOM   2769  N   LYS C 222      35.187 -14.427  14.936  1.00 84.23           N  
ATOM   2770  CA  LYS C 222      35.995 -13.865  16.027  1.00 77.06           C  
ATOM   2771  C   LYS C 222      35.585 -12.434  16.500  1.00 71.76           C  
ATOM   2772  O   LYS C 222      36.188 -11.889  17.429  1.00 70.46           O  
ATOM   2773  CB  LYS C 222      37.508 -13.914  15.710  1.00 77.60           C  
ATOM   2774  CG  LYS C 222      37.940 -13.200  14.413  1.00 79.87           C  
ATOM   2775  CD  LYS C 222      39.471 -13.190  14.256  1.00 83.46           C  
ATOM   2776  CE  LYS C 222      39.957 -13.013  12.817  1.00 84.22           C  
ATOM   2777  NZ  LYS C 222      39.689 -11.670  12.300  1.00 81.96           N1+
ATOM   2778  H   LYS C 222      35.637 -14.572  14.044  1.00 84.23           H  
ATOM   2779  HA  LYS C 222      35.815 -14.507  16.901  1.00 77.06           H  
ATOM   2780  HB2 LYS C 222      38.069 -13.490  16.552  1.00 77.60           H  
ATOM   2781  HB3 LYS C 222      37.808 -14.968  15.634  1.00 77.60           H  
ATOM   2782  HG2 LYS C 222      37.500 -13.719  13.555  1.00 79.87           H  
ATOM   2783  HG3 LYS C 222      37.565 -12.171  14.407  1.00 79.87           H  
ATOM   2784  HD2 LYS C 222      39.868 -14.148  14.614  1.00 83.46           H  
ATOM   2785  HD3 LYS C 222      39.900 -12.413  14.901  1.00 83.46           H  
ATOM   2786  HE2 LYS C 222      39.465 -13.727  12.149  1.00 84.22           H  
ATOM   2787  HE3 LYS C 222      41.039 -13.161  12.753  1.00 84.22           H  
ATOM   2788  HZ1 LYS C 222      38.700 -11.364  12.353  1.00 81.96           H  
ATOM   2789  HZ2 LYS C 222      40.289 -10.920  12.644  1.00 81.96           H  
ATOM   2790  HZ3 LYS C 222      39.829 -11.669  11.248  1.00 81.96           H  
ATOM   2791  N   TRP C 223      34.561 -11.872  15.850  1.00 67.30           N  
ATOM   2792  CA  TRP C 223      33.962 -10.605  16.260  1.00 61.43           C  
ATOM   2793  C   TRP C 223      32.684 -10.897  17.075  1.00 57.98           C  
ATOM   2794  O   TRP C 223      32.436 -10.274  18.103  1.00 56.11           O  
ATOM   2795  CB  TRP C 223      33.679  -9.663  15.083  1.00 60.81           C  
ATOM   2796  CG  TRP C 223      33.496  -8.236  15.507  1.00 59.86           C  
ATOM   2797  CD1 TRP C 223      34.470  -7.240  15.602  1.00 60.74           C  
ATOM   2798  CD2 TRP C 223      32.241  -7.579  15.905  1.00 57.90           C  
ATOM   2799  NE1 TRP C 223      33.916  -6.045  16.007  1.00 59.11           N  
ATOM   2800  CE2 TRP C 223      32.584  -6.181  16.202  1.00 57.44           C  
ATOM   2801  CE3 TRP C 223      30.918  -7.994  16.041  1.00 55.83           C  
ATOM   2802  CZ2 TRP C 223      31.632  -5.261  16.603  1.00 55.95           C  
ATOM   2803  CZ3 TRP C 223      29.968  -7.059  16.451  1.00 54.43           C  
ATOM   2804  CH2 TRP C 223      30.317  -5.724  16.723  1.00 54.80           C  
ATOM   2805  H   TRP C 223      34.163 -12.358  15.059  1.00 67.30           H  
ATOM   2806  HA  TRP C 223      34.664 -10.125  16.939  1.00 61.43           H  
ATOM   2807  HB2 TRP C 223      34.522  -9.700  14.381  1.00 60.81           H  
ATOM   2808  HB3 TRP C 223      32.794  -9.984  14.522  1.00 60.81           H  
ATOM   2809  HD1 TRP C 223      35.519  -7.387  15.388  1.00 60.74           H  
ATOM   2810  HE1 TRP C 223      34.432  -5.187  16.139  1.00 59.11           H  
ATOM   2811  HE3 TRP C 223      30.635  -9.016  15.833  1.00 55.83           H  
ATOM   2812  HZ2 TRP C 223      31.891  -4.234  16.814  1.00 55.95           H  
ATOM   2813  HZ3 TRP C 223      28.939  -7.367  16.563  1.00 54.43           H  
ATOM   2814  HH2 TRP C 223      29.546  -5.035  17.034  1.00 54.80           H  
ATOM   2815  N   TRP C 224      31.836 -11.776  16.545  1.00 56.21           N  
ATOM   2816  CA  TRP C 224      30.522 -12.083  17.114  1.00 52.71           C  
ATOM   2817  C   TRP C 224      30.614 -12.951  18.384  1.00 51.84           C  
ATOM   2818  O   TRP C 224      29.769 -12.806  19.267  1.00 49.76           O  
ATOM   2819  CB  TRP C 224      29.584 -12.772  16.111  1.00 51.59           C  
ATOM   2820  CG  TRP C 224      29.021 -11.827  15.097  1.00 51.02           C  
ATOM   2821  CD1 TRP C 224      29.332 -11.744  13.745  1.00 52.46           C  
ATOM   2822  CD2 TRP C 224      28.026 -10.775  15.328  1.00 49.01           C  
ATOM   2823  NE1 TRP C 224      28.587 -10.762  13.133  1.00 52.12           N  
ATOM   2824  CE2 TRP C 224      27.791 -10.139  14.027  1.00 50.06           C  
ATOM   2825  CE3 TRP C 224      27.331 -10.315  16.436  1.00 46.71           C  
ATOM   2826  CZ2 TRP C 224      26.887  -9.098  13.865  1.00 48.75           C  
ATOM   2827  CZ3 TRP C 224      26.422  -9.264  16.263  1.00 46.00           C  
ATOM   2828  CH2 TRP C 224      26.204  -8.674  15.004  1.00 46.68           C  
ATOM   2829  H   TRP C 224      32.079 -12.240  15.682  1.00 56.21           H  
ATOM   2830  HA  TRP C 224      30.096 -11.126  17.435  1.00 52.71           H  
ATOM   2831  HB2 TRP C 224      30.111 -13.591  15.604  1.00 51.59           H  
ATOM   2832  HB3 TRP C 224      28.741 -13.236  16.641  1.00 51.59           H  
ATOM   2833  HD1 TRP C 224      30.058 -12.365  13.243  1.00 52.46           H  
ATOM   2834  HE1 TRP C 224      28.631 -10.538  12.149  1.00 52.12           H  
ATOM   2835  HE3 TRP C 224      27.487 -10.757  17.409  1.00 46.71           H  
ATOM   2836  HZ2 TRP C 224      26.720  -8.639  12.902  1.00 48.75           H  
ATOM   2837  HZ3 TRP C 224      25.874  -8.897  17.118  1.00 46.00           H  
ATOM   2838  HH2 TRP C 224      25.488  -7.870  14.917  1.00 46.68           H  
ATOM   2839  N   GLN C 225      31.567 -13.876  18.442  1.00 53.35           N  
ATOM   2840  CA  GLN C 225      31.724 -14.687  19.648  1.00 53.76           C  
ATOM   2841  C   GLN C 225      32.175 -13.742  20.858  1.00 51.71           C  
ATOM   2842  O   GLN C 225      31.656 -13.878  21.972  1.00 50.14           O  
ATOM   2843  CB  GLN C 225      32.719 -15.834  19.488  1.00 58.83           C  
ATOM   2844  CG  GLN C 225      32.132 -16.958  18.635  1.00 63.60           C  
ATOM   2845  CD  GLN C 225      32.879 -18.268  18.761  1.00 69.13           C  
ATOM   2846  NE2 GLN C 225      34.115 -18.311  18.639  1.00 70.18           N  
ATOM   2847  OE1 GLN C 225      32.133 -19.364  18.951  1.00 71.90           O  
ATOM   2848  H   GLN C 225      32.172 -14.025  17.647  1.00 53.35           H  
ATOM   2849  HA  GLN C 225      30.735 -15.076  19.926  1.00 53.76           H  
ATOM   2850  HB2 GLN C 225      33.655 -15.470  19.046  1.00 58.83           H  
ATOM   2851  HB3 GLN C 225      32.980 -16.231  20.478  1.00 58.83           H  
ATOM   2852  HG2 GLN C 225      32.114 -16.669  17.581  1.00 63.60           H  
ATOM   2853  HG3 GLN C 225      31.094 -17.149  18.936  1.00 63.60           H  
ATOM   2854 HE21 GLN C 225      34.639 -17.458  18.497  1.00 70.18           H  
ATOM   2855 HE22 GLN C 225      34.597 -19.197  18.682  1.00 70.18           H  
ATOM   2856  N   LYS C 226      32.954 -12.715  20.515  1.00 51.00           N  
ATOM   2857  CA  LYS C 226      33.500 -11.680  21.390  1.00 49.51           C  
ATOM   2858  C   LYS C 226      32.305 -10.775  21.801  1.00 47.03           C  
ATOM   2859  O   LYS C 226      32.248 -10.294  22.941  1.00 45.47           O  
ATOM   2860  CB  LYS C 226      34.594 -10.897  20.652  1.00  0.00           C  
ATOM   2861  CG  LYS C 226      34.949  -9.569  21.321  1.00  0.00           C  
ATOM   2862  CD  LYS C 226      35.786  -8.621  20.463  1.00  0.00           C  
ATOM   2863  CE  LYS C 226      35.206  -8.191  19.117  1.00  0.00           C  
ATOM   2864  NZ  LYS C 226      33.741  -8.003  19.130  1.00  0.00           N1+
ATOM   2865  H   LYS C 226      32.486 -13.452  21.046  1.00 51.00           H  
ATOM   2866  HA  LYS C 226      33.886 -12.157  22.299  1.00 49.51           H  
ATOM   2867  HB2 LYS C 226      34.285 -10.726  19.620  1.00  0.00           H  
ATOM   2868  HB3 LYS C 226      35.494 -11.521  20.579  1.00  0.00           H  
ATOM   2869  HG2 LYS C 226      35.488  -9.775  22.255  1.00  0.00           H  
ATOM   2870  HG3 LYS C 226      34.045  -9.029  21.608  1.00  0.00           H  
ATOM   2871  HD2 LYS C 226      36.773  -9.067  20.288  1.00  0.00           H  
ATOM   2872  HD3 LYS C 226      35.975  -7.717  21.055  1.00  0.00           H  
ATOM   2873  HE2 LYS C 226      35.435  -8.927  18.349  1.00  0.00           H  
ATOM   2874  HE3 LYS C 226      35.643  -7.236  18.809  1.00  0.00           H  
ATOM   2875  HZ1 LYS C 226      33.223  -8.898  19.034  1.00  0.00           H  
ATOM   2876  HZ2 LYS C 226      33.377  -7.504  19.950  1.00  0.00           H  
ATOM   2877  HZ3 LYS C 226      33.436  -7.470  18.304  1.00  0.00           H  
ATOM   2878  N   TYR C 227      31.436 -10.475  20.830  1.00 46.01           N  
ATOM   2879  CA  TYR C 227      30.261  -9.613  21.051  1.00 44.04           C  
ATOM   2880  C   TYR C 227      29.291 -10.307  22.022  1.00 42.56           C  
ATOM   2881  O   TYR C 227      28.614  -9.634  22.809  1.00 42.27           O  
ATOM   2882  CB  TYR C 227      29.531  -9.286  19.741  1.00 44.30           C  
ATOM   2883  CG  TYR C 227      28.544  -8.146  19.844  1.00 43.24           C  
ATOM   2884  CD1 TYR C 227      27.172  -8.387  19.943  1.00 42.18           C  
ATOM   2885  CD2 TYR C 227      28.976  -6.823  19.795  1.00 43.54           C  
ATOM   2886  CE1 TYR C 227      26.267  -7.342  20.021  1.00 41.15           C  
ATOM   2887  CE2 TYR C 227      28.080  -5.774  19.864  1.00 42.40           C  
ATOM   2888  CZ  TYR C 227      26.732  -6.037  19.977  1.00 41.41           C  
ATOM   2889  OH  TYR C 227      25.880  -4.973  20.074  1.00 41.34           O  
ATOM   2890  H   TYR C 227      31.610 -10.848  19.908  1.00 46.01           H  
ATOM   2891  HA  TYR C 227      30.624  -8.704  21.537  1.00 44.04           H  
ATOM   2892  HB2 TYR C 227      30.263  -9.024  18.968  1.00 44.30           H  
ATOM   2893  HB3 TYR C 227      29.014 -10.176  19.363  1.00 44.30           H  
ATOM   2894  HD1 TYR C 227      26.811  -9.404  19.960  1.00 42.18           H  
ATOM   2895  HD2 TYR C 227      30.031  -6.613  19.701  1.00 43.54           H  
ATOM   2896  HE1 TYR C 227      25.210  -7.542  20.116  1.00 41.15           H  
ATOM   2897  HE2 TYR C 227      28.434  -4.754  19.831  1.00 42.40           H  
ATOM   2898  HH  TYR C 227      24.964  -5.265  19.819  1.00 41.34           H  
ATOM   2899  N   GLN C 228      29.216 -11.635  21.944  1.00 41.38           N  
ATOM   2900  CA  GLN C 228      28.333 -12.398  22.813  1.00 39.78           C  
ATOM   2901  C   GLN C 228      28.920 -12.336  24.251  1.00 39.90           C  
ATOM   2902  O   GLN C 228      28.380 -11.621  25.097  1.00 39.20           O  
ATOM   2903  CB  GLN C 228      28.123 -13.827  22.318  1.00 39.47           C  
ATOM   2904  CG  GLN C 228      26.802 -14.378  22.852  1.00 38.35           C  
ATOM   2905  CD  GLN C 228      26.680 -15.858  22.598  1.00 38.76           C  
ATOM   2906  NE2 GLN C 228      26.471 -16.289  21.454  1.00 38.24           N  
ATOM   2907  OE1 GLN C 228      26.806 -16.660  23.661  1.00 39.42           O  
ATOM   2908  H   GLN C 228      29.804 -12.121  21.281  1.00 41.38           H  
ATOM   2909  HA  GLN C 228      27.368 -11.878  22.825  1.00 39.78           H  
ATOM   2910  HB2 GLN C 228      28.092 -13.848  21.221  1.00 39.47           H  
ATOM   2911  HB3 GLN C 228      28.954 -14.479  22.613  1.00 39.47           H  
ATOM   2912  HG2 GLN C 228      25.955 -13.867  22.380  1.00 38.35           H  
ATOM   2913  HG3 GLN C 228      26.719 -14.212  23.933  1.00 38.35           H  
ATOM   2914 HE21 GLN C 228      26.383 -15.645  20.680  1.00 38.24           H  
ATOM   2915 HE22 GLN C 228      26.389 -17.283  21.296  1.00 38.24           H  
ATOM   2916  N   LYS C 229      30.148 -12.845  24.393  1.00 40.47           N  
ATOM   2917  CA  LYS C 229      30.691 -13.180  25.704  1.00 40.33           C  
ATOM   2918  C   LYS C 229      30.990 -11.878  26.484  1.00 39.69           C  
ATOM   2919  O   LYS C 229      30.629 -11.781  27.666  1.00 39.42           O  
ATOM   2920  CB  LYS C 229      31.938 -14.066  25.606  1.00  0.00           C  
ATOM   2921  CG  LYS C 229      32.744 -14.202  26.909  1.00  0.00           C  
ATOM   2922  CD  LYS C 229      31.957 -14.733  28.114  1.00  0.00           C  
ATOM   2923  CE  LYS C 229      32.752 -14.524  29.399  1.00  0.00           C  
ATOM   2924  NZ  LYS C 229      31.962 -14.967  30.560  1.00  0.00           N1+
ATOM   2925  H   LYS C 229      30.743 -12.799  23.566  1.00 40.47           H  
ATOM   2926  HA  LYS C 229      29.898 -13.707  26.249  1.00 40.33           H  
ATOM   2927  HB2 LYS C 229      32.613 -13.663  24.839  1.00  0.00           H  
ATOM   2928  HB3 LYS C 229      31.641 -15.062  25.254  1.00  0.00           H  
ATOM   2929  HG2 LYS C 229      33.184 -13.228  27.155  1.00  0.00           H  
ATOM   2930  HG3 LYS C 229      33.593 -14.872  26.721  1.00  0.00           H  
ATOM   2931  HD2 LYS C 229      31.745 -15.799  27.968  1.00  0.00           H  
ATOM   2932  HD3 LYS C 229      30.989 -14.233  28.212  1.00  0.00           H  
ATOM   2933  HE2 LYS C 229      32.994 -13.470  29.567  1.00  0.00           H  
ATOM   2934  HE3 LYS C 229      33.674 -15.113  29.396  1.00  0.00           H  
ATOM   2935  HZ1 LYS C 229      31.159 -14.335  30.778  1.00  0.00           H  
ATOM   2936  HZ2 LYS C 229      31.573 -15.909  30.461  1.00  0.00           H  
ATOM   2937  HZ3 LYS C 229      32.520 -14.942  31.421  1.00  0.00           H  
ATOM   2938  N   ARG C 230      31.555 -10.879  25.796  1.00 39.28           N  
ATOM   2939  CA  ARG C 230      32.075  -9.702  26.500  1.00 39.14           C  
ATOM   2940  C   ARG C 230      31.028  -8.556  26.411  1.00 38.13           C  
ATOM   2941  O   ARG C 230      31.365  -7.376  26.442  1.00 38.39           O  
ATOM   2942  CB  ARG C 230      33.452  -9.273  25.972  1.00  0.00           C  
ATOM   2943  CG  ARG C 230      34.221  -8.387  26.975  1.00  0.00           C  
ATOM   2944  CD  ARG C 230      34.718  -7.070  26.373  1.00  0.00           C  
ATOM   2945  NE  ARG C 230      33.602  -6.173  26.052  1.00  0.00           N  
ATOM   2946  CZ  ARG C 230      33.717  -4.983  25.435  1.00  0.00           C  
ATOM   2947  NH1 ARG C 230      32.609  -4.294  25.131  1.00  0.00           N  
ATOM   2948  NH2 ARG C 230      34.915  -4.465  25.118  1.00  0.00           N1+
ATOM   2949  H   ARG C 230      31.507 -10.769  24.783  1.00 39.28           H  
ATOM   2950  HA  ARG C 230      32.168  -9.953  27.565  1.00 39.14           H  
ATOM   2951  HB2 ARG C 230      34.057 -10.170  25.783  1.00  0.00           H  
ATOM   2952  HB3 ARG C 230      33.348  -8.771  25.006  1.00  0.00           H  
ATOM   2953  HG2 ARG C 230      33.609  -8.165  27.858  1.00  0.00           H  
ATOM   2954  HG3 ARG C 230      35.091  -8.950  27.335  1.00  0.00           H  
ATOM   2955  HD2 ARG C 230      35.356  -6.563  27.105  1.00  0.00           H  
ATOM   2956  HD3 ARG C 230      35.289  -7.268  25.460  1.00  0.00           H  
ATOM   2957  HE  ARG C 230      32.675  -6.511  26.265  1.00  0.00           H  
ATOM   2958 HH11 ARG C 230      31.701  -4.672  25.362  1.00  0.00           H  
ATOM   2959 HH12 ARG C 230      32.682  -3.397  24.671  1.00  0.00           H  
ATOM   2960 HH21 ARG C 230      34.969  -3.567  24.656  1.00  0.00           H  
ATOM   2961 HH22 ARG C 230      35.759  -4.972  25.340  1.00  0.00           H  
ATOM   2962  N   LYS C 231      29.756  -8.938  26.467  1.00 37.23           N  
ATOM   2963  CA  LYS C 231      28.623  -8.015  26.563  1.00 36.27           C  
ATOM   2964  C   LYS C 231      27.487  -8.752  27.311  1.00 35.33           C  
ATOM   2965  O   LYS C 231      26.976  -8.257  28.314  1.00 35.22           O  
ATOM   2966  CB  LYS C 231      28.171  -7.518  25.182  1.00 35.70           C  
ATOM   2967  CG  LYS C 231      27.315  -6.246  25.258  1.00 34.35           C  
ATOM   2968  CD  LYS C 231      26.835  -5.791  23.872  1.00 34.84           C  
ATOM   2969  CE  LYS C 231      26.084  -4.469  23.953  1.00 34.67           C  
ATOM   2970  NZ  LYS C 231      25.502  -4.118  22.651  1.00 35.17           N1+
ATOM   2971  H   LYS C 231      29.533  -9.924  26.461  1.00 37.23           H  
ATOM   2972  HA  LYS C 231      28.939  -7.166  27.182  1.00 36.27           H  
ATOM   2973  HB2 LYS C 231      29.051  -7.309  24.563  1.00 35.70           H  
ATOM   2974  HB3 LYS C 231      27.602  -8.297  24.667  1.00 35.70           H  
ATOM   2975  HG2 LYS C 231      26.445  -6.421  25.902  1.00 34.35           H  
ATOM   2976  HG3 LYS C 231      27.905  -5.446  25.721  1.00 34.35           H  
ATOM   2977  HD2 LYS C 231      26.190  -6.561  23.438  1.00 34.84           H  
ATOM   2978  HD3 LYS C 231      27.695  -5.680  23.201  1.00 34.84           H  
ATOM   2979  HE2 LYS C 231      26.758  -3.653  24.229  1.00 34.67           H  
ATOM   2980  HE3 LYS C 231      25.253  -4.513  24.662  1.00 34.67           H  
ATOM   2981  HZ1 LYS C 231      26.052  -4.385  21.818  1.00 35.17           H  
ATOM   2982  HZ2 LYS C 231      24.578  -4.598  22.468  1.00 35.17           H  
ATOM   2983  HZ3 LYS C 231      25.276  -3.126  22.554  1.00 35.17           H  
ATOM   2984  N   PHE C 232      27.106  -9.922  26.813  1.00 34.94           N  
ATOM   2985  CA  PHE C 232      25.991 -10.740  27.313  1.00 34.31           C  
ATOM   2986  C   PHE C 232      26.474 -11.808  28.325  1.00 34.67           C  
ATOM   2987  O   PHE C 232      25.955 -12.920  28.380  1.00 34.81           O  
ATOM   2988  CB  PHE C 232      25.188 -11.406  26.180  1.00 34.13           C  
ATOM   2989  CG  PHE C 232      24.517 -10.396  25.281  1.00 34.11           C  
ATOM   2990  CD1 PHE C 232      23.287  -9.852  25.623  1.00 33.60           C  
ATOM   2991  CD2 PHE C 232      25.165  -9.937  24.143  1.00 34.69           C  
ATOM   2992  CE1 PHE C 232      22.705  -8.874  24.843  1.00 33.66           C  
ATOM   2993  CE2 PHE C 232      24.591  -8.954  23.351  1.00 34.72           C  
ATOM   2994  CZ  PHE C 232      23.360  -8.419  23.708  1.00 34.34           C  
ATOM   2995  H   PHE C 232      27.608 -10.308  26.026  1.00 34.94           H  
ATOM   2996  HA  PHE C 232      25.327 -10.082  27.882  1.00 34.31           H  
ATOM   2997  HB2 PHE C 232      25.830 -12.066  25.583  1.00 34.13           H  
ATOM   2998  HB3 PHE C 232      24.410 -12.060  26.596  1.00 34.13           H  
ATOM   2999  HD1 PHE C 232      22.779 -10.198  26.510  1.00 33.60           H  
ATOM   3000  HD2 PHE C 232      26.125 -10.349  23.871  1.00 34.69           H  
ATOM   3001  HE1 PHE C 232      21.743  -8.464  25.114  1.00 33.66           H  
ATOM   3002  HE2 PHE C 232      25.098  -8.607  22.463  1.00 34.72           H  
ATOM   3003  HZ  PHE C 232      22.912  -7.647  23.100  1.00 34.34           H  
ATOM   3004  N   HIS C 233      27.338 -11.369  29.227  1.00 34.78           N  
ATOM   3005  CA  HIS C 233      27.791 -12.215  30.337  1.00 35.22           C  
ATOM   3006  C   HIS C 233      26.661 -12.267  31.396  1.00 35.61           C  
ATOM   3007  O   HIS C 233      26.326 -13.340  31.911  1.00 36.17           O  
ATOM   3008  CB  HIS C 233      29.106 -11.700  30.936  1.00 35.34           C  
ATOM   3009  CG  HIS C 233      29.553 -12.462  32.133  1.00 35.51           C  
ATOM   3010  CD2 HIS C 233      29.382 -12.189  33.423  1.00 35.99           C  
ATOM   3011  ND1 HIS C 233      30.197 -13.692  32.070  1.00 36.10           N  
ATOM   3012  NE2 HIS C 233      29.905 -13.186  34.164  1.00 36.72           N  
ATOM   3013  CE1 HIS C 233      30.399 -14.104  33.331  1.00 36.70           C  
ATOM   3014  H   HIS C 233      27.692 -10.425  29.154  1.00 34.78           H  
ATOM   3015  HA  HIS C 233      27.928 -13.236  29.957  1.00 35.22           H  
ATOM   3016  HB2 HIS C 233      29.004 -10.639  31.205  1.00 35.34           H  
ATOM   3017  HB3 HIS C 233      29.895 -11.742  30.177  1.00 35.34           H  
ATOM   3018  HD2 HIS C 233      28.899 -11.307  33.815  1.00 35.99           H  
ATOM   3019  HE2 HIS C 233      29.921 -13.233  35.243  1.00 36.72           H  
ATOM   3020  HE1 HIS C 233      30.850 -14.965  33.604  1.00 36.70           H  
ATOM   3021  N   CYS C 234      26.129 -11.096  31.741  1.00 36.03           N  
ATOM   3022  CA  CYS C 234      25.207 -10.954  32.879  1.00 36.17           C  
ATOM   3023  C   CYS C 234      23.841 -11.602  32.583  1.00 35.66           C  
ATOM   3024  O   CYS C 234      23.038 -11.858  33.489  1.00 36.23           O  
ATOM   3025  CB  CYS C 234      24.968  -9.495  33.283  1.00 36.99           C  
ATOM   3026  SG  CYS C 234      26.525  -8.627  33.659  1.00 39.00           S  
ATOM   3027  H   CYS C 234      26.379 -10.271  31.215  1.00 36.03           H  
ATOM   3028  HA  CYS C 234      25.644 -11.509  33.718  1.00 36.17           H  
ATOM   3029  HB2 CYS C 234      24.323  -9.443  34.166  1.00 36.99           H  
ATOM   3030  HB3 CYS C 234      24.467  -8.944  32.484  1.00 36.99           H  
ATOM   3031  HG  CYS C 234      25.940  -7.482  34.063  1.00 39.00           H  
ATOM   3032  N   ALA C 235      23.563 -11.806  31.292  1.00 34.34           N  
ATOM   3033  CA  ALA C 235      22.341 -12.463  30.840  1.00 33.61           C  
ATOM   3034  C   ALA C 235      22.232 -13.905  31.376  1.00 34.33           C  
ATOM   3035  O   ALA C 235      21.142 -14.452  31.508  1.00 34.50           O  
ATOM   3036  CB  ALA C 235      22.324 -12.523  29.318  1.00 33.27           C  
ATOM   3037  H   ALA C 235      24.190 -11.443  30.588  1.00 34.34           H  
ATOM   3038  HA  ALA C 235      21.486 -11.894  31.224  1.00 33.61           H  
ATOM   3039  HB1 ALA C 235      22.218 -11.525  28.884  1.00 33.27           H  
ATOM   3040  HB2 ALA C 235      23.253 -12.953  28.928  1.00 33.27           H  
ATOM   3041  HB3 ALA C 235      21.506 -13.148  28.957  1.00 33.27           H  
ATOM   3042  N   ASN C 236      23.384 -14.536  31.572  1.00 34.71           N  
ATOM   3043  CA  ASN C 236      23.469 -15.953  31.930  1.00 35.41           C  
ATOM   3044  C   ASN C 236      23.318 -16.186  33.451  1.00 35.16           C  
ATOM   3045  O   ASN C 236      23.378 -17.332  33.901  1.00 35.42           O  
ATOM   3046  CB  ASN C 236      24.792 -16.563  31.471  1.00 37.12           C  
ATOM   3047  CG  ASN C 236      24.579 -17.945  30.895  1.00 38.50           C  
ATOM   3048  OD1 ASN C 236      24.833 -18.182  29.707  1.00 38.29           O  
ATOM   3049  ND2 ASN C 236      24.133 -18.886  31.743  1.00 39.63           N  
ATOM   3050  H   ASN C 236      24.247 -14.019  31.485  1.00 34.71           H  
ATOM   3051  HA  ASN C 236      22.617 -16.458  31.457  1.00 35.41           H  
ATOM   3052  HB2 ASN C 236      25.526 -16.630  32.282  1.00 37.12           H  
ATOM   3053  HB3 ASN C 236      25.248 -15.956  30.677  1.00 37.12           H  
ATOM   3054 HD21 ASN C 236      23.939 -18.648  32.705  1.00 39.63           H  
ATOM   3055 HD22 ASN C 236      23.993 -19.832  31.419  1.00 39.63           H  
ATOM   3056  N   LEU C 237      23.088 -15.094  34.189  1.00 34.34           N  
ATOM   3057  CA  LEU C 237      22.809 -15.105  35.621  1.00 34.36           C  
ATOM   3058  C   LEU C 237      21.303 -14.767  35.832  1.00 34.00           C  
ATOM   3059  O   LEU C 237      20.905 -14.263  36.887  1.00 34.33           O  
ATOM   3060  CB  LEU C 237      23.714 -14.129  36.390  1.00 34.38           C  
ATOM   3061  CG  LEU C 237      25.195 -14.531  36.568  1.00 35.28           C  
ATOM   3062  CD1 LEU C 237      25.358 -15.865  37.298  1.00 36.55           C  
ATOM   3063  CD2 LEU C 237      25.992 -14.538  35.265  1.00 35.49           C  
ATOM   3064  H   LEU C 237      23.064 -14.203  33.713  1.00 34.34           H  
ATOM   3065  HA  LEU C 237      22.931 -16.123  36.006  1.00 34.36           H  
ATOM   3066  HB2 LEU C 237      23.671 -13.140  35.915  1.00 34.38           H  
ATOM   3067  HB3 LEU C 237      23.306 -13.986  37.399  1.00 34.38           H  
ATOM   3068  HG  LEU C 237      25.645 -13.758  37.206  1.00 35.28           H  
ATOM   3069 HD11 LEU C 237      24.782 -15.873  38.229  1.00 36.55           H  
ATOM   3070 HD12 LEU C 237      25.029 -16.708  36.683  1.00 36.55           H  
ATOM   3071 HD13 LEU C 237      26.409 -16.035  37.554  1.00 36.55           H  
ATOM   3072 HD21 LEU C 237      25.745 -15.396  34.636  1.00 35.49           H  
ATOM   3073 HD22 LEU C 237      25.815 -13.623  34.694  1.00 35.49           H  
ATOM   3074 HD23 LEU C 237      27.066 -14.594  35.477  1.00 35.49           H  
ATOM   3075  N   THR C 238      20.489 -15.175  34.865  1.00 33.15           N  
ATOM   3076  CA  THR C 238      19.042 -14.996  34.891  1.00 32.51           C  
ATOM   3077  C   THR C 238      18.387 -16.266  34.311  1.00 32.79           C  
ATOM   3078  O   THR C 238      19.001 -17.024  33.586  1.00 33.05           O  
ATOM   3079  CB  THR C 238      18.569 -13.745  34.118  1.00 31.36           C  
ATOM   3080  OG1 THR C 238      18.682 -13.895  32.695  1.00 30.45           O  
ATOM   3081  CG2 THR C 238      19.289 -12.463  34.519  1.00 31.04           C  
ATOM   3082  H   THR C 238      20.886 -15.655  34.070  1.00 33.15           H  
ATOM   3083  HA  THR C 238      18.728 -14.902  35.939  1.00 32.51           H  
ATOM   3084  HB  THR C 238      17.502 -13.605  34.317  1.00 31.36           H  
ATOM   3085 HG21 THR C 238      19.230 -12.292  35.598  1.00 31.04           H  
ATOM   3086 HG22 THR C 238      20.341 -12.482  34.215  1.00 31.04           H  
ATOM   3087 HG23 THR C 238      18.842 -11.602  34.010  1.00 31.04           H  
ATOM   3088  HG1 THR C 238      19.599 -14.192  32.486  1.00 30.45           H  
ATOM   3089  N   SER C 239      17.121 -16.456  34.613  1.00 33.37           N  
ATOM   3090  CA  SER C 239      16.330 -17.632  34.227  1.00 34.52           C  
ATOM   3091  C   SER C 239      15.641 -17.449  32.858  1.00 34.15           C  
ATOM   3092  O   SER C 239      14.458 -17.735  32.698  1.00 35.12           O  
ATOM   3093  CB  SER C 239      15.283 -17.915  35.314  1.00 35.26           C  
ATOM   3094  OG  SER C 239      14.529 -16.731  35.607  1.00 34.96           O  
ATOM   3095  H   SER C 239      16.625 -15.757  35.147  1.00 33.37           H  
ATOM   3096  HA  SER C 239      16.998 -18.497  34.131  1.00 34.52           H  
ATOM   3097  HB2 SER C 239      15.784 -18.208  36.243  1.00 35.26           H  
ATOM   3098  HB3 SER C 239      14.591 -18.718  35.038  1.00 35.26           H  
ATOM   3099  HG  SER C 239      13.951 -16.574  34.831  1.00 34.96           H  
ATOM   3100  N   TRP C 240      16.410 -16.998  31.870  1.00 33.44           N  
ATOM   3101  CA  TRP C 240      15.956 -16.822  30.486  1.00 33.55           C  
ATOM   3102  C   TRP C 240      17.131 -17.150  29.538  1.00 33.70           C  
ATOM   3103  O   TRP C 240      18.295 -17.060  29.947  1.00 33.97           O  
ATOM   3104  CB  TRP C 240      15.476 -15.383  30.214  1.00 33.06           C  
ATOM   3105  CG  TRP C 240      14.111 -15.107  30.760  1.00 34.35           C  
ATOM   3106  CD1 TRP C 240      12.874 -15.489  30.211  1.00 35.25           C  
ATOM   3107  CD2 TRP C 240      13.769 -14.434  32.000  1.00 34.74           C  
ATOM   3108  NE1 TRP C 240      11.824 -15.082  31.005  1.00 35.44           N  
ATOM   3109  CE2 TRP C 240      12.279 -14.452  32.086  1.00 35.17           C  
ATOM   3110  CE3 TRP C 240      14.498 -13.835  33.006  1.00 34.62           C  
ATOM   3111  CZ2 TRP C 240      11.603 -13.885  33.126  1.00 35.63           C  
ATOM   3112  CZ3 TRP C 240      13.794 -13.273  34.067  1.00 35.39           C  
ATOM   3113  CH2 TRP C 240      12.378 -13.292  34.120  1.00 36.03           C  
ATOM   3114  H   TRP C 240      17.356 -16.708  32.073  1.00 33.44           H  
ATOM   3115  HA  TRP C 240      15.150 -17.544  30.317  1.00 33.55           H  
ATOM   3116  HB2 TRP C 240      16.194 -14.668  30.635  1.00 33.06           H  
ATOM   3117  HB3 TRP C 240      15.454 -15.179  29.137  1.00 33.06           H  
ATOM   3118  HD1 TRP C 240      12.761 -16.033  29.284  1.00 35.25           H  
ATOM   3119  HE1 TRP C 240      10.848 -15.239  30.797  1.00 35.44           H  
ATOM   3120  HE3 TRP C 240      15.577 -13.804  32.972  1.00 34.62           H  
ATOM   3121  HZ2 TRP C 240      10.524 -13.894  33.176  1.00 35.63           H  
ATOM   3122  HZ3 TRP C 240      14.343 -12.809  34.874  1.00 35.39           H  
ATOM   3123  HH2 TRP C 240      11.882 -12.831  34.961  1.00 36.03           H  
ATOM   3124  N   PRO C 241      16.849 -17.494  28.268  1.00 33.69           N  
ATOM   3125  CA  PRO C 241      17.931 -17.795  27.334  1.00 34.37           C  
ATOM   3126  C   PRO C 241      18.809 -16.557  27.039  1.00 34.18           C  
ATOM   3127  O   PRO C 241      18.315 -15.439  26.855  1.00 33.80           O  
ATOM   3128  CB  PRO C 241      17.232 -18.238  26.045  1.00 35.13           C  
ATOM   3129  CG  PRO C 241      15.830 -18.626  26.492  1.00 34.91           C  
ATOM   3130  CD  PRO C 241      15.551 -17.666  27.636  1.00 33.82           C  
ATOM   3131  HA  PRO C 241      18.533 -18.606  27.759  1.00 34.37           H  
ATOM   3132  HB2 PRO C 241      17.176 -17.423  25.313  1.00 35.13           H  
ATOM   3133  HB3 PRO C 241      17.755 -19.073  25.570  1.00 35.13           H  
ATOM   3134  HG2 PRO C 241      15.836 -19.658  26.862  1.00 34.91           H  
ATOM   3135  HG3 PRO C 241      15.091 -18.553  25.690  1.00 34.91           H  
ATOM   3136  HD2 PRO C 241      14.796 -18.054  28.322  1.00 33.82           H  
ATOM   3137  HD3 PRO C 241      15.230 -16.690  27.263  1.00 33.82           H  
ATOM   3138  N   ARG C 242      20.123 -16.809  26.972  1.00 34.85           N  
ATOM   3139  CA  ARG C 242      21.120 -15.758  26.724  1.00 34.32           C  
ATOM   3140  C   ARG C 242      20.787 -14.938  25.451  1.00 33.57           C  
ATOM   3141  O   ARG C 242      21.005 -13.734  25.394  1.00 32.75           O  
ATOM   3142  CB  ARG C 242      22.505 -16.410  26.578  1.00 35.85           C  
ATOM   3143  CG  ARG C 242      23.669 -15.415  26.675  1.00 37.46           C  
ATOM   3144  CD  ARG C 242      24.996 -16.066  26.275  1.00 39.18           C  
ATOM   3145  NE  ARG C 242      25.380 -17.144  27.200  1.00 40.10           N  
ATOM   3146  CZ  ARG C 242      26.305 -18.072  26.967  1.00 41.38           C  
ATOM   3147  NH1 ARG C 242      26.999 -18.060  25.822  1.00 41.20           N  
ATOM   3148  NH2 ARG C 242      26.540 -19.014  27.887  1.00 42.34           N1+
ATOM   3149  H   ARG C 242      20.448 -17.726  27.242  1.00 34.85           H  
ATOM   3150  HA  ARG C 242      21.088 -15.084  27.587  1.00 34.32           H  
ATOM   3151  HB2 ARG C 242      22.634 -17.167  27.363  1.00 35.85           H  
ATOM   3152  HB3 ARG C 242      22.558 -16.947  25.623  1.00 35.85           H  
ATOM   3153  HG2 ARG C 242      23.736 -15.032  27.699  1.00 37.46           H  
ATOM   3154  HG3 ARG C 242      23.495 -14.560  26.013  1.00 37.46           H  
ATOM   3155  HD2 ARG C 242      25.792 -15.315  26.282  1.00 39.18           H  
ATOM   3156  HD3 ARG C 242      24.881 -16.484  25.271  1.00 39.18           H  
ATOM   3157  HE  ARG C 242      24.893 -17.175  28.084  1.00 40.10           H  
ATOM   3158 HH11 ARG C 242      26.819 -17.347  25.130  1.00 41.20           H  
ATOM   3159 HH12 ARG C 242      27.703 -18.764  25.651  1.00 41.20           H  
ATOM   3160 HH21 ARG C 242      26.016 -19.017  28.751  1.00 42.34           H  
ATOM   3161 HH22 ARG C 242      27.240 -19.721  27.718  1.00 42.34           H  
ATOM   3162  N   TRP C 243      20.315 -15.646  24.423  1.00 33.89           N  
ATOM   3163  CA  TRP C 243      20.066 -15.067  23.102  1.00 33.29           C  
ATOM   3164  C   TRP C 243      18.764 -14.240  23.043  1.00 32.33           C  
ATOM   3165  O   TRP C 243      18.505 -13.557  22.051  1.00 32.10           O  
ATOM   3166  CB  TRP C 243      20.089 -16.110  21.971  1.00 34.06           C  
ATOM   3167  CG  TRP C 243      19.250 -17.330  22.215  1.00 34.28           C  
ATOM   3168  CD1 TRP C 243      19.692 -18.579  22.644  1.00 35.06           C  
ATOM   3169  CD2 TRP C 243      17.797 -17.485  22.031  1.00 34.09           C  
ATOM   3170  NE1 TRP C 243      18.646 -19.468  22.749  1.00 35.34           N  
ATOM   3171  CE2 TRP C 243      17.481 -18.880  22.399  1.00 34.98           C  
ATOM   3172  CE3 TRP C 243      16.764 -16.643  21.637  1.00 33.36           C  
ATOM   3173  CZ2 TRP C 243      16.182 -19.386  22.352  1.00 35.04           C  
ATOM   3174  CZ3 TRP C 243      15.457 -17.164  21.600  1.00 33.80           C  
ATOM   3175  CH2 TRP C 243      15.178 -18.510  21.944  1.00 34.49           C  
ATOM   3176  H   TRP C 243      20.078 -16.617  24.573  1.00 33.89           H  
ATOM   3177  HA  TRP C 243      20.871 -14.345  22.913  1.00 33.29           H  
ATOM   3178  HB2 TRP C 243      19.784 -15.653  21.022  1.00 34.06           H  
ATOM   3179  HB3 TRP C 243      21.128 -16.437  21.830  1.00 34.06           H  
ATOM   3180  HD1 TRP C 243      20.722 -18.819  22.866  1.00 35.06           H  
ATOM   3181  HE1 TRP C 243      18.737 -20.429  23.046  1.00 35.34           H  
ATOM   3182  HE3 TRP C 243      16.959 -15.616  21.366  1.00 33.36           H  
ATOM   3183  HZ2 TRP C 243      15.964 -20.409  22.620  1.00 35.04           H  
ATOM   3184  HZ3 TRP C 243      14.644 -16.519  21.302  1.00 33.80           H  
ATOM   3185  HH2 TRP C 243      14.160 -18.866  21.887  1.00 34.49           H  
ATOM   3186  N   LEU C 244      17.931 -14.351  24.075  1.00 31.86           N  
ATOM   3187  CA  LEU C 244      16.661 -13.616  24.132  1.00 31.13           C  
ATOM   3188  C   LEU C 244      16.979 -12.114  24.313  1.00 30.39           C  
ATOM   3189  O   LEU C 244      16.232 -11.235  23.867  1.00 29.66           O  
ATOM   3190  CB  LEU C 244      15.799 -14.120  25.300  1.00 30.77           C  
ATOM   3191  CG  LEU C 244      14.322 -13.685  25.224  1.00 30.21           C  
ATOM   3192  CD1 LEU C 244      13.560 -14.473  24.157  1.00 30.56           C  
ATOM   3193  CD2 LEU C 244      13.644 -13.878  26.582  1.00 30.98           C  
ATOM   3194  H   LEU C 244      18.149 -14.987  24.829  1.00 31.86           H  
ATOM   3195  HA  LEU C 244      16.164 -13.747  23.167  1.00 31.13           H  
ATOM   3196  HB2 LEU C 244      15.842 -15.216  25.340  1.00 30.77           H  
ATOM   3197  HB3 LEU C 244      16.232 -13.762  26.244  1.00 30.77           H  
ATOM   3198  HG  LEU C 244      14.264 -12.619  24.976  1.00 30.21           H  
ATOM   3199 HD11 LEU C 244      13.993 -14.332  23.165  1.00 30.56           H  
ATOM   3200 HD12 LEU C 244      13.568 -15.547  24.376  1.00 30.56           H  
ATOM   3201 HD13 LEU C 244      12.515 -14.148  24.109  1.00 30.56           H  
ATOM   3202 HD21 LEU C 244      13.643 -14.931  26.882  1.00 30.98           H  
ATOM   3203 HD22 LEU C 244      14.157 -13.303  27.361  1.00 30.98           H  
ATOM   3204 HD23 LEU C 244      12.604 -13.537  26.549  1.00 30.98           H  
ATOM   3205  N   TYR C 245      18.050 -11.856  25.046  1.00 30.33           N  
ATOM   3206  CA  TYR C 245      18.472 -10.498  25.372  1.00 30.20           C  
ATOM   3207  C   TYR C 245      19.081  -9.816  24.131  1.00 30.78           C  
ATOM   3208  O   TYR C 245      19.115  -8.573  24.049  1.00 31.21           O  
ATOM   3209  CB  TYR C 245      19.493 -10.466  26.509  1.00 30.09           C  
ATOM   3210  CG  TYR C 245      18.896 -10.861  27.836  1.00 29.98           C  
ATOM   3211  CD1 TYR C 245      18.273  -9.918  28.655  1.00 29.91           C  
ATOM   3212  CD2 TYR C 245      18.978 -12.179  28.294  1.00 30.31           C  
ATOM   3213  CE1 TYR C 245      17.746 -10.264  29.889  1.00 30.04           C  
ATOM   3214  CE2 TYR C 245      18.457 -12.540  29.533  1.00 30.54           C  
ATOM   3215  CZ  TYR C 245      17.845 -11.574  30.331  1.00 30.41           C  
ATOM   3216  OH  TYR C 245      17.359 -11.880  31.564  1.00 30.39           O  
ATOM   3217  H   TYR C 245      18.593 -12.622  25.417  1.00 30.33           H  
ATOM   3218  HA  TYR C 245      17.575  -9.926  25.642  1.00 30.20           H  
ATOM   3219  HB2 TYR C 245      20.343 -11.122  26.280  1.00 30.09           H  
ATOM   3220  HB3 TYR C 245      19.921  -9.461  26.607  1.00 30.09           H  
ATOM   3221  HD1 TYR C 245      18.201  -8.893  28.320  1.00 29.91           H  
ATOM   3222  HD2 TYR C 245      19.453 -12.928  27.678  1.00 30.31           H  
ATOM   3223  HE1 TYR C 245      17.261  -9.519  30.502  1.00 30.04           H  
ATOM   3224  HE2 TYR C 245      18.526 -13.562  29.874  1.00 30.54           H  
ATOM   3225  HH  TYR C 245      17.771 -12.728  31.845  1.00 30.39           H  
ATOM   3226  N   SER C 246      19.551 -10.623  23.184  1.00 31.31           N  
ATOM   3227  CA  SER C 246      20.170 -10.156  21.940  1.00 31.54           C  
ATOM   3228  C   SER C 246      19.104  -9.695  20.917  1.00 31.47           C  
ATOM   3229  O   SER C 246      19.423  -9.124  19.878  1.00 32.30           O  
ATOM   3230  CB  SER C 246      21.042 -11.240  21.301  1.00 32.16           C  
ATOM   3231  OG  SER C 246      21.892 -11.867  22.264  1.00 32.76           O  
ATOM   3232  H   SER C 246      19.452 -11.620  23.306  1.00 31.31           H  
ATOM   3233  HA  SER C 246      20.782  -9.284  22.194  1.00 31.54           H  
ATOM   3234  HB2 SER C 246      21.666 -10.821  20.505  1.00 32.16           H  
ATOM   3235  HB3 SER C 246      20.425 -12.026  20.853  1.00 32.16           H  
ATOM   3236  HG  SER C 246      22.384 -11.164  22.731  1.00 32.76           H  
ATOM   3237  N   LEU C 247      17.839  -9.901  21.281  1.00 31.16           N  
ATOM   3238  CA  LEU C 247      16.684  -9.431  20.532  1.00 30.72           C  
ATOM   3239  C   LEU C 247      16.243  -8.032  21.050  1.00 30.46           C  
ATOM   3240  O   LEU C 247      15.206  -7.509  20.670  1.00 30.04           O  
ATOM   3241  CB  LEU C 247      15.492 -10.395  20.638  1.00 30.25           C  
ATOM   3242  CG  LEU C 247      15.789 -11.875  20.341  1.00 30.84           C  
ATOM   3243  CD1 LEU C 247      14.518 -12.704  20.536  1.00 30.76           C  
ATOM   3244  CD2 LEU C 247      16.340 -12.097  18.936  1.00 31.41           C  
ATOM   3245  H   LEU C 247      17.655 -10.362  22.161  1.00 31.16           H  
ATOM   3246  HA  LEU C 247      16.969  -9.297  19.482  1.00 30.72           H  
ATOM   3247  HB2 LEU C 247      15.076 -10.327  21.652  1.00 30.25           H  
ATOM   3248  HB3 LEU C 247      14.696 -10.047  19.966  1.00 30.25           H  
ATOM   3249  HG  LEU C 247      16.530 -12.238  21.061  1.00 30.84           H  
ATOM   3250 HD11 LEU C 247      14.111 -12.560  21.542  1.00 30.76           H  
ATOM   3251 HD12 LEU C 247      13.743 -12.420  19.815  1.00 30.76           H  
ATOM   3252 HD13 LEU C 247      14.726 -13.772  20.407  1.00 30.76           H  
ATOM   3253 HD21 LEU C 247      15.635 -11.741  18.179  1.00 31.41           H  
ATOM   3254 HD22 LEU C 247      17.293 -11.579  18.795  1.00 31.41           H  
ATOM   3255 HD23 LEU C 247      16.519 -13.162  18.754  1.00 31.41           H  
ATOM   3256  N   TYR C 248      17.056  -7.451  21.938  1.00 31.18           N  
ATOM   3257  CA  TYR C 248      16.897  -6.096  22.476  1.00 31.71           C  
ATOM   3258  C   TYR C 248      18.261  -5.354  22.417  1.00 32.54           C  
ATOM   3259  O   TYR C 248      18.508  -4.421  23.181  1.00 32.81           O  
ATOM   3260  CB  TYR C 248      16.394  -6.110  23.928  1.00 31.47           C  
ATOM   3261  CG  TYR C 248      15.035  -6.731  24.149  1.00 31.56           C  
ATOM   3262  CD1 TYR C 248      14.914  -8.088  24.471  1.00 31.86           C  
ATOM   3263  CD2 TYR C 248      13.870  -5.956  24.081  1.00 31.34           C  
ATOM   3264  CE1 TYR C 248      13.676  -8.658  24.727  1.00 32.03           C  
ATOM   3265  CE2 TYR C 248      12.626  -6.515  24.327  1.00 31.54           C  
ATOM   3266  CZ  TYR C 248      12.538  -7.866  24.657  1.00 32.12           C  
ATOM   3267  OH  TYR C 248      11.328  -8.457  24.873  1.00 33.02           O  
ATOM   3268  H   TYR C 248      17.830  -7.983  22.309  1.00 31.18           H  
ATOM   3269  HA  TYR C 248      16.198  -5.540  21.840  1.00 31.71           H  
ATOM   3270  HB2 TYR C 248      17.124  -6.634  24.559  1.00 31.47           H  
ATOM   3271  HB3 TYR C 248      16.360  -5.085  24.318  1.00 31.47           H  
ATOM   3272  HD1 TYR C 248      15.800  -8.703  24.522  1.00 31.86           H  
ATOM   3273  HD2 TYR C 248      13.943  -4.907  23.834  1.00 31.34           H  
ATOM   3274  HE1 TYR C 248      13.598  -9.705  24.976  1.00 32.03           H  
ATOM   3275  HE2 TYR C 248      11.734  -5.910  24.263  1.00 31.54           H  
ATOM   3276  HH  TYR C 248      10.745  -7.782  25.267  1.00 33.02           H  
ATOM   3277  N   ASP C 249      19.063  -5.716  21.417  1.00 33.64           N  
ATOM   3278  CA  ASP C 249      20.365  -5.095  21.174  1.00 34.63           C  
ATOM   3279  C   ASP C 249      20.219  -4.293  19.871  1.00 35.48           C  
ATOM   3280  O   ASP C 249      19.998  -4.866  18.790  1.00 36.19           O  
ATOM   3281  CB  ASP C 249      21.437  -6.153  21.042  1.00 35.55           C  
ATOM   3282  CG  ASP C 249      22.730  -5.411  20.875  1.00 36.88           C  
ATOM   3283  OD1 ASP C 249      23.269  -4.904  21.889  1.00 37.04           O  
ATOM   3284  OD2 ASP C 249      23.256  -5.346  19.742  1.00 38.05           O1-
ATOM   3285  H   ASP C 249      18.734  -6.418  20.770  1.00 33.64           H  
ATOM   3286  HA  ASP C 249      20.601  -4.416  22.002  1.00 34.63           H  
ATOM   3287  HB2 ASP C 249      21.254  -6.823  20.201  1.00 35.55           H  
ATOM   3288  HB3 ASP C 249      21.456  -6.771  21.941  1.00 35.55           H  
ATOM   3289  N   ALA C 250      20.288  -2.966  20.004  1.00 35.93           N  
ATOM   3290  CA  ALA C 250      19.938  -2.070  18.911  1.00 35.90           C  
ATOM   3291  C   ALA C 250      20.784  -2.326  17.651  1.00 36.87           C  
ATOM   3292  O   ALA C 250      20.281  -2.233  16.545  1.00 37.47           O  
ATOM   3293  CB  ALA C 250      20.080  -0.616  19.339  1.00 35.92           C  
ATOM   3294  H   ALA C 250      20.522  -2.581  20.908  1.00 35.93           H  
ATOM   3295  HA  ALA C 250      18.893  -2.277  18.651  1.00 35.90           H  
ATOM   3296  HB1 ALA C 250      19.450  -0.402  20.210  1.00 35.92           H  
ATOM   3297  HB2 ALA C 250      21.115  -0.379  19.611  1.00 35.92           H  
ATOM   3298  HB3 ALA C 250      19.784   0.060  18.531  1.00 35.92           H  
ATOM   3299  N   GLU C 251      22.069  -2.597  17.834  1.00 37.89           N  
ATOM   3300  CA  GLU C 251      22.965  -2.765  16.691  1.00 39.43           C  
ATOM   3301  C   GLU C 251      22.678  -4.148  16.086  1.00 38.45           C  
ATOM   3302  O   GLU C 251      22.546  -4.255  14.865  1.00 39.00           O  
ATOM   3303  CB  GLU C 251      24.442  -2.562  17.038  1.00 41.86           C  
ATOM   3304  CG  GLU C 251      25.135  -1.647  16.018  1.00 44.57           C  
ATOM   3305  CD  GLU C 251      25.311  -2.265  14.652  1.00 48.48           C  
ATOM   3306  OE1 GLU C 251      25.957  -3.338  14.559  1.00 50.46           O  
ATOM   3307  OE2 GLU C 251      24.860  -1.668  13.640  1.00 49.89           O1-
ATOM   3308  H   GLU C 251      22.414  -2.747  18.771  1.00 37.89           H  
ATOM   3309  HA  GLU C 251      22.655  -2.028  15.941  1.00 39.43           H  
ATOM   3310  HB2 GLU C 251      24.535  -2.087  18.022  1.00 41.86           H  
ATOM   3311  HB3 GLU C 251      24.967  -3.523  17.099  1.00 41.86           H  
ATOM   3312  HG2 GLU C 251      26.137  -1.401  16.391  1.00 44.57           H  
ATOM   3313  HG3 GLU C 251      24.593  -0.697  15.933  1.00 44.57           H  
ATOM   3314  N   THR C 252      22.540  -5.182  16.913  1.00 36.87           N  
ATOM   3315  CA  THR C 252      22.286  -6.535  16.390  1.00 36.55           C  
ATOM   3316  C   THR C 252      20.939  -6.560  15.623  1.00 35.95           C  
ATOM   3317  O   THR C 252      20.807  -7.275  14.631  1.00 36.37           O  
ATOM   3318  CB  THR C 252      22.275  -7.607  17.494  1.00 35.37           C  
ATOM   3319  OG1 THR C 252      23.487  -7.548  18.254  1.00 35.61           O  
ATOM   3320  CG2 THR C 252      22.178  -9.026  16.947  1.00 35.77           C  
ATOM   3321  H   THR C 252      22.610  -5.035  17.910  1.00 36.87           H  
ATOM   3322  HA  THR C 252      23.092  -6.739  15.674  1.00 36.55           H  
ATOM   3323  HB  THR C 252      21.437  -7.442  18.176  1.00 35.37           H  
ATOM   3324 HG21 THR C 252      21.215  -9.209  16.464  1.00 35.77           H  
ATOM   3325 HG22 THR C 252      22.978  -9.225  16.226  1.00 35.77           H  
ATOM   3326 HG23 THR C 252      22.295  -9.755  17.756  1.00 35.77           H  
ATOM   3327  HG1 THR C 252      23.479  -6.680  18.721  1.00 35.61           H  
ATOM   3328  N   LEU C 253      19.980  -5.770  16.098  1.00 34.58           N  
ATOM   3329  CA  LEU C 253      18.678  -5.661  15.457  1.00 34.48           C  
ATOM   3330  C   LEU C 253      18.863  -4.956  14.088  1.00 36.03           C  
ATOM   3331  O   LEU C 253      18.345  -5.437  13.077  1.00 36.33           O  
ATOM   3332  CB  LEU C 253      17.665  -4.891  16.314  1.00 33.27           C  
ATOM   3333  CG  LEU C 253      17.138  -5.668  17.539  1.00 32.37           C  
ATOM   3334  CD1 LEU C 253      16.419  -4.707  18.491  1.00 31.63           C  
ATOM   3335  CD2 LEU C 253      16.183  -6.792  17.145  1.00 31.90           C  
ATOM   3336  H   LEU C 253      20.188  -5.190  16.899  1.00 34.58           H  
ATOM   3337  HA  LEU C 253      18.325  -6.677  15.243  1.00 34.48           H  
ATOM   3338  HB2 LEU C 253      18.125  -3.955  16.652  1.00 33.27           H  
ATOM   3339  HB3 LEU C 253      16.814  -4.600  15.686  1.00 33.27           H  
ATOM   3340  HG  LEU C 253      17.977  -6.119  18.079  1.00 32.37           H  
ATOM   3341 HD11 LEU C 253      17.094  -3.919  18.837  1.00 31.63           H  
ATOM   3342 HD12 LEU C 253      15.563  -4.231  18.004  1.00 31.63           H  
ATOM   3343 HD13 LEU C 253      16.050  -5.236  19.374  1.00 31.63           H  
ATOM   3344 HD21 LEU C 253      15.304  -6.395  16.628  1.00 31.90           H  
ATOM   3345 HD22 LEU C 253      16.670  -7.525  16.497  1.00 31.90           H  
ATOM   3346 HD23 LEU C 253      15.829  -7.330  18.030  1.00 31.90           H  
ATOM   3347  N   MET C 254      19.576  -3.827  14.085  1.00 37.44           N  
ATOM   3348  CA  MET C 254      19.806  -3.063  12.862  1.00 39.14           C  
ATOM   3349  C   MET C 254      20.715  -3.860  11.884  1.00 41.12           C  
ATOM   3350  O   MET C 254      20.575  -3.727  10.665  1.00 42.20           O  
ATOM   3351  CB  MET C 254      20.430  -1.689  13.141  1.00 39.50           C  
ATOM   3352  CG  MET C 254      19.415  -0.728  13.760  1.00 39.14           C  
ATOM   3353  SD  MET C 254      20.079   0.964  13.948  1.00 40.58           S  
ATOM   3354  CE  MET C 254      21.175   0.721  15.363  1.00 40.13           C  
ATOM   3355  H   MET C 254      19.966  -3.506  14.960  1.00 37.44           H  
ATOM   3356  HA  MET C 254      18.837  -2.948  12.359  1.00 39.14           H  
ATOM   3357  HB2 MET C 254      20.793  -1.263  12.197  1.00 39.50           H  
ATOM   3358  HB3 MET C 254      21.304  -1.804  13.792  1.00 39.50           H  
ATOM   3359  HG2 MET C 254      19.046  -1.080  14.726  1.00 39.14           H  
ATOM   3360  HG3 MET C 254      18.544  -0.651  13.104  1.00 39.14           H  
ATOM   3361  HE1 MET C 254      20.614   0.333  16.214  1.00 40.13           H  
ATOM   3362  HE2 MET C 254      21.996   0.049  15.107  1.00 40.13           H  
ATOM   3363  HE3 MET C 254      21.599   1.684  15.655  1.00 40.13           H  
ATOM   3364  N   ASP C 255      21.646  -4.632  12.438  1.00 42.40           N  
ATOM   3365  CA  ASP C 255      22.612  -5.429  11.670  1.00 44.44           C  
ATOM   3366  C   ASP C 255      21.855  -6.487  10.843  1.00 44.85           C  
ATOM   3367  O   ASP C 255      22.173  -6.770   9.688  1.00 46.83           O  
ATOM   3368  CB  ASP C 255      23.593  -6.104  12.605  1.00 45.34           C  
ATOM   3369  CG  ASP C 255      24.752  -6.527  11.767  1.00 48.06           C  
ATOM   3370  OD1 ASP C 255      25.619  -5.666  11.498  1.00 49.64           O  
ATOM   3371  OD2 ASP C 255      24.871  -7.740  11.478  1.00 49.31           O1-
ATOM   3372  H   ASP C 255      21.709  -4.658  13.446  1.00 42.40           H  
ATOM   3373  HA  ASP C 255      23.097  -4.756  10.962  1.00 44.44           H  
ATOM   3374  HB2 ASP C 255      23.158  -6.963  13.128  1.00 45.34           H  
ATOM   3375  HB3 ASP C 255      23.976  -5.415  13.362  1.00 45.34           H  
ATOM   3376  N   ARG C 256      20.861  -7.097  11.481  1.00 43.68           N  
ATOM   3377  CA  ARG C 256      20.065  -8.141  10.855  1.00 43.91           C  
ATOM   3378  C   ARG C 256      19.115  -7.566   9.780  1.00 45.19           C  
ATOM   3379  O   ARG C 256      18.624  -8.315   8.928  1.00 46.35           O  
ATOM   3380  CB  ARG C 256      19.281  -8.919  11.912  1.00 41.41           C  
ATOM   3381  CG  ARG C 256      20.201  -9.834  12.733  1.00 40.28           C  
ATOM   3382  CD  ARG C 256      19.572 -10.213  14.068  1.00 38.68           C  
ATOM   3383  NE  ARG C 256      18.324 -10.968  13.879  1.00 38.95           N  
ATOM   3384  CZ  ARG C 256      17.343 -11.060  14.775  1.00 37.79           C  
ATOM   3385  NH1 ARG C 256      17.466 -10.502  15.975  1.00 36.80           N  
ATOM   3386  NH2 ARG C 256      16.224 -11.693  14.459  1.00 37.62           N1+
ATOM   3387  H   ARG C 256      20.663  -6.843  12.438  1.00 43.68           H  
ATOM   3388  HA  ARG C 256      20.752  -8.813  10.325  1.00 43.91           H  
ATOM   3389  HB2 ARG C 256      18.760  -8.216  12.574  1.00 41.41           H  
ATOM   3390  HB3 ARG C 256      18.506  -9.532  11.436  1.00 41.41           H  
ATOM   3391  HG2 ARG C 256      21.161  -9.345  12.934  1.00 40.28           H  
ATOM   3392  HG3 ARG C 256      20.421 -10.737  12.151  1.00 40.28           H  
ATOM   3393  HD2 ARG C 256      19.353  -9.302  14.630  1.00 38.68           H  
ATOM   3394  HD3 ARG C 256      20.261 -10.843  14.638  1.00 38.68           H  
ATOM   3395  HE  ARG C 256      18.179 -11.403  12.979  1.00 38.95           H  
ATOM   3396 HH11 ARG C 256      18.317 -10.018  16.222  1.00 36.80           H  
ATOM   3397 HH12 ARG C 256      16.708 -10.563  16.640  1.00 36.80           H  
ATOM   3398 HH21 ARG C 256      16.117 -12.104  13.542  1.00 37.62           H  
ATOM   3399 HH22 ARG C 256      15.477 -11.766  15.135  1.00 37.62           H  
ATOM   3400  N   ILE C 257      18.871  -6.255   9.835  1.00 43.53           N  
ATOM   3401  CA  ILE C 257      18.127  -5.545   8.794  1.00 43.83           C  
ATOM   3402  C   ILE C 257      19.150  -5.159   7.692  1.00 44.94           C  
ATOM   3403  O   ILE C 257      18.866  -5.324   6.512  1.00 45.33           O  
ATOM   3404  CB  ILE C 257      17.360  -4.315   9.325  1.00 42.72           C  
ATOM   3405  CG1 ILE C 257      16.282  -4.754  10.337  1.00 42.46           C  
ATOM   3406  CG2 ILE C 257      16.720  -3.546   8.164  1.00 41.50           C  
ATOM   3407  CD1 ILE C 257      15.556  -3.601  11.013  1.00 42.02           C  
ATOM   3408  H   ILE C 257      19.267  -5.714  10.590  1.00 43.53           H  
ATOM   3409  HA  ILE C 257      17.420  -6.250   8.337  1.00 43.83           H  
ATOM   3410  HB  ILE C 257      18.060  -3.643   9.835  1.00 42.72           H  
ATOM   3411 HG12 ILE C 257      15.545  -5.400   9.845  1.00 42.46           H  
ATOM   3412 HG13 ILE C 257      16.753  -5.350  11.123  1.00 42.46           H  
ATOM   3413 HG21 ILE C 257      17.481  -3.094   7.522  1.00 41.50           H  
ATOM   3414 HG22 ILE C 257      16.104  -4.209   7.550  1.00 41.50           H  
ATOM   3415 HG23 ILE C 257      16.087  -2.730   8.519  1.00 41.50           H  
ATOM   3416 HD11 ILE C 257      16.266  -2.858  11.386  1.00 42.02           H  
ATOM   3417 HD12 ILE C 257      14.860  -3.111  10.328  1.00 42.02           H  
ATOM   3418 HD13 ILE C 257      14.969  -3.966  11.860  1.00 42.02           H  
ATOM   3419  N   LYS C 258      20.308  -4.634   8.090  1.00 46.99           N  
ATOM   3420  CA  LYS C 258      21.336  -4.194   7.135  1.00 48.67           C  
ATOM   3421  C   LYS C 258      21.737  -5.352   6.185  1.00 49.71           C  
ATOM   3422  O   LYS C 258      22.037  -5.124   5.008  1.00 49.95           O  
ATOM   3423  CB  LYS C 258      22.588  -3.626   7.839  1.00 50.43           C  
ATOM   3424  CG  LYS C 258      22.373  -2.176   8.291  1.00 51.28           C  
ATOM   3425  CD  LYS C 258      23.551  -1.527   9.033  1.00 53.65           C  
ATOM   3426  CE  LYS C 258      23.718  -2.029  10.465  1.00 55.09           C  
ATOM   3427  NZ  LYS C 258      24.572  -1.113  11.227  1.00 56.52           N1+
ATOM   3428  H   LYS C 258      20.475  -4.502   9.077  1.00 46.99           H  
ATOM   3429  HA  LYS C 258      20.871  -3.428   6.503  1.00 48.67           H  
ATOM   3430  HB2 LYS C 258      22.860  -4.254   8.692  1.00 50.43           H  
ATOM   3431  HB3 LYS C 258      23.442  -3.647   7.149  1.00 50.43           H  
ATOM   3432  HG2 LYS C 258      22.163  -1.569   7.400  1.00 51.28           H  
ATOM   3433  HG3 LYS C 258      21.485  -2.117   8.924  1.00 51.28           H  
ATOM   3434  HD2 LYS C 258      23.367  -0.445   9.051  1.00 53.65           H  
ATOM   3435  HD3 LYS C 258      24.481  -1.676   8.470  1.00 53.65           H  
ATOM   3436  HE2 LYS C 258      24.207  -3.004  10.488  1.00 55.09           H  
ATOM   3437  HE3 LYS C 258      22.765  -2.068  10.993  1.00 55.09           H  
ATOM   3438  HZ1 LYS C 258      24.626  -1.393  12.250  1.00 56.52           H  
ATOM   3439  HZ2 LYS C 258      25.542  -1.087  10.915  1.00 56.52           H  
ATOM   3440  HZ3 LYS C 258      24.216  -0.139  11.240  1.00 56.52           H  
ATOM   3441  N   LYS C 259      21.708  -6.573   6.710  1.00 50.26           N  
ATOM   3442  CA  LYS C 259      22.060  -7.774   5.955  1.00 52.15           C  
ATOM   3443  C   LYS C 259      20.847  -8.422   5.233  1.00 52.37           C  
ATOM   3444  O   LYS C 259      21.001  -9.428   4.543  1.00 53.65           O  
ATOM   3445  CB  LYS C 259      22.803  -8.773   6.849  1.00 52.46           C  
ATOM   3446  CG  LYS C 259      24.207  -8.248   7.171  1.00 53.01           C  
ATOM   3447  CD  LYS C 259      24.863  -8.984   8.336  1.00 53.77           C  
ATOM   3448  CE  LYS C 259      26.197  -8.327   8.667  1.00 54.32           C  
ATOM   3449  NZ  LYS C 259      26.623  -8.695  10.006  1.00 56.15           N1+
ATOM   3450  H   LYS C 259      21.383  -6.692   7.659  1.00 50.26           H  
ATOM   3451  HA  LYS C 259      22.729  -7.470   5.137  1.00 52.15           H  
ATOM   3452  HB2 LYS C 259      22.233  -8.936   7.773  1.00 52.46           H  
ATOM   3453  HB3 LYS C 259      22.892  -9.749   6.358  1.00 52.46           H  
ATOM   3454  HG2 LYS C 259      24.838  -8.327   6.277  1.00 53.01           H  
ATOM   3455  HG3 LYS C 259      24.154  -7.182   7.424  1.00 53.01           H  
ATOM   3456  HD2 LYS C 259      25.015 -10.041   8.086  1.00 53.77           H  
ATOM   3457  HD3 LYS C 259      24.190  -8.953   9.200  1.00 53.77           H  
ATOM   3458  HE2 LYS C 259      26.121  -7.235   8.660  1.00 54.32           H  
ATOM   3459  HE3 LYS C 259      26.981  -8.631   7.967  1.00 54.32           H  
ATOM   3460  HZ1 LYS C 259      25.896  -8.456  10.721  1.00 56.15           H  
ATOM   3461  HZ2 LYS C 259      26.979  -9.658  10.145  1.00 56.15           H  
ATOM   3462  HZ3 LYS C 259      27.466  -8.134  10.256  1.00 56.15           H  
ATOM   3463  N   GLN C 260      19.692  -7.768   5.292  1.00 52.35           N  
ATOM   3464  CA  GLN C 260      18.540  -8.064   4.424  1.00 53.09           C  
ATOM   3465  C   GLN C 260      18.609  -7.044   3.261  1.00 52.00           C  
ATOM   3466  O   GLN C 260      18.444  -7.401   2.104  1.00 52.86           O  
ATOM   3467  CB  GLN C 260      17.192  -7.928   5.145  1.00 53.95           C  
ATOM   3468  CG  GLN C 260      17.001  -8.965   6.248  1.00 55.51           C  
ATOM   3469  CD  GLN C 260      16.251 -10.223   5.841  1.00 56.66           C  
ATOM   3470  OE1 GLN C 260      15.497 -10.290   4.865  1.00 56.33           O  
ATOM   3471  NE2 GLN C 260      16.413 -11.230   6.689  1.00 58.21           N  
ATOM   3472  H   GLN C 260      19.604  -6.971   5.905  1.00 52.35           H  
ATOM   3473  HA  GLN C 260      18.647  -9.069   3.998  1.00 53.09           H  
ATOM   3474  HB2 GLN C 260      17.120  -6.932   5.598  1.00 53.95           H  
ATOM   3475  HB3 GLN C 260      16.376  -7.980   4.413  1.00 53.95           H  
ATOM   3476  HG2 GLN C 260      16.406  -8.514   7.052  1.00 55.51           H  
ATOM   3477  HG3 GLN C 260      17.965  -9.252   6.681  1.00 55.51           H  
ATOM   3478 HE21 GLN C 260      15.909 -12.094   6.549  1.00 58.21           H  
ATOM   3479 HE22 GLN C 260      17.041 -11.132   7.474  1.00 58.21           H  
ATOM   3480  N   LEU C 261      18.829  -5.778   3.604  1.00 51.86           N  
ATOM   3481  CA  LEU C 261      18.811  -4.683   2.631  1.00 52.38           C  
ATOM   3482  C   LEU C 261      19.821  -4.903   1.475  1.00 55.18           C  
ATOM   3483  O   LEU C 261      19.656  -4.340   0.385  1.00 54.16           O  
ATOM   3484  CB  LEU C 261      19.176  -3.330   3.275  1.00 50.26           C  
ATOM   3485  CG  LEU C 261      18.187  -2.776   4.316  1.00 48.05           C  
ATOM   3486  CD1 LEU C 261      18.724  -1.462   4.892  1.00 47.30           C  
ATOM   3487  CD2 LEU C 261      16.793  -2.555   3.742  1.00 47.81           C  
ATOM   3488  H   LEU C 261      18.968  -5.560   4.581  1.00 51.86           H  
ATOM   3489  HA  LEU C 261      17.813  -4.663   2.179  1.00 52.38           H  
ATOM   3490  HB2 LEU C 261      20.164  -3.421   3.748  1.00 50.26           H  
ATOM   3491  HB3 LEU C 261      19.296  -2.580   2.481  1.00 50.26           H  
ATOM   3492  HG  LEU C 261      18.097  -3.485   5.142  1.00 48.05           H  
ATOM   3493 HD11 LEU C 261      19.715  -1.604   5.335  1.00 47.30           H  
ATOM   3494 HD12 LEU C 261      18.806  -0.693   4.117  1.00 47.30           H  
ATOM   3495 HD13 LEU C 261      18.063  -1.082   5.677  1.00 47.30           H  
ATOM   3496 HD21 LEU C 261      16.826  -1.933   2.842  1.00 47.81           H  
ATOM   3497 HD22 LEU C 261      16.324  -3.509   3.491  1.00 47.81           H  
ATOM   3498 HD23 LEU C 261      16.147  -2.058   4.473  1.00 47.81           H  
ATOM   3499  N   ARG C 262      20.890  -5.642   1.769  1.00 58.94           N  
ATOM   3500  CA  ARG C 262      21.960  -5.851   0.806  1.00 63.13           C  
ATOM   3501  C   ARG C 262      21.572  -6.811  -0.349  1.00 64.57           C  
ATOM   3502  O   ARG C 262      22.340  -6.939  -1.307  1.00 66.61           O  
ATOM   3503  CB  ARG C 262      23.265  -6.283   1.499  1.00 68.33           C  
ATOM   3504  CG  ARG C 262      24.468  -6.217   0.543  1.00 71.83           C  
ATOM   3505  CD  ARG C 262      25.804  -5.886   1.194  1.00 74.86           C  
ATOM   3506  NE  ARG C 262      25.796  -4.727   2.098  1.00 77.28           N  
ATOM   3507  CZ  ARG C 262      25.315  -3.499   1.887  1.00 77.39           C  
ATOM   3508  NH1 ARG C 262      24.969  -3.108   0.663  1.00 78.26           N  
ATOM   3509  NH2 ARG C 262      25.178  -2.655   2.905  1.00 75.88           N1+
ATOM   3510  H   ARG C 262      20.943  -6.058   2.687  1.00 58.94           H  
ATOM   3511  HA  ARG C 262      22.128  -4.875   0.333  1.00 63.13           H  
ATOM   3512  HB2 ARG C 262      23.428  -5.631   2.365  1.00 68.33           H  
ATOM   3513  HB3 ARG C 262      23.168  -7.301   1.895  1.00 68.33           H  
ATOM   3514  HG2 ARG C 262      24.274  -5.493  -0.245  1.00 71.83           H  
ATOM   3515  HG3 ARG C 262      24.570  -7.184   0.033  1.00 71.83           H  
ATOM   3516  HD2 ARG C 262      26.586  -5.733   0.444  1.00 74.86           H  
ATOM   3517  HD3 ARG C 262      26.118  -6.746   1.799  1.00 74.86           H  
ATOM   3518  HE  ARG C 262      26.050  -4.972   3.044  1.00 77.28           H  
ATOM   3519 HH11 ARG C 262      24.606  -2.178   0.514  1.00 78.26           H  
ATOM   3520 HH12 ARG C 262      25.069  -3.743  -0.116  1.00 78.26           H  
ATOM   3521 HH21 ARG C 262      25.437  -2.943   3.837  1.00 75.88           H  
ATOM   3522 HH22 ARG C 262      24.814  -1.727   2.745  1.00 75.88           H  
ATOM   3523  N   GLU C 263      20.388  -7.417  -0.281  1.00 66.37           N  
ATOM   3524  CA  GLU C 263      19.886  -8.217  -1.401  1.00 70.79           C  
ATOM   3525  C   GLU C 263      19.340  -7.293  -2.532  1.00 69.50           C  
ATOM   3526  O   GLU C 263      19.086  -7.743  -3.650  1.00 70.39           O  
ATOM   3527  CB  GLU C 263      18.893  -9.297  -0.948  1.00 74.59           C  
ATOM   3528  CG  GLU C 263      17.464  -8.804  -0.791  1.00 79.54           C  
ATOM   3529  CD  GLU C 263      16.459  -9.776  -0.223  1.00 85.85           C  
ATOM   3530  OE1 GLU C 263      16.812 -10.950   0.047  1.00 90.86           O  
ATOM   3531  OE2 GLU C 263      15.277  -9.362  -0.112  1.00 84.66           O1-
ATOM   3532  H   GLU C 263      19.821  -7.306   0.547  1.00 66.37           H  
ATOM   3533  HA  GLU C 263      20.755  -8.732  -1.833  1.00 70.79           H  
ATOM   3534  HB2 GLU C 263      18.890 -10.100  -1.698  1.00 74.59           H  
ATOM   3535  HB3 GLU C 263      19.242  -9.752  -0.013  1.00 74.59           H  
ATOM   3536  HG2 GLU C 263      17.086  -8.550  -1.786  1.00 79.54           H  
ATOM   3537  HG3 GLU C 263      17.439  -7.897  -0.180  1.00 79.54           H  
ATOM   3538  N   TRP C 264      19.092  -6.028  -2.182  1.00 69.47           N  
ATOM   3539  CA  TRP C 264      18.583  -4.982  -3.086  1.00 67.44           C  
ATOM   3540  C   TRP C 264      19.693  -3.946  -3.462  1.00 68.80           C  
ATOM   3541  O   TRP C 264      19.393  -2.796  -3.798  1.00 66.57           O  
ATOM   3542  CB  TRP C 264      17.426  -4.187  -2.433  1.00 65.02           C  
ATOM   3543  CG  TRP C 264      16.300  -4.995  -1.880  1.00 65.03           C  
ATOM   3544  CD1 TRP C 264      15.816  -6.233  -2.314  1.00 66.76           C  
ATOM   3545  CD2 TRP C 264      15.471  -4.670  -0.701  1.00 63.78           C  
ATOM   3546  NE1 TRP C 264      14.802  -6.687  -1.498  1.00 64.71           N  
ATOM   3547  CE2 TRP C 264      14.541  -5.799  -0.524  1.00 63.02           C  
ATOM   3548  CE3 TRP C 264      15.411  -3.602   0.194  1.00 63.29           C  
ATOM   3549  CZ2 TRP C 264      13.611  -5.835   0.506  1.00 62.70           C  
ATOM   3550  CZ3 TRP C 264      14.461  -3.650   1.233  1.00 60.87           C  
ATOM   3551  CH2 TRP C 264      13.587  -4.740   1.384  1.00 61.09           C  
ATOM   3552  H   TRP C 264      19.230  -5.762  -1.217  1.00 69.47           H  
ATOM   3553  HA  TRP C 264      18.247  -5.444  -4.021  1.00 67.44           H  
ATOM   3554  HB2 TRP C 264      17.839  -3.576  -1.619  1.00 65.02           H  
ATOM   3555  HB3 TRP C 264      17.005  -3.476  -3.154  1.00 65.02           H  
ATOM   3556  HD1 TRP C 264      16.188  -6.765  -3.177  1.00 66.76           H  
ATOM   3557  HE1 TRP C 264      14.321  -7.566  -1.617  1.00 64.71           H  
ATOM   3558  HE3 TRP C 264      16.077  -2.758   0.093  1.00 63.29           H  
ATOM   3559  HZ2 TRP C 264      12.936  -6.668   0.627  1.00 62.70           H  
ATOM   3560  HZ3 TRP C 264      14.403  -2.828   1.932  1.00 60.87           H  
ATOM   3561  HH2 TRP C 264      12.877  -4.735   2.198  1.00 61.09           H  
ATOM   3562  N   ASP C 265      20.955  -4.335  -3.203  1.00 71.90           N  
ATOM   3563  CA  ASP C 265      22.179  -3.577  -3.521  1.00 71.56           C  
ATOM   3564  C   ASP C 265      22.945  -4.173  -4.668  1.00 72.40           C  
ATOM   3565  O   ASP C 265      23.378  -5.237  -5.134  1.00 71.58           O  
ATOM   3566  CB  ASP C 265      23.065  -3.655  -2.285  1.00 70.96           C  
ATOM   3567  CG  ASP C 265      24.404  -3.019  -2.449  1.00 72.88           C  
ATOM   3568  OD1 ASP C 265      24.511  -1.985  -3.158  1.00 70.41           O  
ATOM   3569  OD2 ASP C 265      25.380  -3.496  -1.814  1.00 70.87           O1-
ATOM   3570  H   ASP C 265      21.083  -5.140  -2.623  1.00 71.90           H  
ATOM   3571  HA  ASP C 265      21.922  -2.540  -3.755  1.00 71.56           H  
ATOM   3572  HB2 ASP C 265      23.234  -4.703  -2.025  1.00 70.96           H  
ATOM   3573  HB3 ASP C 265      22.565  -3.184  -1.430  1.00 70.96           H  
ATOM   3574  N   GLU C 266      23.685  -3.461  -5.830  1.00  0.00           N  
ATOM   3575  CA  GLU C 266      23.104  -2.505  -6.768  1.00  0.00           C  
ATOM   3576  C   GLU C 266      23.513  -1.024  -6.603  1.00  0.00           C  
ATOM   3577  O   GLU C 266      23.423  -0.244  -7.555  1.00  0.00           O  
ATOM   3578  CB  GLU C 266      21.573  -2.607  -6.880  1.00  0.00           C  
ATOM   3579  CG  GLU C 266      21.133  -3.862  -7.630  1.00  0.00           C  
ATOM   3580  CD  GLU C 266      21.043  -3.713  -9.131  1.00  0.00           C  
ATOM   3581  OE1 GLU C 266      20.483  -4.573  -9.807  1.00  0.00           O  
ATOM   3582  OE2 GLU C 266      21.545  -2.564  -9.672  1.00  0.00           O1-
ATOM   3583  H   GLU C 266      24.666  -3.700  -5.870  1.00  0.00           H  
ATOM   3584  HA  GLU C 266      23.548  -2.790  -7.731  1.00  0.00           H  
ATOM   3585  HB2 GLU C 266      21.162  -1.715  -7.369  1.00  0.00           H  
ATOM   3586  HB3 GLU C 266      21.122  -2.609  -5.885  1.00  0.00           H  
ATOM   3587  HG2 GLU C 266      20.137  -4.148  -7.276  1.00  0.00           H  
ATOM   3588  HG3 GLU C 266      21.789  -4.711  -7.412  1.00  0.00           H  
ATOM   3589  N   ASN C 267      23.826  -0.564  -5.348  1.00  0.00           N  
ATOM   3590  CA  ASN C 267      23.844   0.881  -5.100  1.00  0.00           C  
ATOM   3591  C   ASN C 267      24.651   1.411  -3.897  1.00  0.00           C  
ATOM   3592  O   ASN C 267      25.092   2.566  -3.886  1.00  0.00           O  
ATOM   3593  CB  ASN C 267      22.394   1.356  -4.891  1.00  0.00           C  
ATOM   3594  CG  ASN C 267      22.232   2.839  -5.143  1.00  0.00           C  
ATOM   3595  OD1 ASN C 267      22.888   3.444  -5.990  1.00  0.00           O  
ATOM   3596  ND2 ASN C 267      21.281   3.442  -4.422  1.00  0.00           N  
ATOM   3597  H   ASN C 267      24.049  -1.239  -4.630  1.00  0.00           H  
ATOM   3598  HA  ASN C 267      24.290   1.354  -5.985  1.00  0.00           H  
ATOM   3599  HB2 ASN C 267      21.717   0.854  -5.591  1.00  0.00           H  
ATOM   3600  HB3 ASN C 267      22.045   1.104  -3.882  1.00  0.00           H  
ATOM   3601 HD21 ASN C 267      20.752   2.914  -3.741  1.00  0.00           H  
ATOM   3602 HD22 ASN C 267      21.093   4.425  -4.556  1.00  0.00           H  
ATOM   3603  N   LEU C 268      24.611   0.667  -2.732  1.00  0.00           N  
ATOM   3604  CA  LEU C 268      24.787   1.328  -1.440  1.00  0.00           C  
ATOM   3605  C   LEU C 268      25.289   0.318  -0.405  1.00  0.00           C  
ATOM   3606  O   LEU C 268      24.635  -0.654  -0.036  1.00  0.00           O  
ATOM   3607  CB  LEU C 268      23.434   1.921  -0.995  1.00  0.00           C  
ATOM   3608  CG  LEU C 268      23.485   2.782   0.281  1.00  0.00           C  
ATOM   3609  CD1 LEU C 268      24.333   4.041   0.092  1.00  0.00           C  
ATOM   3610  CD2 LEU C 268      22.065   3.178   0.699  1.00  0.00           C  
ATOM   3611  H   LEU C 268      24.463  -0.331  -2.788  1.00  0.00           H  
ATOM   3612  HA  LEU C 268      25.527   2.125  -1.564  1.00  0.00           H  
ATOM   3613  HB2 LEU C 268      23.017   2.529  -1.809  1.00  0.00           H  
ATOM   3614  HB3 LEU C 268      22.720   1.101  -0.842  1.00  0.00           H  
ATOM   3615  HG  LEU C 268      23.914   2.188   1.095  1.00  0.00           H  
ATOM   3616 HD11 LEU C 268      25.385   3.793  -0.070  1.00  0.00           H  
ATOM   3617 HD12 LEU C 268      23.985   4.629  -0.764  1.00  0.00           H  
ATOM   3618 HD13 LEU C 268      24.284   4.680   0.980  1.00  0.00           H  
ATOM   3619 HD21 LEU C 268      21.573   3.775  -0.076  1.00  0.00           H  
ATOM   3620 HD22 LEU C 268      21.452   2.289   0.883  1.00  0.00           H  
ATOM   3621 HD23 LEU C 268      22.081   3.767   1.623  1.00  0.00           H  
ATOM   3622  N   LYS C 269      26.567   0.584   0.092  1.00  0.00           N  
ATOM   3623  CA  LYS C 269      27.271  -0.362   0.933  1.00  0.00           C  
ATOM   3624  C   LYS C 269      26.834  -0.183   2.415  1.00  0.00           C  
ATOM   3625  O   LYS C 269      25.637  -0.130   2.724  1.00  0.00           O  
ATOM   3626  CB  LYS C 269      28.781  -0.398   0.675  1.00  0.00           C  
ATOM   3627  CG  LYS C 269      29.227  -0.930  -0.689  1.00  0.00           C  
ATOM   3628  CD  LYS C 269      28.694  -2.286  -1.177  1.00  0.00           C  
ATOM   3629  CE  LYS C 269      28.521  -3.460  -0.212  1.00  0.00           C  
ATOM   3630  NZ  LYS C 269      29.624  -3.614   0.745  1.00  0.00           N1+
ATOM   3631  H   LYS C 269      26.977   1.489  -0.087  1.00  0.00           H  
ATOM   3632  HA  LYS C 269      26.887  -1.352   0.683  1.00  0.00           H  
ATOM   3633  HB2 LYS C 269      29.275  -1.023   1.423  1.00  0.00           H  
ATOM   3634  HB3 LYS C 269      29.195   0.611   0.806  1.00  0.00           H  
ATOM   3635  HG2 LYS C 269      30.324  -0.984  -0.674  1.00  0.00           H  
ATOM   3636  HG3 LYS C 269      28.986  -0.180  -1.455  1.00  0.00           H  
ATOM   3637  HD2 LYS C 269      29.353  -2.615  -1.992  1.00  0.00           H  
ATOM   3638  HD3 LYS C 269      27.722  -2.111  -1.654  1.00  0.00           H  
ATOM   3639  HE2 LYS C 269      28.449  -4.399  -0.770  1.00  0.00           H  
ATOM   3640  HE3 LYS C 269      27.614  -3.356   0.378  1.00  0.00           H  
ATOM   3641  HZ1 LYS C 269      29.252  -3.451   1.726  1.00  0.00           H  
ATOM   3642  HZ2 LYS C 269      29.999  -4.578   0.826  1.00  0.00           H  
ATOM   3643  HZ3 LYS C 269      30.415  -2.981   0.635  1.00  0.00           H  
ATOM   3644  N   ASP C 270      27.858  -0.270   3.359  1.00  0.00           N  
ATOM   3645  CA  ASP C 270      27.618  -0.717   4.730  1.00  0.00           C  
ATOM   3646  C   ASP C 270      27.956   0.370   5.769  1.00  0.00           C  
ATOM   3647  O   ASP C 270      27.747   0.245   6.980  1.00  0.00           O  
ATOM   3648  CB  ASP C 270      28.461  -1.954   5.011  1.00  0.00           C  
ATOM   3649  CG  ASP C 270      28.056  -3.042   4.064  1.00  0.00           C  
ATOM   3650  OD1 ASP C 270      28.687  -3.267   3.033  1.00  0.00           O  
ATOM   3651  OD2 ASP C 270      26.923  -3.730   4.398  1.00  0.00           O1-
ATOM   3652  H   ASP C 270      28.796  -0.018   3.083  1.00  0.00           H  
ATOM   3653  HA  ASP C 270      26.553  -0.942   4.853  1.00  0.00           H  
ATOM   3654  HB2 ASP C 270      28.310  -2.290   6.042  1.00  0.00           H  
ATOM   3655  HB3 ASP C 270      29.527  -1.737   4.883  1.00  0.00           H  
ATOM   3656  N   ASP C 271      28.615   1.475   5.265  1.00  0.00           N  
ATOM   3657  CA  ASP C 271      29.075   2.633   6.018  1.00  0.00           C  
ATOM   3658  C   ASP C 271      27.909   3.660   6.072  1.00  0.00           C  
ATOM   3659  O   ASP C 271      27.287   3.857   7.112  1.00  0.00           O  
ATOM   3660  CB  ASP C 271      30.399   3.149   5.470  1.00  0.00           C  
ATOM   3661  CG  ASP C 271      30.191   3.559   4.043  1.00  0.00           C  
ATOM   3662  OD1 ASP C 271      30.193   4.747   3.728  1.00  0.00           O  
ATOM   3663  OD2 ASP C 271      29.785   2.571   3.192  1.00  0.00           O1-
ATOM   3664  H   ASP C 271      28.807   1.523   4.274  1.00  0.00           H  
ATOM   3665  HA  ASP C 271      29.243   2.309   7.053  1.00  0.00           H  
ATOM   3666  HB2 ASP C 271      31.172   2.373   5.506  1.00  0.00           H  
ATOM   3667  HB3 ASP C 271      30.748   4.006   6.056  1.00  0.00           H  
ATOM   3668  N   SER C 272      27.585   4.329   4.881  1.00 62.29           N  
ATOM   3669  CA  SER C 272      26.446   4.325   3.979  1.00 61.79           C  
ATOM   3670  C   SER C 272      25.049   4.572   4.615  1.00 60.74           C  
ATOM   3671  O   SER C 272      24.150   5.098   3.940  1.00 61.14           O  
ATOM   3672  CB  SER C 272      26.377   3.042   3.148  1.00 61.74           C  
ATOM   3673  OG  SER C 272      27.350   2.986   2.101  1.00 60.56           O  
ATOM   3674  H   SER C 272      28.435   4.856   4.860  1.00 62.29           H  
ATOM   3675  HA  SER C 272      26.632   5.173   3.308  1.00 61.79           H  
ATOM   3676  HB2 SER C 272      25.403   2.957   2.661  1.00 61.74           H  
ATOM   3677  HB3 SER C 272      26.490   2.166   3.786  1.00 61.74           H  
ATOM   3678  HG  SER C 272      28.252   3.019   2.515  1.00 60.56           H  
ATOM   3679  N   LEU C 273      24.849   4.058   5.837  1.00 58.53           N  
ATOM   3680  CA  LEU C 273      23.577   4.068   6.542  1.00 54.11           C  
ATOM   3681  C   LEU C 273      23.897   4.363   8.028  1.00 52.03           C  
ATOM   3682  O   LEU C 273      24.155   3.448   8.811  1.00 52.56           O  
ATOM   3683  CB  LEU C 273      22.812   2.732   6.441  1.00 52.98           C  
ATOM   3684  CG  LEU C 273      22.265   2.419   5.031  1.00 52.86           C  
ATOM   3685  CD1 LEU C 273      23.126   1.365   4.335  1.00 52.98           C  
ATOM   3686  CD2 LEU C 273      20.820   1.917   5.099  1.00 51.60           C  
ATOM   3687  H   LEU C 273      25.648   3.675   6.322  1.00 58.53           H  
ATOM   3688  HA  LEU C 273      22.936   4.858   6.138  1.00 54.11           H  
ATOM   3689  HB2 LEU C 273      23.444   1.907   6.794  1.00 52.98           H  
ATOM   3690  HB3 LEU C 273      21.973   2.790   7.146  1.00 52.98           H  
ATOM   3691  HG  LEU C 273      22.261   3.328   4.420  1.00 52.86           H  
ATOM   3692 HD11 LEU C 273      24.174   1.669   4.311  1.00 52.98           H  
ATOM   3693 HD12 LEU C 273      23.073   0.401   4.852  1.00 52.98           H  
ATOM   3694 HD13 LEU C 273      22.795   1.211   3.303  1.00 52.98           H  
ATOM   3695 HD21 LEU C 273      20.748   0.986   5.671  1.00 51.60           H  
ATOM   3696 HD22 LEU C 273      20.171   2.661   5.573  1.00 51.60           H  
ATOM   3697 HD23 LEU C 273      20.429   1.726   4.094  1.00 51.60           H  
ATOM   3698  N   PRO C 274      23.923   5.655   8.415  1.00 49.87           N  
ATOM   3699  CA  PRO C 274      24.203   6.042   9.802  1.00 50.04           C  
ATOM   3700  C   PRO C 274      23.193   5.359  10.744  1.00 51.05           C  
ATOM   3701  O   PRO C 274      21.982   5.629  10.724  1.00 50.32           O  
ATOM   3702  CB  PRO C 274      24.047   7.564   9.818  1.00 48.71           C  
ATOM   3703  CG  PRO C 274      24.346   7.966   8.382  1.00 47.82           C  
ATOM   3704  CD  PRO C 274      23.740   6.830   7.575  1.00 48.99           C  
ATOM   3705  HA  PRO C 274      25.234   5.747  10.032  1.00 50.04           H  
ATOM   3706  HB2 PRO C 274      23.028   7.870  10.082  1.00 48.71           H  
ATOM   3707  HB3 PRO C 274      24.727   8.038  10.533  1.00 48.71           H  
ATOM   3708  HG2 PRO C 274      25.432   8.000   8.226  1.00 47.82           H  
ATOM   3709  HG3 PRO C 274      23.931   8.942   8.115  1.00 47.82           H  
ATOM   3710  HD2 PRO C 274      24.223   6.716   6.602  1.00 48.99           H  
ATOM   3711  HD3 PRO C 274      22.664   6.972   7.430  1.00 48.99           H  
ATOM   3712  N   SER C 275      23.714   4.356  11.453  1.00 52.02           N  
ATOM   3713  CA  SER C 275      22.907   3.435  12.253  1.00 51.71           C  
ATOM   3714  C   SER C 275      22.567   4.076  13.606  1.00 50.31           C  
ATOM   3715  O   SER C 275      23.074   3.683  14.662  1.00 51.00           O  
ATOM   3716  CB  SER C 275      23.654   2.108  12.414  1.00 53.56           C  
ATOM   3717  OG  SER C 275      23.853   1.455  11.141  1.00 55.12           O  
ATOM   3718  H   SER C 275      24.708   4.190  11.391  1.00 52.02           H  
ATOM   3719  HA  SER C 275      21.972   3.254  11.710  1.00 51.71           H  
ATOM   3720  HB2 SER C 275      23.105   1.413  13.054  1.00 53.56           H  
ATOM   3721  HB3 SER C 275      24.644   2.259  12.858  1.00 53.56           H  
ATOM   3722  HG  SER C 275      23.943   2.170  10.464  1.00 55.12           H  
ATOM   3723  N   ASN C 276      21.717   5.097  13.527  1.00 48.44           N  
ATOM   3724  CA  ASN C 276      21.105   5.749  14.687  1.00 47.45           C  
ATOM   3725  C   ASN C 276      19.687   5.136  14.758  1.00 46.12           C  
ATOM   3726  O   ASN C 276      19.009   5.114  13.718  1.00 45.86           O  
ATOM   3727  CB  ASN C 276      20.991   7.254  14.475  1.00 48.53           C  
ATOM   3728  CG  ASN C 276      20.582   7.931  15.763  1.00 49.63           C  
ATOM   3729  OD1 ASN C 276      21.057   7.598  16.847  1.00 50.08           O  
ATOM   3730  ND2 ASN C 276      19.696   8.917  15.644  1.00 50.56           N  
ATOM   3731  H   ASN C 276      21.450   5.433  12.612  1.00 48.44           H  
ATOM   3732  HA  ASN C 276      21.706   5.514  15.565  1.00 47.45           H  
ATOM   3733  HB2 ASN C 276      20.288   7.483  13.669  1.00 48.53           H  
ATOM   3734  HB3 ASN C 276      21.961   7.674  14.181  1.00 48.53           H  
ATOM   3735 HD21 ASN C 276      19.390   9.423  16.464  1.00 50.56           H  
ATOM   3736 HD22 ASN C 276      19.329   9.160  14.735  1.00 50.56           H  
ATOM   3737  N   PRO C 277      19.243   4.658  15.934  1.00 44.67           N  
ATOM   3738  CA  PRO C 277      17.996   3.889  15.977  1.00 43.32           C  
ATOM   3739  C   PRO C 277      16.748   4.639  15.490  1.00 41.29           C  
ATOM   3740  O   PRO C 277      15.770   4.016  15.099  1.00 40.22           O  
ATOM   3741  CB  PRO C 277      17.826   3.506  17.451  1.00 43.57           C  
ATOM   3742  CG  PRO C 277      19.245   3.536  17.995  1.00 44.45           C  
ATOM   3743  CD  PRO C 277      19.873   4.702  17.249  1.00 44.79           C  
ATOM   3744  HA  PRO C 277      18.130   3.004  15.346  1.00 43.32           H  
ATOM   3745  HB2 PRO C 277      17.206   4.236  17.987  1.00 43.57           H  
ATOM   3746  HB3 PRO C 277      17.356   2.525  17.569  1.00 43.57           H  
ATOM   3747  HG2 PRO C 277      19.760   2.603  17.736  1.00 44.45           H  
ATOM   3748  HG3 PRO C 277      19.283   3.659  19.081  1.00 44.45           H  
ATOM   3749  HD2 PRO C 277      20.959   4.611  17.204  1.00 44.79           H  
ATOM   3750  HD3 PRO C 277      19.600   5.653  17.716  1.00 44.79           H  
ATOM   3751  N   ILE C 278      16.750   5.964  15.641  1.00 40.81           N  
ATOM   3752  CA  ILE C 278      15.596   6.780  15.261  1.00 40.60           C  
ATOM   3753  C   ILE C 278      15.570   6.803  13.712  1.00 40.08           C  
ATOM   3754  O   ILE C 278      14.645   6.298  13.077  1.00 38.99           O  
ATOM   3755  CB  ILE C 278      15.652   8.192  15.897  1.00 40.78           C  
ATOM   3756  CG1 ILE C 278      15.751   8.089  17.438  1.00 41.23           C  
ATOM   3757  CG2 ILE C 278      14.431   9.018  15.470  1.00 40.69           C  
ATOM   3758  CD1 ILE C 278      15.785   9.432  18.155  1.00 42.02           C  
ATOM   3759  H   ILE C 278      17.570   6.412  16.024  1.00 40.81           H  
ATOM   3760  HA  ILE C 278      14.687   6.262  15.596  1.00 40.60           H  
ATOM   3761  HB  ILE C 278      16.548   8.716  15.542  1.00 40.78           H  
ATOM   3762 HG12 ILE C 278      14.915   7.496  17.827  1.00 41.23           H  
ATOM   3763 HG13 ILE C 278      16.666   7.551  17.711  1.00 41.23           H  
ATOM   3764 HG21 ILE C 278      14.347   9.075  14.380  1.00 40.69           H  
ATOM   3765 HG22 ILE C 278      13.506   8.582  15.861  1.00 40.69           H  
ATOM   3766 HG23 ILE C 278      14.502  10.049  15.829  1.00 40.69           H  
ATOM   3767 HD11 ILE C 278      16.566  10.078  17.742  1.00 42.02           H  
ATOM   3768 HD12 ILE C 278      14.825   9.951  18.083  1.00 42.02           H  
ATOM   3769 HD13 ILE C 278      15.996   9.283  19.219  1.00 42.02           H  
ATOM   3770  N   ASP C 279      16.614   7.372  13.123  1.00 40.74           N  
ATOM   3771  CA  ASP C 279      16.711   7.634  11.687  1.00 41.28           C  
ATOM   3772  C   ASP C 279      16.632   6.311  10.901  1.00 40.48           C  
ATOM   3773  O   ASP C 279      16.033   6.256   9.834  1.00 39.81           O  
ATOM   3774  CB  ASP C 279      18.017   8.325  11.309  1.00 42.30           C  
ATOM   3775  CG  ASP C 279      18.179   9.522  12.194  1.00 43.32           C  
ATOM   3776  OD1 ASP C 279      17.992  10.668  11.711  1.00 43.00           O  
ATOM   3777  OD2 ASP C 279      18.482   9.311  13.385  1.00 45.02           O1-
ATOM   3778  H   ASP C 279      17.370   7.729  13.689  1.00 40.74           H  
ATOM   3779  HA  ASP C 279      15.843   8.247  11.414  1.00 41.28           H  
ATOM   3780  HB2 ASP C 279      18.010   8.615  10.252  1.00 42.30           H  
ATOM   3781  HB3 ASP C 279      18.881   7.663  11.453  1.00 42.30           H  
ATOM   3782  N   PHE C 280      17.295   5.290  11.413  1.00 41.71           N  
ATOM   3783  CA  PHE C 280      17.407   4.016  10.709  1.00 41.37           C  
ATOM   3784  C   PHE C 280      16.023   3.329  10.687  1.00 40.29           C  
ATOM   3785  O   PHE C 280      15.629   2.782   9.668  1.00 39.90           O  
ATOM   3786  CB  PHE C 280      18.449   3.098  11.361  1.00 42.62           C  
ATOM   3787  CG  PHE C 280      18.755   1.875  10.527  1.00 43.49           C  
ATOM   3788  CD1 PHE C 280      17.941   0.750  10.607  1.00 42.91           C  
ATOM   3789  CD2 PHE C 280      19.819   1.877   9.630  1.00 44.46           C  
ATOM   3790  CE1 PHE C 280      18.184  -0.351   9.806  1.00 43.37           C  
ATOM   3791  CE2 PHE C 280      20.064   0.773   8.823  1.00 44.81           C  
ATOM   3792  CZ  PHE C 280      19.245  -0.339   8.913  1.00 43.93           C  
ATOM   3793  H   PHE C 280      17.729   5.395  12.319  1.00 41.71           H  
ATOM   3794  HA  PHE C 280      17.686   4.239   9.671  1.00 41.37           H  
ATOM   3795  HB2 PHE C 280      19.382   3.654  11.524  1.00 42.62           H  
ATOM   3796  HB3 PHE C 280      18.112   2.784  12.357  1.00 42.62           H  
ATOM   3797  HD1 PHE C 280      17.113   0.735  11.301  1.00 42.91           H  
ATOM   3798  HD2 PHE C 280      20.460   2.743   9.561  1.00 44.46           H  
ATOM   3799  HE1 PHE C 280      17.547  -1.220   9.875  1.00 43.37           H  
ATOM   3800  HE2 PHE C 280      20.890   0.783   8.127  1.00 44.81           H  
ATOM   3801  HZ  PHE C 280      19.433  -1.199   8.287  1.00 43.93           H  
ATOM   3802  N   SER C 281      15.357   3.310  11.841  1.00 40.46           N  
ATOM   3803  CA  SER C 281      14.138   2.509  11.980  1.00 39.67           C  
ATOM   3804  C   SER C 281      13.025   3.175  11.139  1.00 38.31           C  
ATOM   3805  O   SER C 281      12.285   2.497  10.442  1.00 37.84           O  
ATOM   3806  CB  SER C 281      13.754   2.267  13.436  1.00 39.74           C  
ATOM   3807  OG  SER C 281      13.369   3.464  14.129  1.00 39.50           O  
ATOM   3808  H   SER C 281      15.703   3.873  12.605  1.00 40.46           H  
ATOM   3809  HA  SER C 281      14.354   1.537  11.526  1.00 39.67           H  
ATOM   3810  HB2 SER C 281      14.587   1.815  13.984  1.00 39.74           H  
ATOM   3811  HB3 SER C 281      12.917   1.577  13.508  1.00 39.74           H  
ATOM   3812  HG  SER C 281      14.215   3.890  14.402  1.00 39.50           H  
ATOM   3813  N   TYR C 282      12.951   4.499  11.218  1.00 38.68           N  
ATOM   3814  CA  TYR C 282      11.981   5.221  10.405  1.00 39.26           C  
ATOM   3815  C   TYR C 282      12.320   5.166   8.900  1.00 40.01           C  
ATOM   3816  O   TYR C 282      11.402   5.235   8.066  1.00 40.00           O  
ATOM   3817  CB  TYR C 282      11.766   6.671  10.838  1.00 38.04           C  
ATOM   3818  CG  TYR C 282      10.934   6.773  12.095  1.00 37.87           C  
ATOM   3819  CD1 TYR C 282       9.625   6.289  12.134  1.00 37.83           C  
ATOM   3820  CD2 TYR C 282      11.465   7.336  13.255  1.00 37.80           C  
ATOM   3821  CE1 TYR C 282       8.872   6.362  13.289  1.00 37.71           C  
ATOM   3822  CE2 TYR C 282      10.716   7.406  14.418  1.00 37.93           C  
ATOM   3823  CZ  TYR C 282       9.419   6.920  14.427  1.00 37.88           C  
ATOM   3824  OH  TYR C 282       8.673   6.925  15.565  1.00 38.98           O  
ATOM   3825  H   TYR C 282      13.550   4.977  11.874  1.00 38.68           H  
ATOM   3826  HA  TYR C 282      11.041   4.665  10.494  1.00 39.26           H  
ATOM   3827  HB2 TYR C 282      12.732   7.176  10.968  1.00 38.04           H  
ATOM   3828  HB3 TYR C 282      11.237   7.220  10.054  1.00 38.04           H  
ATOM   3829  HD1 TYR C 282       9.194   5.850  11.246  1.00 37.83           H  
ATOM   3830  HD2 TYR C 282      12.473   7.723  13.247  1.00 37.80           H  
ATOM   3831  HE1 TYR C 282       7.860   5.985  13.302  1.00 37.71           H  
ATOM   3832  HE2 TYR C 282      11.141   7.837  15.312  1.00 37.93           H  
ATOM   3833  HH  TYR C 282       9.319   6.932  16.326  1.00 38.98           H  
ATOM   3834  N   ARG C 283      13.608   5.054   8.563  1.00 40.83           N  
ATOM   3835  CA  ARG C 283      14.024   4.905   7.169  1.00 42.38           C  
ATOM   3836  C   ARG C 283      13.434   3.584   6.625  1.00 43.80           C  
ATOM   3837  O   ARG C 283      12.915   3.542   5.503  1.00 44.99           O  
ATOM   3838  CB  ARG C 283      15.554   4.932   7.053  1.00 44.16           C  
ATOM   3839  CG  ARG C 283      16.159   4.564   5.698  1.00 46.92           C  
ATOM   3840  CD  ARG C 283      15.924   5.603   4.610  1.00 51.17           C  
ATOM   3841  NE  ARG C 283      16.783   5.340   3.442  1.00 55.13           N  
ATOM   3842  CZ  ARG C 283      18.096   5.571   3.353  1.00 59.69           C  
ATOM   3843  NH1 ARG C 283      18.758   5.235   2.247  1.00 63.40           N  
ATOM   3844  NH2 ARG C 283      18.755   6.149   4.358  1.00 59.78           N1+
ATOM   3845  H   ARG C 283      14.305   5.073   9.293  1.00 40.83           H  
ATOM   3846  HA  ARG C 283      13.581   5.729   6.598  1.00 42.38           H  
ATOM   3847  HB2 ARG C 283      15.913   5.928   7.338  1.00 44.16           H  
ATOM   3848  HB3 ARG C 283      15.983   4.239   7.781  1.00 44.16           H  
ATOM   3849  HG2 ARG C 283      15.804   3.585   5.358  1.00 46.92           H  
ATOM   3850  HG3 ARG C 283      17.239   4.440   5.848  1.00 46.92           H  
ATOM   3851  HD2 ARG C 283      16.107   6.626   4.954  1.00 51.17           H  
ATOM   3852  HD3 ARG C 283      14.884   5.567   4.268  1.00 51.17           H  
ATOM   3853  HE  ARG C 283      16.324   4.926   2.643  1.00 55.13           H  
ATOM   3854 HH11 ARG C 283      18.269   4.796   1.480  1.00 63.40           H  
ATOM   3855 HH12 ARG C 283      19.748   5.418   2.176  1.00 63.40           H  
ATOM   3856 HH21 ARG C 283      18.262   6.417   5.198  1.00 59.78           H  
ATOM   3857 HH22 ARG C 283      19.748   6.319   4.280  1.00 59.78           H  
ATOM   3858  N   VAL C 284      13.599   2.491   7.374  1.00 43.58           N  
ATOM   3859  CA  VAL C 284      13.154   1.176   6.913  1.00 42.86           C  
ATOM   3860  C   VAL C 284      11.629   0.982   7.091  1.00 42.85           C  
ATOM   3861  O   VAL C 284      11.012   0.261   6.305  1.00 43.87           O  
ATOM   3862  CB  VAL C 284      13.978   0.003   7.474  1.00 43.30           C  
ATOM   3863  CG1 VAL C 284      15.449   0.136   7.069  1.00 42.48           C  
ATOM   3864  CG2 VAL C 284      13.848  -0.180   8.980  1.00 43.08           C  
ATOM   3865  H   VAL C 284      14.035   2.558   8.282  1.00 43.58           H  
ATOM   3866  HA  VAL C 284      13.300   1.170   5.823  1.00 42.86           H  
ATOM   3867  HB  VAL C 284      13.598  -0.918   7.019  1.00 43.30           H  
ATOM   3868 HG11 VAL C 284      15.547   0.234   5.983  1.00 42.48           H  
ATOM   3869 HG12 VAL C 284      15.923   1.007   7.532  1.00 42.48           H  
ATOM   3870 HG13 VAL C 284      16.017  -0.748   7.369  1.00 42.48           H  
ATOM   3871 HG21 VAL C 284      14.232   0.682   9.520  1.00 43.08           H  
ATOM   3872 HG22 VAL C 284      12.806  -0.336   9.271  1.00 43.08           H  
ATOM   3873 HG23 VAL C 284      14.415  -1.054   9.312  1.00 43.08           H  
ATOM   3874  N   ALA C 285      11.049   1.632   8.096  1.00 42.18           N  
ATOM   3875  CA  ALA C 285       9.601   1.608   8.304  1.00 42.90           C  
ATOM   3876  C   ALA C 285       8.890   2.378   7.166  1.00 44.43           C  
ATOM   3877  O   ALA C 285       7.772   2.034   6.755  1.00 45.70           O  
ATOM   3878  CB  ALA C 285       9.216   2.232   9.635  1.00 42.80           C  
ATOM   3879  H   ALA C 285      11.621   2.153   8.745  1.00 42.18           H  
ATOM   3880  HA  ALA C 285       9.272   0.565   8.264  1.00 42.90           H  
ATOM   3881  HB1 ALA C 285       9.698   1.714  10.467  1.00 42.80           H  
ATOM   3882  HB2 ALA C 285       9.500   3.287   9.678  1.00 42.80           H  
ATOM   3883  HB3 ALA C 285       8.135   2.186   9.787  1.00 42.80           H  
ATOM   3884  N   ALA C 286       9.552   3.424   6.674  1.00 44.60           N  
ATOM   3885  CA  ALA C 286       9.028   4.218   5.580  1.00 45.36           C  
ATOM   3886  C   ALA C 286       9.185   3.417   4.274  1.00 47.33           C  
ATOM   3887  O   ALA C 286       8.283   3.397   3.439  1.00 49.07           O  
ATOM   3888  CB  ALA C 286       9.716   5.567   5.448  1.00 44.78           C  
ATOM   3889  H   ALA C 286      10.472   3.634   7.033  1.00 44.60           H  
ATOM   3890  HA  ALA C 286       7.956   4.358   5.740  1.00 45.36           H  
ATOM   3891  HB1 ALA C 286       9.566   6.173   6.346  1.00 44.78           H  
ATOM   3892  HB2 ALA C 286      10.795   5.459   5.294  1.00 44.78           H  
ATOM   3893  HB3 ALA C 286       9.316   6.124   4.593  1.00 44.78           H  
ATOM   3894  N   CYS C 287      10.375   2.862   4.053  1.00 48.94           N  
ATOM   3895  CA  CYS C 287      10.729   2.137   2.826  1.00 50.51           C  
ATOM   3896  C   CYS C 287      10.327   0.637   2.850  1.00 51.70           C  
ATOM   3897  O   CYS C 287      10.970  -0.199   2.210  1.00 53.52           O  
ATOM   3898  CB  CYS C 287      12.218   2.268   2.473  1.00 52.18           C  
ATOM   3899  SG  CYS C 287      12.725   4.002   2.211  1.00 58.28           S  
ATOM   3900  H   CYS C 287      11.097   2.967   4.751  1.00 48.94           H  
ATOM   3901  HA  CYS C 287      10.142   2.576   2.008  1.00 50.51           H  
ATOM   3902  HB2 CYS C 287      12.440   1.729   1.548  1.00 52.18           H  
ATOM   3903  HB3 CYS C 287      12.844   1.840   3.263  1.00 52.18           H  
ATOM   3904  HG  CYS C 287      12.562   4.374   3.492  1.00 58.28           H  
ATOM   3905  N   LEU C 288       9.157   0.367   3.417  1.00 50.31           N  
ATOM   3906  CA  LEU C 288       8.553  -0.962   3.458  1.00 50.67           C  
ATOM   3907  C   LEU C 288       7.344  -0.936   2.487  1.00 51.51           C  
ATOM   3908  O   LEU C 288       6.426  -0.141   2.702  1.00 53.28           O  
ATOM   3909  CB  LEU C 288       8.046  -1.296   4.876  1.00 50.56           C  
ATOM   3910  CG  LEU C 288       8.905  -2.335   5.619  1.00 51.12           C  
ATOM   3911  CD1 LEU C 288       8.437  -2.463   7.070  1.00 52.18           C  
ATOM   3912  CD2 LEU C 288       8.862  -3.701   4.936  1.00 51.73           C  
ATOM   3913  H   LEU C 288       8.610   1.118   3.814  1.00 50.31           H  
ATOM   3914  HA  LEU C 288       9.300  -1.686   3.135  1.00 50.67           H  
ATOM   3915  HB2 LEU C 288       7.996  -0.380   5.478  1.00 50.56           H  
ATOM   3916  HB3 LEU C 288       7.020  -1.681   4.832  1.00 50.56           H  
ATOM   3917  HG  LEU C 288       9.943  -1.991   5.634  1.00 51.12           H  
ATOM   3918 HD11 LEU C 288       8.497  -1.501   7.586  1.00 52.18           H  
ATOM   3919 HD12 LEU C 288       7.400  -2.807   7.125  1.00 52.18           H  
ATOM   3920 HD13 LEU C 288       9.062  -3.174   7.621  1.00 52.18           H  
ATOM   3921 HD21 LEU C 288       7.840  -3.986   4.675  1.00 51.73           H  
ATOM   3922 HD22 LEU C 288       9.458  -3.708   4.020  1.00 51.73           H  
ATOM   3923 HD23 LEU C 288       9.268  -4.479   5.589  1.00 51.73           H  
ATOM   3924  N   PRO C 289       7.361  -1.778   1.430  1.00 52.13           N  
ATOM   3925  CA  PRO C 289       6.200  -1.896   0.547  1.00 50.73           C  
ATOM   3926  C   PRO C 289       5.114  -2.772   1.211  1.00 51.75           C  
ATOM   3927  O   PRO C 289       5.087  -3.993   1.078  1.00 53.40           O  
ATOM   3928  CB  PRO C 289       6.758  -2.533  -0.719  1.00 50.83           C  
ATOM   3929  CG  PRO C 289       7.905  -3.401  -0.214  1.00 51.50           C  
ATOM   3930  CD  PRO C 289       8.457  -2.623   0.971  1.00 52.18           C  
ATOM   3931  HA  PRO C 289       5.785  -0.906   0.341  1.00 50.73           H  
ATOM   3932  HB2 PRO C 289       6.020  -3.105  -1.289  1.00 50.83           H  
ATOM   3933  HB3 PRO C 289       7.149  -1.745  -1.368  1.00 50.83           H  
ATOM   3934  HG2 PRO C 289       8.661  -3.590  -0.980  1.00 51.50           H  
ATOM   3935  HG3 PRO C 289       7.526  -4.372   0.124  1.00 51.50           H  
ATOM   3936  HD2 PRO C 289       9.286  -1.972   0.674  1.00 52.18           H  
ATOM   3937  HD3 PRO C 289       8.793  -3.292   1.768  1.00 52.18           H  
ATOM   3938  N   ILE C 290       4.302  -2.117   2.025  1.00 51.74           N  
ATOM   3939  CA  ILE C 290       3.198  -2.744   2.747  1.00 51.74           C  
ATOM   3940  C   ILE C 290       1.887  -1.963   2.505  1.00 52.56           C  
ATOM   3941  O   ILE C 290       1.847  -0.905   1.872  1.00 51.27           O  
ATOM   3942  CB  ILE C 290       3.515  -2.910   4.257  1.00 51.23           C  
ATOM   3943  CG1 ILE C 290       3.834  -1.562   4.935  1.00 50.92           C  
ATOM   3944  CG2 ILE C 290       4.625  -3.942   4.456  1.00 51.43           C  
ATOM   3945  CD1 ILE C 290       4.123  -1.672   6.424  1.00 49.71           C  
ATOM   3946  H   ILE C 290       4.461  -1.133   2.190  1.00 51.74           H  
ATOM   3947  HA  ILE C 290       3.025  -3.740   2.317  1.00 51.74           H  
ATOM   3948  HB  ILE C 290       2.631  -3.320   4.761  1.00 51.23           H  
ATOM   3949 HG12 ILE C 290       4.692  -1.080   4.458  1.00 50.92           H  
ATOM   3950 HG13 ILE C 290       2.982  -0.887   4.803  1.00 50.92           H  
ATOM   3951 HG21 ILE C 290       4.410  -4.864   3.905  1.00 51.43           H  
ATOM   3952 HG22 ILE C 290       5.594  -3.562   4.124  1.00 51.43           H  
ATOM   3953 HG23 ILE C 290       4.700  -4.215   5.511  1.00 51.43           H  
ATOM   3954 HD11 ILE C 290       3.335  -2.222   6.941  1.00 49.71           H  
ATOM   3955 HD12 ILE C 290       5.075  -2.174   6.611  1.00 49.71           H  
ATOM   3956 HD13 ILE C 290       4.184  -0.673   6.863  1.00 49.71           H  
ATOM   3957  N   ASP C 291       0.809  -2.513   3.048  1.00 54.27           N  
ATOM   3958  CA  ASP C 291      -0.553  -2.009   2.934  1.00 56.85           C  
ATOM   3959  C   ASP C 291      -0.778  -0.750   3.817  1.00 55.93           C  
ATOM   3960  O   ASP C 291       0.078  -0.341   4.601  1.00 54.75           O  
ATOM   3961  CB  ASP C 291      -1.584  -3.074   3.279  1.00 60.64           C  
ATOM   3962  CG  ASP C 291      -1.228  -3.427   4.687  1.00 65.61           C  
ATOM   3963  OD1 ASP C 291      -1.700  -2.744   5.622  1.00 67.77           O  
ATOM   3964  OD2 ASP C 291      -0.357  -4.320   4.849  1.00 67.95           O1-
ATOM   3965  H   ASP C 291       0.909  -3.329   3.634  1.00 54.27           H  
ATOM   3966  HA  ASP C 291      -0.686  -1.712   1.885  1.00 56.85           H  
ATOM   3967  HB2 ASP C 291      -1.476  -3.952   2.639  1.00 60.64           H  
ATOM   3968  HB3 ASP C 291      -2.612  -2.705   3.215  1.00 60.64           H  
ATOM   3969  N   ASP C 292      -1.823  -0.025   3.433  1.00 56.72           N  
ATOM   3970  CA  ASP C 292      -2.480   1.084   4.111  1.00 57.54           C  
ATOM   3971  C   ASP C 292      -3.327   0.778   5.379  1.00 58.35           C  
ATOM   3972  O   ASP C 292      -4.102   1.637   5.804  1.00 58.49           O  
ATOM   3973  CB  ASP C 292      -3.287   1.913   3.101  1.00  0.00           C  
ATOM   3974  CG  ASP C 292      -2.349   2.242   1.973  1.00  0.00           C  
ATOM   3975  OD1 ASP C 292      -1.751   3.313   1.894  1.00  0.00           O  
ATOM   3976  OD2 ASP C 292      -2.099   1.194   1.136  1.00  0.00           O1-
ATOM   3977  H   ASP C 292      -1.899  -0.069   2.415  1.00 56.72           H  
ATOM   3978  HA  ASP C 292      -1.658   1.710   4.489  1.00 57.54           H  
ATOM   3979  HB2 ASP C 292      -3.671   2.835   3.551  1.00  0.00           H  
ATOM   3980  HB3 ASP C 292      -4.143   1.345   2.720  1.00  0.00           H  
ATOM   3981  N   VAL C 293      -2.978  -0.284   6.104  1.00 58.52           N  
ATOM   3982  CA  VAL C 293      -3.414  -0.495   7.489  1.00 59.88           C  
ATOM   3983  C   VAL C 293      -2.168  -0.768   8.380  1.00 59.08           C  
ATOM   3984  O   VAL C 293      -2.068  -0.213   9.474  1.00 59.20           O  
ATOM   3985  CB  VAL C 293      -4.593  -1.474   7.649  1.00 61.23           C  
ATOM   3986  CG1 VAL C 293      -4.337  -2.889   7.142  1.00 61.28           C  
ATOM   3987  CG2 VAL C 293      -5.065  -1.528   9.107  1.00 59.62           C  
ATOM   3988  H   VAL C 293      -2.316  -0.951   5.734  1.00 58.52           H  
ATOM   3989  HA  VAL C 293      -3.776   0.480   7.846  1.00 59.88           H  
ATOM   3990  HB  VAL C 293      -5.428  -1.074   7.056  1.00 61.23           H  
ATOM   3991 HG11 VAL C 293      -4.163  -2.890   6.063  1.00 61.28           H  
ATOM   3992 HG12 VAL C 293      -3.485  -3.356   7.646  1.00 61.28           H  
ATOM   3993 HG13 VAL C 293      -5.211  -3.526   7.320  1.00 61.28           H  
ATOM   3994 HG21 VAL C 293      -4.320  -2.002   9.754  1.00 59.62           H  
ATOM   3995 HG22 VAL C 293      -5.264  -0.523   9.493  1.00 59.62           H  
ATOM   3996 HG23 VAL C 293      -5.993  -2.104   9.190  1.00 59.62           H  
ATOM   3997  N   LEU C 294      -1.244  -1.605   7.905  1.00 57.43           N  
ATOM   3998  CA  LEU C 294       0.008  -1.849   8.608  1.00 55.85           C  
ATOM   3999  C   LEU C 294       0.889  -0.575   8.574  1.00 55.02           C  
ATOM   4000  O   LEU C 294       1.600  -0.280   9.541  1.00 54.12           O  
ATOM   4001  CB  LEU C 294       0.800  -3.038   8.061  1.00 55.61           C  
ATOM   4002  CG  LEU C 294       0.147  -4.419   8.269  1.00 56.60           C  
ATOM   4003  CD1 LEU C 294       1.081  -5.509   7.731  1.00 56.08           C  
ATOM   4004  CD2 LEU C 294      -0.179  -4.710   9.735  1.00 56.40           C  
ATOM   4005  H   LEU C 294      -1.429  -2.104   7.047  1.00 57.43           H  
ATOM   4006  HA  LEU C 294      -0.238  -2.007   9.663  1.00 55.85           H  
ATOM   4007  HB2 LEU C 294       0.985  -2.888   6.990  1.00 55.61           H  
ATOM   4008  HB3 LEU C 294       1.788  -3.047   8.541  1.00 55.61           H  
ATOM   4009  HG  LEU C 294      -0.788  -4.462   7.700  1.00 56.60           H  
ATOM   4010 HD11 LEU C 294       1.345  -5.325   6.685  1.00 56.08           H  
ATOM   4011 HD12 LEU C 294       2.012  -5.554   8.307  1.00 56.08           H  
ATOM   4012 HD13 LEU C 294       0.602  -6.492   7.786  1.00 56.08           H  
ATOM   4013 HD21 LEU C 294       0.701  -4.576  10.373  1.00 56.40           H  
ATOM   4014 HD22 LEU C 294      -0.974  -4.055  10.104  1.00 56.40           H  
ATOM   4015 HD23 LEU C 294      -0.532  -5.740   9.858  1.00 56.40           H  
ATOM   4016  N   ARG C 295       0.841   0.165   7.461  1.00 52.88           N  
ATOM   4017  CA  ARG C 295       1.599   1.416   7.331  1.00 52.17           C  
ATOM   4018  C   ARG C 295       1.052   2.484   8.319  1.00 52.44           C  
ATOM   4019  O   ARG C 295       1.758   3.421   8.671  1.00 54.75           O  
ATOM   4020  CB  ARG C 295       1.559   1.917   5.883  1.00 52.56           C  
ATOM   4021  CG  ARG C 295       2.527   3.038   5.485  1.00 50.78           C  
ATOM   4022  CD  ARG C 295       4.000   2.682   5.664  1.00 53.03           C  
ATOM   4023  NE  ARG C 295       4.993   3.321   4.749  1.00 51.81           N  
ATOM   4024  CZ  ARG C 295       4.951   4.388   3.951  1.00 50.80           C  
ATOM   4025  NH1 ARG C 295       3.937   5.240   3.994  1.00 50.21           N  
ATOM   4026  NH2 ARG C 295       5.950   4.608   3.109  1.00 49.51           N1+
ATOM   4027  H   ARG C 295       0.280  -0.148   6.681  1.00 52.88           H  
ATOM   4028  HA  ARG C 295       2.629   1.194   7.629  1.00 52.17           H  
ATOM   4029  HB2 ARG C 295       1.790   1.078   5.220  1.00 52.56           H  
ATOM   4030  HB3 ARG C 295       0.539   2.242   5.639  1.00 52.56           H  
ATOM   4031  HG2 ARG C 295       2.290   3.945   6.050  1.00 50.78           H  
ATOM   4032  HG3 ARG C 295       2.329   3.243   4.426  1.00 50.78           H  
ATOM   4033  HD2 ARG C 295       4.128   1.605   5.502  1.00 53.03           H  
ATOM   4034  HD3 ARG C 295       4.322   2.884   6.689  1.00 53.03           H  
ATOM   4035  HE  ARG C 295       5.801   2.721   4.668  1.00 51.81           H  
ATOM   4036 HH11 ARG C 295       3.171   5.081   4.632  1.00 50.21           H  
ATOM   4037 HH12 ARG C 295       3.931   6.048   3.387  1.00 50.21           H  
ATOM   4038 HH21 ARG C 295       6.733   3.970   3.076  1.00 49.51           H  
ATOM   4039 HH22 ARG C 295       5.929   5.413   2.499  1.00 49.51           H  
ATOM   4040  N   ILE C 296      -0.209   2.346   8.721  1.00 51.85           N  
ATOM   4041  CA  ILE C 296      -0.839   3.240   9.708  1.00 53.24           C  
ATOM   4042  C   ILE C 296      -0.436   2.760  11.131  1.00 55.33           C  
ATOM   4043  O   ILE C 296      -0.302   3.578  12.052  1.00 56.06           O  
ATOM   4044  CB  ILE C 296      -2.385   3.287   9.557  1.00 53.06           C  
ATOM   4045  CG1 ILE C 296      -2.776   3.906   8.199  1.00 52.68           C  
ATOM   4046  CG2 ILE C 296      -3.044   4.065  10.707  1.00 53.40           C  
ATOM   4047  CD1 ILE C 296      -4.275   3.901   7.934  1.00 54.12           C  
ATOM   4048  H   ILE C 296      -0.759   1.571   8.378  1.00 51.85           H  
ATOM   4049  HA  ILE C 296      -0.417   4.245   9.578  1.00 53.24           H  
ATOM   4050  HB  ILE C 296      -2.776   2.263   9.592  1.00 53.06           H  
ATOM   4051 HG12 ILE C 296      -2.418   4.940   8.150  1.00 52.68           H  
ATOM   4052 HG13 ILE C 296      -2.285   3.356   7.388  1.00 52.68           H  
ATOM   4053 HG21 ILE C 296      -2.865   3.579  11.669  1.00 53.40           H  
ATOM   4054 HG22 ILE C 296      -2.663   5.090  10.762  1.00 53.40           H  
ATOM   4055 HG23 ILE C 296      -4.131   4.110  10.599  1.00 53.40           H  
ATOM   4056 HD11 ILE C 296      -4.699   2.907   8.102  1.00 54.12           H  
ATOM   4057 HD12 ILE C 296      -4.800   4.609   8.580  1.00 54.12           H  
ATOM   4058 HD13 ILE C 296      -4.475   4.194   6.899  1.00 54.12           H  
ATOM   4059  N   GLN C 297      -0.351   1.441  11.309  1.00 56.55           N  
ATOM   4060  CA  GLN C 297      -0.075   0.857  12.617  1.00 57.90           C  
ATOM   4061  C   GLN C 297       1.322   1.280  13.108  1.00 57.09           C  
ATOM   4062  O   GLN C 297       1.522   1.543  14.288  1.00 58.56           O  
ATOM   4063  CB  GLN C 297      -0.153  -0.675  12.602  1.00 60.80           C  
ATOM   4064  CG  GLN C 297      -1.589  -1.198  12.616  1.00 63.30           C  
ATOM   4065  CD  GLN C 297      -2.147  -1.180  14.021  1.00 64.97           C  
ATOM   4066  NE2 GLN C 297      -1.962  -2.136  14.769  1.00 66.61           N  
ATOM   4067  OE1 GLN C 297      -2.795  -0.080  14.403  1.00 65.51           O  
ATOM   4068  H   GLN C 297      -0.491   0.835  10.513  1.00 56.55           H  
ATOM   4069  HA  GLN C 297      -0.796   1.284  13.324  1.00 57.90           H  
ATOM   4070  HB2 GLN C 297       0.356  -1.061  11.713  1.00 60.80           H  
ATOM   4071  HB3 GLN C 297       0.392  -1.083  13.463  1.00 60.80           H  
ATOM   4072  HG2 GLN C 297      -1.604  -2.231  12.249  1.00 63.30           H  
ATOM   4073  HG3 GLN C 297      -2.250  -0.615  11.969  1.00 63.30           H  
ATOM   4074 HE21 GLN C 297      -2.307  -2.108  15.718  1.00 66.61           H  
ATOM   4075 HE22 GLN C 297      -1.465  -2.949  14.436  1.00 66.61           H  
ATOM   4076  N   LEU C 298       2.303   1.275  12.199  1.00 54.94           N  
ATOM   4077  CA  LEU C 298       3.687   1.577  12.574  1.00 53.63           C  
ATOM   4078  C   LEU C 298       3.953   3.071  12.910  1.00 52.10           C  
ATOM   4079  O   LEU C 298       5.036   3.432  13.366  1.00 52.05           O  
ATOM   4080  CB  LEU C 298       4.701   0.973  11.593  1.00 53.99           C  
ATOM   4081  CG  LEU C 298       4.654   1.465  10.135  1.00 54.41           C  
ATOM   4082  CD1 LEU C 298       5.134   2.906   9.970  1.00 55.00           C  
ATOM   4083  CD2 LEU C 298       5.508   0.535   9.265  1.00 53.57           C  
ATOM   4084  H   LEU C 298       2.098   1.046  11.237  1.00 54.94           H  
ATOM   4085  HA  LEU C 298       3.850   1.066  13.534  1.00 53.63           H  
ATOM   4086  HB2 LEU C 298       5.714   1.126  11.981  1.00 53.99           H  
ATOM   4087  HB3 LEU C 298       4.540  -0.114  11.592  1.00 53.99           H  
ATOM   4088  HG  LEU C 298       3.629   1.408   9.760  1.00 54.41           H  
ATOM   4089 HD11 LEU C 298       4.385   3.617  10.326  1.00 55.00           H  
ATOM   4090 HD12 LEU C 298       6.066   3.086  10.512  1.00 55.00           H  
ATOM   4091 HD13 LEU C 298       5.308   3.135   8.916  1.00 55.00           H  
ATOM   4092 HD21 LEU C 298       6.544   0.497   9.616  1.00 53.57           H  
ATOM   4093 HD22 LEU C 298       5.111  -0.486   9.287  1.00 53.57           H  
ATOM   4094 HD23 LEU C 298       5.513   0.867   8.222  1.00 53.57           H  
ATOM   4095  N   LEU C 299       2.941   3.900  12.673  1.00 50.08           N  
ATOM   4096  CA  LEU C 299       2.958   5.330  13.024  1.00 47.94           C  
ATOM   4097  C   LEU C 299       2.748   5.506  14.558  1.00 46.79           C  
ATOM   4098  O   LEU C 299       2.967   6.580  15.112  1.00 46.28           O  
ATOM   4099  CB  LEU C 299       1.838   6.057  12.247  1.00 47.66           C  
ATOM   4100  CG  LEU C 299       2.165   7.454  11.680  1.00 47.24           C  
ATOM   4101  CD1 LEU C 299       2.478   8.487  12.755  1.00 47.08           C  
ATOM   4102  CD2 LEU C 299       3.287   7.405  10.644  1.00 47.56           C  
ATOM   4103  H   LEU C 299       2.121   3.552  12.196  1.00 50.08           H  
ATOM   4104  HA  LEU C 299       3.953   5.716  12.784  1.00 47.94           H  
ATOM   4105  HB2 LEU C 299       1.535   5.447  11.385  1.00 47.66           H  
ATOM   4106  HB3 LEU C 299       0.942   6.140  12.878  1.00 47.66           H  
ATOM   4107  HG  LEU C 299       1.261   7.797  11.158  1.00 47.24           H  
ATOM   4108 HD11 LEU C 299       1.685   8.528  13.508  1.00 47.08           H  
ATOM   4109 HD12 LEU C 299       3.425   8.268  13.253  1.00 47.08           H  
ATOM   4110 HD13 LEU C 299       2.567   9.483  12.310  1.00 47.08           H  
ATOM   4111 HD21 LEU C 299       4.256   7.185  11.102  1.00 47.56           H  
ATOM   4112 HD22 LEU C 299       3.085   6.640   9.887  1.00 47.56           H  
ATOM   4113 HD23 LEU C 299       3.376   8.367  10.130  1.00 47.56           H  
ATOM   4114  N   LYS C 300       2.166   4.475  15.170  1.00 46.09           N  
ATOM   4115  CA  LYS C 300       1.790   4.490  16.584  1.00 46.11           C  
ATOM   4116  C   LYS C 300       2.926   3.976  17.498  1.00 44.12           C  
ATOM   4117  O   LYS C 300       2.914   4.184  18.709  1.00 44.30           O  
ATOM   4118  CB  LYS C 300       0.548   3.613  16.810  1.00 48.61           C  
ATOM   4119  CG  LYS C 300      -0.622   4.003  15.901  1.00 51.14           C  
ATOM   4120  CD  LYS C 300      -1.766   2.997  15.993  1.00 54.07           C  
ATOM   4121  CE  LYS C 300      -2.810   3.286  14.925  1.00 56.29           C  
ATOM   4122  NZ  LYS C 300      -3.808   2.199  14.915  1.00 57.09           N1+
ATOM   4123  H   LYS C 300       1.934   3.652  14.631  1.00 46.09           H  
ATOM   4124  HA  LYS C 300       1.576   5.524  16.880  1.00 46.11           H  
ATOM   4125  HB2 LYS C 300       0.810   2.561  16.638  1.00 48.61           H  
ATOM   4126  HB3 LYS C 300       0.233   3.680  17.859  1.00 48.61           H  
ATOM   4127  HG2 LYS C 300      -0.978   5.003  16.165  1.00 51.14           H  
ATOM   4128  HG3 LYS C 300      -0.292   4.051  14.858  1.00 51.14           H  
ATOM   4129  HD2 LYS C 300      -2.220   3.033  16.990  1.00 54.07           H  
ATOM   4130  HD3 LYS C 300      -1.371   1.983  15.856  1.00 54.07           H  
ATOM   4131  HE2 LYS C 300      -2.371   3.313  13.926  1.00 56.29           H  
ATOM   4132  HE3 LYS C 300      -3.348   4.218  15.115  1.00 56.29           H  
ATOM   4133  HZ1 LYS C 300      -3.346   1.277  14.744  1.00 57.09           H  
ATOM   4134  HZ2 LYS C 300      -4.318   2.105  15.799  1.00 57.09           H  
ATOM   4135  HZ3 LYS C 300      -4.484   2.300  14.150  1.00 57.09           H  
ATOM   4136  N   ILE C 301       3.817   3.170  16.911  1.00 42.05           N  
ATOM   4137  CA  ILE C 301       4.828   2.432  17.666  1.00 41.53           C  
ATOM   4138  C   ILE C 301       6.021   3.404  17.840  1.00 40.86           C  
ATOM   4139  O   ILE C 301       7.001   3.411  17.075  1.00 40.34           O  
ATOM   4140  CB  ILE C 301       5.236   1.108  16.975  1.00 41.25           C  
ATOM   4141  CG1 ILE C 301       4.000   0.220  16.698  1.00 41.85           C  
ATOM   4142  CG2 ILE C 301       6.248   0.352  17.852  1.00 41.34           C  
ATOM   4143  CD1 ILE C 301       4.314  -1.041  15.903  1.00 41.53           C  
ATOM   4144  H   ILE C 301       3.799   3.075  15.906  1.00 42.05           H  
ATOM   4145  HA  ILE C 301       4.419   2.200  18.659  1.00 41.53           H  
ATOM   4146  HB  ILE C 301       5.711   1.343  16.015  1.00 41.25           H  
ATOM   4147 HG12 ILE C 301       3.521  -0.061  17.644  1.00 41.85           H  
ATOM   4148 HG13 ILE C 301       3.258   0.788  16.129  1.00 41.85           H  
ATOM   4149 HG21 ILE C 301       7.129   0.962  18.072  1.00 41.34           H  
ATOM   4150 HG22 ILE C 301       5.799   0.059  18.807  1.00 41.34           H  
ATOM   4151 HG23 ILE C 301       6.608  -0.554  17.358  1.00 41.34           H  
ATOM   4152 HD11 ILE C 301       4.848  -0.802  14.978  1.00 41.53           H  
ATOM   4153 HD12 ILE C 301       4.917  -1.746  16.481  1.00 41.53           H  
ATOM   4154 HD13 ILE C 301       3.384  -1.552  15.632  1.00 41.53           H  
ATOM   4155  N   GLY C 302       5.907   4.229  18.879  1.00 40.88           N  
ATOM   4156  CA  GLY C 302       6.825   5.318  19.163  1.00 40.51           C  
ATOM   4157  C   GLY C 302       8.100   4.922  19.922  1.00 39.18           C  
ATOM   4158  O   GLY C 302       8.588   5.654  20.777  1.00 39.00           O  
ATOM   4159  H   GLY C 302       5.137   4.109  19.521  1.00 40.88           H  
ATOM   4160  HA2 GLY C 302       7.131   5.758  18.210  1.00 40.51           H  
ATOM   4161  HA3 GLY C 302       6.278   6.058  19.754  1.00 40.51           H  
ATOM   4162  N   SER C 303       8.708   3.840  19.465  1.00 38.52           N  
ATOM   4163  CA  SER C 303       9.987   3.393  19.980  1.00 38.55           C  
ATOM   4164  C   SER C 303      10.610   2.421  18.975  1.00 38.48           C  
ATOM   4165  O   SER C 303      10.104   1.315  18.745  1.00 38.58           O  
ATOM   4166  CB  SER C 303       9.857   2.640  21.310  1.00 38.69           C  
ATOM   4167  OG  SER C 303      11.138   2.214  21.788  1.00 38.64           O  
ATOM   4168  H   SER C 303       8.295   3.321  18.704  1.00 38.52           H  
ATOM   4169  HA  SER C 303      10.642   4.260  20.121  1.00 38.55           H  
ATOM   4170  HB2 SER C 303       9.235   1.748  21.196  1.00 38.69           H  
ATOM   4171  HB3 SER C 303       9.388   3.261  22.080  1.00 38.69           H  
ATOM   4172  HG  SER C 303      11.568   3.022  22.159  1.00 38.64           H  
ATOM   4173  N   ALA C 304      11.775   2.814  18.461  1.00 38.42           N  
ATOM   4174  CA  ALA C 304      12.588   1.961  17.605  1.00 37.11           C  
ATOM   4175  C   ALA C 304      12.895   0.595  18.263  1.00 37.14           C  
ATOM   4176  O   ALA C 304      13.068  -0.397  17.572  1.00 37.43           O  
ATOM   4177  CB  ALA C 304      13.910   2.648  17.298  1.00 37.41           C  
ATOM   4178  H   ALA C 304      12.081   3.763  18.620  1.00 38.42           H  
ATOM   4179  HA  ALA C 304      12.020   1.777  16.687  1.00 37.11           H  
ATOM   4180  HB1 ALA C 304      13.741   3.627  16.839  1.00 37.41           H  
ATOM   4181  HB2 ALA C 304      14.496   2.812  18.210  1.00 37.41           H  
ATOM   4182  HB3 ALA C 304      14.518   2.040  16.621  1.00 37.41           H  
ATOM   4183  N   ILE C 305      13.005   0.594  19.598  1.00 37.22           N  
ATOM   4184  CA  ILE C 305      13.427  -0.605  20.338  1.00 37.13           C  
ATOM   4185  C   ILE C 305      12.298  -1.677  20.251  1.00 36.75           C  
ATOM   4186  O   ILE C 305      12.537  -2.873  20.349  1.00 36.46           O  
ATOM   4187  CB  ILE C 305      13.773  -0.265  21.807  1.00 37.97           C  
ATOM   4188  CG1 ILE C 305      14.750   0.928  21.949  1.00 38.16           C  
ATOM   4189  CG2 ILE C 305      14.324  -1.490  22.552  1.00 38.34           C  
ATOM   4190  CD1 ILE C 305      16.098   0.749  21.263  1.00 38.45           C  
ATOM   4191  H   ILE C 305      12.774   1.436  20.105  1.00 37.22           H  
ATOM   4192  HA  ILE C 305      14.298  -1.023  19.817  1.00 37.13           H  
ATOM   4193  HB  ILE C 305      12.847   0.028  22.321  1.00 37.97           H  
ATOM   4194 HG12 ILE C 305      14.283   1.843  21.569  1.00 38.16           H  
ATOM   4195 HG13 ILE C 305      14.924   1.114  23.014  1.00 38.16           H  
ATOM   4196 HG21 ILE C 305      13.550  -2.252  22.683  1.00 38.34           H  
ATOM   4197 HG22 ILE C 305      15.159  -1.949  22.013  1.00 38.34           H  
ATOM   4198 HG23 ILE C 305      14.674  -1.216  23.553  1.00 38.34           H  
ATOM   4199 HD11 ILE C 305      16.638  -0.118  21.654  1.00 38.45           H  
ATOM   4200 HD12 ILE C 305      15.987   0.632  20.181  1.00 38.45           H  
ATOM   4201 HD13 ILE C 305      16.722   1.633  21.436  1.00 38.45           H  
ATOM   4202  N   GLN C 306      11.068  -1.185  20.124  1.00 36.83           N  
ATOM   4203  CA  GLN C 306       9.888  -2.023  19.960  1.00 37.54           C  
ATOM   4204  C   GLN C 306       9.689  -2.304  18.449  1.00 37.53           C  
ATOM   4205  O   GLN C 306       9.258  -3.386  18.062  1.00 37.88           O  
ATOM   4206  CB  GLN C 306       8.637  -1.334  20.511  1.00 37.97           C  
ATOM   4207  CG  GLN C 306       8.692  -1.126  22.025  1.00 38.81           C  
ATOM   4208  CD  GLN C 306       7.539  -0.272  22.520  1.00 38.79           C  
ATOM   4209  OE1 GLN C 306       6.731   0.269  21.757  1.00 38.54           O  
ATOM   4210  NE2 GLN C 306       7.474  -0.142  23.841  1.00 39.62           N  
ATOM   4211  H   GLN C 306      10.946  -0.184  20.071  1.00 36.83           H  
ATOM   4212  HA  GLN C 306      10.054  -2.984  20.460  1.00 37.54           H  
ATOM   4213  HB2 GLN C 306       8.494  -0.367  20.012  1.00 37.97           H  
ATOM   4214  HB3 GLN C 306       7.749  -1.929  20.263  1.00 37.97           H  
ATOM   4215  HG2 GLN C 306       9.621  -0.622  22.316  1.00 38.81           H  
ATOM   4216  HG3 GLN C 306       8.661  -2.095  22.536  1.00 38.81           H  
ATOM   4217 HE21 GLN C 306       6.744   0.417  24.258  1.00 39.62           H  
ATOM   4218 HE22 GLN C 306       8.156  -0.602  24.427  1.00 39.62           H  
ATOM   4219  N   ARG C 307       9.828  -1.251  17.646  1.00 37.43           N  
ATOM   4220  CA  ARG C 307       9.506  -1.291  16.224  1.00 36.89           C  
ATOM   4221  C   ARG C 307      10.524  -2.097  15.401  1.00 37.18           C  
ATOM   4222  O   ARG C 307      10.119  -2.748  14.442  1.00 38.38           O  
ATOM   4223  CB  ARG C 307       9.368   0.119  15.656  1.00 36.69           C  
ATOM   4224  CG  ARG C 307       8.304   0.202  14.554  1.00 36.46           C  
ATOM   4225  CD  ARG C 307       8.132   1.594  13.942  1.00 36.14           C  
ATOM   4226  NE  ARG C 307       8.502   2.671  14.860  1.00 36.52           N  
ATOM   4227  CZ  ARG C 307       9.724   3.191  14.991  1.00 37.00           C  
ATOM   4228  NH1 ARG C 307      10.725   2.765  14.221  1.00 36.28           N  
ATOM   4229  NH2 ARG C 307       9.943   4.162  15.880  1.00 37.31           N1+
ATOM   4230  H   ARG C 307      10.095  -0.362  18.043  1.00 37.43           H  
ATOM   4231  HA  ARG C 307       8.548  -1.822  16.148  1.00 36.89           H  
ATOM   4232  HB2 ARG C 307       9.068   0.804  16.456  1.00 36.69           H  
ATOM   4233  HB3 ARG C 307      10.339   0.459  15.288  1.00 36.69           H  
ATOM   4234  HG2 ARG C 307       7.343  -0.099  14.987  1.00 36.46           H  
ATOM   4235  HG3 ARG C 307       8.502  -0.522  13.757  1.00 36.46           H  
ATOM   4236  HD2 ARG C 307       7.075   1.739  13.701  1.00 36.14           H  
ATOM   4237  HD3 ARG C 307       8.650   1.716  12.988  1.00 36.14           H  
ATOM   4238  HE  ARG C 307       7.772   3.034  15.456  1.00 36.52           H  
ATOM   4239 HH11 ARG C 307      10.565   2.030  13.547  1.00 36.28           H  
ATOM   4240 HH12 ARG C 307      11.642   3.176  14.312  1.00 36.28           H  
ATOM   4241 HH21 ARG C 307       9.183   4.503  16.452  1.00 37.31           H  
ATOM   4242 HH22 ARG C 307      10.867   4.557  15.980  1.00 37.31           H  
ATOM   4243  N   LEU C 308      11.806  -2.053  15.754  1.00 37.44           N  
ATOM   4244  CA  LEU C 308      12.860  -2.741  14.987  1.00 37.81           C  
ATOM   4245  C   LEU C 308      12.557  -4.259  14.890  1.00 38.31           C  
ATOM   4246  O   LEU C 308      12.968  -4.944  13.960  1.00 39.09           O  
ATOM   4247  CB  LEU C 308      14.247  -2.578  15.637  1.00 38.34           C  
ATOM   4248  CG  LEU C 308      14.969  -1.267  15.266  1.00 38.11           C  
ATOM   4249  CD1 LEU C 308      16.088  -0.970  16.271  1.00 38.55           C  
ATOM   4250  CD2 LEU C 308      15.574  -1.339  13.864  1.00 38.56           C  
ATOM   4251  H   LEU C 308      12.070  -1.483  16.545  1.00 37.44           H  
ATOM   4252  HA  LEU C 308      12.837  -2.347  13.971  1.00 37.81           H  
ATOM   4253  HB2 LEU C 308      14.137  -2.650  16.727  1.00 38.34           H  
ATOM   4254  HB3 LEU C 308      14.890  -3.418  15.348  1.00 38.34           H  
ATOM   4255  HG  LEU C 308      14.255  -0.437  15.291  1.00 38.11           H  
ATOM   4256 HD11 LEU C 308      15.695  -0.888  17.289  1.00 38.55           H  
ATOM   4257 HD12 LEU C 308      16.845  -1.761  16.268  1.00 38.55           H  
ATOM   4258 HD13 LEU C 308      16.585  -0.024  16.029  1.00 38.55           H  
ATOM   4259 HD21 LEU C 308      16.349  -2.111  13.808  1.00 38.56           H  
ATOM   4260 HD22 LEU C 308      14.818  -1.570  13.112  1.00 38.56           H  
ATOM   4261 HD23 LEU C 308      16.031  -0.382  13.591  1.00 38.56           H  
ATOM   4262  N   ARG C 309      11.891  -4.762  15.928  1.00 38.53           N  
ATOM   4263  CA  ARG C 309      11.513  -6.171  16.011  1.00 39.48           C  
ATOM   4264  C   ARG C 309      10.324  -6.464  15.053  1.00 40.42           C  
ATOM   4265  O   ARG C 309      10.104  -7.597  14.644  1.00 41.21           O  
ATOM   4266  CB  ARG C 309      11.142  -6.525  17.457  1.00 38.77           C  
ATOM   4267  CG  ARG C 309      12.347  -6.421  18.410  1.00 38.04           C  
ATOM   4268  CD  ARG C 309      11.921  -6.171  19.851  1.00 38.08           C  
ATOM   4269  NE  ARG C 309      11.131  -7.286  20.400  1.00 38.40           N  
ATOM   4270  CZ  ARG C 309      11.573  -8.226  21.235  1.00 39.83           C  
ATOM   4271  NH1 ARG C 309      10.716  -9.043  21.825  1.00 41.10           N  
ATOM   4272  NH2 ARG C 309      12.871  -8.367  21.484  1.00 40.21           N1+
ATOM   4273  H   ARG C 309      11.623  -4.142  16.679  1.00 38.53           H  
ATOM   4274  HA  ARG C 309      12.361  -6.777  15.672  1.00 39.48           H  
ATOM   4275  HB2 ARG C 309      10.337  -5.861  17.794  1.00 38.77           H  
ATOM   4276  HB3 ARG C 309      10.737  -7.543  17.503  1.00 38.77           H  
ATOM   4277  HG2 ARG C 309      13.005  -5.597  18.114  1.00 38.04           H  
ATOM   4278  HG3 ARG C 309      12.939  -7.341  18.345  1.00 38.04           H  
ATOM   4279  HD2 ARG C 309      11.285  -5.280  19.905  1.00 38.08           H  
ATOM   4280  HD3 ARG C 309      12.780  -5.963  20.495  1.00 38.08           H  
ATOM   4281  HE  ARG C 309      10.134  -7.227  20.247  1.00 38.40           H  
ATOM   4282 HH11 ARG C 309       9.726  -8.951  21.647  1.00 41.10           H  
ATOM   4283 HH12 ARG C 309      11.051  -9.760  22.452  1.00 41.10           H  
ATOM   4284 HH21 ARG C 309      13.541  -7.756  21.038  1.00 40.21           H  
ATOM   4285 HH22 ARG C 309      13.188  -9.085  22.120  1.00 40.21           H  
ATOM   4286  N   CYS C 310       9.532  -5.441  14.777  1.00 41.74           N  
ATOM   4287  CA  CYS C 310       8.364  -5.505  13.877  1.00 43.84           C  
ATOM   4288  C   CYS C 310       8.881  -5.278  12.436  1.00 43.62           C  
ATOM   4289  O   CYS C 310       8.436  -5.930  11.494  1.00 44.97           O  
ATOM   4290  CB  CYS C 310       7.330  -4.441  14.270  1.00 44.64           C  
ATOM   4291  SG  CYS C 310       5.695  -4.677  13.508  1.00 49.00           S  
ATOM   4292  H   CYS C 310       9.754  -4.532  15.155  1.00 41.74           H  
ATOM   4293  HA  CYS C 310       7.944  -6.515  13.942  1.00 43.84           H  
ATOM   4294  HB2 CYS C 310       7.670  -3.436  14.001  1.00 44.64           H  
ATOM   4295  HB3 CYS C 310       7.182  -4.451  15.356  1.00 44.64           H  
ATOM   4296  HG  CYS C 310       5.096  -3.638  14.107  1.00 49.00           H  
ATOM   4297  N   GLU C 311       9.794  -4.324  12.287  1.00 43.32           N  
ATOM   4298  CA  GLU C 311      10.416  -4.008  11.002  1.00 43.26           C  
ATOM   4299  C   GLU C 311      11.178  -5.269  10.523  1.00 42.53           C  
ATOM   4300  O   GLU C 311      11.173  -5.600   9.351  1.00 42.58           O  
ATOM   4301  CB  GLU C 311      11.359  -2.804  11.121  1.00 44.14           C  
ATOM   4302  CG  GLU C 311      10.614  -1.484  11.370  1.00 44.99           C  
ATOM   4303  CD  GLU C 311      11.415  -0.426  12.110  1.00 46.52           C  
ATOM   4304  OE1 GLU C 311      10.780   0.493  12.678  1.00 45.80           O  
ATOM   4305  OE2 GLU C 311      12.669  -0.534  12.143  1.00 48.25           O1-
ATOM   4306  H   GLU C 311      10.055  -3.772  13.092  1.00 43.32           H  
ATOM   4307  HA  GLU C 311       9.615  -3.810  10.280  1.00 43.26           H  
ATOM   4308  HB2 GLU C 311      12.084  -2.997  11.918  1.00 44.14           H  
ATOM   4309  HB3 GLU C 311      11.947  -2.707  10.199  1.00 44.14           H  
ATOM   4310  HG2 GLU C 311       9.701  -1.664  11.948  1.00 44.99           H  
ATOM   4311  HG3 GLU C 311      10.297  -1.061  10.409  1.00 44.99           H  
ATOM   4312  N   LEU C 312      11.845  -5.948  11.447  1.00 42.18           N  
ATOM   4313  CA  LEU C 312      12.510  -7.210  11.147  1.00 42.67           C  
ATOM   4314  C   LEU C 312      11.495  -8.277  10.697  1.00 43.19           C  
ATOM   4315  O   LEU C 312      11.788  -9.038   9.788  1.00 44.34           O  
ATOM   4316  CB  LEU C 312      13.253  -7.799  12.360  1.00 42.25           C  
ATOM   4317  CG  LEU C 312      14.728  -7.385  12.445  1.00 41.80           C  
ATOM   4318  CD1 LEU C 312      15.284  -7.733  13.824  1.00 42.51           C  
ATOM   4319  CD2 LEU C 312      15.574  -8.078  11.377  1.00 41.80           C  
ATOM   4320  H   LEU C 312      11.930  -5.572  12.380  1.00 42.18           H  
ATOM   4321  HA  LEU C 312      13.180  -7.029  10.300  1.00 42.67           H  
ATOM   4322  HB2 LEU C 312      12.730  -7.512  13.280  1.00 42.25           H  
ATOM   4323  HB3 LEU C 312      13.215  -8.898  12.335  1.00 42.25           H  
ATOM   4324  HG  LEU C 312      14.801  -6.301  12.315  1.00 41.80           H  
ATOM   4325 HD11 LEU C 312      14.710  -7.226  14.603  1.00 42.51           H  
ATOM   4326 HD12 LEU C 312      15.234  -8.810  14.016  1.00 42.51           H  
ATOM   4327 HD13 LEU C 312      16.328  -7.419  13.913  1.00 42.51           H  
ATOM   4328 HD21 LEU C 312      15.560  -9.166  11.505  1.00 41.80           H  
ATOM   4329 HD22 LEU C 312      15.227  -7.851  10.365  1.00 41.80           H  
ATOM   4330 HD23 LEU C 312      16.614  -7.750  11.446  1.00 41.80           H  
ATOM   4331  N   ASP C 313      10.388  -8.391  11.415  1.00 43.54           N  
ATOM   4332  CA  ASP C 313       9.398  -9.450  11.184  1.00 45.44           C  
ATOM   4333  C   ASP C 313       8.833  -9.253   9.763  1.00 46.02           C  
ATOM   4334  O   ASP C 313       8.745 -10.202   8.977  1.00 47.19           O  
ATOM   4335  CB  ASP C 313       8.297  -9.402  12.232  1.00 45.30           C  
ATOM   4336  CG  ASP C 313       7.328 -10.513  11.933  1.00 46.34           C  
ATOM   4337  OD1 ASP C 313       6.142 -10.209  11.721  1.00 47.28           O  
ATOM   4338  OD2 ASP C 313       7.752 -11.677  11.898  1.00 47.23           O1-
ATOM   4339  H   ASP C 313      10.220  -7.732  12.162  1.00 43.54           H  
ATOM   4340  HA  ASP C 313       9.937 -10.406  11.202  1.00 45.44           H  
ATOM   4341  HB2 ASP C 313       7.776  -8.439  12.228  1.00 45.30           H  
ATOM   4342  HB3 ASP C 313       8.709  -9.547  13.236  1.00 45.30           H  
ATOM   4343  N   ILE C 314       8.459  -8.014   9.451  1.00 44.91           N  
ATOM   4344  CA  ILE C 314       7.860  -7.718   8.158  1.00 45.64           C  
ATOM   4345  C   ILE C 314       8.942  -7.931   7.061  1.00 47.32           C  
ATOM   4346  O   ILE C 314       8.654  -8.550   6.039  1.00 49.39           O  
ATOM   4347  CB  ILE C 314       7.248  -6.301   8.118  1.00 44.24           C  
ATOM   4348  CG1 ILE C 314       6.080  -6.179   9.128  1.00 43.58           C  
ATOM   4349  CG2 ILE C 314       6.743  -5.967   6.711  1.00 43.76           C  
ATOM   4350  CD1 ILE C 314       5.579  -4.751   9.305  1.00 42.32           C  
ATOM   4351  H   ILE C 314       8.585  -7.280  10.133  1.00 44.91           H  
ATOM   4352  HA  ILE C 314       7.076  -8.466   7.981  1.00 45.64           H  
ATOM   4353  HB  ILE C 314       8.026  -5.573   8.386  1.00 44.24           H  
ATOM   4354 HG12 ILE C 314       5.244  -6.814   8.809  1.00 43.58           H  
ATOM   4355 HG13 ILE C 314       6.385  -6.549  10.111  1.00 43.58           H  
ATOM   4356 HG21 ILE C 314       7.513  -6.106   5.950  1.00 43.76           H  
ATOM   4357 HG22 ILE C 314       5.885  -6.588   6.437  1.00 43.76           H  
ATOM   4358 HG23 ILE C 314       6.438  -4.920   6.656  1.00 43.76           H  
ATOM   4359 HD11 ILE C 314       6.395  -4.081   9.592  1.00 42.32           H  
ATOM   4360 HD12 ILE C 314       5.116  -4.366   8.392  1.00 42.32           H  
ATOM   4361 HD13 ILE C 314       4.820  -4.717  10.094  1.00 42.32           H  
ATOM   4362  N   MET C 315      10.140  -7.382   7.265  1.00 47.77           N  
ATOM   4363  CA  MET C 315      11.168  -7.438   6.232  1.00 48.76           C  
ATOM   4364  C   MET C 315      11.715  -8.862   6.004  1.00 50.48           C  
ATOM   4365  O   MET C 315      12.266  -9.134   4.943  1.00 51.76           O  
ATOM   4366  CB  MET C 315      12.363  -6.502   6.469  1.00 49.45           C  
ATOM   4367  CG  MET C 315      12.046  -5.077   6.025  1.00 48.84           C  
ATOM   4368  SD  MET C 315      13.579  -4.134   5.753  1.00 49.40           S  
ATOM   4369  CE  MET C 315      12.857  -2.683   4.950  1.00 49.07           C  
ATOM   4370  H   MET C 315      10.325  -6.928   8.148  1.00 47.77           H  
ATOM   4371  HA  MET C 315      10.676  -7.174   5.286  1.00 48.76           H  
ATOM   4372  HB2 MET C 315      13.220  -6.873   5.889  1.00 49.45           H  
ATOM   4373  HB3 MET C 315      12.678  -6.525   7.519  1.00 49.45           H  
ATOM   4374  HG2 MET C 315      11.427  -4.567   6.769  1.00 48.84           H  
ATOM   4375  HG3 MET C 315      11.511  -5.096   5.071  1.00 48.84           H  
ATOM   4376  HE1 MET C 315      12.312  -2.971   4.047  1.00 49.07           H  
ATOM   4377  HE2 MET C 315      12.182  -2.176   5.640  1.00 49.07           H  
ATOM   4378  HE3 MET C 315      13.652  -1.989   4.667  1.00 49.07           H  
ATOM   4379  N   ASN C 316      11.645  -9.715   7.021  1.00 51.50           N  
ATOM   4380  CA  ASN C 316      12.077 -11.107   6.880  1.00 53.56           C  
ATOM   4381  C   ASN C 316      11.042 -11.839   6.008  1.00 55.36           C  
ATOM   4382  O   ASN C 316      11.334 -12.333   4.921  1.00 57.38           O  
ATOM   4383  CB  ASN C 316      12.229 -11.841   8.211  1.00 53.70           C  
ATOM   4384  CG  ASN C 316      13.659 -11.727   8.676  1.00 52.49           C  
ATOM   4385  OD1 ASN C 316      14.491 -12.607   8.450  1.00 51.53           O  
ATOM   4386  ND2 ASN C 316      13.970 -10.587   9.289  1.00 52.72           N  
ATOM   4387  H   ASN C 316      11.293  -9.396   7.913  1.00 51.50           H  
ATOM   4388  HA  ASN C 316      13.023 -11.114   6.324  1.00 53.56           H  
ATOM   4389  HB2 ASN C 316      12.016 -12.912   8.102  1.00 53.70           H  
ATOM   4390  HB3 ASN C 316      11.547 -11.463   8.979  1.00 53.70           H  
ATOM   4391 HD21 ASN C 316      13.257  -9.892   9.455  1.00 52.72           H  
ATOM   4392 HD22 ASN C 316      14.920 -10.418   9.588  1.00 52.72           H  
ATOM   4393  N   LYS C 317       9.787 -11.756   6.458  1.00 55.76           N  
ATOM   4394  CA  LYS C 317       8.783 -12.808   6.294  1.00 57.20           C  
ATOM   4395  C   LYS C 317       7.921 -12.636   5.033  1.00 58.77           C  
ATOM   4396  O   LYS C 317       7.372 -13.596   4.512  1.00 61.51           O  
ATOM   4397  CB  LYS C 317       7.896 -12.762   7.540  1.00  0.00           C  
ATOM   4398  CG  LYS C 317       6.849 -13.868   7.679  1.00  0.00           C  
ATOM   4399  CD  LYS C 317       6.285 -13.905   9.108  1.00  0.00           C  
ATOM   4400  CE  LYS C 317       5.588 -12.610   9.520  1.00  0.00           C  
ATOM   4401  NZ  LYS C 317       5.540 -12.527  10.979  1.00  0.00           N1+
ATOM   4402  H   LYS C 317       9.466 -10.880   6.869  1.00 55.76           H  
ATOM   4403  HA  LYS C 317       9.307 -13.768   6.216  1.00 57.20           H  
ATOM   4404  HB2 LYS C 317       7.381 -11.795   7.548  1.00  0.00           H  
ATOM   4405  HB3 LYS C 317       8.547 -12.787   8.425  1.00  0.00           H  
ATOM   4406  HG2 LYS C 317       7.304 -14.840   7.456  1.00  0.00           H  
ATOM   4407  HG3 LYS C 317       6.034 -13.714   6.963  1.00  0.00           H  
ATOM   4408  HD2 LYS C 317       7.110 -14.130   9.797  1.00  0.00           H  
ATOM   4409  HD3 LYS C 317       5.577 -14.738   9.193  1.00  0.00           H  
ATOM   4410  HE2 LYS C 317       4.558 -12.571   9.152  1.00  0.00           H  
ATOM   4411  HE3 LYS C 317       6.112 -11.711   9.192  1.00  0.00           H  
ATOM   4412  HZ1 LYS C 317       6.516 -12.558  11.376  1.00  0.00           H  
ATOM   4413  HZ2 LYS C 317       5.341 -11.536  11.274  1.00  0.00           H  
ATOM   4414  HZ3 LYS C 317       4.949 -13.161  11.507  1.00  0.00           H  
ATOM   4415  N   CYS C 318       7.686 -11.394   4.624  1.00 59.27           N  
ATOM   4416  CA  CYS C 318       6.703 -11.090   3.576  1.00 60.17           C  
ATOM   4417  C   CYS C 318       7.461 -11.165   2.238  1.00 60.54           C  
ATOM   4418  O   CYS C 318       8.295 -10.307   1.929  1.00 60.28           O  
ATOM   4419  CB  CYS C 318       6.082  -9.701   3.740  1.00 59.56           C  
ATOM   4420  SG  CYS C 318       5.010  -9.613   5.219  1.00 62.13           S  
ATOM   4421  H   CYS C 318       8.236 -10.629   4.989  1.00 59.27           H  
ATOM   4422  HA  CYS C 318       5.915 -11.850   3.586  1.00 60.17           H  
ATOM   4423  HB2 CYS C 318       5.471  -9.451   2.866  1.00 59.56           H  
ATOM   4424  HB3 CYS C 318       6.853  -8.928   3.833  1.00 59.56           H  
ATOM   4425  HG  CYS C 318       4.674  -8.322   5.078  1.00 62.13           H  
ATOM   4426  N   THR C 319       7.238 -12.252   1.504  1.00 61.49           N  
ATOM   4427  CA  THR C 319       8.038 -12.612   0.343  1.00 61.97           C  
ATOM   4428  C   THR C 319       7.475 -12.078  -0.985  1.00 61.63           C  
ATOM   4429  O   THR C 319       8.186 -12.079  -1.993  1.00 61.44           O  
ATOM   4430  CB  THR C 319       8.234 -14.137   0.225  1.00 64.82           C  
ATOM   4431  OG1 THR C 319       6.973 -14.797   0.367  1.00 66.53           O  
ATOM   4432  CG2 THR C 319       9.193 -14.665   1.287  1.00 67.06           C  
ATOM   4433  H   THR C 319       6.467 -12.858   1.747  1.00 61.49           H  
ATOM   4434  HA  THR C 319       9.022 -12.139   0.449  1.00 61.97           H  
ATOM   4435  HB  THR C 319       8.629 -14.397  -0.765  1.00 64.82           H  
ATOM   4436 HG21 THR C 319      10.179 -14.198   1.196  1.00 67.06           H  
ATOM   4437 HG22 THR C 319       8.811 -14.482   2.296  1.00 67.06           H  
ATOM   4438 HG23 THR C 319       9.312 -15.749   1.189  1.00 67.06           H  
ATOM   4439  HG1 THR C 319       7.134 -15.758   0.323  1.00 66.53           H  
ATOM   4440  N   SER C 320       6.197 -11.689  -1.012  1.00 60.43           N  
ATOM   4441  CA  SER C 320       5.532 -11.263  -2.237  1.00 57.75           C  
ATOM   4442  C   SER C 320       4.578 -10.072  -2.051  1.00 56.16           C  
ATOM   4443  O   SER C 320       4.209  -9.692  -0.935  1.00 56.28           O  
ATOM   4444  CB  SER C 320       4.841 -12.428  -2.939  1.00 58.34           C  
ATOM   4445  OG  SER C 320       3.782 -12.957  -2.144  1.00 58.83           O  
ATOM   4446  H   SER C 320       5.658 -11.700  -0.157  1.00 60.43           H  
ATOM   4447  HA  SER C 320       6.313 -10.885  -2.897  1.00 57.75           H  
ATOM   4448  HB2 SER C 320       5.549 -13.240  -3.132  1.00 58.34           H  
ATOM   4449  HB3 SER C 320       4.425 -12.099  -3.895  1.00 58.34           H  
ATOM   4450  HG  SER C 320       3.274 -13.524  -2.795  1.00 58.83           H  
ATOM   4451  N   LEU C 321       4.226  -9.460  -3.184  1.00 54.16           N  
ATOM   4452  CA  LEU C 321       3.390  -8.270  -3.254  1.00 50.97           C  
ATOM   4453  C   LEU C 321       2.236  -8.540  -4.250  1.00 50.34           C  
ATOM   4454  O   LEU C 321       2.445  -8.979  -5.377  1.00 49.42           O  
ATOM   4455  CB  LEU C 321       4.202  -7.059  -3.747  1.00 49.67           C  
ATOM   4456  CG  LEU C 321       5.417  -6.695  -2.869  1.00 48.72           C  
ATOM   4457  CD1 LEU C 321       6.257  -5.613  -3.547  1.00 48.39           C  
ATOM   4458  CD2 LEU C 321       5.004  -6.216  -1.479  1.00 47.41           C  
ATOM   4459  H   LEU C 321       4.548  -9.846  -4.060  1.00 54.16           H  
ATOM   4460  HA  LEU C 321       2.974  -8.068  -2.265  1.00 50.97           H  
ATOM   4461  HB2 LEU C 321       4.558  -7.266  -4.766  1.00 49.67           H  
ATOM   4462  HB3 LEU C 321       3.536  -6.191  -3.831  1.00 49.67           H  
ATOM   4463  HG  LEU C 321       6.060  -7.575  -2.754  1.00 48.72           H  
ATOM   4464 HD11 LEU C 321       6.602  -5.942  -4.530  1.00 48.39           H  
ATOM   4465 HD12 LEU C 321       5.687  -4.689  -3.678  1.00 48.39           H  
ATOM   4466 HD13 LEU C 321       7.142  -5.382  -2.946  1.00 48.39           H  
ATOM   4467 HD21 LEU C 321       4.310  -5.371  -1.536  1.00 47.41           H  
ATOM   4468 HD22 LEU C 321       4.525  -7.014  -0.910  1.00 47.41           H  
ATOM   4469 HD23 LEU C 321       5.879  -5.899  -0.904  1.00 47.41           H  
ATOM   4470  N   CYS C 322       1.029  -8.203  -3.810  1.00 50.58           N  
ATOM   4471  CA  CYS C 322      -0.230  -8.445  -4.516  1.00 51.38           C  
ATOM   4472  C   CYS C 322      -0.905  -7.097  -4.833  1.00 50.00           C  
ATOM   4473  O   CYS C 322      -0.612  -6.068  -4.228  1.00 49.19           O  
ATOM   4474  CB  CYS C 322      -1.221  -9.289  -3.702  1.00 53.39           C  
ATOM   4475  SG  CYS C 322      -0.671 -11.007  -3.505  1.00 56.21           S  
ATOM   4476  H   CYS C 322       0.950  -7.697  -2.940  1.00 50.58           H  
ATOM   4477  HA  CYS C 322      -0.007  -8.921  -5.473  1.00 51.38           H  
ATOM   4478  HB2 CYS C 322      -2.198  -9.312  -4.190  1.00 53.39           H  
ATOM   4479  HB3 CYS C 322      -1.364  -8.861  -2.704  1.00 53.39           H  
ATOM   4480  HG  CYS C 322      -1.725 -11.424  -2.784  1.00 56.21           H  
ATOM   4481  N   CYS C 323      -1.834  -7.153  -5.787  1.00 50.15           N  
ATOM   4482  CA  CYS C 323      -2.701  -6.031  -6.168  1.00 49.64           C  
ATOM   4483  C   CYS C 323      -3.693  -5.760  -5.006  1.00 50.34           C  
ATOM   4484  O   CYS C 323      -4.281  -6.659  -4.440  1.00 52.39           O  
ATOM   4485  CB  CYS C 323      -3.494  -6.432  -7.436  1.00 49.93           C  
ATOM   4486  SG  CYS C 323      -4.450  -5.068  -8.214  1.00 48.38           S1-
ATOM   4487  H   CYS C 323      -1.930  -8.009  -6.315  1.00 50.15           H  
ATOM   4488  HA  CYS C 323      -2.063  -5.156  -6.340  1.00 49.64           H  
ATOM   4489  HB2 CYS C 323      -4.154  -7.269  -7.172  1.00 49.93           H  
ATOM   4490  HB3 CYS C 323      -2.786  -6.856  -8.158  1.00 49.93           H  
ATOM   4491  N   LYS C 324      -3.903  -4.482  -4.713  1.00 50.51           N  
ATOM   4492  CA  LYS C 324      -4.865  -4.078  -3.689  1.00 52.33           C  
ATOM   4493  C   LYS C 324      -6.310  -4.147  -4.226  1.00 53.67           C  
ATOM   4494  O   LYS C 324      -7.241  -4.255  -3.429  1.00 54.42           O  
ATOM   4495  CB  LYS C 324      -4.553  -2.667  -3.148  1.00 53.34           C  
ATOM   4496  CG  LYS C 324      -5.407  -2.263  -1.939  1.00 55.61           C  
ATOM   4497  CD  LYS C 324      -5.161  -0.833  -1.441  1.00 56.59           C  
ATOM   4498  CE  LYS C 324      -4.179  -0.697  -0.280  1.00 58.66           C  
ATOM   4499  NZ  LYS C 324      -2.832  -0.353  -0.733  1.00 58.60           N1+
ATOM   4500  H   LYS C 324      -3.401  -3.763  -5.215  1.00 50.51           H  
ATOM   4501  HA  LYS C 324      -4.814  -4.809  -2.880  1.00 52.33           H  
ATOM   4502  HB2 LYS C 324      -3.502  -2.622  -2.852  1.00 53.34           H  
ATOM   4503  HB3 LYS C 324      -4.698  -1.931  -3.949  1.00 53.34           H  
ATOM   4504  HG2 LYS C 324      -6.462  -2.304  -2.231  1.00 55.61           H  
ATOM   4505  HG3 LYS C 324      -5.283  -2.986  -1.126  1.00 55.61           H  
ATOM   4506  HD2 LYS C 324      -6.128  -0.477  -1.059  1.00 56.59           H  
ATOM   4507  HD3 LYS C 324      -4.910  -0.165  -2.272  1.00 56.59           H  
ATOM   4508  HE2 LYS C 324      -4.107  -1.594   0.340  1.00 58.66           H  
ATOM   4509  HE3 LYS C 324      -4.500   0.135   0.355  1.00 58.66           H  
ATOM   4510  HZ1 LYS C 324      -2.207  -1.154  -0.937  1.00 58.60           H  
ATOM   4511  HZ2 LYS C 324      -2.829   0.313  -1.521  1.00 58.60           H  
ATOM   4512  HZ3 LYS C 324      -2.360   0.215   0.020  1.00 58.60           H  
ATOM   4513  N   GLN C 325      -6.473  -3.935  -5.529  1.00 54.43           N  
ATOM   4514  CA  GLN C 325      -7.802  -3.733  -6.100  1.00 56.85           C  
ATOM   4515  C   GLN C 325      -8.511  -5.080  -6.357  1.00 60.39           C  
ATOM   4516  O   GLN C 325      -9.733  -5.169  -6.221  1.00 62.68           O  
ATOM   4517  CB  GLN C 325      -7.736  -2.848  -7.345  1.00 56.55           C  
ATOM   4518  CG  GLN C 325      -9.091  -2.533  -7.983  1.00 59.15           C  
ATOM   4519  CD  GLN C 325     -10.002  -1.763  -7.051  1.00 60.42           C  
ATOM   4520  OE1 GLN C 325      -9.969  -0.533  -6.983  1.00 60.75           O  
ATOM   4521  NE2 GLN C 325     -10.814  -2.500  -6.302  1.00 61.89           N  
ATOM   4522  H   GLN C 325      -5.652  -3.936  -6.116  1.00 54.43           H  
ATOM   4523  HA  GLN C 325      -8.391  -3.219  -5.331  1.00 56.85           H  
ATOM   4524  HB2 GLN C 325      -7.240  -1.904  -7.081  1.00 56.55           H  
ATOM   4525  HB3 GLN C 325      -7.101  -3.323  -8.096  1.00 56.55           H  
ATOM   4526  HG2 GLN C 325      -9.590  -3.447  -8.324  1.00 59.15           H  
ATOM   4527  HG3 GLN C 325      -8.938  -1.915  -8.876  1.00 59.15           H  
ATOM   4528 HE21 GLN C 325     -10.807  -3.506  -6.390  1.00 61.89           H  
ATOM   4529 HE22 GLN C 325     -11.438  -2.054  -5.645  1.00 61.89           H  
ATOM   4530  N   CYS C 326      -7.766  -6.106  -6.767  1.00 62.65           N  
ATOM   4531  CA  CYS C 326      -8.323  -7.437  -7.057  1.00 66.02           C  
ATOM   4532  C   CYS C 326      -7.771  -8.586  -6.156  1.00 66.62           C  
ATOM   4533  O   CYS C 326      -8.148  -9.745  -6.335  1.00 69.37           O  
ATOM   4534  CB  CYS C 326      -8.341  -7.770  -8.568  1.00 68.31           C  
ATOM   4535  SG  CYS C 326      -6.689  -7.785  -9.384  1.00 67.84           S1-
ATOM   4536  H   CYS C 326      -6.764  -5.998  -6.840  1.00 62.65           H  
ATOM   4537  HA  CYS C 326      -9.382  -7.405  -6.760  1.00 66.02           H  
ATOM   4538  HB2 CYS C 326      -8.997  -7.038  -9.057  1.00 68.31           H  
ATOM   4539  HB3 CYS C 326      -8.845  -8.736  -8.699  1.00 68.31           H  
ATOM   4540  N   GLN C 327      -6.930  -8.216  -5.196  1.00 65.95           N  
ATOM   4541  CA  GLN C 327      -6.534  -9.012  -4.026  1.00 66.32           C  
ATOM   4542  C   GLN C 327      -5.628 -10.220  -4.356  1.00 67.58           C  
ATOM   4543  O   GLN C 327      -4.524 -10.349  -3.835  1.00 66.99           O  
ATOM   4544  CB  GLN C 327      -7.745  -9.426  -3.178  1.00 67.21           C  
ATOM   4545  CG  GLN C 327      -7.326  -9.959  -1.807  1.00 68.13           C  
ATOM   4546  CD  GLN C 327      -8.532 -10.100  -0.908  1.00 70.62           C  
ATOM   4547  OE1 GLN C 327      -8.868  -9.200  -0.141  1.00 73.21           O  
ATOM   4548  NE2 GLN C 327      -9.213 -11.233  -1.025  1.00 71.21           N  
ATOM   4549  H   GLN C 327      -6.504  -7.303  -5.275  1.00 65.95           H  
ATOM   4550  HA  GLN C 327      -5.923  -8.328  -3.425  1.00 66.32           H  
ATOM   4551  HB2 GLN C 327      -8.402  -8.556  -3.041  1.00 67.21           H  
ATOM   4552  HB3 GLN C 327      -8.350 -10.181  -3.694  1.00 67.21           H  
ATOM   4553  HG2 GLN C 327      -6.624  -9.272  -1.319  1.00 68.13           H  
ATOM   4554  HG3 GLN C 327      -6.819 -10.927  -1.898  1.00 68.13           H  
ATOM   4555 HE21 GLN C 327     -10.044 -11.383  -0.472  1.00 71.21           H  
ATOM   4556 HE22 GLN C 327      -8.899 -11.946  -1.669  1.00 71.21           H  
ATOM   4557  N   GLU C 328      -6.144 -11.130  -5.178  1.00 70.43           N  
ATOM   4558  CA  GLU C 328      -5.568 -12.469  -5.369  1.00 72.39           C  
ATOM   4559  C   GLU C 328      -4.433 -12.472  -6.427  1.00 70.38           C  
ATOM   4560  O   GLU C 328      -3.767 -13.474  -6.675  1.00 72.19           O  
ATOM   4561  CB  GLU C 328      -6.646 -13.471  -5.824  1.00 77.62           C  
ATOM   4562  CG  GLU C 328      -7.929 -13.464  -4.994  1.00 80.91           C  
ATOM   4563  CD  GLU C 328      -7.720 -13.670  -3.517  1.00 82.64           C  
ATOM   4564  OE1 GLU C 328      -8.503 -13.097  -2.727  1.00 82.31           O  
ATOM   4565  OE2 GLU C 328      -6.783 -14.407  -3.128  1.00 84.41           O1-
ATOM   4566  H   GLU C 328      -6.980 -10.908  -5.698  1.00 70.43           H  
ATOM   4567  HA  GLU C 328      -5.114 -12.782  -4.422  1.00 72.39           H  
ATOM   4568  HB2 GLU C 328      -6.919 -13.264  -6.867  1.00 77.62           H  
ATOM   4569  HB3 GLU C 328      -6.216 -14.481  -5.823  1.00 77.62           H  
ATOM   4570  HG2 GLU C 328      -8.586 -14.267  -5.349  1.00 80.91           H  
ATOM   4571  HG3 GLU C 328      -8.475 -12.527  -5.155  1.00 80.91           H  
ATOM   4572  N   THR C 329      -4.258 -11.322  -7.076  1.00 66.89           N  
ATOM   4573  CA  THR C 329      -3.354 -11.192  -8.212  1.00 65.28           C  
ATOM   4574  C   THR C 329      -1.980 -10.763  -7.664  1.00 62.16           C  
ATOM   4575  O   THR C 329      -1.774  -9.612  -7.276  1.00 60.61           O  
ATOM   4576  CB  THR C 329      -3.879 -10.147  -9.212  1.00 65.07           C  
ATOM   4577  OG1 THR C 329      -5.154 -10.572  -9.715  1.00 67.52           O  
ATOM   4578  CG2 THR C 329      -2.973  -9.981 -10.421  1.00 63.04           C  
ATOM   4579  H   THR C 329      -4.740 -10.494  -6.757  1.00 66.89           H  
ATOM   4580  HA  THR C 329      -3.282 -12.166  -8.711  1.00 65.28           H  
ATOM   4581  HB  THR C 329      -4.001  -9.180  -8.713  1.00 65.07           H  
ATOM   4582 HG21 THR C 329      -1.980  -9.617 -10.144  1.00 63.04           H  
ATOM   4583 HG22 THR C 329      -2.868 -10.932 -10.952  1.00 63.04           H  
ATOM   4584 HG23 THR C 329      -3.413  -9.274 -11.132  1.00 63.04           H  
ATOM   4585  HG1 THR C 329      -5.754  -9.789  -9.636  1.00 67.52           H  
ATOM   4586  N   GLU C 330      -1.032 -11.701  -7.709  1.00 60.69           N  
ATOM   4587  CA  GLU C 330       0.326 -11.500  -7.206  1.00 57.81           C  
ATOM   4588  C   GLU C 330       1.086 -10.761  -8.335  1.00 55.08           C  
ATOM   4589  O   GLU C 330       0.974 -11.089  -9.510  1.00 56.08           O  
ATOM   4590  CB  GLU C 330       0.990 -12.823  -6.828  1.00 59.61           C  
ATOM   4591  CG  GLU C 330       2.213 -12.615  -5.935  1.00 59.29           C  
ATOM   4592  CD  GLU C 330       2.702 -13.946  -5.416  1.00 60.83           C  
ATOM   4593  OE1 GLU C 330       2.766 -14.123  -4.185  1.00 61.00           O  
ATOM   4594  OE2 GLU C 330       3.066 -14.806  -6.257  1.00 62.24           O1-
ATOM   4595  H   GLU C 330      -1.239 -12.567  -8.185  1.00 60.69           H  
ATOM   4596  HA  GLU C 330       0.258 -10.853  -6.333  1.00 57.81           H  
ATOM   4597  HB2 GLU C 330       0.266 -13.454  -6.297  1.00 59.61           H  
ATOM   4598  HB3 GLU C 330       1.274 -13.377  -7.732  1.00 59.61           H  
ATOM   4599  HG2 GLU C 330       1.969 -11.964  -5.089  1.00 59.29           H  
ATOM   4600  HG3 GLU C 330       3.024 -12.134  -6.494  1.00 59.29           H  
ATOM   4601  N   ILE C 331       1.787  -9.700  -7.945  1.00 52.05           N  
ATOM   4602  CA  ILE C 331       2.460  -8.804  -8.877  1.00 50.61           C  
ATOM   4603  C   ILE C 331       3.954  -9.173  -8.965  1.00 49.82           C  
ATOM   4604  O   ILE C 331       4.509  -9.167 -10.065  1.00 49.94           O  
ATOM   4605  CB  ILE C 331       2.262  -7.317  -8.488  1.00 48.71           C  
ATOM   4606  CG1 ILE C 331       0.770  -6.911  -8.438  1.00 49.09           C  
ATOM   4607  CG2 ILE C 331       3.038  -6.374  -9.419  1.00 47.75           C  
ATOM   4608  CD1 ILE C 331       0.032  -6.988  -9.768  1.00 50.15           C  
ATOM   4609  H   ILE C 331       1.849  -9.488  -6.959  1.00 52.05           H  
ATOM   4610  HA  ILE C 331       2.049  -8.976  -9.877  1.00 50.61           H  
ATOM   4611  HB  ILE C 331       2.663  -7.165  -7.476  1.00 48.71           H  
ATOM   4612 HG12 ILE C 331       0.246  -7.539  -7.710  1.00 49.09           H  
ATOM   4613 HG13 ILE C 331       0.695  -5.885  -8.059  1.00 49.09           H  
ATOM   4614 HG21 ILE C 331       4.117  -6.479  -9.275  1.00 47.75           H  
ATOM   4615 HG22 ILE C 331       2.822  -6.575 -10.473  1.00 47.75           H  
ATOM   4616 HG23 ILE C 331       2.786  -5.327  -9.214  1.00 47.75           H  
ATOM   4617 HD11 ILE C 331       0.497  -6.354 -10.527  1.00 50.15           H  
ATOM   4618 HD12 ILE C 331      -0.009  -8.012 -10.145  1.00 50.15           H  
ATOM   4619 HD13 ILE C 331      -0.999  -6.642  -9.644  1.00 50.15           H  
ATOM   4620  N   THR C 332       4.614  -9.342  -7.824  1.00 49.51           N  
ATOM   4621  CA  THR C 332       6.069  -9.530  -7.803  1.00 49.75           C  
ATOM   4622  C   THR C 332       6.534 -10.053  -6.431  1.00 49.89           C  
ATOM   4623  O   THR C 332       5.733 -10.254  -5.520  1.00 49.00           O  
ATOM   4624  CB  THR C 332       6.840  -8.265  -8.249  1.00 48.14           C  
ATOM   4625  OG1 THR C 332       8.156  -8.619  -8.693  1.00 49.14           O  
ATOM   4626  CG2 THR C 332       6.945  -7.185  -7.184  1.00 47.25           C  
ATOM   4627  H   THR C 332       4.092  -9.382  -6.960  1.00 49.51           H  
ATOM   4628  HA  THR C 332       6.288 -10.335  -8.519  1.00 49.75           H  
ATOM   4629  HB  THR C 332       6.339  -7.824  -9.117  1.00 48.14           H  
ATOM   4630 HG21 THR C 332       5.958  -6.884  -6.823  1.00 47.25           H  
ATOM   4631 HG22 THR C 332       7.557  -7.506  -6.335  1.00 47.25           H  
ATOM   4632 HG23 THR C 332       7.443  -6.304  -7.599  1.00 47.25           H  
ATOM   4633  HG1 THR C 332       8.415  -7.918  -9.334  1.00 49.14           H  
ATOM   4634  N   THR C 333       7.823 -10.369  -6.332  1.00 51.26           N  
ATOM   4635  CA  THR C 333       8.418 -10.945  -5.126  1.00 53.56           C  
ATOM   4636  C   THR C 333       9.462  -9.997  -4.483  1.00 54.32           C  
ATOM   4637  O   THR C 333       9.929  -9.026  -5.094  1.00 52.82           O  
ATOM   4638  CB  THR C 333       8.990 -12.365  -5.339  1.00 54.12           C  
ATOM   4639  OG1 THR C 333      10.066 -12.361  -6.276  1.00 53.96           O  
ATOM   4640  CG2 THR C 333       7.928 -13.364  -5.789  1.00 55.16           C  
ATOM   4641  H   THR C 333       8.430 -10.217  -7.125  1.00 51.26           H  
ATOM   4642  HA  THR C 333       7.623 -11.039  -4.389  1.00 53.56           H  
ATOM   4643  HB  THR C 333       9.417 -12.730  -4.399  1.00 54.12           H  
ATOM   4644 HG21 THR C 333       7.104 -13.418  -5.072  1.00 55.16           H  
ATOM   4645 HG22 THR C 333       7.522 -13.102  -6.772  1.00 55.16           H  
ATOM   4646 HG23 THR C 333       8.367 -14.362  -5.891  1.00 55.16           H  
ATOM   4647  HG1 THR C 333       9.691 -12.440  -7.173  1.00 53.96           H  
ATOM   4648  N   LYS C 334       9.802 -10.323  -3.234  1.00 55.76           N  
ATOM   4649  CA  LYS C 334      10.771  -9.582  -2.415  1.00 55.66           C  
ATOM   4650  C   LYS C 334      12.139  -9.479  -3.118  1.00 56.78           C  
ATOM   4651  O   LYS C 334      12.850  -8.483  -2.960  1.00 56.39           O  
ATOM   4652  CB  LYS C 334      10.895 -10.269  -1.037  1.00 57.48           C  
ATOM   4653  CG  LYS C 334      12.142  -9.895  -0.234  1.00 57.27           C  
ATOM   4654  CD  LYS C 334      12.125 -10.462   1.190  1.00 57.67           C  
ATOM   4655  CE  LYS C 334      13.497 -10.328   1.848  1.00 56.92           C  
ATOM   4656  NZ  LYS C 334      13.404 -10.716   3.265  1.00 56.50           N1+
ATOM   4657  H   LYS C 334       9.310 -11.082  -2.784  1.00 55.76           H  
ATOM   4658  HA  LYS C 334      10.381  -8.565  -2.299  1.00 55.66           H  
ATOM   4659  HB2 LYS C 334       9.995 -10.036  -0.455  1.00 57.48           H  
ATOM   4660  HB3 LYS C 334      10.900 -11.360  -1.170  1.00 57.48           H  
ATOM   4661  HG2 LYS C 334      13.018 -10.293  -0.757  1.00 57.27           H  
ATOM   4662  HG3 LYS C 334      12.244  -8.806  -0.188  1.00 57.27           H  
ATOM   4663  HD2 LYS C 334      11.836 -11.520   1.169  1.00 57.67           H  
ATOM   4664  HD3 LYS C 334      11.364  -9.934   1.779  1.00 57.67           H  
ATOM   4665  HE2 LYS C 334      13.851  -9.294   1.846  1.00 56.92           H  
ATOM   4666  HE3 LYS C 334      14.222 -11.007   1.396  1.00 56.92           H  
ATOM   4667  HZ1 LYS C 334      12.848 -10.031   3.810  1.00 56.50           H  
ATOM   4668  HZ2 LYS C 334      12.986 -11.635   3.443  1.00 56.50           H  
ATOM   4669  HZ3 LYS C 334      14.341 -10.676   3.715  1.00 56.50           H  
ATOM   4670  N   ASN C 335      12.524 -10.568  -3.784  1.00 58.17           N  
ATOM   4671  CA  ASN C 335      13.861 -10.701  -4.361  1.00 59.67           C  
ATOM   4672  C   ASN C 335      13.960 -10.172  -5.806  1.00 58.51           C  
ATOM   4673  O   ASN C 335      14.988 -10.336  -6.463  1.00 59.15           O  
ATOM   4674  CB  ASN C 335      14.360 -12.141  -4.266  1.00 62.55           C  
ATOM   4675  CG  ASN C 335      14.638 -12.464  -2.819  1.00 64.43           C  
ATOM   4676  ND2 ASN C 335      15.667 -12.046  -2.286  1.00 66.95           N  
ATOM   4677  OD1 ASN C 335      13.701 -13.136  -2.153  1.00 63.09           O  
ATOM   4678  H   ASN C 335      11.873 -11.335  -3.877  1.00 58.17           H  
ATOM   4679  HA  ASN C 335      14.530 -10.046  -3.785  1.00 59.67           H  
ATOM   4680  HB2 ASN C 335      15.286 -12.286  -4.836  1.00 62.55           H  
ATOM   4681  HB3 ASN C 335      13.624 -12.851  -4.662  1.00 62.55           H  
ATOM   4682 HD21 ASN C 335      15.828 -12.210  -1.303  1.00 66.95           H  
ATOM   4683 HD22 ASN C 335      16.350 -11.541  -2.833  1.00 66.95           H  
ATOM   4684  N   GLU C 336      12.957  -9.391  -6.203  1.00 57.30           N  
ATOM   4685  CA  GLU C 336      12.883  -8.735  -7.510  1.00 56.56           C  
ATOM   4686  C   GLU C 336      12.920  -7.188  -7.336  1.00 52.77           C  
ATOM   4687  O   GLU C 336      12.670  -6.434  -8.272  1.00 51.21           O  
ATOM   4688  CB  GLU C 336      11.585  -9.117  -8.237  1.00 58.38           C  
ATOM   4689  CG  GLU C 336      11.465 -10.602  -8.564  1.00 64.15           C  
ATOM   4690  CD  GLU C 336      12.043 -10.974  -9.901  1.00 67.69           C  
ATOM   4691  OE1 GLU C 336      11.369 -11.743 -10.627  1.00 71.42           O  
ATOM   4692  OE2 GLU C 336      13.122 -10.454 -10.286  1.00 68.04           O1-
ATOM   4693  H   GLU C 336      12.216  -9.175  -5.551  1.00 57.30           H  
ATOM   4694  HA  GLU C 336      13.756  -9.011  -8.105  1.00 56.56           H  
ATOM   4695  HB2 GLU C 336      10.737  -8.834  -7.601  1.00 58.38           H  
ATOM   4696  HB3 GLU C 336      11.479  -8.527  -9.156  1.00 58.38           H  
ATOM   4697  HG2 GLU C 336      10.396 -10.851  -8.593  1.00 64.15           H  
ATOM   4698  HG3 GLU C 336      11.925 -11.234  -7.799  1.00 64.15           H  
ATOM   4699  N   ILE C 337      13.209  -6.755  -6.114  1.00 50.95           N  
ATOM   4700  CA  ILE C 337      13.280  -5.350  -5.710  1.00 49.56           C  
ATOM   4701  C   ILE C 337      14.765  -4.935  -5.838  1.00 50.69           C  
ATOM   4702  O   ILE C 337      15.671  -5.759  -5.639  1.00 52.12           O  
ATOM   4703  CB  ILE C 337      12.744  -5.170  -4.266  1.00 48.18           C  
ATOM   4704  CG1 ILE C 337      11.279  -5.651  -4.144  1.00 47.48           C  
ATOM   4705  CG2 ILE C 337      12.882  -3.726  -3.781  1.00 46.28           C  
ATOM   4706  CD1 ILE C 337      10.746  -5.659  -2.716  1.00 47.40           C  
ATOM   4707  H   ILE C 337      13.416  -7.430  -5.392  1.00 50.95           H  
ATOM   4708  HA  ILE C 337      12.687  -4.754  -6.409  1.00 49.56           H  
ATOM   4709  HB  ILE C 337      13.348  -5.797  -3.605  1.00 48.18           H  
ATOM   4710 HG12 ILE C 337      10.627  -5.025  -4.759  1.00 47.48           H  
ATOM   4711 HG13 ILE C 337      11.190  -6.670  -4.533  1.00 47.48           H  
ATOM   4712 HG21 ILE C 337      13.925  -3.399  -3.782  1.00 46.28           H  
ATOM   4713 HG22 ILE C 337      12.305  -3.039  -4.408  1.00 46.28           H  
ATOM   4714 HG23 ILE C 337      12.537  -3.619  -2.749  1.00 46.28           H  
ATOM   4715 HD11 ILE C 337      11.407  -6.221  -2.050  1.00 47.40           H  
ATOM   4716 HD12 ILE C 337      10.634  -4.648  -2.319  1.00 47.40           H  
ATOM   4717 HD13 ILE C 337       9.757  -6.128  -2.691  1.00 47.40           H  
ATOM   4718  N   PHE C 338      14.987  -3.664  -6.171  1.00 49.54           N  
ATOM   4719  CA  PHE C 338      16.338  -3.115  -6.222  1.00 49.68           C  
ATOM   4720  C   PHE C 338      16.342  -1.619  -5.861  1.00 49.10           C  
ATOM   4721  O   PHE C 338      15.341  -0.910  -6.044  1.00 46.93           O  
ATOM   4722  CB  PHE C 338      17.088  -3.412  -7.530  1.00 49.64           C  
ATOM   4723  CG  PHE C 338      16.718  -2.611  -8.759  1.00 48.70           C  
ATOM   4724  CD1 PHE C 338      15.404  -2.511  -9.203  1.00 48.69           C  
ATOM   4725  CD2 PHE C 338      17.722  -2.013  -9.503  1.00 48.94           C  
ATOM   4726  CE1 PHE C 338      15.101  -1.814 -10.363  1.00 48.31           C  
ATOM   4727  CE2 PHE C 338      17.427  -1.326 -10.669  1.00 49.13           C  
ATOM   4728  CZ  PHE C 338      16.113  -1.225 -11.098  1.00 48.62           C  
ATOM   4729  H   PHE C 338      14.205  -3.079  -6.426  1.00 49.54           H  
ATOM   4730  HA  PHE C 338      16.896  -3.625  -5.427  1.00 49.68           H  
ATOM   4731  HB2 PHE C 338      18.150  -3.238  -7.324  1.00 49.64           H  
ATOM   4732  HB3 PHE C 338      16.997  -4.475  -7.780  1.00 49.64           H  
ATOM   4733  HD1 PHE C 338      14.612  -2.980  -8.639  1.00 48.69           H  
ATOM   4734  HD2 PHE C 338      18.747  -2.084  -9.170  1.00 48.94           H  
ATOM   4735  HE1 PHE C 338      14.075  -1.732 -10.692  1.00 48.31           H  
ATOM   4736  HE2 PHE C 338      18.220  -0.869 -11.243  1.00 49.13           H  
ATOM   4737  HZ  PHE C 338      15.880  -0.688 -12.005  1.00 48.62           H  
ATOM   4738  N   SER C 339      17.472  -1.164  -5.313  1.00 49.56           N  
ATOM   4739  CA  SER C 339      17.642   0.210  -4.840  1.00 48.39           C  
ATOM   4740  C   SER C 339      18.033   1.133  -5.998  1.00 48.69           C  
ATOM   4741  O   SER C 339      19.200   1.327  -6.298  1.00 49.23           O  
ATOM   4742  CB  SER C 339      18.715   0.314  -3.749  1.00 47.70           C  
ATOM   4743  OG  SER C 339      18.377  -0.478  -2.608  1.00 49.54           O  
ATOM   4744  H   SER C 339      18.246  -1.803  -5.197  1.00 49.56           H  
ATOM   4745  HA  SER C 339      16.684   0.535  -4.435  1.00 48.39           H  
ATOM   4746  HB2 SER C 339      18.815   1.352  -3.413  1.00 47.70           H  
ATOM   4747  HB3 SER C 339      19.698  -0.011  -4.108  1.00 47.70           H  
ATOM   4748  HG  SER C 339      18.663  -1.387  -2.846  1.00 49.54           H  
ATOM   4749  N   LEU C 340      17.047   1.611  -6.719  1.00 50.41           N  
ATOM   4750  CA  LEU C 340      17.227   2.589  -7.810  1.00 51.33           C  
ATOM   4751  C   LEU C 340      16.808   4.015  -7.341  1.00 52.27           C  
ATOM   4752  O   LEU C 340      16.331   4.830  -8.068  1.00 54.74           O  
ATOM   4753  CB  LEU C 340      16.515   2.076  -9.067  1.00 51.19           C  
ATOM   4754  CG  LEU C 340      17.117   2.432 -10.443  1.00 51.62           C  
ATOM   4755  CD1 LEU C 340      16.668   3.795 -10.949  1.00 50.61           C  
ATOM   4756  CD2 LEU C 340      18.637   2.312 -10.512  1.00 51.17           C  
ATOM   4757  H   LEU C 340      16.112   1.254  -6.582  1.00 50.41           H  
ATOM   4758  HA  LEU C 340      18.302   2.663  -7.996  1.00 51.33           H  
ATOM   4759  HB2 LEU C 340      16.503   0.980  -9.017  1.00 51.19           H  
ATOM   4760  HB3 LEU C 340      15.463   2.374  -9.046  1.00 51.19           H  
ATOM   4761  HG  LEU C 340      16.703   1.704 -11.152  1.00 51.62           H  
ATOM   4762 HD11 LEU C 340      15.582   3.884 -10.880  1.00 50.61           H  
ATOM   4763 HD12 LEU C 340      17.126   4.612 -10.387  1.00 50.61           H  
ATOM   4764 HD13 LEU C 340      16.938   3.921 -12.003  1.00 50.61           H  
ATOM   4765 HD21 LEU C 340      19.135   3.103  -9.944  1.00 51.17           H  
ATOM   4766 HD22 LEU C 340      18.978   1.345 -10.131  1.00 51.17           H  
ATOM   4767 HD23 LEU C 340      18.979   2.408 -11.545  1.00 51.17           H  
ATOM   4768  N   SER C 341      17.166   4.282  -6.102  1.00 52.57           N  
ATOM   4769  CA  SER C 341      17.153   5.606  -5.494  1.00 52.33           C  
ATOM   4770  C   SER C 341      18.102   5.538  -4.278  1.00 53.58           C  
ATOM   4771  O   SER C 341      18.236   4.530  -3.662  1.00 53.63           O  
ATOM   4772  CB  SER C 341      15.748   6.001  -5.023  1.00 51.59           C  
ATOM   4773  OG  SER C 341      15.737   7.329  -4.489  1.00 50.65           O  
ATOM   4774  H   SER C 341      17.450   3.524  -5.498  1.00 52.57           H  
ATOM   4775  HA  SER C 341      17.529   6.340  -6.215  1.00 52.33           H  
ATOM   4776  HB2 SER C 341      15.382   5.325  -4.243  1.00 51.59           H  
ATOM   4777  HB3 SER C 341      15.042   5.962  -5.860  1.00 51.59           H  
ATOM   4778  HG  SER C 341      14.863   7.702  -4.726  1.00 50.65           H  
ATOM   4779  N   LEU C 342      18.633   6.667  -3.902  1.00 55.11           N  
ATOM   4780  CA  LEU C 342      19.498   6.777  -2.714  1.00 58.30           C  
ATOM   4781  C   LEU C 342      18.653   6.541  -1.433  1.00 59.59           C  
ATOM   4782  O   LEU C 342      19.151   6.174  -0.400  1.00 59.73           O  
ATOM   4783  CB  LEU C 342      20.197   8.142  -2.626  1.00 58.50           C  
ATOM   4784  CG  LEU C 342      21.709   8.049  -2.322  1.00 59.16           C  
ATOM   4785  CD1 LEU C 342      22.317   9.453  -2.295  1.00 58.55           C  
ATOM   4786  CD2 LEU C 342      22.021   7.340  -1.003  1.00 58.68           C  
ATOM   4787  H   LEU C 342      18.450   7.502  -4.441  1.00 55.11           H  
ATOM   4788  HA  LEU C 342      20.223   5.957  -2.785  1.00 58.30           H  
ATOM   4789  HB2 LEU C 342      20.085   8.680  -3.574  1.00 58.50           H  
ATOM   4790  HB3 LEU C 342      19.714   8.771  -1.866  1.00 58.50           H  
ATOM   4791  HG  LEU C 342      22.190   7.489  -3.134  1.00 59.16           H  
ATOM   4792 HD11 LEU C 342      22.130   9.974  -3.237  1.00 58.55           H  
ATOM   4793 HD12 LEU C 342      21.892  10.056  -1.486  1.00 58.55           H  
ATOM   4794 HD13 LEU C 342      23.402   9.406  -2.151  1.00 58.55           H  
ATOM   4795 HD21 LEU C 342      21.497   7.812  -0.165  1.00 58.68           H  
ATOM   4796 HD22 LEU C 342      21.737   6.285  -1.039  1.00 58.68           H  
ATOM   4797 HD23 LEU C 342      23.095   7.373  -0.789  1.00 58.68           H  
ATOM   4798  N   CYS C 343      17.360   6.694  -1.566  1.00 60.02           N  
ATOM   4799  CA  CYS C 343      16.423   6.482  -0.465  1.00 60.89           C  
ATOM   4800  C   CYS C 343      16.413   4.976  -0.102  1.00 59.49           C  
ATOM   4801  O   CYS C 343      16.142   4.613   1.010  1.00 58.06           O  
ATOM   4802  CB  CYS C 343      14.990   6.889  -0.812  1.00 62.63           C  
ATOM   4803  SG  CYS C 343      14.827   8.690  -1.030  1.00 72.82           S  
ATOM   4804  H   CYS C 343      16.973   6.877  -2.481  1.00 60.02           H  
ATOM   4805  HA  CYS C 343      16.796   7.024   0.414  1.00 60.89           H  
ATOM   4806  HB2 CYS C 343      14.299   6.584  -0.019  1.00 62.63           H  
ATOM   4807  HB3 CYS C 343      14.667   6.408  -1.741  1.00 62.63           H  
ATOM   4808  HG  CYS C 343      13.501   8.687  -1.231  1.00 72.82           H  
ATOM   4809  N   GLY C 344      16.648   4.139  -1.085  1.00 58.23           N  
ATOM   4810  CA  GLY C 344      16.689   2.690  -0.981  1.00 54.41           C  
ATOM   4811  C   GLY C 344      15.779   2.110  -2.073  1.00 50.66           C  
ATOM   4812  O   GLY C 344      15.850   2.551  -3.174  1.00 51.76           O  
ATOM   4813  H   GLY C 344      16.803   4.492  -2.018  1.00 58.23           H  
ATOM   4814  HA2 GLY C 344      17.715   2.372  -1.191  1.00 54.41           H  
ATOM   4815  HA3 GLY C 344      16.431   2.377   0.030  1.00 54.41           H  
ATOM   4816  N   PRO C 345      14.956   1.160  -1.743  1.00 48.55           N  
ATOM   4817  CA  PRO C 345      14.123   0.475  -2.749  1.00 47.93           C  
ATOM   4818  C   PRO C 345      12.893   1.281  -3.222  1.00 46.43           C  
ATOM   4819  O   PRO C 345      12.202   0.890  -4.153  1.00 44.72           O  
ATOM   4820  CB  PRO C 345      13.660  -0.790  -2.027  1.00 48.25           C  
ATOM   4821  CG  PRO C 345      13.537  -0.334  -0.581  1.00 49.20           C  
ATOM   4822  CD  PRO C 345      14.738   0.582  -0.419  1.00 49.39           C  
ATOM   4823  HA  PRO C 345      14.714   0.240  -3.636  1.00 47.93           H  
ATOM   4824  HB2 PRO C 345      12.720  -1.196  -2.406  1.00 48.25           H  
ATOM   4825  HB3 PRO C 345      14.431  -1.565  -2.104  1.00 48.25           H  
ATOM   4826  HG2 PRO C 345      13.534  -1.157   0.135  1.00 49.20           H  
ATOM   4827  HG3 PRO C 345      12.606   0.228  -0.445  1.00 49.20           H  
ATOM   4828  HD2 PRO C 345      15.638   0.022  -0.143  1.00 49.39           H  
ATOM   4829  HD3 PRO C 345      14.557   1.363   0.323  1.00 49.39           H  
ATOM   4830  N   MET C 346      12.570   2.325  -2.465  1.00 46.78           N  
ATOM   4831  CA  MET C 346      11.352   3.101  -2.637  1.00 46.87           C  
ATOM   4832  C   MET C 346      11.674   4.574  -2.338  1.00 47.16           C  
ATOM   4833  O   MET C 346      12.526   4.897  -1.500  1.00 48.90           O  
ATOM   4834  CB  MET C 346      10.243   2.554  -1.720  1.00 46.53           C  
ATOM   4835  CG  MET C 346       8.938   3.348  -1.785  1.00 47.16           C  
ATOM   4836  SD  MET C 346       7.464   2.337  -1.427  1.00 48.63           S  
ATOM   4837  CE  MET C 346       7.767   1.990   0.315  1.00 49.11           C  
ATOM   4838  H   MET C 346      13.196   2.616  -1.728  1.00 46.78           H  
ATOM   4839  HA  MET C 346      11.050   3.010  -3.682  1.00 46.87           H  
ATOM   4840  HB2 MET C 346      10.599   2.541  -0.681  1.00 46.53           H  
ATOM   4841  HB3 MET C 346      10.067   1.508  -1.994  1.00 46.53           H  
ATOM   4842  HG2 MET C 346       8.772   3.749  -2.782  1.00 47.16           H  
ATOM   4843  HG3 MET C 346       8.965   4.202  -1.100  1.00 47.16           H  
ATOM   4844  HE1 MET C 346       8.631   1.331   0.427  1.00 49.11           H  
ATOM   4845  HE2 MET C 346       7.926   2.920   0.864  1.00 49.11           H  
ATOM   4846  HE3 MET C 346       6.893   1.488   0.731  1.00 49.11           H  
ATOM   4847  N   ALA C 347      10.930   5.448  -3.020  1.00 45.29           N  
ATOM   4848  CA  ALA C 347      10.930   6.884  -2.795  1.00 41.94           C  
ATOM   4849  C   ALA C 347       9.500   7.401  -3.040  1.00 39.93           C  
ATOM   4850  O   ALA C 347       8.648   6.694  -3.560  1.00 39.20           O  
ATOM   4851  CB  ALA C 347      11.927   7.570  -3.711  1.00 41.77           C  
ATOM   4852  H   ALA C 347      10.322   5.092  -3.743  1.00 45.29           H  
ATOM   4853  HA  ALA C 347      11.193   7.078  -1.748  1.00 41.94           H  
ATOM   4854  HB1 ALA C 347      12.941   7.205  -3.523  1.00 41.77           H  
ATOM   4855  HB2 ALA C 347      11.692   7.357  -4.758  1.00 41.77           H
[truncated: 309,018 more chars]
