# Supplementary material for: DegraderTCM: A Computationally Sparing Approach for Predicting Ternary Degradation Complexes
Source: ACS Med Chem Lett. 2023 Dec 13;15(1):45–53. doi: 10.1021/acsmedchemlett.3c00362 (PMC10788944; doi:10.1021/acsmedchemlett.3c00362)
Supplement: Supplementary file 2 — ml3c00362_si_002.zip [file ml3c00362_si_002.zip › TC models/Application_domain/PDEdelta-714-active.pdb]

HEADER    LIPID BINDING PROTEIN                                       
REMARK  99                                                                      
REMARK  99 MOE v2022.02 (Chemical Computing Group ULC) Fri Nov 24 15:56:25 2023 
SEQRES   1 B  149  SER ALA LYS ASP GLU ARG ALA ARG GLU ILE LEU ARG GLY
SEQRES   2 B  149  PHE LYS LEU ASN TRP MET ASN LEU ARG ASP ALA GLU THR
SEQRES   3 B  149  GLY LYS ILE LEU TRP GLN GLY THR GLU ASP LEU SER VAL
SEQRES   4 B  149  PRO GLY VAL GLU HIS GLU ALA ARG VAL PRO LYS LYS ILE
SEQRES   5 B  149  LEU LYS CYS LYS ALA VAL SER ARG GLU LEU ASN PHE SER
SEQRES   6 B  149  SER THR GLU GLN MET GLU LYS PHE ARG LEU GLU GLN LYS
SEQRES   7 B  149  VAL TYR PHE LYS GLY GLN CYS LEU GLU GLU TRP PHE PHE
SEQRES   8 B  149  GLU PHE GLY PHE VAL ILE PRO ASN SER THR ASN THR TRP
SEQRES   9 B  149  GLN SER LEU ILE GLU ALA ALA PRO GLU SER GLN MET MET
SEQRES  10 B  149  PRO ALA SER VAL LEU THR GLY ASN VAL ILE ILE GLU THR
SEQRES  11 B  149  LYS PHE PHE ASP ASP ASP LEU LEU VAL SER THR SER ARG
SEQRES  12 B  149  VAL ARG LEU PHE TYR VAL
SEQRES   1 C  381  ASN PHE ASP THR SER LEU PRO THR SER HIS THR TYR LEU
SEQRES   2 C  381  GLY ALA ASP MET GLU GLU PHE HIS GLY ARG THR LEU HIS
SEQRES   3 C  381  ASP ASP ASP SER CYS GLN VAL ILE PRO VAL LEU PRO GLN
SEQRES   4 C  381  VAL MET MET ILE LEU ILE PRO GLY GLN THR LEU PRO LEU
SEQRES   5 C  381  GLN LEU PHE HIS PRO GLN GLU VAL SER MET VAL ARG ASN
SEQRES   6 C  381  LEU ILE GLN LYS ASP ARG THR PHE ALA VAL LEU ALA TYR
SEQRES   7 C  381  SER ASN VAL GLN GLU ARG GLU ALA GLN PHE GLY THR THR
SEQRES   8 C  381  ALA GLU ILE TYR ALA TYR ARG GLU GLU GLN ASP PHE GLY
SEQRES   9 C  381  ILE GLU ILE VAL LYS VAL LYS ALA ILE GLY ARG GLN ARG
SEQRES  10 C  381  PHE LYS VAL LEU GLU LEU ARG THR GLN SER ASP GLY ILE
SEQRES  11 C  381  GLN GLN ALA LYS VAL GLN ILE LEU PRO GLU CYS VAL LEU
SEQRES  12 C  381  PRO SER THR MET SER ALA VAL GLN LEU GLU SER LEU ASN
SEQRES  13 C  381  LYS CYS GLN ILE PHE PRO SER LYS PRO VAL SER ARG GLU
SEQRES  14 C  381  ASP GLN CYS SER TYR LYS TRP TRP GLN LYS TYR GLN LYS
SEQRES  15 C  381  ARG LYS PHE HIS CYS ALA ASN LEU THR SER TRP PRO ARG
SEQRES  16 C  381  TRP LEU TYR SER LEU TYR ASP ALA GLU THR LEU MET ASP
SEQRES  17 C  381  ARG ILE LYS LYS GLN LEU ARG GLU TRP ASP GLU ASN LEU
SEQRES  18 C  381  LYS ASP ASP SER LEU PRO SER ASN PRO ILE ASP PHE SER
SEQRES  19 C  381  TYR ARG VAL ALA ALA CYS LEU PRO ILE ASP ASP VAL LEU
SEQRES  20 C  381  ARG ILE GLN LEU LEU LYS ILE GLY SER ALA ILE GLN ARG
SEQRES  21 C  381  LEU ARG CYS GLU LEU ASP ILE MET ASN LYS CYS THR SER
SEQRES  22 C  381  LEU CYS CYS LYS GLN CYS GLN GLU THR GLU ILE THR THR
SEQRES  23 C  381  LYS ASN GLU ILE PHE SER LEU SER LEU CYS GLY PRO MET
SEQRES  24 C  381  ALA ALA TYR VAL ASN PRO HIS GLY TYR VAL HIS GLU THR
SEQRES  25 C  381  LEU THR VAL TYR LYS ALA CYS ASN LEU ASN LEU ILE GLY
SEQRES  26 C  381  ARG PRO SER THR GLU HIS SER TRP PHE PRO GLY TYR ALA
SEQRES  27 C  381  TRP THR VAL ALA GLN CYS LYS ILE CYS ALA SER HIS ILE
SEQRES  28 C  381  GLY TRP LYS PHE THR ALA THR LYS LYS ASP MET SER PRO
SEQRES  29 C  381  GLN LYS PHE TRP GLY LEU THR ARG SER ALA LEU LEU PRO
SEQRES  30 C  381  THR ILE PRO ASP
HELIX    1   1 ASP B    5  ARG B    7  5               Generated by MOE    3
HELIX    2   2 ALA B    8  ILE B   11  1               Generated by MOE    4
HELIX    3   3 LYS B   51  LEU B   54  5               Generated by MOE    4
HELIX    4   4 ALA B  112  GLU B  114  5               Generated by MOE    3
HELIX    5   5 ALA B  120  LEU B  123  1               Generated by MOE    4
HELIX    6   6 LEU C   53  SER C   56  5               Generated by MOE    4
HELIX    7   7 THR C   58  LEU C   60  5               Generated by MOE    3
HELIX    8   8 VAL C  107  VAL C  110  1               Generated by MOE    4
HELIX    9   9 ASP C  149  GLY C  151  5               Generated by MOE    3
HELIX   10  10 THR C  193  SER C  195  5               Generated by MOE    3
HELIX   11  11 ASN C  203  GLN C  206  5               Generated by MOE    4
HELIX   12  12 VAL C  213  ARG C  215  5               Generated by MOE    3
HELIX   13  13 TYR C  221  LYS C  229  1               Generated by MOE    9
HELIX   14  14 CYS C  234  LEU C  237  5               Generated by MOE    4
HELIX   15  15 ARG C  242  LEU C  247  5               Generated by MOE    6
HELIX   16  16 ALA C  250  LEU C  261  1               Generated by MOE   12
HELIX   17  17 PRO C  277  ALA C  286  1               Generated by MOE   10
HELIX   18  18 LEU C  294  GLN C  297  1               Generated by MOE    4
HELIX   19  19 ALA C  304  LYS C  317  1               Generated by MOE   14
HELIX   20  20 ARG C  419  ALA C  421  5               Generated by MOE    3
SHEET    1       PHE B  15  ASP B  24                  Generated by MOE
SHEET    2       ILE B  30  GLY B  34                  Generated by MOE
SHEET    3       GLU B  44  VAL B  49                  Generated by MOE
SHEET    4       VAL B  59  SER B  67                  Generated by MOE
SHEET    5       MET B  71  PHE B  82                  Generated by MOE
SHEET    6       GLN B  85  VAL B  97                  Generated by MOE
SHEET    7       SER B 101  ILE B 109                  Generated by MOE
SHEET    8       VAL B 127  ASP B 135                  Generated by MOE
SHEET    9       LEU B 138  SER B 143                  Generated by MOE
SHEET   10       ARG B 144  TYR B 149                  Generated by MOE
SHEET   11       GLU C  65  GLU C  66                  Generated by MOE
SHEET   12       CYS C  78  PRO C  82                  Generated by MOE
SHEET   13       THR C  96  LEU C 101                  Generated by MOE
SHEET   14       THR C 119  PHE C 120                  Generated by MOE
SHEET   15       ALA C 121  ALA C 121                  Generated by MOE
SHEET   16       VAL C 122  TYR C 125                  Generated by MOE
SHEET   17       ALA C 133  GLU C 147                  Generated by MOE
SHEET   18       ILE C 154  ARG C 171                  Generated by MOE
SHEET   19       GLN C 179  LEU C 185                  Generated by MOE
SHEET   20       SER C 320  CYS C 323                  Generated by MOE
SHEET   21       GLU C 330  THR C 333                  Generated by MOE
SHEET   22       MET C 346  VAL C 350                  Generated by MOE
SHEET   23       VAL C 356  VAL C 362                  Generated by MOE
SHEET   24       LEU C 368  SER C 375                  Generated by MOE
SHEET   25       TYR C 384  CYS C 391                  Generated by MOE
SHEET   26       HIS C 397  ALA C 404                  Generated by MOE
SHEET   27       LYS C 413  THR C 418                  Generated by MOE
SHEET   28       LEU C 422  THR C 425                  Generated by MOE
ATOM      1  N   SER B   2     -56.003  98.871-129.614  1.00 39.27           N1+
ATOM      2  CA  SER B   2     -56.284  99.003-131.053  1.00 40.94           C  
ATOM      3  C   SER B   2     -57.690  98.445-131.391  1.00 38.50           C  
ATOM      4  O   SER B   2     -58.510  98.214-130.501  1.00 36.40           O  
ATOM      5  CB  SER B   2     -55.186  98.274-131.844  1.00 43.19           C  
ATOM      6  OG  SER B   2     -55.208  98.680-133.217  1.00 45.22           O  
ATOM      7  H1  SER B   2     -55.120  99.218-129.249  1.00 39.27           H  
ATOM      8  H2  SER B   2     -56.086  97.861-129.357  1.00 39.27           H  
ATOM      9  H3  SER B   2     -56.743  99.333-129.018  1.00 39.27           H  
ATOM     10  HA  SER B   2     -56.286 100.074-131.282  1.00 40.94           H  
ATOM     11  HB2 SER B   2     -55.318  97.187-131.817  1.00 43.19           H  
ATOM     12  HB3 SER B   2     -54.196  98.520-131.446  1.00 43.19           H  
ATOM     13  HG  SER B   2     -54.427  98.273-133.642  1.00 45.22           H  
ATOM     14  N   ALA B   3     -57.962  98.258-132.678  1.00 37.43           N  
ATOM     15  CA  ALA B   3     -59.292  97.903-133.197  1.00 40.92           C  
ATOM     16  C   ALA B   3     -59.766  96.442-132.924  1.00 41.65           C  
ATOM     17  O   ALA B   3     -60.440  95.827-133.739  1.00 42.09           O  
ATOM     18  CB  ALA B   3     -59.362  98.223-134.688  1.00 39.34           C  
ATOM     19  H   ALA B   3     -57.231  98.401-133.360  1.00 37.43           H  
ATOM     20  HA  ALA B   3     -60.011  98.548-132.673  1.00 40.92           H  
ATOM     21  HB1 ALA B   3     -59.084  99.266-134.878  1.00 39.34           H  
ATOM     22  HB2 ALA B   3     -58.677  97.586-135.259  1.00 39.34           H  
ATOM     23  HB3 ALA B   3     -60.371  98.067-135.082  1.00 39.34           H  
ATOM     24  N   LYS B   4     -59.542  96.000-131.693  1.00 43.99           N  
ATOM     25  CA  LYS B   4     -60.167  94.811-131.123  1.00 46.01           C  
ATOM     26  C   LYS B   4     -59.778  94.720-129.631  1.00 43.54           C  
ATOM     27  O   LYS B   4     -60.595  94.339-128.792  1.00 41.88           O  
ATOM     28  CB  LYS B   4     -59.811  93.475-131.817  1.00 49.27           C  
ATOM     29  CG  LYS B   4     -60.919  92.441-131.558  1.00 52.83           C  
ATOM     30  CD  LYS B   4     -60.617  91.030-132.081  1.00 60.12           C  
ATOM     31  CE  LYS B   4     -61.815  90.132-131.792  1.00 66.00           C  
ATOM     32  NZ  LYS B   4     -61.570  88.743-132.193  1.00 68.05           N1+
ATOM     33  H   LYS B   4     -58.961  96.550-131.076  1.00 43.99           H  
ATOM     34  HA  LYS B   4     -61.248  94.992-131.177  1.00 46.01           H  
ATOM     35  HB2 LYS B   4     -59.702  93.603-132.899  1.00 49.27           H  
ATOM     36  HB3 LYS B   4     -58.851  93.091-131.450  1.00 49.27           H  
ATOM     37  HG2 LYS B   4     -61.112  92.373-130.482  1.00 52.83           H  
ATOM     38  HG3 LYS B   4     -61.847  92.802-132.020  1.00 52.83           H  
ATOM     39  HD2 LYS B   4     -59.718  90.634-131.595  1.00 60.12           H  
ATOM     40  HD3 LYS B   4     -60.421  91.064-133.159  1.00 60.12           H  
ATOM     41  HE2 LYS B   4     -62.694  90.472-132.351  1.00 66.00           H  
ATOM     42  HE3 LYS B   4     -62.062  90.119-130.726  1.00 66.00           H  
ATOM     43  HZ1 LYS B   4     -61.416  88.581-133.188  1.00 68.05           H  
ATOM     44  HZ2 LYS B   4     -60.905  88.182-131.630  1.00 68.05           H  
ATOM     45  HZ3 LYS B   4     -62.498  88.263-131.998  1.00 68.05           H  
ATOM     46  N   ASP B   5     -58.496  94.906-129.341  1.00 43.05           N  
ATOM     47  CA  ASP B   5     -57.922  94.672-128.014  1.00 46.59           C  
ATOM     48  C   ASP B   5     -58.374  95.675-126.924  1.00 42.61           C  
ATOM     49  O   ASP B   5     -58.184  95.438-125.735  1.00 36.15           O  
ATOM     50  CB  ASP B   5     -56.411  94.482-128.053  1.00 50.39           C  
ATOM     51  CG  ASP B   5     -55.720  95.759-128.422  1.00 59.99           C  
ATOM     52  OD1 ASP B   5     -56.125  96.390-129.427  1.00 63.27           O  
ATOM     53  OD2 ASP B   5     -54.788  96.172-127.690  1.00 69.27           O1-
ATOM     54  H   ASP B   5     -57.850  95.157-130.077  1.00 43.05           H  
ATOM     55  HA  ASP B   5     -58.353  93.720-127.685  1.00 46.59           H  
ATOM     56  HB2 ASP B   5     -56.137  93.717-128.789  1.00 50.39           H  
ATOM     57  HB3 ASP B   5     -56.052  94.140-127.075  1.00 50.39           H  
ATOM     58  N   GLU B   6     -59.077  96.721-127.349  1.00 40.69           N  
ATOM     59  CA  GLU B   6     -59.716  97.662-126.432  1.00 40.20           C  
ATOM     60  C   GLU B   6     -60.978  97.032-125.789  1.00 36.33           C  
ATOM     61  O   GLU B   6     -61.450  97.497-124.747  1.00 32.07           O  
ATOM     62  CB  GLU B   6     -60.094  98.983-127.127  1.00 43.05           C  
ATOM     63  CG  GLU B   6     -59.314 100.178-126.575  1.00 48.33           C  
ATOM     64  CD  GLU B   6     -57.841  99.971-126.805  1.00 52.98           C  
ATOM     65  OE1 GLU B   6     -57.412  99.983-127.989  1.00 53.16           O  
ATOM     66  OE2 GLU B   6     -57.116  99.717-125.809  1.00 52.79           O1-
ATOM     67  H   GLU B   6     -59.206  96.857-128.341  1.00 40.69           H  
ATOM     68  HA  GLU B   6     -59.027  97.827-125.599  1.00 40.20           H  
ATOM     69  HB2 GLU B   6     -59.934  98.915-128.210  1.00 43.05           H  
ATOM     70  HB3 GLU B   6     -61.162  99.197-126.994  1.00 43.05           H  
ATOM     71  HG2 GLU B   6     -59.520 100.306-125.506  1.00 48.33           H  
ATOM     72  HG3 GLU B   6     -59.628 101.097-127.082  1.00 48.33           H  
ATOM     73  N   ARG B   7     -61.538  96.005-126.425  1.00 33.29           N  
ATOM     74  CA  ARG B   7     -62.783  95.395-125.942  1.00 32.92           C  
ATOM     75  C   ARG B   7     -62.567  94.845-124.514  1.00 32.15           C  
ATOM     76  O   ARG B   7     -63.508  94.802-123.713  1.00 32.57           O  
ATOM     77  CB  ARG B   7     -63.223  94.258-126.883  1.00 33.67           C  
ATOM     78  CG  ARG B   7     -64.432  93.435-126.421  1.00 36.08           C  
ATOM     79  CD  ARG B   7     -65.736  94.217-126.399  1.00 38.48           C  
ATOM     80  NE  ARG B   7     -66.779  93.495-125.687  1.00 43.24           N  
ATOM     81  CZ  ARG B   7     -67.087  93.672-124.380  1.00 40.11           C  
ATOM     82  NH1 ARG B   7     -66.389  94.412-123.519  1.00 37.52           N  
ATOM     83  NH2 ARG B   7     -68.180  93.078-123.908  1.00 41.17           N1+
ATOM     84  H   ARG B   7     -61.122  95.632-127.266  1.00 33.29           H  
ATOM     85  HA  ARG B   7     -63.537  96.188-125.891  1.00 32.92           H  
ATOM     86  HB2 ARG B   7     -63.422  94.670-127.880  1.00 33.67           H  
ATOM     87  HB3 ARG B   7     -62.388  93.559-127.004  1.00 33.67           H  
ATOM     88  HG2 ARG B   7     -64.238  92.991-125.439  1.00 36.08           H  
ATOM     89  HG3 ARG B   7     -64.555  92.582-127.101  1.00 36.08           H  
ATOM     90  HD2 ARG B   7     -66.089  94.381-127.424  1.00 38.48           H  
ATOM     91  HD3 ARG B   7     -65.626  95.210-125.956  1.00 38.48           H  
ATOM     92  HE  ARG B   7     -67.419  92.909-126.204  1.00 43.24           H  
ATOM     93 HH11 ARG B   7     -65.550  94.886-123.825  1.00 37.52           H  
ATOM     94 HH12 ARG B   7     -66.698  94.500-122.562  1.00 37.52           H  
ATOM     95 HH21 ARG B   7     -68.753  92.514-124.520  1.00 41.17           H  
ATOM     96 HH22 ARG B   7     -68.437  93.190-122.938  1.00 41.17           H  
ATOM     97  N   ALA B   8     -61.368  94.314-124.284  1.00 30.48           N  
ATOM     98  CA  ALA B   8     -61.006  93.647-123.039  1.00 30.13           C  
ATOM     99  C   ALA B   8     -60.762  94.608-121.852  1.00 29.03           C  
ATOM    100  O   ALA B   8     -60.590  94.165-120.711  1.00 28.41           O  
ATOM    101  CB  ALA B   8     -59.756  92.801-123.251  1.00 29.78           C  
ATOM    102  H   ALA B   8     -60.677  94.348-125.019  1.00 30.48           H  
ATOM    103  HA  ALA B   8     -61.841  93.005-122.753  1.00 30.13           H  
ATOM    104  HB1 ALA B   8     -59.917  92.056-124.038  1.00 29.78           H  
ATOM    105  HB2 ALA B   8     -58.904  93.422-123.549  1.00 29.78           H  
ATOM    106  HB3 ALA B   8     -59.475  92.275-122.334  1.00 29.78           H  
ATOM    107  N   ARG B   9     -60.628  95.889-122.164  1.00 28.78           N  
ATOM    108  CA  ARG B   9     -60.221  96.915-121.204  1.00 32.02           C  
ATOM    109  C   ARG B   9     -61.421  97.719-120.645  1.00 30.70           C  
ATOM    110  O   ARG B   9     -61.302  98.906-120.377  1.00 33.88           O  
ATOM    111  CB  ARG B   9     -59.150  97.821-121.843  1.00 36.59           C  
ATOM    112  CG  ARG B   9     -57.873  97.038-122.175  1.00 40.95           C  
ATOM    113  CD  ARG B   9     -56.949  97.780-123.141  1.00 48.45           C  
ATOM    114  NE  ARG B   9     -55.873  96.867-123.573  1.00 56.97           N  
ATOM    115  CZ  ARG B   9     -55.387  96.771-124.811  1.00 61.93           C  
ATOM    116  NH1 ARG B   9     -55.644  97.707-125.730  1.00 64.38           N  
ATOM    117  NH2 ARG B   9     -54.621  95.729-125.128  1.00 59.83           N1+
ATOM    118  H   ARG B   9     -60.777  96.189-123.117  1.00 28.78           H  
ATOM    119  HA  ARG B   9     -59.776  96.422-120.330  1.00 32.02           H  
ATOM    120  HB2 ARG B   9     -59.559  98.277-122.753  1.00 36.59           H  
ATOM    121  HB3 ARG B   9     -58.891  98.647-121.169  1.00 36.59           H  
ATOM    122  HG2 ARG B   9     -58.126  96.074-122.634  1.00 40.95           H  
ATOM    123  HG3 ARG B   9     -57.333  96.800-121.251  1.00 40.95           H  
ATOM    124  HD2 ARG B   9     -56.496  98.655-122.666  1.00 48.45           H  
ATOM    125  HD3 ARG B   9     -57.539  98.083-124.002  1.00 48.45           H  
ATOM    126  HE  ARG B   9     -55.639  96.132-122.921  1.00 56.97           H  
ATOM    127 HH11 ARG B   9     -56.224  98.500-125.496  1.00 64.38           H  
ATOM    128 HH12 ARG B   9     -55.258  97.622-126.660  1.00 64.38           H  
ATOM    129 HH21 ARG B   9     -54.415  95.024-124.435  1.00 59.83           H  
ATOM    130 HH22 ARG B   9     -54.247  95.643-126.062  1.00 59.83           H  
ATOM    131  N   GLU B  10     -62.578  97.062-120.551  1.00 28.92           N  
ATOM    132  CA  GLU B  10     -63.488  97.049-119.405  1.00 27.37           C  
ATOM    133  C   GLU B  10     -63.717  95.637-118.792  1.00 26.32           C  
ATOM    134  O   GLU B  10     -64.163  95.522-117.660  1.00 26.84           O  
ATOM    135  CB  GLU B  10     -64.831  97.693-119.801  1.00  0.00           C  
ATOM    136  CG  GLU B  10     -65.663  98.196-118.614  1.00  0.00           C  
ATOM    137  CD  GLU B  10     -64.952  99.337-117.943  1.00  0.00           C  
ATOM    138  OE1 GLU B  10     -64.624 100.342-118.573  1.00  0.00           O  
ATOM    139  OE2 GLU B  10     -64.555  99.113-116.656  1.00  0.00           O1-
ATOM    140  H   GLU B  10     -62.783  96.786-121.512  1.00 28.92           H  
ATOM    141  HA  GLU B  10     -62.996  97.642-118.625  1.00 27.37           H  
ATOM    142  HB2 GLU B  10     -65.426  96.972-120.373  1.00  0.00           H  
ATOM    143  HB3 GLU B  10     -64.644  98.533-120.484  1.00  0.00           H  
ATOM    144  HG2 GLU B  10     -65.864  97.399-117.893  1.00  0.00           H  
ATOM    145  HG3 GLU B  10     -66.631  98.562-118.974  1.00  0.00           H  
ATOM    146  N   ILE B  11     -63.483  94.600-119.577  1.00 26.87           N  
ATOM    147  CA  ILE B  11     -63.762  93.233-119.116  1.00 27.08           C  
ATOM    148  C   ILE B  11     -62.835  92.936-117.914  1.00 27.54           C  
ATOM    149  O   ILE B  11     -63.270  92.401-116.898  1.00 27.47           O  
ATOM    150  CB  ILE B  11     -63.599  92.164-120.227  1.00 26.82           C  
ATOM    151  CG1 ILE B  11     -64.627  92.394-121.357  1.00 27.28           C  
ATOM    152  CG2 ILE B  11     -63.762  90.753-119.642  1.00 27.08           C  
ATOM    153  CD1 ILE B  11     -64.446  91.480-122.564  1.00 26.23           C  
ATOM    154  H   ILE B  11     -63.147  94.756-120.516  1.00 26.87           H  
ATOM    155  HA  ILE B  11     -64.794  93.223-118.738  1.00 27.08           H  
ATOM    156  HB  ILE B  11     -62.590  92.236-120.648  1.00 26.82           H  
ATOM    157 HG12 ILE B  11     -65.644  92.266-120.965  1.00 27.28           H  
ATOM    158 HG13 ILE B  11     -64.556  93.427-121.707  1.00 27.28           H  
ATOM    159 HG21 ILE B  11     -63.007  90.543-118.878  1.00 27.08           H  
ATOM    160 HG22 ILE B  11     -64.747  90.637-119.181  1.00 27.08           H  
ATOM    161 HG23 ILE B  11     -63.642  89.982-120.407  1.00 27.08           H  
ATOM    162 HD11 ILE B  11     -63.449  91.579-122.997  1.00 26.23           H  
ATOM    163 HD12 ILE B  11     -64.593  90.429-122.312  1.00 26.23           H  
ATOM    164 HD13 ILE B  11     -65.174  91.733-123.339  1.00 26.23           H  
ATOM    165  N   LEU B  12     -61.548  93.241-118.058  1.00 28.37           N  
ATOM    166  CA  LEU B  12     -60.574  93.073-116.968  1.00 27.65           C  
ATOM    167  C   LEU B  12     -60.648  94.329-116.046  1.00 27.38           C  
ATOM    168  O   LEU B  12     -59.650  95.019-115.800  1.00 28.33           O  
ATOM    169  CB  LEU B  12     -59.175  92.819-117.549  1.00 27.38           C  
ATOM    170  CG  LEU B  12     -58.134  92.296-116.535  1.00 28.70           C  
ATOM    171  CD1 LEU B  12     -58.513  90.934-115.951  1.00 28.44           C  
ATOM    172  CD2 LEU B  12     -56.763  92.195-117.210  1.00 27.78           C  
ATOM    173  H   LEU B  12     -61.209  93.611-118.935  1.00 28.37           H  
ATOM    174  HA  LEU B  12     -60.895  92.214-116.370  1.00 27.65           H  
ATOM    175  HB2 LEU B  12     -59.256  92.092-118.369  1.00 27.38           H  
ATOM    176  HB3 LEU B  12     -58.802  93.746-118.005  1.00 27.38           H  
ATOM    177  HG  LEU B  12     -58.042  93.007-115.706  1.00 28.70           H  
ATOM    178 HD11 LEU B  12     -59.405  91.001-115.321  1.00 28.44           H  
ATOM    179 HD12 LEU B  12     -58.707  90.201-116.741  1.00 28.44           H  
ATOM    180 HD13 LEU B  12     -57.706  90.544-115.320  1.00 28.44           H  
ATOM    181 HD21 LEU B  12     -56.780  91.480-118.040  1.00 27.78           H  
ATOM    182 HD22 LEU B  12     -56.451  93.168-117.606  1.00 27.78           H  
ATOM    183 HD23 LEU B  12     -56.000  91.866-116.497  1.00 27.78           H  
ATOM    184  N   ARG B  13     -61.848  94.557-115.527  1.00 25.58           N  
ATOM    185  CA  ARG B  13     -62.169  95.654-114.610  1.00 25.19           C  
ATOM    186  C   ARG B  13     -63.573  95.410-114.013  1.00 26.02           C  
ATOM    187  O   ARG B  13     -63.747  95.423-112.783  1.00 29.05           O  
ATOM    188  CB  ARG B  13     -62.064  97.020-115.307  1.00 24.96           C  
ATOM    189  CG  ARG B  13     -62.312  98.199-114.360  1.00 24.61           C  
ATOM    190  CD  ARG B  13     -61.671  99.488-114.875  1.00 24.07           C  
ATOM    191  NE  ARG B  13     -62.215  99.929-116.165  1.00 25.32           N  
ATOM    192  CZ  ARG B  13     -61.557 100.530-117.156  1.00 25.82           C  
ATOM    193  NH1 ARG B  13     -60.251 100.774-117.063  1.00 27.40           N  
ATOM    194  NH2 ARG B  13     -62.205 100.871-118.256  1.00 25.42           N1+
ATOM    195  H   ARG B  13     -62.600  93.927-115.769  1.00 25.58           H  
ATOM    196  HA  ARG B  13     -61.440  95.604-113.791  1.00 25.19           H  
ATOM    197  HB2 ARG B  13     -61.065  97.122-115.747  1.00 24.96           H  
ATOM    198  HB3 ARG B  13     -62.765  97.080-116.145  1.00 24.96           H  
ATOM    199  HG2 ARG B  13     -61.885  97.981-113.374  1.00 24.61           H  
ATOM    200  HG3 ARG B  13     -63.390  98.342-114.221  1.00 24.61           H  
ATOM    201  HD2 ARG B  13     -60.594  99.323-114.953  1.00 24.07           H  
ATOM    202  HD3 ARG B  13     -61.846 100.295-114.156  1.00 24.07           H  
ATOM    203  HE  ARG B  13     -63.192  99.723-116.314  1.00 25.32           H  
ATOM    204 HH11 ARG B  13     -59.748 100.517-116.226  1.00 27.40           H  
ATOM    205 HH12 ARG B  13     -59.764 101.217-117.829  1.00 27.40           H  
ATOM    206 HH21 ARG B  13     -63.192 100.676-118.342  1.00 25.42           H  
ATOM    207 HH22 ARG B  13     -61.712 101.327-119.011  1.00 25.42           H  
ATOM    208  N   GLY B  14     -64.567  95.211-114.864  1.00 24.08           N  
ATOM    209  CA  GLY B  14     -65.952  94.996-114.460  1.00 23.86           C  
ATOM    210  C   GLY B  14     -66.303  93.517-114.199  1.00 25.38           C  
ATOM    211  O   GLY B  14     -67.316  93.002-114.631  1.00 27.10           O  
ATOM    212  H   GLY B  14     -64.382  95.221-115.857  1.00 24.08           H  
ATOM    213  HA2 GLY B  14     -66.166  95.569-113.553  1.00 23.86           H  
ATOM    214  HA3 GLY B  14     -66.580  95.366-115.276  1.00 23.86           H  
ATOM    215  N   PHE B  15     -65.464  92.858-113.415  1.00 27.15           N  
ATOM    216  CA  PHE B  15     -65.519  91.415-113.155  1.00 28.22           C  
ATOM    217  C   PHE B  15     -65.039  91.163-111.713  1.00 29.02           C  
ATOM    218  O   PHE B  15     -64.142  91.830-111.223  1.00 28.23           O  
ATOM    219  CB  PHE B  15     -64.587  90.693-114.156  1.00 28.63           C  
ATOM    220  CG  PHE B  15     -64.464  89.195-113.986  1.00 28.94           C  
ATOM    221  CD1 PHE B  15     -65.341  88.340-114.625  1.00 30.12           C  
ATOM    222  CD2 PHE B  15     -63.488  88.665-113.154  1.00 28.56           C  
ATOM    223  CE1 PHE B  15     -65.234  86.965-114.461  1.00 31.66           C  
ATOM    224  CE2 PHE B  15     -63.368  87.299-112.987  1.00 29.86           C  
ATOM    225  CZ  PHE B  15     -64.245  86.446-113.638  1.00 31.37           C  
ATOM    226  H   PHE B  15     -64.693  93.348-112.985  1.00 27.15           H  
ATOM    227  HA  PHE B  15     -66.549  91.068-113.271  1.00 28.22           H  
ATOM    228  HB2 PHE B  15     -64.929  90.903-115.179  1.00 28.63           H  
ATOM    229  HB3 PHE B  15     -63.579  91.131-114.103  1.00 28.63           H  
ATOM    230  HD1 PHE B  15     -66.117  88.744-115.258  1.00 30.12           H  
ATOM    231  HD2 PHE B  15     -62.814  89.329-112.633  1.00 28.56           H  
ATOM    232  HE1 PHE B  15     -65.918  86.303-114.972  1.00 31.66           H  
ATOM    233  HE2 PHE B  15     -62.593  86.897-112.351  1.00 29.86           H  
ATOM    234  HZ  PHE B  15     -64.160  85.377-113.504  1.00 31.37           H  
ATOM    235  N   LYS B  16     -65.537  90.083-111.124  1.00 31.91           N  
ATOM    236  CA  LYS B  16     -65.041  89.568-109.853  1.00 34.33           C  
ATOM    237  C   LYS B  16     -65.475  88.093-109.762  1.00 36.09           C  
ATOM    238  O   LYS B  16     -66.650  87.749-109.881  1.00 35.83           O  
ATOM    239  CB  LYS B  16     -65.584  90.353-108.643  1.00 37.16           C  
ATOM    240  CG  LYS B  16     -65.112  89.822-107.276  1.00 39.96           C  
ATOM    241  CD  LYS B  16     -63.655  90.151-106.929  1.00 42.34           C  
ATOM    242  CE  LYS B  16     -62.804  88.994-106.403  1.00 44.52           C  
ATOM    243  NZ  LYS B  16     -63.442  88.248-105.310  1.00 45.15           N1+
ATOM    244  H   LYS B  16     -66.214  89.530-111.630  1.00 31.91           H  
ATOM    245  HA  LYS B  16     -63.949  89.640-109.873  1.00 34.33           H  
ATOM    246  HB2 LYS B  16     -65.321  91.414-108.732  1.00 37.16           H  
ATOM    247  HB3 LYS B  16     -66.680  90.312-108.658  1.00 37.16           H  
ATOM    248  HG2 LYS B  16     -65.750  90.274-106.505  1.00 39.96           H  
ATOM    249  HG3 LYS B  16     -65.303  88.752-107.218  1.00 39.96           H  
ATOM    250  HD2 LYS B  16     -63.658  90.946-106.171  1.00 42.34           H  
ATOM    251  HD3 LYS B  16     -63.140  90.574-107.800  1.00 42.34           H  
ATOM    252  HE2 LYS B  16     -61.858  89.379-106.008  1.00 44.52           H  
ATOM    253  HE3 LYS B  16     -62.594  88.265-107.184  1.00 44.52           H  
ATOM    254  HZ1 LYS B  16     -62.756  87.701-104.750  1.00 45.15           H  
ATOM    255  HZ2 LYS B  16     -64.030  88.779-104.667  1.00 45.15           H  
ATOM    256  HZ3 LYS B  16     -64.016  87.485-105.727  1.00 45.15           H  
ATOM    257  N   LEU B  17     -64.510  87.218-109.503  1.00 36.15           N  
ATOM    258  CA  LEU B  17     -64.774  85.842-109.074  1.00 35.93           C  
ATOM    259  C   LEU B  17     -65.178  86.009-107.594  1.00 35.33           C  
ATOM    260  O   LEU B  17     -64.376  86.378-106.747  1.00 34.39           O  
ATOM    261  CB  LEU B  17     -63.529  84.973-109.251  1.00 39.68           C  
ATOM    262  CG  LEU B  17     -63.676  83.504-108.813  1.00 44.42           C  
ATOM    263  CD1 LEU B  17     -64.838  82.792-109.501  1.00 46.54           C  
ATOM    264  CD2 LEU B  17     -62.372  82.753-109.103  1.00 47.23           C  
ATOM    265  H   LEU B  17     -63.547  87.504-109.609  1.00 36.15           H  
ATOM    266  HA  LEU B  17     -65.606  85.454-109.665  1.00 35.93           H  
ATOM    267  HB2 LEU B  17     -63.221  85.009-110.305  1.00 39.68           H  
ATOM    268  HB3 LEU B  17     -62.705  85.413-108.680  1.00 39.68           H  
ATOM    269  HG  LEU B  17     -63.850  83.472-107.730  1.00 44.42           H  
ATOM    270 HD11 LEU B  17     -65.796  83.240-109.233  1.00 46.54           H  
ATOM    271 HD12 LEU B  17     -64.736  82.824-110.591  1.00 46.54           H  
ATOM    272 HD13 LEU B  17     -64.880  81.743-109.192  1.00 46.54           H  
ATOM    273 HD21 LEU B  17     -62.146  82.747-110.175  1.00 47.23           H  
ATOM    274 HD22 LEU B  17     -61.528  83.215-108.584  1.00 47.23           H  
ATOM    275 HD23 LEU B  17     -62.440  81.713-108.770  1.00 47.23           H  
ATOM    276  N   ASN B  18     -66.480  85.944-107.345  1.00 34.11           N  
ATOM    277  CA  ASN B  18     -67.076  86.415-106.092  1.00 35.57           C  
ATOM    278  C   ASN B  18     -66.718  85.371-105.026  1.00 36.73           C  
ATOM    279  O   ASN B  18     -66.146  85.699-103.980  1.00 39.00           O  
ATOM    280  CB  ASN B  18     -68.581  86.628-106.234  1.00 36.12           C  
ATOM    281  CG  ASN B  18     -68.994  87.818-105.397  1.00 36.74           C  
ATOM    282  OD1 ASN B  18     -68.659  87.913-104.217  1.00 40.92           O  
ATOM    283  ND2 ASN B  18     -69.736  88.732-106.009  1.00 36.52           N  
ATOM    284  H   ASN B  18     -67.102  85.552-108.038  1.00 34.11           H  
ATOM    285  HA  ASN B  18     -66.566  87.347-105.821  1.00 35.57           H  
ATOM    286  HB2 ASN B  18     -69.158  85.767-105.884  1.00 36.12           H  
ATOM    287  HB3 ASN B  18     -68.853  86.806-107.281  1.00 36.12           H  
ATOM    288 HD21 ASN B  18     -69.987  88.612-106.980  1.00 36.52           H  
ATOM    289 HD22 ASN B  18     -70.050  89.549-105.504  1.00 36.52           H  
ATOM    290  N   TRP B  19     -67.045  84.116-105.314  1.00 35.00           N  
ATOM    291  CA  TRP B  19     -66.662  82.991-104.485  1.00 33.56           C  
ATOM    292  C   TRP B  19     -66.483  81.743-105.362  1.00 32.13           C  
ATOM    293  O   TRP B  19     -67.147  81.545-106.378  1.00 29.57           O  
ATOM    294  CB  TRP B  19     -67.552  82.726-103.262  1.00 33.03           C  
ATOM    295  CG  TRP B  19     -69.033  82.734-103.493  1.00 34.33           C  
ATOM    296  CD1 TRP B  19     -69.851  83.825-103.375  1.00 35.73           C  
ATOM    297  CD2 TRP B  19     -69.887  81.632-103.806  1.00 34.50           C  
ATOM    298  NE1 TRP B  19     -71.155  83.471-103.597  1.00 34.54           N  
ATOM    299  CE2 TRP B  19     -71.207  82.130-103.864  1.00 35.02           C  
ATOM    300  CE3 TRP B  19     -69.669  80.275-104.044  1.00 34.71           C  
ATOM    301  CZ2 TRP B  19     -72.303  81.318-104.159  1.00 35.19           C  
ATOM    302  CZ3 TRP B  19     -70.756  79.472-104.341  1.00 36.58           C  
ATOM    303  CH2 TRP B  19     -72.063  79.999-104.392  1.00 35.13           C  
ATOM    304  H   TRP B  19     -67.571  83.923-106.154  1.00 35.00           H  
ATOM    305  HA  TRP B  19     -65.664  83.230-104.099  1.00 33.56           H  
ATOM    306  HB2 TRP B  19     -67.270  81.775-102.792  1.00 33.03           H  
ATOM    307  HB3 TRP B  19     -67.341  83.497-102.511  1.00 33.03           H  
ATOM    308  HD1 TRP B  19     -69.515  84.824-103.139  1.00 35.73           H  
ATOM    309  HE1 TRP B  19     -71.947  84.096-103.569  1.00 34.54           H  
ATOM    310  HE3 TRP B  19     -68.673  79.860-103.999  1.00 34.71           H  
ATOM    311  HZ2 TRP B  19     -73.304  81.721-104.201  1.00 35.19           H  
ATOM    312  HZ3 TRP B  19     -70.601  78.421-104.538  1.00 36.58           H  
ATOM    313  HH2 TRP B  19     -72.890  79.343-104.619  1.00 35.13           H  
ATOM    314  N   MET B  20     -65.592  80.890-104.884  1.00 32.49           N  
ATOM    315  CA  MET B  20     -65.178  79.667-105.550  1.00 35.75           C  
ATOM    316  C   MET B  20     -65.173  78.593-104.459  1.00 35.58           C  
ATOM    317  O   MET B  20     -64.709  78.840-103.333  1.00 35.34           O  
ATOM    318  CB  MET B  20     -63.786  79.878-106.151  1.00 42.79           C  
ATOM    319  CG  MET B  20     -63.055  78.586-106.498  1.00 50.51           C  
ATOM    320  SD  MET B  20     -61.498  78.886-107.402  1.00 61.70           S  
ATOM    321  CE  MET B  20     -60.714  80.101-106.305  1.00 60.16           C  
ATOM    322  H   MET B  20     -65.171  81.067-103.983  1.00 32.49           H  
ATOM    323  HA  MET B  20     -65.900  79.423-106.329  1.00 35.75           H  
ATOM    324  HB2 MET B  20     -63.184  80.449-105.433  1.00 42.79           H  
ATOM    325  HB3 MET B  20     -63.889  80.513-107.040  1.00 42.79           H  
ATOM    326  HG2 MET B  20     -63.682  77.943-107.123  1.00 50.51           H  
ATOM    327  HG3 MET B  20     -62.803  78.021-105.595  1.00 50.51           H  
ATOM    328  HE1 MET B  20     -61.133  81.096-106.476  1.00 60.16           H  
ATOM    329  HE2 MET B  20     -60.846  79.818-105.258  1.00 60.16           H  
ATOM    330  HE3 MET B  20     -59.644  80.140-106.514  1.00 60.16           H  
ATOM    331  N   ASN B  21     -65.646  77.399-104.792  1.00 35.72           N  
ATOM    332  CA  ASN B  21     -65.492  76.228-103.935  1.00 36.77           C  
ATOM    333  C   ASN B  21     -65.362  74.969-104.802  1.00 35.46           C  
ATOM    334  O   ASN B  21     -65.853  74.893-105.931  1.00 33.76           O  
ATOM    335  CB  ASN B  21     -66.522  76.097-102.821  1.00 38.48           C  
ATOM    336  CG  ASN B  21     -67.841  75.578-103.307  1.00 41.60           C  
ATOM    337  OD1 ASN B  21     -68.102  74.379-103.300  1.00 44.03           O  
ATOM    338  ND2 ASN B  21     -68.693  76.494-103.761  1.00 42.57           N  
ATOM    339  H   ASN B  21     -66.118  77.273-105.676  1.00 35.72           H  
ATOM    340  HA  ASN B  21     -64.519  76.360-103.453  1.00 36.77           H  
ATOM    341  HB2 ASN B  21     -66.671  77.051-102.303  1.00 38.48           H  
ATOM    342  HB3 ASN B  21     -66.172  75.374-102.075  1.00 38.48           H  
ATOM    343 HD21 ASN B  21     -68.437  77.471-103.749  1.00 42.57           H  
ATOM    344 HD22 ASN B  21     -69.594  76.213-104.119  1.00 42.57           H  
ATOM    345  N   LEU B  22     -64.587  74.020-104.278  1.00 36.53           N  
ATOM    346  CA  LEU B  22     -64.330  72.737-104.909  1.00 37.28           C  
ATOM    347  C   LEU B  22     -64.973  71.665-104.001  1.00 38.28           C  
ATOM    348  O   LEU B  22     -64.669  71.588-102.811  1.00 38.56           O  
ATOM    349  CB  LEU B  22     -62.820  72.468-105.007  1.00 37.61           C  
ATOM    350  CG  LEU B  22     -61.965  73.531-105.716  1.00 38.44           C  
ATOM    351  CD1 LEU B  22     -60.522  73.031-105.837  1.00 38.76           C  
ATOM    352  CD2 LEU B  22     -62.487  73.903-107.094  1.00 37.56           C  
ATOM    353  H   LEU B  22     -64.129  74.196-103.396  1.00 36.53           H  
ATOM    354  HA  LEU B  22     -64.783  72.705-105.903  1.00 37.28           H  
ATOM    355  HB2 LEU B  22     -62.416  72.383-103.993  1.00 37.61           H  
ATOM    356  HB3 LEU B  22     -62.669  71.492-105.483  1.00 37.61           H  
ATOM    357  HG  LEU B  22     -61.955  74.439-105.099  1.00 38.44           H  
ATOM    358 HD11 LEU B  22     -60.128  72.712-104.867  1.00 38.76           H  
ATOM    359 HD12 LEU B  22     -60.453  72.180-106.523  1.00 38.76           H  
ATOM    360 HD13 LEU B  22     -59.873  73.825-106.217  1.00 38.76           H  
ATOM    361 HD21 LEU B  22     -62.541  73.029-107.751  1.00 37.56           H  
ATOM    362 HD22 LEU B  22     -63.480  74.352-107.034  1.00 37.56           H  
ATOM    363 HD23 LEU B  22     -61.831  74.645-107.561  1.00 37.56           H  
ATOM    364  N   ARG B  23     -65.879  70.890-104.575  1.00 41.36           N  
ATOM    365  CA  ARG B  23     -66.533  69.753-103.933  1.00 46.87           C  
ATOM    366  C   ARG B  23     -66.047  68.449-104.608  1.00 50.24           C  
ATOM    367  O   ARG B  23     -65.735  68.432-105.804  1.00 47.65           O  
ATOM    368  CB  ARG B  23     -68.061  69.815-104.051  1.00 51.71           C  
ATOM    369  CG  ARG B  23     -68.656  71.159-103.636  1.00 54.83           C  
ATOM    370  CD  ARG B  23     -70.181  71.147-103.713  1.00 56.08           C  
ATOM    371  NE  ARG B  23     -70.738  72.499-103.635  1.00 61.30           N  
ATOM    372  CZ  ARG B  23     -70.742  73.299-102.564  1.00 63.77           C  
ATOM    373  NH1 ARG B  23     -70.370  72.862-101.367  1.00 62.49           N  
ATOM    374  NH2 ARG B  23     -71.129  74.561-102.691  1.00 68.01           N1+
ATOM    375  H   ARG B  23     -66.157  71.090-105.525  1.00 41.36           H  
ATOM    376  HA  ARG B  23     -66.249  69.745-102.879  1.00 46.87           H  
ATOM    377  HB2 ARG B  23     -68.360  69.598-105.083  1.00 51.71           H  
ATOM    378  HB3 ARG B  23     -68.494  69.019-103.436  1.00 51.71           H  
ATOM    379  HG2 ARG B  23     -68.282  71.944-104.303  1.00 54.83           H  
ATOM    380  HG3 ARG B  23     -68.329  71.418-102.623  1.00 54.83           H  
ATOM    381  HD2 ARG B  23     -70.633  70.522-102.936  1.00 56.08           H  
ATOM    382  HD3 ARG B  23     -70.503  70.734-104.676  1.00 56.08           H  
ATOM    383  HE  ARG B  23     -71.036  72.902-104.512  1.00 61.30           H  
ATOM    384 HH11 ARG B  23     -70.385  73.488-100.574  1.00 62.49           H  
ATOM    385 HH12 ARG B  23     -70.072  71.904-101.249  1.00 62.49           H  
ATOM    386 HH21 ARG B  23     -71.418  74.912-103.593  1.00 68.01           H  
ATOM    387 HH22 ARG B  23     -71.135  75.171-101.886  1.00 68.01           H  
ATOM    388  N   ASP B  24     -66.000  67.376-103.819  1.00 54.93           N  
ATOM    389  CA  ASP B  24     -65.758  66.033-104.345  1.00 58.45           C  
ATOM    390  C   ASP B  24     -66.984  65.544-105.148  1.00 55.20           C  
ATOM    391  O   ASP B  24     -68.092  66.038-105.010  1.00 52.47           O  
ATOM    392  CB  ASP B  24     -65.242  65.052-103.304  1.00 64.19           C  
ATOM    393  CG  ASP B  24     -66.121  64.385-102.279  1.00 67.62           C  
ATOM    394  OD1 ASP B  24     -67.366  64.417-102.387  1.00 74.34           O  
ATOM    395  OD2 ASP B  24     -65.554  63.835-101.312  1.00 68.08           O1-
ATOM    396  H   ASP B  24     -66.090  67.496-102.821  1.00 54.93           H  
ATOM    397  HA  ASP B  24     -64.953  66.154-105.084  1.00 58.45           H  
ATOM    398  HB2 ASP B  24     -64.420  65.534-102.757  1.00 64.19           H  
ATOM    399  HB3 ASP B  24     -64.794  64.217-103.853  1.00 64.19           H  
ATOM    400  N   ALA B  25     -66.728  64.620-106.062  1.00 56.90           N  
ATOM    401  CA  ALA B  25     -67.752  64.112-106.972  1.00 58.96           C  
ATOM    402  C   ALA B  25     -68.529  62.954-106.342  1.00 63.50           C  
ATOM    403  O   ALA B  25     -69.701  62.721-106.624  1.00 67.78           O  
ATOM    404  CB  ALA B  25     -67.130  63.655-108.277  1.00 56.64           C  
ATOM    405  H   ALA B  25     -65.791  64.251-106.149  1.00 56.90           H  
ATOM    406  HA  ALA B  25     -68.471  64.916-107.173  1.00 58.96           H  
ATOM    407  HB1 ALA B  25     -66.645  64.498-108.778  1.00 56.64           H  
ATOM    408  HB2 ALA B  25     -66.376  62.878-108.109  1.00 56.64           H  
ATOM    409  HB3 ALA B  25     -67.887  63.245-108.954  1.00 56.64           H  
ATOM    410  N   GLU B  26     -67.853  62.245-105.435  1.00 62.45           N  
ATOM    411  CA  GLU B  26     -68.373  60.970-104.952  1.00 64.40           C  
ATOM    412  C   GLU B  26     -69.490  61.187-103.896  1.00 64.44           C  
ATOM    413  O   GLU B  26     -70.192  60.251-103.514  1.00 64.48           O  
ATOM    414  CB  GLU B  26     -67.263  60.104-104.329  1.00  0.00           C  
ATOM    415  CG  GLU B  26     -66.135  59.745-105.298  1.00  0.00           C  
ATOM    416  CD  GLU B  26     -65.114  60.831-105.535  1.00  0.00           C  
ATOM    417  OE1 GLU B  26     -65.216  61.955-105.048  1.00  0.00           O  
ATOM    418  OE2 GLU B  26     -64.059  60.467-106.321  1.00  0.00           O1-
ATOM    419  H   GLU B  26     -67.000  62.526-104.949  1.00 62.45           H  
ATOM    420  HA  GLU B  26     -68.832  60.442-105.797  1.00 64.40           H  
ATOM    421  HB2 GLU B  26     -67.713  59.169-103.969  1.00  0.00           H  
ATOM    422  HB3 GLU B  26     -66.853  60.604-103.441  1.00  0.00           H  
ATOM    423  HG2 GLU B  26     -66.548  59.430-106.263  1.00  0.00           H  
ATOM    424  HG3 GLU B  26     -65.588  58.888-104.886  1.00  0.00           H  
ATOM    425  N   THR B  27     -69.594  62.420-103.396  1.00 63.35           N  
ATOM    426  CA  THR B  27     -70.519  62.763-102.316  1.00 65.24           C  
ATOM    427  C   THR B  27     -70.892  64.263-102.278  1.00 65.48           C  
ATOM    428  O   THR B  27     -72.041  64.601-101.976  1.00 64.55           O  
ATOM    429  CB  THR B  27     -69.946  62.408-100.922  1.00 67.35           C  
ATOM    430  OG1 THR B  27     -68.510  62.499-100.897  1.00 66.67           O  
ATOM    431  CG2 THR B  27     -70.311  61.006-100.450  1.00 68.29           C  
ATOM    432  H   THR B  27     -69.039  63.161-103.800  1.00 63.35           H  
ATOM    433  HA  THR B  27     -71.461  62.225-102.489  1.00 65.24           H  
ATOM    434  HB  THR B  27     -70.319  63.112-100.169  1.00 67.35           H  
ATOM    435 HG21 THR B  27     -71.391  60.835-100.494  1.00 68.29           H  
ATOM    436 HG22 THR B  27     -69.798  60.237-101.033  1.00 68.29           H  
ATOM    437 HG23 THR B  27     -69.983  60.865 -99.414  1.00 68.29           H  
ATOM    438  HG1 THR B  27     -68.260  63.183-101.577  1.00 66.67           H  
ATOM    439  N   GLY B  28     -69.906  65.149-102.436  1.00 63.04           N  
ATOM    440  CA  GLY B  28     -70.066  66.579-102.263  1.00 60.37           C  
ATOM    441  C   GLY B  28     -69.316  67.176-101.058  1.00 60.15           C  
ATOM    442  O   GLY B  28     -69.625  68.305-100.651  1.00 56.56           O  
ATOM    443  H   GLY B  28     -68.994  64.817-102.715  1.00 63.04           H  
ATOM    444  HA2 GLY B  28     -69.679  67.055-103.168  1.00 60.37           H  
ATOM    445  HA3 GLY B  28     -71.125  66.834-102.162  1.00 60.37           H  
ATOM    446  N   LYS B  29     -68.257  66.502-100.620  1.00 60.51           N  
ATOM    447  CA  LYS B  29     -67.448  66.992 -99.510  1.00 63.97           C  
ATOM    448  C   LYS B  29     -66.539  68.115-100.058  1.00 60.14           C  
ATOM    449  O   LYS B  29     -66.024  68.027-101.175  1.00 57.13           O  
ATOM    450  CB  LYS B  29     -66.496  65.957 -98.895  1.00 66.37           C  
ATOM    451  CG  LYS B  29     -67.130  64.627 -98.491  1.00 71.08           C  
ATOM    452  CD  LYS B  29     -66.046  63.650 -98.004  1.00 73.58           C  
ATOM    453  CE  LYS B  29     -66.282  62.191 -98.380  1.00 77.50           C  
ATOM    454  NZ  LYS B  29     -66.270  62.014 -99.830  1.00 76.33           N1+
ATOM    455  H   LYS B  29     -67.986  65.662-101.110  1.00 60.51           H  
ATOM    456  HA  LYS B  29     -68.117  67.398 -98.742  1.00 63.97           H  
ATOM    457  HB2 LYS B  29     -65.683  65.761 -99.604  1.00 66.37           H  
ATOM    458  HB3 LYS B  29     -66.012  66.400 -98.014  1.00 66.37           H  
ATOM    459  HG2 LYS B  29     -67.866  64.788 -97.695  1.00 71.08           H  
ATOM    460  HG3 LYS B  29     -67.677  64.215 -99.339  1.00 71.08           H  
ATOM    461  HD2 LYS B  29     -65.977  63.725 -96.912  1.00 73.58           H  
ATOM    462  HD3 LYS B  29     -65.061  63.944 -98.387  1.00 73.58           H  
ATOM    463  HE2 LYS B  29     -67.241  61.817 -98.009  1.00 77.50           H  
ATOM    464  HE3 LYS B  29     -65.478  61.566 -97.981  1.00 77.50           H  
ATOM    465  HZ1 LYS B  29     -67.219  62.140-100.236  1.00 76.33           H  
ATOM    466  HZ2 LYS B  29     -65.752  62.767-100.365  1.00 76.33           H  
ATOM    467  HZ3 LYS B  29     -65.928  61.124-100.191  1.00 76.33           H  
ATOM    468  N   ILE B  30     -66.262  69.107 -99.219  1.00 56.85           N  
ATOM    469  CA  ILE B  30     -65.495  70.279 -99.643  1.00 56.44           C  
ATOM    470  C   ILE B  30     -63.996  69.867 -99.730  1.00 56.34           C  
ATOM    471  O   ILE B  30     -63.447  69.174 -98.870  1.00 53.12           O  
ATOM    472  CB  ILE B  30     -65.725  71.486 -98.695  1.00 56.66           C  
ATOM    473  CG1 ILE B  30     -67.217  71.903 -98.727  1.00 58.07           C  
ATOM    474  CG2 ILE B  30     -64.825  72.674 -99.060  1.00 59.98           C  
ATOM    475  CD1 ILE B  30     -67.580  72.986 -97.720  1.00 58.51           C  
ATOM    476  H   ILE B  30     -66.580  69.049 -98.262  1.00 56.85           H  
ATOM    477  HA  ILE B  30     -65.845  70.546-100.648  1.00 56.44           H  
ATOM    478  HB  ILE B  30     -65.473  71.178 -97.671  1.00 56.66           H  
ATOM    479 HG12 ILE B  30     -67.487  72.246 -99.734  1.00 58.07           H  
ATOM    480 HG13 ILE B  30     -67.850  71.034 -98.513  1.00 58.07           H  
ATOM    481 HG21 ILE B  30     -63.767  72.414 -98.970  1.00 59.98           H  
ATOM    482 HG22 ILE B  30     -65.012  73.014-100.084  1.00 59.98           H  
ATOM    483 HG23 ILE B  30     -64.984  73.521 -98.387  1.00 59.98           H  
ATOM    484 HD11 ILE B  30     -67.261  72.709 -96.710  1.00 58.51           H  
ATOM    485 HD12 ILE B  30     -67.128  73.947 -97.978  1.00 58.51           H  
ATOM    486 HD13 ILE B  30     -68.666  73.132 -97.704  1.00 58.51           H  
ATOM    487  N   LEU B  31     -63.364  70.335-100.804  1.00 53.75           N  
ATOM    488  CA  LEU B  31     -61.940  70.156-101.063  1.00 53.49           C  
ATOM    489  C   LEU B  31     -61.172  71.452-100.736  1.00 50.54           C  
ATOM    490  O   LEU B  31     -60.082  71.396-100.170  1.00 53.39           O  
ATOM    491  CB  LEU B  31     -61.702  69.761-102.520  1.00 55.76           C  
ATOM    492  CG  LEU B  31     -62.298  68.393-102.893  1.00 59.05           C  
ATOM    493  CD1 LEU B  31     -62.509  68.329-104.400  1.00 60.53           C  
ATOM    494  CD2 LEU B  31     -61.387  67.259-102.441  1.00 58.92           C  
ATOM    495  H   LEU B  31     -63.885  70.855-101.495  1.00 53.75           H  
ATOM    496  HA  LEU B  31     -61.549  69.384-100.395  1.00 53.49           H  
ATOM    497  HB2 LEU B  31     -62.148  70.520-103.162  1.00 55.76           H  
ATOM    498  HB3 LEU B  31     -60.626  69.775-102.741  1.00 55.76           H  
ATOM    499  HG  LEU B  31     -63.276  68.261-102.417  1.00 59.05           H  
ATOM    500 HD11 LEU B  31     -63.271  69.049-104.708  1.00 60.53           H  
ATOM    501 HD12 LEU B  31     -61.593  68.584-104.937  1.00 60.53           H  
ATOM    502 HD13 LEU B  31     -62.834  67.333-104.714  1.00 60.53           H  
ATOM    503 HD21 LEU B  31     -60.409  67.324-102.922  1.00 58.92           H  
ATOM    504 HD22 LEU B  31     -61.225  67.294-101.364  1.00 58.92           H  
ATOM    505 HD23 LEU B  31     -61.823  66.286-102.685  1.00 58.92           H  
ATOM    506  N   TRP B  32     -61.713  72.588-101.155  1.00 46.77           N  
ATOM    507  CA  TRP B  32     -61.046  73.897-101.099  1.00 42.21           C  
ATOM    508  C   TRP B  32     -62.110  74.967-101.412  1.00 41.78           C  
ATOM    509  O   TRP B  32     -63.151  74.655-101.983  1.00 37.77           O  
ATOM    510  CB  TRP B  32     -59.903  74.004-102.115  1.00 40.72           C  
ATOM    511  CG  TRP B  32     -58.825  74.947-101.687  1.00 39.21           C  
ATOM    512  CD1 TRP B  32     -57.919  74.731-100.704  1.00 40.24           C  
ATOM    513  CD2 TRP B  32     -58.493  76.214-102.261  1.00 39.50           C  
ATOM    514  NE1 TRP B  32     -57.042  75.786-100.611  1.00 39.76           N  
ATOM    515  CE2 TRP B  32     -57.371  76.711-101.561  1.00 41.02           C  
ATOM    516  CE3 TRP B  32     -59.032  76.981-103.290  1.00 41.23           C  
ATOM    517  CZ2 TRP B  32     -56.779  77.938-101.862  1.00 41.26           C  
ATOM    518  CZ3 TRP B  32     -58.444  78.209-103.583  1.00 41.63           C  
ATOM    519  CH2 TRP B  32     -57.332  78.671-102.872  1.00 41.56           C  
ATOM    520  H   TRP B  32     -62.668  72.576-101.483  1.00 46.77           H  
ATOM    521  HA  TRP B  32     -60.695  74.031-100.068  1.00 42.21           H  
ATOM    522  HB2 TRP B  32     -59.435  73.023-102.276  1.00 40.72           H  
ATOM    523  HB3 TRP B  32     -60.295  74.308-103.092  1.00 40.72           H  
ATOM    524  HD1 TRP B  32     -57.890  73.851-100.079  1.00 40.24           H  
ATOM    525  HE1 TRP B  32     -56.281  75.863 -99.951  1.00 39.76           H  
ATOM    526  HE3 TRP B  32     -59.888  76.632-103.849  1.00 41.23           H  
ATOM    527  HZ2 TRP B  32     -55.916  78.294-101.318  1.00 41.26           H  
ATOM    528  HZ3 TRP B  32     -58.854  78.817-104.376  1.00 41.63           H  
ATOM    529  HH2 TRP B  32     -56.902  79.628-103.127  1.00 41.56           H  
ATOM    530  N   GLN B  33     -61.874  76.196-100.988  1.00 42.89           N  
ATOM    531  CA  GLN B  33     -62.747  77.334-101.271  1.00 47.79           C  
ATOM    532  C   GLN B  33     -62.060  78.681-100.988  1.00 47.06           C  
ATOM    533  O   GLN B  33     -61.148  78.764-100.171  1.00 46.27           O  
ATOM    534  CB  GLN B  33     -64.080  77.238-100.516  1.00 51.32           C  
ATOM    535  CG  GLN B  33     -63.955  77.128 -98.996  1.00 56.15           C  
ATOM    536  CD  GLN B  33     -65.280  76.737 -98.362  1.00 60.42           C  
ATOM    537  OE1 GLN B  33     -66.317  76.580 -99.011  1.00 62.29           O  
ATOM    538  NE2 GLN B  33     -65.229  76.575 -97.044  1.00 60.97           N  
ATOM    539  H   GLN B  33     -61.075  76.378-100.398  1.00 42.89           H  
ATOM    540  HA  GLN B  33     -62.937  77.298-102.348  1.00 47.79           H  
ATOM    541  HB2 GLN B  33     -64.715  78.099-100.755  1.00 51.32           H  
ATOM    542  HB3 GLN B  33     -64.613  76.354-100.873  1.00 51.32           H  
ATOM    543  HG2 GLN B  33     -63.630  78.083 -98.570  1.00 56.15           H  
ATOM    544  HG3 GLN B  33     -63.220  76.364 -98.718  1.00 56.15           H  
ATOM    545 HE21 GLN B  33     -64.359  76.714 -96.551  1.00 60.97           H  
ATOM    546 HE22 GLN B  33     -66.061  76.312 -96.535  1.00 60.97           H  
ATOM    547  N   GLY B  34     -62.546  79.723-101.645  1.00 46.54           N  
ATOM    548  CA  GLY B  34     -62.005  81.058-101.491  1.00 44.96           C  
ATOM    549  C   GLY B  34     -62.811  82.132-102.240  1.00 44.19           C  
ATOM    550  O   GLY B  34     -63.737  81.833-103.000  1.00 40.36           O  
ATOM    551  H   GLY B  34     -63.317  79.591-102.284  1.00 46.54           H  
ATOM    552  HA2 GLY B  34     -61.981  81.304-100.423  1.00 44.96           H  
ATOM    553  HA3 GLY B  34     -60.978  81.058-101.873  1.00 44.96           H  
ATOM    554  N   THR B  35     -62.435  83.378-101.992  1.00 45.41           N  
ATOM    555  CA  THR B  35     -62.999  84.596-102.612  1.00 45.75           C  
ATOM    556  C   THR B  35     -61.925  85.407-103.397  1.00 45.24           C  
ATOM    557  O   THR B  35     -62.095  86.560-103.753  1.00 45.44           O  
ATOM    558  CB  THR B  35     -63.621  85.496-101.523  1.00 46.41           C  
ATOM    559  OG1 THR B  35     -62.641  85.710-100.493  1.00 44.83           O  
ATOM    560  CG2 THR B  35     -64.850  84.867-100.876  1.00 46.89           C  
ATOM    561  H   THR B  35     -61.731  83.536-101.284  1.00 45.41           H  
ATOM    562  HA  THR B  35     -63.756  84.307-103.347  1.00 45.75           H  
ATOM    563  HB  THR B  35     -63.892  86.474-101.937  1.00 46.41           H  
ATOM    564 HG21 THR B  35     -65.619  84.647-101.617  1.00 46.89           H  
ATOM    565 HG22 THR B  35     -64.597  83.944-100.344  1.00 46.89           H  
ATOM    566 HG23 THR B  35     -65.275  85.547-100.130  1.00 46.89           H  
ATOM    567  HG1 THR B  35     -63.059  86.272 -99.814  1.00 44.83           H  
ATOM    568  N   GLU B  36     -60.810  84.738-103.660  1.00 48.00           N  
ATOM    569  CA  GLU B  36     -59.701  85.259-104.466  1.00 52.61           C  
ATOM    570  C   GLU B  36     -60.165  85.416-105.933  1.00 51.00           C  
ATOM    571  O   GLU B  36     -61.074  84.714-106.392  1.00 57.29           O  
ATOM    572  CB  GLU B  36     -58.517  84.286-104.404  1.00 59.63           C  
ATOM    573  CG  GLU B  36     -57.186  84.924-104.786  1.00 67.02           C  
ATOM    574  CD  GLU B  36     -56.118  83.899-105.068  1.00 73.30           C  
ATOM    575  OE1 GLU B  36     -56.253  82.718-104.647  1.00 72.01           O  
ATOM    576  OE2 GLU B  36     -55.135  84.270-105.763  1.00 70.04           O1-
ATOM    577  H   GLU B  36     -60.665  83.832-103.238  1.00 48.00           H  
ATOM    578  HA  GLU B  36     -59.433  86.242-104.059  1.00 52.61           H  
ATOM    579  HB2 GLU B  36     -58.420  83.886-103.385  1.00 59.63           H  
ATOM    580  HB3 GLU B  36     -58.725  83.422-105.050  1.00 59.63           H  
ATOM    581  HG2 GLU B  36     -56.840  85.582-103.981  1.00 67.02           H  
ATOM    582  HG3 GLU B  36     -57.281  85.533-105.688  1.00 67.02           H  
ATOM    583  N   ASP B  37     -59.526  86.338-106.647  1.00 47.25           N  
ATOM    584  CA  ASP B  37     -59.745  86.513-108.076  1.00 45.32           C  
ATOM    585  C   ASP B  37     -58.563  85.886-108.846  1.00 43.76           C  
ATOM    586  O   ASP B  37     -57.400  86.192-108.637  1.00 42.84           O  
ATOM    587  CB  ASP B  37     -59.870  87.980-108.447  1.00 43.51           C  
ATOM    588  CG  ASP B  37     -60.711  87.856-109.680  1.00 47.57           C  
ATOM    589  OD1 ASP B  37     -60.157  87.495-110.755  1.00 47.64           O  
ATOM    590  OD2 ASP B  37     -61.957  88.023-109.576  1.00 47.23           O1-
ATOM    591  H   ASP B  37     -58.850  86.926-106.181  1.00 47.25           H  
ATOM    592  HA  ASP B  37     -60.650  85.955-108.331  1.00 45.32           H  
ATOM    593  HB2 ASP B  37     -58.912  88.457-108.670  1.00 43.51           H  
ATOM    594  HB3 ASP B  37     -60.375  88.570-107.681  1.00 43.51           H  
ATOM    595  N   LEU B  38     -58.907  84.993-109.768  1.00 43.39           N  
ATOM    596  CA  LEU B  38     -57.960  84.279-110.606  1.00 41.12           C  
ATOM    597  C   LEU B  38     -57.981  84.784-112.074  1.00 38.72           C  
ATOM    598  O   LEU B  38     -57.425  84.140-112.949  1.00 40.56           O  
ATOM    599  CB  LEU B  38     -58.204  82.766-110.546  1.00 41.10           C  
ATOM    600  CG  LEU B  38     -58.069  82.135-109.145  1.00 41.17           C  
ATOM    601  CD1 LEU B  38     -58.323  80.632-109.239  1.00 43.92           C  
ATOM    602  CD2 LEU B  38     -56.698  82.379-108.520  1.00 40.98           C  
ATOM    603  H   LEU B  38     -59.888  84.811-109.929  1.00 43.39           H  
ATOM    604  HA  LEU B  38     -56.942  84.497-110.261  1.00 41.12           H  
ATOM    605  HB2 LEU B  38     -59.214  82.560-110.921  1.00 41.10           H  
ATOM    606  HB3 LEU B  38     -57.512  82.259-111.231  1.00 41.10           H  
ATOM    607  HG  LEU B  38     -58.830  82.562-108.480  1.00 41.17           H  
ATOM    608 HD11 LEU B  38     -59.343  80.432-109.581  1.00 43.92           H  
ATOM    609 HD12 LEU B  38     -57.627  80.154-109.934  1.00 43.92           H  
ATOM    610 HD13 LEU B  38     -58.194  80.153-108.264  1.00 43.92           H  
ATOM    611 HD21 LEU B  38     -55.893  82.071-109.194  1.00 40.98           H  
ATOM    612 HD22 LEU B  38     -56.562  83.437-108.280  1.00 40.98           H  
ATOM    613 HD23 LEU B  38     -56.588  81.821-107.584  1.00 40.98           H  
ATOM    614  N   SER B  39     -58.487  85.996-112.280  1.00 38.07           N  
ATOM    615  CA  SER B  39     -58.328  86.729-113.543  1.00 37.41           C  
ATOM    616  C   SER B  39     -57.025  87.550-113.556  1.00 35.83           C  
ATOM    617  O   SER B  39     -56.569  88.012-114.601  1.00 37.25           O  
ATOM    618  CB  SER B  39     -59.507  87.653-113.864  1.00 38.40           C  
ATOM    619  OG  SER B  39     -59.615  88.733-112.942  1.00 38.95           O  
ATOM    620  H   SER B  39     -59.003  86.445-111.537  1.00 38.07           H  
ATOM    621  HA  SER B  39     -58.228  85.992-114.346  1.00 37.41           H  
ATOM    622  HB2 SER B  39     -60.451  87.101-113.853  1.00 38.40           H  
ATOM    623  HB3 SER B  39     -59.386  88.090-114.861  1.00 38.40           H  
ATOM    624  HG  SER B  39     -59.929  88.334-112.089  1.00 38.95           H  
ATOM    625  N   VAL B  40     -56.428  87.723-112.384  1.00 34.53           N  
ATOM    626  CA  VAL B  40     -55.285  88.620-112.188  1.00 34.84           C  
ATOM    627  C   VAL B  40     -54.044  87.866-112.744  1.00 33.07           C  
ATOM    628  O   VAL B  40     -53.713  86.794-112.282  1.00 33.39           O  
ATOM    629  CB  VAL B  40     -55.102  88.971-110.695  1.00 33.30           C  
ATOM    630  CG1 VAL B  40     -53.860  89.836-110.459  1.00 32.76           C  
ATOM    631  CG2 VAL B  40     -56.332  89.705-110.147  1.00 33.31           C  
ATOM    632  H   VAL B  40     -56.753  87.203-111.581  1.00 34.53           H  
ATOM    633  HA  VAL B  40     -55.497  89.532-112.750  1.00 34.84           H  
ATOM    634  HB  VAL B  40     -54.980  88.046-110.120  1.00 33.30           H  
ATOM    635 HG11 VAL B  40     -52.945  89.315-110.759  1.00 32.76           H  
ATOM    636 HG12 VAL B  40     -53.918  90.775-111.020  1.00 32.76           H  
ATOM    637 HG13 VAL B  40     -53.757  90.085-109.397  1.00 32.76           H  
ATOM    638 HG21 VAL B  40     -56.501  90.647-110.679  1.00 33.31           H  
ATOM    639 HG22 VAL B  40     -57.235  89.096-110.244  1.00 33.31           H  
ATOM    640 HG23 VAL B  40     -56.205  89.935-109.084  1.00 33.31           H  
ATOM    641  N   PRO B  41     -53.426  88.412-113.800  1.00 32.04           N  
ATOM    642  CA  PRO B  41     -52.533  87.660-114.677  1.00 32.76           C  
ATOM    643  C   PRO B  41     -51.091  87.384-114.185  1.00 35.22           C  
ATOM    644  O   PRO B  41     -50.592  87.964-113.213  1.00 38.30           O  
ATOM    645  CB  PRO B  41     -52.436  88.535-115.939  1.00 32.57           C  
ATOM    646  CG  PRO B  41     -52.553  89.945-115.381  1.00 32.88           C  
ATOM    647  CD  PRO B  41     -53.595  89.776-114.291  1.00 32.50           C  
ATOM    648  HA  PRO B  41     -53.010  86.701-114.894  1.00 32.76           H  
ATOM    649  HB2 PRO B  41     -51.519  88.405-116.522  1.00 32.57           H  
ATOM    650  HB3 PRO B  41     -53.281  88.333-116.602  1.00 32.57           H  
ATOM    651  HG2 PRO B  41     -52.847  90.680-116.135  1.00 32.88           H  
ATOM    652  HG3 PRO B  41     -51.596  90.260-114.948  1.00 32.88           H  
ATOM    653  HD2 PRO B  41     -54.600  89.871-114.714  1.00 32.50           H  
ATOM    654  HD3 PRO B  41     -53.477  90.499-113.480  1.00 32.50           H  
ATOM    655  N   GLY B  42     -50.422  86.550-114.981  1.00 38.17           N  
ATOM    656  CA  GLY B  42     -48.985  86.383-114.974  1.00 40.86           C  
ATOM    657  C   GLY B  42     -48.415  85.529-113.844  1.00 43.27           C  
ATOM    658  O   GLY B  42     -47.831  84.469-114.080  1.00 45.40           O  
ATOM    659  H   GLY B  42     -50.939  86.040-115.683  1.00 38.17           H  
ATOM    660  HA2 GLY B  42     -48.708  85.926-115.929  1.00 40.86           H  
ATOM    661  HA3 GLY B  42     -48.520  87.375-114.925  1.00 40.86           H  
ATOM    662  N   VAL B  43     -48.518  86.066-112.632  1.00 44.96           N  
ATOM    663  CA  VAL B  43     -47.759  85.590-111.477  1.00 46.36           C  
ATOM    664  C   VAL B  43     -48.489  84.377-110.863  1.00 44.97           C  
ATOM    665  O   VAL B  43     -49.711  84.285-110.822  1.00 42.48           O  
ATOM    666  CB  VAL B  43     -47.571  86.730-110.443  1.00 50.92           C  
ATOM    667  CG1 VAL B  43     -46.754  86.291-109.222  1.00 52.14           C  
ATOM    668  CG2 VAL B  43     -46.880  87.945-111.078  1.00 52.86           C  
ATOM    669  H   VAL B  43     -49.162  86.834-112.512  1.00 44.96           H  
ATOM    670  HA  VAL B  43     -46.778  85.256-111.841  1.00 46.36           H  
ATOM    671  HB  VAL B  43     -48.557  87.054-110.086  1.00 50.92           H  
ATOM    672 HG11 VAL B  43     -47.294  85.550-108.626  1.00 52.14           H  
ATOM    673 HG12 VAL B  43     -45.792  85.863-109.520  1.00 52.14           H  
ATOM    674 HG13 VAL B  43     -46.555  87.142-108.561  1.00 52.14           H  
ATOM    675 HG21 VAL B  43     -45.900  87.674-111.486  1.00 52.86           H  
ATOM    676 HG22 VAL B  43     -47.479  88.372-111.889  1.00 52.86           H  
ATOM    677 HG23 VAL B  43     -46.730  88.739-110.338  1.00 52.86           H  
ATOM    678  N   GLU B  44     -47.701  83.477-110.292  1.00 46.48           N  
ATOM    679  CA  GLU B  44     -48.155  82.316-109.550  1.00 47.06           C  
ATOM    680  C   GLU B  44     -49.120  82.729-108.410  1.00 42.78           C  
ATOM    681  O   GLU B  44     -48.756  83.379-107.442  1.00 44.71           O  
ATOM    682  CB  GLU B  44     -46.977  81.580-108.862  1.00 52.16           C  
ATOM    683  CG  GLU B  44     -46.171  80.648-109.759  1.00 58.06           C  
ATOM    684  CD  GLU B  44     -45.302  81.258-110.825  1.00 61.92           C  
ATOM    685  OE1 GLU B  44     -45.452  82.457-111.133  1.00 67.90           O  
ATOM    686  OE2 GLU B  44     -44.570  80.490-111.482  1.00 59.81           O1-
ATOM    687  H   GLU B  44     -46.698  83.536-110.400  1.00 46.48           H  
ATOM    688  HA  GLU B  44     -48.661  81.645-110.253  1.00 47.06           H  
ATOM    689  HB2 GLU B  44     -46.302  82.310-108.395  1.00 52.16           H  
ATOM    690  HB3 GLU B  44     -47.375  80.964-108.044  1.00 52.16           H  
ATOM    691  HG2 GLU B  44     -46.855  79.952-110.259  1.00 58.06           H  
ATOM    692  HG3 GLU B  44     -45.515  80.043-109.120  1.00 58.06           H  
ATOM    693  N   HIS B  45     -50.349  82.247-108.541  1.00 37.53           N  
ATOM    694  CA  HIS B  45     -51.309  82.256-107.438  1.00 34.84           C  
ATOM    695  C   HIS B  45     -51.011  80.911-106.727  1.00 34.12           C  
ATOM    696  O   HIS B  45     -51.154  79.851-107.318  1.00 37.55           O  
ATOM    697  CB  HIS B  45     -52.753  82.298-107.921  1.00 34.05           C  
ATOM    698  CG  HIS B  45     -53.126  83.594-108.548  1.00 34.09           C  
ATOM    699  ND1 HIS B  45     -54.006  84.465-107.936  1.00 33.91           N1+
ATOM    700  CD2 HIS B  45     -52.825  84.141-109.748  1.00 32.35           C  
ATOM    701  CE1 HIS B  45     -54.233  85.488-108.739  1.00 31.83           C  
ATOM    702  NE2 HIS B  45     -53.528  85.313-109.845  1.00 33.01           N  
ATOM    703  H   HIS B  45     -50.607  81.798-109.408  1.00 37.53           H  
ATOM    704  HA  HIS B  45     -51.098  83.098-106.769  1.00 34.84           H  
ATOM    705  HB2 HIS B  45     -53.431  82.111-107.078  1.00 34.05           H  
ATOM    706  HB3 HIS B  45     -52.946  81.507-108.653  1.00 34.05           H  
ATOM    707  HD1 HIS B  45     -54.440  84.331-106.956  1.00 33.91           H  
ATOM    708  HD2 HIS B  45     -52.156  83.731-110.491  1.00 32.35           H  
ATOM    709  HE2 HIS B  45     -53.510  85.987-110.689  1.00 33.01           H  
ATOM    710  HE1 HIS B  45     -54.884  86.324-108.529  1.00 31.83           H  
ATOM    711  N   GLU B  46     -50.473  81.011-105.519  1.00 34.70           N  
ATOM    712  CA  GLU B  46     -49.917  79.881-104.763  1.00 34.95           C  
ATOM    713  C   GLU B  46     -51.064  79.167-104.002  1.00 32.75           C  
ATOM    714  O   GLU B  46     -51.468  79.564-102.932  1.00 31.41           O  
ATOM    715  CB  GLU B  46     -48.874  80.383-103.743  1.00 35.88           C  
ATOM    716  CG  GLU B  46     -47.585  80.936-104.359  1.00 39.79           C  
ATOM    717  CD  GLU B  46     -46.643  79.873-104.876  1.00 43.22           C  
ATOM    718  OE1 GLU B  46     -47.109  78.722-105.081  1.00 42.52           O  
ATOM    719  OE2 GLU B  46     -45.443  80.196-105.080  1.00 45.16           O1-
ATOM    720  H   GLU B  46     -50.431  81.924-105.091  1.00 34.70           H  
ATOM    721  HA  GLU B  46     -49.478  79.174-105.474  1.00 34.95           H  
ATOM    722  HB2 GLU B  46     -49.323  81.177-103.131  1.00 35.88           H  
ATOM    723  HB3 GLU B  46     -48.624  79.570-103.048  1.00 35.88           H  
ATOM    724  HG2 GLU B  46     -47.049  81.500-103.586  1.00 39.79           H  
ATOM    725  HG3 GLU B  46     -47.808  81.635-105.172  1.00 39.79           H  
ATOM    726  N   ALA B  47     -51.640  78.172-104.638  1.00 31.64           N  
ATOM    727  CA  ALA B  47     -52.782  77.447-104.096  1.00 32.27           C  
ATOM    728  C   ALA B  47     -52.264  76.227-103.296  1.00 31.46           C  
ATOM    729  O   ALA B  47     -51.629  75.332-103.811  1.00 31.06           O  
ATOM    730  CB  ALA B  47     -53.730  76.998-105.193  1.00 31.42           C  
ATOM    731  H   ALA B  47     -51.300  77.872-105.540  1.00 31.64           H  
ATOM    732  HA  ALA B  47     -53.338  78.117-103.429  1.00 32.27           H  
ATOM    733  HB1 ALA B  47     -54.100  77.855-105.765  1.00 31.42           H  
ATOM    734  HB2 ALA B  47     -53.228  76.323-105.887  1.00 31.42           H  
ATOM    735  HB3 ALA B  47     -54.591  76.468-104.774  1.00 31.42           H  
ATOM    736  N   ARG B  48     -52.539  76.277-102.008  1.00 34.51           N  
ATOM    737  CA  ARG B  48     -52.156  75.242-101.051  1.00 38.07           C  
ATOM    738  C   ARG B  48     -53.455  74.459-100.775  1.00 35.43           C  
ATOM    739  O   ARG B  48     -54.344  74.928-100.102  1.00 33.25           O  
ATOM    740  CB  ARG B  48     -51.565  75.876 -99.782  1.00 42.18           C  
ATOM    741  CG  ARG B  48     -50.302  76.694-100.097  1.00 48.47           C  
ATOM    742  CD  ARG B  48     -49.683  77.361 -98.871  1.00 53.11           C  
ATOM    743  NE  ARG B  48     -48.963  76.392 -98.026  1.00 59.07           N  
ATOM    744  CZ  ARG B  48     -48.154  76.713 -97.018  1.00 62.79           C  
ATOM    745  NH1 ARG B  48     -47.969  77.984 -96.665  1.00 64.74           N  
ATOM    746  NH2 ARG B  48     -47.502  75.740 -96.375  1.00 59.27           N1+
ATOM    747  H   ARG B  48     -53.067  77.062-101.654  1.00 34.51           H  
ATOM    748  HA  ARG B  48     -51.413  74.578-101.499  1.00 38.07           H  
ATOM    749  HB2 ARG B  48     -52.307  76.530 -99.305  1.00 42.18           H  
ATOM    750  HB3 ARG B  48     -51.331  75.087 -99.059  1.00 42.18           H  
ATOM    751  HG2 ARG B  48     -50.553  77.486-100.813  1.00 48.47           H  
ATOM    752  HG3 ARG B  48     -49.555  76.051-100.575  1.00 48.47           H  
ATOM    753  HD2 ARG B  48     -50.453  77.849 -98.266  1.00 53.11           H  
ATOM    754  HD3 ARG B  48     -48.957  78.105 -99.218  1.00 53.11           H  
ATOM    755  HE  ARG B  48     -49.045  75.413 -98.259  1.00 59.07           H  
ATOM    756 HH11 ARG B  48     -47.336  78.212 -95.911  1.00 64.74           H  
ATOM    757 HH12 ARG B  48     -48.461  78.720 -97.151  1.00 64.74           H  
ATOM    758 HH21 ARG B  48     -47.628  74.778 -96.655  1.00 59.27           H  
ATOM    759 HH22 ARG B  48     -46.885  75.967 -95.609  1.00 59.27           H  
ATOM    760  N   VAL B  49     -53.598  73.349-101.483  1.00 35.97           N  
ATOM    761  CA  VAL B  49     -54.788  72.491-101.484  1.00 36.84           C  
ATOM    762  C   VAL B  49     -54.435  71.150-100.783  1.00 37.23           C  
ATOM    763  O   VAL B  49     -53.298  70.712-100.877  1.00 37.32           O  
ATOM    764  CB  VAL B  49     -55.338  72.256-102.916  1.00 36.77           C  
ATOM    765  CG1 VAL B  49     -55.580  73.571-103.662  1.00 38.38           C  
ATOM    766  CG2 VAL B  49     -54.450  71.359-103.781  1.00 36.46           C  
ATOM    767  H   VAL B  49     -52.845  73.052-102.086  1.00 35.97           H  
ATOM    768  HA  VAL B  49     -55.556  72.997-100.894  1.00 36.84           H  
ATOM    769  HB  VAL B  49     -56.305  71.746-102.826  1.00 36.77           H  
ATOM    770 HG11 VAL B  49     -56.198  74.250-103.073  1.00 38.38           H  
ATOM    771 HG12 VAL B  49     -54.641  74.081-103.897  1.00 38.38           H  
ATOM    772 HG13 VAL B  49     -56.100  73.383-104.607  1.00 38.38           H  
ATOM    773 HG21 VAL B  49     -53.447  71.776-103.910  1.00 36.46           H  
ATOM    774 HG22 VAL B  49     -54.360  70.363-103.339  1.00 36.46           H  
ATOM    775 HG23 VAL B  49     -54.886  71.229-104.778  1.00 36.46           H  
ATOM    776  N   PRO B  50     -55.409  70.509-100.121  1.00 37.74           N  
ATOM    777  CA  PRO B  50     -55.115  69.235 -99.463  1.00 39.18           C  
ATOM    778  C   PRO B  50     -55.036  68.062-100.480  1.00 40.03           C  
ATOM    779  O   PRO B  50     -55.872  67.942-101.365  1.00 38.15           O  
ATOM    780  CB  PRO B  50     -56.293  69.030 -98.511  1.00 39.93           C  
ATOM    781  CG  PRO B  50     -57.447  69.735 -99.218  1.00 40.19           C  
ATOM    782  CD  PRO B  50     -56.782  70.927 -99.890  1.00 38.08           C  
ATOM    783  HA  PRO B  50     -54.178  69.322 -98.913  1.00 39.18           H  
ATOM    784  HB2 PRO B  50     -56.515  67.979 -98.302  1.00 39.93           H  
ATOM    785  HB3 PRO B  50     -56.091  69.535 -97.558  1.00 39.93           H  
ATOM    786  HG2 PRO B  50     -58.244  70.031 -98.530  1.00 40.19           H  
ATOM    787  HG3 PRO B  50     -57.885  69.076 -99.977  1.00 40.19           H  
ATOM    788  HD2 PRO B  50     -56.758  71.793 -99.220  1.00 38.08           H  
ATOM    789  HD3 PRO B  50     -57.272  71.211-100.824  1.00 38.08           H  
ATOM    790  N   LYS B  51     -54.075  67.174-100.256  1.00 43.03           N  
ATOM    791  CA  LYS B  51     -53.820  66.062-101.189  1.00 43.66           C  
ATOM    792  C   LYS B  51     -54.945  65.009-101.354  1.00 43.82           C  
ATOM    793  O   LYS B  51     -54.851  64.114-102.187  1.00 47.34           O  
ATOM    794  CB  LYS B  51     -52.492  65.333-100.905  1.00 48.66           C  
ATOM    795  CG  LYS B  51     -52.565  64.308 -99.752  1.00 50.34           C  
ATOM    796  CD  LYS B  51     -51.273  64.199 -98.924  1.00 54.71           C  
ATOM    797  CE  LYS B  51     -51.063  65.515 -98.210  1.00 59.32           C  
ATOM    798  NZ  LYS B  51     -49.965  65.521 -97.245  1.00 59.38           N1+
ATOM    799  H   LYS B  51     -53.451  67.321 -99.475  1.00 43.03           H  
ATOM    800  HA  LYS B  51     -53.731  66.539-102.176  1.00 43.66           H  
ATOM    801  HB2 LYS B  51     -52.188  64.788-101.808  1.00 48.66           H  
ATOM    802  HB3 LYS B  51     -51.713  66.084-100.748  1.00 48.66           H  
ATOM    803  HG2 LYS B  51     -53.389  64.557 -99.072  1.00 50.34           H  
ATOM    804  HG3 LYS B  51     -52.798  63.321-100.169  1.00 50.34           H  
ATOM    805  HD2 LYS B  51     -50.420  63.962 -99.571  1.00 54.71           H  
ATOM    806  HD3 LYS B  51     -51.376  63.384 -98.199  1.00 54.71           H  
ATOM    807  HE2 LYS B  51     -51.963  65.781 -97.648  1.00 59.32           H  
ATOM    808  HE3 LYS B  51     -50.799  66.274 -98.944  1.00 59.32           H  
ATOM    809  HZ1 LYS B  51     -50.113  64.957 -96.411  1.00 59.38           H  
ATOM    810  HZ2 LYS B  51     -49.039  65.404 -97.654  1.00 59.38           H  
ATOM    811  HZ3 LYS B  51     -49.985  66.530 -96.908  1.00 59.38           H  
ATOM    812  N   LYS B  52     -56.019  65.157-100.577  1.00 42.66           N  
ATOM    813  CA  LYS B  52     -57.183  64.279-100.702  1.00 42.47           C  
ATOM    814  C   LYS B  52     -57.841  64.443-102.092  1.00 43.04           C  
ATOM    815  O   LYS B  52     -58.587  63.587-102.553  1.00 48.88           O  
ATOM    816  CB  LYS B  52     -58.182  64.484 -99.552  1.00 42.31           C  
ATOM    817  CG  LYS B  52     -58.986  65.795 -99.598  1.00 43.69           C  
ATOM    818  CD  LYS B  52     -59.642  66.097 -98.241  1.00 43.80           C  
ATOM    819  CE  LYS B  52     -60.499  67.363 -98.245  1.00 43.48           C  
ATOM    820  NZ  LYS B  52     -61.893  67.051 -98.625  1.00 43.96           N1+
ATOM    821  H   LYS B  52     -56.032  65.896 -99.889  1.00 42.66           H  
ATOM    822  HA  LYS B  52     -56.801  63.251-100.658  1.00 42.47           H  
ATOM    823  HB2 LYS B  52     -58.897  63.651 -99.553  1.00 42.31           H  
ATOM    824  HB3 LYS B  52     -57.634  64.425 -98.603  1.00 42.31           H  
ATOM    825  HG2 LYS B  52     -58.330  66.630 -99.869  1.00 43.69           H  
ATOM    826  HG3 LYS B  52     -59.754  65.718-100.374  1.00 43.69           H  
ATOM    827  HD2 LYS B  52     -58.838  66.239 -97.508  1.00 43.80           H  
ATOM    828  HD3 LYS B  52     -60.228  65.234 -97.902  1.00 43.80           H  
ATOM    829  HE2 LYS B  52     -60.127  68.115 -98.945  1.00 43.48           H  
ATOM    830  HE3 LYS B  52     -60.553  67.798 -97.243  1.00 43.48           H  
ATOM    831  HZ1 LYS B  52     -61.990  66.575 -99.530  1.00 43.96           H  
ATOM    832  HZ2 LYS B  52     -62.371  66.479 -97.921  1.00 43.96           H  
ATOM    833  HZ3 LYS B  52     -62.464  67.926 -98.692  1.00 43.96           H  
ATOM    834  N   ILE B  53     -57.573  65.569-102.742  1.00 42.89           N  
ATOM    835  CA  ILE B  53     -58.072  65.863-104.094  1.00 43.10           C  
ATOM    836  C   ILE B  53     -57.494  64.889-105.164  1.00 43.42           C  
ATOM    837  O   ILE B  53     -58.018  64.754-106.268  1.00 46.03           O  
ATOM    838  CB  ILE B  53     -57.802  67.352-104.430  1.00 43.78           C  
ATOM    839  CG1 ILE B  53     -58.715  67.839-105.567  1.00 44.51           C  
ATOM    840  CG2 ILE B  53     -56.327  67.637-104.735  1.00 43.64           C  
ATOM    841  CD1 ILE B  53     -58.710  69.355-105.724  1.00 46.55           C  
ATOM    842  H   ILE B  53     -57.026  66.282-102.282  1.00 42.89           H  
ATOM    843  HA  ILE B  53     -59.152  65.671-104.064  1.00 43.10           H  
ATOM    844  HB  ILE B  53     -58.062  67.937-103.535  1.00 43.78           H  
ATOM    845 HG12 ILE B  53     -58.430  67.373-106.514  1.00 44.51           H  
ATOM    846 HG13 ILE B  53     -59.739  67.514-105.366  1.00 44.51           H  
ATOM    847 HG21 ILE B  53     -55.665  67.180-103.994  1.00 43.64           H  
ATOM    848 HG22 ILE B  53     -56.043  67.261-105.722  1.00 43.64           H  
ATOM    849 HG23 ILE B  53     -56.128  68.713-104.722  1.00 43.64           H  
ATOM    850 HD11 ILE B  53     -58.949  69.849-104.777  1.00 46.55           H  
ATOM    851 HD12 ILE B  53     -57.740  69.721-106.070  1.00 46.55           H  
ATOM    852 HD13 ILE B  53     -59.461  69.662-106.457  1.00 46.55           H  
ATOM    853  N   LEU B  54     -56.385  64.247-104.809  1.00 43.97           N  
ATOM    854  CA  LEU B  54     -55.712  63.263-105.648  1.00 44.56           C  
ATOM    855  C   LEU B  54     -56.066  61.808-105.225  1.00 45.60           C  
ATOM    856  O   LEU B  54     -55.522  60.837-105.743  1.00 44.86           O  
ATOM    857  CB  LEU B  54     -54.201  63.484-105.662  1.00 43.45           C  
ATOM    858  CG  LEU B  54     -53.727  64.885-106.089  1.00 43.18           C  
ATOM    859  CD1 LEU B  54     -52.201  64.899-106.202  1.00 43.37           C  
ATOM    860  CD2 LEU B  54     -54.347  65.333-107.408  1.00 41.89           C  
ATOM    861  H   LEU B  54     -55.993  64.412-103.893  1.00 43.97           H  
ATOM    862  HA  LEU B  54     -56.100  63.352-106.669  1.00 44.56           H  
ATOM    863  HB2 LEU B  54     -53.807  63.287-104.660  1.00 43.45           H  
ATOM    864  HB3 LEU B  54     -53.756  62.741-106.333  1.00 43.45           H  
ATOM    865  HG  LEU B  54     -54.010  65.609-105.315  1.00 43.18           H  
ATOM    866 HD11 LEU B  54     -51.738  64.692-105.232  1.00 43.37           H  
ATOM    867 HD12 LEU B  54     -51.847  64.153-106.921  1.00 43.37           H  
ATOM    868 HD13 LEU B  54     -51.840  65.872-106.542  1.00 43.37           H  
ATOM    869 HD21 LEU B  54     -54.197  64.582-108.188  1.00 41.89           H  
ATOM    870 HD22 LEU B  54     -55.421  65.501-107.301  1.00 41.89           H  
ATOM    871 HD23 LEU B  54     -53.910  66.277-107.744  1.00 41.89           H  
ATOM    872  N   LYS B  55     -57.092  61.697-104.382  1.00 49.06           N  
ATOM    873  CA  LYS B  55     -57.718  60.431-104.008  1.00 54.53           C  
ATOM    874  C   LYS B  55     -59.259  60.485-104.166  1.00 55.05           C  
ATOM    875  O   LYS B  55     -59.991  59.616-103.706  1.00 54.28           O  
ATOM    876  CB  LYS B  55     -57.303  59.990-102.598  1.00 57.80           C  
ATOM    877  CG  LYS B  55     -55.854  59.501-102.518  1.00 62.09           C  
ATOM    878  CD  LYS B  55     -55.666  58.107-103.130  1.00 66.11           C  
ATOM    879  CE  LYS B  55     -54.203  57.748-103.345  1.00 69.24           C  
ATOM    880  NZ  LYS B  55     -53.649  58.537-104.438  1.00 67.60           N1+
ATOM    881  H   LYS B  55     -57.497  62.534-103.988  1.00 49.06           H  
ATOM    882  HA  LYS B  55     -57.409  59.676-104.740  1.00 54.53           H  
ATOM    883  HB2 LYS B  55     -57.434  60.830-101.904  1.00 57.80           H  
ATOM    884  HB3 LYS B  55     -57.949  59.186-102.241  1.00 57.80           H  
ATOM    885  HG2 LYS B  55     -55.200  60.234-102.994  1.00 62.09           H  
ATOM    886  HG3 LYS B  55     -55.553  59.458-101.464  1.00 62.09           H  
ATOM    887  HD2 LYS B  55     -56.200  58.015-104.082  1.00 66.11           H  
ATOM    888  HD3 LYS B  55     -56.115  57.369-102.453  1.00 66.11           H  
ATOM    889  HE2 LYS B  55     -54.101  56.698-103.635  1.00 69.24           H  
ATOM    890  HE3 LYS B  55     -53.599  57.946-102.457  1.00 69.24           H  
ATOM    891  HZ1 LYS B  55     -54.080  58.437-105.357  1.00 67.60           H  
ATOM    892  HZ2 LYS B  55     -53.554  59.550-104.250  1.00 67.60           H  
ATOM    893  HZ3 LYS B  55     -52.631  58.271-104.565  1.00 67.60           H  
ATOM    894  N   CYS B  56     -59.702  61.462-104.963  1.00 55.83           N  
ATOM    895  CA  CYS B  56     -61.064  61.589-105.499  1.00 54.32           C  
ATOM    896  C   CYS B  56     -60.897  61.477-107.032  1.00 54.52           C  
ATOM    897  O   CYS B  56     -59.874  61.831-107.598  1.00 58.55           O  
ATOM    898  CB  CYS B  56     -61.714  62.932-105.160  1.00 53.91           C  
ATOM    899  SG  CYS B  56     -62.047  63.090-103.373  1.00 55.31           S  
ATOM    900  H   CYS B  56     -59.059  62.186-105.248  1.00 55.83           H  
ATOM    901  HA  CYS B  56     -61.669  60.750-105.138  1.00 54.32           H  
ATOM    902  HB2 CYS B  56     -62.655  63.063-105.702  1.00 53.91           H  
ATOM    903  HB3 CYS B  56     -61.054  63.758-105.450  1.00 53.91           H  
ATOM    904  HG  CYS B  56     -63.210  62.411-103.411  1.00 55.31           H  
ATOM    905  N   LYS B  57     -61.911  60.892-107.657  1.00 58.55           N  
ATOM    906  CA  LYS B  57     -61.941  60.655-109.094  1.00 60.46           C  
ATOM    907  C   LYS B  57     -62.066  62.003-109.809  1.00 54.19           C  
ATOM    908  O   LYS B  57     -61.397  62.258-110.818  1.00 52.23           O  
ATOM    909  CB  LYS B  57     -63.130  59.753-109.469  1.00 65.49           C  
ATOM    910  CG  LYS B  57     -63.202  59.444-110.969  1.00 73.53           C  
ATOM    911  CD  LYS B  57     -64.480  58.675-111.313  1.00 77.51           C  
ATOM    912  CE  LYS B  57     -64.562  58.273-112.779  1.00 78.78           C  
ATOM    913  NZ  LYS B  57     -64.709  59.427-113.648  1.00 78.93           N1+
ATOM    914  H   LYS B  57     -62.678  60.524-107.114  1.00 58.55           H  
ATOM    915  HA  LYS B  57     -60.990  60.193-109.384  1.00 60.46           H  
ATOM    916  HB2 LYS B  57     -63.059  58.812-108.909  1.00 65.49           H  
ATOM    917  HB3 LYS B  57     -64.070  60.226-109.157  1.00 65.49           H  
ATOM    918  HG2 LYS B  57     -63.182  60.375-111.543  1.00 73.53           H  
ATOM    919  HG3 LYS B  57     -62.321  58.862-111.264  1.00 73.53           H  
ATOM    920  HD2 LYS B  57     -65.358  59.275-111.043  1.00 77.51           H  
ATOM    921  HD3 LYS B  57     -64.520  57.763-110.704  1.00 77.51           H  
ATOM    922  HE2 LYS B  57     -65.434  57.636-112.954  1.00 78.78           H  
ATOM    923  HE3 LYS B  57     -63.665  57.736-113.100  1.00 78.78           H  
ATOM    924  HZ1 LYS B  57     -65.540  60.051-113.487  1.00 78.93           H  
ATOM    925  HZ2 LYS B  57     -63.962  60.169-113.588  1.00 78.93           H  
ATOM    926  HZ3 LYS B  57     -64.748  59.241-114.651  1.00 78.93           H  
ATOM    927  N   ALA B  58     -63.032  62.808-109.365  1.00 48.17           N  
ATOM    928  CA  ALA B  58     -63.439  64.021-110.054  1.00 46.71           C  
ATOM    929  C   ALA B  58     -63.694  65.128-109.021  1.00 44.35           C  
ATOM    930  O   ALA B  58     -63.745  64.886-107.812  1.00 43.51           O  
ATOM    931  CB  ALA B  58     -64.659  63.737-110.917  1.00 46.79           C  
ATOM    932  H   ALA B  58     -63.530  62.565-108.521  1.00 48.17           H  
ATOM    933  HA  ALA B  58     -62.616  64.358-110.694  1.00 46.71           H  
ATOM    934  HB1 ALA B  58     -64.382  63.077-111.740  1.00 46.79           H  
ATOM    935  HB2 ALA B  58     -65.439  63.220-110.353  1.00 46.79           H  
ATOM    936  HB3 ALA B  58     -65.098  64.646-111.336  1.00 46.79           H  
ATOM    937  N   VAL B  59     -63.825  66.347-109.530  1.00 42.76           N  
ATOM    938  CA  VAL B  59     -64.025  67.545-108.717  1.00 43.04           C  
ATOM    939  C   VAL B  59     -65.199  68.298-109.352  1.00 41.23           C  
ATOM    940  O   VAL B  59     -65.267  68.469-110.570  1.00 37.95           O  
ATOM    941  CB  VAL B  59     -62.759  68.430-108.701  1.00 44.53           C  
ATOM    942  CG1 VAL B  59     -62.991  69.788-108.033  1.00 45.55           C  
ATOM    943  CG2 VAL B  59     -61.617  67.710-107.988  1.00 45.57           C  
ATOM    944  H   VAL B  59     -63.811  66.450-110.535  1.00 42.76           H  
ATOM    945  HA  VAL B  59     -64.287  67.247-107.695  1.00 43.04           H  
ATOM    946  HB  VAL B  59     -62.438  68.621-109.733  1.00 44.53           H  
ATOM    947 HG11 VAL B  59     -63.666  70.411-108.626  1.00 45.55           H  
ATOM    948 HG12 VAL B  59     -63.424  69.671-107.035  1.00 45.55           H  
ATOM    949 HG13 VAL B  59     -62.051  70.341-107.932  1.00 45.55           H  
ATOM    950 HG21 VAL B  59     -61.880  67.463-106.959  1.00 45.57           H  
ATOM    951 HG22 VAL B  59     -61.376  66.777-108.494  1.00 45.57           H  
ATOM    952 HG23 VAL B  59     -60.712  68.323-107.978  1.00 45.57           H  
ATOM    953  N   SER B  60     -66.107  68.763-108.498  1.00 42.56           N  
ATOM    954  CA  SER B  60     -67.218  69.635-108.869  1.00 45.03           C  
ATOM    955  C   SER B  60     -66.768  71.025-108.383  1.00 39.53           C  
ATOM    956  O   SER B  60     -66.655  71.287-107.186  1.00 38.09           O  
ATOM    957  CB  SER B  60     -68.537  69.219-108.213  1.00 46.81           C  
ATOM    958  OG  SER B  60     -69.611  69.369-109.149  1.00 48.91           O  
ATOM    959  H   SER B  60     -66.022  68.535-107.518  1.00 42.56           H  
ATOM    960  HA  SER B  60     -67.327  69.635-109.958  1.00 45.03           H  
ATOM    961  HB2 SER B  60     -68.779  69.823-107.335  1.00 46.81           H  
ATOM    962  HB3 SER B  60     -68.514  68.164-107.919  1.00 46.81           H  
ATOM    963  HG  SER B  60     -70.422  69.076-108.693  1.00 48.91           H  
ATOM    964  N   ARG B  61     -66.380  71.843-109.353  1.00 39.17           N  
ATOM    965  CA  ARG B  61     -65.805  73.164-109.144  1.00 37.12           C  
ATOM    966  C   ARG B  61     -66.942  74.171-109.362  1.00 37.03           C  
ATOM    967  O   ARG B  61     -67.540  74.222-110.429  1.00 35.67           O  
ATOM    968  CB  ARG B  61     -64.693  73.380-110.171  1.00 35.42           C  
ATOM    969  CG  ARG B  61     -64.137  74.803-110.200  1.00 34.96           C  
ATOM    970  CD  ARG B  61     -63.180  74.969-111.372  1.00 33.23           C  
ATOM    971  NE  ARG B  61     -63.908  74.948-112.644  1.00 32.77           N  
ATOM    972  CZ  ARG B  61     -63.335  75.035-113.842  1.00 35.59           C  
ATOM    973  NH1 ARG B  61     -62.005  75.039-113.980  1.00 36.42           N  
ATOM    974  NH2 ARG B  61     -64.099  75.092-114.925  1.00 37.38           N1+
ATOM    975  H   ARG B  61     -66.511  71.560-110.314  1.00 39.17           H  
ATOM    976  HA  ARG B  61     -65.407  73.240-108.129  1.00 37.12           H  
ATOM    977  HB2 ARG B  61     -63.877  72.673-109.971  1.00 35.42           H  
ATOM    978  HB3 ARG B  61     -65.066  73.122-111.169  1.00 35.42           H  
ATOM    979  HG2 ARG B  61     -63.613  75.023-109.268  1.00 34.96           H  
ATOM    980  HG3 ARG B  61     -64.944  75.534-110.296  1.00 34.96           H  
ATOM    981  HD2 ARG B  61     -62.455  74.154-111.368  1.00 33.23           H  
ATOM    982  HD3 ARG B  61     -62.669  75.932-111.290  1.00 33.23           H  
ATOM    983  HE  ARG B  61     -64.917  74.911-112.609  1.00 32.77           H  
ATOM    984 HH11 ARG B  61     -61.412  74.995-113.164  1.00 36.42           H  
ATOM    985 HH12 ARG B  61     -61.594  75.085-114.902  1.00 36.42           H  
ATOM    986 HH21 ARG B  61     -65.104  75.071-114.836  1.00 37.38           H  
ATOM    987 HH22 ARG B  61     -63.674  75.158-115.839  1.00 37.38           H  
ATOM    988  N   GLU B  62     -67.242  74.933-108.321  1.00 38.65           N  
ATOM    989  CA  GLU B  62     -68.184  76.039-108.374  1.00 42.10           C  
ATOM    990  C   GLU B  62     -67.374  77.337-108.458  1.00 39.81           C  
ATOM    991  O   GLU B  62     -66.527  77.623-107.638  1.00 43.76           O  
ATOM    992  CB  GLU B  62     -69.088  76.079-107.144  1.00 48.73           C  
ATOM    993  CG  GLU B  62     -70.171  75.015-107.230  1.00 53.22           C  
ATOM    994  CD  GLU B  62     -70.915  74.774-105.946  1.00 60.30           C  
ATOM    995  OE1 GLU B  62     -71.425  73.634-105.807  1.00 62.96           O  
ATOM    996  OE2 GLU B  62     -70.963  75.661-105.063  1.00 65.94           O1-
ATOM    997  H   GLU B  62     -66.792  74.744-107.436  1.00 38.65           H  
ATOM    998  HA  GLU B  62     -68.803  75.942-109.267  1.00 42.10           H  
ATOM    999  HB2 GLU B  62     -68.481  75.926-106.248  1.00 48.73           H  
ATOM   1000  HB3 GLU B  62     -69.557  77.066-107.045  1.00 48.73           H  
ATOM   1001  HG2 GLU B  62     -69.718  74.061-107.524  1.00 53.22           H  
ATOM   1002  HG3 GLU B  62     -70.900  75.285-108.003  1.00 53.22           H  
ATOM   1003  N   LEU B  63     -67.663  78.104-109.504  1.00 39.70           N  
ATOM   1004  CA  LEU B  63     -67.153  79.450-109.712  1.00 40.16           C  
ATOM   1005  C   LEU B  63     -68.400  80.357-109.735  1.00 39.03           C  
ATOM   1006  O   LEU B  63     -69.218  80.284-110.632  1.00 39.96           O  
ATOM   1007  CB  LEU B  63     -66.419  79.568-111.060  1.00 43.90           C  
ATOM   1008  CG  LEU B  63     -65.225  78.613-111.243  1.00 48.95           C  
ATOM   1009  CD1 LEU B  63     -64.664  78.738-112.662  1.00 49.68           C  
ATOM   1010  CD2 LEU B  63     -64.118  78.867-110.225  1.00 52.69           C  
ATOM   1011  H   LEU B  63     -68.288  77.742-110.210  1.00 39.70           H  
ATOM   1012  HA  LEU B  63     -66.499  79.743-108.885  1.00 40.16           H  
ATOM   1013  HB2 LEU B  63     -67.127  79.378-111.875  1.00 43.90           H  
ATOM   1014  HB3 LEU B  63     -66.087  80.606-111.194  1.00 43.90           H  
ATOM   1015  HG  LEU B  63     -65.578  77.583-111.123  1.00 48.95           H  
ATOM   1016 HD11 LEU B  63     -65.430  78.493-113.404  1.00 49.68           H  
ATOM   1017 HD12 LEU B  63     -64.308  79.754-112.863  1.00 49.68           H  
ATOM   1018 HD13 LEU B  63     -63.826  78.050-112.813  1.00 49.68           H  
ATOM   1019 HD21 LEU B  63     -63.697  79.871-110.336  1.00 52.69           H  
ATOM   1020 HD22 LEU B  63     -64.485  78.761-109.203  1.00 52.69           H  
ATOM   1021 HD23 LEU B  63     -63.305  78.145-110.352  1.00 52.69           H  
ATOM   1022  N   ASN B  64     -68.548  81.171-108.706  1.00 36.13           N  
ATOM   1023  CA  ASN B  64     -69.594  82.189-108.631  1.00 34.59           C  
ATOM   1024  C   ASN B  64     -68.898  83.488-109.055  1.00 33.66           C  
ATOM   1025  O   ASN B  64     -68.109  84.062-108.311  1.00 34.14           O  
ATOM   1026  CB  ASN B  64     -70.186  82.300-107.239  1.00 35.99           C  
ATOM   1027  CG  ASN B  64     -71.300  83.318-107.234  1.00 35.46           C  
ATOM   1028  OD1 ASN B  64     -71.056  84.524-107.234  1.00 36.51           O  
ATOM   1029  ND2 ASN B  64     -72.539  82.829-107.245  1.00 33.07           N  
ATOM   1030  H   ASN B  64     -67.890  81.137-107.941  1.00 36.13           H  
ATOM   1031  HA  ASN B  64     -70.384  81.943-109.335  1.00 34.59           H  
ATOM   1032  HB2 ASN B  64     -69.443  82.624-106.508  1.00 35.99           H  
ATOM   1033  HB3 ASN B  64     -70.560  81.323-106.917  1.00 35.99           H  
ATOM   1034 HD21 ASN B  64     -73.330  83.457-107.254  1.00 33.07           H  
ATOM   1035 HD22 ASN B  64     -72.688  81.830-107.246  1.00 33.07           H  
ATOM   1036  N   PHE B  65     -69.118  83.879-110.312  1.00 31.95           N  
ATOM   1037  CA  PHE B  65     -68.474  85.053-110.885  1.00 29.88           C  
ATOM   1038  C   PHE B  65     -69.521  86.149-111.125  1.00 29.46           C  
ATOM   1039  O   PHE B  65     -70.614  85.901-111.621  1.00 28.11           O  
ATOM   1040  CB  PHE B  65     -67.607  84.768-112.114  1.00 29.60           C  
ATOM   1041  CG  PHE B  65     -68.327  84.393-113.388  1.00 29.71           C  
ATOM   1042  CD1 PHE B  65     -68.647  83.073-113.669  1.00 29.49           C  
ATOM   1043  CD2 PHE B  65     -68.607  85.366-114.342  1.00 30.14           C  
ATOM   1044  CE1 PHE B  65     -69.257  82.736-114.863  1.00 29.88           C  
ATOM   1045  CE2 PHE B  65     -69.225  85.035-115.534  1.00 29.17           C  
ATOM   1046  CZ  PHE B  65     -69.551  83.721-115.795  1.00 29.41           C  
ATOM   1047  H   PHE B  65     -69.790  83.378-110.875  1.00 31.95           H  
ATOM   1048  HA  PHE B  65     -67.786  85.435-110.128  1.00 29.88           H  
ATOM   1049  HB2 PHE B  65     -66.996  85.657-112.317  1.00 29.60           H  
ATOM   1050  HB3 PHE B  65     -66.887  83.973-111.876  1.00 29.60           H  
ATOM   1051  HD1 PHE B  65     -68.418  82.302-112.949  1.00 29.49           H  
ATOM   1052  HD2 PHE B  65     -68.338  86.394-114.149  1.00 30.14           H  
ATOM   1053  HE1 PHE B  65     -69.505  81.706-115.070  1.00 29.88           H  
ATOM   1054  HE2 PHE B  65     -69.452  85.803-116.258  1.00 29.17           H  
ATOM   1055  HZ  PHE B  65     -70.035  83.458-116.724  1.00 29.41           H  
ATOM   1056  N   SER B  66     -69.167  87.357-110.706  1.00 29.95           N  
ATOM   1057  CA  SER B  66     -69.922  88.577-110.953  1.00 30.76           C  
ATOM   1058  C   SER B  66     -69.366  89.229-112.221  1.00 31.69           C  
ATOM   1059  O   SER B  66     -68.141  89.268-112.432  1.00 32.04           O  
ATOM   1060  CB  SER B  66     -69.833  89.572-109.796  1.00 31.08           C  
ATOM   1061  OG  SER B  66     -70.503  89.077-108.633  1.00 32.17           O  
ATOM   1062  H   SER B  66     -68.315  87.454-110.172  1.00 29.95           H  
ATOM   1063  HA  SER B  66     -70.962  88.303-111.112  1.00 30.76           H  
ATOM   1064  HB2 SER B  66     -70.286  90.533-110.062  1.00 31.08           H  
ATOM   1065  HB3 SER B  66     -68.792  89.763-109.520  1.00 31.08           H  
ATOM   1066  HG  SER B  66     -71.461  89.016-108.862  1.00 32.17           H  
ATOM   1067  N   SER B  67     -70.277  89.745-113.038  1.00 30.43           N  
ATOM   1068  CA  SER B  67     -69.938  90.414-114.290  1.00 30.21           C  
ATOM   1069  C   SER B  67     -70.850  91.639-114.388  1.00 29.45           C  
ATOM   1070  O   SER B  67     -72.047  91.524-114.625  1.00 33.14           O  
ATOM   1071  CB  SER B  67     -70.184  89.483-115.483  1.00 30.45           C  
ATOM   1072  OG  SER B  67     -69.440  89.881-116.631  1.00 29.92           O  
ATOM   1073  H   SER B  67     -71.255  89.652-112.801  1.00 30.43           H  
ATOM   1074  HA  SER B  67     -68.890  90.729-114.275  1.00 30.21           H  
ATOM   1075  HB2 SER B  67     -71.242  89.410-115.753  1.00 30.45           H  
ATOM   1076  HB3 SER B  67     -69.846  88.471-115.236  1.00 30.45           H  
ATOM   1077  HG  SER B  67     -69.971  90.556-117.118  1.00 29.92           H  
ATOM   1078  N   THR B  68     -70.280  92.806-114.135  1.00 27.36           N  
ATOM   1079  CA  THR B  68     -70.998  94.071-114.336  1.00 28.48           C  
ATOM   1080  C   THR B  68     -70.972  94.356-115.847  1.00 28.69           C  
ATOM   1081  O   THR B  68     -71.880  94.955-116.411  1.00 27.37           O  
ATOM   1082  CB  THR B  68     -70.412  95.257-113.556  1.00 28.67           C  
ATOM   1083  OG1 THR B  68     -69.009  95.405-113.799  1.00 28.71           O  
ATOM   1084  CG2 THR B  68     -70.597  95.084-112.053  1.00 26.88           C  
ATOM   1085  H   THR B  68     -69.317  92.845-113.835  1.00 27.36           H  
ATOM   1086  HA  THR B  68     -72.044  93.929-114.052  1.00 28.48           H  
ATOM   1087  HB  THR B  68     -70.900  96.190-113.865  1.00 28.67           H  
ATOM   1088 HG21 THR B  68     -71.654  94.975-111.792  1.00 26.88           H  
ATOM   1089 HG22 THR B  68     -70.050  94.211-111.682  1.00 26.88           H  
ATOM   1090 HG23 THR B  68     -70.195  95.952-111.519  1.00 26.88           H  
ATOM   1091  HG1 THR B  68     -68.915  95.762-114.703  1.00 28.71           H  
ATOM   1092  N   GLU B  69     -69.893  93.920-116.484  1.00 31.28           N  
ATOM   1093  CA  GLU B  69     -69.654  94.084-117.916  1.00 33.14           C  
ATOM   1094  C   GLU B  69     -70.324  92.882-118.634  1.00 32.12           C  
ATOM   1095  O   GLU B  69     -70.657  91.866-118.025  1.00 30.75           O  
ATOM   1096  CB  GLU B  69     -68.144  94.111-118.204  1.00 35.03           C  
ATOM   1097  CG  GLU B  69     -67.715  95.329-119.010  1.00 37.72           C  
ATOM   1098  CD  GLU B  69     -68.138  95.198-120.447  1.00 41.82           C  
ATOM   1099  OE1 GLU B  69     -69.360  95.265-120.716  1.00 45.65           O  
ATOM   1100  OE2 GLU B  69     -67.255  94.985-121.304  1.00 43.87           O1-
ATOM   1101  H   GLU B  69     -69.226  93.351-115.982  1.00 31.28           H  
ATOM   1102  HA  GLU B  69     -70.155  95.006-118.233  1.00 33.14           H  
ATOM   1103  HB2 GLU B  69     -67.581  94.137-117.263  1.00 35.03           H  
ATOM   1104  HB3 GLU B  69     -67.828  93.196-118.722  1.00 35.03           H  
ATOM   1105  HG2 GLU B  69     -66.625  95.398-118.973  1.00 37.72           H  
ATOM   1106  HG3 GLU B  69     -68.120  96.253-118.582  1.00 37.72           H  
ATOM   1107  N   GLN B  70     -70.539  93.077-119.930  1.00 32.64           N  
ATOM   1108  CA  GLN B  70     -70.980  92.045-120.856  1.00 32.85           C  
ATOM   1109  C   GLN B  70     -69.715  91.300-121.320  1.00 31.88           C  
ATOM   1110  O   GLN B  70     -68.633  91.858-121.393  1.00 30.84           O  
ATOM   1111  CB  GLN B  70     -71.689  92.680-122.057  1.00 32.62           C  
ATOM   1112  CG  GLN B  70     -72.397  91.666-122.951  1.00 32.72           C  
ATOM   1113  CD  GLN B  70     -73.082  92.380-124.089  1.00 32.22           C  
ATOM   1114  OE1 GLN B  70     -74.245  92.774-124.004  1.00 32.64           O  
ATOM   1115  NE2 GLN B  70     -72.342  92.581-125.163  1.00 31.88           N  
ATOM   1116  H   GLN B  70     -70.379  93.996-120.317  1.00 32.64           H  
ATOM   1117  HA  GLN B  70     -71.645  91.360-120.320  1.00 32.85           H  
ATOM   1118  HB2 GLN B  70     -72.428  93.410-121.699  1.00 32.62           H  
ATOM   1119  HB3 GLN B  70     -70.970  93.257-122.654  1.00 32.62           H  
ATOM   1120  HG2 GLN B  70     -73.156  91.112-122.395  1.00 32.72           H  
ATOM   1121  HG3 GLN B  70     -71.699  90.934-123.366  1.00 32.72           H  
ATOM   1122 HE21 GLN B  70     -71.391  92.241-125.192  1.00 31.88           H  
ATOM   1123 HE22 GLN B  70     -72.726  93.075-125.956  1.00 31.88           H  
ATOM   1124  N   MET B  71     -69.909  90.034-121.665  1.00 32.84           N  
ATOM   1125  CA  MET B  71     -68.923  89.266-122.420  1.00 35.29           C  
ATOM   1126  C   MET B  71     -69.726  88.528-123.500  1.00 36.28           C  
ATOM   1127  O   MET B  71     -70.833  88.032-123.267  1.00 34.97           O  
ATOM   1128  CB  MET B  71     -68.127  88.290-121.557  1.00 35.95           C  
ATOM   1129  CG  MET B  71     -67.095  89.020-120.704  1.00 37.24           C  
ATOM   1130  SD  MET B  71     -66.160  87.853-119.656  1.00 39.03           S  
ATOM   1131  CE  MET B  71     -67.191  87.924-118.174  1.00 38.64           C  
ATOM   1132  H   MET B  71     -70.782  89.592-121.417  1.00 32.84           H  
ATOM   1133  HA  MET B  71     -68.247  89.976-122.909  1.00 35.29           H  
ATOM   1134  HB2 MET B  71     -67.614  87.575-122.211  1.00 35.95           H  
ATOM   1135  HB3 MET B  71     -68.804  87.706-120.928  1.00 35.95           H  
ATOM   1136  HG2 MET B  71     -67.552  89.781-120.066  1.00 37.24           H  
ATOM   1137  HG3 MET B  71     -66.377  89.524-121.353  1.00 37.24           H  
ATOM   1138  HE1 MET B  71     -67.078  88.897-117.691  1.00 38.64           H  
ATOM   1139  HE2 MET B  71     -68.240  87.757-118.423  1.00 38.64           H  
ATOM   1140  HE3 MET B  71     -66.871  87.148-117.474  1.00 38.64           H  
ATOM   1141  N   GLU B  72     -69.202  88.564-124.714  1.00 40.51           N  
ATOM   1142  CA  GLU B  72     -69.910  88.133-125.909  1.00 46.82           C  
ATOM   1143  C   GLU B  72     -69.889  86.592-126.101  1.00 45.09           C  
ATOM   1144  O   GLU B  72     -70.848  85.996-126.569  1.00 45.32           O  
ATOM   1145  CB  GLU B  72     -69.347  88.834-127.162  1.00 53.68           C  
ATOM   1146  CG  GLU B  72     -69.901  90.246-127.383  1.00 62.20           C  
ATOM   1147  CD  GLU B  72     -69.288  91.345-126.539  1.00 72.21           C  
ATOM   1148  OE1 GLU B  72     -68.320  91.993-127.018  1.00 76.77           O  
ATOM   1149  OE2 GLU B  72     -69.839  91.619-125.440  1.00 70.20           O1-
ATOM   1150  H   GLU B  72     -68.285  88.964-124.850  1.00 40.51           H  
ATOM   1151  HA  GLU B  72     -70.964  88.404-125.781  1.00 46.82           H  
ATOM   1152  HB2 GLU B  72     -68.251  88.862-127.128  1.00 53.68           H  
ATOM   1153  HB3 GLU B  72     -69.614  88.240-128.046  1.00 53.68           H  
ATOM   1154  HG2 GLU B  72     -70.989  90.252-127.246  1.00 62.20           H  
ATOM   1155  HG3 GLU B  72     -69.731  90.517-128.433  1.00 62.20           H  
ATOM   1156  N   LYS B  73     -68.724  85.994-125.865  1.00 42.64           N  
ATOM   1157  CA  LYS B  73     -68.428  84.593-126.159  1.00 45.23           C  
ATOM   1158  C   LYS B  73     -67.291  84.114-125.208  1.00 39.36           C  
ATOM   1159  O   LYS B  73     -66.219  83.694-125.619  1.00 35.78           O  
ATOM   1160  CB  LYS B  73     -68.017  84.442-127.632  1.00 51.25           C  
ATOM   1161  CG  LYS B  73     -68.332  83.057-128.203  1.00 57.98           C  
ATOM   1162  CD  LYS B  73     -67.248  82.565-129.175  1.00 65.66           C  
ATOM   1163  CE  LYS B  73     -66.052  81.908-128.482  1.00 70.35           C  
ATOM   1164  NZ  LYS B  73     -66.479  80.610-127.946  1.00 73.41           N1+
ATOM   1165  H   LYS B  73     -67.962  86.524-125.466  1.00 42.64           H  
ATOM   1166  HA  LYS B  73     -69.331  84.010-125.954  1.00 45.23           H  
ATOM   1167  HB2 LYS B  73     -68.533  85.186-128.253  1.00 51.25           H  
ATOM   1168  HB3 LYS B  73     -66.951  84.656-127.738  1.00 51.25           H  
ATOM   1169  HG2 LYS B  73     -68.500  82.333-127.402  1.00 57.98           H  
ATOM   1170  HG3 LYS B  73     -69.282  83.126-128.749  1.00 57.98           H  
ATOM   1171  HD2 LYS B  73     -66.901  83.401-129.792  1.00 65.66           H  
ATOM   1172  HD3 LYS B  73     -67.701  81.841-129.865  1.00 65.66           H  
ATOM   1173  HE2 LYS B  73     -65.658  82.492-127.652  1.00 70.35           H  
ATOM   1174  HE3 LYS B  73     -65.250  81.699-129.195  1.00 70.35           H  
ATOM   1175  HZ1 LYS B  73     -67.295  80.667-127.284  1.00 73.41           H  
ATOM   1176  HZ2 LYS B  73     -66.781  79.921-128.633  1.00 73.41           H  
ATOM   1177  HZ3 LYS B  73     -65.820  80.107-127.322  1.00 73.41           H  
ATOM   1178  N   PHE B  74     -67.581  84.227-123.915  1.00 36.31           N  
ATOM   1179  CA  PHE B  74     -66.614  83.961-122.849  1.00 34.04           C  
ATOM   1180  C   PHE B  74     -66.175  82.478-122.872  1.00 33.77           C  
ATOM   1181  O   PHE B  74     -66.995  81.563-122.778  1.00 32.72           O  
ATOM   1182  CB  PHE B  74     -67.252  84.290-121.481  1.00 32.60           C  
ATOM   1183  CG  PHE B  74     -66.434  84.054-120.229  1.00 32.20           C  
ATOM   1184  CD1 PHE B  74     -65.069  84.318-120.175  1.00 33.13           C  
ATOM   1185  CD2 PHE B  74     -67.065  83.607-119.075  1.00 32.22           C  
ATOM   1186  CE1 PHE B  74     -64.346  84.125-119.004  1.00 32.44           C  
ATOM   1187  CE2 PHE B  74     -66.353  83.413-117.900  1.00 32.23           C  
ATOM   1188  CZ  PHE B  74     -64.991  83.669-117.865  1.00 32.45           C  
ATOM   1189  H   PHE B  74     -68.479  84.609-123.653  1.00 36.31           H  
ATOM   1190  HA  PHE B  74     -65.754  84.611-123.036  1.00 34.04           H  
ATOM   1191  HB2 PHE B  74     -67.558  85.342-121.477  1.00 32.60           H  
ATOM   1192  HB3 PHE B  74     -68.184  83.716-121.396  1.00 32.60           H  
ATOM   1193  HD1 PHE B  74     -64.563  84.679-121.058  1.00 33.13           H  
ATOM   1194  HD2 PHE B  74     -68.126  83.409-119.093  1.00 32.22           H  
ATOM   1195  HE1 PHE B  74     -63.286  84.330-118.981  1.00 32.44           H  
ATOM   1196  HE2 PHE B  74     -66.860  83.062-117.013  1.00 32.23           H  
ATOM   1197  HZ  PHE B  74     -64.435  83.513-116.952  1.00 32.45           H  
ATOM   1198  N   ARG B  75     -64.864  82.274-122.930  1.00 33.01           N  
ATOM   1199  CA  ARG B  75     -64.247  80.957-122.882  1.00 33.88           C  
ATOM   1200  C   ARG B  75     -62.954  81.020-122.035  1.00 33.73           C  
ATOM   1201  O   ARG B  75     -62.151  81.961-122.132  1.00 32.43           O  
ATOM   1202  CB  ARG B  75     -64.017  80.319-124.269  1.00 33.49           C  
ATOM   1203  CG  ARG B  75     -62.876  80.907-125.113  1.00 33.71           C  
ATOM   1204  CD  ARG B  75     -62.707  80.199-126.462  1.00 33.60           C  
ATOM   1205  NE  ARG B  75     -61.571  80.712-127.253  1.00 32.93           N  
ATOM   1206  CZ  ARG B  75     -60.298  80.342-127.150  1.00 33.57           C  
ATOM   1207  NH1 ARG B  75     -59.902  79.483-126.210  1.00 36.26           N  
ATOM   1208  NH2 ARG B  75     -59.401  80.845-127.987  1.00 32.94           N1+
ATOM   1209  H   ARG B  75     -64.247  83.073-122.957  1.00 33.01           H  
ATOM   1210  HA  ARG B  75     -64.954  80.312-122.349  1.00 33.88           H  
ATOM   1211  HB2 ARG B  75     -63.814  79.250-124.125  1.00 33.49           H  
ATOM   1212  HB3 ARG B  75     -64.946  80.397-124.842  1.00 33.49           H  
ATOM   1213  HG2 ARG B  75     -61.935  80.827-124.561  1.00 33.71           H  
ATOM   1214  HG3 ARG B  75     -63.077  81.968-125.294  1.00 33.71           H  
ATOM   1215  HD2 ARG B  75     -63.604  80.349-127.071  1.00 33.60           H  
ATOM   1216  HD3 ARG B  75     -62.595  79.115-126.344  1.00 33.60           H  
ATOM   1217  HE  ARG B  75     -61.813  81.347-128.000  1.00 32.93           H  
ATOM   1218 HH11 ARG B  75     -58.928  79.223-126.142  1.00 36.26           H  
ATOM   1219 HH12 ARG B  75     -60.575  79.093-125.566  1.00 36.26           H  
ATOM   1220 HH21 ARG B  75     -59.687  81.504-128.697  1.00 32.94           H  
ATOM   1221 HH22 ARG B  75     -58.432  80.569-127.916  1.00 32.94           H  
ATOM   1222  N   LEU B  76     -62.760  79.972-121.236  1.00 32.66           N  
ATOM   1223  CA  LEU B  76     -61.545  79.744-120.471  1.00 32.73           C  
ATOM   1224  C   LEU B  76     -60.799  78.607-121.200  1.00 33.16           C  
ATOM   1225  O   LEU B  76     -61.376  77.546-121.463  1.00 33.79           O  
ATOM   1226  CB  LEU B  76     -61.820  79.284-119.034  1.00 33.20           C  
ATOM   1227  CG  LEU B  76     -62.517  80.308-118.123  1.00 33.64           C  
ATOM   1228  CD1 LEU B  76     -62.677  79.711-116.720  1.00 34.96           C  
ATOM   1229  CD2 LEU B  76     -61.748  81.622-118.032  1.00 35.52           C  
ATOM   1230  H   LEU B  76     -63.478  79.264-121.179  1.00 32.66           H  
ATOM   1231  HA  LEU B  76     -60.933  80.648-120.473  1.00 32.73           H  
ATOM   1232  HB2 LEU B  76     -62.432  78.375-119.055  1.00 33.20           H  
ATOM   1233  HB3 LEU B  76     -60.866  78.993-118.575  1.00 33.20           H  
ATOM   1234  HG  LEU B  76     -63.518  80.518-118.520  1.00 33.64           H  
ATOM   1235 HD11 LEU B  76     -63.245  78.775-116.756  1.00 34.96           H  
ATOM   1236 HD12 LEU B  76     -61.703  79.497-116.265  1.00 34.96           H  
ATOM   1237 HD13 LEU B  76     -63.211  80.403-116.060  1.00 34.96           H  
ATOM   1238 HD21 LEU B  76     -60.701  81.451-117.767  1.00 35.52           H  
ATOM   1239 HD22 LEU B  76     -61.776  82.161-118.983  1.00 35.52           H  
ATOM   1240 HD23 LEU B  76     -62.185  82.277-117.273  1.00 35.52           H  
ATOM   1241  N   GLU B  77     -59.558  78.881-121.559  1.00 34.34           N  
ATOM   1242  CA  GLU B  77     -58.639  77.878-122.098  1.00 37.25           C  
ATOM   1243  C   GLU B  77     -57.685  77.571-120.934  1.00 37.05           C  
ATOM   1244  O   GLU B  77     -56.928  78.421-120.480  1.00 38.44           O  
ATOM   1245  CB  GLU B  77     -57.920  78.455-123.306  1.00 37.51           C  
ATOM   1246  CG  GLU B  77     -57.283  77.382-124.175  1.00 41.66           C  
ATOM   1247  CD  GLU B  77     -56.699  78.065-125.383  1.00 44.33           C  
ATOM   1248  OE1 GLU B  77     -55.471  77.939-125.605  1.00 45.12           O  
ATOM   1249  OE2 GLU B  77     -57.443  78.772-126.111  1.00 45.89           O1-
ATOM   1250  H   GLU B  77     -59.231  79.833-121.475  1.00 34.34           H  
ATOM   1251  HA  GLU B  77     -59.201  76.981-122.378  1.00 37.25           H  
ATOM   1252  HB2 GLU B  77     -58.640  79.035-123.894  1.00 37.51           H  
ATOM   1253  HB3 GLU B  77     -57.148  79.161-122.994  1.00 37.51           H  
ATOM   1254  HG2 GLU B  77     -58.028  76.651-124.501  1.00 41.66           H  
ATOM   1255  HG3 GLU B  77     -56.507  76.845-123.619  1.00 41.66           H  
ATOM   1256  N   GLN B  78     -57.878  76.403-120.330  1.00 36.50           N  
ATOM   1257  CA  GLN B  78     -57.153  75.982-119.133  1.00 35.18           C  
ATOM   1258  C   GLN B  78     -56.191  74.849-119.531  1.00 34.42           C  
ATOM   1259  O   GLN B  78     -56.595  73.899-120.178  1.00 35.16           O  
ATOM   1260  CB  GLN B  78     -58.117  75.513-118.038  1.00 33.36           C  
ATOM   1261  CG  GLN B  78     -59.251  76.511-117.802  1.00 32.26           C  
ATOM   1262  CD  GLN B  78     -59.891  76.330-116.446  1.00 31.97           C  
ATOM   1263  OE1 GLN B  78     -60.868  75.632-116.277  1.00 33.42           O  
ATOM   1264  NE2 GLN B  78     -59.293  76.985-115.458  1.00 32.41           N  
ATOM   1265  H   GLN B  78     -58.567  75.757-120.689  1.00 36.50           H  
ATOM   1266  HA  GLN B  78     -56.585  76.831-118.753  1.00 35.18           H  
ATOM   1267  HB2 GLN B  78     -58.553  74.547-118.314  1.00 33.36           H  
ATOM   1268  HB3 GLN B  78     -57.551  75.335-117.115  1.00 33.36           H  
ATOM   1269  HG2 GLN B  78     -60.030  76.400-118.566  1.00 32.26           H  
ATOM   1270  HG3 GLN B  78     -58.878  77.538-117.876  1.00 32.26           H  
ATOM   1271 HE21 GLN B  78     -58.482  77.555-115.648  1.00 32.41           H  
ATOM   1272 HE22 GLN B  78     -59.650  76.913-114.516  1.00 32.41           H  
ATOM   1273  N   LYS B  79     -54.923  75.016-119.168  1.00 34.01           N  
ATOM   1274  CA  LYS B  79     -53.829  74.118-119.541  1.00 34.34           C  
ATOM   1275  C   LYS B  79     -53.060  73.734-118.250  1.00 33.37           C  
ATOM   1276  O   LYS B  79     -52.643  74.612-117.488  1.00 32.22           O  
ATOM   1277  CB  LYS B  79     -52.864  74.823-120.505  1.00 36.96           C  
ATOM   1278  CG  LYS B  79     -53.516  75.304-121.807  1.00 39.36           C  
ATOM   1279  CD  LYS B  79     -52.493  76.010-122.708  1.00 42.86           C  
ATOM   1280  CE  LYS B  79     -53.121  76.984-123.696  1.00 46.16           C  
ATOM   1281  NZ  LYS B  79     -53.738  76.316-124.829  1.00 48.44           N1+
ATOM   1282  H   LYS B  79     -54.683  75.825-118.613  1.00 34.01           H  
ATOM   1283  HA  LYS B  79     -54.235  73.223-120.019  1.00 34.34           H  
ATOM   1284  HB2 LYS B  79     -52.434  75.693-119.999  1.00 36.96           H  
ATOM   1285  HB3 LYS B  79     -52.029  74.155-120.738  1.00 36.96           H  
ATOM   1286  HG2 LYS B  79     -53.948  74.448-122.330  1.00 39.36           H  
ATOM   1287  HG3 LYS B  79     -54.333  75.995-121.573  1.00 39.36           H  
ATOM   1288  HD2 LYS B  79     -51.874  75.268-123.227  1.00 42.86           H  
ATOM   1289  HD3 LYS B  79     -51.817  76.594-122.075  1.00 42.86           H  
ATOM   1290  HE2 LYS B  79     -52.361  77.653-124.112  1.00 46.16           H  
ATOM   1291  HE3 LYS B  79     -53.889  77.598-123.215  1.00 46.16           H  
ATOM   1292  HZ1 LYS B  79     -54.429  76.946-125.313  1.00 48.44           H  
ATOM   1293  HZ2 LYS B  79     -53.121  75.928-125.539  1.00 48.44           H  
ATOM   1294  HZ3 LYS B  79     -54.329  75.473-124.592  1.00 48.44           H  
ATOM   1295  N   VAL B  80     -52.920  72.429-118.034  1.00 31.23           N  
ATOM   1296  CA  VAL B  80     -52.258  71.853-116.859  1.00 31.07           C  
ATOM   1297  C   VAL B  80     -50.836  71.450-117.304  1.00 29.87           C  
ATOM   1298  O   VAL B  80     -50.660  70.625-118.181  1.00 28.98           O  
ATOM   1299  CB  VAL B  80     -53.030  70.621-116.343  1.00 31.82           C  
ATOM   1300  CG1 VAL B  80     -52.337  69.967-115.143  1.00 31.26           C  
ATOM   1301  CG2 VAL B  80     -54.471  70.989-115.977  1.00 31.37           C  
ATOM   1302  H   VAL B  80     -53.276  71.787-118.728  1.00 31.23           H  
ATOM   1303  HA  VAL B  80     -52.202  72.613-116.073  1.00 31.07           H  
ATOM   1304  HB  VAL B  80     -53.068  69.870-117.139  1.00 31.82           H  
ATOM   1305 HG11 VAL B  80     -51.347  69.586-115.413  1.00 31.26           H  
ATOM   1306 HG12 VAL B  80     -52.212  70.671-114.318  1.00 31.26           H  
ATOM   1307 HG13 VAL B  80     -52.921  69.115-114.775  1.00 31.26           H  
ATOM   1308 HG21 VAL B  80     -54.502  71.844-115.299  1.00 31.37           H  
ATOM   1309 HG22 VAL B  80     -55.050  71.255-116.868  1.00 31.37           H  
ATOM   1310 HG23 VAL B  80     -54.981  70.152-115.490  1.00 31.37           H  
ATOM   1311  N   TYR B  81     -49.840  72.110-116.723  1.00 31.27           N  
ATOM   1312  CA  TYR B  81     -48.429  71.841-116.970  1.00 32.09           C  
ATOM   1313  C   TYR B  81     -47.790  71.224-115.704  1.00 32.30           C  
ATOM   1314  O   TYR B  81     -48.164  71.516-114.578  1.00 32.38           O  
ATOM   1315  CB  TYR B  81     -47.589  73.078-117.327  1.00 32.80           C  
ATOM   1316  CG  TYR B  81     -48.026  73.887-118.522  1.00 34.88           C  
ATOM   1317  CD1 TYR B  81     -47.310  73.876-119.718  1.00 37.34           C  
ATOM   1318  CD2 TYR B  81     -49.101  74.763-118.406  1.00 35.97           C  
ATOM   1319  CE1 TYR B  81     -47.654  74.714-120.765  1.00 37.19           C  
ATOM   1320  CE2 TYR B  81     -49.453  75.601-119.445  1.00 35.80           C  
ATOM   1321  CZ  TYR B  81     -48.723  75.574-120.617  1.00 37.68           C  
ATOM   1322  OH  TYR B  81     -49.027  76.450-121.624  1.00 41.63           O  
ATOM   1323  H   TYR B  81     -50.059  72.845-116.067  1.00 31.27           H  
ATOM   1324  HA  TYR B  81     -48.371  71.115-117.778  1.00 32.09           H  
ATOM   1325  HB2 TYR B  81     -47.550  73.755-116.465  1.00 32.80           H  
ATOM   1326  HB3 TYR B  81     -46.545  72.769-117.477  1.00 32.80           H  
ATOM   1327  HD1 TYR B  81     -46.472  73.203-119.829  1.00 37.34           H  
ATOM   1328  HD2 TYR B  81     -49.669  74.788-117.488  1.00 35.97           H  
ATOM   1329  HE1 TYR B  81     -47.092  74.694-121.687  1.00 37.19           H  
ATOM   1330  HE2 TYR B  81     -50.292  76.274-119.341  1.00 35.80           H  
ATOM   1331  HH  TYR B  81     -49.579  77.191-121.248  1.00 41.63           H  
ATOM   1332  N   PHE B  82     -46.798  70.369-115.949  1.00 34.10           N  
ATOM   1333  CA  PHE B  82     -45.945  69.770-114.924  1.00 33.09           C  
ATOM   1334  C   PHE B  82     -44.493  69.904-115.411  1.00 33.93           C  
ATOM   1335  O   PHE B  82     -44.117  69.362-116.455  1.00 31.97           O  
ATOM   1336  CB  PHE B  82     -46.335  68.300-114.737  1.00 33.67           C  
ATOM   1337  CG  PHE B  82     -45.310  67.461-114.024  1.00 34.70           C  
ATOM   1338  CD1 PHE B  82     -45.015  67.667-112.687  1.00 33.85           C  
ATOM   1339  CD2 PHE B  82     -44.642  66.451-114.706  1.00 35.40           C  
ATOM   1340  CE1 PHE B  82     -44.072  66.896-112.043  1.00 33.19           C  
ATOM   1341  CE2 PHE B  82     -43.701  65.676-114.066  1.00 33.88           C  
ATOM   1342  CZ  PHE B  82     -43.419  65.898-112.732  1.00 34.20           C  
ATOM   1343  H   PHE B  82     -46.662  70.059-116.900  1.00 34.10           H  
ATOM   1344  HA  PHE B  82     -46.074  70.310-113.983  1.00 33.09           H  
ATOM   1345  HB2 PHE B  82     -47.289  68.236-114.199  1.00 33.67           H  
ATOM   1346  HB3 PHE B  82     -46.528  67.852-115.716  1.00 33.67           H  
ATOM   1347  HD1 PHE B  82     -45.530  68.443-112.141  1.00 33.85           H  
ATOM   1348  HD2 PHE B  82     -44.863  66.273-115.748  1.00 35.40           H  
ATOM   1349  HE1 PHE B  82     -43.847  67.073-111.002  1.00 33.19           H  
ATOM   1350  HE2 PHE B  82     -43.184  64.897-114.606  1.00 33.88           H  
ATOM   1351  HZ  PHE B  82     -42.684  65.288-112.227  1.00 34.20           H  
ATOM   1352  N   LYS B  83     -43.698  70.671-114.664  1.00 34.92           N  
ATOM   1353  CA  LYS B  83     -42.276  70.900-114.967  1.00 34.25           C  
ATOM   1354  C   LYS B  83     -42.012  71.383-116.420  1.00 35.45           C  
ATOM   1355  O   LYS B  83     -40.954  71.161-117.002  1.00 36.08           O  
ATOM   1356  CB  LYS B  83     -41.400  69.686-114.596  1.00 33.57           C  
ATOM   1357  CG  LYS B  83     -41.337  69.463-113.080  1.00 34.03           C  
ATOM   1358  CD  LYS B  83     -40.517  68.223-112.705  1.00 34.84           C  
ATOM   1359  CE  LYS B  83     -40.500  68.023-111.193  1.00 35.20           C  
ATOM   1360  NZ  LYS B  83     -39.987  66.676-110.856  1.00 34.16           N1+
ATOM   1361  H   LYS B  83     -44.050  71.033-113.789  1.00 34.92           H  
ATOM   1362  HA  LYS B  83     -41.983  71.748-114.333  1.00 34.25           H  
ATOM   1363  HB2 LYS B  83     -41.781  68.783-115.088  1.00 33.57           H  
ATOM   1364  HB3 LYS B  83     -40.377  69.834-114.962  1.00 33.57           H  
ATOM   1365  HG2 LYS B  83     -40.901  70.347-112.600  1.00 34.03           H  
ATOM   1366  HG3 LYS B  83     -42.353  69.351-112.690  1.00 34.03           H  
ATOM   1367  HD2 LYS B  83     -39.490  68.330-113.074  1.00 34.84           H  
ATOM   1368  HD3 LYS B  83     -40.941  67.344-113.203  1.00 34.84           H  
ATOM   1369  HE2 LYS B  83     -41.501  68.081-110.761  1.00 35.20           H  
ATOM   1370  HE3 LYS B  83     -39.833  68.736-110.704  1.00 35.20           H  
ATOM   1371  HZ1 LYS B  83     -40.519  65.935-111.326  1.00 34.16           H  
ATOM   1372  HZ2 LYS B  83     -38.997  66.555-111.106  1.00 34.16           H  
ATOM   1373  HZ3 LYS B  83     -40.077  66.511-109.844  1.00 34.16           H  
ATOM   1374  N   GLY B  84     -42.991  72.095-116.971  1.00 37.54           N  
ATOM   1375  CA  GLY B  84     -42.894  72.704-118.289  1.00 39.85           C  
ATOM   1376  C   GLY B  84     -43.603  71.900-119.391  1.00 42.31           C  
ATOM   1377  O   GLY B  84     -43.823  72.409-120.491  1.00 42.88           O  
ATOM   1378  H   GLY B  84     -43.879  72.161-116.495  1.00 37.54           H  
ATOM   1379  HA2 GLY B  84     -43.376  73.685-118.222  1.00 39.85           H  
ATOM   1380  HA3 GLY B  84     -41.846  72.834-118.577  1.00 39.85           H  
ATOM   1381  N   GLN B  85     -43.920  70.644-119.115  1.00 43.88           N  
ATOM   1382  CA  GLN B  85     -44.617  69.771-120.056  1.00 46.00           C  
ATOM   1383  C   GLN B  85     -46.128  69.923-119.782  1.00 44.78           C  
ATOM   1384  O   GLN B  85     -46.559  69.909-118.627  1.00 41.54           O  
ATOM   1385  CB  GLN B  85     -44.177  68.316-119.876  1.00 49.20           C  
ATOM   1386  CG  GLN B  85     -44.727  67.405-120.972  1.00 52.35           C  
ATOM   1387  CD  GLN B  85     -44.073  66.044-120.909  1.00 56.59           C  
ATOM   1388  OE1 GLN B  85     -43.151  65.736-121.674  1.00 60.65           O  
ATOM   1389  NE2 GLN B  85     -44.540  65.227-119.970  1.00 54.77           N  
ATOM   1390  H   GLN B  85     -43.694  70.269-118.205  1.00 43.88           H  
ATOM   1391  HA  GLN B  85     -44.391  70.104-121.076  1.00 46.00           H  
ATOM   1392  HB2 GLN B  85     -43.080  68.267-119.880  1.00 49.20           H  
ATOM   1393  HB3 GLN B  85     -44.493  67.939-118.894  1.00 49.20           H  
ATOM   1394  HG2 GLN B  85     -44.534  67.828-121.965  1.00 52.35           H  
ATOM   1395  HG3 GLN B  85     -45.811  67.284-120.873  1.00 52.35           H  
ATOM   1396 HE21 GLN B  85     -45.295  65.526-119.370  1.00 54.77           H  
ATOM   1397 HE22 GLN B  85     -44.139  64.307-119.857  1.00 54.77           H  
ATOM   1398  N   CYS B  86     -46.903  70.067-120.852  1.00 44.91           N  
ATOM   1399  CA  CYS B  86     -48.373  70.173-120.773  1.00 44.25           C  
ATOM   1400  C   CYS B  86     -48.935  68.736-120.670  1.00 45.03           C  
ATOM   1401  O   CYS B  86     -48.512  67.851-121.393  1.00 49.57           O  
ATOM   1402  CB  CYS B  86     -48.948  70.885-121.999  1.00 44.00           C  
ATOM   1403  SG  CYS B  86     -50.625  71.526-121.698  1.00 45.40           S  
ATOM   1404  H   CYS B  86     -46.474  70.098-121.765  1.00 44.91           H  
ATOM   1405  HA  CYS B  86     -48.602  70.736-119.866  1.00 44.25           H  
ATOM   1406  HB2 CYS B  86     -48.986  70.214-122.864  1.00 44.00           H  
ATOM   1407  HB3 CYS B  86     -48.320  71.739-122.275  1.00 44.00           H  
ATOM   1408  HG  CYS B  86     -50.271  72.480-120.819  1.00 45.40           H  
ATOM   1409  N   LEU B  87     -49.821  68.525-119.703  1.00 45.07           N  
ATOM   1410  CA  LEU B  87     -50.393  67.211-119.392  1.00 43.86           C  
ATOM   1411  C   LEU B  87     -51.849  67.054-119.866  1.00 47.10           C  
ATOM   1412  O   LEU B  87     -52.262  65.956-120.224  1.00 47.74           O  
ATOM   1413  CB  LEU B  87     -50.328  66.936-117.877  1.00 44.50           C  
ATOM   1414  CG  LEU B  87     -49.127  66.069-117.449  1.00 43.11           C  
ATOM   1415  CD1 LEU B  87     -47.787  66.632-117.914  1.00 44.09           C  
ATOM   1416  CD2 LEU B  87     -49.132  65.910-115.926  1.00 43.22           C  
ATOM   1417  H   LEU B  87     -50.105  69.315-119.140  1.00 45.07           H  
ATOM   1418  HA  LEU B  87     -49.831  66.445-119.940  1.00 43.86           H  
ATOM   1419  HB2 LEU B  87     -50.312  67.884-117.322  1.00 44.50           H  
ATOM   1420  HB3 LEU B  87     -51.239  66.415-117.552  1.00 44.50           H  
ATOM   1421  HG  LEU B  87     -49.245  65.071-117.891  1.00 43.11           H  
ATOM   1422 HD11 LEU B  87     -47.676  66.551-118.999  1.00 44.09           H  
ATOM   1423 HD12 LEU B  87     -47.688  67.685-117.641  1.00 44.09           H  
ATOM   1424 HD13 LEU B  87     -46.953  66.079-117.469  1.00 44.09           H  
ATOM   1425 HD21 LEU B  87     -49.039  66.880-115.426  1.00 43.22           H  
ATOM   1426 HD22 LEU B  87     -50.065  65.447-115.587  1.00 43.22           H  
ATOM   1427 HD23 LEU B  87     -48.304  65.276-115.594  1.00 43.22           H  
ATOM   1428  N   GLU B  88     -52.669  68.079-119.642  1.00 48.21           N  
ATOM   1429  CA  GLU B  88     -54.062  68.088-120.080  1.00 49.81           C  
ATOM   1430  C   GLU B  88     -54.495  69.552-120.320  1.00 49.16           C  
ATOM   1431  O   GLU B  88     -53.897  70.488-119.801  1.00 49.25           O  
ATOM   1432  CB  GLU B  88     -55.026  67.339-119.140  1.00 51.25           C  
ATOM   1433  CG  GLU B  88     -55.043  67.868-117.708  1.00 53.90           C  
ATOM   1434  CD  GLU B  88     -56.087  67.260-116.803  1.00 57.46           C  
ATOM   1435  OE1 GLU B  88     -57.139  66.795-117.290  1.00 57.62           O  
ATOM   1436  OE2 GLU B  88     -55.883  67.284-115.572  1.00 58.65           O1-
ATOM   1437  H   GLU B  88     -52.346  68.878-119.115  1.00 48.21           H  
ATOM   1438  HA  GLU B  88     -54.089  67.582-121.055  1.00 49.81           H  
ATOM   1439  HB2 GLU B  88     -56.039  67.389-119.559  1.00 51.25           H  
ATOM   1440  HB3 GLU B  88     -54.758  66.276-119.113  1.00 51.25           H  
ATOM   1441  HG2 GLU B  88     -55.247  68.943-117.725  1.00 53.90           H  
ATOM   1442  HG3 GLU B  88     -54.060  67.717-117.249  1.00 53.90           H  
ATOM   1443  N   GLU B  89     -55.515  69.691-121.165  1.00 50.77           N  
ATOM   1444  CA  GLU B  89     -56.064  70.970-121.592  1.00 49.56           C  
ATOM   1445  C   GLU B  89     -57.594  70.865-121.578  1.00 43.72           C  
ATOM   1446  O   GLU B  89     -58.171  69.875-122.020  1.00 41.82           O  
ATOM   1447  CB  GLU B  89     -55.551  71.305-122.994  1.00 52.07           C  
ATOM   1448  CG  GLU B  89     -56.136  72.599-123.544  1.00 58.48           C  
ATOM   1449  CD  GLU B  89     -55.328  73.040-124.731  1.00 61.49           C  
ATOM   1450  OE1 GLU B  89     -55.167  72.251-125.700  1.00 64.60           O  
ATOM   1451  OE2 GLU B  89     -54.845  74.195-124.706  1.00 59.94           O1-
ATOM   1452  H   GLU B  89     -55.910  68.855-121.571  1.00 50.77           H  
ATOM   1453  HA  GLU B  89     -55.736  71.733-120.885  1.00 49.56           H  
ATOM   1454  HB2 GLU B  89     -54.455  71.369-122.964  1.00 52.07           H  
ATOM   1455  HB3 GLU B  89     -55.786  70.482-123.683  1.00 52.07           H  
ATOM   1456  HG2 GLU B  89     -56.122  73.386-122.783  1.00 58.48           H  
ATOM   1457  HG3 GLU B  89     -57.176  72.457-123.857  1.00 58.48           H  
ATOM   1458  N   TRP B  90     -58.233  71.903-121.057  1.00 39.41           N  
ATOM   1459  CA  TRP B  90     -59.680  71.983-120.967  1.00 38.01           C  
ATOM   1460  C   TRP B  90     -60.112  73.324-121.605  1.00 35.52           C  
ATOM   1461  O   TRP B  90     -59.777  74.408-121.132  1.00 36.20           O  
ATOM   1462  CB  TRP B  90     -60.219  71.941-119.524  1.00 39.48           C  
ATOM   1463  CG  TRP B  90     -59.611  70.930-118.593  1.00 41.66           C  
ATOM   1464  CD1 TRP B  90     -59.285  69.633-118.852  1.00 44.23           C  
ATOM   1465  CD2 TRP B  90     -59.226  71.175-117.234  1.00 43.42           C  
ATOM   1466  NE1 TRP B  90     -58.702  69.057-117.746  1.00 43.89           N  
ATOM   1467  CE2 TRP B  90     -58.659  69.982-116.738  1.00 43.01           C  
ATOM   1468  CE3 TRP B  90     -59.309  72.289-116.386  1.00 42.64           C  
ATOM   1469  CZ2 TRP B  90     -58.185  69.863-115.439  1.00 43.31           C  
ATOM   1470  CZ3 TRP B  90     -58.832  72.171-115.090  1.00 44.19           C  
ATOM   1471  CH2 TRP B  90     -58.272  70.964-114.628  1.00 43.48           C  
ATOM   1472  H   TRP B  90     -57.689  72.668-120.686  1.00 39.41           H  
ATOM   1473  HA  TRP B  90     -60.123  71.150-121.526  1.00 38.01           H  
ATOM   1474  HB2 TRP B  90     -60.100  72.933-119.073  1.00 39.48           H  
ATOM   1475  HB3 TRP B  90     -61.301  71.763-119.566  1.00 39.48           H  
ATOM   1476  HD1 TRP B  90     -59.460  69.129-119.791  1.00 44.23           H  
ATOM   1477  HE1 TRP B  90     -58.362  68.107-117.687  1.00 43.89           H  
ATOM   1478  HE3 TRP B  90     -59.735  73.217-116.735  1.00 42.64           H  
ATOM   1479  HZ2 TRP B  90     -57.762  68.936-115.080  1.00 43.31           H  
ATOM   1480  HZ3 TRP B  90     -58.890  73.019-114.424  1.00 44.19           H  
ATOM   1481  HH2 TRP B  90     -57.905  70.905-113.615  1.00 43.48           H  
ATOM   1482  N   PHE B  91     -60.892  73.216-122.668  1.00 33.71           N  
ATOM   1483  CA  PHE B  91     -61.554  74.355-123.313  1.00 31.07           C  
ATOM   1484  C   PHE B  91     -62.918  74.434-122.605  1.00 31.89           C  
ATOM   1485  O   PHE B  91     -63.766  73.580-122.786  1.00 29.22           O  
ATOM   1486  CB  PHE B  91     -61.800  74.129-124.812  1.00 29.87           C  
ATOM   1487  CG  PHE B  91     -60.612  74.496-125.667  1.00 30.94           C  
ATOM   1488  CD1 PHE B  91     -59.510  73.636-125.772  1.00 31.67           C  
ATOM   1489  CD2 PHE B  91     -60.579  75.704-126.356  1.00 31.42           C  
ATOM   1490  CE1 PHE B  91     -58.406  73.982-126.552  1.00 32.32           C  
ATOM   1491  CE2 PHE B  91     -59.479  76.060-127.139  1.00 31.15           C  
ATOM   1492  CZ  PHE B  91     -58.393  75.198-127.239  1.00 31.91           C  
ATOM   1493  H   PHE B  91     -61.107  72.297-123.028  1.00 33.71           H  
ATOM   1494  HA  PHE B  91     -60.982  75.272-123.135  1.00 31.07           H  
ATOM   1495  HB2 PHE B  91     -62.076  73.085-125.015  1.00 29.87           H  
ATOM   1496  HB3 PHE B  91     -62.661  74.726-125.142  1.00 29.87           H  
ATOM   1497  HD1 PHE B  91     -59.515  72.695-125.242  1.00 31.67           H  
ATOM   1498  HD2 PHE B  91     -61.419  76.379-126.285  1.00 31.42           H  
ATOM   1499  HE1 PHE B  91     -57.563  73.311-126.625  1.00 32.32           H  
ATOM   1500  HE2 PHE B  91     -59.472  77.003-127.666  1.00 31.15           H  
ATOM   1501  HZ  PHE B  91     -57.541  75.468-127.846  1.00 31.91           H  
ATOM   1502  N   PHE B  92     -63.040  75.392-121.694  1.00 35.96           N  
ATOM   1503  CA  PHE B  92     -64.249  75.601-120.903  1.00 37.10           C  
ATOM   1504  C   PHE B  92     -64.967  76.837-121.475  1.00 39.30           C  
ATOM   1505  O   PHE B  92     -64.628  77.990-121.193  1.00 41.78           O  
ATOM   1506  CB  PHE B  92     -63.937  75.800-119.411  1.00 37.73           C  
ATOM   1507  CG  PHE B  92     -64.104  74.534-118.598  1.00 37.82           C  
ATOM   1508  CD1 PHE B  92     -65.361  74.009-118.370  1.00 38.77           C  
ATOM   1509  CD2 PHE B  92     -63.000  73.875-118.081  1.00 39.40           C  
ATOM   1510  CE1 PHE B  92     -65.515  72.847-117.628  1.00 38.87           C  
ATOM   1511  CE2 PHE B  92     -63.146  72.715-117.337  1.00 38.32           C  
ATOM   1512  CZ  PHE B  92     -64.406  72.203-117.111  1.00 38.91           C  
ATOM   1513  H   PHE B  92     -62.260  76.014-121.531  1.00 35.96           H  
ATOM   1514  HA  PHE B  92     -64.913  74.738-121.034  1.00 37.10           H  
ATOM   1515  HB2 PHE B  92     -62.919  76.186-119.278  1.00 37.73           H  
ATOM   1516  HB3 PHE B  92     -64.600  76.551-118.967  1.00 37.73           H  
ATOM   1517  HD1 PHE B  92     -66.230  74.507-118.772  1.00 38.77           H  
ATOM   1518  HD2 PHE B  92     -62.012  74.272-118.260  1.00 39.40           H  
ATOM   1519  HE1 PHE B  92     -66.502  72.445-117.454  1.00 38.87           H  
ATOM   1520  HE2 PHE B  92     -62.277  72.214-116.936  1.00 38.32           H  
ATOM   1521  HZ  PHE B  92     -64.527  71.300-116.530  1.00 38.91           H  
ATOM   1522  N   GLU B  93     -65.953  76.557-122.318  1.00 41.36           N  
ATOM   1523  CA  GLU B  93     -66.812  77.558-122.961  1.00 42.68           C  
ATOM   1524  C   GLU B  93     -67.918  77.918-121.939  1.00 38.02           C  
ATOM   1525  O   GLU B  93     -68.456  77.053-121.266  1.00 34.31           O  
ATOM   1526  CB  GLU B  93     -67.450  76.932-124.214  1.00 47.44           C  
ATOM   1527  CG  GLU B  93     -68.294  77.887-125.052  1.00 56.88           C  
ATOM   1528  CD  GLU B  93     -67.527  78.905-125.856  1.00 65.02           C  
ATOM   1529  OE1 GLU B  93     -66.316  78.686-126.130  1.00 66.89           O  
ATOM   1530  OE2 GLU B  93     -68.160  79.912-126.269  1.00 67.62           O1-
ATOM   1531  H   GLU B  93     -66.188  75.593-122.508  1.00 41.36           H  
ATOM   1532  HA  GLU B  93     -66.212  78.438-123.207  1.00 42.68           H  
ATOM   1533  HB2 GLU B  93     -66.663  76.489-124.838  1.00 47.44           H  
ATOM   1534  HB3 GLU B  93     -68.094  76.096-123.910  1.00 47.44           H  
ATOM   1535  HG2 GLU B  93     -69.039  78.396-124.432  1.00 56.88           H  
ATOM   1536  HG3 GLU B  93     -68.859  77.292-125.781  1.00 56.88           H  
ATOM   1537  N   PHE B  94     -68.270  79.203-121.898  1.00 35.07           N  
ATOM   1538  CA  PHE B  94     -69.488  79.679-121.226  1.00 34.86           C  
ATOM   1539  C   PHE B  94     -70.442  80.267-122.292  1.00 35.72           C  
ATOM   1540  O   PHE B  94     -71.622  79.932-122.319  1.00 36.18           O  
ATOM   1541  CB  PHE B  94     -69.171  80.725-120.151  1.00 33.29           C  
ATOM   1542  CG  PHE B  94     -70.361  81.064-119.278  1.00 31.57           C  
ATOM   1543  CD1 PHE B  94     -70.603  80.344-118.115  1.00 31.41           C  
ATOM   1544  CD2 PHE B  94     -71.254  82.068-119.640  1.00 31.44           C  
ATOM   1545  CE1 PHE B  94     -71.706  80.623-117.310  1.00 31.50           C  
ATOM   1546  CE2 PHE B  94     -72.369  82.352-118.840  1.00 32.06           C  
ATOM   1547  CZ  PHE B  94     -72.595  81.625-117.673  1.00 30.90           C  
ATOM   1548  H   PHE B  94     -67.693  79.888-122.366  1.00 35.07           H  
ATOM   1549  HA  PHE B  94     -70.001  78.821-120.774  1.00 34.86           H  
ATOM   1550  HB2 PHE B  94     -68.353  80.367-119.513  1.00 33.29           H  
ATOM   1551  HB3 PHE B  94     -68.795  81.644-120.611  1.00 33.29           H  
ATOM   1552  HD1 PHE B  94     -69.925  79.553-117.831  1.00 31.41           H  
ATOM   1553  HD2 PHE B  94     -71.087  82.633-120.545  1.00 31.44           H  
ATOM   1554  HE1 PHE B  94     -71.869  80.059-116.403  1.00 31.50           H  
ATOM   1555  HE2 PHE B  94     -73.054  83.135-119.129  1.00 32.06           H  
ATOM   1556  HZ  PHE B  94     -73.455  81.840-117.056  1.00 30.90           H  
ATOM   1557  N   GLY B  95     -69.918  81.184-123.101  1.00 35.85           N  
ATOM   1558  CA  GLY B  95     -70.707  81.903-124.076  1.00 37.25           C  
ATOM   1559  C   GLY B  95     -71.068  83.320-123.601  1.00 38.84           C  
ATOM   1560  O   GLY B  95     -70.193  84.093-123.176  1.00 40.07           O  
ATOM   1561  H   GLY B  95     -68.927  81.372-123.046  1.00 35.85           H  
ATOM   1562  HA2 GLY B  95     -70.105  81.994-124.985  1.00 37.25           H  
ATOM   1563  HA3 GLY B  95     -71.611  81.338-124.327  1.00 37.25           H  
ATOM   1564  N   PHE B  96     -72.341  83.672-123.745  1.00 35.98           N  
ATOM   1565  CA  PHE B  96     -72.813  85.047-123.533  1.00 34.33           C  
ATOM   1566  C   PHE B  96     -73.063  85.287-122.030  1.00 32.26           C  
ATOM   1567  O   PHE B  96     -73.723  84.508-121.356  1.00 31.81           O  
ATOM   1568  CB  PHE B  96     -74.119  85.286-124.310  1.00 34.61           C  
ATOM   1569  CG  PHE B  96     -74.564  86.728-124.317  1.00 34.11           C  
ATOM   1570  CD1 PHE B  96     -73.900  87.658-125.099  1.00 33.06           C  
ATOM   1571  CD2 PHE B  96     -75.623  87.154-123.523  1.00 34.37           C  
ATOM   1572  CE1 PHE B  96     -74.287  88.985-125.088  1.00 33.85           C  
ATOM   1573  CE2 PHE B  96     -76.019  88.477-123.517  1.00 33.09           C  
ATOM   1574  CZ  PHE B  96     -75.346  89.395-124.295  1.00 32.52           C  
ATOM   1575  H   PHE B  96     -73.019  82.973-124.013  1.00 35.98           H  
ATOM   1576  HA  PHE B  96     -72.028  85.722-123.890  1.00 34.33           H  
ATOM   1577  HB2 PHE B  96     -73.993  84.962-125.353  1.00 34.61           H  
ATOM   1578  HB3 PHE B  96     -74.921  84.653-123.907  1.00 34.61           H  
ATOM   1579  HD1 PHE B  96     -73.075  87.345-125.722  1.00 33.06           H  
ATOM   1580  HD2 PHE B  96     -76.144  86.440-122.902  1.00 34.37           H  
ATOM   1581  HE1 PHE B  96     -73.761  89.704-125.698  1.00 33.85           H  
ATOM   1582  HE2 PHE B  96     -76.851  88.791-122.906  1.00 33.09           H  
ATOM   1583  HZ  PHE B  96     -75.645  90.433-124.286  1.00 32.52           H  
ATOM   1584  N   VAL B  97     -72.509  86.390-121.528  1.00 30.31           N  
ATOM   1585  CA  VAL B  97     -72.668  86.813-120.140  1.00 29.62           C  
ATOM   1586  C   VAL B  97     -73.418  88.165-120.164  1.00 29.95           C  
ATOM   1587  O   VAL B  97     -72.987  89.117-120.822  1.00 29.95           O  
ATOM   1588  CB  VAL B  97     -71.310  86.978-119.431  1.00 29.28           C  
ATOM   1589  CG1 VAL B  97     -71.508  87.356-117.963  1.00 27.76           C  
ATOM   1590  CG2 VAL B  97     -70.463  85.706-119.507  1.00 28.21           C  
ATOM   1591  H   VAL B  97     -71.950  86.978-122.130  1.00 30.31           H  
ATOM   1592  HA  VAL B  97     -73.270  86.069-119.604  1.00 29.62           H  
ATOM   1593  HB  VAL B  97     -70.752  87.789-119.908  1.00 29.28           H  
ATOM   1594 HG11 VAL B  97     -72.002  88.326-117.865  1.00 27.76           H  
ATOM   1595 HG12 VAL B  97     -72.110  86.608-117.438  1.00 27.76           H  
ATOM   1596 HG13 VAL B  97     -70.543  87.431-117.456  1.00 27.76           H  
ATOM   1597 HG21 VAL B  97     -70.968  84.877-119.007  1.00 28.21           H  
ATOM   1598 HG22 VAL B  97     -70.258  85.417-120.542  1.00 28.21           H  
ATOM   1599 HG23 VAL B  97     -69.498  85.849-119.013  1.00 28.21           H  
ATOM   1600  N   ILE B  98     -74.523  88.208-119.428  1.00 29.93           N  
ATOM   1601  CA  ILE B  98     -75.413  89.374-119.356  1.00 30.43           C  
ATOM   1602  C   ILE B  98     -74.739  90.403-118.405  1.00 30.42           C  
ATOM   1603  O   ILE B  98     -74.263  90.028-117.342  1.00 29.63           O  
ATOM   1604  CB  ILE B  98     -76.804  88.935-118.810  1.00 30.84           C  
ATOM   1605  CG1 ILE B  98     -77.483  87.944-119.786  1.00 32.60           C  
ATOM   1606  CG2 ILE B  98     -77.731  90.123-118.526  1.00 31.23           C  
ATOM   1607  CD1 ILE B  98     -78.736  87.287-119.224  1.00 33.82           C  
ATOM   1608  H   ILE B  98     -74.758  87.389-118.886  1.00 29.93           H  
ATOM   1609  HA  ILE B  98     -75.505  89.777-120.368  1.00 30.43           H  
ATOM   1610  HB  ILE B  98     -76.646  88.413-117.856  1.00 30.84           H  
ATOM   1611 HG12 ILE B  98     -77.740  88.461-120.718  1.00 32.60           H  
ATOM   1612 HG13 ILE B  98     -76.786  87.142-120.054  1.00 32.60           H  
ATOM   1613 HG21 ILE B  98     -77.276  90.836-117.833  1.00 31.23           H  
ATOM   1614 HG22 ILE B  98     -77.994  90.651-119.447  1.00 31.23           H  
ATOM   1615 HG23 ILE B  98     -78.662  89.794-118.054  1.00 31.23           H  
ATOM   1616 HD11 ILE B  98     -78.531  86.808-118.261  1.00 33.82           H  
ATOM   1617 HD12 ILE B  98     -79.547  88.009-119.089  1.00 33.82           H  
ATOM   1618 HD13 ILE B  98     -79.096  86.517-119.914  1.00 33.82           H  
ATOM   1619  N   PRO B  99     -74.742  91.704-118.774  1.00 32.07           N  
ATOM   1620  CA  PRO B  99     -74.132  92.727-117.920  1.00 32.20           C  
ATOM   1621  C   PRO B  99     -74.993  92.982-116.660  1.00 33.08           C  
ATOM   1622  O   PRO B  99     -76.185  93.290-116.743  1.00 38.20           O  
ATOM   1623  CB  PRO B  99     -74.077  93.979-118.795  1.00 32.03           C  
ATOM   1624  CG  PRO B  99     -75.229  93.789-119.774  1.00 31.31           C  
ATOM   1625  CD  PRO B  99     -75.250  92.288-120.006  1.00 32.60           C  
ATOM   1626  HA  PRO B  99     -73.131  92.402-117.625  1.00 32.20           H  
ATOM   1627  HB2 PRO B  99     -74.164  94.914-118.232  1.00 32.03           H  
ATOM   1628  HB3 PRO B  99     -73.134  94.006-119.350  1.00 32.03           H  
ATOM   1629  HG2 PRO B  99     -75.097  94.355-120.700  1.00 31.31           H  
ATOM   1630  HG3 PRO B  99     -76.170  94.112-119.313  1.00 31.31           H  
ATOM   1631  HD2 PRO B  99     -74.569  92.003-120.812  1.00 32.60           H  
ATOM   1632  HD3 PRO B  99     -76.249  91.920-120.246  1.00 32.60           H  
ATOM   1633  N   ASN B 100     -74.344  92.830-115.504  1.00 32.32           N  
ATOM   1634  CA  ASN B 100     -74.917  92.953-114.157  1.00 31.31           C  
ATOM   1635  C   ASN B 100     -75.535  91.608-113.726  1.00 31.59           C  
ATOM   1636  O   ASN B 100     -76.538  91.543-113.009  1.00 30.63           O  
ATOM   1637  CB  ASN B 100     -75.856  94.131-113.931  1.00 30.97           C  
ATOM   1638  CG  ASN B 100     -75.124  95.420-114.198  1.00 33.49           C  
ATOM   1639  ND2 ASN B 100     -75.425  96.106-115.173  1.00 36.35           N  
ATOM   1640  OD1 ASN B 100     -74.157  95.761-113.347  1.00 33.75           O  
ATOM   1641  H   ASN B 100     -73.367  92.578-115.537  1.00 32.32           H  
ATOM   1642  HA  ASN B 100     -74.052  93.081-113.494  1.00 31.31           H  
ATOM   1643  HB2 ASN B 100     -76.194  94.160-112.888  1.00 30.97           H  
ATOM   1644  HB3 ASN B 100     -76.765  94.062-114.537  1.00 30.97           H  
ATOM   1645 HD21 ASN B 100     -76.165  95.808-115.792  1.00 36.35           H  
ATOM   1646 HD22 ASN B 100     -74.931  96.969-115.356  1.00 36.35           H  
ATOM   1647  N   SER B 101     -74.814  90.549-114.072  1.00 31.13           N  
ATOM   1648  CA  SER B 101     -75.114  89.192-113.643  1.00 31.01           C  
ATOM   1649  C   SER B 101     -74.108  88.753-112.551  1.00 33.30           C  
ATOM   1650  O   SER B 101     -73.023  89.319-112.401  1.00 33.00           O  
ATOM   1651  CB  SER B 101     -75.103  88.205-114.816  1.00 31.38           C  
ATOM   1652  OG  SER B 101     -73.848  88.203-115.503  1.00 30.02           O  
ATOM   1653  H   SER B 101     -73.995  90.678-114.648  1.00 31.13           H  
ATOM   1654  HA  SER B 101     -76.113  89.174-113.191  1.00 31.01           H  
ATOM   1655  HB2 SER B 101     -75.886  88.457-115.538  1.00 31.38           H  
ATOM   1656  HB3 SER B 101     -75.292  87.186-114.466  1.00 31.38           H  
ATOM   1657  HG  SER B 101     -73.892  88.957-116.140  1.00 30.02           H  
ATOM   1658  N   THR B 102     -74.510  87.716-111.817  1.00 34.67           N  
ATOM   1659  CA  THR B 102     -73.651  87.012-110.859  1.00 34.31           C  
ATOM   1660  C   THR B 102     -74.010  85.530-111.002  1.00 36.20           C  
ATOM   1661  O   THR B 102     -75.095  85.077-110.683  1.00 35.85           O  
ATOM   1662  CB  THR B 102     -73.785  87.586-109.444  1.00 34.17           C  
ATOM   1663  OG1 THR B 102     -73.140  88.880-109.399  1.00 33.51           O  
ATOM   1664  CG2 THR B 102     -73.097  86.725-108.394  1.00 33.09           C  
ATOM   1665  H   THR B 102     -75.457  87.385-111.936  1.00 34.67           H  
ATOM   1666  HA  THR B 102     -72.630  87.164-111.201  1.00 34.31           H  
ATOM   1667  HB  THR B 102     -74.836  87.730-109.171  1.00 34.17           H  
ATOM   1668 HG21 THR B 102     -73.581  85.750-108.288  1.00 33.09           H  
ATOM   1669 HG22 THR B 102     -72.044  86.571-108.652  1.00 33.09           H  
ATOM   1670 HG23 THR B 102     -73.111  87.224-107.419  1.00 33.09           H  
ATOM   1671  HG1 THR B 102     -73.516  89.399-110.140  1.00 33.51           H  
ATOM   1672  N   ASN B 103     -73.102  84.827-111.676  1.00 36.97           N  
ATOM   1673  CA  ASN B 103     -73.362  83.563-112.356  1.00 37.11           C  
ATOM   1674  C   ASN B 103     -72.681  82.468-111.529  1.00 38.22           C  
ATOM   1675  O   ASN B 103     -71.490  82.559-111.250  1.00 37.56           O  
ATOM   1676  CB  ASN B 103     -72.745  83.565-113.751  1.00 38.24           C  
ATOM   1677  CG  ASN B 103     -73.318  84.693-114.571  1.00 40.70           C  
ATOM   1678  OD1 ASN B 103     -74.414  84.604-115.112  1.00 40.23           O  
ATOM   1679  ND2 ASN B 103     -72.582  85.807-114.615  1.00 41.21           N  
ATOM   1680  H   ASN B 103     -72.154  85.172-111.729  1.00 36.97           H  
ATOM   1681  HA  ASN B 103     -74.444  83.397-112.414  1.00 37.11           H  
ATOM   1682  HB2 ASN B 103     -72.939  82.619-114.270  1.00 38.24           H  
ATOM   1683  HB3 ASN B 103     -71.660  83.677-113.689  1.00 38.24           H  
ATOM   1684 HD21 ASN B 103     -71.683  85.838-114.155  1.00 41.21           H  
ATOM   1685 HD22 ASN B 103     -72.924  86.619-115.109  1.00 41.21           H  
ATOM   1686  N   THR B 104     -73.472  81.495-111.093  1.00 39.78           N  
ATOM   1687  CA  THR B 104     -72.967  80.322-110.362  1.00 38.61           C  
ATOM   1688  C   THR B 104     -72.706  79.215-111.396  1.00 37.24           C  
ATOM   1689  O   THR B 104     -73.626  78.578-111.880  1.00 39.51           O  
ATOM   1690  CB  THR B 104     -73.976  79.856-109.297  1.00 40.08           C  
ATOM   1691  OG1 THR B 104     -74.265  80.944-108.403  1.00 41.16           O  
ATOM   1692  CG2 THR B 104     -73.427  78.717-108.444  1.00 41.93           C  
ATOM   1693  H   THR B 104     -74.465  81.566-111.265  1.00 39.78           H  
ATOM   1694  HA  THR B 104     -72.034  80.602-109.866  1.00 38.61           H  
ATOM   1695  HB  THR B 104     -74.924  79.549-109.753  1.00 40.08           H  
ATOM   1696 HG21 THR B 104     -73.228  77.821-109.039  1.00 41.93           H  
ATOM   1697 HG22 THR B 104     -72.501  79.017-107.940  1.00 41.93           H  
ATOM   1698 HG23 THR B 104     -74.140  78.456-107.654  1.00 41.93           H  
ATOM   1699  HG1 THR B 104     -74.575  81.689-108.951  1.00 41.16           H  
ATOM   1700  N   TRP B 105     -71.433  79.081-111.764  1.00 37.72           N  
ATOM   1701  CA  TRP B 105     -70.967  78.141-112.780  1.00 35.79           C  
ATOM   1702  C   TRP B 105     -70.391  76.925-112.035  1.00 40.18           C  
ATOM   1703  O   TRP B 105     -69.286  76.954-111.510  1.00 40.46           O  
ATOM   1704  CB  TRP B 105     -69.893  78.792-113.656  1.00 33.80           C  
ATOM   1705  CG  TRP B 105     -69.464  78.035-114.883  1.00 31.57           C  
ATOM   1706  CD1 TRP B 105     -70.050  76.954-115.482  1.00 30.44           C  
ATOM   1707  CD2 TRP B 105     -68.373  78.420-115.726  1.00 29.02           C  
ATOM   1708  NE1 TRP B 105     -69.374  76.642-116.639  1.00 30.42           N  
ATOM   1709  CE2 TRP B 105     -68.338  77.517-116.803  1.00 29.07           C  
ATOM   1710  CE3 TRP B 105     -67.419  79.445-115.674  1.00 29.99           C  
ATOM   1711  CZ2 TRP B 105     -67.376  77.594-117.818  1.00 29.74           C  
ATOM   1712  CZ3 TRP B 105     -66.459  79.534-116.703  1.00 28.08           C  
ATOM   1713  CH2 TRP B 105     -66.450  78.609-117.751  1.00 28.70           C  
ATOM   1714  H   TRP B 105     -70.746  79.649-111.289  1.00 37.72           H  
ATOM   1715  HA  TRP B 105     -71.822  77.834-113.393  1.00 35.79           H  
ATOM   1716  HB2 TRP B 105     -70.276  79.764-113.995  1.00 33.80           H  
ATOM   1717  HB3 TRP B 105     -69.003  79.012-113.057  1.00 33.80           H  
ATOM   1718  HD1 TRP B 105     -70.912  76.424-115.104  1.00 30.44           H  
ATOM   1719  HE1 TRP B 105     -69.608  75.887-117.268  1.00 30.42           H  
ATOM   1720  HE3 TRP B 105     -67.418  80.154-114.859  1.00 29.99           H  
ATOM   1721  HZ2 TRP B 105     -67.362  76.880-118.628  1.00 29.74           H  
ATOM   1722  HZ3 TRP B 105     -65.724  80.325-116.682  1.00 28.08           H  
ATOM   1723  HH2 TRP B 105     -65.700  78.692-118.524  1.00 28.70           H  
ATOM   1724  N   GLN B 106     -71.199  75.871-111.962  1.00 45.72           N  
ATOM   1725  CA  GLN B 106     -70.777  74.577-111.428  1.00 47.36           C  
ATOM   1726  C   GLN B 106     -70.211  73.825-112.655  1.00 45.63           C  
ATOM   1727  O   GLN B 106     -70.822  73.799-113.723  1.00 47.15           O  
ATOM   1728  CB  GLN B 106     -71.921  73.813-110.760  1.00 53.79           C  
ATOM   1729  CG  GLN B 106     -71.409  72.607-109.966  1.00 61.07           C  
ATOM   1730  CD  GLN B 106     -72.547  71.905-109.257  1.00 71.15           C  
ATOM   1731  OE1 GLN B 106     -73.336  71.194-109.888  1.00 75.72           O  
ATOM   1732  NE2 GLN B 106     -72.658  72.108-107.943  1.00 73.97           N  
ATOM   1733  H   GLN B 106     -72.127  75.938-112.357  1.00 45.72           H  
ATOM   1734  HA  GLN B 106     -69.986  74.752-110.698  1.00 47.36           H  
ATOM   1735  HB2 GLN B 106     -72.463  74.485-110.082  1.00 53.79           H  
ATOM   1736  HB3 GLN B 106     -72.651  73.482-111.510  1.00 53.79           H  
ATOM   1737  HG2 GLN B 106     -70.649  72.912-109.242  1.00 61.07           H  
ATOM   1738  HG3 GLN B 106     -70.935  71.876-110.632  1.00 61.07           H  
ATOM   1739 HE21 GLN B 106     -71.991  72.697-107.465  1.00 73.97           H  
ATOM   1740 HE22 GLN B 106     -73.409  71.673-107.426  1.00 73.97           H  
ATOM   1741  N   SER B 107     -69.004  73.306-112.494  1.00 43.15           N  
ATOM   1742  CA  SER B 107     -68.269  72.635-113.559  1.00 42.66           C  
ATOM   1743  C   SER B 107     -67.575  71.380-113.008  1.00 43.17           C  
ATOM   1744  O   SER B 107     -66.928  71.428-111.957  1.00 43.82           O  
ATOM   1745  CB  SER B 107     -67.244  73.591-114.194  1.00 44.18           C  
ATOM   1746  OG  SER B 107     -66.506  74.375-113.235  1.00 43.35           O  
ATOM   1747  H   SER B 107     -68.540  73.413-111.603  1.00 43.15           H  
ATOM   1748  HA  SER B 107     -68.973  72.323-114.340  1.00 42.66           H  
ATOM   1749  HB2 SER B 107     -67.759  74.305-114.844  1.00 44.18           H  
ATOM   1750  HB3 SER B 107     -66.518  73.041-114.798  1.00 44.18           H  
ATOM   1751  HG  SER B 107     -67.164  74.624-112.544  1.00 43.35           H  
ATOM   1752  N   LEU B 108     -67.751  70.269-113.701  1.00 44.33           N  
ATOM   1753  CA  LEU B 108     -67.144  68.984-113.342  1.00 46.99           C  
ATOM   1754  C   LEU B 108     -65.782  68.890-114.068  1.00 48.61           C  
ATOM   1755  O   LEU B 108     -65.667  69.201-115.250  1.00 46.54           O  
ATOM   1756  CB  LEU B 108     -68.055  67.823-113.775  1.00 49.89           C  
ATOM   1757  CG  LEU B 108     -67.670  66.453-113.177  1.00 53.73           C  
ATOM   1758  CD1 LEU B 108     -68.009  66.363-111.687  1.00 54.78           C  
ATOM   1759  CD2 LEU B 108     -68.394  65.333-113.929  1.00 55.89           C  
ATOM   1760  H   LEU B 108     -68.332  70.295-114.526  1.00 44.33           H  
ATOM   1761  HA  LEU B 108     -67.000  68.977-112.261  1.00 46.99           H  
ATOM   1762  HB2 LEU B 108     -69.093  68.052-113.500  1.00 49.89           H  
ATOM   1763  HB3 LEU B 108     -68.041  67.754-114.871  1.00 49.89           H  
ATOM   1764  HG  LEU B 108     -66.594  66.289-113.298  1.00 53.73           H  
ATOM   1765 HD11 LEU B 108     -67.466  67.110-111.104  1.00 54.78           H  
ATOM   1766 HD12 LEU B 108     -69.080  66.514-111.514  1.00 54.78           H  
ATOM   1767 HD13 LEU B 108     -67.739  65.379-111.289  1.00 54.78           H  
ATOM   1768 HD21 LEU B 108     -69.481  65.440-113.853  1.00 55.89           H  
ATOM   1769 HD22 LEU B 108     -68.125  65.341-114.991  1.00 55.89           H  
ATOM   1770 HD23 LEU B 108     -68.119  64.353-113.526  1.00 55.89           H  
ATOM   1771  N   ILE B 109     -64.777  68.419-113.338  1.00 51.26           N  
ATOM   1772  CA  ILE B 109     -63.431  68.152-113.852  1.00 54.37           C  
ATOM   1773  C   ILE B 109     -63.167  66.649-113.612  1.00 55.43           C  
ATOM   1774  O   ILE B 109     -63.311  66.148-112.495  1.00 49.38           O  
ATOM   1775  CB  ILE B 109     -62.383  69.020-113.115  1.00 56.57           C  
ATOM   1776  CG1 ILE B 109     -62.574  70.506-113.484  1.00 57.74           C  
ATOM   1777  CG2 ILE B 109     -60.952  68.560-113.427  1.00 57.29           C  
ATOM   1778  CD1 ILE B 109     -61.780  71.451-112.598  1.00 57.60           C  
ATOM   1779  H   ILE B 109     -64.944  68.215-112.363  1.00 51.26           H  
ATOM   1780  HA  ILE B 109     -63.400  68.358-114.928  1.00 54.37           H  
ATOM   1781  HB  ILE B 109     -62.537  68.910-112.034  1.00 56.57           H  
ATOM   1782 HG12 ILE B 109     -62.294  70.671-114.532  1.00 57.74           H  
ATOM   1783 HG13 ILE B 109     -63.629  70.787-113.393  1.00 57.74           H  
ATOM   1784 HG21 ILE B 109     -60.776  67.534-113.089  1.00 57.29           H  
ATOM   1785 HG22 ILE B 109     -60.754  68.602-114.502  1.00 57.29           H  
ATOM   1786 HG23 ILE B 109     -60.209  69.177-112.914  1.00 57.29           H  
ATOM   1787 HD11 ILE B 109     -62.058  71.331-111.546  1.00 57.60           H  
ATOM   1788 HD12 ILE B 109     -60.703  71.298-112.693  1.00 57.60           H  
ATOM   1789 HD13 ILE B 109     -61.989  72.481-112.890  1.00 57.60           H  
ATOM   1790  N   GLU B 110     -62.750  65.951-114.664  1.00 58.14           N  
ATOM   1791  CA  GLU B 110     -62.632  64.482-114.699  1.00 62.39           C  
ATOM   1792  C   GLU B 110     -61.282  63.988-115.209  1.00 59.36           C  
ATOM   1793  O   GLU B 110     -60.620  62.969-114.961  1.00 58.52           O  
ATOM   1794  CB  GLU B 110     -63.730  63.927-115.632  1.00 67.34           C  
ATOM   1795  CG  GLU B 110     -65.017  63.554-114.893  1.00 71.63           C  
ATOM   1796  CD  GLU B 110     -64.936  62.190-114.249  1.00 75.99           C  
ATOM   1797  OE1 GLU B 110     -66.003  61.575-114.027  1.00 77.25           O  
ATOM   1798  OE2 GLU B 110     -63.813  61.702-114.002  1.00 76.43           O1-
ATOM   1799  H   GLU B 110     -62.502  66.432-115.504  1.00 58.14           H  
ATOM   1800  HA  GLU B 110     -62.734  64.095-113.680  1.00 62.39           H  
ATOM   1801  HB2 GLU B 110     -63.975  64.675-116.398  1.00 67.34           H  
ATOM   1802  HB3 GLU B 110     -63.365  63.049-116.181  1.00 67.34           H  
ATOM   1803  HG2 GLU B 110     -65.842  63.533-115.616  1.00 71.63           H  
ATOM   1804  HG3 GLU B 110     -65.267  64.300-114.132  1.00 71.63           H  
ATOM   1805  N   ALA B 111     -60.580  64.601-116.325  1.00  0.00           N  
ATOM   1806  CA  ALA B 111     -59.857  63.796-117.342  1.00  0.00           C  
ATOM   1807  CB  ALA B 111     -59.681  64.609-118.617  1.00  0.00           C  
ATOM   1808  C   ALA B 111     -58.511  63.251-116.819  1.00  0.00           C  
ATOM   1809  O   ALA B 111     -58.269  62.043-116.744  1.00  0.00           O  
ATOM   1810  H   ALA B 111     -60.524  65.601-116.404  1.00  0.00           H  
ATOM   1811  HA  ALA B 111     -60.485  62.923-117.562  1.00  0.00           H  
ATOM   1812  HB1 ALA B 111     -60.653  64.807-119.082  1.00  0.00           H  
ATOM   1813  HB2 ALA B 111     -59.217  65.580-118.421  1.00  0.00           H  
ATOM   1814  HB3 ALA B 111     -59.054  64.082-119.338  1.00  0.00           H  
ATOM   1815  N   ALA B 112     -57.592  64.187-116.435  1.00  0.00           N  
ATOM   1816  CA  ALA B 112     -56.589  63.918-115.420  1.00  0.00           C  
ATOM   1817  CB  ALA B 112     -57.160  64.226-114.046  1.00  0.00           C  
ATOM   1818  C   ALA B 112     -55.739  62.626-115.569  1.00  0.00           C  
ATOM   1819  O   ALA B 112     -54.802  62.596-116.382  1.00  0.00           O  
ATOM   1820  H   ALA B 112     -57.606  65.147-116.806  1.00  0.00           H  
ATOM   1821  HA  ALA B 112     -55.832  64.694-115.589  1.00  0.00           H  
ATOM   1822  HB1 ALA B 112     -57.379  65.296-113.973  1.00  0.00           H  
ATOM   1823  HB2 ALA B 112     -58.108  63.714-113.862  1.00  0.00           H  
ATOM   1824  HB3 ALA B 112     -56.461  63.968-113.248  1.00  0.00           H  
ATOM   1825  N   PRO B 113     -56.040  61.478-114.857  1.00  0.00           N  
ATOM   1826  CD  PRO B 113     -57.169  61.221-113.971  1.00  0.00           C  
ATOM   1827  CG  PRO B 113     -57.107  59.732-113.673  1.00  0.00           C  
ATOM   1828  CB  PRO B 113     -55.611  59.452-113.727  1.00  0.00           C  
ATOM   1829  CA  PRO B 113     -55.157  60.306-114.913  1.00  0.00           C  
ATOM   1830  C   PRO B 113     -55.222  59.467-116.210  1.00  0.00           C  
ATOM   1831  O   PRO B 113     -54.651  58.379-116.301  1.00  0.00           O  
ATOM   1832  HA  PRO B 113     -54.120  60.638-114.798  1.00  0.00           H  
ATOM   1833  HB2 PRO B 113     -55.396  58.385-113.827  1.00  0.00           H  
ATOM   1834  HB3 PRO B 113     -55.139  59.815-112.805  1.00  0.00           H  
ATOM   1835  HG2 PRO B 113     -57.554  59.477-112.708  1.00  0.00           H  
ATOM   1836  HG3 PRO B 113     -57.626  59.165-114.455  1.00  0.00           H  
ATOM   1837  HD2 PRO B 113     -57.004  61.780-113.044  1.00  0.00           H  
ATOM   1838  HD3 PRO B 113     -58.121  61.520-114.407  1.00  0.00           H  
ATOM   1839  N   GLU B 114     -55.933  60.008-117.253  1.00  0.00           N  
ATOM   1840  CA  GLU B 114     -55.793  59.498-118.614  1.00  0.00           C  
ATOM   1841  C   GLU B 114     -54.441  59.924-119.248  1.00  0.00           C  
ATOM   1842  O   GLU B 114     -54.017  59.406-120.280  1.00  0.00           O  
ATOM   1843  CB  GLU B 114     -56.983  59.885-119.502  1.00  0.00           C  
ATOM   1844  CG  GLU B 114     -57.020  61.352-119.931  1.00  0.00           C  
ATOM   1845  CD  GLU B 114     -58.240  61.724-120.746  1.00  0.00           C  
ATOM   1846  OE1 GLU B 114     -58.216  62.700-121.496  1.00  0.00           O  
ATOM   1847  OE2 GLU B 114     -59.347  60.941-120.592  1.00  0.00           O1-
ATOM   1848  H   GLU B 114     -56.609  60.732-117.057  1.00  0.00           H  
ATOM   1849  HA  GLU B 114     -55.762  58.403-118.542  1.00  0.00           H  
ATOM   1850  HB2 GLU B 114     -57.910  59.626-118.975  1.00  0.00           H  
ATOM   1851  HB3 GLU B 114     -56.960  59.268-120.410  1.00  0.00           H  
ATOM   1852  HG2 GLU B 114     -56.138  61.583-120.540  1.00  0.00           H  
ATOM   1853  HG3 GLU B 114     -56.988  62.011-119.058  1.00  0.00           H  
ATOM   1854  N   SER B 115     -53.849  61.020-118.666  1.00  0.00           N  
ATOM   1855  CA  SER B 115     -52.607  61.593-119.176  1.00  0.00           C  
ATOM   1856  C   SER B 115     -51.338  60.833-118.742  1.00  0.00           C  
ATOM   1857  O   SER B 115     -50.314  60.814-119.427  1.00  0.00           O  
ATOM   1858  CB  SER B 115     -52.458  63.068-118.766  1.00  0.00           C  
ATOM   1859  OG  SER B 115     -52.459  63.244-117.342  1.00  0.00           O  
ATOM   1860  H   SER B 115     -54.345  61.458-117.903  1.00  0.00           H  
ATOM   1861  HA  SER B 115     -52.644  61.535-120.271  1.00  0.00           H  
ATOM   1862  HB2 SER B 115     -51.515  63.477-119.141  1.00  0.00           H  
ATOM   1863  HB3 SER B 115     -53.280  63.666-119.175  1.00  0.00           H  
ATOM   1864  HG  SER B 115     -53.399  63.149-117.060  1.00  0.00           H  
ATOM   1865  N   GLN B 116     -51.326  60.357-117.445  1.00  0.00           N  
ATOM   1866  CA  GLN B 116     -50.153  59.793-116.768  1.00  0.00           C  
ATOM   1867  C   GLN B 116     -50.617  59.355-115.335  1.00  0.00           C  
ATOM   1868  O   GLN B 116     -51.788  59.497-114.994  1.00  0.00           O  
ATOM   1869  CB  GLN B 116     -48.925  60.739-116.790  1.00  0.00           C  
ATOM   1870  CG  GLN B 116     -49.176  62.192-116.381  1.00  0.00           C  
ATOM   1871  CD  GLN B 116     -49.747  62.275-114.991  1.00  0.00           C  
ATOM   1872  OE1 GLN B 116     -49.085  61.997-113.991  1.00  0.00           O  
ATOM   1873  NE2 GLN B 116     -51.052  62.554-114.921  1.00  0.00           N  
ATOM   1874  H   GLN B 116     -52.181  60.381-116.908  1.00  0.00           H  
ATOM   1875  HA  GLN B 116     -49.892  58.871-117.302  1.00  0.00           H  
ATOM   1876  HB2 GLN B 116     -48.113  60.342-116.173  1.00  0.00           H  
ATOM   1877  HB3 GLN B 116     -48.508  60.755-117.805  1.00  0.00           H  
ATOM   1878  HG2 GLN B 116     -48.229  62.745-116.386  1.00  0.00           H  
ATOM   1879  HG3 GLN B 116     -49.828  62.694-117.101  1.00  0.00           H  
ATOM   1880 HE21 GLN B 116     -51.565  62.784-115.760  1.00  0.00           H  
ATOM   1881 HE22 GLN B 116     -51.525  62.529-114.029  1.00  0.00           H  
ATOM   1882  N   MET B 117     -49.609  58.874-114.474  1.00 47.50           N  
ATOM   1883  CA  MET B 117     -49.774  58.420-113.108  1.00 50.77           C  
ATOM   1884  C   MET B 117     -48.379  58.436-112.441  1.00 47.89           C  
ATOM   1885  O   MET B 117     -47.457  57.731-112.879  1.00 46.75           O  
ATOM   1886  CB  MET B 117     -50.378  57.013-113.077  1.00 54.15           C  
ATOM   1887  CG  MET B 117     -50.661  56.467-111.678  1.00 60.63           C  
ATOM   1888  SD  MET B 117     -51.751  57.489-110.630  1.00 71.59           S  
ATOM   1889  CE  MET B 117     -53.203  57.598-111.706  1.00 73.96           C  
ATOM   1890  H   MET B 117     -48.756  59.020-114.975  1.00 47.50           H  
ATOM   1891  HA  MET B 117     -50.440  59.141-112.621  1.00 50.77           H  
ATOM   1892  HB2 MET B 117     -49.695  56.313-113.579  1.00 54.15           H  
ATOM   1893  HB3 MET B 117     -51.298  56.988-113.673  1.00 54.15           H  
ATOM   1894  HG2 MET B 117     -49.720  56.336-111.132  1.00 60.63           H  
ATOM   1895  HG3 MET B 117     -51.112  55.471-111.760  1.00 60.63           H  
ATOM   1896  HE1 MET B 117     -52.991  58.232-112.571  1.00 73.96           H  
ATOM   1897  HE2 MET B 117     -53.514  56.605-112.038  1.00 73.96           H  
ATOM   1898  HE3 MET B 117     -54.025  58.050-111.146  1.00 73.96           H  
ATOM   1899  N   MET B 118     -48.235  59.281-111.419  1.00 44.06           N  
ATOM   1900  CA  MET B 118     -47.014  59.476-110.626  1.00 39.17           C  
ATOM   1901  C   MET B 118     -47.467  59.830-109.188  1.00 36.17           C  
ATOM   1902  O   MET B 118     -48.543  60.415-109.042  1.00 35.25           O  
ATOM   1903  CB  MET B 118     -46.174  60.645-111.164  1.00 40.44           C  
ATOM   1904  CG  MET B 118     -45.408  60.275-112.430  1.00 40.70           C  
ATOM   1905  SD  MET B 118     -44.474  61.705-113.080  1.00 43.28           S  
ATOM   1906  CE  MET B 118     -45.836  62.545-113.934  1.00 41.58           C  
ATOM   1907  H   MET B 118     -49.026  59.846-111.145  1.00 44.06           H  
ATOM   1908  HA  MET B 118     -46.450  58.541-110.637  1.00 39.17           H  
ATOM   1909  HB2 MET B 118     -45.456  60.962-110.397  1.00 40.44           H  
ATOM   1910  HB3 MET B 118     -46.833  61.504-111.347  1.00 40.44           H  
ATOM   1911  HG2 MET B 118     -46.067  59.907-113.220  1.00 40.70           H  
ATOM   1912  HG3 MET B 118     -44.686  59.482-112.207  1.00 40.70           H  
ATOM   1913  HE1 MET B 118     -46.322  61.861-114.634  1.00 41.58           H  
ATOM   1914  HE2 MET B 118     -46.565  62.926-113.218  1.00 41.58           H  
ATOM   1915  HE3 MET B 118     -45.441  63.386-114.506  1.00 41.58           H  
ATOM   1916  N   PRO B 119     -46.676  59.536-108.147  1.00 32.27           N  
ATOM   1917  CA  PRO B 119     -47.085  59.895-106.776  1.00 29.16           C  
ATOM   1918  C   PRO B 119     -47.101  61.423-106.491  1.00 27.36           C  
ATOM   1919  O   PRO B 119     -46.378  62.188-107.127  1.00 28.05           O  
ATOM   1920  CB  PRO B 119     -46.024  59.247-105.874  1.00 29.62           C  
ATOM   1921  CG  PRO B 119     -45.371  58.192-106.756  1.00 30.79           C  
ATOM   1922  CD  PRO B 119     -45.421  58.813-108.142  1.00 31.13           C  
ATOM   1923  HA  PRO B 119     -48.083  59.478-106.620  1.00 29.16           H  
ATOM   1924  HB2 PRO B 119     -45.269  59.977-105.558  1.00 29.62           H  
ATOM   1925  HB3 PRO B 119     -46.457  58.815-104.967  1.00 29.62           H  
ATOM   1926  HG2 PRO B 119     -45.971  57.275-106.735  1.00 30.79           H  
ATOM   1927  HG3 PRO B 119     -44.354  57.944-106.441  1.00 30.79           H  
ATOM   1928  HD2 PRO B 119     -45.367  58.058-108.928  1.00 31.13           H  
ATOM   1929  HD3 PRO B 119     -44.616  59.539-108.286  1.00 31.13           H  
ATOM   1930  N   ALA B 120     -47.868  61.793-105.479  1.00 26.76           N  
ATOM   1931  CA  ALA B 120     -48.052  63.208-105.128  1.00 25.83           C  
ATOM   1932  C   ALA B 120     -46.731  63.965-104.873  1.00 26.52           C  
ATOM   1933  O   ALA B 120     -46.626  65.169-105.152  1.00 30.16           O  
ATOM   1934  CB  ALA B 120     -48.882  63.392-103.864  1.00 25.70           C  
ATOM   1935  H   ALA B 120     -48.423  61.085-105.020  1.00 26.76           H  
ATOM   1936  HA  ALA B 120     -48.549  63.684-105.983  1.00 25.83           H  
ATOM   1937  HB1 ALA B 120     -49.864  62.938-103.960  1.00 25.70           H  
ATOM   1938  HB2 ALA B 120     -48.390  62.945-102.995  1.00 25.70           H  
ATOM   1939  HB3 ALA B 120     -49.029  64.455-103.644  1.00 25.70           H  
ATOM   1940  N   SER B 121     -45.756  63.245-104.313  1.00 25.30           N  
ATOM   1941  CA  SER B 121     -44.509  63.848-103.856  1.00 23.11           C  
ATOM   1942  C   SER B 121     -43.580  64.227-105.027  1.00 22.60           C  
ATOM   1943  O   SER B 121     -42.565  64.865-104.831  1.00 22.47           O  
ATOM   1944  CB  SER B 121     -43.768  62.932-102.878  1.00 22.65           C  
ATOM   1945  OG  SER B 121     -43.637  61.604-103.397  1.00 25.00           O  
ATOM   1946  H   SER B 121     -45.867  62.242-104.262  1.00 25.30           H  
ATOM   1947  HA  SER B 121     -44.758  64.790-103.351  1.00 23.11           H  
ATOM   1948  HB2 SER B 121     -44.343  62.847-101.949  1.00 22.65           H  
ATOM   1949  HB3 SER B 121     -42.772  63.309-102.623  1.00 22.65           H  
ATOM   1950  HG  SER B 121     -42.894  61.617-104.030  1.00 25.00           H  
ATOM   1951  N   VAL B 122     -43.939  63.804-106.226  1.00 22.71           N  
ATOM   1952  CA  VAL B 122     -43.231  64.162-107.456  1.00 22.47           C  
ATOM   1953  C   VAL B 122     -43.854  65.463-108.038  1.00 23.85           C  
ATOM   1954  O   VAL B 122     -43.190  66.200-108.795  1.00 23.10           O  
ATOM   1955  CB  VAL B 122     -43.268  62.990-108.463  1.00 21.72           C  
ATOM   1956  CG1 VAL B 122     -42.523  63.320-109.758  1.00 22.57           C  
ATOM   1957  CG2 VAL B 122     -42.649  61.725-107.852  1.00 22.10           C  
ATOM   1958  H   VAL B 122     -44.761  63.222-106.311  1.00 22.71           H  
ATOM   1959  HA  VAL B 122     -42.190  64.402-107.201  1.00 22.47           H  
ATOM   1960  HB  VAL B 122     -44.309  62.767-108.726  1.00 21.72           H  
ATOM   1961 HG11 VAL B 122     -43.047  64.100-110.313  1.00 22.57           H  
ATOM   1962 HG12 VAL B 122     -41.502  63.662-109.558  1.00 22.57           H  
ATOM   1963 HG13 VAL B 122     -42.465  62.445-110.412  1.00 22.57           H  
ATOM   1964 HG21 VAL B 122     -41.621  61.907-107.522  1.00 22.10           H  
ATOM   1965 HG22 VAL B 122     -43.226  61.373-106.991  1.00 22.10           H  
ATOM   1966 HG23 VAL B 122     -42.627  60.910-108.584  1.00 22.10           H  
ATOM   1967  N   LEU B 123     -45.142  65.664-107.781  1.00 24.14           N  
ATOM   1968  CA  LEU B 123     -45.953  66.722-108.384  1.00 25.43           C  
ATOM   1969  C   LEU B 123     -45.971  68.020-107.545  1.00 24.98           C  
ATOM   1970  O   LEU B 123     -46.147  69.117-108.082  1.00 25.80           O  
ATOM   1971  CB  LEU B 123     -47.415  66.274-108.542  1.00 25.39           C  
ATOM   1972  CG  LEU B 123     -47.657  65.048-109.439  1.00 25.86           C  
ATOM   1973  CD1 LEU B 123     -49.162  64.875-109.646  1.00 25.40           C  
ATOM   1974  CD2 LEU B 123     -46.972  65.148-110.798  1.00 25.66           C  
ATOM   1975  H   LEU B 123     -45.614  65.071-107.114  1.00 24.14           H  
ATOM   1976  HA  LEU B 123     -45.521  66.989-109.353  1.00 25.43           H  
ATOM   1977  HB2 LEU B 123     -47.842  66.063-107.552  1.00 25.39           H  
ATOM   1978  HB3 LEU B 123     -47.994  67.119-108.932  1.00 25.39           H  
ATOM   1979  HG  LEU B 123     -47.278  64.152-108.933  1.00 25.86           H  
ATOM   1980 HD11 LEU B 123     -49.666  64.673-108.695  1.00 25.40           H  
ATOM   1981 HD12 LEU B 123     -49.609  65.775-110.084  1.00 25.40           H  
ATOM   1982 HD13 LEU B 123     -49.364  64.044-110.327  1.00 25.40           H  
ATOM   1983 HD21 LEU B 123     -47.231  66.083-111.305  1.00 25.66           H  
ATOM   1984 HD22 LEU B 123     -45.886  65.091-110.691  1.00 25.66           H  
ATOM   1985 HD23 LEU B 123     -47.272  64.319-111.446  1.00 25.66           H  
ATOM   1986  N   THR B 124     -45.899  67.879-106.235  1.00 23.69           N  
ATOM   1987  CA  THR B 124     -46.276  68.968-105.332  1.00 23.99           C  
ATOM   1988  C   THR B 124     -45.288  70.146-105.495  1.00 23.45           C  
ATOM   1989  O   THR B 124     -44.059  69.970-105.487  1.00 24.24           O  
ATOM   1990  CB  THR B 124     -46.435  68.504-103.868  1.00 23.82           C  
ATOM   1991  OG1 THR B 124     -47.282  69.413-103.148  1.00 24.37           O  
ATOM   1992  CG2 THR B 124     -45.129  68.318-103.107  1.00 23.16           C  
ATOM   1993  H   THR B 124     -45.561  67.016-105.834  1.00 23.69           H  
ATOM   1994  HA  THR B 124     -47.254  69.321-105.681  1.00 23.99           H  
ATOM   1995  HB  THR B 124     -46.968  67.546-103.872  1.00 23.82           H  
ATOM   1996 HG21 THR B 124     -44.440  67.660-103.643  1.00 23.16           H  
ATOM   1997 HG22 THR B 124     -44.638  69.278-102.914  1.00 23.16           H  
ATOM   1998 HG23 THR B 124     -45.328  67.877-102.123  1.00 23.16           H  
ATOM   1999  HG1 THR B 124     -47.413  69.025-102.255  1.00 24.37           H  
ATOM   2000  N   GLY B 125     -45.857  71.324-105.723  1.00 23.57           N  
ATOM   2001  CA  GLY B 125     -45.117  72.540-105.981  1.00 23.42           C  
ATOM   2002  C   GLY B 125     -44.715  72.730-107.456  1.00 23.92           C  
ATOM   2003  O   GLY B 125     -44.191  73.784-107.843  1.00 23.02           O  
ATOM   2004  H   GLY B 125     -46.865  71.385-105.702  1.00 23.57           H  
ATOM   2005  HA2 GLY B 125     -45.754  73.366-105.666  1.00 23.42           H  
ATOM   2006  HA3 GLY B 125     -44.200  72.540-105.383  1.00 23.42           H  
ATOM   2007  N   ASN B 126     -44.851  71.662-108.236  1.00 23.91           N  
ATOM   2008  CA  ASN B 126     -44.277  71.519-109.575  1.00 24.89           C  
ATOM   2009  C   ASN B 126     -45.325  71.475-110.715  1.00 25.71           C  
ATOM   2010  O   ASN B 126     -44.973  71.347-111.886  1.00 25.72           O  
ATOM   2011  CB  ASN B 126     -43.422  70.253-109.634  1.00 24.81           C  
ATOM   2012  CG  ASN B 126     -42.051  70.482-109.048  1.00 25.64           C  
ATOM   2013  OD1 ASN B 126     -41.077  70.661-109.780  1.00 26.63           O  
ATOM   2014  ND2 ASN B 126     -41.962  70.448-107.722  1.00 26.59           N  
ATOM   2015  H   ASN B 126     -45.360  70.864-107.883  1.00 23.91           H  
ATOM   2016  HA  ASN B 126     -43.656  72.400-109.781  1.00 24.89           H  
ATOM   2017  HB2 ASN B 126     -43.275  69.924-110.668  1.00 24.81           H  
ATOM   2018  HB3 ASN B 126     -43.890  69.411-109.115  1.00 24.81           H  
ATOM   2019 HD21 ASN B 126     -42.790  70.297-107.164  1.00 26.59           H  
ATOM   2020 HD22 ASN B 126     -41.066  70.572-107.273  1.00 26.59           H  
ATOM   2021  N   VAL B 127     -46.599  71.562-110.332  1.00 26.29           N  
ATOM   2022  CA  VAL B 127     -47.748  71.595-111.245  1.00 26.95           C  
ATOM   2023  C   VAL B 127     -48.189  73.073-111.340  1.00 26.74           C  
ATOM   2024  O   VAL B 127     -48.361  73.765-110.364  1.00 25.00           O  
ATOM   2025  CB  VAL B 127     -48.895  70.687-110.752  1.00 28.78           C  
ATOM   2026  CG1 VAL B 127     -50.202  70.922-111.518  1.00 29.79           C  
ATOM   2027  CG2 VAL B 127     -48.501  69.214-110.897  1.00 29.30           C  
ATOM   2028  H   VAL B 127     -46.802  71.644-109.346  1.00 26.29           H  
ATOM   2029  HA  VAL B 127     -47.408  71.253-112.226  1.00 26.95           H  
ATOM   2030  HB  VAL B 127     -49.086  70.888-109.690  1.00 28.78           H  
ATOM   2031 HG11 VAL B 127     -50.593  71.928-111.338  1.00 29.79           H  
ATOM   2032 HG12 VAL B 127     -50.060  70.798-112.597  1.00 29.79           H  
ATOM   2033 HG13 VAL B 127     -50.973  70.214-111.197  1.00 29.79           H  
ATOM   2034 HG21 VAL B 127     -48.345  68.947-111.948  1.00 29.30           H  
ATOM   2035 HG22 VAL B 127     -47.576  68.995-110.357  1.00 29.30           H  
ATOM   2036 HG23 VAL B 127     -49.285  68.562-110.499  1.00 29.30           H  
ATOM   2037  N   ILE B 128     -48.282  73.549-112.575  1.00 28.98           N  
ATOM   2038  CA  ILE B 128     -48.759  74.887-112.924  1.00 29.12           C  
ATOM   2039  C   ILE B 128     -50.044  74.674-113.755  1.00 28.58           C  
ATOM   2040  O   ILE B 128     -50.056  73.920-114.734  1.00 27.94           O  
ATOM   2041  CB  ILE B 128     -47.736  75.675-113.786  1.00 28.86           C  
ATOM   2042  CG1 ILE B 128     -46.299  75.675-113.223  1.00 29.73           C  
ATOM   2043  CG2 ILE B 128     -48.222  77.111-114.039  1.00 28.98           C  
ATOM   2044  CD1 ILE B 128     -46.140  76.373-111.884  1.00 31.81           C  
ATOM   2045  H   ILE B 128     -48.001  72.962-113.347  1.00 28.98           H  
ATOM   2046  HA  ILE B 128     -48.987  75.440-112.010  1.00 29.12           H  
ATOM   2047  HB  ILE B 128     -47.670  75.191-114.768  1.00 28.86           H  
ATOM   2048 HG12 ILE B 128     -45.938  74.644-113.132  1.00 29.73           H  
ATOM   2049 HG13 ILE B 128     -45.634  76.162-113.947  1.00 29.73           H  
ATOM   2050 HG21 ILE B 128     -49.129  77.118-114.652  1.00 28.98           H  
ATOM   2051 HG22 ILE B 128     -48.449  77.633-113.103  1.00 28.98           H  
ATOM   2052 HG23 ILE B 128     -47.465  77.691-114.578  1.00 28.98           H  
ATOM   2053 HD11 ILE B 128     -46.373  77.440-111.953  1.00 31.81           H  
ATOM   2054 HD12 ILE B 128     -46.791  75.924-111.133  1.00 31.81           H  
ATOM   2055 HD13 ILE B 128     -45.107  76.283-111.533  1.00 31.81           H  
ATOM   2056  N   ILE B 129     -51.116  75.339-113.328  1.00 27.55           N  
ATOM   2057  CA  ILE B 129     -52.340  75.451-114.109  1.00 27.36           C  
ATOM   2058  C   ILE B 129     -52.281  76.866-114.715  1.00 28.22           C  
ATOM   2059  O   ILE B 129     -52.213  77.854-113.970  1.00 28.31           O  
ATOM   2060  CB  ILE B 129     -53.625  75.317-113.255  1.00 27.12           C  
ATOM   2061  CG1 ILE B 129     -53.556  74.217-112.177  1.00 26.49           C  
ATOM   2062  CG2 ILE B 129     -54.841  75.123-114.173  1.00 28.12           C  
ATOM   2063  CD1 ILE B 129     -53.397  72.809-112.718  1.00 27.28           C  
ATOM   2064  H   ILE B 129     -51.091  75.792-112.426  1.00 27.55           H  
ATOM   2065  HA  ILE B 129     -52.332  74.698-114.901  1.00 27.36           H  
ATOM   2066  HB  ILE B 129     -53.790  76.256-112.713  1.00 27.12           H  
ATOM   2067 HG12 ILE B 129     -52.731  74.430-111.489  1.00 26.49           H  
ATOM   2068 HG13 ILE B 129     -54.467  74.258-111.566  1.00 26.49           H  
ATOM   2069 HG21 ILE B 129     -55.013  76.015-114.785  1.00 28.12           H  
ATOM   2070 HG22 ILE B 129     -54.704  74.276-114.852  1.00 28.12           H  
ATOM   2071 HG23 ILE B 129     -55.747  74.943-113.589  1.00 28.12           H  
ATOM   2072 HD11 ILE B 129     -54.311  72.483-113.220  1.00 27.28           H  
ATOM   2073 HD12 ILE B 129     -52.562  72.740-113.418  1.00 27.28           H  
ATOM   2074 HD13 ILE B 129     -53.208  72.104-111.905  1.00 27.28           H  
ATOM   2075  N   GLU B 130     -52.288  76.931-116.045  1.00 29.59           N  
ATOM   2076  CA  GLU B 130     -52.405  78.186-116.775  1.00 33.44           C  
ATOM   2077  C   GLU B 130     -53.882  78.258-117.188  1.00 33.88           C  
ATOM   2078  O   GLU B 130     -54.459  77.283-117.676  1.00 35.67           O  
ATOM   2079  CB  GLU B 130     -51.523  78.210-118.024  1.00 35.90           C  
ATOM   2080  CG  GLU B 130     -51.417  79.585-118.678  1.00 40.17           C  
ATOM   2081  CD  GLU B 130     -50.885  79.596-120.093  1.00 45.47           C  
ATOM   2082  OE1 GLU B 130     -50.489  78.526-120.641  1.00 48.81           O  
ATOM   2083  OE2 GLU B 130     -50.906  80.686-120.697  1.00 45.37           O1-
ATOM   2084  H   GLU B 130     -52.261  76.068-116.570  1.00 29.59           H  
ATOM   2085  HA  GLU B 130     -52.147  79.015-116.113  1.00 33.44           H  
ATOM   2086  HB2 GLU B 130     -50.514  77.874-117.757  1.00 35.90           H  
ATOM   2087  HB3 GLU B 130     -51.928  77.498-118.749  1.00 35.90           H  
ATOM   2088  HG2 GLU B 130     -50.781  80.233-118.065  1.00 40.17           H  
ATOM   2089  HG3 GLU B 130     -52.404  80.060-118.723  1.00 40.17           H  
ATOM   2090  N   THR B 131     -54.447  79.461-117.080  1.00 32.14           N  
ATOM   2091  CA  THR B 131     -55.806  79.747-117.520  1.00 29.75           C  
ATOM   2092  C   THR B 131     -55.759  81.043-118.328  1.00 30.26           C  
ATOM   2093  O   THR B 131     -55.384  82.108-117.837  1.00 31.69           O  
ATOM   2094  CB  THR B 131     -56.781  79.815-116.339  1.00 30.01           C  
ATOM   2095  OG1 THR B 131     -56.962  78.482-115.811  1.00 28.90           O  
ATOM   2096  CG2 THR B 131     -58.157  80.323-116.744  1.00 32.09           C  
ATOM   2097  H   THR B 131     -53.884  80.227-116.738  1.00 32.14           H  
ATOM   2098  HA  THR B 131     -56.122  78.928-118.169  1.00 29.75           H  
ATOM   2099  HB  THR B 131     -56.380  80.435-115.531  1.00 30.01           H  
ATOM   2100 HG21 THR B 131     -58.123  81.377-117.029  1.00 32.09           H  
ATOM   2101 HG22 THR B 131     -58.554  79.756-117.591  1.00 32.09           H  
ATOM   2102 HG23 THR B 131     -58.875  80.210-115.927  1.00 32.09           H  
ATOM   2103  HG1 THR B 131     -56.058  78.117-115.733  1.00 28.90           H  
ATOM   2104  N   LYS B 132     -56.116  80.917-119.601  1.00 30.52           N  
ATOM   2105  CA  LYS B 132     -56.238  82.031-120.510  1.00 30.89           C  
ATOM   2106  C   LYS B 132     -57.737  82.350-120.599  1.00 31.36           C  
ATOM   2107  O   LYS B 132     -58.578  81.483-120.871  1.00 27.14           O  
ATOM   2108  CB  LYS B 132     -55.702  81.728-121.901  1.00 31.96           C  
ATOM   2109  CG  LYS B 132     -54.206  81.415-121.923  1.00 32.26           C  
ATOM   2110  CD  LYS B 132     -53.646  81.602-123.336  1.00 34.92           C  
ATOM   2111  CE  LYS B 132     -52.141  81.430-123.460  1.00 37.65           C  
ATOM   2112  NZ  LYS B 132     -51.435  82.255-122.476  1.00 39.38           N1+
ATOM   2113  H   LYS B 132     -56.358  79.999-119.945  1.00 30.52           H  
ATOM   2114  HA  LYS B 132     -55.706  82.891-120.099  1.00 30.89           H  
ATOM   2115  HB2 LYS B 132     -56.241  80.887-122.336  1.00 31.96           H  
ATOM   2116  HB3 LYS B 132     -55.911  82.595-122.537  1.00 31.96           H  
ATOM   2117  HG2 LYS B 132     -53.694  82.073-121.215  1.00 32.26           H  
ATOM   2118  HG3 LYS B 132     -54.031  80.387-121.585  1.00 32.26           H  
ATOM   2119  HD2 LYS B 132     -53.900  82.606-123.694  1.00 34.92           H  
ATOM   2120  HD3 LYS B 132     -54.138  80.899-124.019  1.00 34.92           H  
ATOM   2121  HE2 LYS B 132     -51.802  81.752-124.449  1.00 37.65           H  
ATOM   2122  HE3 LYS B 132     -51.834  80.391-123.305  1.00 37.65           H  
ATOM   2123  HZ1 LYS B 132     -51.914  83.103-122.131  1.00 39.38           H  
ATOM   2124  HZ2 LYS B 132     -51.296  81.650-121.615  1.00 39.38           H  
ATOM   2125  HZ3 LYS B 132     -50.468  82.469-122.721  1.00 39.38           H  
ATOM   2126  N   PHE B 133     -58.053  83.620-120.337  1.00 32.44           N  
ATOM   2127  CA  PHE B 133     -59.408  84.149-120.446  1.00 33.36           C  
ATOM   2128  C   PHE B 133     -59.482  84.718-121.871  1.00 32.22           C  
ATOM   2129  O   PHE B 133     -58.664  85.568-122.241  1.00 31.70           O  
ATOM   2130  CB  PHE B 133     -59.678  85.330-119.495  1.00 35.59           C  
ATOM   2131  CG  PHE B 133     -59.998  85.001-118.057  1.00 40.97           C  
ATOM   2132  CD1 PHE B 133     -59.173  84.186-117.281  1.00 44.30           C  
ATOM   2133  CD2 PHE B 133     -61.137  85.543-117.470  1.00 43.31           C  
ATOM   2134  CE1 PHE B 133     -59.481  83.927-115.958  1.00 44.55           C  
ATOM   2135  CE2 PHE B 133     -61.451  85.278-116.146  1.00 43.90           C  
ATOM   2136  CZ  PHE B 133     -60.623  84.468-115.394  1.00 44.75           C  
ATOM   2137  H   PHE B 133     -57.314  84.261-120.086  1.00 32.44           H  
ATOM   2138  HA  PHE B 133     -60.141  83.348-120.309  1.00 33.36           H  
ATOM   2139  HB2 PHE B 133     -58.828  86.023-119.497  1.00 35.59           H  
ATOM   2140  HB3 PHE B 133     -60.525  85.899-119.903  1.00 35.59           H  
ATOM   2141  HD1 PHE B 133     -58.285  83.754-117.718  1.00 44.30           H  
ATOM   2142  HD2 PHE B 133     -61.786  86.179-118.054  1.00 43.31           H  
ATOM   2143  HE1 PHE B 133     -58.831  83.301-115.365  1.00 44.55           H  
ATOM   2144  HE2 PHE B 133     -62.339  85.703-115.703  1.00 43.90           H  
ATOM   2145  HZ  PHE B 133     -60.866  84.256-114.364  1.00 44.75           H  
ATOM   2146  N   PHE B 134     -60.478  84.260-122.635  1.00 30.59           N  
ATOM   2147  CA  PHE B 134     -60.799  84.803-123.951  1.00 30.57           C  
ATOM   2148  C   PHE B 134     -62.271  85.283-123.925  1.00 31.17           C  
ATOM   2149  O   PHE B 134     -63.073  84.832-123.103  1.00 30.16           O  
ATOM   2150  CB  PHE B 134     -60.647  83.784-125.080  1.00 29.17           C  
ATOM   2151  CG  PHE B 134     -59.239  83.372-125.442  1.00 27.87           C  
ATOM   2152  CD1 PHE B 134     -58.581  82.379-124.716  1.00 27.24           C  
ATOM   2153  CD2 PHE B 134     -58.639  83.866-126.594  1.00 27.24           C  
ATOM   2154  CE1 PHE B 134     -57.326  81.937-125.102  1.00 27.27           C  
ATOM   2155  CE2 PHE B 134     -57.381  83.427-126.987  1.00 27.02           C  
ATOM   2156  CZ  PHE B 134     -56.718  82.467-126.237  1.00 26.97           C  
ATOM   2157  H   PHE B 134     -61.061  83.514-122.283  1.00 30.59           H  
ATOM   2158  HA  PHE B 134     -60.155  85.666-124.121  1.00 30.57           H  
ATOM   2159  HB2 PHE B 134     -61.186  82.878-124.803  1.00 29.17           H  
ATOM   2160  HB3 PHE B 134     -61.148  84.148-125.987  1.00 29.17           H  
ATOM   2161  HD1 PHE B 134     -59.054  81.951-123.845  1.00 27.24           H  
ATOM   2162  HD2 PHE B 134     -59.158  84.601-127.192  1.00 27.24           H  
ATOM   2163  HE1 PHE B 134     -56.820  81.179-124.522  1.00 27.27           H  
ATOM   2164  HE2 PHE B 134     -56.919  83.833-127.876  1.00 27.02           H  
ATOM   2165  HZ  PHE B 134     -55.734  82.133-126.532  1.00 26.97           H  
ATOM   2166  N   ASP B 135     -62.551  86.271-124.778  1.00 33.38           N  
ATOM   2167  CA  ASP B 135     -63.918  86.632-125.190  1.00 36.07           C  
ATOM   2168  C   ASP B 135     -63.892  86.924-126.708  1.00 38.28           C  
ATOM   2169  O   ASP B 135     -62.847  87.259-127.262  1.00 39.96           O  
ATOM   2170  CB  ASP B 135     -64.421  87.836-124.412  1.00 36.70           C  
ATOM   2171  CG  ASP B 135     -65.884  88.037-124.686  1.00 37.07           C  
ATOM   2172  OD1 ASP B 135     -66.556  87.106-125.180  1.00 37.81           O  
ATOM   2173  OD2 ASP B 135     -66.402  89.144-124.387  1.00 34.95           O1-
ATOM   2174  H   ASP B 135     -61.800  86.866-125.097  1.00 33.38           H  
ATOM   2175  HA  ASP B 135     -64.541  85.748-125.015  1.00 36.07           H  
ATOM   2176  HB2 ASP B 135     -63.868  88.741-124.689  1.00 36.70           H  
ATOM   2177  HB3 ASP B 135     -64.292  87.684-123.334  1.00 36.70           H  
ATOM   2178  N   ASP B 136     -65.019  86.691-127.370  1.00 39.91           N  
ATOM   2179  CA  ASP B 136     -65.154  86.672-128.844  1.00 45.95           C  
ATOM   2180  C   ASP B 136     -64.198  85.529-129.301  1.00 42.91           C  
ATOM   2181  O   ASP B 136     -64.405  84.372-128.986  1.00 43.76           O  
ATOM   2182  CB  ASP B 136     -65.008  88.049-129.466  1.00 51.96           C  
ATOM   2183  CG  ASP B 136     -64.891  87.829-130.944  1.00 59.03           C  
ATOM   2184  OD1 ASP B 136     -65.864  87.380-131.597  1.00 61.53           O  
ATOM   2185  OD2 ASP B 136     -63.774  88.061-131.465  1.00 64.22           O1-
ATOM   2186  H   ASP B 136     -65.852  86.461-126.846  1.00 39.91           H  
ATOM   2187  HA  ASP B 136     -66.169  86.311-129.052  1.00 45.95           H  
ATOM   2188  HB2 ASP B 136     -64.130  88.586-129.092  1.00 51.96           H  
ATOM   2189  HB3 ASP B 136     -65.882  88.672-129.241  1.00 51.96           H  
ATOM   2190  N   ASP B 137     -63.009  85.932-129.733  1.00 44.21           N  
ATOM   2191  CA  ASP B 137     -61.794  85.135-129.659  1.00 45.28           C  
ATOM   2192  C   ASP B 137     -60.683  86.233-129.718  1.00 40.56           C  
ATOM   2193  O   ASP B 137     -60.265  86.747-130.741  1.00 38.46           O  
ATOM   2194  CB  ASP B 137     -61.694  84.050-130.714  1.00 50.52           C  
ATOM   2195  CG  ASP B 137     -61.165  82.890-129.908  1.00 59.48           C  
ATOM   2196  OD1 ASP B 137     -61.978  82.115-129.338  1.00 62.63           O  
ATOM   2197  OD2 ASP B 137     -59.917  82.776-129.780  1.00 63.50           O1-
ATOM   2198  H   ASP B 137     -62.887  86.893-130.019  1.00 44.21           H  
ATOM   2199  HA  ASP B 137     -61.795  84.710-128.644  1.00 45.28           H  
ATOM   2200  HB2 ASP B 137     -61.005  84.302-131.525  1.00 50.52           H  
ATOM   2201  HB3 ASP B 137     -62.664  83.784-131.147  1.00 50.52           H  
ATOM   2202  N   LEU B 138     -60.342  86.668-128.512  1.00 38.38           N  
ATOM   2203  CA  LEU B 138     -59.476  87.793-128.170  1.00 36.19           C  
ATOM   2204  C   LEU B 138     -59.003  87.469-126.745  1.00 34.38           C  
ATOM   2205  O   LEU B 138     -59.787  87.050-125.906  1.00 30.17           O  
ATOM   2206  CB  LEU B 138     -60.254  89.114-128.156  1.00 36.67           C  
ATOM   2207  CG  LEU B 138     -59.484  90.315-127.575  1.00 37.33           C  
ATOM   2208  CD1 LEU B 138     -58.352  90.764-128.495  1.00 36.94           C  
ATOM   2209  CD2 LEU B 138     -60.457  91.460-127.304  1.00 36.70           C  
ATOM   2210  H   LEU B 138     -60.681  86.174-127.699  1.00 38.38           H  
ATOM   2211  HA  LEU B 138     -58.640  87.820-128.876  1.00 36.19           H  
ATOM   2212  HB2 LEU B 138     -60.590  89.343-129.172  1.00 36.67           H  
ATOM   2213  HB3 LEU B 138     -61.164  88.983-127.560  1.00 36.67           H  
ATOM   2214  HG  LEU B 138     -59.050  90.047-126.606  1.00 37.33           H  
ATOM   2215 HD11 LEU B 138     -57.670  89.941-128.727  1.00 36.94           H  
ATOM   2216 HD12 LEU B 138     -58.738  91.164-129.437  1.00 36.94           H  
ATOM   2217 HD13 LEU B 138     -57.756  91.546-128.015  1.00 36.94           H  
ATOM   2218 HD21 LEU B 138     -60.958  91.779-128.222  1.00 36.70           H  
ATOM   2219 HD22 LEU B 138     -61.231  91.152-126.591  1.00 36.70           H  
ATOM   2220 HD23 LEU B 138     -59.941  92.320-126.868  1.00 36.70           H  
ATOM   2221  N   LEU B 139     -57.711  87.653-126.500  1.00 35.58           N  
ATOM   2222  CA  LEU B 139     -57.100  87.293-125.224  1.00 34.63           C  
ATOM   2223  C   LEU B 139     -57.376  88.426-124.217  1.00 33.08           C  
ATOM   2224  O   LEU B 139     -56.962  89.562-124.404  1.00 32.40           O  
ATOM   2225  CB  LEU B 139     -55.585  87.111-125.411  1.00 32.53           C  
ATOM   2226  CG  LEU B 139     -54.855  86.568-124.170  1.00 34.05           C  
ATOM   2227  CD1 LEU B 139     -55.284  85.139-123.852  1.00 33.55           C  
ATOM   2228  CD2 LEU B 139     -53.342  86.611-124.394  1.00 35.11           C  
ATOM   2229  H   LEU B 139     -57.130  88.055-127.221  1.00 35.58           H  
ATOM   2230  HA  LEU B 139     -57.566  86.363-124.884  1.00 34.63           H  
ATOM   2231  HB2 LEU B 139     -55.407  86.434-126.258  1.00 32.53           H  
ATOM   2232  HB3 LEU B 139     -55.138  88.073-125.697  1.00 32.53           H  
ATOM   2233  HG  LEU B 139     -55.080  87.201-123.303  1.00 34.05           H  
ATOM   2234 HD11 LEU B 139     -56.337  85.084-123.567  1.00 33.55           H  
ATOM   2235 HD12 LEU B 139     -55.126  84.482-124.713  1.00 33.55           H  
ATOM   2236 HD13 LEU B 139     -54.703  84.739-123.019  1.00 33.55           H  
ATOM   2237 HD21 LEU B 139     -53.047  85.988-125.245  1.00 35.11           H  
ATOM   2238 HD22 LEU B 139     -53.007  87.635-124.590  1.00 35.11           H  
ATOM   2239 HD23 LEU B 139     -52.806  86.250-123.509  1.00 35.11           H  
ATOM   2240  N   VAL B 140     -58.061  88.096-123.141  1.00 33.47           N  
ATOM   2241  CA  VAL B 140     -58.417  89.059-122.092  1.00 33.68           C  
ATOM   2242  C   VAL B 140     -57.299  89.037-121.022  1.00 35.20           C  
ATOM   2243  O   VAL B 140     -56.919  90.073-120.492  1.00 37.55           O  
ATOM   2244  CB  VAL B 140     -59.800  88.737-121.485  1.00 32.90           C  
ATOM   2245  CG1 VAL B 140     -60.138  89.629-120.287  1.00 33.46           C  
ATOM   2246  CG2 VAL B 140     -60.908  88.870-122.536  1.00 31.56           C  
ATOM   2247  H   VAL B 140     -58.321  87.131-122.995  1.00 33.47           H  
ATOM   2248  HA  VAL B 140     -58.425  90.065-122.527  1.00 33.68           H  
ATOM   2249  HB  VAL B 140     -59.801  87.703-121.132  1.00 32.90           H  
ATOM   2250 HG11 VAL B 140     -59.426  89.491-119.468  1.00 33.46           H  
ATOM   2251 HG12 VAL B 140     -60.143  90.688-120.563  1.00 33.46           H  
ATOM   2252 HG13 VAL B 140     -61.126  89.376-119.892  1.00 33.46           H  
ATOM   2253 HG21 VAL B 140     -60.976  89.895-122.915  1.00 31.56           H  
ATOM   2254 HG22 VAL B 140     -60.730  88.206-123.387  1.00 31.56           H  
ATOM   2255 HG23 VAL B 140     -61.881  88.603-122.110  1.00 31.56           H  
ATOM   2256  N   SER B 141     -56.823  87.845-120.689  1.00 35.92           N  
ATOM   2257  CA  SER B 141     -55.920  87.644-119.558  1.00 35.76           C  
ATOM   2258  C   SER B 141     -55.247  86.256-119.691  1.00 36.17           C  
ATOM   2259  O   SER B 141     -55.600  85.457-120.559  1.00 36.61           O  
ATOM   2260  CB  SER B 141     -56.613  87.766-118.190  1.00 37.94           C  
ATOM   2261  OG  SER B 141     -55.633  87.894-117.159  1.00 43.24           O  
ATOM   2262  H   SER B 141     -57.008  87.052-121.286  1.00 35.92           H  
ATOM   2263  HA  SER B 141     -55.122  88.396-119.633  1.00 35.76           H  
ATOM   2264  HB2 SER B 141     -57.222  86.884-117.973  1.00 37.94           H  
ATOM   2265  HB3 SER B 141     -57.255  88.651-118.152  1.00 37.94           H  
ATOM   2266  HG  SER B 141     -56.116  88.040-116.311  1.00 43.24           H  
ATOM   2267  N   THR B 142     -54.237  86.057-118.838  1.00 36.34           N  
ATOM   2268  CA  THR B 142     -53.476  84.807-118.733  1.00 35.06           C  
ATOM   2269  C   THR B 142     -53.005  84.723-117.278  1.00 33.25           C  
ATOM   2270  O   THR B 142     -52.064  85.416-116.869  1.00 29.99           O  
ATOM   2271  CB  THR B 142     -52.283  84.780-119.724  1.00 35.86           C  
ATOM   2272  OG1 THR B 142     -52.734  84.458-121.062  1.00 38.98           O  
ATOM   2273  CG2 THR B 142     -51.228  83.737-119.371  1.00 36.45           C  
ATOM   2274  H   THR B 142     -53.978  86.817-118.227  1.00 36.34           H  
ATOM   2275  HA  THR B 142     -54.152  83.983-118.967  1.00 35.06           H  
ATOM   2276  HB  THR B 142     -51.807  85.766-119.779  1.00 35.86           H  
ATOM   2277 HG21 THR B 142     -50.691  83.979-118.450  1.00 36.45           H  
ATOM   2278 HG22 THR B 142     -51.691  82.753-119.252  1.00 36.45           H  
ATOM   2279 HG23 THR B 142     -50.485  83.654-120.170  1.00 36.45           H  
ATOM   2280  HG1 THR B 142     -53.570  84.961-121.182  1.00 38.98           H  
ATOM   2281  N   SER B 143     -53.695  83.888-116.498  1.00 31.14           N  
ATOM   2282  CA  SER B 143     -53.436  83.690-115.079  1.00 31.25           C  
ATOM   2283  C   SER B 143     -52.780  82.310-114.909  1.00 33.29           C  
ATOM   2284  O   SER B 143     -53.018  81.376-115.696  1.00 32.30           O  
ATOM   2285  CB  SER B 143     -54.679  83.856-114.210  1.00 31.79           C  
ATOM   2286  OG  SER B 143     -55.745  82.998-114.613  1.00 31.48           O  
ATOM   2287  H   SER B 143     -54.388  83.283-116.915  1.00 31.14           H  
ATOM   2288  HA  SER B 143     -52.700  84.433-114.754  1.00 31.25           H  
ATOM   2289  HB2 SER B 143     -55.040  84.888-114.286  1.00 31.79           H  
ATOM   2290  HB3 SER B 143     -54.452  83.643-113.161  1.00 31.79           H  
ATOM   2291  HG  SER B 143     -56.517  83.300-114.080  1.00 31.48           H  
ATOM   2292  N   ARG B 144     -51.915  82.221-113.888  1.00 33.67           N  
ATOM   2293  CA  ARG B 144     -51.124  81.032-113.595  1.00 35.37           C  
ATOM   2294  C   ARG B 144     -51.344  80.709-112.104  1.00 33.07           C  
ATOM   2295  O   ARG B 144     -51.267  81.565-111.236  1.00 32.79           O  
ATOM   2296  CB  ARG B 144     -49.646  81.273-113.935  1.00 39.79           C  
ATOM   2297  CG  ARG B 144     -49.417  81.244-115.457  1.00 46.04           C  
ATOM   2298  CD  ARG B 144     -48.031  81.689-115.916  1.00 50.91           C  
ATOM   2299  NE  ARG B 144     -46.962  80.864-115.353  1.00 58.73           N  
ATOM   2300  CZ  ARG B 144     -46.249  81.127-114.247  1.00 65.20           C  
ATOM   2301  NH1 ARG B 144     -46.400  82.265-113.562  1.00 67.55           N  
ATOM   2302  NH2 ARG B 144     -45.365  80.228-113.813  1.00 64.93           N1+
ATOM   2303  H   ARG B 144     -51.803  83.024-113.285  1.00 33.67           H  
ATOM   2304  HA  ARG B 144     -51.500  80.203-114.198  1.00 35.37           H  
ATOM   2305  HB2 ARG B 144     -49.323  82.236-113.524  1.00 39.79           H  
ATOM   2306  HB3 ARG B 144     -49.031  80.499-113.461  1.00 39.79           H  
ATOM   2307  HG2 ARG B 144     -50.149  81.884-115.961  1.00 46.04           H  
ATOM   2308  HG3 ARG B 144     -49.594  80.220-115.811  1.00 46.04           H  
ATOM   2309  HD2 ARG B 144     -47.844  82.746-115.732  1.00 50.91           H  
ATOM   2310  HD3 ARG B 144     -47.969  81.573-117.005  1.00 50.91           H  
ATOM   2311  HE  ARG B 144     -46.793  79.977-115.806  1.00 58.73           H  
ATOM   2312 HH11 ARG B 144     -47.065  82.959-113.875  1.00 67.55           H  
ATOM   2313 HH12 ARG B 144     -45.850  82.432-112.732  1.00 67.55           H  
ATOM   2314 HH21 ARG B 144     -45.238  79.361-114.315  1.00 64.93           H  
ATOM   2315 HH22 ARG B 144     -44.822  80.414-112.981  1.00 64.93           H  
ATOM   2316  N   VAL B 145     -51.719  79.464-111.835  1.00 30.67           N  
ATOM   2317  CA  VAL B 145     -51.974  78.953-110.487  1.00 30.43           C  
ATOM   2318  C   VAL B 145     -51.011  77.767-110.306  1.00 29.37           C  
ATOM   2319  O   VAL B 145     -50.957  76.863-111.142  1.00 29.93           O  
ATOM   2320  CB  VAL B 145     -53.439  78.490-110.313  1.00 29.84           C  
ATOM   2321  CG1 VAL B 145     -53.748  78.191-108.842  1.00 30.66           C  
ATOM   2322  CG2 VAL B 145     -54.446  79.519-110.837  1.00 29.79           C  
ATOM   2323  H   VAL B 145     -51.867  78.816-112.596  1.00 30.67           H  
ATOM   2324  HA  VAL B 145     -51.741  79.736-109.764  1.00 30.43           H  
ATOM   2325  HB  VAL B 145     -53.594  77.562-110.875  1.00 29.84           H  
ATOM   2326 HG11 VAL B 145     -53.055  77.451-108.433  1.00 30.66           H  
ATOM   2327 HG12 VAL B 145     -53.679  79.095-108.230  1.00 30.66           H  
ATOM   2328 HG13 VAL B 145     -54.761  77.790-108.733  1.00 30.66           H  
ATOM   2329 HG21 VAL B 145     -54.296  80.498-110.373  1.00 29.79           H  
ATOM   2330 HG22 VAL B 145     -54.364  79.639-111.922  1.00 29.79           H  
ATOM   2331 HG23 VAL B 145     -55.471  79.197-110.624  1.00 29.79           H  
ATOM   2332  N   ARG B 146     -50.202  77.816-109.255  1.00 29.39           N  
ATOM   2333  CA  ARG B 146     -49.266  76.746-108.907  1.00 28.12           C  
ATOM   2334  C   ARG B 146     -49.887  75.987-107.726  1.00 27.15           C  
ATOM   2335  O   ARG B 146     -50.447  76.596-106.802  1.00 26.95           O  
ATOM   2336  CB  ARG B 146     -47.883  77.305-108.585  1.00 29.74           C  
ATOM   2337  CG  ARG B 146     -46.836  76.208-108.345  1.00 31.67           C  
ATOM   2338  CD  ARG B 146     -46.476  76.062-106.878  1.00 32.04           C  
ATOM   2339  NE  ARG B 146     -45.679  77.188-106.422  1.00 36.15           N  
ATOM   2340  CZ  ARG B 146     -44.397  77.455-106.708  1.00 39.61           C  
ATOM   2341  NH1 ARG B 146     -43.630  76.592-107.393  1.00 39.27           N  
ATOM   2342  NH2 ARG B 146     -43.877  78.615-106.312  1.00 40.31           N1+
ATOM   2343  H   ARG B 146     -50.238  78.615-108.639  1.00 29.39           H  
ATOM   2344  HA  ARG B 146     -49.188  76.071-109.763  1.00 28.12           H  
ATOM   2345  HB2 ARG B 146     -47.557  77.900-109.447  1.00 29.74           H  
ATOM   2346  HB3 ARG B 146     -47.936  78.001-107.740  1.00 29.74           H  
ATOM   2347  HG2 ARG B 146     -45.932  76.463-108.910  1.00 31.67           H  
ATOM   2348  HG3 ARG B 146     -47.177  75.244-108.727  1.00 31.67           H  
ATOM   2349  HD2 ARG B 146     -45.911  75.156-106.694  1.00 32.04           H  
ATOM   2350  HD3 ARG B 146     -47.373  76.002-106.254  1.00 32.04           H  
ATOM   2351  HE  ARG B 146     -46.193  77.893-105.912  1.00 36.15           H  
ATOM   2352 HH11 ARG B 146     -44.013  75.708-107.699  1.00 39.27           H  
ATOM   2353 HH12 ARG B 146     -42.670  76.825-107.603  1.00 39.27           H  
ATOM   2354 HH21 ARG B 146     -44.447  79.277-105.805  1.00 40.31           H  
ATOM   2355 HH22 ARG B 146     -42.913  78.833-106.519  1.00 40.31           H  
ATOM   2356  N   LEU B 147     -49.856  74.660-107.813  1.00 26.74           N  
ATOM   2357  CA  LEU B 147     -50.498  73.808-106.821  1.00 27.90           C  
ATOM   2358  C   LEU B 147     -49.452  73.168-105.872  1.00 28.06           C  
ATOM   2359  O   LEU B 147     -48.519  72.497-106.297  1.00 26.33           O  
ATOM   2360  CB  LEU B 147     -51.346  72.715-107.490  1.00 27.96           C  
ATOM   2361  CG  LEU B 147     -52.413  73.240-108.477  1.00 29.62           C  
ATOM   2362  CD1 LEU B 147     -53.268  72.087-108.990  1.00 29.60           C  
ATOM   2363  CD2 LEU B 147     -53.331  74.300-107.876  1.00 29.72           C  
ATOM   2364  H   LEU B 147     -49.413  74.223-108.608  1.00 26.74           H  
ATOM   2365  HA  LEU B 147     -51.172  74.424-106.217  1.00 27.90           H  
ATOM   2366  HB2 LEU B 147     -50.688  72.019-108.027  1.00 27.96           H  
ATOM   2367  HB3 LEU B 147     -51.834  72.123-106.703  1.00 27.96           H  
ATOM   2368  HG  LEU B 147     -51.902  73.685-109.340  1.00 29.62           H  
ATOM   2369 HD11 LEU B 147     -52.657  71.383-109.559  1.00 29.60           H  
ATOM   2370 HD12 LEU B 147     -53.751  71.555-108.165  1.00 29.60           H  
ATOM   2371 HD13 LEU B 147     -54.056  72.452-109.655  1.00 29.60           H  
ATOM   2372 HD21 LEU B 147     -53.782  73.957-106.940  1.00 29.72           H  
ATOM   2373 HD22 LEU B 147     -52.775  75.218-107.683  1.00 29.72           H  
ATOM   2374 HD23 LEU B 147     -54.137  74.562-108.569  1.00 29.72           H  
ATOM   2375  N   PHE B 148     -49.672  73.416-104.585  1.00 28.50           N  
ATOM   2376  CA  PHE B 148     -49.021  72.708-103.491  1.00 28.89           C  
ATOM   2377  C   PHE B 148     -50.099  71.781-102.898  1.00 28.25           C  
ATOM   2378  O   PHE B 148     -51.147  72.233-102.458  1.00 27.16           O  
ATOM   2379  CB  PHE B 148     -48.530  73.645-102.384  1.00 29.13           C  
ATOM   2380  CG  PHE B 148     -47.130  74.159-102.605  1.00 30.58           C  
ATOM   2381  CD1 PHE B 148     -46.028  73.342-102.350  1.00 29.15           C  
ATOM   2382  CD2 PHE B 148     -46.908  75.452-103.069  1.00 33.22           C  
ATOM   2383  CE1 PHE B 148     -44.740  73.816-102.499  1.00 28.62           C  
ATOM   2384  CE2 PHE B 148     -45.603  75.930-103.235  1.00 33.87           C  
ATOM   2385  CZ  PHE B 148     -44.521  75.102-102.950  1.00 30.87           C  
ATOM   2386  H   PHE B 148     -50.358  74.118-104.347  1.00 28.50           H  
ATOM   2387  HA  PHE B 148     -48.199  72.102-103.886  1.00 28.89           H  
ATOM   2388  HB2 PHE B 148     -49.215  74.493-102.272  1.00 29.13           H  
ATOM   2389  HB3 PHE B 148     -48.540  73.131-101.413  1.00 29.13           H  
ATOM   2390  HD1 PHE B 148     -46.185  72.323-102.030  1.00 29.15           H  
ATOM   2391  HD2 PHE B 148     -47.747  76.090-103.301  1.00 33.22           H  
ATOM   2392  HE1 PHE B 148     -43.901  73.178-102.263  1.00 28.62           H  
ATOM   2393  HE2 PHE B 148     -45.436  76.938-103.584  1.00 33.87           H  
ATOM   2394  HZ  PHE B 148     -43.513  75.465-103.081  1.00 30.87           H  
ATOM   2395  N   TYR B 149     -49.823  70.489-102.955  1.00 28.83           N  
ATOM   2396  CA  TYR B 149     -50.706  69.442-102.447  1.00 31.06           C  
ATOM   2397  C   TYR B 149     -50.234  69.125-101.016  1.00 32.65           C  
ATOM   2398  O   TYR B 149     -49.324  68.326-100.808  1.00 33.57           O  
ATOM   2399  CB  TYR B 149     -50.642  68.161-103.299  1.00 31.93           C  
ATOM   2400  CG  TYR B 149     -51.107  68.366-104.719  1.00 31.01           C  
ATOM   2401  CD1 TYR B 149     -52.455  68.608-105.007  1.00 31.22           C  
ATOM   2402  CD2 TYR B 149     -50.191  68.362-105.777  1.00 30.97           C  
ATOM   2403  CE1 TYR B 149     -52.878  68.848-106.312  1.00 31.08           C  
ATOM   2404  CE2 TYR B 149     -50.602  68.598-107.084  1.00 30.08           C  
ATOM   2405  CZ  TYR B 149     -51.944  68.834-107.347  1.00 29.82           C  
ATOM   2406  OH  TYR B 149     -52.308  69.051-108.639  1.00 30.21           O  
ATOM   2407  H   TYR B 149     -48.949  70.192-103.365  1.00 28.83           H  
ATOM   2408  HA  TYR B 149     -51.732  69.816-102.432  1.00 31.06           H  
ATOM   2409  HB2 TYR B 149     -49.623  67.754-103.307  1.00 31.93           H  
ATOM   2410  HB3 TYR B 149     -51.263  67.381-102.843  1.00 31.93           H  
ATOM   2411  HD1 TYR B 149     -53.178  68.609-104.205  1.00 31.22           H  
ATOM   2412  HD2 TYR B 149     -49.147  68.172-105.575  1.00 30.97           H  
ATOM   2413  HE1 TYR B 149     -53.920  69.043-106.520  1.00 31.08           H  
ATOM   2414  HE2 TYR B 149     -49.882  68.598-107.889  1.00 30.08           H  
ATOM   2415  HH  TYR B 149     -53.276  69.218-108.670  1.00 30.21           H  
ATOM   2416  N   VAL B 150     -50.857  69.796-100.049  1.00 35.22           N  
ATOM   2417  CA  VAL B 150     -50.455  69.739 -98.633  1.00 39.33           C  
ATOM   2418  C   VAL B 150     -51.092  68.572 -97.867  1.00 42.77           C  
ATOM   2419  OXT VAL B 150     -50.413  67.965 -97.002  1.00 42.77           O1-
ATOM   2420  O   VAL B 150     -52.198  68.117 -98.200  1.00 48.57           O  
ATOM   2421  CB  VAL B 150     -50.650  71.067 -97.872  1.00 40.65           C  
ATOM   2422  CG1 VAL B 150     -49.820  72.192 -98.499  1.00 39.78           C  
ATOM   2423  CG2 VAL B 150     -52.107  71.516 -97.746  1.00 40.29           C  
ATOM   2424  H   VAL B 150     -51.714  70.283-100.270  1.00 35.22           H  
ATOM   2425  HA  VAL B 150     -49.376  69.526 -98.634  1.00 39.33           H  
ATOM   2426  HB  VAL B 150     -50.276  70.918 -96.850  1.00 40.65           H  
ATOM   2427 HG11 VAL B 150     -48.766  71.905 -98.577  1.00 39.78           H  
ATOM   2428 HG12 VAL B 150     -50.179  72.448 -99.501  1.00 39.78           H  
ATOM   2429 HG13 VAL B 150     -49.872  73.098 -97.885  1.00 39.78           H  
ATOM   2430 HG21 VAL B 150     -52.523  71.812 -98.711  1.00 40.29           H  
ATOM   2431 HG22 VAL B 150     -52.738  70.732 -97.318  1.00 40.29           H  
ATOM   2432 HG23 VAL B 150     -52.179  72.387 -97.085  1.00 40.29           H  
TER    2433      VAL B 150 
ATOM   2434  N   ASN C  48     -53.897  33.997 -94.444  1.00 66.25           N1+
ATOM   2435  CA  ASN C  48     -52.496  34.491 -94.641  1.00 66.53           C  
ATOM   2436  C   ASN C  48     -52.032  34.116 -96.050  1.00 69.76           C  
ATOM   2437  O   ASN C  48     -52.469  33.083 -96.580  1.00 71.36           O  
ATOM   2438  CB  ASN C  48     -51.549  33.864 -93.608  1.00 63.15           C  
ATOM   2439  CG  ASN C  48     -52.050  34.116 -92.211  1.00 61.48           C  
ATOM   2440  ND2 ASN C  48     -51.416  33.747 -91.221  1.00 57.53           N  
ATOM   2441  OD1 ASN C  48     -53.234  34.702 -92.120  1.00 63.01           O  
ATOM   2442  H1  ASN C  48     -54.150  34.096 -93.442  1.00 66.25           H  
ATOM   2443  H2  ASN C  48     -54.008  33.026 -94.755  1.00 66.25           H  
ATOM   2444  H3  ASN C  48     -54.577  34.591 -94.956  1.00 66.25           H  
ATOM   2445  HA  ASN C  48     -52.541  35.581 -94.535  1.00 66.53           H  
ATOM   2446  HB2 ASN C  48     -50.543  34.288 -93.707  1.00 63.15           H  
ATOM   2447  HB3 ASN C  48     -51.467  32.781 -93.758  1.00 63.15           H  
ATOM   2448 HD21 ASN C  48     -51.797  33.886 -90.297  1.00 57.53           H  
ATOM   2449 HD22 ASN C  48     -50.516  33.303 -91.335  1.00 57.53           H  
ATOM   2450  N   PHE C  49     -51.101  34.898 -96.606  1.00 71.75           N  
ATOM   2451  CA  PHE C  49     -50.402  34.609 -97.867  1.00 69.83           C  
ATOM   2452  C   PHE C  49     -48.957  34.206 -97.478  1.00 70.72           C  
ATOM   2453  O   PHE C  49     -48.697  33.977 -96.283  1.00 70.72           O  
ATOM   2454  CB  PHE C  49     -50.543  35.765 -98.868  1.00 67.60           C  
ATOM   2455  CG  PHE C  49     -50.070  37.163 -98.512  1.00 65.45           C  
ATOM   2456  CD1 PHE C  49     -49.112  37.455 -97.548  1.00 64.22           C  
ATOM   2457  CD2 PHE C  49     -50.618  38.222 -99.242  1.00 65.00           C  
ATOM   2458  CE1 PHE C  49     -48.676  38.762 -97.354  1.00 62.80           C  
ATOM   2459  CE2 PHE C  49     -50.196  39.531 -99.041  1.00 62.14           C  
ATOM   2460  CZ  PHE C  49     -49.222  39.799 -98.094  1.00 61.71           C  
ATOM   2461  H   PHE C  49     -50.767  35.690 -96.076  1.00 71.75           H  
ATOM   2462  HA  PHE C  49     -50.847  33.712 -98.316  1.00 69.83           H  
ATOM   2463  HB2 PHE C  49     -50.053  35.492 -99.811  1.00 67.60           H  
ATOM   2464  HB3 PHE C  49     -51.616  35.839 -99.096  1.00 67.60           H  
ATOM   2465  HD1 PHE C  49     -48.702  36.660 -96.943  1.00 64.22           H  
ATOM   2466  HD2 PHE C  49     -51.383  38.019 -99.977  1.00 65.00           H  
ATOM   2467  HE1 PHE C  49     -47.909  38.969 -96.623  1.00 62.80           H  
ATOM   2468  HE2 PHE C  49     -50.626  40.335 -99.620  1.00 62.14           H  
ATOM   2469  HZ  PHE C  49     -48.888  40.814 -97.932  1.00 61.71           H  
ATOM   2470  N   ASP C  50     -48.034  34.169 -98.440  1.00 70.09           N  
ATOM   2471  CA  ASP C  50     -46.641  33.801 -98.165  1.00 69.01           C  
ATOM   2472  C   ASP C  50     -46.020  35.029 -97.446  1.00 66.19           C  
ATOM   2473  O   ASP C  50     -46.117  36.172 -97.897  1.00 66.24           O  
ATOM   2474  CB  ASP C  50     -45.905  33.470 -99.447  1.00 68.94           C  
ATOM   2475  CG  ASP C  50     -44.539  33.053 -98.987  1.00 70.40           C  
ATOM   2476  OD1 ASP C  50     -44.265  31.833 -98.964  1.00 73.45           O  
ATOM   2477  OD2 ASP C  50     -43.740  33.932 -98.612  1.00 69.70           O1-
ATOM   2478  H   ASP C  50     -48.284  34.476 -99.369  1.00 70.09           H  
ATOM   2479  HA  ASP C  50     -46.652  32.941 -97.483  1.00 69.01           H  
ATOM   2480  HB2 ASP C  50     -45.833  34.329-100.119  1.00 68.94           H  
ATOM   2481  HB3 ASP C  50     -46.400  32.659 -99.992  1.00 68.94           H  
ATOM   2482  N   THR C  51     -45.419  34.757 -96.288  1.00 64.32           N  
ATOM   2483  CA  THR C  51     -44.952  35.786 -95.376  1.00 63.43           C  
ATOM   2484  C   THR C  51     -43.500  36.232 -95.652  1.00 62.61           C  
ATOM   2485  O   THR C  51     -42.967  37.087 -94.931  1.00 61.06           O  
ATOM   2486  CB  THR C  51     -45.136  35.364 -93.910  1.00 62.83           C  
ATOM   2487  OG1 THR C  51     -44.456  34.127 -93.679  1.00 64.88           O  
ATOM   2488  CG2 THR C  51     -46.612  35.252 -93.532  1.00 62.34           C  
ATOM   2489  H   THR C  51     -45.255  33.792 -96.037  1.00 64.32           H  
ATOM   2490  HA  THR C  51     -45.554  36.688 -95.554  1.00 63.43           H  
ATOM   2491  HB  THR C  51     -44.677  36.102 -93.249  1.00 62.83           H  
ATOM   2492 HG21 THR C  51     -47.155  36.171 -93.770  1.00 62.34           H  
ATOM   2493 HG22 THR C  51     -47.094  34.412 -94.043  1.00 62.34           H  
ATOM   2494 HG23 THR C  51     -46.718  35.067 -92.458  1.00 62.34           H  
ATOM   2495  HG1 THR C  51     -45.085  33.476 -93.288  1.00 64.88           H  
ATOM   2496  N   SER C  52     -42.926  35.769 -96.763  1.00 63.19           N  
ATOM   2497  CA  SER C  52     -41.659  36.272 -97.279  1.00 62.44           C  
ATOM   2498  C   SER C  52     -41.930  37.610 -97.984  1.00 62.96           C  
ATOM   2499  O   SER C  52     -41.163  38.570 -97.807  1.00 64.82           O  
ATOM   2500  CB  SER C  52     -40.939  35.313 -98.230  1.00 60.90           C  
ATOM   2501  OG  SER C  52     -41.637  35.106 -99.452  1.00 59.34           O  
ATOM   2502  H   SER C  52     -43.394  35.049 -97.294  1.00 63.19           H  
ATOM   2503  HA  SER C  52     -41.007  36.475 -96.421  1.00 62.44           H  
ATOM   2504  HB2 SER C  52     -40.781  34.336 -97.761  1.00 60.90           H  
ATOM   2505  HB3 SER C  52     -39.957  35.721 -98.492  1.00 60.90           H  
ATOM   2506  HG  SER C  52     -42.441  34.567 -99.216  1.00 59.34           H  
ATOM   2507  N   LEU C  53     -43.094  37.715 -98.629  1.00 60.35           N  
ATOM   2508  CA  LEU C  53     -43.287  38.642 -99.724  1.00 57.88           C  
ATOM   2509  C   LEU C  53     -43.197  40.119 -99.251  1.00 55.55           C  
ATOM   2510  O   LEU C  53     -42.581  40.907 -99.966  1.00 56.18           O  
ATOM   2511  CB  LEU C  53     -44.591  38.406-100.497  1.00  0.00           C  
ATOM   2512  CG  LEU C  53     -44.687  37.029-101.181  1.00  0.00           C  
ATOM   2513  CD1 LEU C  53     -46.092  36.841-101.763  1.00  0.00           C  
ATOM   2514  CD2 LEU C  53     -43.643  36.849-102.283  1.00  0.00           C  
ATOM   2515  H   LEU C  53     -43.880  37.198 -98.235  1.00 60.35           H  
ATOM   2516  HA  LEU C  53     -42.429  38.506-100.394  1.00 57.88           H  
ATOM   2517  HB2 LEU C  53     -45.448  38.518 -99.823  1.00  0.00           H  
ATOM   2518  HB3 LEU C  53     -44.706  39.194-101.254  1.00  0.00           H  
ATOM   2519  HG  LEU C  53     -44.529  36.246-100.432  1.00  0.00           H  
ATOM   2520 HD11 LEU C  53     -46.851  36.908-100.976  1.00  0.00           H  
ATOM   2521 HD12 LEU C  53     -46.315  37.603-102.517  1.00  0.00           H  
ATOM   2522 HD13 LEU C  53     -46.190  35.858-102.235  1.00  0.00           H  
ATOM   2523 HD21 LEU C  53     -43.713  37.647-103.031  1.00  0.00           H  
ATOM   2524 HD22 LEU C  53     -42.628  36.850-101.876  1.00  0.00           H  
ATOM   2525 HD23 LEU C  53     -43.783  35.892-102.797  1.00  0.00           H  
ATOM   2526  N   PRO C  54     -43.809  40.510 -98.105  1.00 54.02           N  
ATOM   2527  CA  PRO C  54     -43.643  41.892 -97.620  1.00 52.73           C  
ATOM   2528  C   PRO C  54     -42.179  42.224 -97.252  1.00 53.51           C  
ATOM   2529  O   PRO C  54     -41.763  43.375 -97.309  1.00 55.86           O  
ATOM   2530  CB  PRO C  54     -44.520  41.963 -96.367  1.00 52.12           C  
ATOM   2531  CG  PRO C  54     -45.525  40.839 -96.556  1.00 54.27           C  
ATOM   2532  CD  PRO C  54     -44.696  39.759 -97.228  1.00 55.54           C  
ATOM   2533  HA  PRO C  54     -43.983  42.576 -98.407  1.00 52.73           H  
ATOM   2534  HB2 PRO C  54     -43.931  41.767 -95.465  1.00 52.12           H  
ATOM   2535  HB3 PRO C  54     -44.998  42.939 -96.249  1.00 52.12           H  
ATOM   2536  HG2 PRO C  54     -46.327  41.172 -97.225  1.00 54.27           H  
ATOM   2537  HG3 PRO C  54     -45.972  40.503 -95.616  1.00 54.27           H  
ATOM   2538  HD2 PRO C  54     -45.314  39.041 -97.765  1.00 55.54           H  
ATOM   2539  HD3 PRO C  54     -44.079  39.232 -96.493  1.00 55.54           H  
ATOM   2540  N   THR C  55     -41.442  41.210 -96.807  1.00 54.60           N  
ATOM   2541  CA  THR C  55     -40.048  41.342 -96.355  1.00 53.79           C  
ATOM   2542  C   THR C  55     -39.073  40.879 -97.471  1.00 52.29           C  
ATOM   2543  O   THR C  55     -37.894  40.583 -97.232  1.00 53.25           O  
ATOM   2544  CB  THR C  55     -39.803  40.722 -94.963  1.00 54.49           C  
ATOM   2545  OG1 THR C  55     -38.615  41.264 -94.362  1.00 51.83           O  
ATOM   2546  CG2 THR C  55     -39.747  39.201 -94.932  1.00 53.56           C  
ATOM   2547  H   THR C  55     -41.827  40.277 -96.825  1.00 54.60           H  
ATOM   2548  HA  THR C  55     -39.839  42.417 -96.262  1.00 53.79           H  
ATOM   2549  HB  THR C  55     -40.625  41.039 -94.313  1.00 54.49           H  
ATOM   2550 HG21 THR C  55     -40.686  38.764 -95.277  1.00 53.56           H  
ATOM   2551 HG22 THR C  55     -38.924  38.811 -95.539  1.00 53.56           H  
ATOM   2552 HG23 THR C  55     -39.570  38.847 -93.910  1.00 53.56           H  
ATOM   2553  HG1 THR C  55     -38.526  40.836 -93.488  1.00 51.83           H  
ATOM   2554  N   SER C  56     -39.550  41.048 -98.705  1.00 50.76           N  
ATOM   2555  CA  SER C  56     -38.706  40.998 -99.895  1.00 49.85           C  
ATOM   2556  C   SER C  56     -38.065  42.383-100.139  1.00 47.79           C  
ATOM   2557  O   SER C  56     -37.087  42.509-100.872  1.00 48.76           O  
ATOM   2558  CB  SER C  56     -39.505  40.603-101.143  1.00 50.16           C  
ATOM   2559  OG  SER C  56     -40.535  41.557-101.448  1.00 49.57           O  
ATOM   2560  H   SER C  56     -40.534  41.244 -98.823  1.00 50.76           H  
ATOM   2561  HA  SER C  56     -37.897  40.280 -99.724  1.00 49.85           H  
ATOM   2562  HB2 SER C  56     -39.975  39.621-101.015  1.00 50.16           H  
ATOM   2563  HB3 SER C  56     -38.846  40.549-102.015  1.00 50.16           H  
ATOM   2564  HG  SER C  56     -41.327  41.285-100.924  1.00 49.57           H  
ATOM   2565  N   HIS C  57     -38.762  43.420 -99.672  1.00 45.59           N  
ATOM   2566  CA  HIS C  57     -38.337  44.822 -99.761  1.00 43.78           C  
ATOM   2567  C   HIS C  57     -38.448  45.361-101.210  1.00 43.41           C  
ATOM   2568  O   HIS C  57     -37.871  46.389-101.572  1.00 42.92           O  
ATOM   2569  CB  HIS C  57     -37.005  45.143 -99.073  1.00 42.77           C  
ATOM   2570  CG  HIS C  57     -37.007  44.679 -97.655  1.00 41.48           C  
ATOM   2571  ND1 HIS C  57     -37.589  45.340 -96.647  1.00 40.42           N  
ATOM   2572  CD2 HIS C  57     -36.560  43.473 -97.127  1.00 41.75           C  
ATOM   2573  CE1 HIS C  57     -37.529  44.597 -95.532  1.00 40.70           C  
ATOM   2574  NE2 HIS C  57     -36.898  43.454 -95.826  1.00 41.38           N  
ATOM   2575  H   HIS C  57     -39.653  43.236 -99.234  1.00 45.59           H  
ATOM   2576  HA  HIS C  57     -39.121  45.356 -99.220  1.00 43.78           H  
ATOM   2577  HB2 HIS C  57     -36.823  46.224 -99.095  1.00 42.77           H  
ATOM   2578  HB3 HIS C  57     -36.171  44.679 -99.613  1.00 42.77           H  
ATOM   2579  HD2 HIS C  57     -36.037  42.694 -97.663  1.00 41.75           H  
ATOM   2580  HE2 HIS C  57     -36.708  42.703 -95.179  1.00 41.38           H  
ATOM   2581  HE1 HIS C  57     -37.921  44.872 -94.564  1.00 40.70           H  
ATOM   2582  N   THR C  58     -39.384  44.758-101.928  1.00 43.25           N  
ATOM   2583  CA  THR C  58     -39.714  45.093-103.315  1.00 44.94           C  
ATOM   2584  C   THR C  58     -40.560  46.385-103.415  1.00 45.50           C  
ATOM   2585  O   THR C  58     -40.747  46.940-104.512  1.00 46.28           O  
ATOM   2586  CB  THR C  58     -40.452  43.938-104.018  1.00 46.26           C  
ATOM   2587  OG1 THR C  58     -41.481  43.417-103.168  1.00 47.17           O  
ATOM   2588  CG2 THR C  58     -39.493  42.816-104.410  1.00 46.45           C  
ATOM   2589  H   THR C  58     -39.914  44.010-101.504  1.00 43.25           H  
ATOM   2590  HA  THR C  58     -38.775  45.321-103.836  1.00 44.94           H  
ATOM   2591  HB  THR C  58     -40.948  44.300-104.924  1.00 46.26           H  
ATOM   2592 HG21 THR C  58     -38.741  43.166-105.121  1.00 46.45           H  
ATOM   2593 HG22 THR C  58     -38.969  42.417-103.538  1.00 46.45           H  
ATOM   2594 HG23 THR C  58     -40.043  41.983-104.861  1.00 46.45           H  
ATOM   2595  HG1 THR C  58     -41.122  42.640-102.683  1.00 47.17           H  
ATOM   2596  N   TYR C  59     -40.977  46.889-102.248  1.00 43.87           N  
ATOM   2597  CA  TYR C  59     -41.689  48.158-102.117  1.00 43.68           C  
ATOM   2598  C   TYR C  59     -40.767  49.391-102.358  1.00 45.69           C  
ATOM   2599  O   TYR C  59     -41.250  50.531-102.388  1.00 46.25           O  
ATOM   2600  CB  TYR C  59     -42.437  48.277-100.774  1.00 42.43           C  
ATOM   2601  CG  TYR C  59     -41.551  48.142 -99.553  1.00 42.08           C  
ATOM   2602  CD1 TYR C  59     -40.721  49.193 -99.154  1.00 41.00           C  
ATOM   2603  CD2 TYR C  59     -41.505  46.950 -98.828  1.00 42.28           C  
ATOM   2604  CE1 TYR C  59     -39.876  49.059 -98.065  1.00 41.80           C  
ATOM   2605  CE2 TYR C  59     -40.666  46.804 -97.735  1.00 42.28           C  
ATOM   2606  CZ  TYR C  59     -39.856  47.857 -97.351  1.00 42.50           C  
ATOM   2607  OH  TYR C  59     -38.958  47.733 -96.333  1.00 42.63           O  
ATOM   2608  H   TYR C  59     -40.776  46.368-101.407  1.00 43.87           H  
ATOM   2609  HA  TYR C  59     -42.429  48.189-102.928  1.00 43.68           H  
ATOM   2610  HB2 TYR C  59     -42.964  49.239-100.714  1.00 42.43           H  
ATOM   2611  HB3 TYR C  59     -43.218  47.507-100.732  1.00 42.43           H  
ATOM   2612  HD1 TYR C  59     -40.739  50.123 -99.702  1.00 41.00           H  
ATOM   2613  HD2 TYR C  59     -42.136  46.125 -99.124  1.00 42.28           H  
ATOM   2614  HE1 TYR C  59     -39.237  49.877 -97.769  1.00 41.80           H  
ATOM   2615  HE2 TYR C  59     -40.645  45.875 -97.186  1.00 42.28           H  
ATOM   2616  HH  TYR C  59     -38.609  46.810 -96.384  1.00 42.63           H  
ATOM   2617  N   LEU C  60     -39.495  49.136-102.608  1.00 47.94           N  
ATOM   2618  CA  LEU C  60     -38.497  50.135-102.986  1.00 49.52           C  
ATOM   2619  C   LEU C  60     -38.186  50.080-104.514  1.00 54.04           C  
ATOM   2620  O   LEU C  60     -37.342  50.793-105.010  1.00 56.18           O  
ATOM   2621  CB  LEU C  60     -37.183  49.933-102.220  1.00 48.21           C  
ATOM   2622  CG  LEU C  60     -37.295  49.976-100.688  1.00 46.96           C  
ATOM   2623  CD1 LEU C  60     -35.930  49.683-100.060  1.00 46.38           C  
ATOM   2624  CD2 LEU C  60     -37.820  51.323-100.191  1.00 47.46           C  
ATOM   2625  H   LEU C  60     -39.183  48.176-102.606  1.00 47.94           H  
ATOM   2626  HA  LEU C  60     -38.901  51.136-102.798  1.00 49.52           H  
ATOM   2627  HB2 LEU C  60     -36.740  48.973-102.519  1.00 48.21           H  
ATOM   2628  HB3 LEU C  60     -36.476  50.707-102.539  1.00 48.21           H  
ATOM   2629  HG  LEU C  60     -37.980  49.187-100.360  1.00 46.96           H  
ATOM   2630 HD11 LEU C  60     -35.541  48.719-100.405  1.00 46.38           H  
ATOM   2631 HD12 LEU C  60     -35.198  50.456-100.314  1.00 46.38           H  
ATOM   2632 HD13 LEU C  60     -36.008  49.635 -98.970  1.00 46.38           H  
ATOM   2633 HD21 LEU C  60     -37.217  52.149-100.575  1.00 47.46           H  
ATOM   2634 HD22 LEU C  60     -38.854  51.490-100.505  1.00 47.46           H  
ATOM   2635 HD23 LEU C  60     -37.797  51.372 -99.098  1.00 47.46           H  
ATOM   2636  N   GLY C  61     -38.888  49.223-105.218  1.00 56.30           N  
ATOM   2637  CA  GLY C  61     -38.706  48.949-106.637  1.00 58.95           C  
ATOM   2638  C   GLY C  61     -37.857  47.679-106.802  1.00 62.48           C  
ATOM   2639  O   GLY C  61     -36.734  47.612-106.363  1.00 60.72           O  
ATOM   2640  H   GLY C  61     -39.611  48.678-104.771  1.00 56.30           H  
ATOM   2641  HA2 GLY C  61     -39.699  48.822-107.078  1.00 58.95           H  
ATOM   2642  HA3 GLY C  61     -38.196  49.780-107.134  1.00 58.95           H  
ATOM   2643  N   ALA C  62     -38.443  46.673-107.406  1.00 66.56           N  
ATOM   2644  CA  ALA C  62     -37.952  45.291-107.381  1.00 70.05           C  
ATOM   2645  C   ALA C  62     -36.732  45.036-108.291  1.00 71.12           C  
ATOM   2646  O   ALA C  62     -36.819  44.963-109.504  1.00 71.48           O  
ATOM   2647  CB  ALA C  62     -39.074  44.341-107.795  1.00 70.70           C  
ATOM   2648  H   ALA C  62     -39.298  46.832-107.920  1.00 66.56           H  
ATOM   2649  HA  ALA C  62     -37.666  45.070-106.345  1.00 70.05           H  
ATOM   2650  HB1 ALA C  62     -39.943  44.455-107.140  1.00 70.70           H  
ATOM   2651  HB2 ALA C  62     -39.409  44.541-108.820  1.00 70.70           H  
ATOM   2652  HB3 ALA C  62     -38.742  43.299-107.751  1.00 70.70           H  
ATOM   2653  N   ASP C  63     -35.569  45.037-107.662  1.00 74.01           N  
ATOM   2654  CA  ASP C  63     -34.307  44.481-108.238  1.00 78.30           C  
ATOM   2655  C   ASP C  63     -33.269  44.613-107.082  1.00 78.02           C  
ATOM   2656  O   ASP C  63     -33.269  45.616-106.407  1.00 77.76           O  
ATOM   2657  CB  ASP C  63     -33.839  45.251-109.464  1.00  0.00           C  
ATOM   2658  CG  ASP C  63     -32.445  44.780-109.737  1.00  0.00           C  
ATOM   2659  OD1 ASP C  63     -31.491  45.555-109.715  1.00  0.00           O  
ATOM   2660  OD2 ASP C  63     -32.296  43.432-109.898  1.00  0.00           O1-
ATOM   2661  H   ASP C  63     -35.379  45.434-106.740  1.00 74.01           H  
ATOM   2662  HA  ASP C  63     -34.494  43.425-108.461  1.00 78.30           H  
ATOM   2663  HB2 ASP C  63     -33.845  46.332-109.294  1.00  0.00           H  
ATOM   2664  HB3 ASP C  63     -34.464  45.048-110.339  1.00  0.00           H  
ATOM   2665  N   MET C  64     -32.450  43.597-106.873  1.00 75.05           N  
ATOM   2666  CA  MET C  64     -31.489  43.559-105.766  1.00 74.24           C  
ATOM   2667  C   MET C  64     -30.653  42.246-105.786  1.00 76.07           C  
ATOM   2668  O   MET C  64     -31.022  41.269-106.382  1.00 77.36           O  
ATOM   2669  CB  MET C  64     -32.172  43.780-104.387  1.00 71.46           C  
ATOM   2670  CG  MET C  64     -31.544  44.982-103.672  1.00 70.62           C  
ATOM   2671  SD  MET C  64     -32.475  45.426-102.166  1.00 67.60           S  
ATOM   2672  CE  MET C  64     -31.404  46.753-101.567  1.00 65.57           C  
ATOM   2673  H   MET C  64     -32.424  42.835-107.535  1.00 75.05           H  
ATOM   2674  HA  MET C  64     -30.781  44.373-105.973  1.00 74.24           H  
ATOM   2675  HB2 MET C  64     -32.083  42.888-103.755  1.00 71.46           H  
ATOM   2676  HB3 MET C  64     -33.250  43.943-104.506  1.00 71.46           H  
ATOM   2677  HG2 MET C  64     -31.544  45.858-104.328  1.00 70.62           H  
ATOM   2678  HG3 MET C  64     -30.510  44.757-103.393  1.00 70.62           H  
ATOM   2679  HE1 MET C  64     -30.432  46.353-101.273  1.00 65.57           H  
ATOM   2680  HE2 MET C  64     -31.270  47.511-102.342  1.00 65.57           H  
ATOM   2681  HE3 MET C  64     -31.863  47.223-100.693  1.00 65.57           H  
ATOM   2682  N   GLU C  65     -29.635  42.220-104.940  1.00 76.92           N  
ATOM   2683  CA  GLU C  65     -28.351  41.525-104.890  1.00 76.70           C  
ATOM   2684  C   GLU C  65     -28.052  41.508-103.370  1.00 77.37           C  
ATOM   2685  O   GLU C  65     -28.459  42.409-102.637  1.00 77.16           O  
ATOM   2686  CB  GLU C  65     -27.296  42.266-105.709  1.00  0.00           C  
ATOM   2687  CG  GLU C  65     -25.879  41.714-105.597  1.00  0.00           C  
ATOM   2688  CD  GLU C  65     -25.811  40.241-105.911  1.00  0.00           C  
ATOM   2689  OE1 GLU C  65     -25.448  39.816-107.005  1.00  0.00           O  
ATOM   2690  OE2 GLU C  65     -26.146  39.420-104.874  1.00  0.00           O1-
ATOM   2691  H   GLU C  65     -30.032  42.651-104.101  1.00 76.92           H  
ATOM   2692  HA  GLU C  65     -28.519  40.511-105.265  1.00 76.70           H  
ATOM   2693  HB2 GLU C  65     -27.272  43.322-105.410  1.00  0.00           H  
ATOM   2694  HB3 GLU C  65     -27.601  42.258-106.764  1.00  0.00           H  
ATOM   2695  HG2 GLU C  65     -25.484  41.885-104.589  1.00  0.00           H  
ATOM   2696  HG3 GLU C  65     -25.222  42.258-106.285  1.00  0.00           H  
ATOM   2697  N   GLU C  66     -27.484  40.399-102.898  1.00 79.30           N  
ATOM   2698  CA  GLU C  66     -27.512  40.004-101.489  1.00 76.55           C  
ATOM   2699  C   GLU C  66     -26.125  39.470-101.022  1.00 76.94           C  
ATOM   2700  O   GLU C  66     -26.034  38.460-100.328  1.00 79.92           O  
ATOM   2701  CB  GLU C  66     -28.588  38.916-101.267  1.00 76.24           C  
ATOM   2702  CG  GLU C  66     -29.997  39.261-101.750  1.00 77.82           C  
ATOM   2703  CD  GLU C  66     -30.769  40.285-100.954  1.00 79.26           C  
ATOM   2704  OE1 GLU C  66     -30.510  40.433 -99.740  1.00 80.84           O  
ATOM   2705  OE2 GLU C  66     -31.706  40.877-101.537  1.00 80.13           O1-
ATOM   2706  H   GLU C  66     -27.073  39.742-103.545  1.00 79.30           H  
ATOM   2707  HA  GLU C  66     -27.745  40.876-100.868  1.00 76.55           H  
ATOM   2708  HB2 GLU C  66     -28.275  38.004-101.793  1.00 76.24           H  
ATOM   2709  HB3 GLU C  66     -28.621  38.654-100.201  1.00 76.24           H  
ATOM   2710  HG2 GLU C  66     -30.598  38.342-101.702  1.00 77.82           H  
ATOM   2711  HG3 GLU C  66     -29.986  39.551-102.806  1.00 77.82           H  
ATOM   2712  N   PHE C  67     -25.083  40.240-101.327  1.00 76.01           N  
ATOM   2713  CA  PHE C  67     -23.693  39.886-100.998  1.00 78.64           C  
ATOM   2714  C   PHE C  67     -23.423  39.726 -99.466  1.00 81.03           C  
ATOM   2715  O   PHE C  67     -23.129  40.707 -98.770  1.00 81.08           O  
ATOM   2716  CB  PHE C  67     -22.695  40.960-101.491  1.00 78.72           C  
ATOM   2717  CG  PHE C  67     -22.427  41.125-102.971  1.00 81.23           C  
ATOM   2718  CD1 PHE C  67     -22.850  40.215-103.943  1.00 83.44           C  
ATOM   2719  CD2 PHE C  67     -21.669  42.223-103.368  1.00 80.03           C  
ATOM   2720  CE1 PHE C  67     -22.524  40.399-105.277  1.00 84.13           C  
ATOM   2721  CE2 PHE C  67     -21.337  42.410-104.703  1.00 80.52           C  
ATOM   2722  CZ  PHE C  67     -21.764  41.497-105.656  1.00 83.00           C  
ATOM   2723  H   PHE C  67     -25.230  41.071-101.883  1.00 76.01           H  
ATOM   2724  HA  PHE C  67     -23.483  38.915-101.461  1.00 78.64           H  
ATOM   2725  HB2 PHE C  67     -23.021  41.936-101.106  1.00 78.72           H  
ATOM   2726  HB3 PHE C  67     -21.716  40.754-101.034  1.00 78.72           H  
ATOM   2727  HD1 PHE C  67     -23.438  39.357-103.651  1.00 83.44           H  
ATOM   2728  HD2 PHE C  67     -21.336  42.937-102.629  1.00 80.03           H  
ATOM   2729  HE1 PHE C  67     -22.860  39.691-106.019  1.00 84.13           H  
ATOM   2730  HE2 PHE C  67     -20.746  43.264-104.998  1.00 80.52           H  
ATOM   2731  HZ  PHE C  67     -21.506  41.642-106.695  1.00 83.00           H  
ATOM   2732  N   HIS C  68     -23.756  38.530 -98.966  1.00 83.18           N  
ATOM   2733  CA  HIS C  68     -23.031  37.566 -98.155  1.00 81.59           C  
ATOM   2734  C   HIS C  68     -22.477  38.146 -96.825  1.00 80.53           C  
ATOM   2735  O   HIS C  68     -21.718  39.120 -96.821  1.00 78.58           O  
ATOM   2736  CB  HIS C  68     -21.883  36.911 -98.934  1.00  0.00           C  
ATOM   2737  CG  HIS C  68     -21.350  35.734 -98.208  1.00  0.00           C  
ATOM   2738  ND1 HIS C  68     -22.178  34.713 -97.800  1.00  0.00           N  
ATOM   2739  CE1 HIS C  68     -21.433  33.842 -97.097  1.00  0.00           C  
ATOM   2740  NE2 HIS C  68     -20.152  34.246 -97.030  1.00  0.00           N  
ATOM   2741  CD2 HIS C  68     -20.096  35.452 -97.735  1.00  0.00           C  
ATOM   2742  H   HIS C  68     -24.762  38.467 -99.239  1.00 83.18           H  
ATOM   2743  HA  HIS C  68     -23.785  36.808 -97.910  1.00 81.59           H  
ATOM   2744  HB2 HIS C  68     -21.081  37.637 -99.118  1.00  0.00           H  
ATOM   2745  HB3 HIS C  68     -22.241  36.583 -99.918  1.00  0.00           H  
ATOM   2746  HD2 HIS C  68     -19.215  36.057 -97.883  1.00  0.00           H  
ATOM   2747  HE2 HIS C  68     -19.388  33.775 -96.567  1.00  0.00           H  
ATOM   2748  HE1 HIS C  68     -21.812  32.938 -96.646  1.00  0.00           H  
ATOM   2749  N   GLY C  69     -22.812  37.480 -95.723  1.00 80.19           N  
ATOM   2750  CA  GLY C  69     -22.415  37.892 -94.380  1.00 78.74           C  
ATOM   2751  C   GLY C  69     -21.034  37.295 -94.076  1.00 78.89           C  
ATOM   2752  O   GLY C  69     -20.768  36.128 -94.403  1.00 76.89           O  
ATOM   2753  H   GLY C  69     -23.293  36.597 -95.817  1.00 80.19           H  
ATOM   2754  HA2 GLY C  69     -22.402  38.983 -94.323  1.00 78.74           H  
ATOM   2755  HA3 GLY C  69     -23.140  37.491 -93.667  1.00 78.74           H  
ATOM   2756  N   ARG C  70     -20.141  38.127 -93.550  1.00 78.05           N  
ATOM   2757  CA  ARG C  70     -18.752  37.754 -93.364  1.00 78.54           C  
ATOM   2758  C   ARG C  70     -17.990  38.305 -92.142  1.00 77.91           C  
ATOM   2759  O   ARG C  70     -16.836  37.910 -91.975  1.00 84.55           O  
ATOM   2760  CB  ARG C  70     -17.930  38.056 -94.653  1.00 82.35           C  
ATOM   2761  CG  ARG C  70     -18.101  39.448 -95.286  1.00 84.49           C  
ATOM   2762  CD  ARG C  70     -17.592  40.651 -94.499  1.00 87.14           C  
ATOM   2763  NE  ARG C  70     -16.178  40.988 -94.758  1.00 91.57           N  
ATOM   2764  CZ  ARG C  70     -15.126  40.742 -93.974  1.00 93.32           C  
ATOM   2765  NH1 ARG C  70     -15.190  39.827 -93.012  1.00 92.51           N  
ATOM   2766  NH2 ARG C  70     -13.998  41.419 -94.151  1.00 93.24           N1+
ATOM   2767  H   ARG C  70     -20.413  39.078 -93.345  1.00 78.05           H  
ATOM   2768  HA  ARG C  70     -18.723  36.665 -93.216  1.00 78.54           H  
ATOM   2769  HB2 ARG C  70     -16.863  37.865 -94.488  1.00 82.35           H  
ATOM   2770  HB3 ARG C  70     -18.245  37.328 -95.414  1.00 82.35           H  
ATOM   2771  HG2 ARG C  70     -19.167  39.601 -95.493  1.00 84.49           H  
ATOM   2772  HG3 ARG C  70     -17.607  39.438 -96.266  1.00 84.49           H  
ATOM   2773  HD2 ARG C  70     -17.765  40.609 -93.433  1.00 87.14           H  
ATOM   2774  HD3 ARG C  70     -18.157  41.526 -94.842  1.00 87.14           H  
ATOM   2775  HE  ARG C  70     -16.073  41.695 -95.472  1.00 91.57           H  
ATOM   2776 HH11 ARG C  70     -14.386  39.653 -92.426  1.00 92.51           H  
ATOM   2777 HH12 ARG C  70     -16.042  39.305 -92.867  1.00 92.51           H  
ATOM   2778 HH21 ARG C  70     -13.938  42.118 -94.877  1.00 93.24           H  
ATOM   2779 HH22 ARG C  70     -13.200  41.235 -93.559  1.00 93.24           H  
ATOM   2780  N   THR C  71     -18.473  39.380 -91.529  1.00 73.14           N  
ATOM   2781  CA  THR C  71     -17.708  40.091 -90.496  1.00 74.03           C  
ATOM   2782  C   THR C  71     -18.057  39.695 -89.050  1.00 73.14           C  
ATOM   2783  O   THR C  71     -19.222  39.603 -88.654  1.00 73.84           O  
ATOM   2784  CB  THR C  71     -17.707  41.634 -90.715  1.00 73.41           C  
ATOM   2785  OG1 THR C  71     -16.469  41.985 -91.373  1.00 68.61           O  
ATOM   2786  CG2 THR C  71     -17.833  42.467 -89.446  1.00 72.69           C  
ATOM   2787  H   THR C  71     -19.338  39.793 -91.847  1.00 73.14           H  
ATOM   2788  HA  THR C  71     -16.666  39.774 -90.634  1.00 74.03           H  
ATOM   2789  HB  THR C  71     -18.511  41.924 -91.399  1.00 73.41           H  
ATOM   2790 HG21 THR C  71     -18.796  42.316 -88.951  1.00 72.69           H  
ATOM   2791 HG22 THR C  71     -17.024  42.248 -88.745  1.00 72.69           H  
ATOM   2792 HG23 THR C  71     -17.737  43.526 -89.683  1.00 72.69           H  
ATOM   2793  HG1 THR C  71     -16.307  42.955 -91.224  1.00 68.61           H  
ATOM   2794  N   LEU C  72     -16.988  39.622 -88.253  1.00 71.99           N  
ATOM   2795  CA  LEU C  72     -16.983  39.638 -86.795  1.00 70.44           C  
ATOM   2796  C   LEU C  72     -15.681  40.406 -86.463  1.00 71.18           C  
ATOM   2797  O   LEU C  72     -14.672  40.270 -87.156  1.00 74.27           O  
ATOM   2798  CB  LEU C  72     -16.933  38.244 -86.165  1.00 69.65           C  
ATOM   2799  CG  LEU C  72     -18.250  37.448 -86.243  1.00 68.28           C  
ATOM   2800  CD1 LEU C  72     -18.023  36.023 -85.730  1.00 65.30           C  
ATOM   2801  CD2 LEU C  72     -19.375  38.106 -85.440  1.00 65.20           C  
ATOM   2802  H   LEU C  72     -16.072  39.628 -88.679  1.00 71.99           H  
ATOM   2803  HA  LEU C  72     -17.844  40.218 -86.452  1.00 70.44           H  
ATOM   2804  HB2 LEU C  72     -16.136  37.664 -86.650  1.00 69.65           H  
ATOM   2805  HB3 LEU C  72     -16.639  38.337 -85.111  1.00 69.65           H  
ATOM   2806  HG  LEU C  72     -18.567  37.373 -87.290  1.00 68.28           H  
ATOM   2807 HD11 LEU C  72     -17.251  35.516 -86.319  1.00 65.30           H  
ATOM   2808 HD12 LEU C  72     -17.706  36.024 -84.682  1.00 65.30           H  
ATOM   2809 HD13 LEU C  72     -18.941  35.431 -85.806  1.00 65.30           H  
ATOM   2810 HD21 LEU C  72     -19.090  38.233 -84.390  1.00 65.20           H  
ATOM   2811 HD22 LEU C  72     -19.638  39.089 -85.840  1.00 65.20           H  
ATOM   2812 HD23 LEU C  72     -20.282  37.492 -85.470  1.00 65.20           H  
ATOM   2813  N   HIS C  73     -15.750  41.248 -85.438  1.00 69.48           N  
ATOM   2814  CA  HIS C  73     -14.645  42.098 -84.984  1.00 70.72           C  
ATOM   2815  C   HIS C  73     -14.104  41.532 -83.655  1.00 69.44           C  
ATOM   2816  O   HIS C  73     -14.667  40.624 -83.055  1.00 67.03           O  
ATOM   2817  CB  HIS C  73     -15.084  43.559 -84.826  1.00 71.12           C  
ATOM   2818  CG  HIS C  73     -15.418  44.249 -86.104  1.00 71.33           C  
ATOM   2819  ND1 HIS C  73     -16.137  45.388 -86.127  1.00 72.97           N  
ATOM   2820  CD2 HIS C  73     -15.104  43.958 -87.430  1.00 69.56           C  
ATOM   2821  CE1 HIS C  73     -16.281  45.804 -87.399  1.00 71.91           C  
ATOM   2822  NE2 HIS C  73     -15.646  44.932 -88.195  1.00 70.20           N  
ATOM   2823  H   HIS C  73     -16.614  41.312 -84.917  1.00 69.48           H  
ATOM   2824  HA  HIS C  73     -13.822  42.028 -85.706  1.00 70.72           H  
ATOM   2825  HB2 HIS C  73     -14.297  44.146 -84.338  1.00 71.12           H  
ATOM   2826  HB3 HIS C  73     -15.958  43.609 -84.165  1.00 71.12           H  
ATOM   2827  HD2 HIS C  73     -14.533  43.112 -87.782  1.00 69.56           H  
ATOM   2828  HE2 HIS C  73     -15.584  44.992 -89.201  1.00 70.20           H  
ATOM   2829  HE1 HIS C  73     -16.814  46.686 -87.721  1.00 71.91           H  
ATOM   2830  N   ASP C  74     -12.975  42.096 -83.223  1.00 72.21           N  
ATOM   2831  CA  ASP C  74     -12.233  41.676 -82.050  1.00 72.62           C  
ATOM   2832  C   ASP C  74     -12.886  42.285 -80.780  1.00 72.43           C  
ATOM   2833  O   ASP C  74     -13.072  43.500 -80.658  1.00 70.85           O  
ATOM   2834  CB  ASP C  74     -10.747  42.000 -82.159  1.00 74.18           C  
ATOM   2835  CG  ASP C  74     -10.394  43.378 -82.663  1.00 77.69           C  
ATOM   2836  OD1 ASP C  74     -11.170  43.969 -83.449  1.00 79.92           O  
ATOM   2837  OD2 ASP C  74      -9.305  43.879 -82.289  1.00 77.22           O1-
ATOM   2838  H   ASP C  74     -12.603  42.900 -83.707  1.00 72.21           H  
ATOM   2839  HA  ASP C  74     -12.329  40.584 -81.986  1.00 72.62           H  
ATOM   2840  HB2 ASP C  74     -10.285  41.299 -82.867  1.00 74.18           H  
ATOM   2841  HB3 ASP C  74     -10.262  41.839 -81.188  1.00 74.18           H  
ATOM   2842  N   ASP C  75     -13.209  41.390 -79.851  1.00 73.59           N  
ATOM   2843  CA  ASP C  75     -14.069  41.686 -78.703  1.00 74.24           C  
ATOM   2844  C   ASP C  75     -13.200  42.348 -77.602  1.00 75.35           C  
ATOM   2845  O   ASP C  75     -12.068  41.942 -77.344  1.00 75.04           O  
ATOM   2846  CB  ASP C  75     -14.718  40.431 -78.148  1.00 74.30           C  
ATOM   2847  CG  ASP C  75     -16.023  40.095 -78.821  1.00 73.53           C  
ATOM   2848  OD1 ASP C  75     -16.758  41.020 -79.246  1.00 72.46           O  
ATOM   2849  OD2 ASP C  75     -16.346  38.892 -78.882  1.00 75.34           O1-
ATOM   2850  H   ASP C  75     -12.809  40.464 -79.915  1.00 73.59           H  
ATOM   2851  HA  ASP C  75     -14.811  42.417 -79.039  1.00 74.24           H  
ATOM   2852  HB2 ASP C  75     -14.946  40.568 -77.085  1.00 74.30           H  
ATOM   2853  HB3 ASP C  75     -14.037  39.573 -78.212  1.00 74.30           H  
ATOM   2854  N   ASP C  76     -13.756  43.433 -77.055  1.00 76.91           N  
ATOM   2855  CA  ASP C  76     -13.180  44.341 -76.054  1.00 77.90           C  
ATOM   2856  C   ASP C  76     -11.954  45.101 -76.632  1.00 77.41           C  
ATOM   2857  O   ASP C  76     -11.162  45.715 -75.916  1.00 78.37           O  
ATOM   2858  CB  ASP C  76     -12.985  43.705 -74.687  1.00 80.70           C  
ATOM   2859  CG  ASP C  76     -14.176  44.123 -73.857  1.00 82.19           C  
ATOM   2860  OD1 ASP C  76     -14.975  43.241 -73.475  1.00 83.01           O  
ATOM   2861  OD2 ASP C  76     -14.313  45.330 -73.571  1.00 83.03           O1-
ATOM   2862  H   ASP C  76     -14.681  43.689 -77.369  1.00 76.91           H  
ATOM   2863  HA  ASP C  76     -13.919  45.150 -75.987  1.00 77.90           H  
ATOM   2864  HB2 ASP C  76     -12.082  44.068 -74.185  1.00 80.70           H  
ATOM   2865  HB3 ASP C  76     -12.919  42.613 -74.739  1.00 80.70           H  
ATOM   2866  N   SER C  77     -11.956  45.190 -77.961  1.00 76.70           N  
ATOM   2867  CA  SER C  77     -10.987  45.961 -78.719  1.00 77.76           C  
ATOM   2868  C   SER C  77     -11.613  47.338 -79.004  1.00 77.07           C  
ATOM   2869  O   SER C  77     -12.824  47.497 -79.164  1.00 77.45           O  
ATOM   2870  CB  SER C  77     -10.608  45.297 -80.032  1.00 78.02           C  
ATOM   2871  OG  SER C  77      -9.364  45.812 -80.514  1.00 83.17           O  
ATOM   2872  H   SER C  77     -12.691  44.728 -78.476  1.00 76.70           H  
ATOM   2873  HA  SER C  77     -10.090  46.100 -78.103  1.00 77.76           H  
ATOM   2874  HB2 SER C  77     -11.367  45.461 -80.801  1.00 78.02           H  
ATOM   2875  HB3 SER C  77     -10.480  44.222 -79.872  1.00 78.02           H  
ATOM   2876  HG  SER C  77      -9.142  45.202 -81.274  1.00 83.17           H  
ATOM   2877  N   CYS C  78     -10.746  48.351 -78.950  1.00 76.42           N  
ATOM   2878  CA  CYS C  78     -11.128  49.745 -79.161  1.00 75.05           C  
ATOM   2879  C   CYS C  78     -11.070  50.113 -80.665  1.00 72.13           C  
ATOM   2880  O   CYS C  78     -10.170  50.825 -81.116  1.00 72.52           O  
ATOM   2881  CB  CYS C  78     -10.214  50.683 -78.363  1.00 80.11           C  
ATOM   2882  SG  CYS C  78     -10.408  50.491 -76.562  1.00 88.10           S  
ATOM   2883  H   CYS C  78      -9.791  48.165 -78.676  1.00 76.42           H  
ATOM   2884  HA  CYS C  78     -12.161  49.883 -78.824  1.00 75.05           H  
ATOM   2885  HB2 CYS C  78     -10.426  51.730 -78.602  1.00 80.11           H  
ATOM   2886  HB3 CYS C  78      -9.161  50.499 -78.606  1.00 80.11           H  
ATOM   2887  HG  CYS C  78     -10.382  49.146 -76.530  1.00 88.10           H  
ATOM   2888  N   GLN C  79     -12.065  49.622 -81.396  1.00 68.43           N  
ATOM   2889  CA  GLN C  79     -12.193  49.814 -82.842  1.00 66.12           C  
ATOM   2890  C   GLN C  79     -12.717  51.239 -83.202  1.00 65.79           C  
ATOM   2891  O   GLN C  79     -13.023  52.051 -82.327  1.00 66.03           O  
ATOM   2892  CB  GLN C  79     -13.092  48.725 -83.455  1.00 62.77           C  
ATOM   2893  CG  GLN C  79     -12.377  47.378 -83.589  1.00 62.50           C  
ATOM   2894  CD  GLN C  79     -11.255  47.429 -84.610  1.00 63.23           C  
ATOM   2895  OE1 GLN C  79     -10.987  48.452 -85.245  1.00 63.00           O  
ATOM   2896  NE2 GLN C  79     -10.574  46.302 -84.750  1.00 63.94           N  
ATOM   2897  H   GLN C  79     -12.783  49.083 -80.935  1.00 68.43           H  
ATOM   2898  HA  GLN C  79     -11.176  49.773 -83.250  1.00 66.12           H  
ATOM   2899  HB2 GLN C  79     -13.984  48.594 -82.831  1.00 62.77           H  
ATOM   2900  HB3 GLN C  79     -13.458  49.026 -84.444  1.00 62.77           H  
ATOM   2901  HG2 GLN C  79     -13.096  46.618 -83.917  1.00 62.50           H  
ATOM   2902  HG3 GLN C  79     -11.968  47.058 -82.625  1.00 62.50           H  
ATOM   2903 HE21 GLN C  79      -9.800  46.257 -85.398  1.00 63.94           H  
ATOM   2904 HE22 GLN C  79     -10.828  45.488 -84.209  1.00 63.94           H  
ATOM   2905  N   VAL C  80     -12.688  51.531 -84.496  1.00 65.99           N  
ATOM   2906  CA  VAL C  80     -13.203  52.771 -85.101  1.00 64.84           C  
ATOM   2907  C   VAL C  80     -14.215  52.335 -86.181  1.00 63.01           C  
ATOM   2908  O   VAL C  80     -13.857  51.575 -87.086  1.00 63.53           O  
ATOM   2909  CB  VAL C  80     -12.077  53.601 -85.766  1.00 66.11           C  
ATOM   2910  CG1 VAL C  80     -12.634  54.885 -86.397  1.00 66.60           C  
ATOM   2911  CG2 VAL C  80     -10.974  53.982 -84.777  1.00 66.02           C  
ATOM   2912  H   VAL C  80     -12.290  50.862 -85.139  1.00 65.99           H  
ATOM   2913  HA  VAL C  80     -13.688  53.357 -84.323  1.00 64.84           H  
ATOM   2914  HB  VAL C  80     -11.613  53.006 -86.564  1.00 66.11           H  
ATOM   2915 HG11 VAL C  80     -13.344  54.663 -87.200  1.00 66.60           H  
ATOM   2916 HG12 VAL C  80     -13.148  55.500 -85.650  1.00 66.60           H  
ATOM   2917 HG13 VAL C  80     -11.829  55.486 -86.833  1.00 66.60           H  
ATOM   2918 HG21 VAL C  80     -11.363  54.636 -83.990  1.00 66.02           H  
ATOM   2919 HG22 VAL C  80     -10.527  53.099 -84.311  1.00 66.02           H  
ATOM   2920 HG23 VAL C  80     -10.169  54.523 -85.287  1.00 66.02           H  
ATOM   2921  N   ILE C  81     -15.462  52.783 -86.065  1.00 61.18           N  
ATOM   2922  CA  ILE C  81     -16.549  52.382 -86.980  1.00 60.33           C  
ATOM   2923  C   ILE C  81     -17.409  53.652 -87.289  1.00 60.44           C  
ATOM   2924  O   ILE C  81     -17.694  54.420 -86.363  1.00 60.82           O  
ATOM   2925  CB  ILE C  81     -17.398  51.246 -86.335  1.00 57.86           C  
ATOM   2926  CG1 ILE C  81     -16.509  50.034 -85.966  1.00 58.22           C  
ATOM   2927  CG2 ILE C  81     -18.546  50.808 -87.249  1.00 56.44           C  
ATOM   2928  CD1 ILE C  81     -17.264  48.831 -85.433  1.00 57.07           C  
ATOM   2929  H   ILE C  81     -15.688  53.413 -85.309  1.00 61.18           H  
ATOM   2930  HA  ILE C  81     -16.093  52.013 -87.903  1.00 60.33           H  
ATOM   2931  HB  ILE C  81     -17.843  51.633 -85.407  1.00 57.86           H  
ATOM   2932 HG12 ILE C  81     -15.930  49.718 -86.843  1.00 58.22           H  
ATOM   2933 HG13 ILE C  81     -15.789  50.329 -85.194  1.00 58.22           H  
ATOM   2934 HG21 ILE C  81     -19.144  51.661 -87.569  1.00 56.44           H  
ATOM   2935 HG22 ILE C  81     -18.173  50.292 -88.139  1.00 56.44           H  
ATOM   2936 HG23 ILE C  81     -19.231  50.130 -86.729  1.00 56.44           H  
ATOM   2937 HD11 ILE C  81     -17.894  49.104 -84.583  1.00 57.07           H  
ATOM   2938 HD12 ILE C  81     -17.890  48.377 -86.206  1.00 57.07           H  
ATOM   2939 HD13 ILE C  81     -16.554  48.067 -85.104  1.00 57.07           H  
ATOM   2940  N   PRO C  82     -17.808  53.867 -88.560  1.00 60.40           N  
ATOM   2941  CA  PRO C  82     -18.635  55.031 -88.912  1.00 60.21           C  
ATOM   2942  C   PRO C  82     -20.123  54.881 -88.497  1.00 57.71           C  
ATOM   2943  O   PRO C  82     -20.677  53.784 -88.487  1.00 56.83           O  
ATOM   2944  CB  PRO C  82     -18.524  55.124 -90.435  1.00 60.13           C  
ATOM   2945  CG  PRO C  82     -18.341  53.671 -90.860  1.00 59.39           C  
ATOM   2946  CD  PRO C  82     -17.484  53.083 -89.748  1.00 60.08           C  
ATOM   2947  HA  PRO C  82     -18.221  55.921 -88.438  1.00 60.21           H  
ATOM   2948  HB2 PRO C  82     -19.390  55.590 -90.915  1.00 60.13           H  
ATOM   2949  HB3 PRO C  82     -17.630  55.699 -90.707  1.00 60.13           H  
ATOM   2950  HG2 PRO C  82     -17.876  53.571 -91.845  1.00 59.39           H  
ATOM   2951  HG3 PRO C  82     -19.314  53.168 -90.894  1.00 59.39           H  
ATOM   2952  HD2 PRO C  82     -16.417  53.222 -89.956  1.00 60.08           H  
ATOM   2953  HD3 PRO C  82     -17.677  52.020 -89.596  1.00 60.08           H  
ATOM   2954  N   VAL C  83     -20.738  56.012 -88.167  1.00 57.31           N  
ATOM   2955  CA  VAL C  83     -22.175  56.157 -87.897  1.00 56.91           C  
ATOM   2956  C   VAL C  83     -22.804  56.857 -89.127  1.00 58.80           C  
ATOM   2957  O   VAL C  83     -22.212  57.774 -89.713  1.00 61.52           O  
ATOM   2958  CB  VAL C  83     -22.413  57.013 -86.628  1.00 57.05           C  
ATOM   2959  CG1 VAL C  83     -23.900  57.192 -86.310  1.00 54.93           C  
ATOM   2960  CG2 VAL C  83     -21.713  56.422 -85.402  1.00 57.74           C  
ATOM   2961  H   VAL C  83     -20.187  56.852 -88.062  1.00 57.31           H  
ATOM   2962  HA  VAL C  83     -22.617  55.162 -87.781  1.00 56.91           H  
ATOM   2963  HB  VAL C  83     -21.993  58.012 -86.799  1.00 57.05           H  
ATOM   2964 HG11 VAL C  83     -24.406  57.772 -87.087  1.00 54.93           H  
ATOM   2965 HG12 VAL C  83     -24.407  56.226 -86.213  1.00 54.93           H  
ATOM   2966 HG13 VAL C  83     -24.034  57.740 -85.372  1.00 54.93           H  
ATOM   2967 HG21 VAL C  83     -22.150  55.458 -85.125  1.00 57.74           H  
ATOM   2968 HG22 VAL C  83     -20.642  56.279 -85.574  1.00 57.74           H  
ATOM   2969 HG23 VAL C  83     -21.812  57.093 -84.542  1.00 57.74           H  
ATOM   2970  N   LEU C  84     -24.018  56.444 -89.473  1.00 59.24           N  
ATOM   2971  CA  LEU C  84     -24.802  57.039 -90.560  1.00 62.42           C  
ATOM   2972  C   LEU C  84     -26.073  57.715 -89.964  1.00 64.68           C  
ATOM   2973  O   LEU C  84     -26.518  57.317 -88.883  1.00 63.85           O  
ATOM   2974  CB  LEU C  84     -25.234  55.983 -91.589  1.00 62.13           C  
ATOM   2975  CG  LEU C  84     -24.083  55.235 -92.290  1.00 62.04           C  
ATOM   2976  CD1 LEU C  84     -24.661  54.210 -93.268  1.00 61.01           C  
ATOM   2977  CD2 LEU C  84     -23.136  56.168 -93.043  1.00 63.40           C  
ATOM   2978  H   LEU C  84     -24.465  55.707 -88.947  1.00 59.24           H  
ATOM   2979  HA  LEU C  84     -24.188  57.804 -91.036  1.00 62.42           H  
ATOM   2980  HB2 LEU C  84     -25.878  55.247 -91.089  1.00 62.13           H  
ATOM   2981  HB3 LEU C  84     -25.866  56.456 -92.353  1.00 62.13           H  
ATOM   2982  HG  LEU C  84     -23.500  54.691 -91.538  1.00 62.04           H  
ATOM   2983 HD11 LEU C  84     -25.393  53.561 -92.779  1.00 61.01           H  
ATOM   2984 HD12 LEU C  84     -25.164  54.708 -94.101  1.00 61.01           H  
ATOM   2985 HD13 LEU C  84     -23.869  53.574 -93.677  1.00 61.01           H  
ATOM   2986 HD21 LEU C  84     -23.682  56.819 -93.734  1.00 63.40           H  
ATOM   2987 HD22 LEU C  84     -22.572  56.797 -92.351  1.00 63.40           H  
ATOM   2988 HD23 LEU C  84     -22.407  55.594 -93.624  1.00 63.40           H  
ATOM   2989  N   PRO C  85     -26.674  58.684 -90.696  1.00 68.49           N  
ATOM   2990  CA  PRO C  85     -27.951  59.282 -90.286  1.00 70.47           C  
ATOM   2991  C   PRO C  85     -29.176  58.336 -90.491  1.00 70.91           C  
ATOM   2992  O   PRO C  85     -29.031  57.134 -90.744  1.00 71.48           O  
ATOM   2993  CB  PRO C  85     -28.083  60.542 -91.161  1.00 71.25           C  
ATOM   2994  CG  PRO C  85     -26.705  60.736 -91.777  1.00 72.52           C  
ATOM   2995  CD  PRO C  85     -26.202  59.314 -91.916  1.00 70.52           C  
ATOM   2996  HA  PRO C  85     -27.894  59.538 -89.222  1.00 70.47           H  
ATOM   2997  HB2 PRO C  85     -28.812  60.400 -91.963  1.00 71.25           H  
ATOM   2998  HB3 PRO C  85     -28.397  61.414 -90.579  1.00 71.25           H  
ATOM   2999  HG2 PRO C  85     -26.066  61.297 -91.084  1.00 72.52           H  
ATOM   3000  HG3 PRO C  85     -26.733  61.275 -92.728  1.00 72.52           H  
ATOM   3001  HD2 PRO C  85     -25.120  59.277 -92.037  1.00 70.52           H  
ATOM   3002  HD3 PRO C  85     -26.681  58.796 -92.752  1.00 70.52           H  
ATOM   3003  N   GLN C  86     -30.361  58.902 -90.260  1.00 70.77           N  
ATOM   3004  CA  GLN C  86     -31.678  58.258 -90.371  1.00 69.95           C  
ATOM   3005  C   GLN C  86     -31.986  57.206 -89.279  1.00 66.36           C  
ATOM   3006  O   GLN C  86     -33.142  57.046 -88.892  1.00 64.27           O  
ATOM   3007  CB  GLN C  86     -31.991  57.675 -91.764  1.00 71.63           C  
ATOM   3008  CG  GLN C  86     -32.525  58.724 -92.742  1.00 75.22           C  
ATOM   3009  CD  GLN C  86     -31.470  59.747 -93.085  1.00 79.18           C  
ATOM   3010  OE1 GLN C  86     -31.376  60.818 -92.479  1.00 82.72           O  
ATOM   3011  NE2 GLN C  86     -30.602  59.372 -94.029  1.00 76.69           N  
ATOM   3012  H   GLN C  86     -30.386  59.878 -89.999  1.00 70.77           H  
ATOM   3013  HA  GLN C  86     -32.389  59.070 -90.164  1.00 69.95           H  
ATOM   3014  HB2 GLN C  86     -31.113  57.176 -92.191  1.00 71.63           H  
ATOM   3015  HB3 GLN C  86     -32.763  56.901 -91.668  1.00 71.63           H  
ATOM   3016  HG2 GLN C  86     -33.399  59.240 -92.330  1.00 75.22           H  
ATOM   3017  HG3 GLN C  86     -32.853  58.232 -93.666  1.00 75.22           H  
ATOM   3018 HE21 GLN C  86     -30.718  58.485 -94.499  1.00 76.69           H  
ATOM   3019 HE22 GLN C  86     -29.829  59.974 -94.272  1.00 76.69           H  
ATOM   3020  N   VAL C  87     -31.013  56.400 -88.927  1.00 66.69           N  
ATOM   3021  CA  VAL C  87     -31.206  55.300 -87.978  1.00 67.34           C  
ATOM   3022  C   VAL C  87     -31.225  55.860 -86.526  1.00 67.73           C  
ATOM   3023  O   VAL C  87     -30.321  55.679 -85.749  1.00 68.39           O  
ATOM   3024  CB  VAL C  87     -30.147  54.183 -88.143  1.00 68.12           C  
ATOM   3025  CG1 VAL C  87     -30.576  52.930 -87.368  1.00 67.60           C  
ATOM   3026  CG2 VAL C  87     -29.935  53.783 -89.604  1.00 68.87           C  
ATOM   3027  H   VAL C  87     -30.097  56.474 -89.347  1.00 66.69           H  
ATOM   3028  HA  VAL C  87     -32.199  54.869 -88.172  1.00 67.34           H  
ATOM   3029  HB  VAL C  87     -29.182  54.526 -87.749  1.00 68.12           H  
ATOM   3030 HG11 VAL C  87     -30.692  53.132 -86.299  1.00 67.60           H  
ATOM   3031 HG12 VAL C  87     -31.530  52.542 -87.742  1.00 67.60           H  
ATOM   3032 HG13 VAL C  87     -29.833  52.135 -87.478  1.00 67.60           H  
ATOM   3033 HG21 VAL C  87     -30.871  53.439 -90.053  1.00 68.87           H  
ATOM   3034 HG22 VAL C  87     -29.544  54.604 -90.209  1.00 68.87           H  
ATOM   3035 HG23 VAL C  87     -29.203  52.972 -89.672  1.00 68.87           H  
ATOM   3036  N   MET C  88     -32.308  56.532 -86.216  1.00 68.12           N  
ATOM   3037  CA  MET C  88     -32.637  56.937 -84.845  1.00 69.37           C  
ATOM   3038  C   MET C  88     -33.664  55.870 -84.387  1.00 67.52           C  
ATOM   3039  O   MET C  88     -34.850  55.959 -84.613  1.00 68.26           O  
ATOM   3040  CB  MET C  88     -33.168  58.372 -84.802  1.00 72.07           C  
ATOM   3041  CG  MET C  88     -32.784  59.135 -83.532  1.00 77.78           C  
ATOM   3042  SD  MET C  88     -33.449  58.387 -82.012  1.00 84.84           S  
ATOM   3043  CE  MET C  88     -32.971  59.688 -80.845  1.00 85.04           C  
ATOM   3044  H   MET C  88     -32.970  56.775 -86.939  1.00 68.12           H  
ATOM   3045  HA  MET C  88     -31.736  56.854 -84.226  1.00 69.37           H  
ATOM   3046  HB2 MET C  88     -34.254  58.401 -84.920  1.00 72.07           H  
ATOM   3047  HB3 MET C  88     -32.755  58.937 -85.649  1.00 72.07           H  
ATOM   3048  HG2 MET C  88     -33.168  60.158 -83.609  1.00 77.78           H  
ATOM   3049  HG3 MET C  88     -31.694  59.194 -83.448  1.00 77.78           H  
ATOM   3050  HE1 MET C  88     -31.906  59.910 -80.930  1.00 85.04           H  
ATOM   3051  HE2 MET C  88     -33.549  60.596 -81.039  1.00 85.04           H  
ATOM   3052  HE3 MET C  88     -33.180  59.353 -79.826  1.00 85.04           H  
ATOM   3053  N   MET C  89     -33.105  54.770 -83.935  1.00 64.20           N  
ATOM   3054  CA  MET C  89     -33.798  53.627 -83.341  1.00 63.91           C  
ATOM   3055  C   MET C  89     -32.713  52.728 -82.702  1.00 62.34           C  
ATOM   3056  O   MET C  89     -31.561  52.844 -83.012  1.00 63.69           O  
ATOM   3057  CB  MET C  89     -34.629  52.812 -84.347  1.00 64.31           C  
ATOM   3058  CG  MET C  89     -33.800  52.301 -85.528  1.00 64.01           C  
ATOM   3059  SD  MET C  89     -34.756  51.176 -86.600  1.00 65.54           S  
ATOM   3060  CE  MET C  89     -34.708  49.680 -85.577  1.00 63.89           C  
ATOM   3061  H   MET C  89     -32.107  54.647 -84.030  1.00 64.20           H  
ATOM   3062  HA  MET C  89     -34.452  54.011 -82.549  1.00 63.91           H  
ATOM   3063  HB2 MET C  89     -35.452  53.430 -84.728  1.00 64.31           H  
ATOM   3064  HB3 MET C  89     -35.092  51.973 -83.815  1.00 64.31           H  
ATOM   3065  HG2 MET C  89     -32.895  51.778 -85.205  1.00 64.01           H  
ATOM   3066  HG3 MET C  89     -33.484  53.145 -86.149  1.00 64.01           H  
ATOM   3067  HE1 MET C  89     -33.674  49.410 -85.348  1.00 63.89           H  
ATOM   3068  HE2 MET C  89     -35.267  49.826 -84.651  1.00 63.89           H  
ATOM   3069  HE3 MET C  89     -35.165  48.856 -86.131  1.00 63.89           H  
ATOM   3070  N   ILE C  90     -33.133  51.823 -81.841  1.00 59.34           N  
ATOM   3071  CA  ILE C  90     -32.237  50.819 -81.267  1.00 58.13           C  
ATOM   3072  C   ILE C  90     -32.392  49.572 -82.178  1.00 55.27           C  
ATOM   3073  O   ILE C  90     -33.470  49.134 -82.449  1.00 57.27           O  
ATOM   3074  CB  ILE C  90     -32.583  50.477 -79.798  1.00 59.28           C  
ATOM   3075  CG1 ILE C  90     -32.437  51.673 -78.829  1.00 61.59           C  
ATOM   3076  CG2 ILE C  90     -31.671  49.346 -79.291  1.00 58.33           C  
ATOM   3077  CD1 ILE C  90     -33.553  52.706 -78.901  1.00 63.30           C  
ATOM   3078  H   ILE C  90     -34.108  51.797 -81.578  1.00 59.34           H  
ATOM   3079  HA  ILE C  90     -31.204  51.183 -81.321  1.00 58.13           H  
ATOM   3080  HB  ILE C  90     -33.618  50.118 -79.748  1.00 59.28           H  
ATOM   3081 HG12 ILE C  90     -32.434  51.287 -77.803  1.00 61.59           H  
ATOM   3082 HG13 ILE C  90     -31.471  52.168 -78.978  1.00 61.59           H  
ATOM   3083 HG21 ILE C  90     -31.842  48.415 -79.839  1.00 58.33           H  
ATOM   3084 HG22 ILE C  90     -30.614  49.615 -79.390  1.00 58.33           H  
ATOM   3085 HG23 ILE C  90     -31.865  49.132 -78.237  1.00 58.33           H  
ATOM   3086 HD11 ILE C  90     -33.478  53.328 -79.795  1.00 63.30           H  
ATOM   3087 HD12 ILE C  90     -34.538  52.229 -78.881  1.00 63.30           H  
ATOM   3088 HD13 ILE C  90     -33.490  53.379 -78.039  1.00 63.30           H  
ATOM   3089  N   LEU C  91     -31.279  49.030 -82.594  1.00 51.70           N  
ATOM   3090  CA  LEU C  91     -31.177  47.895 -83.532  1.00 49.55           C  
ATOM   3091  C   LEU C  91     -30.368  46.823 -82.778  1.00 50.10           C  
ATOM   3092  O   LEU C  91     -29.269  47.095 -82.284  1.00 54.56           O  
ATOM   3093  CB  LEU C  91     -30.457  48.396 -84.795  1.00 49.19           C  
ATOM   3094  CG  LEU C  91     -30.356  47.470 -86.020  1.00 47.90           C  
ATOM   3095  CD1 LEU C  91     -29.250  46.427 -85.888  1.00 47.66           C  
ATOM   3096  CD2 LEU C  91     -31.682  46.814 -86.376  1.00 46.59           C  
ATOM   3097  H   LEU C  91     -30.402  49.380 -82.235  1.00 51.70           H  
ATOM   3098  HA  LEU C  91     -32.182  47.533 -83.764  1.00 49.55           H  
ATOM   3099  HB2 LEU C  91     -30.983  49.302 -85.128  1.00 49.19           H  
ATOM   3100  HB3 LEU C  91     -29.444  48.720 -84.525  1.00 49.19           H  
ATOM   3101  HG  LEU C  91     -30.073  48.108 -86.867  1.00 47.90           H  
ATOM   3102 HD11 LEU C  91     -28.292  46.904 -85.658  1.00 47.66           H  
ATOM   3103 HD12 LEU C  91     -29.467  45.697 -85.108  1.00 47.66           H  
ATOM   3104 HD13 LEU C  91     -29.128  45.878 -86.828  1.00 47.66           H  
ATOM   3105 HD21 LEU C  91     -31.998  46.138 -85.583  1.00 46.59           H  
ATOM   3106 HD22 LEU C  91     -32.467  47.561 -86.522  1.00 46.59           H  
ATOM   3107 HD23 LEU C  91     -31.598  46.227 -87.296  1.00 46.59           H  
ATOM   3108  N   ILE C  92     -30.942  45.635 -82.636  1.00 46.57           N  
ATOM   3109  CA  ILE C  92     -30.370  44.522 -81.854  1.00 43.55           C  
ATOM   3110  C   ILE C  92     -29.682  43.545 -82.861  1.00 42.53           C  
ATOM   3111  O   ILE C  92     -30.151  43.414 -83.988  1.00 41.08           O  
ATOM   3112  CB  ILE C  92     -31.503  43.906 -80.983  1.00 42.85           C  
ATOM   3113  CG1 ILE C  92     -31.833  44.879 -79.821  1.00 43.21           C  
ATOM   3114  CG2 ILE C  92     -31.188  42.518 -80.429  1.00 42.96           C  
ATOM   3115  CD1 ILE C  92     -32.992  44.456 -78.933  1.00 43.37           C  
ATOM   3116  H   ILE C  92     -31.816  45.454 -83.109  1.00 46.57           H  
ATOM   3117  HA  ILE C  92     -29.602  44.941 -81.198  1.00 43.55           H  
ATOM   3118  HB  ILE C  92     -32.397  43.805 -81.610  1.00 42.85           H  
ATOM   3119 HG12 ILE C  92     -30.948  44.991 -79.187  1.00 43.21           H  
ATOM   3120 HG13 ILE C  92     -32.062  45.873 -80.222  1.00 43.21           H  
ATOM   3121 HG21 ILE C  92     -30.881  41.829 -81.216  1.00 42.96           H  
ATOM   3122 HG22 ILE C  92     -30.409  42.562 -79.664  1.00 42.96           H  
ATOM   3123 HG23 ILE C  92     -32.072  42.067 -79.967  1.00 42.96           H  
ATOM   3124 HD11 ILE C  92     -33.920  44.414 -79.507  1.00 43.37           H  
ATOM   3125 HD12 ILE C  92     -32.820  43.487 -78.459  1.00 43.37           H  
ATOM   3126 HD13 ILE C  92     -33.127  45.181 -78.125  1.00 43.37           H  
ATOM   3127  N   PRO C  93     -28.604  42.858 -82.443  1.00 42.93           N  
ATOM   3128  CA  PRO C  93     -28.003  41.846 -83.318  1.00 43.24           C  
ATOM   3129  C   PRO C  93     -28.993  40.754 -83.777  1.00 42.78           C  
ATOM   3130  O   PRO C  93     -29.954  40.408 -83.078  1.00 42.60           O  
ATOM   3131  CB  PRO C  93     -26.871  41.229 -82.502  1.00 43.59           C  
ATOM   3132  CG  PRO C  93     -26.509  42.324 -81.512  1.00 43.86           C  
ATOM   3133  CD  PRO C  93     -27.841  42.994 -81.213  1.00 43.61           C  
ATOM   3134  HA  PRO C  93     -27.609  42.383 -84.183  1.00 43.24           H  
ATOM   3135  HB2 PRO C  93     -27.207  40.334 -81.967  1.00 43.59           H  
ATOM   3136  HB3 PRO C  93     -26.022  40.936 -83.127  1.00 43.59           H  
ATOM   3137  HG2 PRO C  93     -25.823  43.037 -81.982  1.00 43.86           H  
ATOM   3138  HG3 PRO C  93     -26.031  41.927 -80.615  1.00 43.86           H  
ATOM   3139  HD2 PRO C  93     -27.719  44.038 -80.919  1.00 43.61           H  
ATOM   3140  HD3 PRO C  93     -28.368  42.462 -80.420  1.00 43.61           H  
ATOM   3141  N   GLY C  94     -28.770  40.282 -85.003  1.00 42.59           N  
ATOM   3142  CA  GLY C  94     -29.639  39.310 -85.649  1.00 41.99           C  
ATOM   3143  C   GLY C  94     -30.766  39.949 -86.488  1.00 41.21           C  
ATOM   3144  O   GLY C  94     -31.363  39.310 -87.339  1.00 41.21           O  
ATOM   3145  H   GLY C  94     -27.986  40.640 -85.529  1.00 42.59           H  
ATOM   3146  HA2 GLY C  94     -29.013  38.711 -86.317  1.00 41.99           H  
ATOM   3147  HA3 GLY C  94     -30.098  38.659 -84.897  1.00 41.99           H  
ATOM   3148  N   GLN C  95     -31.072  41.207 -86.180  1.00 41.15           N  
ATOM   3149  CA  GLN C  95     -32.148  41.977 -86.796  1.00 40.83           C  
ATOM   3150  C   GLN C  95     -31.612  42.555 -88.125  1.00 42.38           C  
ATOM   3151  O   GLN C  95     -30.498  43.065 -88.200  1.00 44.79           O  
ATOM   3152  CB  GLN C  95     -32.559  43.110 -85.850  1.00 40.74           C  
ATOM   3153  CG  GLN C  95     -33.909  43.745 -86.164  1.00 40.50           C  
ATOM   3154  CD  GLN C  95     -34.349  44.747 -85.100  1.00 40.66           C  
ATOM   3155  NE2 GLN C  95     -35.401  45.359 -85.280  1.00 41.65           N  
ATOM   3156  OE1 GLN C  95     -33.600  44.925 -84.022  1.00 40.52           O  
ATOM   3157  H   GLN C  95     -30.521  41.683 -85.480  1.00 41.15           H  
ATOM   3158  HA  GLN C  95     -32.988  41.299 -86.989  1.00 40.83           H  
ATOM   3159  HB2 GLN C  95     -32.582  42.721 -84.826  1.00 40.74           H  
ATOM   3160  HB3 GLN C  95     -31.790  43.890 -85.858  1.00 40.74           H  
ATOM   3161  HG2 GLN C  95     -34.682  42.970 -86.231  1.00 40.50           H  
ATOM   3162  HG3 GLN C  95     -33.869  44.264 -87.128  1.00 40.50           H  
ATOM   3163 HE21 GLN C  95     -35.722  46.025 -84.591  1.00 41.65           H  
ATOM   3164 HE22 GLN C  95     -35.944  45.196 -86.115  1.00 41.65           H  
ATOM   3165  N   THR C  96     -32.437  42.511 -89.149  1.00 42.69           N  
ATOM   3166  CA  THR C  96     -32.129  43.095 -90.466  1.00 42.89           C  
ATOM   3167  C   THR C  96     -32.735  44.509 -90.474  1.00 42.81           C  
ATOM   3168  O   THR C  96     -33.836  44.765 -89.980  1.00 44.95           O  
ATOM   3169  CB  THR C  96     -32.607  42.215 -91.649  1.00 43.55           C  
ATOM   3170  OG1 THR C  96     -31.504  41.426 -92.149  1.00 45.51           O  
ATOM   3171  CG2 THR C  96     -33.159  42.973 -92.853  1.00 45.55           C  
ATOM   3172  H   THR C  96     -33.365  42.126 -89.041  1.00 42.69           H  
ATOM   3173  HA  THR C  96     -31.043  43.187 -90.527  1.00 42.89           H  
ATOM   3174  HB  THR C  96     -33.372  41.506 -91.311  1.00 43.55           H  
ATOM   3175 HG21 THR C  96     -34.054  43.547 -92.599  1.00 45.55           H  
ATOM   3176 HG22 THR C  96     -32.405  43.645 -93.278  1.00 45.55           H  
ATOM   3177 HG23 THR C  96     -33.429  42.271 -93.650  1.00 45.55           H  
ATOM   3178  HG1 THR C  96     -31.180  40.897 -91.394  1.00 45.51           H  
ATOM   3179  N   LEU C  97     -31.980  45.439 -91.060  1.00 41.51           N  
ATOM   3180  CA  LEU C  97     -32.286  46.862 -91.159  1.00 40.31           C  
ATOM   3181  C   LEU C  97     -32.217  47.227 -92.666  1.00 40.97           C  
ATOM   3182  O   LEU C  97     -31.129  47.276 -93.233  1.00 42.93           O  
ATOM   3183  CB  LEU C  97     -31.201  47.627 -90.380  1.00 40.60           C  
ATOM   3184  CG  LEU C  97     -31.416  49.147 -90.314  1.00 40.82           C  
ATOM   3185  CD1 LEU C  97     -32.574  49.515 -89.391  1.00 40.48           C  
ATOM   3186  CD2 LEU C  97     -30.136  49.822 -89.824  1.00 40.74           C  
ATOM   3187  H   LEU C  97     -31.094  45.170 -91.465  1.00 41.51           H  
ATOM   3188  HA  LEU C  97     -33.267  47.056 -90.727  1.00 40.31           H  
ATOM   3189  HB2 LEU C  97     -31.134  47.226 -89.361  1.00 40.60           H  
ATOM   3190  HB3 LEU C  97     -30.222  47.424 -90.835  1.00 40.60           H  
ATOM   3191  HG  LEU C  97     -31.633  49.532 -91.316  1.00 40.82           H  
ATOM   3192 HD11 LEU C  97     -33.514  49.086 -89.748  1.00 40.48           H  
ATOM   3193 HD12 LEU C  97     -32.402  49.154 -88.372  1.00 40.48           H  
ATOM   3194 HD13 LEU C  97     -32.699  50.601 -89.342  1.00 40.48           H  
ATOM   3195 HD21 LEU C  97     -29.871  49.498 -88.814  1.00 40.74           H  
ATOM   3196 HD22 LEU C  97     -29.297  49.588 -90.487  1.00 40.74           H  
ATOM   3197 HD23 LEU C  97     -30.260  50.907 -89.811  1.00 40.74           H  
ATOM   3198  N   PRO C  98     -33.381  47.399 -93.322  1.00 40.30           N  
ATOM   3199  CA  PRO C  98     -33.425  47.934 -94.686  1.00 40.12           C  
ATOM   3200  C   PRO C  98     -33.360  49.485 -94.652  1.00 40.63           C  
ATOM   3201  O   PRO C  98     -33.898  50.109 -93.740  1.00 41.00           O  
ATOM   3202  CB  PRO C  98     -34.762  47.430 -95.214  1.00 39.07           C  
ATOM   3203  CG  PRO C  98     -35.657  47.449 -93.978  1.00 38.83           C  
ATOM   3204  CD  PRO C  98     -34.721  47.098 -92.832  1.00 39.28           C  
ATOM   3205  HA  PRO C  98     -32.594  47.550 -95.278  1.00 40.12           H  
ATOM   3206  HB2 PRO C  98     -35.163  48.018 -96.041  1.00 39.07           H  
ATOM   3207  HB3 PRO C  98     -34.654  46.394 -95.559  1.00 39.07           H  
ATOM   3208  HG2 PRO C  98     -36.495  46.758 -94.059  1.00 38.83           H  
ATOM   3209  HG3 PRO C  98     -36.077  48.445 -93.808  1.00 38.83           H  
ATOM   3210  HD2 PRO C  98     -34.766  46.033 -92.583  1.00 39.28           H  
ATOM   3211  HD3 PRO C  98     -34.945  47.686 -91.938  1.00 39.28           H  
ATOM   3212  N   LEU C  99     -32.735  50.079 -95.663  1.00 41.21           N  
ATOM   3213  CA  LEU C  99     -32.536  51.526 -95.743  1.00 41.54           C  
ATOM   3214  C   LEU C  99     -32.502  52.050 -97.202  1.00 42.30           C  
ATOM   3215  O   LEU C  99     -32.116  51.356 -98.140  1.00 42.69           O  
ATOM   3216  CB  LEU C  99     -31.184  51.916 -95.105  1.00 41.39           C  
ATOM   3217  CG  LEU C  99     -31.205  52.132 -93.585  1.00 40.79           C  
ATOM   3218  CD1 LEU C  99     -29.766  52.214 -93.069  1.00 40.75           C  
ATOM   3219  CD2 LEU C  99     -31.967  53.403 -93.209  1.00 40.56           C  
ATOM   3220  H   LEU C  99     -32.349  49.513 -96.404  1.00 41.21           H  
ATOM   3221  HA  LEU C  99     -33.370  52.019 -95.234  1.00 41.54           H  
ATOM   3222  HB2 LEU C  99     -30.462  51.126 -95.337  1.00 41.39           H  
ATOM   3223  HB3 LEU C  99     -30.784  52.827 -95.571  1.00 41.39           H  
ATOM   3224  HG  LEU C  99     -31.682  51.277 -93.096  1.00 40.79           H  
ATOM   3225 HD11 LEU C  99     -29.210  51.304 -93.320  1.00 40.75           H  
ATOM   3226 HD12 LEU C  99     -29.234  53.068 -93.500  1.00 40.75           H  
ATOM   3227 HD13 LEU C  99     -29.752  52.316 -91.982  1.00 40.75           H  
ATOM   3228 HD21 LEU C  99     -31.524  54.287 -93.680  1.00 40.56           H  
ATOM   3229 HD22 LEU C  99     -33.014  53.346 -93.517  1.00 40.56           H  
ATOM   3230 HD23 LEU C  99     -31.955  53.558 -92.126  1.00 40.56           H  
ATOM   3231  N   GLN C 100     -32.775  53.348 -97.320  1.00 42.42           N  
ATOM   3232  CA  GLN C 100     -32.451  54.173 -98.480  1.00 42.45           C  
ATOM   3233  C   GLN C 100     -31.683  55.389 -97.918  1.00 42.78           C  
ATOM   3234  O   GLN C 100     -32.028  55.915 -96.857  1.00 41.88           O  
ATOM   3235  CB  GLN C 100     -33.660  54.681 -99.269  1.00 42.65           C  
ATOM   3236  CG  GLN C 100     -34.461  53.578 -99.958  1.00 43.74           C  
ATOM   3237  CD  GLN C 100     -35.202  54.066-101.198  1.00 44.34           C  
ATOM   3238  NE2 GLN C 100     -35.852  55.108-101.175  1.00 45.68           N  
ATOM   3239  OE1 GLN C 100     -35.122  53.293-102.274  1.00 44.64           O  
ATOM   3240  H   GLN C 100     -33.158  53.835 -96.523  1.00 42.42           H  
ATOM   3241  HA  GLN C 100     -31.789  53.601 -99.132  1.00 42.45           H  
ATOM   3242  HB2 GLN C 100     -34.328  55.251 -98.611  1.00 42.65           H  
ATOM   3243  HB3 GLN C 100     -33.301  55.393-100.024  1.00 42.65           H  
ATOM   3244  HG2 GLN C 100     -35.191  53.147 -99.263  1.00 43.74           H  
ATOM   3245  HG3 GLN C 100     -33.791  52.771-100.275  1.00 43.74           H  
ATOM   3246 HE21 GLN C 100     -36.354  55.409-101.998  1.00 45.68           H  
ATOM   3247 HE22 GLN C 100     -35.884  55.665-100.333  1.00 45.68           H  
ATOM   3248  N   LEU C 101     -30.685  55.843 -98.665  1.00 43.88           N  
ATOM   3249  CA  LEU C 101     -29.756  56.914 -98.285  1.00 46.15           C  
ATOM   3250  C   LEU C 101     -29.521  57.776 -99.549  1.00 47.06           C  
ATOM   3251  O   LEU C 101     -29.706  57.309-100.670  1.00 46.37           O  
ATOM   3252  CB  LEU C 101     -28.428  56.328 -97.794  1.00 46.84           C  
ATOM   3253  CG  LEU C 101     -28.536  55.445 -96.534  1.00 45.54           C  
ATOM   3254  CD1 LEU C 101     -27.203  54.749 -96.280  1.00 46.30           C  
ATOM   3255  CD2 LEU C 101     -28.939  56.241 -95.294  1.00 44.11           C  
ATOM   3256  H   LEU C 101     -30.544  55.463 -99.590  1.00 43.88           H  
ATOM   3257  HA  LEU C 101     -30.221  57.540 -97.516  1.00 46.15           H  
ATOM   3258  HB2 LEU C 101     -27.990  55.729 -98.603  1.00 46.84           H  
ATOM   3259  HB3 LEU C 101     -27.719  57.143 -97.610  1.00 46.84           H  
ATOM   3260  HG  LEU C 101     -29.280  54.658 -96.698  1.00 45.54           H  
ATOM   3261 HD11 LEU C 101     -26.913  54.139 -97.142  1.00 46.30           H  
ATOM   3262 HD12 LEU C 101     -26.412  55.484 -96.095  1.00 46.30           H  
ATOM   3263 HD13 LEU C 101     -27.266  54.086 -95.411  1.00 46.30           H  
ATOM   3264 HD21 LEU C 101     -28.235  57.057 -95.098  1.00 44.11           H  
ATOM   3265 HD22 LEU C 101     -29.937  56.669 -95.406  1.00 44.11           H  
ATOM   3266 HD23 LEU C 101     -28.960  55.597 -94.408  1.00 44.11           H  
ATOM   3267  N   PHE C 102     -29.221  59.056 -99.340  1.00 49.21           N  
ATOM   3268  CA  PHE C 102     -29.272  60.048-100.425  1.00 53.71           C  
ATOM   3269  C   PHE C 102     -28.183  61.138-100.422  1.00 57.31           C  
ATOM   3270  O   PHE C 102     -27.918  61.752-101.457  1.00 57.70           O  
ATOM   3271  CB  PHE C 102     -30.604  60.841-100.395  1.00 52.17           C  
ATOM   3272  CG  PHE C 102     -31.830  60.030-100.073  1.00 51.15           C  
ATOM   3273  CD1 PHE C 102     -32.495  59.307-101.068  1.00 51.00           C  
ATOM   3274  CD2 PHE C 102     -32.292  59.939 -98.761  1.00 49.44           C  
ATOM   3275  CE1 PHE C 102     -33.601  58.521-100.765  1.00 48.70           C  
ATOM   3276  CE2 PHE C 102     -33.394  59.157 -98.456  1.00 47.92           C  
ATOM   3277  CZ  PHE C 102     -34.050  58.450 -99.461  1.00 48.06           C  
ATOM   3278  H   PHE C 102     -29.050  59.384 -98.401  1.00 49.21           H  
ATOM   3279  HA  PHE C 102     -29.180  59.511-101.373  1.00 53.71           H  
ATOM   3280  HB2 PHE C 102     -30.540  61.657 -99.660  1.00 52.17           H  
ATOM   3281  HB3 PHE C 102     -30.750  61.349-101.358  1.00 52.17           H  
ATOM   3282  HD1 PHE C 102     -32.143  59.360-102.088  1.00 51.00           H  
ATOM   3283  HD2 PHE C 102     -31.786  60.481 -97.976  1.00 49.44           H  
ATOM   3284  HE1 PHE C 102     -34.105  57.970-101.545  1.00 48.70           H  
ATOM   3285  HE2 PHE C 102     -33.745  59.096 -97.436  1.00 47.92           H  
ATOM   3286  HZ  PHE C 102     -34.912  57.846 -99.220  1.00 48.06           H  
ATOM   3287  N   HIS C 103     -27.735  61.510 -99.227  1.00 60.19           N  
ATOM   3288  CA  HIS C 103     -26.952  62.729 -99.063  1.00 65.74           C  
ATOM   3289  C   HIS C 103     -25.503  62.480 -99.545  1.00 65.71           C  
ATOM   3290  O   HIS C 103     -24.993  61.377 -99.387  1.00 64.97           O  
ATOM   3291  CB  HIS C 103     -26.901  63.196 -97.604  1.00 70.65           C  
ATOM   3292  CG  HIS C 103     -28.162  63.831 -97.169  1.00 74.96           C  
ATOM   3293  CD2 HIS C 103     -29.230  63.346 -96.503  1.00 74.95           C  
ATOM   3294  ND1 HIS C 103     -28.435  65.173 -97.429  1.00 77.66           N  
ATOM   3295  NE2 HIS C 103     -30.131  64.330 -96.325  1.00 76.40           N  
ATOM   3296  CE1 HIS C 103     -29.643  65.448 -96.896  1.00 80.01           C  
ATOM   3297  H   HIS C 103     -27.952  60.951 -98.415  1.00 60.19           H  
ATOM   3298  HA  HIS C 103     -27.411  63.496 -99.698  1.00 65.74           H  
ATOM   3299  HB2 HIS C 103     -26.094  63.923 -97.458  1.00 70.65           H  
ATOM   3300  HB3 HIS C 103     -26.653  62.361 -96.943  1.00 70.65           H  
ATOM   3301  HD2 HIS C 103     -29.344  62.326 -96.166  1.00 74.95           H  
ATOM   3302  HE2 HIS C 103     -31.079  64.239 -95.815  1.00 76.40           H  
ATOM   3303  HE1 HIS C 103     -30.106  66.345 -96.920  1.00 80.01           H  
ATOM   3304  N   PRO C 104     -24.818  63.547-100.001  1.00 67.81           N  
ATOM   3305  CA  PRO C 104     -23.436  63.394-100.483  1.00 68.43           C  
ATOM   3306  C   PRO C 104     -22.417  63.054 -99.365  1.00 68.66           C  
ATOM   3307  O   PRO C 104     -21.249  62.768 -99.637  1.00 66.80           O  
ATOM   3308  CB  PRO C 104     -23.112  64.734-101.141  1.00 69.83           C  
ATOM   3309  CG  PRO C 104     -24.013  65.720-100.404  1.00 70.21           C  
ATOM   3310  CD  PRO C 104     -25.284  64.920-100.170  1.00 67.58           C  
ATOM   3311  HA  PRO C 104     -23.401  62.569-101.205  1.00 68.43           H  
ATOM   3312  HB2 PRO C 104     -22.057  65.015-101.081  1.00 69.83           H  
ATOM   3313  HB3 PRO C 104     -23.399  64.705-102.200  1.00 69.83           H  
ATOM   3314  HG2 PRO C 104     -24.192  66.639-100.969  1.00 70.21           H  
ATOM   3315  HG3 PRO C 104     -23.557  65.991 -99.444  1.00 70.21           H  
ATOM   3316  HD2 PRO C 104     -25.937  64.943-101.050  1.00 67.58           H  
ATOM   3317  HD3 PRO C 104     -25.845  65.271 -99.302  1.00 67.58           H  
ATOM   3318  N   GLN C 105     -22.905  63.103 -98.122  1.00 70.65           N  
ATOM   3319  CA  GLN C 105     -22.174  62.635 -96.946  1.00 71.72           C  
ATOM   3320  C   GLN C 105     -22.296  61.082 -96.873  1.00 71.18           C  
ATOM   3321  O   GLN C 105     -21.358  60.397 -96.443  1.00 72.50           O  
ATOM   3322  CB  GLN C 105     -22.792  63.252 -95.681  1.00 72.82           C  
ATOM   3323  CG  GLN C 105     -22.726  64.781 -95.643  1.00 75.74           C  
ATOM   3324  CD  GLN C 105     -21.479  65.265 -94.945  1.00 79.27           C  
ATOM   3325  OE1 GLN C 105     -21.382  65.214 -93.711  1.00 79.55           O  
ATOM   3326  NE2 GLN C 105     -20.512  65.751 -95.728  1.00 79.22           N  
ATOM   3327  H   GLN C 105     -23.838  63.469 -97.994  1.00 70.65           H  
ATOM   3328  HA  GLN C 105     -21.115  62.895 -97.052  1.00 71.72           H  
ATOM   3329  HB2 GLN C 105     -23.850  62.962 -95.623  1.00 72.82           H  
ATOM   3330  HB3 GLN C 105     -22.313  62.827 -94.793  1.00 72.82           H  
ATOM   3331  HG2 GLN C 105     -23.572  65.162 -95.058  1.00 75.74           H  
ATOM   3332  HG3 GLN C 105     -22.813  65.231 -96.637  1.00 75.74           H  
ATOM   3333 HE21 GLN C 105     -20.637  65.772 -96.730  1.00 79.22           H  
ATOM   3334 HE22 GLN C 105     -19.656  66.096 -95.318  1.00 79.22           H  
ATOM   3335  N   GLU C 106     -23.518  60.598 -97.120  1.00 68.33           N  
ATOM   3336  CA  GLU C 106     -23.909  59.200 -96.937  1.00 64.56           C  
ATOM   3337  C   GLU C 106     -23.406  58.367 -98.121  1.00 64.66           C  
ATOM   3338  O   GLU C 106     -22.844  57.282 -97.951  1.00 65.97           O  
ATOM   3339  CB  GLU C 106     -25.434  59.044 -96.905  1.00 62.82           C  
ATOM   3340  CG  GLU C 106     -26.090  59.718 -95.712  1.00 62.97           C  
ATOM   3341  CD  GLU C 106     -27.570  59.957 -95.897  1.00 62.60           C  
ATOM   3342  OE1 GLU C 106     -28.080  59.916 -97.039  1.00 64.33           O  
ATOM   3343  OE2 GLU C 106     -28.230  60.254 -94.877  1.00 61.88           O1-
ATOM   3344  H   GLU C 106     -24.231  61.245 -97.428  1.00 68.33           H  
ATOM   3345  HA  GLU C 106     -23.446  58.820 -96.019  1.00 64.56           H  
ATOM   3346  HB2 GLU C 106     -25.859  59.426 -97.840  1.00 62.82           H  
ATOM   3347  HB3 GLU C 106     -25.684  57.975 -96.882  1.00 62.82           H  
ATOM   3348  HG2 GLU C 106     -25.635  60.694 -95.510  1.00 62.97           H  
ATOM   3349  HG3 GLU C 106     -25.927  59.097 -94.827  1.00 62.97           H  
ATOM   3350  N   VAL C 107     -23.694  58.868 -99.324  1.00 63.33           N  
ATOM   3351  CA  VAL C 107     -23.505  58.104-100.553  1.00 62.30           C  
ATOM   3352  C   VAL C 107     -21.988  57.874-100.722  1.00 63.65           C  
ATOM   3353  O   VAL C 107     -21.542  56.813-101.160  1.00 64.25           O  
ATOM   3354  CB  VAL C 107     -24.125  58.867-101.740  1.00 62.10           C  
ATOM   3355  CG1 VAL C 107     -23.729  58.276-103.091  1.00 62.68           C  
ATOM   3356  CG2 VAL C 107     -25.654  58.886-101.625  1.00 59.54           C  
ATOM   3357  H   VAL C 107     -24.062  59.807 -99.375  1.00 63.33           H  
ATOM   3358  HA  VAL C 107     -23.974  57.123-100.416  1.00 62.30           H  
ATOM   3359  HB  VAL C 107     -23.776  59.908-101.724  1.00 62.10           H  
ATOM   3360 HG11 VAL C 107     -22.655  58.386-103.275  1.00 62.68           H  
ATOM   3361 HG12 VAL C 107     -23.978  57.213-103.149  1.00 62.68           H  
ATOM   3362 HG13 VAL C 107     -24.249  58.797-103.901  1.00 62.68           H  
ATOM   3363 HG21 VAL C 107     -26.075  57.880-101.695  1.00 59.54           H  
ATOM   3364 HG22 VAL C 107     -25.980  59.308-100.672  1.00 59.54           H  
ATOM   3365 HG23 VAL C 107     -26.095  59.492-102.422  1.00 59.54           H  
ATOM   3366  N   SER C 108     -21.216  58.935-100.491  1.00 63.90           N  
ATOM   3367  CA  SER C 108     -19.768  58.918-100.682  1.00 65.08           C  
ATOM   3368  C   SER C 108     -19.018  57.993 -99.694  1.00 64.17           C  
ATOM   3369  O   SER C 108     -17.824  57.754 -99.925  1.00 64.59           O  
ATOM   3370  CB  SER C 108     -19.205  60.338-100.537  1.00 67.43           C  
ATOM   3371  OG  SER C 108     -19.936  61.231-101.380  1.00 69.06           O  
ATOM   3372  H   SER C 108     -21.645  59.818-100.254  1.00 63.90           H  
ATOM   3373  HA  SER C 108     -19.590  58.544-101.697  1.00 65.08           H  
ATOM   3374  HB2 SER C 108     -18.149  60.378-100.823  1.00 67.43           H  
ATOM   3375  HB3 SER C 108     -19.288  60.688 -99.501  1.00 67.43           H  
ATOM   3376  HG  SER C 108     -20.160  62.011-100.825  1.00 69.06           H  
ATOM   3377  N   MET C 109     -19.594  57.794 -98.502  1.00 61.59           N  
ATOM   3378  CA  MET C 109     -19.302  56.732 -97.563  1.00 60.31           C  
ATOM   3379  C   MET C 109     -19.800  55.366 -98.087  1.00 59.10           C  
ATOM   3380  O   MET C 109     -19.006  54.444 -98.215  1.00 60.35           O  
ATOM   3381  CB  MET C 109     -19.869  57.045 -96.172  1.00  0.00           C  
ATOM   3382  CG  MET C 109     -19.466  56.049 -95.082  1.00  0.00           C  
ATOM   3383  SD  MET C 109     -17.720  56.220 -94.581  1.00  0.00           S  
ATOM   3384  CE  MET C 109     -17.037  54.706 -95.297  1.00  0.00           C  
ATOM   3385  H   MET C 109     -20.020  58.700 -98.307  1.00 61.59           H  
ATOM   3386  HA  MET C 109     -18.208  56.671 -97.513  1.00 60.31           H  
ATOM   3387  HB2 MET C 109     -19.574  58.060 -95.872  1.00  0.00           H  
ATOM   3388  HB3 MET C 109     -20.964  57.064 -96.215  1.00  0.00           H  
ATOM   3389  HG2 MET C 109     -20.058  56.264 -94.187  1.00  0.00           H  
ATOM   3390  HG3 MET C 109     -19.693  55.017 -95.366  1.00  0.00           H  
ATOM   3391  HE1 MET C 109     -17.547  53.832 -94.888  1.00  0.00           H  
ATOM   3392  HE2 MET C 109     -17.124  54.716 -96.385  1.00  0.00           H  
ATOM   3393  HE3 MET C 109     -15.977  54.637 -95.040  1.00  0.00           H  
ATOM   3394  N   VAL C 110     -21.110  55.232 -98.277  1.00 57.34           N  
ATOM   3395  CA  VAL C 110     -21.714  53.913 -98.478  1.00 55.56           C  
ATOM   3396  C   VAL C 110     -21.311  53.270 -99.821  1.00 57.09           C  
ATOM   3397  O   VAL C 110     -21.184  52.042 -99.891  1.00 56.05           O  
ATOM   3398  CB  VAL C 110     -23.232  53.923 -98.221  1.00 52.64           C  
ATOM   3399  CG1 VAL C 110     -23.893  52.586 -98.573  1.00 51.59           C  
ATOM   3400  CG2 VAL C 110     -23.492  54.206 -96.735  1.00 50.69           C  
ATOM   3401  H   VAL C 110     -21.694  56.053 -98.211  1.00 57.34           H  
ATOM   3402  HA  VAL C 110     -21.255  53.274 -97.715  1.00 55.56           H  
ATOM   3403  HB  VAL C 110     -23.706  54.709 -98.821  1.00 52.64           H  
ATOM   3404 HG11 VAL C 110     -23.868  52.400 -99.651  1.00 51.59           H  
ATOM   3405 HG12 VAL C 110     -23.392  51.751 -98.071  1.00 51.59           H  
ATOM   3406 HG13 VAL C 110     -24.944  52.578 -98.266  1.00 51.59           H  
ATOM   3407 HG21 VAL C 110     -23.006  53.457 -96.100  1.00 50.69           H  
ATOM   3408 HG22 VAL C 110     -23.121  55.190 -96.434  1.00 50.69           H  
ATOM   3409 HG23 VAL C 110     -24.559  54.174 -96.518  1.00 50.69           H  
ATOM   3410  N   ARG C 111     -21.100  54.084-100.854  1.00 59.32           N  
ATOM   3411  CA  ARG C 111     -20.692  53.583-102.177  1.00 61.93           C  
ATOM   3412  C   ARG C 111     -19.219  53.074-102.115  1.00 64.16           C  
ATOM   3413  O   ARG C 111     -18.781  52.312-102.982  1.00 64.78           O  
ATOM   3414  CB  ARG C 111     -20.871  54.691-103.223  1.00 63.70           C  
ATOM   3415  CG  ARG C 111     -20.699  54.234-104.674  1.00 65.05           C  
ATOM   3416  CD  ARG C 111     -21.011  55.368-105.658  1.00 65.42           C  
ATOM   3417  NE  ARG C 111     -22.442  55.700-105.689  1.00 64.15           N  
ATOM   3418  CZ  ARG C 111     -22.989  56.860-106.051  1.00 64.94           C  
ATOM   3419  NH1 ARG C 111     -22.226  57.878-106.428  1.00 66.32           N  
ATOM   3420  NH2 ARG C 111     -24.307  57.008-106.030  1.00 63.27           N1+
ATOM   3421  H   ARG C 111     -21.213  55.078-100.718  1.00 59.32           H  
ATOM   3422  HA  ARG C 111     -21.328  52.720-102.414  1.00 61.93           H  
ATOM   3423  HB2 ARG C 111     -21.878  55.113-103.111  1.00 63.70           H  
ATOM   3424  HB3 ARG C 111     -20.162  55.504-103.022  1.00 63.70           H  
ATOM   3425  HG2 ARG C 111     -21.343  53.373-104.875  1.00 65.05           H  
ATOM   3426  HG3 ARG C 111     -19.664  53.915-104.838  1.00 65.05           H  
ATOM   3427  HD2 ARG C 111     -20.726  55.060-106.669  1.00 65.42           H  
ATOM   3428  HD3 ARG C 111     -20.431  56.251-105.372  1.00 65.42           H  
ATOM   3429  HE  ARG C 111     -23.060  54.960-105.390  1.00 64.15           H  
ATOM   3430 HH11 ARG C 111     -22.650  58.755-106.695  1.00 66.32           H  
ATOM   3431 HH12 ARG C 111     -21.222  57.776-106.449  1.00 66.32           H  
ATOM   3432 HH21 ARG C 111     -24.897  56.242-105.738  1.00 63.27           H  
ATOM   3433 HH22 ARG C 111     -24.721  57.888-106.304  1.00 63.27           H  
ATOM   3434  N   ASN C 112     -18.480  53.556-101.115  1.00 65.57           N  
ATOM   3435  CA  ASN C 112     -17.102  53.113-100.855  1.00 68.92           C  
ATOM   3436  C   ASN C 112     -17.117  51.878 -99.911  1.00 67.69           C  
ATOM   3437  O   ASN C 112     -16.222  51.029 -99.949  1.00 69.49           O  
ATOM   3438  CB  ASN C 112     -16.269  54.225-100.217  1.00 71.63           C  
ATOM   3439  CG  ASN C 112     -15.545  55.018-101.281  1.00 74.71           C  
ATOM   3440  OD1 ASN C 112     -14.754  54.472-102.062  1.00 74.52           O  
ATOM   3441  ND2 ASN C 112     -15.795  56.328-101.307  1.00 76.75           N  
ATOM   3442  H   ASN C 112     -18.900  54.211-100.471  1.00 65.57           H  
ATOM   3443  HA  ASN C 112     -16.668  52.769-101.802  1.00 68.92           H  
ATOM   3444  HB2 ASN C 112     -15.490  53.811 -99.564  1.00 71.63           H  
ATOM   3445  HB3 ASN C 112     -16.880  54.886 -99.594  1.00 71.63           H  
ATOM   3446 HD21 ASN C 112     -16.448  56.730-100.650  1.00 76.75           H  
ATOM   3447 HD22 ASN C 112     -15.332  56.917-101.985  1.00 76.75           H  
ATOM   3448  N   LEU C 113     -18.083  51.866 -98.998  1.00 65.28           N  
ATOM   3449  CA  LEU C 113     -18.227  50.861 -97.924  1.00 64.06           C  
ATOM   3450  C   LEU C 113     -18.785  49.487 -98.398  1.00 65.20           C  
ATOM   3451  O   LEU C 113     -19.038  48.603 -97.582  1.00 64.27           O  
ATOM   3452  CB  LEU C 113     -19.110  51.456 -96.811  1.00 61.06           C  
ATOM   3453  CG  LEU C 113     -19.190  50.727 -95.458  1.00 59.58           C  
ATOM   3454  CD1 LEU C 113     -17.819  50.448 -94.847  1.00 60.69           C  
ATOM   3455  CD2 LEU C 113     -20.044  51.556 -94.491  1.00 58.91           C  
ATOM   3456  H   LEU C 113     -18.756  52.619 -98.988  1.00 65.28           H  
ATOM   3457  HA  LEU C 113     -17.214  50.671 -97.552  1.00 64.06           H  
ATOM   3458  HB2 LEU C 113     -18.773  52.481 -96.615  1.00 61.06           H  
ATOM   3459  HB3 LEU C 113     -20.131  51.534 -97.200  1.00 61.06           H  
ATOM   3460  HG  LEU C 113     -19.712  49.775 -95.593  1.00 59.58           H  
ATOM   3461 HD11 LEU C 113     -17.244  49.748 -95.462  1.00 60.69           H  
ATOM   3462 HD12 LEU C 113     -17.235  51.367 -94.740  1.00 60.69           H  
ATOM   3463 HD13 LEU C 113     -17.921  49.995 -93.855  1.00 60.69           H  
ATOM   3464 HD21 LEU C 113     -19.553  52.498 -94.227  1.00 58.91           H  
ATOM   3465 HD22 LEU C 113     -21.018  51.793 -94.933  1.00 58.91           H  
ATOM   3466 HD23 LEU C 113     -20.230  51.000 -93.569  1.00 58.91           H  
ATOM   3467  N   ILE C 114     -18.800  49.301 -99.721  1.00 67.34           N  
ATOM   3468  CA  ILE C 114     -19.086  47.995-100.312  1.00 69.20           C  
ATOM   3469  C   ILE C 114     -17.801  47.115-100.172  1.00 73.50           C  
ATOM   3470  O   ILE C 114     -17.856  45.892-100.319  1.00 77.10           O  
ATOM   3471  CB  ILE C 114     -19.543  48.136-101.783  1.00 69.45           C  
ATOM   3472  CG1 ILE C 114     -20.687  49.163-101.966  1.00 68.00           C  
ATOM   3473  CG2 ILE C 114     -19.958  46.785-102.383  1.00 70.77           C  
ATOM   3474  CD1 ILE C 114     -21.932  48.900-101.128  1.00 67.12           C  
ATOM   3475  H   ILE C 114     -18.576  50.085-100.318  1.00 67.34           H  
ATOM   3476  HA  ILE C 114     -19.862  47.506 -99.709  1.00 69.20           H  
ATOM   3477  HB  ILE C 114     -18.693  48.503-102.376  1.00 69.45           H  
ATOM   3478 HG12 ILE C 114     -20.317  50.167-101.734  1.00 68.00           H  
ATOM   3479 HG13 ILE C 114     -20.975  49.195-103.023  1.00 68.00           H  
ATOM   3480 HG21 ILE C 114     -19.094  46.126-102.509  1.00 70.77           H  
ATOM   3481 HG22 ILE C 114     -20.688  46.270-101.752  1.00 70.77           H  
ATOM   3482 HG23 ILE C 114     -20.401  46.917-103.377  1.00 70.77           H  
ATOM   3483 HD11 ILE C 114     -22.376  47.928-101.362  1.00 67.12           H  
ATOM   3484 HD12 ILE C 114     -21.715  48.932-100.056  1.00 67.12           H  
ATOM   3485 HD13 ILE C 114     -22.683  49.670-101.329  1.00 67.12           H  
ATOM   3486  N   GLN C 115     -16.676  47.770-100.006  1.00 75.86           N  
ATOM   3487  CA  GLN C 115     -15.391  47.130 -99.779  1.00 77.95           C  
ATOM   3488  C   GLN C 115     -15.008  47.192 -98.276  1.00 79.43           C  
ATOM   3489  O   GLN C 115     -15.223  48.182 -97.611  1.00 78.81           O  
ATOM   3490  CB  GLN C 115     -14.278  47.812-100.590  1.00 80.59           C  
ATOM   3491  CG  GLN C 115     -14.457  47.653-102.100  1.00 83.06           C  
ATOM   3492  CD  GLN C 115     -14.356  46.202-102.522  1.00 84.06           C  
ATOM   3493  NE2 GLN C 115     -15.264  45.693-103.159  1.00 81.82           N  
ATOM   3494  OE1 GLN C 115     -13.277  45.536-102.177  1.00 85.51           O  
ATOM   3495  H   GLN C 115     -16.675  48.780-100.007  1.00 75.86           H  
ATOM   3496  HA  GLN C 115     -15.467  46.083-100.081  1.00 77.95           H  
ATOM   3497  HB2 GLN C 115     -14.248  48.883-100.351  1.00 80.59           H  
ATOM   3498  HB3 GLN C 115     -13.304  47.405-100.292  1.00 80.59           H  
ATOM   3499  HG2 GLN C 115     -13.666  48.201-102.624  1.00 83.06           H  
ATOM   3500  HG3 GLN C 115     -15.411  48.085-102.424  1.00 83.06           H  
ATOM   3501 HE21 GLN C 115     -16.077  46.240-103.404  1.00 81.82           H  
ATOM   3502 HE22 GLN C 115     -15.203  44.725-103.440  1.00 81.82           H  
ATOM   3503  N   LYS C 116     -14.407  46.123 -97.772  1.00 79.16           N  
ATOM   3504  CA  LYS C 116     -14.955  44.762 -97.827  1.00 78.13           C  
ATOM   3505  C   LYS C 116     -15.015  44.179 -96.384  1.00 74.17           C  
ATOM   3506  O   LYS C 116     -14.962  42.996 -96.144  1.00 74.15           O  
ATOM   3507  CB  LYS C 116     -14.268  43.831 -98.841  1.00  0.00           C  
ATOM   3508  CG  LYS C 116     -12.774  44.085 -99.065  1.00  0.00           C  
ATOM   3509  CD  LYS C 116     -12.156  43.002 -99.965  1.00  0.00           C  
ATOM   3510  CE  LYS C 116     -10.849  43.449-100.613  1.00  0.00           C  
ATOM   3511  NZ  LYS C 116     -11.133  44.181-101.865  1.00  0.00           N1+
ATOM   3512  H   LYS C 116     -13.527  46.215 -97.263  1.00 79.16           H  
ATOM   3513  HA  LYS C 116     -16.011  44.846 -98.121  1.00 78.13           H  
ATOM   3514  HB2 LYS C 116     -14.769  43.952 -99.811  1.00  0.00           H  
ATOM   3515  HB3 LYS C 116     -14.427  42.783 -98.561  1.00  0.00           H  
ATOM   3516  HG2 LYS C 116     -12.245  44.098 -98.105  1.00  0.00           H  
ATOM   3517  HG3 LYS C 116     -12.640  45.071 -99.522  1.00  0.00           H  
ATOM   3518  HD2 LYS C 116     -12.868  42.686-100.737  1.00  0.00           H  
ATOM   3519  HD3 LYS C 116     -11.958  42.121 -99.342  1.00  0.00           H  
ATOM   3520  HE2 LYS C 116     -10.231  42.592-100.895  1.00  0.00           H  
ATOM   3521  HE3 LYS C 116     -10.271  44.116 -99.966  1.00  0.00           H  
ATOM   3522  HZ1 LYS C 116     -11.429  43.552-102.621  1.00  0.00           H  
ATOM   3523  HZ2 LYS C 116     -11.926  44.856-101.781  1.00  0.00           H  
ATOM   3524  HZ3 LYS C 116     -10.330  44.720-102.206  1.00  0.00           H  
ATOM   3525  N   ASP C 117     -15.249  45.085 -95.450  1.00 70.49           N  
ATOM   3526  CA  ASP C 117     -15.750  44.807 -94.086  1.00 67.29           C  
ATOM   3527  C   ASP C 117     -17.279  45.021 -94.184  1.00 63.13           C  
ATOM   3528  O   ASP C 117     -18.046  44.094 -94.107  1.00 60.56           O  
ATOM   3529  CB  ASP C 117     -15.053  45.694 -93.073  1.00 67.28           C  
ATOM   3530  CG  ASP C 117     -15.850  45.529 -91.814  1.00 65.79           C  
ATOM   3531  OD1 ASP C 117     -15.688  44.534 -91.123  1.00 65.26           O  
ATOM   3532  OD2 ASP C 117     -16.667  46.410 -91.542  1.00 64.47           O1-
ATOM   3533  H   ASP C 117     -15.119  46.064 -95.665  1.00 70.49           H  
ATOM   3534  HA  ASP C 117     -15.581  43.751 -93.848  1.00 67.29           H  
ATOM   3535  HB2 ASP C 117     -15.035  46.747 -93.378  1.00 67.28           H  
ATOM   3536  HB3 ASP C 117     -14.014  45.381 -92.923  1.00 67.28           H  
ATOM   3537  N   ARG C 118     -17.653  46.242 -94.497  1.00 61.37           N  
ATOM   3538  CA  ARG C 118     -19.012  46.668 -94.795  1.00 58.98           C  
ATOM   3539  C   ARG C 118     -19.883  46.983 -93.548  1.00 55.45           C  
ATOM   3540  O   ARG C 118     -21.108  47.082 -93.673  1.00 52.94           O  
ATOM   3541  CB  ARG C 118     -19.804  45.746 -95.742  1.00 60.11           C  
ATOM   3542  CG  ARG C 118     -19.055  45.160 -96.946  1.00 64.19           C  
ATOM   3543  CD  ARG C 118     -20.001  44.419 -97.897  1.00 66.75           C  
ATOM   3544  NE  ARG C 118     -20.927  43.544 -97.153  1.00 68.99           N  
ATOM   3545  CZ  ARG C 118     -20.995  42.219 -97.084  1.00 72.19           C  
ATOM   3546  NH1 ARG C 118     -20.177  41.461 -97.806  1.00 75.43           N  
ATOM   3547  NH2 ARG C 118     -21.902  41.651 -96.300  1.00 73.13           N1+
ATOM   3548  H   ARG C 118     -16.954  46.969 -94.553  1.00 61.37           H  
ATOM   3549  HA  ARG C 118     -18.882  47.631 -95.296  1.00 58.98           H  
ATOM   3550  HB2 ARG C 118     -20.221  44.923 -95.146  1.00 60.11           H  
ATOM   3551  HB3 ARG C 118     -20.667  46.308 -96.118  1.00 60.11           H  
ATOM   3552  HG2 ARG C 118     -18.297  44.447 -96.611  1.00 64.19           H  
ATOM   3553  HG3 ARG C 118     -18.532  45.951 -97.493  1.00 64.19           H  
ATOM   3554  HD2 ARG C 118     -19.441  43.855 -98.647  1.00 66.75           H  
ATOM   3555  HD3 ARG C 118     -20.621  45.141 -98.441  1.00 66.75           H  
ATOM   3556  HE  ARG C 118     -21.583  44.077 -96.600  1.00 68.99           H  
ATOM   3557 HH11 ARG C 118     -20.246  40.455 -97.757  1.00 75.43           H  
ATOM   3558 HH12 ARG C 118     -19.486  41.892 -98.404  1.00 75.43           H  
ATOM   3559 HH21 ARG C 118     -22.534  42.225 -95.761  1.00 73.13           H  
ATOM   3560 HH22 ARG C 118     -21.959  40.644 -96.242  1.00 73.13           H  
ATOM   3561  N   THR C 119     -19.250  47.256 -92.407  1.00 54.49           N  
ATOM   3562  CA  THR C 119     -19.975  47.653 -91.208  1.00 51.75           C  
ATOM   3563  C   THR C 119     -20.148  49.178 -91.053  1.00 50.38           C  
ATOM   3564  O   THR C 119     -19.279  49.976 -91.407  1.00 50.37           O  
ATOM   3565  CB  THR C 119     -19.395  47.113 -89.882  1.00 51.69           C  
ATOM   3566  OG1 THR C 119     -18.039  47.504 -89.678  1.00 54.27           O  
ATOM   3567  CG2 THR C 119     -19.521  45.602 -89.781  1.00 52.62           C  
ATOM   3568  H   THR C 119     -18.243  47.192 -92.374  1.00 54.49           H  
ATOM   3569  HA  THR C 119     -20.976  47.233 -91.311  1.00 51.75           H  
ATOM   3570  HB  THR C 119     -19.954  47.540 -89.040  1.00 51.69           H  
ATOM   3571 HG21 THR C 119     -20.569  45.291 -89.785  1.00 52.62           H  
ATOM   3572 HG22 THR C 119     -19.011  45.107 -90.612  1.00 52.62           H  
ATOM   3573 HG23 THR C 119     -19.064  45.246 -88.852  1.00 52.62           H  
ATOM   3574  HG1 THR C 119     -17.496  47.076 -90.393  1.00 54.27           H  
ATOM   3575  N   PHE C 120     -21.235  49.514 -90.367  1.00 48.55           N  
ATOM   3576  CA  PHE C 120     -21.447  50.820 -89.766  1.00 47.28           C  
ATOM   3577  C   PHE C 120     -22.038  50.609 -88.352  1.00 45.66           C  
ATOM   3578  O   PHE C 120     -22.546  49.543 -88.000  1.00 44.44           O  
ATOM   3579  CB  PHE C 120     -22.239  51.788 -90.648  1.00 46.88           C  
ATOM   3580  CG  PHE C 120     -23.725  51.553 -90.732  1.00 45.66           C  
ATOM   3581  CD1 PHE C 120     -24.253  50.644 -91.654  1.00 45.14           C  
ATOM   3582  CD2 PHE C 120     -24.607  52.303 -89.945  1.00 43.72           C  
ATOM   3583  CE1 PHE C 120     -25.626  50.479 -91.780  1.00 43.83           C  
ATOM   3584  CE2 PHE C 120     -25.976  52.144 -90.075  1.00 42.57           C  
ATOM   3585  CZ  PHE C 120     -26.488  51.235 -90.991  1.00 42.74           C  
ATOM   3586  H   PHE C 120     -21.934  48.801 -90.213  1.00 48.55           H  
ATOM   3587  HA  PHE C 120     -20.451  51.258 -89.622  1.00 47.28           H  
ATOM   3588  HB2 PHE C 120     -22.085  52.813 -90.291  1.00 46.88           H  
ATOM   3589  HB3 PHE C 120     -21.826  51.785 -91.666  1.00 46.88           H  
ATOM   3590  HD1 PHE C 120     -23.587  50.063 -92.274  1.00 45.14           H  
ATOM   3591  HD2 PHE C 120     -24.215  53.012 -89.230  1.00 43.72           H  
ATOM   3592  HE1 PHE C 120     -26.024  49.767 -92.487  1.00 43.83           H  
ATOM   3593  HE2 PHE C 120     -26.647  52.727 -89.461  1.00 42.57           H  
ATOM   3594  HZ  PHE C 120     -27.556  51.116 -91.093  1.00 42.74           H  
ATOM   3595  N   ALA C 121     -21.922  51.656 -87.538  1.00 45.60           N  
ATOM   3596  CA  ALA C 121     -22.319  51.652 -86.144  1.00 44.52           C  
ATOM   3597  C   ALA C 121     -23.739  52.223 -86.026  1.00 43.59           C  
ATOM   3598  O   ALA C 121     -24.012  53.347 -86.435  1.00 43.62           O  
ATOM   3599  CB  ALA C 121     -21.352  52.504 -85.328  1.00 45.69           C  
ATOM   3600  H   ALA C 121     -21.548  52.519 -87.907  1.00 45.60           H  
ATOM   3601  HA  ALA C 121     -22.303  50.624 -85.770  1.00 44.52           H  
ATOM   3602  HB1 ALA C 121     -20.395  51.989 -85.205  1.00 45.69           H  
ATOM   3603  HB2 ALA C 121     -21.144  53.459 -85.820  1.00 45.69           H  
ATOM   3604  HB3 ALA C 121     -21.749  52.735 -84.338  1.00 45.69           H  
ATOM   3605  N   VAL C 122     -24.636  51.434 -85.443  1.00 43.24           N  
ATOM   3606  CA  VAL C 122     -25.970  51.889 -85.078  1.00 43.77           C  
ATOM   3607  C   VAL C 122     -25.906  52.101 -83.558  1.00 45.62           C  
ATOM   3608  O   VAL C 122     -25.681  51.172 -82.776  1.00 45.65           O  
ATOM   3609  CB  VAL C 122     -27.083  50.891 -85.436  1.00 42.07           C  
ATOM   3610  CG1 VAL C 122     -28.434  51.410 -84.927  1.00 42.08           C  
ATOM   3611  CG2 VAL C 122     -27.157  50.685 -86.948  1.00 41.86           C  
ATOM   3612  H   VAL C 122     -24.378  50.487 -85.206  1.00 43.24           H  
ATOM   3613  HA  VAL C 122     -26.173  52.846 -85.573  1.00 43.77           H  
ATOM   3614  HB  VAL C 122     -26.885  49.918 -84.970  1.00 42.07           H  
ATOM   3615 HG11 VAL C 122     -28.515  51.300 -83.841  1.00 42.08           H  
ATOM   3616 HG12 VAL C 122     -28.568  52.470 -85.168  1.00 42.08           H  
ATOM   3617 HG13 VAL C 122     -29.264  50.863 -85.379  1.00 42.08           H  
ATOM   3618 HG21 VAL C 122     -27.422  51.617 -87.457  1.00 41.86           H  
ATOM   3619 HG22 VAL C 122     -26.200  50.340 -87.348  1.00 41.86           H  
ATOM   3620 HG23 VAL C 122     -27.915  49.936 -87.201  1.00 41.86           H  
ATOM   3621  N   LEU C 123     -26.099  53.357 -83.163  1.00 47.55           N  
ATOM   3622  CA  LEU C 123     -25.962  53.791 -81.784  1.00 49.48           C  
ATOM   3623  C   LEU C 123     -27.279  53.462 -81.046  1.00 51.60           C  
ATOM   3624  O   LEU C 123     -28.375  53.673 -81.568  1.00 52.24           O  
ATOM   3625  CB  LEU C 123     -25.719  55.305 -81.700  1.00 49.30           C  
ATOM   3626  CG  LEU C 123     -24.442  55.805 -82.405  1.00 49.77           C  
ATOM   3627  CD1 LEU C 123     -24.381  57.334 -82.350  1.00 51.17           C  
ATOM   3628  CD2 LEU C 123     -23.171  55.216 -81.796  1.00 49.37           C  
ATOM   3629  H   LEU C 123     -26.412  54.040 -83.838  1.00 47.55           H  
ATOM   3630  HA  LEU C 123     -25.139  53.236 -81.320  1.00 49.48           H  
ATOM   3631  HB2 LEU C 123     -26.581  55.827 -82.137  1.00 49.30           H  
ATOM   3632  HB3 LEU C 123     -25.698  55.600 -80.645  1.00 49.30           H  
ATOM   3633  HG  LEU C 123     -24.479  55.516 -83.463  1.00 49.77           H  
ATOM   3634 HD11 LEU C 123     -25.267  57.777 -82.817  1.00 51.17           H  
ATOM   3635 HD12 LEU C 123     -24.321  57.697 -81.321  1.00 51.17           H  
ATOM   3636 HD13 LEU C 123     -23.502  57.710 -82.884  1.00 51.17           H  
ATOM   3637 HD21 LEU C 123     -23.112  55.421 -80.723  1.00 49.37           H  
ATOM   3638 HD22 LEU C 123     -23.131  54.134 -81.941  1.00 49.37           H  
ATOM   3639 HD23 LEU C 123     -22.278  55.637 -82.271  1.00 49.37           H  
ATOM   3640  N   ALA C 124     -27.131  52.958 -79.823  1.00 54.48           N  
ATOM   3641  CA  ALA C 124     -28.226  52.861 -78.881  1.00 56.96           C  
ATOM   3642  C   ALA C 124     -28.186  54.201 -78.138  1.00 59.61           C  
ATOM   3643  O   ALA C 124     -27.346  54.483 -77.287  1.00 64.11           O  
ATOM   3644  CB  ALA C 124     -28.103  51.691 -77.920  1.00 56.29           C  
ATOM   3645  H   ALA C 124     -26.218  52.635 -79.537  1.00 54.48           H  
ATOM   3646  HA  ALA C 124     -29.166  52.758 -79.434  1.00 56.96           H  
ATOM   3647  HB1 ALA C 124     -27.995  50.747 -78.464  1.00 56.29           H  
ATOM   3648  HB2 ALA C 124     -27.251  51.798 -77.246  1.00 56.29           H  
ATOM   3649  HB3 ALA C 124     -28.998  51.622 -77.292  1.00 56.29           H  
ATOM   3650  N   TYR C 125     -29.108  55.066 -78.555  1.00 60.86           N  
ATOM   3651  CA  TYR C 125     -29.246  56.414 -78.023  1.00 63.39           C  
ATOM   3652  C   TYR C 125     -29.769  56.280 -76.578  1.00 66.40           C  
ATOM   3653  O   TYR C 125     -30.480  55.322 -76.239  1.00 65.69           O  
ATOM   3654  CB  TYR C 125     -30.237  57.270 -78.825  1.00 62.03           C  
ATOM   3655  CG  TYR C 125     -29.653  57.820 -80.104  1.00 61.54           C  
ATOM   3656  CD1 TYR C 125     -29.120  59.114 -80.131  1.00 61.86           C  
ATOM   3657  CD2 TYR C 125     -29.652  57.078 -81.295  1.00 59.94           C  
ATOM   3658  CE1 TYR C 125     -28.592  59.649 -81.300  1.00 60.86           C  
ATOM   3659  CE2 TYR C 125     -29.128  57.607 -82.469  1.00 59.10           C  
ATOM   3660  CZ  TYR C 125     -28.599  58.890 -82.465  1.00 59.29           C  
ATOM   3661  OH  TYR C 125     -28.104  59.389 -83.634  1.00 57.93           O  
ATOM   3662  H   TYR C 125     -29.773  54.782 -79.260  1.00 60.86           H  
ATOM   3663  HA  TYR C 125     -28.247  56.854 -78.016  1.00 63.39           H  
ATOM   3664  HB2 TYR C 125     -31.142  56.694 -79.062  1.00 62.03           H  
ATOM   3665  HB3 TYR C 125     -30.588  58.114 -78.215  1.00 62.03           H  
ATOM   3666  HD1 TYR C 125     -29.118  59.706 -79.227  1.00 61.86           H  
ATOM   3667  HD2 TYR C 125     -30.065  56.080 -81.300  1.00 59.94           H  
ATOM   3668  HE1 TYR C 125     -28.179  60.647 -81.303  1.00 60.86           H  
ATOM   3669  HE2 TYR C 125     -29.131  57.023 -83.378  1.00 59.10           H  
ATOM   3670  HH  TYR C 125     -27.779  60.288 -83.458  1.00 57.93           H  
ATOM   3671  N   SER C 126     -29.387  57.251 -75.741  1.00 68.79           N  
ATOM   3672  CA  SER C 126     -29.843  57.303 -74.364  1.00 67.93           C  
ATOM   3673  C   SER C 126     -31.190  57.944 -74.389  1.00 68.97           C  
ATOM   3674  O   SER C 126     -31.808  58.979 -74.682  1.00 69.27           O  
ATOM   3675  CB  SER C 126     -28.909  58.133 -73.480  1.00  0.00           C  
ATOM   3676  OG  SER C 126     -29.178  57.933 -72.085  1.00  0.00           O  
ATOM   3677  H   SER C 126     -28.759  57.950 -76.082  1.00 68.79           H  
ATOM   3678  HA  SER C 126     -29.958  56.292 -73.957  1.00 67.93           H  
ATOM   3679  HB2 SER C 126     -27.870  57.830 -73.649  1.00  0.00           H  
ATOM   3680  HB3 SER C 126     -28.989  59.203 -73.700  1.00  0.00           H  
ATOM   3681  HG  SER C 126     -29.792  58.651 -71.840  1.00  0.00           H  
ATOM   3682  N   ASN C 127     -32.168  58.050 -73.043  1.00  0.00           N  
ATOM   3683  CA  ASN C 127     -33.527  58.660 -73.004  1.00  0.00           C  
ATOM   3684  C   ASN C 127     -33.449  60.098 -72.425  1.00  0.00           C  
ATOM   3685  O   ASN C 127     -34.333  60.592 -71.728  1.00  0.00           O  
ATOM   3686  CB  ASN C 127     -34.488  57.812 -72.172  1.00  0.00           C  
ATOM   3687  CG  ASN C 127     -34.459  56.354 -72.571  1.00  0.00           C  
ATOM   3688  OD1 ASN C 127     -33.915  55.515 -71.856  1.00  0.00           O  
ATOM   3689  ND2 ASN C 127     -35.049  56.037 -73.727  1.00  0.00           N  
ATOM   3690  H   ASN C 127     -31.817  57.635 -72.191  1.00  0.00           H  
ATOM   3691  HA  ASN C 127     -33.920  58.733 -74.026  1.00  0.00           H  
ATOM   3692  HB2 ASN C 127     -34.230  57.870 -71.107  1.00  0.00           H  
ATOM   3693  HB3 ASN C 127     -35.514  58.186 -72.268  1.00  0.00           H  
ATOM   3694 HD21 ASN C 127     -35.058  55.079 -74.048  1.00  0.00           H  
ATOM   3695 HD22 ASN C 127     -35.480  56.761 -74.286  1.00  0.00           H  
ATOM   3696  N   VAL C 128     -32.340  60.799 -72.805  1.00  0.00           N  
ATOM   3697  CA  VAL C 128     -32.040  62.188 -72.481  1.00  0.00           C  
ATOM   3698  C   VAL C 128     -30.877  62.605 -73.409  1.00  0.00           C  
ATOM   3699  O   VAL C 128     -29.914  61.873 -73.638  1.00  0.00           O  
ATOM   3700  CB  VAL C 128     -31.707  62.396 -70.985  1.00  0.00           C  
ATOM   3701  CG1 VAL C 128     -30.463  61.633 -70.520  1.00  0.00           C  
ATOM   3702  CG2 VAL C 128     -31.567  63.881 -70.642  1.00  0.00           C  
ATOM   3703  H   VAL C 128     -31.679  60.286 -73.371  1.00  0.00           H  
ATOM   3704  HA  VAL C 128     -32.934  62.768 -72.739  1.00  0.00           H  
ATOM   3705  HB  VAL C 128     -32.551  62.014 -70.397  1.00  0.00           H  
ATOM   3706 HG11 VAL C 128     -30.549  60.564 -70.736  1.00  0.00           H  
ATOM   3707 HG12 VAL C 128     -29.551  62.009 -70.994  1.00  0.00           H  
ATOM   3708 HG13 VAL C 128     -30.335  61.738 -69.436  1.00  0.00           H  
ATOM   3709 HG21 VAL C 128     -30.688  64.327 -71.116  1.00  0.00           H  
ATOM   3710 HG22 VAL C 128     -32.452  64.442 -70.963  1.00  0.00           H  
ATOM   3711 HG23 VAL C 128     -31.464  64.017 -69.559  1.00  0.00           H  
ATOM   3712  N   GLN C 129     -31.000  63.865 -73.968  1.00  0.00           N  
ATOM   3713  CA  GLN C 129     -30.063  64.362 -74.979  1.00  0.00           C  
ATOM   3714  C   GLN C 129     -28.772  64.899 -74.297  1.00  0.00           C  
ATOM   3715  O   GLN C 129     -28.738  65.160 -73.096  1.00  0.00           O  
ATOM   3716  CB  GLN C 129     -30.705  65.494 -75.802  1.00  0.00           C  
ATOM   3717  CG  GLN C 129     -32.001  65.119 -76.520  1.00  0.00           C  
ATOM   3718  CD  GLN C 129     -31.945  63.988 -77.526  1.00  0.00           C  
ATOM   3719  NE2 GLN C 129     -30.915  63.687 -78.130  1.00  0.00           N  
ATOM   3720  OE1 GLN C 129     -33.109  63.378 -77.766  1.00  0.00           O  
ATOM   3721  H   GLN C 129     -31.750  64.471 -73.668  1.00  0.00           H  
ATOM   3722  HA  GLN C 129     -29.776  63.517 -75.613  1.00  0.00           H  
ATOM   3723  HB2 GLN C 129     -30.927  66.336 -75.131  1.00  0.00           H  
ATOM   3724  HB3 GLN C 129     -29.995  65.892 -76.535  1.00  0.00           H  
ATOM   3725  HG2 GLN C 129     -32.768  64.865 -75.779  1.00  0.00           H  
ATOM   3726  HG3 GLN C 129     -32.365  66.001 -77.061  1.00  0.00           H  
ATOM   3727 HE21 GLN C 129     -30.051  64.167 -77.925  1.00  0.00           H  
ATOM   3728 HE22 GLN C 129     -30.935  62.960 -78.830  1.00  0.00           H  
ATOM   3729  N   GLU C 130     -27.757  65.178 -75.179  1.00  0.00           N  
ATOM   3730  CA  GLU C 130     -26.392  65.634 -74.880  1.00  0.00           C  
ATOM   3731  C   GLU C 130     -25.537  64.395 -74.552  1.00  0.00           C  
ATOM   3732  O   GLU C 130     -24.433  64.187 -75.058  1.00  0.00           O  
ATOM   3733  CB  GLU C 130     -26.322  66.691 -73.769  1.00  0.00           C  
ATOM   3734  CG  GLU C 130     -24.998  67.454 -73.748  1.00  0.00           C  
ATOM   3735  CD  GLU C 130     -24.817  68.410 -74.904  1.00  0.00           C  
ATOM   3736  OE1 GLU C 130     -25.713  68.656 -75.710  1.00  0.00           O  
ATOM   3737  OE2 GLU C 130     -23.582  68.987 -74.976  1.00  0.00           O1-
ATOM   3738  H   GLU C 130     -27.995  65.112 -76.158  1.00  0.00           H  
ATOM   3739  HA  GLU C 130     -26.018  66.037 -75.827  1.00  0.00           H  
ATOM   3740  HB2 GLU C 130     -26.447  66.219 -72.787  1.00  0.00           H  
ATOM   3741  HB3 GLU C 130     -27.149  67.403 -73.882  1.00  0.00           H  
ATOM   3742  HG2 GLU C 130     -24.153  66.758 -73.722  1.00  0.00           H  
ATOM   3743  HG3 GLU C 130     -24.953  68.053 -72.830  1.00  0.00           H  
ATOM   3744  N   ARG C 131     -26.073  63.550 -73.607  1.00  0.00           N  
ATOM   3745  CA  ARG C 131     -25.498  62.241 -73.351  1.00  0.00           C  
ATOM   3746  C   ARG C 131     -26.102  61.257 -74.387  1.00  0.00           C  
ATOM   3747  O   ARG C 131     -26.703  60.243 -74.048  1.00  0.00           O  
ATOM   3748  CB  ARG C 131     -25.806  61.743 -71.938  1.00  0.00           C  
ATOM   3749  CG  ARG C 131     -25.211  62.599 -70.821  1.00  0.00           C  
ATOM   3750  CD  ARG C 131     -25.488  62.006 -69.439  1.00  0.00           C  
ATOM   3751  NE  ARG C 131     -24.699  60.785 -69.190  1.00  0.00           N  
ATOM   3752  CZ  ARG C 131     -25.068  59.520 -69.471  1.00  0.00           C  
ATOM   3753  NH1 ARG C 131     -24.209  58.524 -69.215  1.00  0.00           N  
ATOM   3754  NH2 ARG C 131     -26.267  59.230 -70.000  1.00  0.00           N1+
ATOM   3755  H   ARG C 131     -26.895  63.854 -73.104  1.00  0.00           H  
ATOM   3756  HA  ARG C 131     -24.413  62.271 -73.510  1.00  0.00           H  
ATOM   3757  HB2 ARG C 131     -26.892  61.673 -71.795  1.00  0.00           H  
ATOM   3758  HB3 ARG C 131     -25.404  60.728 -71.863  1.00  0.00           H  
ATOM   3759  HG2 ARG C 131     -24.129  62.698 -70.968  1.00  0.00           H  
ATOM   3760  HG3 ARG C 131     -25.641  63.606 -70.863  1.00  0.00           H  
ATOM   3761  HD2 ARG C 131     -25.183  62.728 -68.673  1.00  0.00           H  
ATOM   3762  HD3 ARG C 131     -26.551  61.809 -69.268  1.00  0.00           H  
ATOM   3763  HE  ARG C 131     -23.779  60.923 -68.793  1.00  0.00           H  
ATOM   3764 HH11 ARG C 131     -24.468  57.571 -69.419  1.00  0.00           H  
ATOM   3765 HH12 ARG C 131     -23.304  58.729 -68.817  1.00  0.00           H  
ATOM   3766 HH21 ARG C 131     -26.508  58.270 -70.201  1.00  0.00           H  
ATOM   3767 HH22 ARG C 131     -26.923  59.970 -70.200  1.00  0.00           H  
ATOM   3768  N   GLU C 132     -25.861  61.604 -75.715  1.00 70.26           N  
ATOM   3769  CA  GLU C 132     -26.615  61.091 -76.845  1.00 71.10           C  
ATOM   3770  C   GLU C 132     -26.630  59.550 -76.894  1.00 71.93           C  
ATOM   3771  O   GLU C 132     -27.698  58.946 -77.071  1.00 71.62           O  
ATOM   3772  CB  GLU C 132     -26.044  61.629 -78.168  1.00  0.00           C  
ATOM   3773  CG  GLU C 132     -26.253  63.131 -78.361  1.00  0.00           C  
ATOM   3774  CD  GLU C 132     -27.718  63.459 -78.461  1.00  0.00           C  
ATOM   3775  OE1 GLU C 132     -28.263  64.230 -77.673  1.00  0.00           O  
ATOM   3776  OE2 GLU C 132     -28.394  62.822 -79.459  1.00  0.00           O1-
ATOM   3777  H   GLU C 132     -25.180  62.333 -75.783  1.00 70.26           H  
ATOM   3778  HA  GLU C 132     -27.654  61.409 -76.699  1.00 71.10           H  
ATOM   3779  HB2 GLU C 132     -26.492  61.083 -79.008  1.00  0.00           H  
ATOM   3780  HB3 GLU C 132     -24.966  61.424 -78.216  1.00  0.00           H  
ATOM   3781  HG2 GLU C 132     -25.770  63.450 -79.292  1.00  0.00           H  
ATOM   3782  HG3 GLU C 132     -25.792  63.703 -77.550  1.00  0.00           H  
ATOM   3783  N   ALA C 133     -25.444  58.939 -76.821  1.00 70.45           N  
ATOM   3784  CA  ALA C 133     -25.282  57.513 -77.062  1.00 66.61           C  
ATOM   3785  C   ALA C 133     -24.336  56.889 -76.029  1.00 66.84           C  
ATOM   3786  O   ALA C 133     -23.487  57.562 -75.438  1.00 68.86           O  
ATOM   3787  CB  ALA C 133     -24.761  57.254 -78.463  1.00 66.23           C  
ATOM   3788  H   ALA C 133     -24.623  59.472 -76.569  1.00 70.45           H  
ATOM   3789  HA  ALA C 133     -26.256  57.026 -76.948  1.00 66.61           H  
ATOM   3790  HB1 ALA C 133     -25.451  57.659 -79.211  1.00 66.23           H  
ATOM   3791  HB2 ALA C 133     -23.784  57.726 -78.616  1.00 66.23           H  
ATOM   3792  HB3 ALA C 133     -24.640  56.182 -78.645  1.00 66.23           H  
ATOM   3793  N   GLN C 134     -24.528  55.592 -75.796  1.00 65.14           N  
ATOM   3794  CA  GLN C 134     -23.743  54.859 -74.794  1.00 64.70           C  
ATOM   3795  C   GLN C 134     -23.309  53.454 -75.294  1.00 62.52           C  
ATOM   3796  O   GLN C 134     -22.177  53.028 -75.057  1.00 62.54           O  
ATOM   3797  CB  GLN C 134     -24.548  54.743 -73.483  1.00 65.26           C  
ATOM   3798  CG  GLN C 134     -24.789  56.105 -72.817  1.00 67.70           C  
ATOM   3799  CD  GLN C 134     -25.688  56.052 -71.596  1.00 69.35           C  
ATOM   3800  OE1 GLN C 134     -25.314  56.474 -70.493  1.00 67.56           O  
ATOM   3801  NE2 GLN C 134     -26.928  55.609 -71.810  1.00 71.31           N  
ATOM   3802  H   GLN C 134     -25.262  55.112 -76.297  1.00 65.14           H  
ATOM   3803  HA  GLN C 134     -22.815  55.411 -74.599  1.00 64.70           H  
ATOM   3804  HB2 GLN C 134     -25.503  54.246 -73.687  1.00 65.26           H  
ATOM   3805  HB3 GLN C 134     -24.013  54.095 -72.777  1.00 65.26           H  
ATOM   3806  HG2 GLN C 134     -25.269  56.803 -73.510  1.00 67.70           H  
ATOM   3807  HG3 GLN C 134     -23.831  56.545 -72.519  1.00 67.70           H  
ATOM   3808 HE21 GLN C 134     -27.193  55.273 -72.725  1.00 71.31           H  
ATOM   3809 HE22 GLN C 134     -27.601  55.610 -71.058  1.00 71.31           H  
ATOM   3810  N   PHE C 135     -24.246  52.734 -75.911  1.00 59.52           N  
ATOM   3811  CA  PHE C 135     -24.076  51.348 -76.380  1.00 56.90           C  
ATOM   3812  C   PHE C 135     -24.515  51.332 -77.864  1.00 54.52           C  
ATOM   3813  O   PHE C 135     -24.987  52.352 -78.380  1.00 53.00           O  
ATOM   3814  CB  PHE C 135     -24.918  50.363 -75.547  1.00 56.84           C  
ATOM   3815  CG  PHE C 135     -24.328  50.050 -74.189  1.00 58.38           C  
ATOM   3816  CD1 PHE C 135     -23.565  48.896 -74.001  1.00 60.22           C  
ATOM   3817  CD2 PHE C 135     -24.541  50.894 -73.102  1.00 59.25           C  
ATOM   3818  CE1 PHE C 135     -23.006  48.607 -72.761  1.00 61.46           C  
ATOM   3819  CE2 PHE C 135     -23.984  50.614 -71.862  1.00 60.58           C  
ATOM   3820  CZ  PHE C 135     -23.217  49.469 -71.689  1.00 62.07           C  
ATOM   3821  H   PHE C 135     -25.123  53.176 -76.143  1.00 59.52           H  
ATOM   3822  HA  PHE C 135     -23.018  51.091 -76.352  1.00 56.90           H  
ATOM   3823  HB2 PHE C 135     -25.934  50.757 -75.406  1.00 56.84           H  
ATOM   3824  HB3 PHE C 135     -25.056  49.416 -76.083  1.00 56.84           H  
ATOM   3825  HD1 PHE C 135     -23.407  48.220 -74.828  1.00 60.22           H  
ATOM   3826  HD2 PHE C 135     -25.147  51.780 -73.226  1.00 59.25           H  
ATOM   3827  HE1 PHE C 135     -22.410  47.716 -72.631  1.00 61.46           H  
ATOM   3828  HE2 PHE C 135     -24.148  51.286 -71.032  1.00 60.58           H  
ATOM   3829  HZ  PHE C 135     -22.785  49.247 -70.724  1.00 62.07           H  
ATOM   3830  N   GLY C 136     -24.404  50.168 -78.510  1.00 52.15           N  
ATOM   3831  CA  GLY C 136     -24.954  49.972 -79.836  1.00 50.28           C  
ATOM   3832  C   GLY C 136     -24.519  48.677 -80.509  1.00 49.46           C  
ATOM   3833  O   GLY C 136     -24.026  47.738 -79.882  1.00 49.99           O  
ATOM   3834  H   GLY C 136     -23.925  49.403 -78.056  1.00 52.15           H  
ATOM   3835  HA2 GLY C 136     -26.045  49.946 -79.738  1.00 50.28           H  
ATOM   3836  HA3 GLY C 136     -24.699  50.831 -80.457  1.00 50.28           H  
ATOM   3837  N   THR C 137     -24.816  48.600 -81.805  1.00 48.25           N  
ATOM   3838  CA  THR C 137     -24.695  47.382 -82.617  1.00 46.67           C  
ATOM   3839  C   THR C 137     -23.948  47.718 -83.922  1.00 45.55           C  
ATOM   3840  O   THR C 137     -24.169  48.761 -84.543  1.00 44.17           O  
ATOM   3841  CB  THR C 137     -26.105  46.837 -82.937  1.00 46.02           C  
ATOM   3842  OG1 THR C 137     -26.747  46.420 -81.722  1.00 45.31           O  
ATOM   3843  CG2 THR C 137     -26.114  45.636 -83.871  1.00 45.93           C  
ATOM   3844  H   THR C 137     -25.174  49.419 -82.276  1.00 48.25           H  
ATOM   3845  HA  THR C 137     -24.134  46.646 -82.037  1.00 46.67           H  
ATOM   3846  HB  THR C 137     -26.715  47.636 -83.377  1.00 46.02           H  
ATOM   3847 HG21 THR C 137     -25.823  45.920 -84.884  1.00 45.93           H  
ATOM   3848 HG22 THR C 137     -25.441  44.850 -83.516  1.00 45.93           H  
ATOM   3849 HG23 THR C 137     -27.115  45.195 -83.917  1.00 45.93           H  
ATOM   3850  HG1 THR C 137     -27.701  46.633 -81.836  1.00 45.31           H  
ATOM   3851  N   THR C 138     -23.073  46.802 -84.341  1.00 44.75           N  
ATOM   3852  CA  THR C 138     -22.402  46.881 -85.639  1.00 44.33           C  
ATOM   3853  C   THR C 138     -23.384  46.307 -86.677  1.00 43.27           C  
ATOM   3854  O   THR C 138     -23.859  45.186 -86.552  1.00 42.77           O  
ATOM   3855  CB  THR C 138     -21.070  46.108 -85.709  1.00 44.20           C  
ATOM   3856  OG1 THR C 138     -21.235  44.739 -85.330  1.00 42.78           O  
ATOM   3857  CG2 THR C 138     -20.019  46.711 -84.790  1.00 45.20           C  
ATOM   3858  H   THR C 138     -22.859  46.010 -83.752  1.00 44.75           H  
ATOM   3859  HA  THR C 138     -22.211  47.938 -85.860  1.00 44.33           H  
ATOM   3860  HB  THR C 138     -20.703  46.122 -86.742  1.00 44.20           H  
ATOM   3861 HG21 THR C 138     -19.938  47.791 -84.931  1.00 45.20           H  
ATOM   3862 HG22 THR C 138     -20.248  46.498 -83.741  1.00 45.20           H  
ATOM   3863 HG23 THR C 138     -19.041  46.257 -84.986  1.00 45.20           H  
ATOM   3864  HG1 THR C 138     -20.370  44.305 -85.473  1.00 42.78           H  
ATOM   3865  N   ALA C 139     -23.759  47.143 -87.624  1.00 43.51           N  
ATOM   3866  CA  ALA C 139     -24.655  46.784 -88.710  1.00 43.59           C  
ATOM   3867  C   ALA C 139     -23.804  46.512 -89.962  1.00 45.53           C  
ATOM   3868  O   ALA C 139     -23.140  47.413 -90.487  1.00 47.23           O  
ATOM   3869  CB  ALA C 139     -25.659  47.897 -88.960  1.00 42.27           C  
ATOM   3870  H   ALA C 139     -23.427  48.097 -87.603  1.00 43.51           H  
ATOM   3871  HA  ALA C 139     -25.208  45.884 -88.435  1.00 43.59           H  
ATOM   3872  HB1 ALA C 139     -26.293  48.038 -88.079  1.00 42.27           H  
ATOM   3873  HB2 ALA C 139     -25.159  48.847 -89.168  1.00 42.27           H  
ATOM   3874  HB3 ALA C 139     -26.307  47.663 -89.807  1.00 42.27           H  
ATOM   3875  N   GLU C 140     -23.820  45.259 -90.400  1.00 45.91           N  
ATOM   3876  CA  GLU C 140     -23.060  44.751 -91.545  1.00 47.57           C  
ATOM   3877  C   GLU C 140     -23.990  44.898 -92.758  1.00 47.54           C  
ATOM   3878  O   GLU C 140     -25.058  44.286 -92.810  1.00 47.27           O  
ATOM   3879  CB  GLU C 140     -22.712  43.273 -91.308  1.00 49.71           C  
ATOM   3880  CG  GLU C 140     -21.877  42.620 -92.410  1.00 53.31           C  
ATOM   3881  CD  GLU C 140     -21.669  41.127 -92.217  1.00 55.83           C  
ATOM   3882  OE1 GLU C 140     -20.676  40.600 -92.775  1.00 57.83           O  
ATOM   3883  OE2 GLU C 140     -22.496  40.473 -91.537  1.00 55.74           O1-
ATOM   3884  H   GLU C 140     -24.442  44.606 -89.945  1.00 45.91           H  
ATOM   3885  HA  GLU C 140     -22.154  45.345 -91.679  1.00 47.57           H  
ATOM   3886  HB2 GLU C 140     -22.157  43.205 -90.367  1.00 49.71           H  
ATOM   3887  HB3 GLU C 140     -23.637  42.701 -91.160  1.00 49.71           H  
ATOM   3888  HG2 GLU C 140     -20.900  43.115 -92.470  1.00 53.31           H  
ATOM   3889  HG3 GLU C 140     -22.367  42.746 -93.381  1.00 53.31           H  
ATOM   3890  N   ILE C 141     -23.582  45.708 -93.727  1.00 48.34           N  
ATOM   3891  CA  ILE C 141     -24.341  45.912 -94.967  1.00 49.29           C  
ATOM   3892  C   ILE C 141     -24.150  44.614 -95.786  1.00 50.00           C  
ATOM   3893  O   ILE C 141     -23.052  44.058 -95.824  1.00 51.49           O  
ATOM   3894  CB  ILE C 141     -23.847  47.154 -95.753  1.00 50.95           C  
ATOM   3895  CG1 ILE C 141     -24.164  48.442 -94.961  1.00 50.46           C  
ATOM   3896  CG2 ILE C 141     -24.448  47.219 -97.164  1.00 50.99           C  
ATOM   3897  CD1 ILE C 141     -23.498  49.688 -95.527  1.00 50.78           C  
ATOM   3898  H   ILE C 141     -22.694  46.182 -93.645  1.00 48.34           H  
ATOM   3899  HA  ILE C 141     -25.394  46.030 -94.714  1.00 49.29           H  
ATOM   3900  HB  ILE C 141     -22.759  47.085 -95.870  1.00 50.95           H  
ATOM   3901 HG12 ILE C 141     -25.248  48.600 -94.923  1.00 50.46           H  
ATOM   3902 HG13 ILE C 141     -23.826  48.327 -93.925  1.00 50.46           H  
ATOM   3903 HG21 ILE C 141     -24.122  46.371 -97.775  1.00 50.99           H  
ATOM   3904 HG22 ILE C 141     -25.541  47.211 -97.126  1.00 50.99           H  
ATOM   3905 HG23 ILE C 141     -24.130  48.117 -97.700  1.00 50.99           H  
ATOM   3906 HD11 ILE C 141     -22.419  49.543 -95.634  1.00 50.78           H  
ATOM   3907 HD12 ILE C 141     -23.912  49.958 -96.501  1.00 50.78           H  
ATOM   3908 HD13 ILE C 141     -23.660  50.540 -94.859  1.00 50.78           H  
ATOM   3909  N   TYR C 142     -25.213  44.175 -96.462  1.00 49.36           N  
ATOM   3910  CA  TYR C 142     -25.142  43.006 -97.347  1.00 50.34           C  
ATOM   3911  C   TYR C 142     -25.776  43.245 -98.726  1.00 52.08           C  
ATOM   3912  O   TYR C 142     -25.179  42.896 -99.743  1.00 53.45           O  
ATOM   3913  CB  TYR C 142     -25.632  41.703 -96.692  1.00 48.22           C  
ATOM   3914  CG  TYR C 142     -27.075  41.645 -96.244  1.00 46.16           C  
ATOM   3915  CD1 TYR C 142     -28.031  40.958 -96.994  1.00 45.88           C  
ATOM   3916  CD2 TYR C 142     -27.473  42.197 -95.022  1.00 45.61           C  
ATOM   3917  CE1 TYR C 142     -29.352  40.857 -96.563  1.00 45.11           C  
ATOM   3918  CE2 TYR C 142     -28.791  42.091 -94.570  1.00 44.82           C  
ATOM   3919  CZ  TYR C 142     -29.727  41.419 -95.345  1.00 44.10           C  
ATOM   3920  OH  TYR C 142     -31.021  41.289 -94.932  1.00 41.59           O  
ATOM   3921  H   TYR C 142     -26.093  44.662 -96.367  1.00 49.36           H  
ATOM   3922  HA  TYR C 142     -24.079  42.857 -97.573  1.00 50.34           H  
ATOM   3923  HB2 TYR C 142     -25.458  40.871 -97.387  1.00 48.22           H  
ATOM   3924  HB3 TYR C 142     -25.003  41.484 -95.818  1.00 48.22           H  
ATOM   3925  HD1 TYR C 142     -27.741  40.496 -97.926  1.00 45.88           H  
ATOM   3926  HD2 TYR C 142     -26.746  42.715 -94.414  1.00 45.61           H  
ATOM   3927  HE1 TYR C 142     -30.083  40.344 -97.171  1.00 45.11           H  
ATOM   3928  HE2 TYR C 142     -29.079  42.528 -93.626  1.00 44.82           H  
ATOM   3929  HH  TYR C 142     -31.056  41.419 -93.959  1.00 41.59           H  
ATOM   3930  N   ALA C 143     -27.005  43.754 -98.745  1.00 53.64           N  
ATOM   3931  CA  ALA C 143     -27.708  43.997 -99.999  1.00 54.87           C  
ATOM   3932  C   ALA C 143     -27.532  45.474-100.376  1.00 54.87           C  
ATOM   3933  O   ALA C 143     -27.457  46.339 -99.499  1.00 52.72           O  
ATOM   3934  CB  ALA C 143     -29.184  43.692 -99.872  1.00 53.98           C  
ATOM   3935  H   ALA C 143     -27.439  43.996 -97.866  1.00 53.64           H  
ATOM   3936  HA  ALA C 143     -27.259  43.379-100.780  1.00 54.87           H  
ATOM   3937  HB1 ALA C 143     -29.346  42.705 -99.435  1.00 53.98           H  
ATOM   3938  HB2 ALA C 143     -29.672  44.431 -99.238  1.00 53.98           H  
ATOM   3939  HB3 ALA C 143     -29.684  43.734-100.844  1.00 53.98           H  
ATOM   3940  N   TYR C 144     -27.579  45.750-101.676  1.00 57.32           N  
ATOM   3941  CA  TYR C 144     -27.223  47.054-102.257  1.00 59.48           C  
ATOM   3942  C   TYR C 144     -28.008  47.239-103.575  1.00 59.50           C  
ATOM   3943  O   TYR C 144     -28.232  46.289-104.316  1.00 59.40           O  
ATOM   3944  CB  TYR C 144     -25.701  47.072-102.508  1.00 63.53           C  
ATOM   3945  CG  TYR C 144     -25.078  48.209-103.287  1.00 68.15           C  
ATOM   3946  CD1 TYR C 144     -24.120  47.904-104.260  1.00 70.72           C  
ATOM   3947  CD2 TYR C 144     -25.342  49.554-103.018  1.00 70.05           C  
ATOM   3948  CE1 TYR C 144     -23.467  48.906-104.963  1.00 74.66           C  
ATOM   3949  CE2 TYR C 144     -24.691  50.568-103.713  1.00 72.88           C  
ATOM   3950  CZ  TYR C 144     -23.758  50.243-104.687  1.00 75.92           C  
ATOM   3951  OH  TYR C 144     -23.071  51.183-105.393  1.00 78.58           O  
ATOM   3952  H   TYR C 144     -27.878  45.027-102.314  1.00 57.32           H  
ATOM   3953  HA  TYR C 144     -27.493  47.835-101.547  1.00 59.48           H  
ATOM   3954  HB2 TYR C 144     -25.183  47.024-101.539  1.00 63.53           H  
ATOM   3955  HB3 TYR C 144     -25.443  46.130-103.015  1.00 63.53           H  
ATOM   3956  HD1 TYR C 144     -23.885  46.871-104.467  1.00 70.72           H  
ATOM   3957  HD2 TYR C 144     -26.064  49.811-102.258  1.00 70.05           H  
ATOM   3958  HE1 TYR C 144     -22.738  48.652-105.718  1.00 74.66           H  
ATOM   3959  HE2 TYR C 144     -24.911  51.603-103.495  1.00 72.88           H  
ATOM   3960  HH  TYR C 144     -23.489  52.081-105.290  1.00 78.58           H  
ATOM   3961  N   ARG C 145     -28.355  48.488-103.875  1.00 60.67           N  
ATOM   3962  CA  ARG C 145     -28.674  48.934-105.230  1.00 62.97           C  
ATOM   3963  C   ARG C 145     -28.353  50.440-105.311  1.00 62.88           C  
ATOM   3964  O   ARG C 145     -28.453  51.203-104.343  1.00 61.77           O  
ATOM   3965  CB  ARG C 145     -30.100  48.646-105.733  1.00 64.42           C  
ATOM   3966  CG  ARG C 145     -30.170  48.808-107.267  1.00 69.42           C  
ATOM   3967  CD  ARG C 145     -31.461  48.316-107.908  1.00 73.30           C  
ATOM   3968  NE  ARG C 145     -32.540  49.318-107.823  1.00 73.29           N  
ATOM   3969  CZ  ARG C 145     -33.824  49.083-107.558  1.00 72.02           C  
ATOM   3970  NH1 ARG C 145     -34.718  50.048-107.730  1.00 71.81           N  
ATOM   3971  NH2 ARG C 145     -34.217  47.898-107.102  1.00 72.81           N1+
ATOM   3972  H   ARG C 145     -28.334  49.188-103.148  1.00 60.67           H  
ATOM   3973  HA  ARG C 145     -27.963  48.404-105.879  1.00 62.97           H  
ATOM   3974  HB2 ARG C 145     -30.382  47.621-105.467  1.00 64.42           H  
ATOM   3975  HB3 ARG C 145     -30.824  49.315-105.254  1.00 64.42           H  
ATOM   3976  HG2 ARG C 145     -29.344  48.239-107.713  1.00 69.42           H  
ATOM   3977  HG3 ARG C 145     -30.026  49.858-107.539  1.00 69.42           H  
ATOM   3978  HD2 ARG C 145     -31.746  47.359-107.476  1.00 73.30           H  
ATOM   3979  HD3 ARG C 145     -31.285  48.163-108.977  1.00 73.30           H  
ATOM   3980  HE  ARG C 145     -32.295  50.240-108.154  1.00 73.29           H  
ATOM   3981 HH11 ARG C 145     -35.690  49.879-107.515  1.00 71.81           H  
ATOM   3982 HH12 ARG C 145     -34.426  50.951-108.075  1.00 71.81           H  
ATOM   3983 HH21 ARG C 145     -33.540  47.163-106.954  1.00 72.81           H  
ATOM   3984 HH22 ARG C 145     -35.194  47.732-106.904  1.00 72.81           H  
ATOM   3985  N   GLU C 146     -27.830  50.806-106.478  1.00 64.23           N  
ATOM   3986  CA  GLU C 146     -27.512  52.206-106.818  1.00 66.36           C  
ATOM   3987  C   GLU C 146     -28.489  52.649-107.930  1.00 68.35           C  
ATOM   3988  O   GLU C 146     -28.721  51.891-108.881  1.00 72.09           O  
ATOM   3989  CB  GLU C 146     -26.078  52.180-107.389  1.00  0.00           C  
ATOM   3990  CG  GLU C 146     -25.420  53.534-107.528  1.00  0.00           C  
ATOM   3991  CD  GLU C 146     -25.093  54.045-106.159  1.00  0.00           C  
ATOM   3992  OE1 GLU C 146     -25.717  54.993-105.685  1.00  0.00           O  
ATOM   3993  OE2 GLU C 146     -23.970  53.537-105.575  1.00  0.00           O1-
ATOM   3994  H   GLU C 146     -27.505  50.217-107.249  1.00 64.23           H  
ATOM   3995  HA  GLU C 146     -27.602  52.843-105.934  1.00 66.36           H  
ATOM   3996  HB2 GLU C 146     -26.085  51.704-108.379  1.00  0.00           H  
ATOM   3997  HB3 GLU C 146     -25.453  51.536-106.760  1.00  0.00           H  
ATOM   3998  HG2 GLU C 146     -26.058  54.242-108.066  1.00  0.00           H  
ATOM   3999  HG3 GLU C 146     -24.487  53.441-108.096  1.00  0.00           H  
ATOM   4000  N   GLU C 147     -29.000  53.874-107.836  1.00 67.32           N  
ATOM   4001  CA  GLU C 147     -29.801  54.518-108.890  1.00 66.98           C  
ATOM   4002  C   GLU C 147     -29.809  56.056-108.654  1.00 65.40           C  
ATOM   4003  O   GLU C 147     -29.379  56.510-107.594  1.00 61.78           O  
ATOM   4004  CB  GLU C 147     -31.207  53.905-109.027  1.00 66.87           C  
ATOM   4005  CG  GLU C 147     -32.072  54.045-107.777  1.00 64.59           C  
ATOM   4006  CD  GLU C 147     -33.153  53.014-107.555  1.00 64.68           C  
ATOM   4007  OE1 GLU C 147     -33.071  51.905-108.134  1.00 65.49           O  
ATOM   4008  OE2 GLU C 147     -34.023  53.277-106.690  1.00 61.63           O1-
ATOM   4009  H   GLU C 147     -28.837  54.422-107.003  1.00 67.32           H  
ATOM   4010  HA  GLU C 147     -29.264  54.346-109.833  1.00 66.98           H  
ATOM   4011  HB2 GLU C 147     -31.732  54.377-109.866  1.00 66.87           H  
ATOM   4012  HB3 GLU C 147     -31.103  52.848-109.298  1.00 66.87           H  
ATOM   4013  HG2 GLU C 147     -32.533  55.039-107.775  1.00 64.59           H  
ATOM   4014  HG3 GLU C 147     -31.441  53.968-106.885  1.00 64.59           H  
ATOM   4015  N   GLN C 148     -30.199  56.809-109.677  1.00 66.46           N  
ATOM   4016  CA  GLN C 148     -30.256  58.268-109.569  1.00 66.22           C  
ATOM   4017  C   GLN C 148     -31.273  58.947-110.512  1.00 65.79           C  
ATOM   4018  O   GLN C 148     -31.029  59.975-111.141  1.00 66.52           O  
ATOM   4019  CB  GLN C 148     -28.879  58.941-109.636  1.00 68.46           C  
ATOM   4020  CG  GLN C 148     -28.043  58.587-110.864  1.00 72.06           C  
ATOM   4021  CD  GLN C 148     -27.178  57.366-110.630  1.00 73.30           C  
ATOM   4022  NE2 GLN C 148     -26.296  57.392-109.770  1.00 74.71           N  
ATOM   4023  OE1 GLN C 148     -27.407  56.302-111.393  1.00 72.91           O  
ATOM   4024  H   GLN C 148     -30.381  56.361-110.563  1.00 66.46           H  
ATOM   4025  HA  GLN C 148     -30.654  58.453-108.568  1.00 66.22           H  
ATOM   4026  HB2 GLN C 148     -29.006  60.031-109.602  1.00 68.46           H  
ATOM   4027  HB3 GLN C 148     -28.329  58.671-108.734  1.00 68.46           H  
ATOM   4028  HG2 GLN C 148     -27.364  59.419-111.090  1.00 72.06           H  
ATOM   4029  HG3 GLN C 148     -28.667  58.432-111.751  1.00 72.06           H  
ATOM   4030 HE21 GLN C 148     -26.157  58.223-109.213  1.00 74.71           H  
ATOM   4031 HE22 GLN C 148     -25.710  56.582-109.623  1.00 74.71           H  
ATOM   4032  N   ASP C 149     -32.477  58.384-110.481  1.00 65.07           N  
ATOM   4033  CA  ASP C 149     -33.622  58.888-111.222  1.00 65.90           C  
ATOM   4034  C   ASP C 149     -33.991  60.319-110.745  1.00 63.61           C  
ATOM   4035  O   ASP C 149     -34.182  60.599-109.553  1.00 61.97           O  
ATOM   4036  CB  ASP C 149     -34.837  57.988-111.062  1.00 67.85           C  
ATOM   4037  CG  ASP C 149     -34.476  56.778-111.863  1.00 73.56           C  
ATOM   4038  OD1 ASP C 149     -34.919  56.679-113.036  1.00 76.34           O  
ATOM   4039  OD2 ASP C 149     -33.705  55.930-111.363  1.00 75.48           O1-
ATOM   4040  H   ASP C 149     -32.592  57.512-109.984  1.00 65.07           H  
ATOM   4041  HA  ASP C 149     -33.307  58.941-112.273  1.00 65.90           H  
ATOM   4042  HB2 ASP C 149     -35.744  58.456-111.461  1.00 67.85           H  
ATOM   4043  HB3 ASP C 149     -35.024  57.721-110.015  1.00 67.85           H  
ATOM   4044  N   PHE C 150     -34.112  61.195-111.743  1.00 62.52           N  
ATOM   4045  CA  PHE C 150     -34.292  62.637-111.570  1.00 61.68           C  
ATOM   4046  C   PHE C 150     -33.074  63.397-110.972  1.00 63.11           C  
ATOM   4047  O   PHE C 150     -33.184  64.593-110.680  1.00 63.23           O  
ATOM   4048  CB  PHE C 150     -35.613  63.022-110.857  1.00 58.23           C  
ATOM   4049  CG  PHE C 150     -36.526  63.856-111.744  1.00 57.19           C  
ATOM   4050  CD1 PHE C 150     -36.234  65.191-112.007  1.00 58.23           C  
ATOM   4051  CD2 PHE C 150     -37.623  63.276-112.374  1.00 55.69           C  
ATOM   4052  CE1 PHE C 150     -37.015  65.927-112.888  1.00 57.67           C  
ATOM   4053  CE2 PHE C 150     -38.410  64.009-113.254  1.00 54.51           C  
ATOM   4054  CZ  PHE C 150     -38.106  65.332-113.512  1.00 55.71           C  
ATOM   4055  H   PHE C 150     -34.148  60.837-112.687  1.00 62.52           H  
ATOM   4056  HA  PHE C 150     -34.326  63.000-112.607  1.00 61.68           H  
ATOM   4057  HB2 PHE C 150     -36.165  62.126-110.546  1.00 58.23           H  
ATOM   4058  HB3 PHE C 150     -35.425  63.583-109.932  1.00 58.23           H  
ATOM   4059  HD1 PHE C 150     -35.391  65.660-111.520  1.00 58.23           H  
ATOM   4060  HD2 PHE C 150     -37.866  62.243-112.176  1.00 55.69           H  
ATOM   4061  HE1 PHE C 150     -36.775  66.960-113.089  1.00 57.67           H  
ATOM   4062  HE2 PHE C 150     -39.258  63.545-113.735  1.00 54.51           H  
ATOM   4063  HZ  PHE C 150     -38.714  65.902-114.198  1.00 55.71           H  
ATOM   4064  N   GLY C 151     -31.908  62.750-110.968  1.00 63.99           N  
ATOM   4065  CA  GLY C 151     -30.651  63.384-110.601  1.00 63.38           C  
ATOM   4066  C   GLY C 151     -30.382  63.536-109.100  1.00 61.07           C  
ATOM   4067  O   GLY C 151     -29.472  64.264-108.695  1.00 61.68           O  
ATOM   4068  H   GLY C 151     -31.886  61.790-111.280  1.00 63.99           H  
ATOM   4069  HA2 GLY C 151     -29.847  62.775-111.026  1.00 63.38           H  
ATOM   4070  HA3 GLY C 151     -30.618  64.381-111.054  1.00 63.38           H  
ATOM   4071  N   ILE C 152     -31.148  62.800-108.294  1.00 57.66           N  
ATOM   4072  CA  ILE C 152     -30.909  62.663-106.860  1.00 56.43           C  
ATOM   4073  C   ILE C 152     -30.313  61.252-106.728  1.00 57.74           C  
ATOM   4074  O   ILE C 152     -30.875  60.287-107.261  1.00 59.17           O  
ATOM   4075  CB  ILE C 152     -32.217  62.803-106.043  1.00 54.06           C  
ATOM   4076  CG1 ILE C 152     -32.904  64.156-106.341  1.00 53.92           C  
ATOM   4077  CG2 ILE C 152     -31.931  62.651-104.542  1.00 52.82           C  
ATOM   4078  CD1 ILE C 152     -34.248  64.333-105.646  1.00 51.72           C  
ATOM   4079  H   ILE C 152     -31.925  62.293-108.691  1.00 57.66           H  
ATOM   4080  HA  ILE C 152     -30.176  63.410-106.533  1.00 56.43           H  
ATOM   4081  HB  ILE C 152     -32.905  61.999-106.336  1.00 54.06           H  
ATOM   4082 HG12 ILE C 152     -32.241  64.983-106.059  1.00 53.92           H  
ATOM   4083 HG13 ILE C 152     -33.082  64.249-107.419  1.00 53.92           H  
ATOM   4084 HG21 ILE C 152     -31.441  61.699-104.320  1.00 52.82           H  
ATOM   4085 HG22 ILE C 152     -31.283  63.456-104.180  1.00 52.82           H  
ATOM   4086 HG23 ILE C 152     -32.855  62.667-103.955  1.00 52.82           H  
ATOM   4087 HD11 ILE C 152     -34.914  63.491-105.858  1.00 51.72           H  
ATOM   4088 HD12 ILE C 152     -34.133  64.424-104.562  1.00 51.72           H  
ATOM   4089 HD13 ILE C 152     -34.734  65.248-106.000  1.00 51.72           H  
ATOM   4090  N   GLU C 153     -29.187  61.147-106.015  1.00 59.14           N  
ATOM   4091  CA  GLU C 153     -28.486  59.875-105.822  1.00 58.69           C  
ATOM   4092  C   GLU C 153     -29.332  59.063-104.810  1.00 56.13           C  
ATOM   4093  O   GLU C 153     -29.667  59.578-103.743  1.00 55.71           O  
ATOM   4094  CB  GLU C 153     -27.074  60.113-105.264  1.00 61.37           C  
ATOM   4095  CG  GLU C 153     -26.148  60.892-106.208  1.00 66.56           C  
ATOM   4096  CD  GLU C 153     -25.410  59.950-107.127  1.00 71.00           C  
ATOM   4097  OE1 GLU C 153     -24.289  59.524-106.748  1.00 71.83           O  
ATOM   4098  OE2 GLU C 153     -25.972  59.578-108.183  1.00 73.56           O1-
ATOM   4099  H   GLU C 153     -28.810  61.976-105.578  1.00 59.14           H  
ATOM   4100  HA  GLU C 153     -28.445  59.348-106.774  1.00 58.69           H  
ATOM   4101  HB2 GLU C 153     -27.158  60.683-104.329  1.00 61.37           H  
ATOM   4102  HB3 GLU C 153     -26.625  59.148-104.996  1.00 61.37           H  
ATOM   4103  HG2 GLU C 153     -25.403  61.431-105.610  1.00 66.56           H  
ATOM   4104  HG3 GLU C 153     -26.687  61.644-106.793  1.00 66.56           H  
ATOM   4105  N   ILE C 154     -29.744  57.867-105.206  1.00 54.15           N  
ATOM   4106  CA  ILE C 154     -30.531  56.971-104.371  1.00 52.24           C  
ATOM   4107  C   ILE C 154     -29.660  55.712-104.145  1.00 51.93           C  
ATOM   4108  O   ILE C 154     -29.462  54.898-105.045  1.00 52.67           O  
ATOM   4109  CB  ILE C 154     -31.867  56.553-105.037  1.00 52.26           C  
ATOM   4110  CG1 ILE C 154     -32.658  57.680-105.729  1.00 52.73           C  
ATOM   4111  CG2 ILE C 154     -32.750  55.787-104.041  1.00 50.19           C  
ATOM   4112  CD1 ILE C 154     -33.121  58.813-104.832  1.00 52.49           C  
ATOM   4113  H   ILE C 154     -29.527  57.563-106.145  1.00 54.15           H  
ATOM   4114  HA  ILE C 154     -30.738  57.452-103.408  1.00 52.24           H  
ATOM   4115  HB  ILE C 154     -31.625  55.854-105.839  1.00 52.26           H  
ATOM   4116 HG12 ILE C 154     -32.058  58.094-106.545  1.00 52.73           H  
ATOM   4117 HG13 ILE C 154     -33.542  57.243-106.211  1.00 52.73           H  
ATOM   4118 HG21 ILE C 154     -32.260  54.865-103.708  1.00 50.19           H  
ATOM   4119 HG22 ILE C 154     -32.968  56.386-103.153  1.00 50.19           H  
ATOM   4120 HG23 ILE C 154     -33.701  55.500-104.502  1.00 50.19           H  
ATOM   4121 HD11 ILE C 154     -33.785  58.452-104.041  1.00 52.49           H  
ATOM   4122 HD12 ILE C 154     -32.276  59.330-104.376  1.00 52.49           H  
ATOM   4123 HD13 ILE C 154     -33.678  59.549-105.419  1.00 52.49           H  
ATOM   4124  N   VAL C 155     -29.123  55.605-102.941  1.00 51.34           N  
ATOM   4125  CA  VAL C 155     -28.447  54.391-102.496  1.00 50.91           C  
ATOM   4126  C   VAL C 155     -29.525  53.619-101.707  1.00 48.75           C  
ATOM   4127  O   VAL C 155     -30.153  54.171-100.797  1.00 47.78           O  
ATOM   4128  CB  VAL C 155     -27.224  54.715-101.612  1.00 52.34           C  
ATOM   4129  CG1 VAL C 155     -26.776  53.532-100.752  1.00 51.95           C  
ATOM   4130  CG2 VAL C 155     -26.045  55.154-102.481  1.00 53.78           C  
ATOM   4131  H   VAL C 155     -29.206  56.374-102.292  1.00 51.34           H  
ATOM   4132  HA  VAL C 155     -28.136  53.797-103.363  1.00 50.91           H  
ATOM   4133  HB  VAL C 155     -27.471  55.543-100.937  1.00 52.34           H  
ATOM   4134 HG11 VAL C 155     -27.532  53.267-100.006  1.00 51.95           H  
ATOM   4135 HG12 VAL C 155     -26.566  52.648-101.363  1.00 51.95           H  
ATOM   4136 HG13 VAL C 155     -25.866  53.791-100.204  1.00 51.95           H  
ATOM   4137 HG21 VAL C 155     -25.695  54.328-103.110  1.00 53.78           H  
ATOM   4138 HG22 VAL C 155     -26.319  55.991-103.130  1.00 53.78           H  
ATOM   4139 HG23 VAL C 155     -25.203  55.470-101.858  1.00 53.78           H  
ATOM   4140  N   LYS C 156     -29.689  52.346-102.049  1.00 47.65           N  
ATOM   4141  CA  LYS C 156     -30.486  51.421-101.266  1.00 46.44           C  
ATOM   4142  C   LYS C 156     -29.515  50.413-100.647  1.00 46.53           C  
ATOM   4143  O   LYS C 156     -28.587  49.949-101.314  1.00 47.56           O  
ATOM   4144  CB  LYS C 156     -31.468  50.596-102.089  1.00 47.11           C  
ATOM   4145  CG  LYS C 156     -32.378  51.403-103.004  1.00 48.50           C  
ATOM   4146  CD  LYS C 156     -33.519  50.497-103.465  1.00 49.37           C  
ATOM   4147  CE  LYS C 156     -34.146  50.927-104.771  1.00 49.72           C  
ATOM   4148  NZ  LYS C 156     -34.908  52.167-104.668  1.00 49.31           N1+
ATOM   4149  H   LYS C 156     -29.205  51.995-102.863  1.00 47.65           H  
ATOM   4150  HA  LYS C 156     -31.020  51.958-100.479  1.00 46.44           H  
ATOM   4151  HB2 LYS C 156     -30.922  49.873-102.710  1.00 47.11           H  
ATOM   4152  HB3 LYS C 156     -32.075  49.999-101.395  1.00 47.11           H  
ATOM   4153  HG2 LYS C 156     -32.773  52.279-102.482  1.00 48.50           H  
ATOM   4154  HG3 LYS C 156     -31.800  51.767-103.862  1.00 48.50           H  
ATOM   4155  HD2 LYS C 156     -34.269  50.424-102.673  1.00 49.37           H  
ATOM   4156  HD3 LYS C 156     -33.136  49.480-103.619  1.00 49.37           H  
ATOM   4157  HE2 LYS C 156     -34.841  50.156-105.111  1.00 49.72           H  
ATOM   4158  HE3 LYS C 156     -33.370  51.062-105.527  1.00 49.72           H  
ATOM   4159  HZ1 LYS C 156     -35.907  51.996-104.847  1.00 49.31           H  
ATOM   4160  HZ2 LYS C 156     -34.826  52.698-103.783  1.00 49.31           H  
ATOM   4161  HZ3 LYS C 156     -34.599  52.808-105.453  1.00 49.31           H  
ATOM   4162  N   VAL C 157     -29.791  50.013 -99.406  1.00 45.00           N  
ATOM   4163  CA  VAL C 157     -29.051  48.949 -98.747  1.00 44.96           C  
ATOM   4164  C   VAL C 157     -29.974  48.148 -97.798  1.00 43.80           C  
ATOM   4165  O   VAL C 157     -31.038  48.602 -97.376  1.00 43.09           O  
ATOM   4166  CB  VAL C 157     -27.780  49.428 -97.993  1.00 45.65           C  
ATOM   4167  CG1 VAL C 157     -26.669  49.898 -98.931  1.00 47.10           C  
ATOM   4168  CG2 VAL C 157     -28.072  50.510 -96.952  1.00 44.97           C  
ATOM   4169  H   VAL C 157     -30.543  50.460 -98.900  1.00 45.00           H  
ATOM   4170  HA  VAL C 157     -28.755  48.256 -99.538  1.00 44.96           H  
ATOM   4171  HB  VAL C 157     -27.372  48.572 -97.443  1.00 45.65           H  
ATOM   4172 HG11 VAL C 157     -26.441  49.137 -99.683  1.00 47.10           H  
ATOM   4173 HG12 VAL C 157     -26.933  50.828 -99.440  1.00 47.10           H  
ATOM   4174 HG13 VAL C 157     -25.748  50.085 -98.368  1.00 47.10           H  
ATOM   4175 HG21 VAL C 157     -28.535  51.395 -97.398  1.00 44.97           H  
ATOM   4176 HG22 VAL C 157     -28.736  50.118 -96.177  1.00 44.97           H  
ATOM   4177 HG23 VAL C 157     -27.149  50.829 -96.454  1.00 44.97           H  
ATOM   4178  N   LYS C 158     -29.483  46.966 -97.432  1.00 43.86           N  
ATOM   4179  CA  LYS C 158     -29.961  46.226 -96.276  1.00 41.91           C  
ATOM   4180  C   LYS C 158     -28.697  45.935 -95.451  1.00 41.43           C  
ATOM   4181  O   LYS C 158     -27.652  45.583 -95.985  1.00 41.96           O  
ATOM   4182  CB  LYS C 158     -30.612  44.876 -96.577  1.00 41.97           C  
ATOM   4183  CG  LYS C 158     -31.835  44.903 -97.497  1.00 41.82           C  
ATOM   4184  CD  LYS C 158     -32.313  43.461 -97.755  1.00 41.99           C  
ATOM   4185  CE  LYS C 158     -32.710  43.218 -99.203  1.00 42.04           C  
ATOM   4186  NZ  LYS C 158     -32.746  41.780 -99.459  1.00 42.15           N1+
ATOM   4187  H   LYS C 158     -28.697  46.586 -97.939  1.00 43.86           H  
ATOM   4188  HA  LYS C 158     -30.639  46.856 -95.701  1.00 41.91           H  
ATOM   4189  HB2 LYS C 158     -29.855  44.209 -97.008  1.00 41.97           H  
ATOM   4190  HB3 LYS C 158     -30.906  44.413 -95.625  1.00 41.97           H  
ATOM   4191  HG2 LYS C 158     -32.642  45.483 -97.036  1.00 41.82           H  
ATOM   4192  HG3 LYS C 158     -31.581  45.404 -98.437  1.00 41.82           H  
ATOM   4193  HD2 LYS C 158     -33.155  43.231 -97.090  1.00 41.99           H  
ATOM   4194  HD3 LYS C 158     -31.517  42.757 -97.490  1.00 41.99           H  
ATOM   4195  HE2 LYS C 158     -31.968  43.625 -99.888  1.00 42.04           H  
ATOM   4196  HE3 LYS C 158     -33.696  43.628 -99.439  1.00 42.04           H  
ATOM   4197  HZ1 LYS C 158     -32.683  41.575-100.490  1.00 42.15           H  
ATOM   4198  HZ2 LYS C 158     -31.844  41.306 -99.198  1.00 42.15           H  
ATOM   4199  HZ3 LYS C 158     -33.514  41.233 -99.076  1.00 42.15           H  
ATOM   4200  N   ALA C 159     -28.841  46.039 -94.137  1.00 41.21           N  
ATOM   4201  CA  ALA C 159     -27.812  45.667 -93.183  1.00 41.25           C  
ATOM   4202  C   ALA C 159     -28.395  44.715 -92.133  1.00 39.85           C  
ATOM   4203  O   ALA C 159     -29.604  44.672 -91.915  1.00 38.52           O  
ATOM   4204  CB  ALA C 159     -27.216  46.900 -92.529  1.00 40.72           C  
ATOM   4205  H   ALA C 159     -29.710  46.395 -93.765  1.00 41.21           H  
ATOM   4206  HA  ALA C 159     -27.044  45.118 -93.725  1.00 41.25           H  
ATOM   4207  HB1 ALA C 159     -26.836  47.595 -93.283  1.00 40.72           H  
ATOM   4208  HB2 ALA C 159     -27.963  47.434 -91.931  1.00 40.72           H  
ATOM   4209  HB3 ALA C 159     -26.390  46.630 -91.866  1.00 40.72           H  
ATOM   4210  N   ILE C 160     -27.520  43.955 -91.490  1.00 39.98           N  
ATOM   4211  CA  ILE C 160     -27.877  43.043 -90.406  1.00 39.76           C  
ATOM   4212  C   ILE C 160     -26.961  43.354 -89.214  1.00 39.61           C  
ATOM   4213  O   ILE C 160     -25.775  43.621 -89.369  1.00 41.57           O  
ATOM   4214  CB  ILE C 160     -27.833  41.561 -90.848  1.00 40.87           C  
ATOM   4215  CG1 ILE C 160     -28.340  40.619 -89.736  1.00 40.81           C  
ATOM   4216  CG2 ILE C 160     -26.446  41.140 -91.344  1.00 41.71           C  
ATOM   4217  CD1 ILE C 160     -28.635  39.207 -90.225  1.00 41.49           C  
ATOM   4218  H   ILE C 160     -26.546  43.999 -91.752  1.00 39.98           H  
ATOM   4219  HA  ILE C 160     -28.900  43.280 -90.105  1.00 39.76           H  
ATOM   4220  HB  ILE C 160     -28.521  41.459 -91.695  1.00 40.87           H  
ATOM   4221 HG12 ILE C 160     -27.613  40.565 -88.918  1.00 40.81           H  
ATOM   4222 HG13 ILE C 160     -29.268  41.021 -89.316  1.00 40.81           H  
ATOM   4223 HG21 ILE C 160     -26.075  41.807 -92.126  1.00 41.71           H  
ATOM   4224 HG22 ILE C 160     -25.718  41.139 -90.528  1.00 41.71           H  
ATOM   4225 HG23 ILE C 160     -26.474  40.138 -91.781  1.00 41.71           H  
ATOM   4226 HD11 ILE C 160     -29.363  39.219 -91.042  1.00 41.49           H  
ATOM   4227 HD12 ILE C 160     -27.731  38.703 -90.575  1.00 41.49           H  
ATOM   4228 HD13 ILE C 160     -29.053  38.609 -89.409  1.00 41.49           H  
ATOM   4229  N   GLY C 161     -27.538  43.316 -88.018  1.00 38.20           N  
ATOM   4230  CA  GLY C 161     -26.794  43.555 -86.799  1.00 38.64           C  
ATOM   4231  C   GLY C 161     -25.912  42.346 -86.451  1.00 39.34           C  
ATOM   4232  O   GLY C 161     -26.400  41.238 -86.274  1.00 39.53           O  
ATOM   4233  H   GLY C 161     -28.533  43.152 -87.955  1.00 38.20           H  
ATOM   4234  HA2 GLY C 161     -26.206  44.466 -86.916  1.00 38.64           H  
ATOM   4235  HA3 GLY C 161     -27.515  43.711 -85.994  1.00 38.64           H  
ATOM   4236  N   ARG C 162     -24.608  42.575 -86.382  1.00 40.75           N  
ATOM   4237  CA  ARG C 162     -23.601  41.530 -86.197  1.00 42.34           C  
ATOM   4238  C   ARG C 162     -23.158  41.358 -84.731  1.00 41.84           C  
ATOM   4239  O   ARG C 162     -23.114  40.240 -84.226  1.00 40.96           O  
ATOM   4240  CB  ARG C 162     -22.347  41.794 -87.050  1.00 44.86           C  
ATOM   4241  CG  ARG C 162     -22.367  41.143 -88.436  1.00 45.79           C  
ATOM   4242  CD  ARG C 162     -22.160  39.632 -88.418  1.00 48.11           C  
ATOM   4243  NE  ARG C 162     -23.410  38.890 -88.199  1.00 48.16           N  
ATOM   4244  CZ  ARG C 162     -24.299  38.559 -89.135  1.00 48.92           C  
ATOM   4245  NH1 ARG C 162     -24.145  38.969 -90.393  1.00 49.48           N  
ATOM   4246  NH2 ARG C 162     -25.340  37.808 -88.818  1.00 48.43           N1+
ATOM   4247  H   ARG C 162     -24.270  43.524 -86.451  1.00 40.75           H  
ATOM   4248  HA  ARG C 162     -24.062  40.579 -86.476  1.00 42.34           H  
ATOM   4249  HB2 ARG C 162     -22.214  42.875 -87.187  1.00 44.86           H  
ATOM   4250  HB3 ARG C 162     -21.444  41.447 -86.530  1.00 44.86           H  
ATOM   4251  HG2 ARG C 162     -21.527  41.571 -88.995  1.00 45.79           H  
ATOM   4252  HG3 ARG C 162     -23.290  41.408 -88.962  1.00 45.79           H  
ATOM   4253  HD2 ARG C 162     -21.484  39.343 -87.606  1.00 48.11           H  
ATOM   4254  HD3 ARG C 162     -21.702  39.267 -89.342  1.00 48.11           H  
ATOM   4255  HE  ARG C 162     -23.560  38.551 -87.260  1.00 48.16           H  
ATOM   4256 HH11 ARG C 162     -23.353  39.542 -90.644  1.00 49.48           H  
ATOM   4257 HH12 ARG C 162     -24.822  38.707 -91.096  1.00 49.48           H  
ATOM   4258 HH21 ARG C 162     -25.461  37.488 -87.867  1.00 48.43           H  
ATOM   4259 HH22 ARG C 162     -26.015  37.556 -89.525  1.00 48.43           H  
ATOM   4260  N   GLN C 163     -22.703  42.437 -84.104  1.00 42.27           N  
ATOM   4261  CA  GLN C 163     -21.951  42.399 -82.838  1.00 43.55           C  
ATOM   4262  C   GLN C 163     -22.359  43.650 -82.025  1.00 44.19           C  
ATOM   4263  O   GLN C 163     -22.879  44.624 -82.580  1.00 44.70           O  
ATOM   4264  CB  GLN C 163     -20.445  42.368 -83.141  1.00 44.19           C  
ATOM   4265  CG  GLN C 163     -19.610  41.520 -82.169  1.00 44.68           C  
ATOM   4266  CD  GLN C 163     -18.252  41.170 -82.774  1.00 45.95           C  
ATOM   4267  OE1 GLN C 163     -18.068  41.208 -83.986  1.00 48.21           O  
ATOM   4268  NE2 GLN C 163     -17.314  40.799 -81.917  1.00 46.09           N  
ATOM   4269  H   GLN C 163     -22.872  43.350 -84.500  1.00 42.27           H  
ATOM   4270  HA  GLN C 163     -22.260  41.504 -82.284  1.00 43.55           H  
ATOM   4271  HB2 GLN C 163     -20.308  41.973 -84.156  1.00 44.19           H  
ATOM   4272  HB3 GLN C 163     -20.034  43.385 -83.161  1.00 44.19           H  
ATOM   4273  HG2 GLN C 163     -20.116  40.572 -81.955  1.00 44.68           H  
ATOM   4274  HG3 GLN C 163     -19.474  42.053 -81.222  1.00 44.68           H  
ATOM   4275 HE21 GLN C 163     -17.513  40.783 -80.927  1.00 46.09           H  
ATOM   4276 HE22 GLN C 163     -16.400  40.532 -82.253  1.00 46.09           H  
ATOM   4277  N   ARG C 164     -22.177  43.581 -80.710  1.00 43.94           N  
ATOM   4278  CA  ARG C 164     -22.543  44.662 -79.793  1.00 44.63           C  
ATOM   4279  C   ARG C 164     -21.310  45.524 -79.468  1.00 46.68           C  
ATOM   4280  O   ARG C 164     -20.174  45.039 -79.479  1.00 47.78           O  
ATOM   4281  CB  ARG C 164     -23.067  44.099 -78.462  1.00 43.52           C  
ATOM   4282  CG  ARG C 164     -24.418  43.399 -78.598  1.00 41.79           C  
ATOM   4283  CD  ARG C 164     -24.974  42.937 -77.253  1.00 42.21           C  
ATOM   4284  NE  ARG C 164     -24.427  41.633 -76.855  1.00 42.99           N  
ATOM   4285  CZ  ARG C 164     -23.333  41.387 -76.136  1.00 43.90           C  
ATOM   4286  NH1 ARG C 164     -22.603  42.385 -75.651  1.00 43.36           N  
ATOM   4287  NH2 ARG C 164     -22.965  40.134 -75.902  1.00 44.87           N1+
ATOM   4288  H   ARG C 164     -21.773  42.749 -80.304  1.00 43.94           H  
ATOM   4289  HA  ARG C 164     -23.304  45.292 -80.261  1.00 44.63           H  
ATOM   4290  HB2 ARG C 164     -22.328  43.398 -78.058  1.00 43.52           H  
ATOM   4291  HB3 ARG C 164     -23.163  44.911 -77.729  1.00 43.52           H  
ATOM   4292  HG2 ARG C 164     -24.321  42.540 -79.269  1.00 41.79           H  
ATOM   4293  HG3 ARG C 164     -25.130  44.095 -79.057  1.00 41.79           H  
ATOM   4294  HD2 ARG C 164     -26.058  42.797 -77.342  1.00 42.21           H  
ATOM   4295  HD3 ARG C 164     -24.820  43.666 -76.456  1.00 42.21           H  
ATOM   4296  HE  ARG C 164     -24.949  40.840 -77.202  1.00 42.99           H  
ATOM   4297 HH11 ARG C 164     -21.775  42.188 -75.109  1.00 43.36           H  
ATOM   4298 HH12 ARG C 164     -22.877  43.342 -75.825  1.00 43.36           H  
ATOM   4299 HH21 ARG C 164     -23.513  39.370 -76.268  1.00 44.87           H  
ATOM   4300 HH22 ARG C 164     -22.136  39.945 -75.357  1.00 44.87           H  
ATOM   4301  N   PHE C 165     -21.556  46.753 -79.036  1.00 48.02           N  
ATOM   4302  CA  PHE C 165     -20.505  47.630 -78.540  1.00 50.03           C  
ATOM   4303  C   PHE C 165     -20.957  48.556 -77.391  1.00 51.15           C  
ATOM   4304  O   PHE C 165     -22.146  48.827 -77.203  1.00 50.66           O  
ATOM   4305  CB  PHE C 165     -19.831  48.434 -79.669  1.00 50.70           C  
ATOM   4306  CG  PHE C 165     -20.714  49.353 -80.480  1.00 50.47           C  
ATOM   4307  CD1 PHE C 165     -21.246  50.520 -79.942  1.00 50.75           C  
ATOM   4308  CD2 PHE C 165     -20.944  49.078 -81.818  1.00 50.07           C  
ATOM   4309  CE1 PHE C 165     -22.005  51.379 -80.715  1.00 50.30           C  
ATOM   4310  CE2 PHE C 165     -21.704  49.938 -82.596  1.00 49.63           C  
ATOM   4311  CZ  PHE C 165     -22.237  51.089 -82.045  1.00 49.18           C  
ATOM   4312  H   PHE C 165     -22.501  47.109 -79.051  1.00 48.02           H  
ATOM   4313  HA  PHE C 165     -19.747  46.972 -78.101  1.00 50.03           H  
ATOM   4314  HB2 PHE C 165     -19.021  49.055 -79.270  1.00 50.70           H  
ATOM   4315  HB3 PHE C 165     -19.345  47.725 -80.351  1.00 50.70           H  
ATOM   4316  HD1 PHE C 165     -21.063  50.759 -78.904  1.00 50.75           H  
ATOM   4317  HD2 PHE C 165     -20.526  48.185 -82.259  1.00 50.07           H  
ATOM   4318  HE1 PHE C 165     -22.417  52.277 -80.279  1.00 50.30           H  
ATOM   4319  HE2 PHE C 165     -21.880  49.709 -83.637  1.00 49.63           H  
ATOM   4320  HZ  PHE C 165     -22.831  51.757 -82.651  1.00 49.18           H  
ATOM   4321  N   LYS C 166     -19.949  49.113 -76.724  1.00 53.55           N  
ATOM   4322  CA  LYS C 166     -20.053  50.274 -75.851  1.00 55.28           C  
ATOM   4323  C   LYS C 166     -19.319  51.399 -76.621  1.00 57.17           C  
ATOM   4324  O   LYS C 166     -18.312  51.154 -77.299  1.00 57.99           O  
ATOM   4325  CB  LYS C 166     -19.362  50.046 -74.507  1.00 56.63           C  
ATOM   4326  CG  LYS C 166     -19.801  51.056 -73.440  1.00 59.00           C  
ATOM   4327  CD  LYS C 166     -18.945  50.966 -72.173  1.00 61.48           C  
ATOM   4328  CE  LYS C 166     -17.901  52.071 -72.045  1.00 62.52           C  
ATOM   4329  NZ  LYS C 166     -16.992  52.104 -73.196  1.00 64.64           N1+
ATOM   4330  H   LYS C 166     -19.018  48.759 -76.898  1.00 53.55           H  
ATOM   4331  HA  LYS C 166     -21.103  50.530 -75.710  1.00 55.28           H  
ATOM   4332  HB2 LYS C 166     -19.587  49.040 -74.140  1.00 56.63           H  
ATOM   4333  HB3 LYS C 166     -18.277  50.088 -74.634  1.00 56.63           H  
ATOM   4334  HG2 LYS C 166     -19.793  52.079 -73.825  1.00 59.00           H  
ATOM   4335  HG3 LYS C 166     -20.843  50.838 -73.179  1.00 59.00           H  
ATOM   4336  HD2 LYS C 166     -18.464  49.983 -72.099  1.00 61.48           H  
ATOM   4337  HD3 LYS C 166     -19.609  51.046 -71.303  1.00 61.48           H  
ATOM   4338  HE2 LYS C 166     -17.283  51.909 -71.156  1.00 62.52           H  
ATOM   4339  HE3 LYS C 166     -18.365  53.059 -71.976  1.00 62.52           H  
ATOM   4340  HZ1 LYS C 166     -16.583  51.169 -73.412  1.00 64.64           H  
ATOM   4341  HZ2 LYS C 166     -17.441  52.499 -74.044  1.00 64.64           H  
ATOM   4342  HZ3 LYS C 166     -16.193  52.715 -73.014  1.00 64.64           H  
ATOM   4343  N   VAL C 167     -19.813  52.625 -76.482  1.00 57.94           N  
ATOM   4344  CA  VAL C 167     -19.182  53.802 -77.087  1.00 59.19           C  
ATOM   4345  C   VAL C 167     -17.982  54.215 -76.181  1.00 60.27           C  
ATOM   4346  O   VAL C 167     -17.940  53.933 -74.993  1.00 59.91           O  
ATOM   4347  CB  VAL C 167     -20.227  54.930 -77.287  1.00 59.59           C  
ATOM   4348  CG1 VAL C 167     -19.634  56.236 -77.825  1.00 59.99           C  
ATOM   4349  CG2 VAL C 167     -21.333  54.477 -78.252  1.00 57.23           C  
ATOM   4350  H   VAL C 167     -20.663  52.754 -75.951  1.00 57.94           H  
ATOM   4351  HA  VAL C 167     -18.772  53.506 -78.061  1.00 59.19           H  
ATOM   4352  HB  VAL C 167     -20.693  55.156 -76.319  1.00 59.59           H  
ATOM   4353 HG11 VAL C 167     -18.991  56.715 -77.082  1.00 59.99           H  
ATOM   4354 HG12 VAL C 167     -19.053  56.066 -78.738  1.00 59.99           H  
ATOM   4355 HG13 VAL C 167     -20.427  56.955 -78.062  1.00 59.99           H  
ATOM   4356 HG21 VAL C 167     -20.926  54.280 -79.250  1.00 57.23           H  
ATOM   4357 HG22 VAL C 167     -21.830  53.566 -77.906  1.00 57.23           H  
ATOM   4358 HG23 VAL C 167     -22.103  55.250 -78.347  1.00 57.23           H  
ATOM   4359  N   LEU C 168     -17.045  54.932 -76.784  1.00 62.89           N  
ATOM   4360  CA  LEU C 168     -15.992  55.678 -76.085  1.00 66.63           C  
ATOM   4361  C   LEU C 168     -15.988  57.165 -76.524  1.00 70.00           C  
ATOM   4362  O   LEU C 168     -15.806  58.046 -75.686  1.00 72.14           O  
ATOM   4363  CB  LEU C 168     -14.601  55.074 -76.327  1.00 67.02           C  
ATOM   4364  CG  LEU C 168     -14.363  53.739 -75.602  1.00 65.34           C  
ATOM   4365  CD1 LEU C 168     -13.206  52.985 -76.257  1.00 65.80           C  
ATOM   4366  CD2 LEU C 168     -14.054  53.963 -74.121  1.00 65.89           C  
ATOM   4367  H   LEU C 168     -17.054  55.014 -77.791  1.00 62.89           H  
ATOM   4368  HA  LEU C 168     -16.224  55.681 -75.014  1.00 66.63           H  
ATOM   4369  HB2 LEU C 168     -14.456  54.931 -77.400  1.00 67.02           H  
ATOM   4370  HB3 LEU C 168     -13.828  55.793 -76.022  1.00 67.02           H  
ATOM   4371  HG  LEU C 168     -15.254  53.106 -75.685  1.00 65.34           H  
ATOM   4372 HD11 LEU C 168     -13.433  52.753 -77.303  1.00 65.80           H  
ATOM   4373 HD12 LEU C 168     -12.281  53.572 -76.232  1.00 65.80           H  
ATOM   4374 HD13 LEU C 168     -13.025  52.039 -75.738  1.00 65.80           H  
ATOM   4375 HD21 LEU C 168     -13.148  54.564 -73.991  1.00 65.89           H  
ATOM   4376 HD22 LEU C 168     -14.874  54.479 -73.614  1.00 65.89           H  
ATOM   4377 HD23 LEU C 168     -13.895  53.007 -73.610  1.00 65.89           H  
ATOM   4378  N   GLU C 169     -16.059  57.419 -77.833  1.00 71.73           N  
ATOM   4379  CA  GLU C 169     -15.976  58.778 -78.388  1.00 74.85           C  
ATOM   4380  C   GLU C 169     -16.724  58.785 -79.744  1.00 74.52           C  
ATOM   4381  O   GLU C 169     -16.785  57.764 -80.431  1.00 73.13           O  
ATOM   4382  CB  GLU C 169     -14.511  59.163 -78.624  1.00 79.52           C  
ATOM   4383  CG  GLU C 169     -14.222  60.655 -78.498  1.00 83.52           C  
ATOM   4384  CD  GLU C 169     -12.842  60.989 -79.024  1.00 88.27           C  
ATOM   4385  OE1 GLU C 169     -12.266  60.176 -79.783  1.00 92.12           O  
ATOM   4386  OE2 GLU C 169     -12.364  62.113 -78.743  1.00 87.80           O1-
ATOM   4387  H   GLU C 169     -16.155  56.651 -78.482  1.00 71.73           H  
ATOM   4388  HA  GLU C 169     -16.464  59.467 -77.690  1.00 74.85           H  
ATOM   4389  HB2 GLU C 169     -13.855  58.630 -77.922  1.00 79.52           H  
ATOM   4390  HB3 GLU C 169     -14.224  58.832 -79.627  1.00 79.52           H  
ATOM   4391  HG2 GLU C 169     -14.304  60.966 -77.451  1.00 83.52           H  
ATOM   4392  HG3 GLU C 169     -14.941  61.241 -79.080  1.00 83.52           H  
ATOM   4393  N   LEU C 170     -17.241  59.952 -80.121  1.00 76.32           N  
ATOM   4394  CA  LEU C 170     -17.949  60.178 -81.385  1.00 76.62           C  
ATOM   4395  C   LEU C 170     -17.196  61.319 -82.110  1.00 79.30           C  
ATOM   4396  O   LEU C 170     -17.257  62.480 -81.697  1.00 79.75           O  
ATOM   4397  CB  LEU C 170     -19.406  60.589 -81.130  1.00 74.25           C  
ATOM   4398  CG  LEU C 170     -20.277  59.512 -80.451  1.00 71.69           C  
ATOM   4399  CD1 LEU C 170     -21.660  60.088 -80.135  1.00 70.99           C  
ATOM   4400  CD2 LEU C 170     -20.430  58.255 -81.308  1.00 71.32           C  
ATOM   4401  H   LEU C 170     -17.129  60.749 -79.510  1.00 76.32           H  
ATOM   4402  HA  LEU C 170     -17.909  59.278 -82.004  1.00 76.62           H  
ATOM   4403  HB2 LEU C 170     -19.421  61.492 -80.504  1.00 74.25           H  
ATOM   4404  HB3 LEU C 170     -19.860  60.876 -82.085  1.00 74.25           H  
ATOM   4405  HG  LEU C 170     -19.816  59.224 -79.499  1.00 71.69           H  
ATOM   4406 HD11 LEU C 170     -21.577  60.973 -79.495  1.00 70.99           H  
ATOM   4407 HD12 LEU C 170     -22.191  60.378 -81.048  1.00 70.99           H  
ATOM   4408 HD13 LEU C 170     -22.275  59.353 -79.607  1.00 70.99           H  
ATOM   4409 HD21 LEU C 170     -20.823  58.495 -82.302  1.00 71.32           H  
ATOM   4410 HD22 LEU C 170     -19.475  57.740 -81.433  1.00 71.32           H  
ATOM   4411 HD23 LEU C 170     -21.118  57.545 -80.835  1.00 71.32           H  
ATOM   4412  N   ARG C 171     -16.379  60.937 -83.092  1.00 82.29           N  
ATOM   4413  CA  ARG C 171     -15.417  61.820 -83.735  1.00 85.78           C  
ATOM   4414  C   ARG C 171     -15.973  62.269 -85.109  1.00 84.79           C  
ATOM   4415  O   ARG C 171     -16.200  61.442 -86.005  1.00 82.13           O  
ATOM   4416  CB  ARG C 171     -14.075  61.097 -83.950  1.00 89.49           C  
ATOM   4417  CG  ARG C 171     -13.514  60.482 -82.660  1.00 90.29           C  
ATOM   4418  CD  ARG C 171     -12.203  59.736 -82.900  1.00 89.23           C  
ATOM   4419  NE  ARG C 171     -11.119  60.636 -83.312  1.00 90.49           N  
ATOM   4420  CZ  ARG C 171     -10.507  61.531 -82.537  1.00 93.25           C  
ATOM   4421  NH1 ARG C 171      -9.647  62.393 -83.065  1.00 94.55           N  
ATOM   4422  NH2 ARG C 171     -10.749  61.564 -81.231  1.00 94.21           N1+
ATOM   4423  H   ARG C 171     -16.411  59.977 -83.402  1.00 82.29           H  
ATOM   4424  HA  ARG C 171     -15.251  62.698 -83.099  1.00 85.78           H  
ATOM   4425  HB2 ARG C 171     -14.185  60.307 -84.701  1.00 89.49           H  
ATOM   4426  HB3 ARG C 171     -13.354  61.812 -84.364  1.00 89.49           H  
ATOM   4427  HG2 ARG C 171     -14.231  59.767 -82.240  1.00 90.29           H  
ATOM   4428  HG3 ARG C 171     -13.380  61.282 -81.926  1.00 90.29           H  
ATOM   4429  HD2 ARG C 171     -12.337  59.008 -83.709  1.00 89.23           H  
ATOM   4430  HD3 ARG C 171     -11.875  59.156 -82.034  1.00 89.23           H  
ATOM   4431  HE  ARG C 171     -10.904  60.641 -84.299  1.00 90.49           H  
ATOM   4432 HH11 ARG C 171      -9.182  63.068 -82.475  1.00 94.55           H  
ATOM   4433 HH12 ARG C 171      -9.458  62.374 -84.057  1.00 94.55           H  
ATOM   4434 HH21 ARG C 171     -11.399  60.909 -80.821  1.00 94.21           H  
ATOM   4435 HH22 ARG C 171     -10.282  62.245 -80.648  1.00 94.21           H  
ATOM   4436  N   THR C 172     -16.191  63.581 -85.249  1.00 85.89           N  
ATOM   4437  CA  THR C 172     -16.617  64.239 -86.497  1.00 83.41           C  
ATOM   4438  C   THR C 172     -15.451  64.324 -87.472  1.00 82.40           C  
ATOM   4439  O   THR C 172     -15.069  65.151 -88.313  1.00 79.60           O  
ATOM   4440  CB  THR C 172     -17.178  65.646 -86.226  1.00 82.37           C  
ATOM   4441  OG1 THR C 172     -16.369  66.288 -85.228  1.00 85.67           O  
ATOM   4442  CG2 THR C 172     -18.607  65.588 -85.696  1.00 79.63           C  
ATOM   4443  H   THR C 172     -16.102  64.169 -84.446  1.00 85.89           H  
ATOM   4444  HA  THR C 172     -17.371  63.606 -86.982  1.00 83.41           H  
ATOM   4445  HB  THR C 172     -17.153  66.261 -87.133  1.00 82.37           H  
ATOM   4446 HG21 THR C 172     -19.279  65.109 -86.413  1.00 79.63           H  
ATOM   4447 HG22 THR C 172     -18.657  65.043 -84.747  1.00 79.63           H  
ATOM   4448 HG23 THR C 172     -18.980  66.599 -85.495  1.00 79.63           H  
ATOM   4449  HG1 THR C 172     -16.647  67.222 -85.195  1.00 85.67           H  
ATOM   4450  N   GLN C 173     -14.710  63.082 -87.822  1.00  0.00           N  
ATOM   4451  CA  GLN C 173     -13.587  63.039 -88.780  1.00  0.00           C  
ATOM   4452  C   GLN C 173     -14.028  62.844 -90.248  1.00  0.00           C  
ATOM   4453  O   GLN C 173     -13.234  62.661 -91.172  1.00  0.00           O  
ATOM   4454  CB  GLN C 173     -12.625  61.910 -88.393  1.00  0.00           C  
ATOM   4455  CG  GLN C 173     -11.699  62.297 -87.248  1.00  0.00           C  
ATOM   4456  CD  GLN C 173     -10.850  61.171 -86.685  1.00  0.00           C  
ATOM   4457  NE2 GLN C 173     -10.836  60.033 -87.156  1.00  0.00           N  
ATOM   4458  OE1 GLN C 173     -10.119  61.506 -85.618  1.00  0.00           O  
ATOM   4459  H   GLN C 173     -14.969  62.216 -87.371  1.00  0.00           H  
ATOM   4460  HA  GLN C 173     -13.061  64.001 -88.748  1.00  0.00           H  
ATOM   4461  HB2 GLN C 173     -13.214  61.038 -88.095  1.00  0.00           H  
ATOM   4462  HB3 GLN C 173     -12.010  61.605 -89.247  1.00  0.00           H  
ATOM   4463  HG2 GLN C 173     -11.015  63.087 -87.580  1.00  0.00           H  
ATOM   4464  HG3 GLN C 173     -12.287  62.697 -86.414  1.00  0.00           H  
ATOM   4465 HE21 GLN C 173     -11.401  59.814 -87.963  1.00  0.00           H  
ATOM   4466 HE22 GLN C 173     -10.258  59.320 -86.734  1.00  0.00           H  
ATOM   4467  N   SER C 174     -15.384  62.954 -90.470  1.00  0.00           N  
ATOM   4468  CA  SER C 174     -15.964  62.879 -91.808  1.00  0.00           C  
ATOM   4469  C   SER C 174     -17.309  63.619 -91.766  1.00  0.00           C  
ATOM   4470  O   SER C 174     -18.381  63.146 -92.133  1.00  0.00           O  
ATOM   4471  CB  SER C 174     -16.058  61.446 -92.350  1.00  0.00           C  
ATOM   4472  OG  SER C 174     -16.283  60.459 -91.334  1.00  0.00           O  
ATOM   4473  H   SER C 174     -16.010  63.107 -89.693  1.00  0.00           H  
ATOM   4474  HA  SER C 174     -15.330  63.458 -92.493  1.00  0.00           H  
ATOM   4475  HB2 SER C 174     -16.830  61.342 -93.118  1.00  0.00           H  
ATOM   4476  HB3 SER C 174     -15.104  61.178 -92.817  1.00  0.00           H  
ATOM   4477  HG  SER C 174     -17.069  60.752 -90.817  1.00  0.00           H  
ATOM   4478  N   ASP C 175     -17.194  64.899 -91.269  1.00  0.00           N  
ATOM   4479  CA  ASP C 175     -18.237  65.916 -91.353  1.00  0.00           C  
ATOM   4480  C   ASP C 175     -19.376  65.527 -90.356  1.00  0.00           C  
ATOM   4481  O   ASP C 175     -19.174  65.604 -89.143  1.00  0.00           O  
ATOM   4482  CB  ASP C 175     -18.673  66.217 -92.768  1.00  0.00           C  
ATOM   4483  CG  ASP C 175     -17.679  66.881 -93.659  1.00  0.00           C  
ATOM   4484  OD1 ASP C 175     -16.633  67.392 -93.262  1.00  0.00           O  
ATOM   4485  OD2 ASP C 175     -18.051  66.889 -94.973  1.00  0.00           O1-
ATOM   4486  H   ASP C 175     -16.334  65.159 -90.807  1.00  0.00           H  
ATOM   4487  HA  ASP C 175     -17.791  66.826 -90.928  1.00  0.00           H  
ATOM   4488  HB2 ASP C 175     -19.538  66.892 -92.751  1.00  0.00           H  
ATOM   4489  HB3 ASP C 175     -18.967  65.293 -93.274  1.00  0.00           H  
ATOM   4490  N   GLY C 176     -20.592  65.088 -90.910  1.00 81.37           N  
ATOM   4491  CA  GLY C 176     -21.716  64.522 -90.219  1.00 81.86           C  
ATOM   4492  C   GLY C 176     -21.639  63.006 -90.038  1.00 79.69           C  
ATOM   4493  O   GLY C 176     -22.422  62.434 -89.265  1.00 76.97           O  
ATOM   4494  H   GLY C 176     -20.537  65.330 -91.879  1.00 81.37           H  
ATOM   4495  HA2 GLY C 176     -21.787  64.980 -89.228  1.00 81.86           H  
ATOM   4496  HA3 GLY C 176     -22.615  64.755 -90.797  1.00 81.86           H  
ATOM   4497  N   ILE C 177     -20.742  62.363 -90.782  1.00 79.35           N  
ATOM   4498  CA  ILE C 177     -20.525  60.924 -90.683  1.00 77.96           C  
ATOM   4499  C   ILE C 177     -19.530  60.806 -89.511  1.00 77.58           C  
ATOM   4500  O   ILE C 177     -18.315  60.977 -89.653  1.00 78.92           O  
ATOM   4501  CB  ILE C 177     -19.977  60.306 -91.983  1.00 78.33           C  
ATOM   4502  CG1 ILE C 177     -20.868  60.591 -93.207  1.00 78.61           C  
ATOM   4503  CG2 ILE C 177     -19.733  58.800 -91.832  1.00 75.97           C  
ATOM   4504  CD1 ILE C 177     -22.332  60.199 -93.054  1.00 75.79           C  
ATOM   4505  H   ILE C 177     -20.149  62.893 -91.405  1.00 79.35           H  
ATOM   4506  HA  ILE C 177     -21.466  60.435 -90.406  1.00 77.96           H  
ATOM   4507  HB  ILE C 177     -19.000  60.748 -92.204  1.00 78.33           H  
ATOM   4508 HG12 ILE C 177     -20.815  61.660 -93.446  1.00 78.61           H  
ATOM   4509 HG13 ILE C 177     -20.450  60.065 -94.072  1.00 78.61           H  
ATOM   4510 HG21 ILE C 177     -19.031  58.585 -91.020  1.00 75.97           H  
ATOM   4511 HG22 ILE C 177     -20.657  58.256 -91.631  1.00 75.97           H  
ATOM   4512 HG23 ILE C 177     -19.300  58.392 -92.751  1.00 75.97           H  
ATOM   4513 HD11 ILE C 177     -22.442  59.139 -92.819  1.00 75.79           H  
ATOM   4514 HD12 ILE C 177     -22.826  60.781 -92.271  1.00 75.79           H  
ATOM   4515 HD13 ILE C 177     -22.874  60.389 -93.985  1.00 75.79           H  
ATOM   4516  N   GLN C 178     -20.108  60.588 -88.334  1.00 75.03           N  
ATOM   4517  CA  GLN C 178     -19.350  60.519 -87.099  1.00 74.21           C  
ATOM   4518  C   GLN C 178     -18.655  59.144 -87.094  1.00 73.63           C  
ATOM   4519  O   GLN C 178     -19.245  58.120 -87.438  1.00 73.50           O  
ATOM   4520  CB  GLN C 178     -20.225  60.675 -85.857  1.00 72.70           C  
ATOM   4521  CG  GLN C 178     -20.810  62.084 -85.745  1.00 72.79           C  
ATOM   4522  CD  GLN C 178     -21.671  62.257 -84.510  1.00 71.35           C  
ATOM   4523  OE1 GLN C 178     -21.851  61.352 -83.691  1.00 68.71           O  
ATOM   4524  NE2 GLN C 178     -22.209  63.464 -84.373  1.00 72.21           N  
ATOM   4525  H   GLN C 178     -21.105  60.428 -88.302  1.00 75.03           H  
ATOM   4526  HA  GLN C 178     -18.595  61.313 -87.125  1.00 74.21           H  
ATOM   4527  HB2 GLN C 178     -21.038  59.939 -85.868  1.00 72.70           H  
ATOM   4528  HB3 GLN C 178     -19.629  60.457 -84.961  1.00 72.70           H  
ATOM   4529  HG2 GLN C 178     -21.426  62.315 -86.621  1.00 72.79           H  
ATOM   4530  HG3 GLN C 178     -19.998  62.819 -85.700  1.00 72.79           H  
ATOM   4531 HE21 GLN C 178     -22.792  63.669 -83.575  1.00 72.21           H  
ATOM   4532 HE22 GLN C 178     -22.035  64.175 -85.069  1.00 72.21           H  
ATOM   4533  N   GLN C 179     -17.362  59.175 -86.803  1.00 73.48           N  
ATOM   4534  CA  GLN C 179     -16.556  57.979 -86.632  1.00 72.38           C  
ATOM   4535  C   GLN C 179     -16.559  57.696 -85.126  1.00 72.24           C  
ATOM   4536  O   GLN C 179     -16.076  58.501 -84.321  1.00 73.48           O  
ATOM   4537  CB  GLN C 179     -15.140  58.182 -87.173  1.00 74.04           C  
ATOM   4538  CG  GLN C 179     -15.154  58.327 -88.697  1.00 75.61           C  
ATOM   4539  CD  GLN C 179     -13.804  58.729 -89.251  1.00 77.25           C  
ATOM   4540  OE1 GLN C 179     -12.744  58.515 -88.656  1.00 76.73           O  
ATOM   4541  NE2 GLN C 179     -13.849  59.334 -90.433  1.00 78.93           N  
ATOM   4542  H   GLN C 179     -16.893  60.067 -86.735  1.00 73.48           H  
ATOM   4543  HA  GLN C 179     -17.022  57.144 -87.158  1.00 72.38           H  
ATOM   4544  HB2 GLN C 179     -14.679  59.068 -86.721  1.00 74.04           H  
ATOM   4545  HB3 GLN C 179     -14.509  57.330 -86.891  1.00 74.04           H  
ATOM   4546  HG2 GLN C 179     -15.889  59.084 -88.994  1.00 75.61           H  
ATOM   4547  HG3 GLN C 179     -15.445  57.380 -89.166  1.00 75.61           H  
ATOM   4548 HE21 GLN C 179     -14.738  59.490 -90.887  1.00 78.93           H  
ATOM   4549 HE22 GLN C 179     -12.995  59.638 -90.878  1.00 78.93           H  
ATOM   4550  N   ALA C 180     -17.182  56.572 -84.761  1.00 69.71           N  
ATOM   4551  CA  ALA C 180     -17.323  56.170 -83.380  1.00 67.60           C  
ATOM   4552  C   ALA C 180     -16.025  55.438 -83.007  1.00 67.17           C  
ATOM   4553  O   ALA C 180     -15.566  54.530 -83.720  1.00 62.89           O  
ATOM   4554  CB  ALA C 180     -18.520  55.260 -83.166  1.00 64.59           C  
ATOM   4555  H   ALA C 180     -17.530  55.953 -85.479  1.00 69.71           H  
ATOM   4556  HA  ALA C 180     -17.444  57.071 -82.774  1.00 67.60           H  
ATOM   4557  HB1 ALA C 180     -19.442  55.741 -83.505  1.00 64.59           H  
ATOM   4558  HB2 ALA C 180     -18.416  54.313 -83.708  1.00 64.59           H  
ATOM   4559  HB3 ALA C 180     -18.633  55.024 -82.104  1.00 64.59           H  
ATOM   4560  N   LYS C 181     -15.423  55.894 -81.903  1.00 68.79           N  
ATOM   4561  CA  LYS C 181     -14.349  55.188 -81.215  1.00 69.23           C  
ATOM   4562  C   LYS C 181     -15.133  54.289 -80.246  1.00 67.80           C  
ATOM   4563  O   LYS C 181     -15.839  54.764 -79.350  1.00 67.87           O  
ATOM   4564  CB  LYS C 181     -13.447  56.177 -80.476  1.00 70.75           C  
ATOM   4565  CG  LYS C 181     -12.350  55.607 -79.569  1.00 71.21           C  
ATOM   4566  CD  LYS C 181     -11.041  55.208 -80.254  1.00 74.39           C  
ATOM   4567  CE  LYS C 181     -11.149  53.871 -80.958  1.00 74.63           C  
ATOM   4568  NZ  LYS C 181      -9.810  53.366 -81.318  1.00 77.04           N1+
ATOM   4569  H   LYS C 181     -15.742  56.766 -81.506  1.00 68.79           H  
ATOM   4570  HA  LYS C 181     -13.790  54.596 -81.941  1.00 69.23           H  
ATOM   4571  HB2 LYS C 181     -13.011  56.887 -81.189  1.00 70.75           H  
ATOM   4572  HB3 LYS C 181     -14.094  56.762 -79.821  1.00 70.75           H  
ATOM   4573  HG2 LYS C 181     -12.097  56.397 -78.848  1.00 71.21           H  
ATOM   4574  HG3 LYS C 181     -12.732  54.772 -78.973  1.00 71.21           H  
ATOM   4575  HD2 LYS C 181     -10.267  55.144 -79.479  1.00 74.39           H  
ATOM   4576  HD3 LYS C 181     -10.720  55.987 -80.955  1.00 74.39           H  
ATOM   4577  HE2 LYS C 181     -11.704  53.964 -81.887  1.00 74.63           H  
ATOM   4578  HE3 LYS C 181     -11.607  53.117 -80.313  1.00 74.63           H  
ATOM   4579  HZ1 LYS C 181      -9.408  53.838 -82.134  1.00 77.04           H  
ATOM   4580  HZ2 LYS C 181      -9.138  53.397 -80.544  1.00 77.04           H  
ATOM   4581  HZ3 LYS C 181      -9.892  52.352 -81.557  1.00 77.04           H  
ATOM   4582  N   VAL C 182     -15.039  52.986 -80.484  1.00 66.05           N  
ATOM   4583  CA  VAL C 182     -16.040  52.034 -80.027  1.00 62.63           C  
ATOM   4584  C   VAL C 182     -15.359  50.781 -79.449  1.00 62.43           C  
ATOM   4585  O   VAL C 182     -14.356  50.280 -79.956  1.00 64.30           O  
ATOM   4586  CB  VAL C 182     -17.031  51.779 -81.191  1.00 60.90           C  
ATOM   4587  CG1 VAL C 182     -17.088  50.339 -81.690  1.00 59.24           C  
ATOM   4588  CG2 VAL C 182     -18.424  52.263 -80.798  1.00 59.85           C  
ATOM   4589  H   VAL C 182     -14.247  52.638 -81.003  1.00 66.05           H  
ATOM   4590  HA  VAL C 182     -16.575  52.505 -79.191  1.00 62.63           H  
ATOM   4591  HB  VAL C 182     -16.736  52.389 -82.057  1.00 60.90           H  
ATOM   4592 HG11 VAL C 182     -16.116  50.021 -82.080  1.00 59.24           H  
ATOM   4593 HG12 VAL C 182     -17.389  49.649 -80.898  1.00 59.24           H  
ATOM   4594 HG13 VAL C 182     -17.813  50.244 -82.504  1.00 59.24           H  
ATOM   4595 HG21 VAL C 182     -18.793  51.707 -79.934  1.00 59.85           H  
ATOM   4596 HG22 VAL C 182     -18.406  53.323 -80.528  1.00 59.85           H  
ATOM   4597 HG23 VAL C 182     -19.127  52.144 -81.628  1.00 59.85           H  
ATOM   4598  N   GLN C 183     -16.014  50.229 -78.426  1.00 61.80           N  
ATOM   4599  CA  GLN C 183     -15.473  49.095 -77.657  1.00 61.97           C  
ATOM   4600  C   GLN C 183     -16.433  47.939 -77.971  1.00 59.54           C  
ATOM   4601  O   GLN C 183     -17.602  47.968 -77.566  1.00 57.96           O  
ATOM   4602  CB  GLN C 183     -15.505  49.451 -76.172  1.00  0.00           C  
ATOM   4603  CG  GLN C 183     -15.097  48.314 -75.237  1.00  0.00           C  
ATOM   4604  CD  GLN C 183     -15.353  48.699 -73.789  1.00  0.00           C  
ATOM   4605  OE1 GLN C 183     -15.748  49.815 -73.455  1.00  0.00           O  
ATOM   4606  NE2 GLN C 183     -15.107  47.731 -72.903  1.00  0.00           N  
ATOM   4607  H   GLN C 183     -16.965  50.455 -78.121  1.00 61.80           H  
ATOM   4608  HA  GLN C 183     -14.455  48.865 -77.971  1.00 61.97           H  
ATOM   4609  HB2 GLN C 183     -14.853  50.317 -75.996  1.00  0.00           H  
ATOM   4610  HB3 GLN C 183     -16.512  49.786 -75.903  1.00  0.00           H  
ATOM   4611  HG2 GLN C 183     -15.671  47.406 -75.448  1.00  0.00           H  
ATOM   4612  HG3 GLN C 183     -14.033  48.082 -75.360  1.00  0.00           H  
ATOM   4613 HE21 GLN C 183     -15.248  47.900 -71.918  1.00  0.00           H  
ATOM   4614 HE22 GLN C 183     -14.772  46.830 -73.217  1.00  0.00           H  
ATOM   4615  N   ILE C 184     -15.972  46.984 -78.778  1.00 58.01           N  
ATOM   4616  CA  ILE C 184     -16.801  45.844 -79.217  1.00 56.48           C  
ATOM   4617  C   ILE C 184     -16.950  44.937 -77.967  1.00 56.73           C  
ATOM   4618  O   ILE C 184     -15.985  44.830 -77.195  1.00 58.02           O  
ATOM   4619  CB  ILE C 184     -16.150  45.070 -80.380  1.00 56.08           C  
ATOM   4620  CG1 ILE C 184     -15.608  45.958 -81.521  1.00 55.84           C  
ATOM   4621  CG2 ILE C 184     -17.121  44.033 -80.945  1.00 54.28           C  
ATOM   4622  CD1 ILE C 184     -16.665  46.769 -82.253  1.00 54.38           C  
ATOM   4623  H   ILE C 184     -15.011  47.020 -79.087  1.00 58.01           H  
ATOM   4624  HA  ILE C 184     -17.782  46.233 -79.500  1.00 56.48           H  
ATOM   4625  HB  ILE C 184     -15.289  44.527 -79.977  1.00 56.08           H  
ATOM   4626 HG12 ILE C 184     -14.841  46.640 -81.139  1.00 55.84           H  
ATOM   4627 HG13 ILE C 184     -15.092  45.323 -82.251  1.00 55.84           H  
ATOM   4628 HG21 ILE C 184     -17.413  43.310 -80.182  1.00 54.28           H  
ATOM   4629 HG22 ILE C 184     -18.039  44.495 -81.324  1.00 54.28           H  
ATOM   4630 HG23 ILE C 184     -16.652  43.484 -81.766  1.00 54.28           H  
ATOM   4631 HD11 ILE C 184     -17.335  46.127 -82.831  1.00 54.38           H  
ATOM   4632 HD12 ILE C 184     -17.266  47.365 -81.564  1.00 54.38           H  
ATOM   4633 HD13 ILE C 184     -16.179  47.453 -82.952  1.00 54.38           H  
ATOM   4634  N   LEU C 185     -18.152  44.435 -77.691  1.00 54.51           N  
ATOM   4635  CA  LEU C 185     -18.398  43.642 -76.486  1.00 52.85           C  
ATOM   4636  C   LEU C 185     -18.803  42.178 -76.788  1.00 53.02           C  
ATOM   4637  O   LEU C 185     -19.719  41.950 -77.578  1.00 52.75           O  
ATOM   4638  CB  LEU C 185     -19.552  44.240 -75.661  1.00 50.05           C  
ATOM   4639  CG  LEU C 185     -19.291  45.622 -75.042  1.00 49.66           C  
ATOM   4640  CD1 LEU C 185     -20.567  46.086 -74.336  1.00 48.66           C  
ATOM   4641  CD2 LEU C 185     -18.125  45.618 -74.055  1.00 50.23           C  
ATOM   4642  H   LEU C 185     -18.935  44.656 -78.289  1.00 54.51           H  
ATOM   4643  HA  LEU C 185     -17.489  43.650 -75.885  1.00 52.85           H  
ATOM   4644  HB2 LEU C 185     -20.443  44.309 -76.301  1.00 50.05           H  
ATOM   4645  HB3 LEU C 185     -19.814  43.541 -74.855  1.00 50.05           H  
ATOM   4646  HG  LEU C 185     -19.063  46.339 -75.837  1.00 49.66           H  
ATOM   4647 HD11 LEU C 185     -21.392  46.189 -75.049  1.00 48.66           H  
ATOM   4648 HD12 LEU C 185     -20.876  45.375 -73.562  1.00 48.66           H  
ATOM   4649 HD13 LEU C 185     -20.417  47.055 -73.855  1.00 48.66           H  
ATOM   4650 HD21 LEU C 185     -18.265  44.862 -73.275  1.00 50.23           H  
ATOM   4651 HD22 LEU C 185     -17.177  45.415 -74.560  1.00 50.23           H  
ATOM   4652 HD23 LEU C 185     -18.027  46.594 -73.567  1.00 50.23           H  
ATOM   4653  N   PRO C 186     -18.203  41.216 -76.066  1.00 54.12           N  
ATOM   4654  CA  PRO C 186     -18.434  39.794 -76.324  1.00 54.06           C  
ATOM   4655  C   PRO C 186     -19.795  39.275 -75.808  1.00 52.37           C  
ATOM   4656  O   PRO C 186     -20.537  39.942 -75.076  1.00 52.85           O  
ATOM   4657  CB  PRO C 186     -17.311  39.082 -75.558  1.00 55.97           C  
ATOM   4658  CG  PRO C 186     -17.041  40.020 -74.388  1.00 55.70           C  
ATOM   4659  CD  PRO C 186     -17.216  41.398 -75.002  1.00 55.32           C  
ATOM   4660  HA  PRO C 186     -18.400  39.603 -77.400  1.00 54.06           H  
ATOM   4661  HB2 PRO C 186     -17.565  38.073 -75.218  1.00 55.97           H  
ATOM   4662  HB3 PRO C 186     -16.412  39.006 -76.174  1.00 55.97           H  
ATOM   4663  HG2 PRO C 186     -16.050  39.879 -73.948  1.00 55.70           H  
ATOM   4664  HG3 PRO C 186     -17.789  39.860 -73.602  1.00 55.70           H  
ATOM   4665  HD2 PRO C 186     -16.287  41.750 -75.463  1.00 55.32           H  
ATOM   4666  HD3 PRO C 186     -17.563  42.133 -74.270  1.00 55.32           H  
ATOM   4667  N   GLU C 187     -20.102  38.044 -76.226  1.00 56.26           N  
ATOM   4668  CA  GLU C 187     -21.202  37.240 -75.690  1.00 53.63           C  
ATOM   4669  C   GLU C 187     -20.576  36.251 -74.682  1.00 52.58           C  
ATOM   4670  O   GLU C 187     -19.718  35.429 -75.037  1.00 53.47           O  
ATOM   4671  CB  GLU C 187     -21.933  36.481 -76.807  1.00 54.46           C  
ATOM   4672  CG  GLU C 187     -23.262  35.866 -76.354  1.00 52.99           C  
ATOM   4673  CD  GLU C 187     -24.412  36.832 -76.181  1.00 52.62           C  
ATOM   4674  OE1 GLU C 187     -24.246  38.035 -76.491  1.00 52.91           O  
ATOM   4675  OE2 GLU C 187     -25.500  36.378 -75.760  1.00 51.88           O1-
ATOM   4676  H   GLU C 187     -19.551  37.610 -76.953  1.00 56.26           H  
ATOM   4677  HA  GLU C 187     -21.895  37.894 -75.162  1.00 53.63           H  
ATOM   4678  HB2 GLU C 187     -22.111  37.155 -77.654  1.00 54.46           H  
ATOM   4679  HB3 GLU C 187     -21.290  35.677 -77.190  1.00 54.46           H  
ATOM   4680  HG2 GLU C 187     -23.129  35.307 -75.420  1.00 52.99           H  
ATOM   4681  HG3 GLU C 187     -23.579  35.141 -77.114  1.00 52.99           H  
ATOM   4682  N   CYS C 188     -21.050  36.340 -73.444  1.00 49.90           N  
ATOM   4683  CA  CYS C 188     -20.542  35.536 -72.336  1.00 47.99           C  
ATOM   4684  C   CYS C 188     -21.392  34.251 -72.363  1.00 45.61           C  
ATOM   4685  O   CYS C 188     -22.383  34.106 -71.657  1.00 43.75           O  
ATOM   4686  CB  CYS C 188     -20.664  36.292 -71.009  1.00 48.73           C  
ATOM   4687  SG  CYS C 188     -19.812  35.450 -69.633  1.00 52.47           S  
ATOM   4688  H   CYS C 188     -21.841  36.942 -73.267  1.00 49.90           H  
ATOM   4689  HA  CYS C 188     -19.492  35.286 -72.535  1.00 47.99           H  
ATOM   4690  HB2 CYS C 188     -21.710  36.441 -70.725  1.00 48.73           H  
ATOM   4691  HB3 CYS C 188     -20.215  37.286 -71.108  1.00 48.73           H  
ATOM   4692  HG  CYS C 188     -20.592  34.356 -69.615  1.00 52.47           H  
ATOM   4693  N   VAL C 189     -20.983  33.337 -73.240  1.00 45.60           N  
ATOM   4694  CA  VAL C 189     -21.661  32.060 -73.415  1.00 44.46           C  
ATOM   4695  C   VAL C 189     -21.235  31.138 -72.249  1.00 43.90           C  
ATOM   4696  O   VAL C 189     -20.073  31.156 -71.800  1.00 45.02           O  
ATOM   4697  CB  VAL C 189     -21.412  31.396 -74.786  1.00 45.39           C  
ATOM   4698  CG1 VAL C 189     -22.007  32.241 -75.916  1.00 45.03           C  
ATOM   4699  CG2 VAL C 189     -19.937  31.107 -75.080  1.00 47.69           C  
ATOM   4700  H   VAL C 189     -20.136  33.508 -73.763  1.00 45.60           H  
ATOM   4701  HA  VAL C 189     -22.738  32.248 -73.312  1.00 44.46           H  
ATOM   4702  HB  VAL C 189     -21.935  30.430 -74.789  1.00 45.39           H  
ATOM   4703 HG11 VAL C 189     -23.075  32.420 -75.750  1.00 45.03           H  
ATOM   4704 HG12 VAL C 189     -21.507  33.211 -75.998  1.00 45.03           H  
ATOM   4705 HG13 VAL C 189     -21.900  31.729 -76.877  1.00 45.03           H  
ATOM   4706 HG21 VAL C 189     -19.341  32.023 -75.131  1.00 47.69           H  
ATOM   4707 HG22 VAL C 189     -19.498  30.454 -74.320  1.00 47.69           H  
ATOM   4708 HG23 VAL C 189     -19.834  30.595 -76.043  1.00 47.69           H  
ATOM   4709  N   LEU C 190     -22.200  30.367 -71.749  1.00 41.75           N  
ATOM   4710  CA  LEU C 190     -22.040  29.505 -70.581  1.00 41.03           C  
ATOM   4711  C   LEU C 190     -22.870  28.224 -70.827  1.00 40.60           C  
ATOM   4712  O   LEU C 190     -23.848  28.260 -71.567  1.00 40.48           O  
ATOM   4713  CB  LEU C 190     -22.583  30.203 -69.317  1.00 39.70           C  
ATOM   4714  CG  LEU C 190     -21.765  31.414 -68.827  1.00 39.65           C  
ATOM   4715  CD1 LEU C 190     -22.533  32.144 -67.722  1.00 38.58           C  
ATOM   4716  CD2 LEU C 190     -20.385  31.005 -68.310  1.00 41.10           C  
ATOM   4717  H   LEU C 190     -23.117  30.383 -72.172  1.00 41.75           H  
ATOM   4718  HA  LEU C 190     -20.983  29.245 -70.480  1.00 41.03           H  
ATOM   4719  HB2 LEU C 190     -23.610  30.535 -69.521  1.00 39.70           H  
ATOM   4720  HB3 LEU C 190     -22.667  29.478 -68.497  1.00 39.70           H  
ATOM   4721  HG  LEU C 190     -21.632  32.123 -69.651  1.00 39.65           H  
ATOM   4722 HD11 LEU C 190     -23.507  32.488 -68.087  1.00 38.58           H  
ATOM   4723 HD12 LEU C 190     -22.705  31.492 -66.859  1.00 38.58           H  
ATOM   4724 HD13 LEU C 190     -21.978  33.024 -67.379  1.00 38.58           H  
ATOM   4725 HD21 LEU C 190     -20.467  30.280 -67.493  1.00 41.10           H  
ATOM   4726 HD22 LEU C 190     -19.775  30.558 -69.099  1.00 41.10           H  
ATOM   4727 HD23 LEU C 190     -19.841  31.877 -67.932  1.00 41.10           H  
ATOM   4728  N   PRO C 191     -22.502  27.118 -70.144  1.00 40.56           N  
ATOM   4729  CA  PRO C 191     -23.354  25.933 -70.118  1.00 40.54           C  
ATOM   4730  C   PRO C 191     -24.524  26.125 -69.121  1.00 39.79           C  
ATOM   4731  O   PRO C 191     -24.653  27.146 -68.439  1.00 39.75           O  
ATOM   4732  CB  PRO C 191     -22.409  24.824 -69.653  1.00 40.89           C  
ATOM   4733  CG  PRO C 191     -21.465  25.559 -68.705  1.00 40.75           C  
ATOM   4734  CD  PRO C 191     -21.284  26.912 -69.374  1.00 41.01           C  
ATOM   4735  HA  PRO C 191     -23.773  25.732 -71.110  1.00 40.54           H  
ATOM   4736  HB2 PRO C 191     -22.905  23.980 -69.165  1.00 40.89           H  
ATOM   4737  HB3 PRO C 191     -21.838  24.439 -70.507  1.00 40.89           H  
ATOM   4738  HG2 PRO C 191     -20.519  25.033 -68.551  1.00 40.75           H  
ATOM   4739  HG3 PRO C 191     -21.946  25.691 -67.729  1.00 40.75           H  
ATOM   4740  HD2 PRO C 191     -20.442  26.901 -70.075  1.00 41.01           H  
ATOM   4741  HD3 PRO C 191     -21.128  27.714 -68.648  1.00 41.01           H  
ATOM   4742  N   SER C 192     -25.368  25.098 -69.038  1.00 39.93           N  
ATOM   4743  CA  SER C 192     -26.410  25.036 -68.019  1.00 39.92           C  
ATOM   4744  C   SER C 192     -25.754  24.634 -66.677  1.00 39.79           C  
ATOM   4745  O   SER C 192     -24.612  24.158 -66.629  1.00 40.48           O  
ATOM   4746  CB  SER C 192     -27.508  24.035 -68.399  1.00 41.05           C  
ATOM   4747  OG  SER C 192     -26.974  22.720 -68.567  1.00 42.31           O  
ATOM   4748  H   SER C 192     -25.286  24.324 -69.682  1.00 39.93           H  
ATOM   4749  HA  SER C 192     -26.844  26.036 -67.901  1.00 39.92           H  
ATOM   4750  HB2 SER C 192     -27.965  24.325 -69.351  1.00 41.05           H  
ATOM   4751  HB3 SER C 192     -28.283  23.982 -67.628  1.00 41.05           H  
ATOM   4752  HG  SER C 192     -27.684  22.185 -68.970  1.00 42.31           H  
ATOM   4753  N   THR C 193     -26.497  24.828 -65.593  1.00 39.22           N  
ATOM   4754  CA  THR C 193     -26.019  24.527 -64.240  1.00 39.46           C  
ATOM   4755  C   THR C 193     -25.927  23.015 -63.912  1.00 39.60           C  
ATOM   4756  O   THR C 193     -25.447  22.649 -62.838  1.00 40.67           O  
ATOM   4757  CB  THR C 193     -26.847  25.266 -63.170  1.00 39.48           C  
ATOM   4758  OG1 THR C 193     -28.243  25.156 -63.490  1.00 39.94           O  
ATOM   4759  CG2 THR C 193     -26.489  26.749 -63.110  1.00 39.91           C  
ATOM   4760  H   THR C 193     -27.396  25.281 -65.677  1.00 39.22           H  
ATOM   4761  HA  THR C 193     -24.977  24.874 -64.187  1.00 39.46           H  
ATOM   4762  HB  THR C 193     -26.694  24.824 -62.180  1.00 39.48           H  
ATOM   4763 HG21 THR C 193     -25.434  26.892 -62.857  1.00 39.91           H  
ATOM   4764 HG22 THR C 193     -26.693  27.245 -64.065  1.00 39.91           H  
ATOM   4765 HG23 THR C 193     -27.098  27.259 -62.357  1.00 39.91           H  
ATOM   4766  HG1 THR C 193     -28.724  25.648 -62.795  1.00 39.94           H  
ATOM   4767  N   MET C 194     -26.195  22.177 -64.910  1.00 38.38           N  
ATOM   4768  CA  MET C 194     -25.986  20.733 -64.811  1.00 37.90           C  
ATOM   4769  C   MET C 194     -24.509  20.369 -65.104  1.00 38.38           C  
ATOM   4770  O   MET C 194     -24.118  19.213 -65.014  1.00 38.88           O  
ATOM   4771  CB  MET C 194     -26.925  19.953 -65.736  1.00 37.93           C  
ATOM   4772  CG  MET C 194     -28.316  19.707 -65.148  1.00 37.18           C  
ATOM   4773  SD  MET C 194     -28.311  18.399 -63.871  1.00 37.61           S  
ATOM   4774  CE  MET C 194     -28.414  19.421 -62.385  1.00 36.58           C  
ATOM   4775  H   MET C 194     -26.462  22.552 -65.809  1.00 38.38           H  
ATOM   4776  HA  MET C 194     -26.122  20.441 -63.768  1.00 37.90           H  
ATOM   4777  HB2 MET C 194     -26.479  18.994 -66.020  1.00 37.93           H  
ATOM   4778  HB3 MET C 194     -27.045  20.507 -66.677  1.00 37.93           H  
ATOM   4779  HG2 MET C 194     -28.974  19.352 -65.948  1.00 37.18           H  
ATOM   4780  HG3 MET C 194     -28.757  20.629 -64.758  1.00 37.18           H  
ATOM   4781  HE1 MET C 194     -27.659  20.206 -62.369  1.00 36.58           H  
ATOM   4782  HE2 MET C 194     -29.407  19.867 -62.323  1.00 36.58           H  
ATOM   4783  HE3 MET C 194     -28.257  18.788 -61.511  1.00 36.58           H  
ATOM   4784  N   SER C 195     -23.689  21.384 -65.335  1.00 38.76           N  
ATOM   4785  CA  SER C 195     -22.238  21.247 -65.448  1.00 39.82           C  
ATOM   4786  C   SER C 195     -21.564  21.280 -64.056  1.00 40.18           C  
ATOM   4787  O   SER C 195     -20.424  20.881 -63.904  1.00 41.31           O  
ATOM   4788  CB  SER C 195     -21.649  22.364 -66.316  1.00 40.06           C  
ATOM   4789  OG  SER C 195     -22.078  23.654 -65.872  1.00 40.02           O  
ATOM   4790  H   SER C 195     -24.072  22.317 -65.389  1.00 38.76           H  
ATOM   4791  HA  SER C 195     -22.007  20.270 -65.889  1.00 39.82           H  
ATOM   4792  HB2 SER C 195     -21.961  22.247 -67.360  1.00 40.06           H  
ATOM   4793  HB3 SER C 195     -20.554  22.350 -66.288  1.00 40.06           H  
ATOM   4794  HG  SER C 195     -22.932  23.860 -66.314  1.00 40.02           H  
ATOM   4795  N   ALA C 196     -22.249  21.867 -63.081  1.00 40.10           N  
ATOM   4796  CA  ALA C 196     -21.677  22.180 -61.769  1.00 41.26           C  
ATOM   4797  C   ALA C 196     -21.806  21.038 -60.739  1.00 42.11           C  
ATOM   4798  O   ALA C 196     -21.127  21.039 -59.709  1.00 43.47           O  
ATOM   4799  CB  ALA C 196     -22.342  23.430 -61.200  1.00 40.75           C  
ATOM   4800  H   ALA C 196     -23.212  22.122 -63.253  1.00 40.10           H  
ATOM   4801  HA  ALA C 196     -20.605  22.369 -61.902  1.00 41.26           H  
ATOM   4802  HB1 ALA C 196     -22.252  24.271 -61.896  1.00 40.75           H  
ATOM   4803  HB2 ALA C 196     -23.408  23.262 -61.013  1.00 40.75           H  
ATOM   4804  HB3 ALA C 196     -21.882  23.721 -60.250  1.00 40.75           H  
ATOM   4805  N   VAL C 197     -22.718  20.116 -61.008  1.00 41.23           N  
ATOM   4806  CA  VAL C 197     -23.088  19.060 -60.067  1.00 40.66           C  
ATOM   4807  C   VAL C 197     -23.446  17.831 -60.926  1.00 41.03           C  
ATOM   4808  O   VAL C 197     -24.590  17.647 -61.367  1.00 41.15           O  
ATOM   4809  CB  VAL C 197     -24.178  19.508 -59.071  1.00 39.57           C  
ATOM   4810  CG1 VAL C 197     -25.475  20.008 -59.713  1.00 39.11           C  
ATOM   4811  CG2 VAL C 197     -24.480  18.396 -58.063  1.00 40.22           C  
ATOM   4812  H   VAL C 197     -23.142  20.103 -61.925  1.00 41.23           H  
ATOM   4813  HA  VAL C 197     -22.192  18.809 -59.482  1.00 40.66           H  
ATOM   4814  HB  VAL C 197     -23.769  20.356 -58.504  1.00 39.57           H  
ATOM   4815 HG11 VAL C 197     -25.281  20.786 -60.457  1.00 39.11           H  
ATOM   4816 HG12 VAL C 197     -26.039  19.205 -60.191  1.00 39.11           H  
ATOM   4817 HG13 VAL C 197     -26.126  20.442 -58.947  1.00 39.11           H  
ATOM   4818 HG21 VAL C 197     -24.920  17.518 -58.546  1.00 40.22           H  
ATOM   4819 HG22 VAL C 197     -23.566  18.078 -57.549  1.00 40.22           H  
ATOM   4820 HG23 VAL C 197     -25.183  18.744 -57.301  1.00 40.22           H  
ATOM   4821  N   GLN C 198     -22.400  17.057 -61.240  1.00 41.12           N  
ATOM   4822  CA  GLN C 198     -22.462  16.010 -62.248  1.00 41.81           C  
ATOM   4823  C   GLN C 198     -21.315  15.024 -61.982  1.00 42.57           C  
ATOM   4824  O   GLN C 198     -20.232  15.417 -61.562  1.00 43.33           O  
ATOM   4825  CB  GLN C 198     -22.301  16.627 -63.645  1.00 43.10           C  
ATOM   4826  CG  GLN C 198     -22.998  15.826 -64.739  1.00 44.12           C  
ATOM   4827  CD  GLN C 198     -24.489  15.732 -64.530  1.00 44.55           C  
ATOM   4828  NE2 GLN C 198     -25.177  16.764 -64.481  1.00 45.04           N  
ATOM   4829  OE1 GLN C 198     -25.012  14.512 -64.401  1.00 43.98           O  
ATOM   4830  H   GLN C 198     -21.534  17.199 -60.741  1.00 41.12           H  
ATOM   4831  HA  GLN C 198     -23.423  15.499 -62.130  1.00 41.81           H  
ATOM   4832  HB2 GLN C 198     -22.690  17.650 -63.648  1.00 43.10           H  
ATOM   4833  HB3 GLN C 198     -21.237  16.718 -63.898  1.00 43.10           H  
ATOM   4834  HG2 GLN C 198     -22.592  14.812 -64.793  1.00 44.12           H  
ATOM   4835  HG3 GLN C 198     -22.827  16.304 -65.711  1.00 44.12           H  
ATOM   4836 HE21 GLN C 198     -24.739  17.668 -64.584  1.00 45.04           H  
ATOM   4837 HE22 GLN C 198     -26.175  16.699 -64.339  1.00 45.04           H  
ATOM   4838  N   LEU C 199     -21.580  13.752 -62.243  1.00 42.83           N  
ATOM   4839  CA  LEU C 199     -20.564  12.699 -62.198  1.00 44.47           C  
ATOM   4840  C   LEU C 199     -20.059  12.481 -63.650  1.00 45.41           C  
ATOM   4841  O   LEU C 199     -20.710  12.847 -64.622  1.00 45.15           O  
ATOM   4842  CB  LEU C 199     -21.135  11.382 -61.648  1.00 44.28           C  
ATOM   4843  CG  LEU C 199     -21.269  11.317 -60.113  1.00 44.23           C  
ATOM   4844  CD1 LEU C 199     -22.256  12.334 -59.542  1.00 43.23           C  
ATOM   4845  CD2 LEU C 199     -21.699   9.904 -59.702  1.00 43.77           C  
ATOM   4846  H   LEU C 199     -22.521  13.485 -62.494  1.00 42.83           H  
ATOM   4847  HA  LEU C 199     -19.712  13.029 -61.591  1.00 44.47           H  
ATOM   4848  HB2 LEU C 199     -22.108  11.175 -62.112  1.00 44.28           H  
ATOM   4849  HB3 LEU C 199     -20.478  10.558 -61.953  1.00 44.28           H  
ATOM   4850  HG  LEU C 199     -20.284  11.508 -59.668  1.00 44.23           H  
ATOM   4851 HD11 LEU C 199     -21.874  13.354 -59.635  1.00 43.23           H  
ATOM   4852 HD12 LEU C 199     -23.225  12.278 -60.048  1.00 43.23           H  
ATOM   4853 HD13 LEU C 199     -22.424  12.157 -58.474  1.00 43.23           H  
ATOM   4854 HD21 LEU C 199     -22.682   9.652 -60.116  1.00 43.77           H  
ATOM   4855 HD22 LEU C 199     -20.980   9.158 -60.057  1.00 43.77           H  
ATOM   4856 HD23 LEU C 199     -21.756   9.815 -58.612  1.00 43.77           H
[truncated: 316,167 more chars]
