# Supplementary material for: DegraderTCM: A Computationally Sparing Approach for Predicting Ternary Degradation Complexes
Source: ACS Med Chem Lett. 2023 Dec 13;15(1):45–53. doi: 10.1021/acsmedchemlett.3c00362 (PMC10788944; doi:10.1021/acsmedchemlett.3c00362)
Supplement: Supplementary file 2 — ml3c00362_si_002.zip [file ml3c00362_si_002.zip › TC models/Application_domain/sos1-2628-inactive.pdb]

HEADER    LIGASE                                                      
REMARK  99                                                                      
REMARK  99 MOE v2022.02 (Chemical Computing Group ULC) Fri Nov 24 15:49:49 2023 
SEQRES   1 C  143  ACE VAL LEU ARG SER VAL ASN SER ARG GLU PRO SER GLN
SEQRES   2 C  143  VAL ILE PHE CYS ASN ARG SER PRO ARG VAL VAL LEU PRO
SEQRES   3 C  143  VAL TRP LEU ASN PHE ASP GLY GLU PRO GLN PRO TYR PRO
SEQRES   4 C  143  THR LEU PRO PRO GLY THR GLY ARG ARG ILE HIS SER TYR
SEQRES   5 C  143  ARG GLY HIS LEU TRP LEU PHE ARG ASP ALA GLY THR HIS
SEQRES   6 C  143  ASP GLY LEU LEU VAL ASN GLN THR GLU LEU PHE VAL PRO
SEQRES   7 C  143  SER LEU ASN VAL ASP GLY GLN PRO ILE PHE ALA ASN ILE
SEQRES   8 C  143  THR LEU PRO VAL TYR THR LEU LYS GLU ARG CYS LEU GLN
SEQRES   9 C  143  VAL VAL ARG SER LEU VAL LYS PRO GLU ASN TYR ARG ARG
SEQRES  10 C  143  LEU ASP ILE VAL ARG SER LEU TYR GLU ASP LEU GLU ASP
SEQRES  11 C  143  HIS PRO ASN VAL GLN LYS ASP LEU GLU ARG LEU THR NME
SEQRES   1 B  482  GLY GLN MET ARG LEU PRO SER ALA ASP VAL TYR ARG PHE
SEQRES   2 B  482  ALA GLU PRO ASP SER GLU GLU ASN ILE ILE PHE GLU GLU
SEQRES   3 B  482  ASN MET GLN PRO LYS ALA GLY ILE PRO ILE ILE LYS ALA
SEQRES   4 B  482  GLY THR VAL ILE LYS LEU ILE GLU ARG LEU THR TYR HIS
SEQRES   5 B  482  MET TYR ALA ASP PRO ASN PHE VAL ARG THR PHE LEU THR
SEQRES   6 B  482  THR TYR ARG SER PHE CYS LYS PRO GLN GLU LEU LEU SER
SEQRES   7 B  482  LEU ILE ILE GLU ARG PHE GLU ILE PRO GLU PRO GLU PRO
SEQRES   8 B  482  THR GLU ALA ASP ARG ILE ALA ILE GLU ASN GLY ASP GLN
SEQRES   9 B  482  PRO LEU SER ALA GLU LEU LYS ARG PHE ARG LYS GLU TYR
SEQRES  10 B  482  ILE GLN PRO VAL GLN LEU ARG VAL LEU ASN VAL CYS ARG
SEQRES  11 B  482  HIS TRP VAL GLU HIS HIS PHE TYR ASP PHE GLU ARG ASP
SEQRES  12 B  482  ALA TYR LEU LEU GLN ARG MET GLU GLU PHE ILE GLY THR
SEQRES  13 B  482  VAL ARG GLY LYS ALA MET LYS LYS TRP VAL GLU SER ILE
SEQRES  14 B  482  THR LYS ILE ILE GLN ARG LYS LYS ILE ALA ARG ASP ASN
SEQRES  15 B  482  GLY PRO GLY HIS ASN ILE THR PHE GLN SER SER PRO PRO
SEQRES  16 B  482  THR VAL GLU TRP HIS ILE SER ARG PRO GLY HIS ILE GLU
SEQRES  17 B  482  THR PHE ASP LEU LEU THR LEU HIS PRO ILE GLU ILE ALA
SEQRES  18 B  482  ARG GLN LEU THR LEU LEU GLU SER ASP LEU TYR ARG ALA
SEQRES  19 B  482  VAL GLN PRO SER GLU LEU VAL GLY SER VAL TRP THR LYS
SEQRES  20 B  482  GLU ASP LYS GLU ILE ASN SER PRO ASN LEU LEU LYS MET
SEQRES  21 B  482  ILE ARG HIS THR THR ASN LEU THR LEU TRP PHE GLU LYS
SEQRES  22 B  482  CYS ILE VAL GLU THR GLU ASN LEU GLU GLU ARG VAL ALA
SEQRES  23 B  482  VAL VAL SER ARG ILE ILE GLU ILE LEU GLN VAL PHE GLN
SEQRES  24 B  482  GLU LEU ASN ASN PHE ASN GLY VAL LEU GLU VAL VAL SER
SEQRES  25 B  482  ALA MET ASN SER SER PRO VAL TYR ARG LEU ASP HIS THR
SEQRES  26 B  482  PHE GLU GLN ILE PRO SER ARG GLN LYS LYS ILE LEU GLU
SEQRES  27 B  482  GLU ALA HIS GLU LEU SER GLU ASP HIS TYR LYS LYS TYR
SEQRES  28 B  482  LEU ALA LYS LEU ARG SER ILE ASN PRO PRO CYS VAL PRO
SEQRES  29 B  482  PHE PHE GLY ILE TYR LEU THR ASN ILE LEU LYS THR GLU
SEQRES  30 B  482  GLU GLY ASN PRO GLU VAL LEU LYS ARG HIS GLY LYS GLU
SEQRES  31 B  482  LEU ILE ASN PHE SER LYS ARG ARG LYS VAL ALA GLU ILE
SEQRES  32 B  482  THR GLY GLU ILE GLN GLN TYR GLN ASN GLN PRO TYR CYS
SEQRES  33 B  482  LEU ARG VAL GLU SER ASP ILE LYS ARG PHE PHE GLU ASN
SEQRES  34 B  482  LEU ASN PRO MET GLY ASN SER MET GLU LYS GLU PHE THR
SEQRES  35 B  482  ASP TYR LEU PHE ASN LYS SER LEU GLU ILE GLU PRO ARG
SEQRES  36 B  482  ASN PRO LYS PRO LEU PRO ARG PHE PRO LYS LYS TYR SER
SEQRES  37 B  482  TYR PRO LEU LYS SER PRO GLY VAL ARG PRO SER ASN PRO
SEQRES  38 B  482  ARG
HELIX    1   1 LEU C  158  LEU C  169  1               Generated by MOE   12
HELIX    2   2 ARG C  182  LEU C  184  5               Generated by MOE    3
HELIX    3   3 GLU C  186  GLU C  189  1               Generated by MOE    4
HELIX    4   4 VAL C  194  GLU C  199  1               Generated by MOE    6
HELIX    5   5 ARG C  200  THR C  202  5               Generated by MOE    3
HELIX    6   6 VAL B  606  LEU B  613  1               Generated by MOE    8
HELIX    7   7 PRO B  621  THR B  630  1               Generated by MOE   10
HELIX    8   8 TYR B  631  SER B  633  5               Generated by MOE    3
HELIX    9   9 PRO B  637  GLU B  646  1               Generated by MOE   10
HELIX   10  10 GLU B  657  ASN B  665  1               Generated by MOE    9
HELIX   11  11 ALA B  672  GLU B  680  1               Generated by MOE    9
HELIX   12  12 ILE B  682  GLU B  698  1               Generated by MOE   17
HELIX   13  13 PHE B  701  ARG B  706  5               Generated by MOE    6
HELIX   14  14 ALA B  708  THR B  720  1               Generated by MOE   13
HELIX   15  15 MET B  726  LYS B  740  1               Generated by MOE   15
HELIX   16  16 ILE B  771  THR B  773  5               Generated by MOE    3
HELIX   17  17 PRO B  781  ARG B  797  1               Generated by MOE   17
HELIX   18  18 PRO B  801  GLU B  803  5               Generated by MOE    3
HELIX   19  19 VAL B  805  THR B  810  5               Generated by MOE    6
HELIX   20  20 LEU B  821  VAL B  840  1               Generated by MOE   20
HELIX   21  21 LEU B  845  GLU B  864  1               Generated by MOE   20
HELIX   22  22 PHE B  868  MET B  878  1               Generated by MOE   11
HELIX   23  23 SER B  881  TYR B  884  1               Generated by MOE    4
HELIX   24  24 THR B  889  GLN B  892  1               Generated by MOE    4
HELIX   25  25 SER B  895  GLU B  902  1               Generated by MOE    8
HELIX   26  26 HIS B  905  LEU B  907  5               Generated by MOE    3
HELIX   27  27 GLU B  909  LYS B  918  1               Generated by MOE   10
HELIX   28  28 PHE B  930  GLU B  941  1               Generated by MOE   12
HELIX   29  29 ARG B  950  GLY B  952  5               Generated by MOE    3
HELIX   30  30 SER B  959  TYR B  974  1               Generated by MOE   16
HELIX   31  31 SER B  985  GLU B  992  1               Generated by MOE    8
HELIX   32  32 GLU B 1002  ILE B 1016  1               Generated by MOE   15
SHEET    1       PRO C  71  GLN C  73                  Generated by MOE
SHEET    2       VAL C  74  ASN C  78                  Generated by MOE
SHEET    3       VAL C  84  LEU C  89                  Generated by MOE
SHEET    4       PRO C  95  PRO C  97                  Generated by MOE
SHEET    5       GLY C 106  TYR C 112                  Generated by MOE
SHEET    6       LEU C 116  ASP C 121                  Generated by MOE
SHEET    7       LEU C 129  VAL C 130                  Generated by MOE
SHEET    8       LEU C 135  PHE C 136                  Generated by MOE
SHEET    9       ILE C 147  ILE C 151                  Generated by MOE
SHEET   10       THR C 152  THR C 152                  Generated by MOE
SHEET   11       ILE B 586  PHE B 588                  Generated by MOE
SHEET   12       ILE B 601  GLY B 604                  Generated by MOE
SHEET   13       ILE B 956  ASN B 957                  Generated by MOE
ATOM      1  CH3 ACE C  61      52.066  39.375  50.587  1.00  0.00           C  
ATOM      2  C   ACE C  61      52.074  40.641  49.765  1.00  0.00           C  
ATOM      3  O   ACE C  61      51.577  41.667  50.227  1.00  0.00           O  
ATOM      4 HH31 ACE C  61      51.850  39.622  51.631  1.00  0.00           H  
ATOM      5 HH32 ACE C  61      53.040  38.883  50.543  1.00  0.00           H  
ATOM      6 HH33 ACE C  61      51.297  38.692  50.216  1.00  0.00           H  
ATOM      7  N   VAL C  62      52.374  40.507  48.493  1.00 67.97           N  
ATOM      8  CA  VAL C  62      53.039  41.442  47.604  1.00 67.85           C  
ATOM      9  C   VAL C  62      53.089  40.903  46.163  1.00 61.77           C  
ATOM     10  O   VAL C  62      52.949  41.660  45.200  1.00 65.52           O  
ATOM     11  CB  VAL C  62      54.416  41.899  48.138  1.00  0.00           C  
ATOM     12  CG1 VAL C  62      55.394  40.751  48.404  1.00  0.00           C  
ATOM     13  CG2 VAL C  62      55.047  42.947  47.217  1.00  0.00           C  
ATOM     14  H   VAL C  62      51.702  39.763  48.302  1.00 67.97           H  
ATOM     15  HA  VAL C  62      52.380  42.321  47.574  1.00 67.85           H  
ATOM     16  HB  VAL C  62      54.244  42.393  49.103  1.00  0.00           H  
ATOM     17 HG11 VAL C  62      54.992  40.047  49.138  1.00  0.00           H  
ATOM     18 HG12 VAL C  62      55.632  40.191  47.498  1.00  0.00           H  
ATOM     19 HG13 VAL C  62      56.339  41.130  48.805  1.00  0.00           H  
ATOM     20 HG21 VAL C  62      55.388  42.509  46.273  1.00  0.00           H  
ATOM     21 HG22 VAL C  62      54.334  43.746  46.988  1.00  0.00           H  
ATOM     22 HG23 VAL C  62      55.911  43.412  47.697  1.00  0.00           H  
ATOM     23  N   LEU C  63      53.416  39.618  46.028  1.00 55.60           N  
ATOM     24  CA  LEU C  63      53.594  38.977  44.734  1.00 50.04           C  
ATOM     25  C   LEU C  63      52.687  37.735  44.699  1.00 46.88           C  
ATOM     26  O   LEU C  63      52.529  37.003  45.670  1.00 47.77           O  
ATOM     27  CB  LEU C  63      55.046  38.547  44.490  1.00 51.00           C  
ATOM     28  CG  LEU C  63      56.072  39.693  44.415  1.00 55.19           C  
ATOM     29  CD1 LEU C  63      57.483  39.109  44.324  1.00 56.81           C  
ATOM     30  CD2 LEU C  63      55.836  40.638  43.239  1.00 54.49           C  
ATOM     31  H   LEU C  63      53.543  39.047  46.852  1.00 55.60           H  
ATOM     32  HA  LEU C  63      53.269  39.659  43.942  1.00 50.04           H  
ATOM     33  HB2 LEU C  63      55.347  37.856  45.290  1.00 51.00           H  
ATOM     34  HB3 LEU C  63      55.091  37.969  43.558  1.00 51.00           H  
ATOM     35  HG  LEU C  63      56.021  40.284  45.333  1.00 55.19           H  
ATOM     36 HD11 LEU C  63      57.704  38.484  45.195  1.00 56.81           H  
ATOM     37 HD12 LEU C  63      57.604  38.495  43.425  1.00 56.81           H  
ATOM     38 HD13 LEU C  63      58.227  39.910  44.290  1.00 56.81           H  
ATOM     39 HD21 LEU C  63      55.900  40.109  42.285  1.00 54.49           H  
ATOM     40 HD22 LEU C  63      54.858  41.123  43.296  1.00 54.49           H  
ATOM     41 HD23 LEU C  63      56.590  41.433  43.227  1.00 54.49           H  
ATOM     42  N   ARG C  64      52.099  37.518  43.530  1.00 44.49           N  
ATOM     43  CA  ARG C  64      51.228  36.396  43.203  1.00 42.10           C  
ATOM     44  C   ARG C  64      51.021  36.481  41.680  1.00 38.23           C  
ATOM     45  O   ARG C  64      51.255  37.527  41.075  1.00 38.54           O  
ATOM     46  CB  ARG C  64      49.868  36.458  43.919  1.00 45.31           C  
ATOM     47  CG  ARG C  64      49.167  37.810  43.760  1.00 51.87           C  
ATOM     48  CD  ARG C  64      47.664  37.711  43.991  1.00 58.53           C  
ATOM     49  NE  ARG C  64      47.020  39.022  43.783  1.00 68.17           N  
ATOM     50  CZ  ARG C  64      46.847  39.626  42.607  1.00 75.45           C  
ATOM     51  NH1 ARG C  64      47.183  39.030  41.462  1.00 73.21           N  
ATOM     52  NH2 ARG C  64      46.323  40.849  42.574  1.00 81.94           N1+
ATOM     53  H   ARG C  64      52.246  38.179  42.781  1.00 44.49           H  
ATOM     54  HA  ARG C  64      51.751  35.466  43.448  1.00 42.10           H  
ATOM     55  HB2 ARG C  64      49.222  35.663  43.533  1.00 45.31           H  
ATOM     56  HB3 ARG C  64      50.001  36.264  44.989  1.00 45.31           H  
ATOM     57  HG2 ARG C  64      49.349  38.226  42.766  1.00 51.87           H  
ATOM     58  HG3 ARG C  64      49.594  38.533  44.467  1.00 51.87           H  
ATOM     59  HD2 ARG C  64      47.454  37.401  45.020  1.00 58.53           H  
ATOM     60  HD3 ARG C  64      47.186  36.988  43.326  1.00 58.53           H  
ATOM     61  HE  ARG C  64      46.742  39.529  44.611  1.00 68.17           H  
ATOM     62 HH11 ARG C  64      47.582  38.102  41.474  1.00 73.21           H  
ATOM     63 HH12 ARG C  64      47.040  39.507  40.583  1.00 73.21           H  
ATOM     64 HH21 ARG C  64      46.062  41.309  43.435  1.00 81.94           H  
ATOM     65 HH22 ARG C  64      46.187  41.317  41.690  1.00 81.94           H  
ATOM     66  N   SER C  65      50.512  35.406  41.090  1.00 34.17           N  
ATOM     67  CA  SER C  65      50.110  35.464  39.689  1.00 32.26           C  
ATOM     68  C   SER C  65      48.821  36.315  39.550  1.00 34.39           C  
ATOM     69  O   SER C  65      48.106  36.590  40.524  1.00 34.01           O  
ATOM     70  CB  SER C  65      49.919  34.076  39.074  1.00 29.51           C  
ATOM     71  OG  SER C  65      51.191  33.465  38.827  1.00 26.31           O  
ATOM     72  H   SER C  65      50.408  34.546  41.610  1.00 34.17           H  
ATOM     73  HA  SER C  65      50.912  35.980  39.147  1.00 32.26           H  
ATOM     74  HB2 SER C  65      49.401  34.135  38.113  1.00 29.51           H  
ATOM     75  HB3 SER C  65      49.337  33.413  39.718  1.00 29.51           H  
ATOM     76  HG  SER C  65      51.573  33.244  39.713  1.00 26.31           H  
ATOM     77  N   VAL C  66      48.582  36.748  38.313  1.00 36.28           N  
ATOM     78  CA  VAL C  66      47.348  37.411  37.920  1.00 38.45           C  
ATOM     79  C   VAL C  66      46.375  36.298  37.473  1.00 37.94           C  
ATOM     80  O   VAL C  66      46.736  35.332  36.809  1.00 38.13           O  
ATOM     81  CB  VAL C  66      47.582  38.466  36.817  1.00 40.69           C  
ATOM     82  CG1 VAL C  66      46.296  39.223  36.468  1.00 43.28           C  
ATOM     83  CG2 VAL C  66      48.640  39.494  37.242  1.00 44.19           C  
ATOM     84  H   VAL C  66      49.300  36.622  37.614  1.00 36.28           H  
ATOM     85  HA  VAL C  66      46.927  37.903  38.805  1.00 38.45           H  
ATOM     86  HB  VAL C  66      47.934  37.963  35.908  1.00 40.69           H  
ATOM     87 HG11 VAL C  66      45.540  38.555  36.052  1.00 43.28           H  
ATOM     88 HG12 VAL C  66      45.870  39.712  37.350  1.00 43.28           H  
ATOM     89 HG13 VAL C  66      46.491  39.995  35.715  1.00 43.28           H  
ATOM     90 HG21 VAL C  66      48.334  40.021  38.152  1.00 44.19           H  
ATOM     91 HG22 VAL C  66      49.610  39.026  37.435  1.00 44.19           H  
ATOM     92 HG23 VAL C  66      48.793  40.240  36.454  1.00 44.19           H  
ATOM     93  N   ASN C  67      45.104  36.483  37.819  1.00 38.25           N  
ATOM     94  CA  ASN C  67      44.000  35.602  37.398  1.00 38.12           C  
ATOM     95  C   ASN C  67      43.580  36.264  36.073  1.00 37.09           C  
ATOM     96  O   ASN C  67      43.051  37.372  36.046  1.00 35.83           O  
ATOM     97  CB  ASN C  67      42.856  35.639  38.414  1.00 40.73           C  
ATOM     98  CG  ASN C  67      42.483  34.269  38.941  1.00 42.77           C  
ATOM     99  OD1 ASN C  67      43.212  33.284  38.830  1.00 40.81           O  
ATOM    100  ND2 ASN C  67      41.320  34.222  39.579  1.00 46.75           N  
ATOM    101  H   ASN C  67      44.853  37.317  38.331  1.00 38.25           H  
ATOM    102  HA  ASN C  67      44.390  34.599  37.208  1.00 38.12           H  
ATOM    103  HB2 ASN C  67      41.956  36.087  37.984  1.00 40.73           H  
ATOM    104  HB3 ASN C  67      43.125  36.240  39.293  1.00 40.73           H  
ATOM    105 HD21 ASN C  67      41.006  33.356  39.994  1.00 46.75           H  
ATOM    106 HD22 ASN C  67      40.749  35.052  39.650  1.00 46.75           H  
ATOM    107  N   SER C  68      43.956  35.620  34.968  1.00 36.18           N  
ATOM    108  CA  SER C  68      43.924  36.163  33.604  1.00 36.17           C  
ATOM    109  C   SER C  68      43.638  34.988  32.643  1.00 36.83           C  
ATOM    110  O   SER C  68      42.543  34.823  32.120  1.00 38.99           O  
ATOM    111  CB  SER C  68      45.262  36.830  33.238  1.00 34.47           C  
ATOM    112  OG  SER C  68      46.347  35.900  33.409  1.00 31.20           O  
ATOM    113  H   SER C  68      44.257  34.658  35.039  1.00 36.18           H  
ATOM    114  HA  SER C  68      43.114  36.891  33.522  1.00 36.17           H  
ATOM    115  HB2 SER C  68      45.455  37.692  33.882  1.00 34.47           H  
ATOM    116  HB3 SER C  68      45.260  37.156  32.193  1.00 34.47           H  
ATOM    117  HG  SER C  68      47.184  36.372  33.190  1.00 31.20           H  
ATOM    118  N   ARG C  69      44.620  34.098  32.550  1.00 36.36           N  
ATOM    119  CA  ARG C  69      44.529  32.820  31.833  1.00 39.70           C  
ATOM    120  C   ARG C  69      44.595  32.981  30.292  1.00 37.71           C  
ATOM    121  O   ARG C  69      44.247  32.101  29.515  1.00 37.60           O  
ATOM    122  CB  ARG C  69      43.393  31.905  32.338  1.00 45.57           C  
ATOM    123  CG  ARG C  69      43.433  31.776  33.865  1.00 50.89           C  
ATOM    124  CD  ARG C  69      42.365  30.869  34.483  1.00 58.64           C  
ATOM    125  NE  ARG C  69      42.257  31.189  35.928  1.00 64.79           N  
ATOM    126  CZ  ARG C  69      42.403  30.318  36.928  1.00 70.91           C  
ATOM    127  NH1 ARG C  69      42.192  29.017  36.738  1.00 72.08           N  
ATOM    128  NH2 ARG C  69      42.777  30.753  38.130  1.00 74.78           N1+
ATOM    129  H   ARG C  69      45.485  34.273  33.041  1.00 36.36           H  
ATOM    130  HA  ARG C  69      45.473  32.316  32.084  1.00 39.70           H  
ATOM    131  HB2 ARG C  69      42.417  32.290  32.021  1.00 45.57           H  
ATOM    132  HB3 ARG C  69      43.496  30.916  31.884  1.00 45.57           H  
ATOM    133  HG2 ARG C  69      43.327  32.771  34.299  1.00 50.89           H  
ATOM    134  HG3 ARG C  69      44.421  31.416  34.181  1.00 50.89           H  
ATOM    135  HD2 ARG C  69      42.696  29.841  34.359  1.00 58.64           H  
ATOM    136  HD3 ARG C  69      41.390  31.003  34.013  1.00 58.64           H  
ATOM    137  HE  ARG C  69      42.450  32.161  36.126  1.00 64.79           H  
ATOM    138 HH11 ARG C  69      41.908  28.678  35.830  1.00 72.08           H  
ATOM    139 HH12 ARG C  69      42.316  28.368  37.503  1.00 72.08           H  
ATOM    140 HH21 ARG C  69      42.949  31.737  38.280  1.00 74.78           H  
ATOM    141 HH22 ARG C  69      42.889  30.099  38.891  1.00 74.78           H  
ATOM    142  N   GLU C  70      45.232  34.081  29.877  1.00 35.52           N  
ATOM    143  CA  GLU C  70      45.611  34.330  28.482  1.00 35.93           C  
ATOM    144  C   GLU C  70      46.951  33.586  28.221  1.00 31.99           C  
ATOM    145  O   GLU C  70      47.900  33.823  28.959  1.00 30.16           O  
ATOM    146  CB  GLU C  70      45.901  35.817  28.242  1.00 40.50           C  
ATOM    147  CG  GLU C  70      44.708  36.747  28.435  1.00 47.34           C  
ATOM    148  CD  GLU C  70      45.226  38.164  28.343  1.00 55.73           C  
ATOM    149  OE1 GLU C  70      45.901  38.497  27.337  1.00 58.68           O  
ATOM    150  OE2 GLU C  70      44.973  38.946  29.291  1.00 56.10           O1-
ATOM    151  H   GLU C  70      45.443  34.809  30.543  1.00 35.52           H  
ATOM    152  HA  GLU C  70      44.801  33.998  27.833  1.00 35.93           H  
ATOM    153  HB2 GLU C  70      46.706  36.139  28.914  1.00 40.50           H  
ATOM    154  HB3 GLU C  70      46.293  35.932  27.222  1.00 40.50           H  
ATOM    155  HG2 GLU C  70      44.234  36.588  29.409  1.00 47.34           H  
ATOM    156  HG3 GLU C  70      43.954  36.581  27.659  1.00 47.34           H  
ATOM    157  N   PRO C  71      47.026  32.703  27.210  1.00 30.74           N  
ATOM    158  CA  PRO C  71      48.262  31.952  26.950  1.00 29.55           C  
ATOM    159  C   PRO C  71      49.505  32.792  26.567  1.00 29.13           C  
ATOM    160  O   PRO C  71      49.401  33.884  25.998  1.00 28.58           O  
ATOM    161  CB  PRO C  71      47.917  31.032  25.770  1.00 29.35           C  
ATOM    162  CG  PRO C  71      46.402  30.920  25.822  1.00 31.96           C  
ATOM    163  CD  PRO C  71      45.966  32.295  26.301  1.00 31.83           C  
ATOM    164  HA  PRO C  71      48.484  31.363  27.844  1.00 29.55           H  
ATOM    165  HB2 PRO C  71      48.220  31.478  24.815  1.00 29.35           H  
ATOM    166  HB3 PRO C  71      48.410  30.058  25.850  1.00 29.35           H  
ATOM    167  HG2 PRO C  71      46.115  30.159  26.558  1.00 31.96           H  
ATOM    168  HG3 PRO C  71      45.960  30.648  24.860  1.00 31.96           H  
ATOM    169  HD2 PRO C  71      44.991  32.251  26.788  1.00 31.83           H  
ATOM    170  HD3 PRO C  71      45.933  33.018  25.480  1.00 31.83           H  
ATOM    171  N   SER C  72      50.664  32.190  26.840  1.00 28.28           N  
ATOM    172  CA  SER C  72      51.973  32.682  26.421  1.00 29.20           C  
ATOM    173  C   SER C  72      52.888  31.456  26.173  1.00 29.62           C  
ATOM    174  O   SER C  72      52.964  30.532  26.987  1.00 27.40           O  
ATOM    175  CB  SER C  72      52.612  33.572  27.485  1.00 29.55           C  
ATOM    176  OG  SER C  72      53.765  34.245  26.978  1.00 29.18           O  
ATOM    177  H   SER C  72      50.645  31.354  27.405  1.00 28.28           H  
ATOM    178  HA  SER C  72      51.849  33.250  25.493  1.00 29.20           H  
ATOM    179  HB2 SER C  72      52.926  32.977  28.350  1.00 29.55           H  
ATOM    180  HB3 SER C  72      51.906  34.326  27.850  1.00 29.55           H  
ATOM    181  HG  SER C  72      53.483  35.148  26.707  1.00 29.18           H  
ATOM    182  N   GLN C  73      53.506  31.465  24.992  1.00 30.58           N  
ATOM    183  CA  GLN C  73      54.378  30.395  24.518  1.00 33.05           C  
ATOM    184  C   GLN C  73      55.828  30.832  24.809  1.00 31.46           C  
ATOM    185  O   GLN C  73      56.306  31.840  24.276  1.00 30.24           O  
ATOM    186  CB  GLN C  73      54.180  30.174  23.014  1.00 39.52           C  
ATOM    187  CG  GLN C  73      52.944  29.340  22.672  1.00 48.66           C  
ATOM    188  CD  GLN C  73      51.631  29.784  23.293  1.00 59.76           C  
ATOM    189  OE1 GLN C  73      50.943  28.983  23.950  1.00 63.72           O  
ATOM    190  NE2 GLN C  73      51.243  31.036  23.062  1.00 66.56           N  
ATOM    191  H   GLN C  73      53.360  32.254  24.379  1.00 30.58           H  
ATOM    192  HA  GLN C  73      54.155  29.472  25.067  1.00 33.05           H  
ATOM    193  HB2 GLN C  73      54.129  31.133  22.487  1.00 39.52           H  
ATOM    194  HB3 GLN C  73      55.055  29.653  22.604  1.00 39.52           H  
ATOM    195  HG2 GLN C  73      53.126  28.306  22.985  1.00 48.66           H  
ATOM    196  HG3 GLN C  73      52.808  29.321  21.584  1.00 48.66           H  
ATOM    197 HE21 GLN C  73      50.361  31.367  23.426  1.00 66.56           H  
ATOM    198 HE22 GLN C  73      51.832  31.656  22.523  1.00 66.56           H  
ATOM    199  N   VAL C  74      56.474  30.109  25.717  1.00 29.05           N  
ATOM    200  CA  VAL C  74      57.752  30.487  26.317  1.00 28.93           C  
ATOM    201  C   VAL C  74      58.784  29.354  26.072  1.00 28.74           C  
ATOM    202  O   VAL C  74      58.457  28.154  26.119  1.00 28.91           O  
ATOM    203  CB  VAL C  74      57.603  30.758  27.836  1.00 27.85           C  
ATOM    204  CG1 VAL C  74      58.877  31.359  28.436  1.00 27.60           C  
ATOM    205  CG2 VAL C  74      56.427  31.690  28.153  1.00 28.92           C  
ATOM    206  H   VAL C  74      56.066  29.237  26.021  1.00 29.05           H  
ATOM    207  HA  VAL C  74      58.093  31.401  25.824  1.00 28.93           H  
ATOM    208  HB  VAL C  74      57.415  29.807  28.348  1.00 27.85           H  
ATOM    209 HG11 VAL C  74      59.728  30.685  28.329  1.00 27.60           H  
ATOM    210 HG12 VAL C  74      59.132  32.313  27.964  1.00 27.60           H  
ATOM    211 HG13 VAL C  74      58.750  31.537  29.508  1.00 27.60           H  
ATOM    212 HG21 VAL C  74      56.511  32.637  27.610  1.00 28.92           H  
ATOM    213 HG22 VAL C  74      55.472  31.227  27.892  1.00 28.92           H  
ATOM    214 HG23 VAL C  74      56.388  31.916  29.224  1.00 28.92           H  
ATOM    215  N   ILE C  75      60.024  29.776  25.811  1.00 27.75           N  
ATOM    216  CA  ILE C  75      61.202  28.922  25.832  1.00 28.58           C  
ATOM    217  C   ILE C  75      61.952  29.272  27.139  1.00 27.23           C  
ATOM    218  O   ILE C  75      62.381  30.411  27.350  1.00 28.21           O  
ATOM    219  CB  ILE C  75      62.158  29.156  24.635  1.00 30.59           C  
ATOM    220  CG1 ILE C  75      61.459  29.234  23.268  1.00 32.27           C  
ATOM    221  CG2 ILE C  75      63.265  28.092  24.614  1.00 30.54           C  
ATOM    222  CD1 ILE C  75      60.633  28.019  22.881  1.00 35.23           C  
ATOM    223  H   ILE C  75      60.165  30.749  25.582  1.00 27.75           H  
ATOM    224  HA  ILE C  75      60.881  27.879  25.849  1.00 28.58           H  
ATOM    225  HB  ILE C  75      62.655  30.126  24.771  1.00 30.59           H  
ATOM    226 HG12 ILE C  75      60.823  30.123  23.258  1.00 32.27           H  
ATOM    227 HG13 ILE C  75      62.212  29.401  22.487  1.00 32.27           H  
ATOM    228 HG21 ILE C  75      63.914  28.187  25.489  1.00 30.54           H  
ATOM    229 HG22 ILE C  75      62.851  27.079  24.611  1.00 30.54           H  
ATOM    230 HG23 ILE C  75      63.899  28.203  23.728  1.00 30.54           H  
ATOM    231 HD11 ILE C  75      61.249  27.118  22.836  1.00 35.23           H  
ATOM    232 HD12 ILE C  75      59.812  27.847  23.581  1.00 35.23           H  
ATOM    233 HD13 ILE C  75      60.192  28.168  21.889  1.00 35.23           H  
ATOM    234  N   PHE C  76      62.105  28.273  28.003  1.00 24.94           N  
ATOM    235  CA  PHE C  76      63.052  28.348  29.111  1.00 23.71           C  
ATOM    236  C   PHE C  76      64.362  27.806  28.514  1.00 26.27           C  
ATOM    237  O   PHE C  76      64.356  26.760  27.865  1.00 26.97           O  
ATOM    238  CB  PHE C  76      62.702  27.455  30.311  1.00 22.35           C  
ATOM    239  CG  PHE C  76      61.470  27.766  31.130  1.00 21.85           C  
ATOM    240  CD1 PHE C  76      60.675  28.896  30.932  1.00 21.97           C  
ATOM    241  CD2 PHE C  76      61.138  26.906  32.174  1.00 21.40           C  
ATOM    242  CE1 PHE C  76      59.563  29.134  31.730  1.00 21.67           C  
ATOM    243  CE2 PHE C  76      60.036  27.149  32.977  1.00 20.98           C  
ATOM    244  CZ  PHE C  76      59.246  28.262  32.761  1.00 21.13           C  
ATOM    245  H   PHE C  76      61.583  27.419  27.865  1.00 24.94           H  
ATOM    246  HA  PHE C  76      63.189  29.386  29.420  1.00 23.71           H  
ATOM    247  HB2 PHE C  76      62.618  26.418  29.964  1.00 22.35           H  
ATOM    248  HB3 PHE C  76      63.556  27.476  31.003  1.00 22.35           H  
ATOM    249  HD1 PHE C  76      60.927  29.594  30.147  1.00 21.97           H  
ATOM    250  HD2 PHE C  76      61.749  26.035  32.360  1.00 21.40           H  
ATOM    251  HE1 PHE C  76      58.944  29.999  31.548  1.00 21.67           H  
ATOM    252  HE2 PHE C  76      59.793  26.465  33.776  1.00 20.98           H  
ATOM    253  HZ  PHE C  76      58.389  28.451  33.390  1.00 21.13           H  
ATOM    254  N   CYS C  77      65.478  28.501  28.786  1.00 26.73           N  
ATOM    255  CA  CYS C  77      66.799  28.071  28.324  1.00 28.34           C  
ATOM    256  C   CYS C  77      67.798  28.371  29.453  1.00 27.72           C  
ATOM    257  O   CYS C  77      67.986  29.533  29.850  1.00 28.21           O  
ATOM    258  CB  CYS C  77      67.198  28.811  27.046  1.00  0.00           C  
ATOM    259  SG  CYS C  77      68.526  27.960  26.122  1.00  0.00           S  
ATOM    260  H   CYS C  77      65.397  29.353  29.321  1.00 26.73           H  
ATOM    261  HA  CYS C  77      66.761  26.993  28.137  1.00 28.34           H  
ATOM    262  HB2 CYS C  77      67.537  29.830  27.264  1.00  0.00           H  
ATOM    263  HB3 CYS C  77      66.345  28.897  26.365  1.00  0.00           H  
ATOM    264  HG  CYS C  77      69.290  27.621  27.175  1.00  0.00           H  
ATOM    265  N   ASN C  78      68.383  27.309  30.009  1.00 26.71           N  
ATOM    266  CA  ASN C  78      69.277  27.406  31.155  1.00 27.70           C  
ATOM    267  C   ASN C  78      70.725  27.647  30.686  1.00 28.81           C  
ATOM    268  O   ASN C  78      71.337  26.811  30.027  1.00 30.84           O  
ATOM    269  CB  ASN C  78      69.234  26.142  32.008  1.00 28.45           C  
ATOM    270  CG  ASN C  78      70.036  26.331  33.273  1.00 27.72           C  
ATOM    271  OD1 ASN C  78      70.496  27.431  33.614  1.00 27.19           O  
ATOM    272  ND2 ASN C  78      70.236  25.222  33.981  1.00 26.67           N  
ATOM    273  H   ASN C  78      68.200  26.394  29.622  1.00 26.71           H  
ATOM    274  HA  ASN C  78      68.949  28.260  31.745  1.00 27.70           H  
ATOM    275  HB2 ASN C  78      69.637  25.281  31.462  1.00 28.45           H  
ATOM    276  HB3 ASN C  78      68.202  25.903  32.289  1.00 28.45           H  
ATOM    277 HD21 ASN C  78      69.843  24.346  33.668  1.00 26.67           H  
ATOM    278 HD22 ASN C  78      70.780  25.257  34.831  1.00 26.67           H  
ATOM    279  N   ARG C  79      71.258  28.801  31.039  1.00 28.48           N  
ATOM    280  CA  ARG C  79      72.635  29.210  30.791  1.00 32.26           C  
ATOM    281  C   ARG C  79      73.335  29.512  32.142  1.00 31.91           C  
ATOM    282  O   ARG C  79      74.215  30.363  32.231  1.00 34.73           O  
ATOM    283  CB  ARG C  79      72.707  30.434  29.869  1.00 34.49           C  
ATOM    284  CG  ARG C  79      71.844  30.312  28.615  1.00 39.34           C  
ATOM    285  CD  ARG C  79      72.036  31.516  27.700  1.00 43.64           C  
ATOM    286  NE  ARG C  79      70.918  31.670  26.760  1.00 45.50           N  
ATOM    287  CZ  ARG C  79      70.611  30.870  25.744  1.00 46.56           C  
ATOM    288  NH1 ARG C  79      71.385  29.836  25.413  1.00 48.56           N  
ATOM    289  NH2 ARG C  79      69.508  31.115  25.052  1.00 46.03           N1+
ATOM    290  H   ARG C  79      70.689  29.473  31.533  1.00 28.48           H  
ATOM    291  HA  ARG C  79      73.181  28.378  30.330  1.00 32.26           H  
ATOM    292  HB2 ARG C  79      72.392  31.327  30.421  1.00 34.49           H  
ATOM    293  HB3 ARG C  79      73.752  30.606  29.582  1.00 34.49           H  
ATOM    294  HG2 ARG C  79      70.786  30.251  28.897  1.00 39.34           H  
ATOM    295  HG3 ARG C  79      72.084  29.386  28.082  1.00 39.34           H  
ATOM    296  HD2 ARG C  79      72.976  31.469  27.139  1.00 43.64           H  
ATOM    297  HD3 ARG C  79      72.066  32.440  28.290  1.00 43.64           H  
ATOM    298  HE  ARG C  79      70.285  32.431  26.960  1.00 45.50           H  
ATOM    299 HH11 ARG C  79      72.227  29.647  25.938  1.00 48.56           H  
ATOM    300 HH12 ARG C  79      71.129  29.242  24.637  1.00 48.56           H  
ATOM    301 HH21 ARG C  79      68.918  31.896  25.300  1.00 46.03           H  
ATOM    302 HH22 ARG C  79      69.256  30.519  24.275  1.00 46.03           H  
ATOM    303  N   SER C  80      72.999  28.712  33.144  1.00 28.92           N  
ATOM    304  CA  SER C  80      73.685  28.696  34.430  1.00 27.47           C  
ATOM    305  C   SER C  80      74.168  27.262  34.758  1.00 27.31           C  
ATOM    306  O   SER C  80      73.413  26.302  34.580  1.00 26.27           O  
ATOM    307  CB  SER C  80      72.809  29.239  35.566  1.00 25.21           C  
ATOM    308  OG  SER C  80      71.649  28.460  35.831  1.00 24.16           O  
ATOM    309  H   SER C  80      72.215  28.087  33.022  1.00 28.92           H  
ATOM    310  HA  SER C  80      74.545  29.364  34.345  1.00 27.47           H  
ATOM    311  HB2 SER C  80      72.478  30.257  35.338  1.00 25.21           H  
ATOM    312  HB3 SER C  80      73.386  29.270  36.495  1.00 25.21           H  
ATOM    313  HG  SER C  80      71.224  28.235  34.974  1.00 24.16           H  
ATOM    314  N   PRO C  81      75.402  27.123  35.246  1.00 28.62           N  
ATOM    315  CA  PRO C  81      75.929  25.820  35.669  1.00 29.70           C  
ATOM    316  C   PRO C  81      75.433  25.435  37.085  1.00 28.27           C  
ATOM    317  O   PRO C  81      76.210  25.301  38.028  1.00 28.55           O  
ATOM    318  CB  PRO C  81      77.446  26.017  35.621  1.00 30.58           C  
ATOM    319  CG  PRO C  81      77.611  27.472  36.042  1.00 30.58           C  
ATOM    320  CD  PRO C  81      76.423  28.155  35.385  1.00 29.32           C  
ATOM    321  HA  PRO C  81      75.612  25.037  34.976  1.00 29.70           H  
ATOM    322  HB2 PRO C  81      78.010  25.329  36.257  1.00 30.58           H  
ATOM    323  HB3 PRO C  81      77.803  25.895  34.590  1.00 30.58           H  
ATOM    324  HG2 PRO C  81      78.567  27.901  35.729  1.00 30.58           H  
ATOM    325  HG3 PRO C  81      77.541  27.562  37.133  1.00 30.58           H  
ATOM    326  HD2 PRO C  81      76.680  28.513  34.382  1.00 29.32           H  
ATOM    327  HD3 PRO C  81      76.045  28.990  35.975  1.00 29.32           H  
ATOM    328  N   ARG C  82      74.118  25.222  37.197  1.00 26.08           N  
ATOM    329  CA  ARG C  82      73.453  24.816  38.435  1.00 26.04           C  
ATOM    330  C   ARG C  82      72.307  23.823  38.119  1.00 26.03           C  
ATOM    331  O   ARG C  82      72.019  23.514  36.970  1.00 26.51           O  
ATOM    332  CB  ARG C  82      72.912  26.035  39.196  1.00 25.70           C  
ATOM    333  CG  ARG C  82      73.967  26.857  39.943  1.00 25.59           C  
ATOM    334  CD  ARG C  82      74.872  26.039  40.860  1.00 25.67           C  
ATOM    335  NE  ARG C  82      75.480  26.896  41.886  1.00 24.58           N  
ATOM    336  CZ  ARG C  82      75.065  27.029  43.147  1.00 25.14           C  
ATOM    337  NH1 ARG C  82      74.022  26.345  43.614  1.00 24.22           N  
ATOM    338  NH2 ARG C  82      75.701  27.877  43.956  1.00 25.76           N1+
ATOM    339  H   ARG C  82      73.528  25.333  36.385  1.00 26.08           H  
ATOM    340  HA  ARG C  82      74.172  24.258  39.046  1.00 26.04           H  
ATOM    341  HB2 ARG C  82      72.382  26.698  38.500  1.00 25.70           H  
ATOM    342  HB3 ARG C  82      72.159  25.722  39.927  1.00 25.70           H  
ATOM    343  HG2 ARG C  82      73.440  27.615  40.537  1.00 25.59           H  
ATOM    344  HG3 ARG C  82      74.585  27.414  39.229  1.00 25.59           H  
ATOM    345  HD2 ARG C  82      75.705  25.607  40.304  1.00 25.67           H  
ATOM    346  HD3 ARG C  82      74.365  25.190  41.321  1.00 25.67           H  
ATOM    347  HE  ARG C  82      76.276  27.448  41.600  1.00 24.58           H  
ATOM    348 HH11 ARG C  82      73.721  26.472  44.570  1.00 24.22           H  
ATOM    349 HH12 ARG C  82      73.531  25.699  43.012  1.00 24.22           H  
ATOM    350 HH21 ARG C  82      76.487  28.410  43.613  1.00 25.76           H  
ATOM    351 HH22 ARG C  82      75.396  27.987  44.913  1.00 25.76           H  
ATOM    352  N   VAL C  83      71.735  23.263  39.186  1.00 25.56           N  
ATOM    353  CA  VAL C  83      70.528  22.442  39.121  1.00 25.28           C  
ATOM    354  C   VAL C  83      69.395  23.396  39.545  1.00 23.97           C  
ATOM    355  O   VAL C  83      69.157  23.648  40.727  1.00 23.50           O  
ATOM    356  CB  VAL C  83      70.620  21.209  40.042  1.00 26.43           C  
ATOM    357  CG1 VAL C  83      69.341  20.367  39.955  1.00 27.73           C  
ATOM    358  CG2 VAL C  83      71.822  20.332  39.676  1.00 28.14           C  
ATOM    359  H   VAL C  83      72.156  23.403  40.093  1.00 25.56           H  
ATOM    360  HA  VAL C  83      70.362  22.116  38.087  1.00 25.28           H  
ATOM    361  HB  VAL C  83      70.744  21.534  41.084  1.00 26.43           H  
ATOM    362 HG11 VAL C  83      68.463  20.938  40.274  1.00 27.73           H  
ATOM    363 HG12 VAL C  83      69.163  20.020  38.931  1.00 27.73           H  
ATOM    364 HG13 VAL C  83      69.411  19.487  40.603  1.00 27.73           H  
ATOM    365 HG21 VAL C  83      71.769  20.003  38.632  1.00 28.14           H  
ATOM    366 HG22 VAL C  83      72.765  20.870  39.815  1.00 28.14           H  
ATOM    367 HG23 VAL C  83      71.859  19.440  40.310  1.00 28.14           H  
ATOM    368  N   VAL C  84      68.752  23.983  38.542  1.00 22.76           N  
ATOM    369  CA  VAL C  84      67.843  25.104  38.738  1.00 22.90           C  
ATOM    370  C   VAL C  84      66.443  24.544  39.065  1.00 22.93           C  
ATOM    371  O   VAL C  84      65.992  23.551  38.471  1.00 23.37           O  
ATOM    372  CB  VAL C  84      67.769  25.996  37.485  1.00 23.01           C  
ATOM    373  CG1 VAL C  84      66.893  27.223  37.727  1.00 24.74           C  
ATOM    374  CG2 VAL C  84      69.164  26.434  37.040  1.00 23.17           C  
ATOM    375  H   VAL C  84      68.867  23.617  37.608  1.00 22.76           H  
ATOM    376  HA  VAL C  84      68.210  25.689  39.588  1.00 22.90           H  
ATOM    377  HB  VAL C  84      67.320  25.427  36.664  1.00 23.01           H  
ATOM    378 HG11 VAL C  84      65.857  26.943  37.934  1.00 24.74           H  
ATOM    379 HG12 VAL C  84      67.260  27.822  38.564  1.00 24.74           H  
ATOM    380 HG13 VAL C  84      66.870  27.859  36.843  1.00 24.74           H  
ATOM    381 HG21 VAL C  84      69.714  26.899  37.860  1.00 23.17           H  
ATOM    382 HG22 VAL C  84      69.756  25.579  36.706  1.00 23.17           H  
ATOM    383 HG23 VAL C  84      69.107  27.144  36.210  1.00 23.17           H  
ATOM    384  N   LEU C  85      65.767  25.223  39.992  1.00 22.30           N  
ATOM    385  CA  LEU C  85      64.381  24.994  40.385  1.00 22.99           C  
ATOM    386  C   LEU C  85      63.577  26.242  39.946  1.00 21.75           C  
ATOM    387  O   LEU C  85      63.832  27.347  40.449  1.00 20.85           O  
ATOM    388  CB  LEU C  85      64.310  24.849  41.912  1.00 24.66           C  
ATOM    389  CG  LEU C  85      62.959  24.347  42.450  1.00 26.30           C  
ATOM    390  CD1 LEU C  85      62.733  22.875  42.103  1.00 28.27           C  
ATOM    391  CD2 LEU C  85      62.915  24.526  43.970  1.00 29.31           C  
ATOM    392  H   LEU C  85      66.238  25.969  40.483  1.00 22.30           H  
ATOM    393  HA  LEU C  85      64.024  24.083  39.905  1.00 22.99           H  
ATOM    394  HB2 LEU C  85      65.089  24.153  42.229  1.00 24.66           H  
ATOM    395  HB3 LEU C  85      64.556  25.810  42.385  1.00 24.66           H  
ATOM    396  HG  LEU C  85      62.145  24.940  42.017  1.00 26.30           H  
ATOM    397 HD11 LEU C  85      62.692  22.721  41.021  1.00 28.27           H  
ATOM    398 HD12 LEU C  85      63.534  22.245  42.503  1.00 28.27           H  
ATOM    399 HD13 LEU C  85      61.787  22.516  42.521  1.00 28.27           H  
ATOM    400 HD21 LEU C  85      63.725  23.974  44.460  1.00 29.31           H  
ATOM    401 HD22 LEU C  85      63.015  25.583  44.240  1.00 29.31           H  
ATOM    402 HD23 LEU C  85      61.967  24.166  44.381  1.00 29.31           H  
ATOM    403  N   PRO C  86      62.632  26.073  39.000  1.00 20.57           N  
ATOM    404  CA  PRO C  86      61.635  27.108  38.736  1.00 20.96           C  
ATOM    405  C   PRO C  86      60.582  27.081  39.861  1.00 21.10           C  
ATOM    406  O   PRO C  86      60.105  26.022  40.269  1.00 20.67           O  
ATOM    407  CB  PRO C  86      60.946  26.684  37.436  1.00 21.54           C  
ATOM    408  CG  PRO C  86      61.811  25.561  36.887  1.00 21.70           C  
ATOM    409  CD  PRO C  86      62.433  24.937  38.122  1.00 21.77           C  
ATOM    410  HA  PRO C  86      62.119  28.085  38.661  1.00 20.96           H  
ATOM    411  HB2 PRO C  86      59.934  26.313  37.613  1.00 21.54           H  
ATOM    412  HB3 PRO C  86      60.854  27.514  36.731  1.00 21.54           H  
ATOM    413  HG2 PRO C  86      62.595  25.996  36.260  1.00 21.70           H  
ATOM    414  HG3 PRO C  86      61.249  24.844  36.284  1.00 21.70           H  
ATOM    415  HD2 PRO C  86      63.372  24.430  37.889  1.00 21.77           H  
ATOM    416  HD3 PRO C  86      61.747  24.245  38.619  1.00 21.77           H  
ATOM    417  N   VAL C  87      60.199  28.273  40.301  1.00 21.91           N  
ATOM    418  CA  VAL C  87      59.151  28.489  41.287  1.00 22.28           C  
ATOM    419  C   VAL C  87      58.097  29.380  40.593  1.00 22.57           C  
ATOM    420  O   VAL C  87      58.418  30.440  40.041  1.00 22.76           O  
ATOM    421  CB  VAL C  87      59.703  29.168  42.556  1.00 24.01           C  
ATOM    422  CG1 VAL C  87      58.616  29.322  43.620  1.00 24.92           C  
ATOM    423  CG2 VAL C  87      60.882  28.390  43.155  1.00 24.40           C  
ATOM    424  H   VAL C  87      60.660  29.094  39.936  1.00 21.91           H  
ATOM    425  HA  VAL C  87      58.707  27.527  41.550  1.00 22.28           H  
ATOM    426  HB  VAL C  87      60.059  30.170  42.296  1.00 24.01           H  
ATOM    427 HG11 VAL C  87      57.774  29.913  43.250  1.00 24.92           H  
ATOM    428 HG12 VAL C  87      58.234  28.347  43.939  1.00 24.92           H  
ATOM    429 HG13 VAL C  87      59.014  29.837  44.501  1.00 24.92           H  
ATOM    430 HG21 VAL C  87      60.600  27.358  43.387  1.00 24.40           H  
ATOM    431 HG22 VAL C  87      61.734  28.365  42.468  1.00 24.40           H  
ATOM    432 HG23 VAL C  87      61.229  28.863  44.080  1.00 24.40           H  
ATOM    433  N   TRP C  88      56.852  28.899  40.611  1.00 22.92           N  
ATOM    434  CA  TRP C  88      55.665  29.604  40.120  1.00 23.29           C  
ATOM    435  C   TRP C  88      54.986  30.173  41.380  1.00 24.05           C  
ATOM    436  O   TRP C  88      54.669  29.447  42.315  1.00 24.61           O  
ATOM    437  CB  TRP C  88      54.717  28.643  39.389  1.00 23.29           C  
ATOM    438  CG  TRP C  88      53.409  29.236  38.949  1.00 23.61           C  
ATOM    439  CD1 TRP C  88      53.200  30.456  38.353  1.00 23.99           C  
ATOM    440  CD2 TRP C  88      52.114  28.630  39.069  1.00 24.06           C  
ATOM    441  NE1 TRP C  88      51.863  30.651  38.124  1.00 24.33           N  
ATOM    442  CE2 TRP C  88      51.173  29.549  38.555  1.00 24.57           C  
ATOM    443  CE3 TRP C  88      51.655  27.411  39.583  1.00 24.24           C  
ATOM    444  CZ2 TRP C  88      49.807  29.282  38.531  1.00 25.75           C  
ATOM    445  CZ3 TRP C  88      50.298  27.147  39.566  1.00 25.24           C  
ATOM    446  CH2 TRP C  88      49.384  28.082  39.052  1.00 26.03           C  
ATOM    447  H   TRP C  88      56.708  27.989  41.025  1.00 22.92           H  
ATOM    448  HA  TRP C  88      55.980  30.415  39.456  1.00 23.29           H  
ATOM    449  HB2 TRP C  88      55.227  28.242  38.504  1.00 23.29           H  
ATOM    450  HB3 TRP C  88      54.518  27.777  40.033  1.00 23.29           H  
ATOM    451  HD1 TRP C  88      53.979  31.160  38.100  1.00 23.99           H  
ATOM    452  HE1 TRP C  88      51.453  31.473  37.705  1.00 24.33           H  
ATOM    453  HE3 TRP C  88      52.350  26.688  39.985  1.00 24.24           H  
ATOM    454  HZ2 TRP C  88      49.105  29.992  38.119  1.00 25.75           H  
ATOM    455  HZ3 TRP C  88      49.934  26.207  39.955  1.00 25.24           H  
ATOM    456  HH2 TRP C  88      48.329  27.853  39.067  1.00 26.03           H  
ATOM    457  N   LEU C  89      54.824  31.494  41.398  1.00 23.77           N  
ATOM    458  CA  LEU C  89      54.120  32.182  42.469  1.00 25.64           C  
ATOM    459  C   LEU C  89      52.647  32.142  42.030  1.00 26.20           C  
ATOM    460  O   LEU C  89      52.239  32.821  41.102  1.00 25.63           O  
ATOM    461  CB  LEU C  89      54.585  33.632  42.645  1.00 27.13           C  
ATOM    462  CG  LEU C  89      56.098  33.813  42.876  1.00 27.24           C  
ATOM    463  CD1 LEU C  89      56.402  35.289  43.138  1.00 28.34           C  
ATOM    464  CD2 LEU C  89      56.628  32.964  44.029  1.00 27.58           C  
ATOM    465  H   LEU C  89      55.172  32.040  40.623  1.00 23.77           H  
ATOM    466  HA  LEU C  89      54.242  31.632  43.406  1.00 25.64           H  
ATOM    467  HB2 LEU C  89      54.302  34.223  41.764  1.00 27.13           H  
ATOM    468  HB3 LEU C  89      54.030  34.071  43.485  1.00 27.13           H  
ATOM    469  HG  LEU C  89      56.633  33.520  41.963  1.00 27.24           H  
ATOM    470 HD11 LEU C  89      56.021  35.919  42.330  1.00 28.34           H  
ATOM    471 HD12 LEU C  89      55.946  35.623  44.076  1.00 28.34           H  
ATOM    472 HD13 LEU C  89      57.480  35.460  43.209  1.00 28.34           H  
ATOM    473 HD21 LEU C  89      56.098  33.182  44.962  1.00 27.58           H  
ATOM    474 HD22 LEU C  89      56.523  31.898  43.817  1.00 27.58           H  
ATOM    475 HD23 LEU C  89      57.694  33.151  44.189  1.00 27.58           H  
ATOM    476  N   ASN C  90      51.885  31.251  42.651  1.00 27.01           N  
ATOM    477  CA  ASN C  90      50.545  30.922  42.166  1.00 28.28           C  
ATOM    478  C   ASN C  90      49.576  32.131  42.357  1.00 30.25           C  
ATOM    479  O   ASN C  90      49.950  33.213  42.793  1.00 30.88           O  
ATOM    480  CB  ASN C  90      50.043  29.593  42.760  1.00 28.25           C  
ATOM    481  CG  ASN C  90      49.073  29.816  43.897  1.00 30.34           C  
ATOM    482  OD1 ASN C  90      49.317  30.639  44.787  1.00 31.30           O  
ATOM    483  ND2 ASN C  90      47.910  29.187  43.807  1.00 30.53           N  
ATOM    484  H   ASN C  90      52.237  30.777  43.470  1.00 27.01           H  
ATOM    485  HA  ASN C  90      50.643  30.792  41.083  1.00 28.28           H  
ATOM    486  HB2 ASN C  90      50.865  28.962  43.117  1.00 28.25           H  
ATOM    487  HB3 ASN C  90      49.534  29.031  41.969  1.00 28.25           H  
ATOM    488 HD21 ASN C  90      47.751  28.522  43.064  1.00 30.53           H  
ATOM    489 HD22 ASN C  90      47.182  29.374  44.482  1.00 30.53           H  
ATOM    490  N   PHE C  91      48.312  31.912  42.022  1.00 31.92           N  
ATOM    491  CA  PHE C  91      47.278  32.957  42.032  1.00 34.61           C  
ATOM    492  C   PHE C  91      46.997  33.523  43.442  1.00 36.01           C  
ATOM    493  O   PHE C  91      46.453  34.611  43.589  1.00 36.06           O  
ATOM    494  CB  PHE C  91      45.943  32.398  41.519  1.00 35.16           C  
ATOM    495  CG  PHE C  91      46.027  31.813  40.136  1.00 34.02           C  
ATOM    496  CD1 PHE C  91      46.250  32.640  39.034  1.00 33.07           C  
ATOM    497  CD2 PHE C  91      45.845  30.452  39.924  1.00 33.58           C  
ATOM    498  CE1 PHE C  91      46.283  32.129  37.750  1.00 31.55           C  
ATOM    499  CE2 PHE C  91      45.878  29.933  38.641  1.00 33.19           C  
ATOM    500  CZ  PHE C  91      46.108  30.773  37.552  1.00 31.56           C  
ATOM    501  H   PHE C  91      48.026  30.985  41.743  1.00 31.92           H  
ATOM    502  HA  PHE C  91      47.640  33.784  41.413  1.00 34.61           H  
ATOM    503  HB2 PHE C  91      45.583  31.625  42.211  1.00 35.16           H  
ATOM    504  HB3 PHE C  91      45.173  33.181  41.521  1.00 35.16           H  
ATOM    505  HD1 PHE C  91      46.399  33.698  39.187  1.00 33.07           H  
ATOM    506  HD2 PHE C  91      45.678  29.795  40.765  1.00 33.58           H  
ATOM    507  HE1 PHE C  91      46.445  32.785  36.908  1.00 31.55           H  
ATOM    508  HE2 PHE C  91      45.725  28.875  38.483  1.00 33.19           H  
ATOM    509  HZ  PHE C  91      46.150  30.364  36.554  1.00 31.56           H  
ATOM    510  N   ASP C  92      47.227  32.682  44.453  1.00 37.61           N  
ATOM    511  CA  ASP C  92      46.999  32.983  45.867  1.00 39.60           C  
ATOM    512  C   ASP C  92      48.258  33.680  46.435  1.00 38.55           C  
ATOM    513  O   ASP C  92      48.186  34.481  47.364  1.00 39.89           O  
ATOM    514  CB  ASP C  92      46.728  31.710  46.663  1.00 42.71           C  
ATOM    515  CG  ASP C  92      45.503  31.074  46.080  1.00 46.89           C  
ATOM    516  OD1 ASP C  92      44.395  31.351  46.585  1.00 49.31           O  
ATOM    517  OD2 ASP C  92      45.629  30.341  45.082  1.00 50.38           O1-
ATOM    518  H   ASP C  92      47.583  31.761  44.242  1.00 37.61           H  
ATOM    519  HA  ASP C  92      46.163  33.688  45.941  1.00 39.60           H  
ATOM    520  HB2 ASP C  92      46.565  31.946  47.721  1.00 42.71           H  
ATOM    521  HB3 ASP C  92      47.567  31.007  46.623  1.00 42.71           H  
ATOM    522  N   GLY C  93      49.422  33.255  45.944  1.00 35.88           N  
ATOM    523  CA  GLY C  93      50.725  33.700  46.412  1.00 35.00           C  
ATOM    524  C   GLY C  93      51.616  32.591  46.990  1.00 34.34           C  
ATOM    525  O   GLY C  93      52.686  32.869  47.528  1.00 34.65           O  
ATOM    526  H   GLY C  93      49.422  32.577  45.195  1.00 35.88           H  
ATOM    527  HA2 GLY C  93      51.247  34.113  45.544  1.00 35.00           H  
ATOM    528  HA3 GLY C  93      50.616  34.482  47.169  1.00 35.00           H  
ATOM    529  N   GLU C  94      51.198  31.333  46.816  1.00 34.25           N  
ATOM    530  CA  GLU C  94      51.978  30.170  47.241  1.00 33.37           C  
ATOM    531  C   GLU C  94      53.138  29.958  46.224  1.00 31.07           C  
ATOM    532  O   GLU C  94      52.888  29.958  45.007  1.00 30.06           O  
ATOM    533  CB  GLU C  94      51.125  28.890  47.250  1.00 35.19           C  
ATOM    534  CG  GLU C  94      50.118  28.840  48.398  1.00 38.99           C  
ATOM    535  CD  GLU C  94      50.738  28.575  49.749  1.00 40.83           C  
ATOM    536  OE1 GLU C  94      51.972  28.392  49.836  1.00 41.38           O  
ATOM    537  OE2 GLU C  94      49.993  28.535  50.746  1.00 42.89           O1-
ATOM    538  H   GLU C  94      50.295  31.166  46.395  1.00 34.25           H  
ATOM    539  HA  GLU C  94      52.359  30.394  48.238  1.00 33.37           H  
ATOM    540  HB2 GLU C  94      50.579  28.802  46.303  1.00 35.19           H  
ATOM    541  HB3 GLU C  94      51.779  28.009  47.298  1.00 35.19           H  
ATOM    542  HG2 GLU C  94      49.409  28.024  48.205  1.00 38.99           H  
ATOM    543  HG3 GLU C  94      49.536  29.768  48.444  1.00 38.99           H  
ATOM    544  N   PRO C  95      54.371  29.771  46.714  1.00 28.58           N  
ATOM    545  CA  PRO C  95      55.522  29.488  45.858  1.00 27.18           C  
ATOM    546  C   PRO C  95      55.578  27.978  45.514  1.00 27.70           C  
ATOM    547  O   PRO C  95      56.071  27.166  46.289  1.00 30.89           O  
ATOM    548  CB  PRO C  95      56.712  29.914  46.717  1.00 26.24           C  
ATOM    549  CG  PRO C  95      56.267  29.611  48.143  1.00 27.49           C  
ATOM    550  CD  PRO C  95      54.765  29.856  48.118  1.00 29.05           C  
ATOM    551  HA  PRO C  95      55.468  30.067  44.932  1.00 27.18           H  
ATOM    552  HB2 PRO C  95      57.647  29.406  46.465  1.00 26.24           H  
ATOM    553  HB3 PRO C  95      56.868  30.993  46.610  1.00 26.24           H  
ATOM    554  HG2 PRO C  95      56.778  30.233  48.884  1.00 27.49           H  
ATOM    555  HG3 PRO C  95      56.473  28.565  48.396  1.00 27.49           H  
ATOM    556  HD2 PRO C  95      54.527  30.859  48.486  1.00 29.05           H  
ATOM    557  HD3 PRO C  95      54.225  29.113  48.709  1.00 29.05           H  
ATOM    558  N   GLN C  96      54.934  27.632  44.403  1.00 26.79           N  
ATOM    559  CA  GLN C  96      54.874  26.252  43.949  1.00 27.65           C  
ATOM    560  C   GLN C  96      56.113  25.956  43.066  1.00 27.13           C  
ATOM    561  O   GLN C  96      56.315  26.616  42.051  1.00 25.22           O  
ATOM    562  CB  GLN C  96      53.606  25.975  43.132  1.00 30.44           C  
ATOM    563  CG  GLN C  96      53.349  24.470  42.993  1.00 34.57           C  
ATOM    564  CD  GLN C  96      52.810  24.143  41.624  1.00 40.28           C  
ATOM    565  OE1 GLN C  96      51.640  24.379  41.323  1.00 50.49           O  
ATOM    566  NE2 GLN C  96      53.680  23.628  40.762  1.00 38.36           N  
ATOM    567  H   GLN C  96      54.448  28.348  43.882  1.00 26.79           H  
ATOM    568  HA  GLN C  96      54.852  25.624  44.842  1.00 27.65           H  
ATOM    569  HB2 GLN C  96      52.739  26.431  43.628  1.00 30.44           H  
ATOM    570  HB3 GLN C  96      53.677  26.457  42.150  1.00 30.44           H  
ATOM    571  HG2 GLN C  96      52.616  24.140  43.739  1.00 34.57           H  
ATOM    572  HG3 GLN C  96      54.252  23.877  43.167  1.00 34.57           H  
ATOM    573 HE21 GLN C  96      53.391  23.415  39.818  1.00 38.36           H  
ATOM    574 HE22 GLN C  96      54.631  23.450  41.051  1.00 38.36           H  
ATOM    575  N   PRO C  97      56.919  24.953  43.443  1.00 27.55           N  
ATOM    576  CA  PRO C  97      58.024  24.533  42.589  1.00 26.95           C  
ATOM    577  C   PRO C  97      57.515  23.707  41.382  1.00 24.62           C  
ATOM    578  O   PRO C  97      56.452  23.092  41.415  1.00 23.11           O  
ATOM    579  CB  PRO C  97      58.904  23.678  43.497  1.00 28.43           C  
ATOM    580  CG  PRO C  97      57.904  23.061  44.467  1.00 31.41           C  
ATOM    581  CD  PRO C  97      56.885  24.172  44.674  1.00 31.03           C  
ATOM    582  HA  PRO C  97      58.565  25.409  42.226  1.00 26.95           H  
ATOM    583  HB2 PRO C  97      59.483  22.919  42.966  1.00 28.43           H  
ATOM    584  HB3 PRO C  97      59.596  24.322  44.052  1.00 28.43           H  
ATOM    585  HG2 PRO C  97      58.365  22.734  45.404  1.00 31.41           H  
ATOM    586  HG3 PRO C  97      57.424  22.191  44.004  1.00 31.41           H  
ATOM    587  HD2 PRO C  97      57.177  24.830  45.499  1.00 31.03           H  
ATOM    588  HD3 PRO C  97      55.888  23.770  44.870  1.00 31.03           H  
ATOM    589  N   TYR C  98      58.361  23.680  40.350  1.00 23.27           N  
ATOM    590  CA  TYR C  98      58.205  22.841  39.153  1.00 23.48           C  
ATOM    591  C   TYR C  98      59.444  21.908  39.080  1.00 24.28           C  
ATOM    592  O   TYR C  98      60.385  22.082  39.861  1.00 24.71           O  
ATOM    593  CB  TYR C  98      58.085  23.723  37.900  1.00 23.26           C  
ATOM    594  CG  TYR C  98      56.652  23.942  37.471  1.00 23.48           C  
ATOM    595  CD1 TYR C  98      55.827  24.824  38.149  1.00 23.63           C  
ATOM    596  CD2 TYR C  98      56.107  23.232  36.389  1.00 24.37           C  
ATOM    597  CE1 TYR C  98      54.502  25.009  37.768  1.00 24.32           C  
ATOM    598  CE2 TYR C  98      54.770  23.415  35.997  1.00 24.23           C  
ATOM    599  CZ  TYR C  98      53.972  24.311  36.691  1.00 24.09           C  
ATOM    600  OH  TYR C  98      52.672  24.516  36.358  1.00 23.63           O  
ATOM    601  H   TYR C  98      59.189  24.255  40.403  1.00 23.27           H  
ATOM    602  HA  TYR C  98      57.325  22.202  39.286  1.00 23.48           H  
ATOM    603  HB2 TYR C  98      58.536  24.705  38.080  1.00 23.26           H  
ATOM    604  HB3 TYR C  98      58.649  23.308  37.059  1.00 23.26           H  
ATOM    605  HD1 TYR C  98      56.219  25.377  38.989  1.00 23.63           H  
ATOM    606  HD2 TYR C  98      56.726  22.532  35.848  1.00 24.37           H  
ATOM    607  HE1 TYR C  98      53.880  25.702  38.315  1.00 24.32           H  
ATOM    608  HE2 TYR C  98      54.368  22.863  35.162  1.00 24.23           H  
ATOM    609  HH  TYR C  98      52.446  23.978  35.566  1.00 23.63           H  
ATOM    610  N   PRO C  99      59.458  20.929  38.138  1.00 24.00           N  
ATOM    611  CA  PRO C  99      60.660  20.114  37.946  1.00 24.18           C  
ATOM    612  C   PRO C  99      61.879  20.956  37.511  1.00 23.35           C  
ATOM    613  O   PRO C  99      61.774  22.074  37.030  1.00 21.90           O  
ATOM    614  CB  PRO C  99      60.285  19.108  36.854  1.00 25.73           C  
ATOM    615  CG  PRO C  99      58.764  19.056  36.921  1.00 25.69           C  
ATOM    616  CD  PRO C  99      58.388  20.488  37.262  1.00 24.85           C  
ATOM    617  HA  PRO C  99      60.879  19.610  38.895  1.00 24.18           H  
ATOM    618  HB2 PRO C  99      60.603  19.456  35.864  1.00 25.73           H  
ATOM    619  HB3 PRO C  99      60.741  18.128  37.022  1.00 25.73           H  
ATOM    620  HG2 PRO C  99      58.452  18.382  37.729  1.00 25.69           H  
ATOM    621  HG3 PRO C  99      58.308  18.711  35.989  1.00 25.69           H  
ATOM    622  HD2 PRO C  99      57.409  20.569  37.738  1.00 24.85           H  
ATOM    623  HD3 PRO C  99      58.415  21.107  36.363  1.00 24.85           H  
ATOM    624  N   THR C 100      63.061  20.372  37.752  1.00 24.30           N  
ATOM    625  CA  THR C 100      64.336  21.068  37.646  1.00 24.87           C  
ATOM    626  C   THR C 100      64.859  21.179  36.193  1.00 26.51           C  
ATOM    627  O   THR C 100      64.465  20.451  35.294  1.00 29.57           O  
ATOM    628  CB  THR C 100      65.403  20.388  38.537  1.00 25.16           C  
ATOM    629  OG1 THR C 100      65.396  18.970  38.304  1.00 25.89           O  
ATOM    630  CG2 THR C 100      65.130  20.620  40.021  1.00 25.02           C  
ATOM    631  H   THR C 100      63.073  19.414  38.072  1.00 24.30           H  
ATOM    632  HA  THR C 100      64.159  22.091  37.993  1.00 24.87           H  
ATOM    633  HB  THR C 100      66.407  20.755  38.296  1.00 25.16           H  
ATOM    634 HG21 THR C 100      65.107  21.686  40.260  1.00 25.02           H  
ATOM    635 HG22 THR C 100      64.179  20.171  40.326  1.00 25.02           H  
ATOM    636 HG23 THR C 100      65.906  20.145  40.629  1.00 25.02           H  
ATOM    637  HG1 THR C 100      66.091  18.581  38.864  1.00 25.89           H  
ATOM    638  N   LEU C 101      65.813  22.105  36.026  1.00 27.02           N  
ATOM    639  CA  LEU C 101      66.593  22.263  34.809  1.00 27.18           C  
ATOM    640  C   LEU C 101      68.083  22.094  35.178  1.00 26.46           C  
ATOM    641  O   LEU C 101      68.644  22.933  35.890  1.00 24.66           O  
ATOM    642  CB  LEU C 101      66.423  23.625  34.112  1.00 28.40           C  
ATOM    643  CG  LEU C 101      65.038  23.846  33.476  1.00 30.95           C  
ATOM    644  CD1 LEU C 101      64.070  24.493  34.460  1.00 31.98           C  
ATOM    645  CD2 LEU C 101      65.162  24.730  32.231  1.00 33.20           C  
ATOM    646  H   LEU C 101      66.027  22.712  36.805  1.00 27.02           H  
ATOM    647  HA  LEU C 101      66.306  21.495  34.092  1.00 27.18           H  
ATOM    648  HB2 LEU C 101      66.651  24.444  34.803  1.00 28.40           H  
ATOM    649  HB3 LEU C 101      67.186  23.681  33.324  1.00 28.40           H  
ATOM    650  HG  LEU C 101      64.618  22.887  33.158  1.00 30.95           H  
ATOM    651 HD11 LEU C 101      63.914  23.866  35.341  1.00 31.98           H  
ATOM    652 HD12 LEU C 101      64.442  25.467  34.797  1.00 31.98           H  
ATOM    653 HD13 LEU C 101      63.092  24.651  33.994  1.00 31.98           H  
ATOM    654 HD21 LEU C 101      65.630  25.688  32.469  1.00 33.20           H  
ATOM    655 HD22 LEU C 101      65.768  24.236  31.465  1.00 33.20           H  
ATOM    656 HD23 LEU C 101      64.179  24.935  31.796  1.00 33.20           H  
ATOM    657  N   PRO C 102      68.727  21.006  34.709  1.00 27.09           N  
ATOM    658  CA  PRO C 102      70.195  20.930  34.693  1.00 28.57           C  
ATOM    659  C   PRO C 102      70.802  21.926  33.663  1.00 30.23           C  
ATOM    660  O   PRO C 102      70.082  22.511  32.860  1.00 29.76           O  
ATOM    661  CB  PRO C 102      70.498  19.486  34.266  1.00 30.34           C  
ATOM    662  CG  PRO C 102      69.200  18.732  34.515  1.00 30.50           C  
ATOM    663  CD  PRO C 102      68.137  19.773  34.225  1.00 28.16           C  
ATOM    664  HA  PRO C 102      70.552  21.156  35.702  1.00 28.57           H  
ATOM    665  HB2 PRO C 102      70.760  19.430  33.202  1.00 30.34           H  
ATOM    666  HB3 PRO C 102      71.329  19.054  34.833  1.00 30.34           H  
ATOM    667  HG2 PRO C 102      69.149  18.426  35.567  1.00 30.50           H  
ATOM    668  HG3 PRO C 102      69.099  17.839  33.893  1.00 30.50           H  
ATOM    669  HD2 PRO C 102      67.194  19.549  34.729  1.00 28.16           H  
ATOM    670  HD3 PRO C 102      67.963  19.875  33.150  1.00 28.16           H  
ATOM    671  N   PRO C 103      72.139  22.088  33.686  1.00 32.20           N  
ATOM    672  CA  PRO C 103      72.823  23.082  32.846  1.00 33.00           C  
ATOM    673  C   PRO C 103      72.643  22.847  31.339  1.00 33.64           C  
ATOM    674  O   PRO C 103      72.657  21.717  30.856  1.00 35.48           O  
ATOM    675  CB  PRO C 103      74.311  22.924  33.181  1.00 35.19           C  
ATOM    676  CG  PRO C 103      74.307  22.309  34.570  1.00 36.24           C  
ATOM    677  CD  PRO C 103      73.098  21.393  34.533  1.00 34.35           C  
ATOM    678  HA  PRO C 103      72.460  24.072  33.132  1.00 33.00           H  
ATOM    679  HB2 PRO C 103      74.813  22.244  32.482  1.00 35.19           H  
ATOM    680  HB3 PRO C 103      74.842  23.879  33.140  1.00 35.19           H  
ATOM    681  HG2 PRO C 103      74.159  23.091  35.319  1.00 36.24           H  
ATOM    682  HG3 PRO C 103      75.234  21.779  34.806  1.00 36.24           H  
ATOM    683  HD2 PRO C 103      72.708  21.189  35.531  1.00 34.35           H  
ATOM    684  HD3 PRO C 103      73.342  20.443  34.044  1.00 34.35           H  
ATOM    685  N   GLY C 104      72.464  23.943  30.612  1.00 33.84           N  
ATOM    686  CA  GLY C 104      72.374  23.941  29.161  1.00 36.23           C  
ATOM    687  C   GLY C 104      70.973  23.646  28.614  1.00 38.31           C  
ATOM    688  O   GLY C 104      70.689  23.883  27.452  1.00 42.00           O  
ATOM    689  H   GLY C 104      72.371  24.835  31.077  1.00 33.84           H  
ATOM    690  HA2 GLY C 104      72.691  24.926  28.807  1.00 36.23           H  
ATOM    691  HA3 GLY C 104      73.057  23.184  28.762  1.00 36.23           H  
ATOM    692  N   THR C 105      70.144  23.003  29.441  1.00 36.10           N  
ATOM    693  CA  THR C 105      68.887  22.453  28.971  1.00 36.59           C  
ATOM    694  C   THR C 105      67.822  23.569  28.878  1.00 33.34           C  
ATOM    695  O   THR C 105      67.907  24.610  29.532  1.00 32.45           O  
ATOM    696  CB  THR C 105      68.371  21.258  29.810  1.00 39.09           C  
ATOM    697  OG1 THR C 105      67.875  21.634  31.105  1.00 37.60           O  
ATOM    698  CG2 THR C 105      69.409  20.157  29.992  1.00 40.32           C  
ATOM    699  H   THR C 105      70.402  22.904  30.413  1.00 36.10           H  
ATOM    700  HA  THR C 105      69.062  22.085  27.950  1.00 36.59           H  
ATOM    701  HB  THR C 105      67.516  20.822  29.281  1.00 39.09           H  
ATOM    702 HG21 THR C 105      69.812  19.825  29.030  1.00 40.32           H  
ATOM    703 HG22 THR C 105      70.235  20.486  30.629  1.00 40.32           H  
ATOM    704 HG23 THR C 105      68.959  19.295  30.497  1.00 40.32           H  
ATOM    705  HG1 THR C 105      68.640  22.007  31.604  1.00 37.60           H  
ATOM    706  N   GLY C 106      66.799  23.287  28.077  1.00 32.38           N  
ATOM    707  CA  GLY C 106      65.678  24.180  27.888  1.00 33.35           C  
ATOM    708  C   GLY C 106      64.350  23.435  28.000  1.00 32.73           C  
ATOM    709  O   GLY C 106      64.289  22.233  28.248  1.00 32.93           O  
ATOM    710  H   GLY C 106      66.803  22.407  27.582  1.00 32.38           H  
ATOM    711  HA2 GLY C 106      65.699  24.955  28.657  1.00 33.35           H  
ATOM    712  HA3 GLY C 106      65.766  24.626  26.893  1.00 33.35           H  
ATOM    713  N   ARG C 107      63.270  24.193  27.858  1.00 31.03           N  
ATOM    714  CA  ARG C 107      61.896  23.695  27.887  1.00 31.76           C  
ATOM    715  C   ARG C 107      61.063  24.653  27.001  1.00 30.05           C  
ATOM    716  O   ARG C 107      61.041  25.864  27.240  1.00 29.58           O  
ATOM    717  CB  ARG C 107      61.287  23.711  29.300  1.00 32.33           C  
ATOM    718  CG  ARG C 107      62.063  22.974  30.390  1.00 34.03           C  
ATOM    719  CD  ARG C 107      62.011  21.456  30.272  1.00 37.62           C  
ATOM    720  NE  ARG C 107      62.704  20.825  31.406  1.00 42.11           N  
ATOM    721  CZ  ARG C 107      64.025  20.672  31.539  1.00 50.52           C  
ATOM    722  NH1 ARG C 107      64.851  21.035  30.564  1.00 48.08           N  
ATOM    723  NH2 ARG C 107      64.531  20.147  32.654  1.00 53.15           N1+
ATOM    724  H   ARG C 107      63.384  25.187  27.722  1.00 31.03           H  
ATOM    725  HA  ARG C 107      61.877  22.679  27.477  1.00 31.76           H  
ATOM    726  HB2 ARG C 107      61.163  24.749  29.629  1.00 32.33           H  
ATOM    727  HB3 ARG C 107      60.272  23.301  29.255  1.00 32.33           H  
ATOM    728  HG2 ARG C 107      61.629  23.255  31.357  1.00 34.03           H  
ATOM    729  HG3 ARG C 107      63.099  23.321  30.434  1.00 34.03           H  
ATOM    730  HD2 ARG C 107      62.415  21.067  29.335  1.00 37.62           H  
ATOM    731  HD3 ARG C 107      60.970  21.120  30.305  1.00 37.62           H  
ATOM    732  HE  ARG C 107      62.119  20.530  32.174  1.00 42.11           H  
ATOM    733 HH11 ARG C 107      65.848  20.912  30.675  1.00 48.08           H  
ATOM    734 HH12 ARG C 107      64.483  21.435  29.713  1.00 48.08           H  
ATOM    735 HH21 ARG C 107      63.915  19.863  33.402  1.00 53.15           H  
ATOM    736 HH22 ARG C 107      65.530  20.034  32.751  1.00 53.15           H  
ATOM    737  N   ARG C 108      60.435  24.108  25.964  1.00 30.14           N  
ATOM    738  CA  ARG C 108      59.518  24.846  25.080  1.00 30.91           C  
ATOM    739  C   ARG C 108      58.101  24.550  25.600  1.00 29.44           C  
ATOM    740  O   ARG C 108      57.558  23.479  25.349  1.00 30.17           O  
ATOM    741  CB  ARG C 108      59.691  24.364  23.626  1.00 33.43           C  
ATOM    742  CG  ARG C 108      58.537  24.758  22.688  1.00 36.49           C  
ATOM    743  CD  ARG C 108      57.770  23.532  22.186  1.00 40.60           C  
ATOM    744  NE  ARG C 108      56.419  23.879  21.712  1.00 43.15           N  
ATOM    745  CZ  ARG C 108      55.313  23.900  22.450  1.00 47.14           C  
ATOM    746  NH1 ARG C 108      55.356  23.684  23.765  1.00 46.45           N  
ATOM    747  NH2 ARG C 108      54.146  24.130  21.868  1.00 51.72           N1+
ATOM    748  H   ARG C 108      60.571  23.127  25.764  1.00 30.14           H  
ATOM    749  HA  ARG C 108      59.720  25.919  25.143  1.00 30.91           H  
ATOM    750  HB2 ARG C 108      60.628  24.785  23.240  1.00 33.43           H  
ATOM    751  HB3 ARG C 108      59.836  23.276  23.605  1.00 33.43           H  
ATOM    752  HG2 ARG C 108      58.947  25.283  21.816  1.00 36.49           H  
ATOM    753  HG3 ARG C 108      57.858  25.473  23.166  1.00 36.49           H  
ATOM    754  HD2 ARG C 108      57.688  22.732  22.926  1.00 40.60           H  
ATOM    755  HD3 ARG C 108      58.304  23.092  21.335  1.00 40.60           H  
ATOM    756  HE  ARG C 108      56.321  24.018  20.716  1.00 43.15           H  
ATOM    757 HH11 ARG C 108      54.504  23.697  24.307  1.00 46.45           H  
ATOM    758 HH12 ARG C 108      56.241  23.508  24.219  1.00 46.45           H  
ATOM    759 HH21 ARG C 108      54.102  24.287  20.871  1.00 51.72           H  
ATOM    760 HH22 ARG C 108      53.301  24.148  22.420  1.00 51.72           H  
ATOM    761  N   ILE C 109      57.550  25.475  26.384  1.00 27.53           N  
ATOM    762  CA  ILE C 109      56.348  25.235  27.174  1.00 26.35           C  
ATOM    763  C   ILE C 109      55.287  26.357  27.022  1.00 26.24           C  
ATOM    764  O   ILE C 109      55.503  27.397  26.402  1.00 24.56           O  
ATOM    765  CB  ILE C 109      56.687  24.885  28.651  1.00 26.72           C  
ATOM    766  CG1 ILE C 109      57.557  25.933  29.377  1.00 27.58           C  
ATOM    767  CG2 ILE C 109      57.363  23.507  28.717  1.00 27.08           C  
ATOM    768  CD1 ILE C 109      56.792  27.196  29.740  1.00 27.45           C  
ATOM    769  H   ILE C 109      57.974  26.390  26.445  1.00 27.53           H  
ATOM    770  HA  ILE C 109      55.849  24.354  26.746  1.00 26.35           H  
ATOM    771  HB  ILE C 109      55.753  24.787  29.217  1.00 26.72           H  
ATOM    772 HG12 ILE C 109      57.938  25.501  30.310  1.00 27.58           H  
ATOM    773 HG13 ILE C 109      58.440  26.194  28.784  1.00 27.58           H  
ATOM    774 HG21 ILE C 109      56.716  22.737  28.286  1.00 27.08           H  
ATOM    775 HG22 ILE C 109      58.311  23.496  28.175  1.00 27.08           H  
ATOM    776 HG23 ILE C 109      57.573  23.218  29.750  1.00 27.08           H  
ATOM    777 HD11 ILE C 109      56.502  27.763  28.855  1.00 27.45           H  
ATOM    778 HD12 ILE C 109      55.890  26.962  30.315  1.00 27.45           H  
ATOM    779 HD13 ILE C 109      57.415  27.852  30.351  1.00 27.45           H  
ATOM    780  N   HIS C 110      54.113  26.060  27.580  1.00 27.36           N  
ATOM    781  CA  HIS C 110      52.955  26.948  27.588  1.00 28.58           C  
ATOM    782  C   HIS C 110      52.804  27.429  29.042  1.00 24.70           C  
ATOM    783  O   HIS C 110      52.761  26.654  29.985  1.00 24.36           O  
ATOM    784  CB  HIS C 110      51.671  26.224  27.143  1.00 33.28           C  
ATOM    785  CG  HIS C 110      51.789  25.670  25.755  1.00 41.53           C  
ATOM    786  ND1 HIS C 110      51.411  26.390  24.643  1.00 48.39           N  
ATOM    787  CD2 HIS C 110      52.304  24.509  25.292  1.00 47.77           C  
ATOM    788  CE1 HIS C 110      51.670  25.688  23.555  1.00 50.33           C  
ATOM    789  NE2 HIS C 110      52.215  24.543  23.921  1.00 50.98           N  
ATOM    790  H   HIS C 110      54.013  25.171  28.049  1.00 27.36           H  
ATOM    791  HA  HIS C 110      53.150  27.797  26.923  1.00 28.58           H  
ATOM    792  HB2 HIS C 110      50.820  26.914  27.200  1.00 33.28           H  
ATOM    793  HB3 HIS C 110      51.444  25.399  27.832  1.00 33.28           H  
ATOM    794  HD1 HIS C 110      50.971  27.376  24.658  1.00 48.39           H  
ATOM    795  HD2 HIS C 110      52.710  23.705  25.888  1.00 47.77           H  
ATOM    796  HE1 HIS C 110      51.471  25.998  22.540  1.00 50.33           H  
ATOM    797  N   SER C 111      52.731  28.747  29.186  1.00 22.93           N  
ATOM    798  CA  SER C 111      52.419  29.457  30.427  1.00 22.33           C  
ATOM    799  C   SER C 111      51.410  30.551  30.018  1.00 22.68           C  
ATOM    800  O   SER C 111      50.805  30.468  28.948  1.00 23.08           O  
ATOM    801  CB  SER C 111      53.677  30.010  31.105  1.00 21.86           C  
ATOM    802  OG  SER C 111      53.428  30.514  32.424  1.00 21.46           O  
ATOM    803  H   SER C 111      52.851  29.330  28.370  1.00 22.93           H  
ATOM    804  HA  SER C 111      51.894  28.778  31.108  1.00 22.33           H  
ATOM    805  HB2 SER C 111      54.113  30.825  30.517  1.00 21.86           H  
ATOM    806  HB3 SER C 111      54.438  29.227  31.197  1.00 21.86           H  
ATOM    807  HG  SER C 111      52.903  29.838  32.919  1.00 21.46           H  
ATOM    808  N   TYR C 112      51.155  31.502  30.919  1.00 22.93           N  
ATOM    809  CA  TYR C 112      50.064  32.456  30.740  1.00 24.29           C  
ATOM    810  C   TYR C 112      50.546  33.862  31.139  1.00 25.18           C  
ATOM    811  O   TYR C 112      51.492  34.042  31.913  1.00 24.65           O  
ATOM    812  CB  TYR C 112      48.801  32.054  31.524  1.00 24.74           C  
ATOM    813  CG  TYR C 112      48.296  30.663  31.200  1.00 25.92           C  
ATOM    814  CD1 TYR C 112      48.864  29.552  31.818  1.00 26.51           C  
ATOM    815  CD2 TYR C 112      47.354  30.446  30.200  1.00 26.92           C  
ATOM    816  CE1 TYR C 112      48.502  28.265  31.456  1.00 27.90           C  
ATOM    817  CE2 TYR C 112      46.992  29.159  29.821  1.00 28.26           C  
ATOM    818  CZ  TYR C 112      47.576  28.075  30.452  1.00 29.05           C  
ATOM    819  OH  TYR C 112      47.206  26.819  30.069  1.00 31.88           O  
ATOM    820  H   TYR C 112      51.718  31.544  31.756  1.00 22.93           H  
ATOM    821  HA  TYR C 112      49.826  32.486  29.673  1.00 24.29           H  
ATOM    822  HB2 TYR C 112      49.018  32.100  32.590  1.00 24.74           H  
ATOM    823  HB3 TYR C 112      47.997  32.783  31.366  1.00 24.74           H  
ATOM    824  HD1 TYR C 112      49.600  29.696  32.595  1.00 26.51           H  
ATOM    825  HD2 TYR C 112      46.896  31.292  29.710  1.00 26.92           H  
ATOM    826  HE1 TYR C 112      48.942  27.416  31.957  1.00 27.90           H  
ATOM    827  HE2 TYR C 112      46.262  29.006  29.040  1.00 28.26           H  
ATOM    828  HH  TYR C 112      47.636  26.181  30.669  1.00 31.88           H  
ATOM    829  N   ARG C 113      49.898  34.864  30.540  1.00 26.63           N  
ATOM    830  CA  ARG C 113      50.294  36.253  30.710  1.00 27.57           C  
ATOM    831  C   ARG C 113      49.918  36.717  32.130  1.00 27.49           C  
ATOM    832  O   ARG C 113      48.790  36.598  32.577  1.00 27.25           O  
ATOM    833  CB  ARG C 113      49.605  37.180  29.707  1.00 30.07           C  
ATOM    834  CG  ARG C 113      49.928  36.834  28.251  1.00 31.42           C  
ATOM    835  CD  ARG C 113      49.134  37.716  27.293  1.00 33.57           C  
ATOM    836  NE  ARG C 113      49.645  39.098  27.304  1.00 36.22           N  
ATOM    837  CZ  ARG C 113      48.951  40.231  27.160  1.00 39.55           C  
ATOM    838  NH1 ARG C 113      47.630  40.225  27.030  1.00 41.74           N  
ATOM    839  NH2 ARG C 113      49.585  41.396  27.166  1.00 41.96           N1+
ATOM    840  H   ARG C 113      49.142  34.651  29.905  1.00 26.63           H  
ATOM    841  HA  ARG C 113      51.380  36.304  30.577  1.00 27.57           H  
ATOM    842  HB2 ARG C 113      48.519  37.142  29.861  1.00 30.07           H  
ATOM    843  HB3 ARG C 113      49.905  38.217  29.910  1.00 30.07           H  
ATOM    844  HG2 ARG C 113      49.671  35.791  28.045  1.00 31.42           H  
ATOM    845  HG3 ARG C 113      51.002  36.948  28.074  1.00 31.42           H  
ATOM    846  HD2 ARG C 113      48.090  37.691  27.581  1.00 33.57           H  
ATOM    847  HD3 ARG C 113      49.239  37.336  26.274  1.00 33.57           H  
ATOM    848  HE  ARG C 113      50.646  39.180  27.415  1.00 36.22           H  
ATOM    849 HH11 ARG C 113      47.127  39.349  27.023  1.00 41.74           H  
ATOM    850 HH12 ARG C 113      47.128  41.096  26.938  1.00 41.74           H  
ATOM    851 HH21 ARG C 113      50.588  41.424  27.280  1.00 41.96           H  
ATOM    852 HH22 ARG C 113      49.065  42.255  27.058  1.00 41.96           H  
ATOM    853  N   GLY C 114      50.918  37.222  32.842  1.00 27.71           N  
ATOM    854  CA  GLY C 114      50.734  37.690  34.204  1.00 29.06           C  
ATOM    855  C   GLY C 114      50.914  36.587  35.251  1.00 28.78           C  
ATOM    856  O   GLY C 114      50.609  36.777  36.435  1.00 30.02           O  
ATOM    857  H   GLY C 114      51.843  37.261  32.439  1.00 27.71           H  
ATOM    858  HA2 GLY C 114      51.476  38.470  34.391  1.00 29.06           H  
ATOM    859  HA3 GLY C 114      49.733  38.118  34.315  1.00 29.06           H  
ATOM    860  N   HIS C 115      51.515  35.465  34.842  1.00 26.63           N  
ATOM    861  CA  HIS C 115      51.950  34.423  35.774  1.00 25.75           C  
ATOM    862  C   HIS C 115      53.370  34.786  36.202  1.00 26.90           C  
ATOM    863  O   HIS C 115      54.221  35.114  35.374  1.00 27.96           O  
ATOM    864  CB  HIS C 115      51.945  33.022  35.168  1.00 24.16           C  
ATOM    865  CG  HIS C 115      50.598  32.395  35.175  1.00 25.25           C  
ATOM    866  ND1 HIS C 115      50.438  31.032  35.271  1.00 24.91           N  
ATOM    867  CD2 HIS C 115      49.345  32.918  35.126  1.00 25.56           C  
ATOM    868  CE1 HIS C 115      49.145  30.742  35.274  1.00 25.70           C  
ATOM    869  NE2 HIS C 115      48.465  31.869  35.174  1.00 25.55           N  
ATOM    870  H   HIS C 115      51.714  35.332  33.861  1.00 26.63           H  
ATOM    871  HA  HIS C 115      51.298  34.469  36.647  1.00 25.75           H  
ATOM    872  HB2 HIS C 115      52.623  32.373  35.737  1.00 24.16           H  
ATOM    873  HB3 HIS C 115      52.333  33.037  34.143  1.00 24.16           H  
ATOM    874  HD2 HIS C 115      49.091  33.965  35.061  1.00 25.56           H  
ATOM    875  HE2 HIS C 115      47.458  31.946  35.139  1.00 25.55           H  
ATOM    876  HE1 HIS C 115      48.720  29.752  35.346  1.00 25.70           H  
ATOM    877  N   LEU C 116      53.624  34.770  37.504  1.00 27.36           N  
ATOM    878  CA  LEU C 116      54.890  35.235  38.056  1.00 28.28           C  
ATOM    879  C   LEU C 116      55.776  34.021  38.401  1.00 25.86           C  
ATOM    880  O   LEU C 116      55.430  33.195  39.243  1.00 25.61           O  
ATOM    881  CB  LEU C 116      54.687  36.092  39.316  1.00 31.59           C  
ATOM    882  CG  LEU C 116      54.653  37.606  39.029  1.00 36.38           C  
ATOM    883  CD1 LEU C 116      53.454  38.025  38.179  1.00 38.19           C  
ATOM    884  CD2 LEU C 116      54.664  38.385  40.344  1.00 38.95           C  
ATOM    885  H   LEU C 116      52.926  34.410  38.138  1.00 27.36           H  
ATOM    886  HA  LEU C 116      55.406  35.838  37.300  1.00 28.28           H  
ATOM    887  HB2 LEU C 116      53.775  35.791  39.848  1.00 31.59           H  
ATOM    888  HB3 LEU C 116      55.521  35.910  40.007  1.00 31.59           H  
ATOM    889  HG  LEU C 116      55.568  37.877  38.489  1.00 36.38           H  
ATOM    890 HD11 LEU C 116      53.500  37.582  37.180  1.00 38.19           H  
ATOM    891 HD12 LEU C 116      52.511  37.723  38.643  1.00 38.19           H  
ATOM    892 HD13 LEU C 116      53.432  39.112  38.048  1.00 38.19           H  
ATOM    893 HD21 LEU C 116      53.798  38.141  40.963  1.00 38.95           H  
ATOM    894 HD22 LEU C 116      55.566  38.150  40.919  1.00 38.95           H  
ATOM    895 HD23 LEU C 116      54.658  39.464  40.158  1.00 38.95           H  
ATOM    896  N   TRP C 117      56.949  34.000  37.760  1.00 25.45           N  
ATOM    897  CA  TRP C 117      57.942  32.942  37.879  1.00 23.80           C  
ATOM    898  C   TRP C 117      59.204  33.556  38.511  1.00 24.68           C  
ATOM    899  O   TRP C 117      59.572  34.697  38.220  1.00 25.94           O  
ATOM    900  CB  TRP C 117      58.374  32.405  36.513  1.00 22.42           C  
ATOM    901  CG  TRP C 117      57.336  31.612  35.793  1.00 21.37           C  
ATOM    902  CD1 TRP C 117      56.417  32.066  34.908  1.00 21.47           C  
ATOM    903  CD2 TRP C 117      57.183  30.181  35.838  1.00 20.04           C  
ATOM    904  NE1 TRP C 117      55.687  31.019  34.402  1.00 21.69           N  
ATOM    905  CE2 TRP C 117      56.130  29.849  34.970  1.00 20.59           C  
ATOM    906  CE3 TRP C 117      57.826  29.153  36.539  1.00 19.45           C  
ATOM    907  CZ2 TRP C 117      55.706  28.542  34.778  1.00 19.36           C  
ATOM    908  CZ3 TRP C 117      57.401  27.848  36.355  1.00 19.17           C  
ATOM    909  CH2 TRP C 117      56.349  27.553  35.473  1.00 19.07           C  
ATOM    910  H   TRP C 117      57.188  34.805  37.199  1.00 25.45           H  
ATOM    911  HA  TRP C 117      57.547  32.144  38.510  1.00 23.80           H  
ATOM    912  HB2 TRP C 117      58.679  33.239  35.869  1.00 22.42           H  
ATOM    913  HB3 TRP C 117      59.271  31.783  36.628  1.00 22.42           H  
ATOM    914  HD1 TRP C 117      56.279  33.103  34.638  1.00 21.47           H  
ATOM    915  HE1 TRP C 117      54.944  31.096  33.723  1.00 21.69           H  
ATOM    916  HE3 TRP C 117      58.641  29.375  37.212  1.00 19.45           H  
ATOM    917  HZ2 TRP C 117      54.896  28.312  34.102  1.00 19.36           H  
ATOM    918  HZ3 TRP C 117      57.884  27.048  36.896  1.00 19.17           H  
ATOM    919  HH2 TRP C 117      56.041  26.527  35.341  1.00 19.07           H  
ATOM    920  N   LEU C 118      59.909  32.756  39.302  1.00 24.05           N  
ATOM    921  CA  LEU C 118      61.282  33.042  39.720  1.00 26.08           C  
ATOM    922  C   LEU C 118      62.084  31.731  39.740  1.00 24.71           C  
ATOM    923  O   LEU C 118      61.501  30.628  39.791  1.00 22.98           O  
ATOM    924  CB  LEU C 118      61.371  33.858  41.016  1.00 30.04           C  
ATOM    925  CG  LEU C 118      60.893  33.173  42.312  1.00 34.30           C  
ATOM    926  CD1 LEU C 118      61.953  32.252  42.926  1.00 36.23           C  
ATOM    927  CD2 LEU C 118      60.546  34.247  43.349  1.00 35.92           C  
ATOM    928  H   LEU C 118      59.487  31.900  39.632  1.00 24.05           H  
ATOM    929  HA  LEU C 118      61.725  33.647  38.918  1.00 26.08           H  
ATOM    930  HB2 LEU C 118      62.406  34.196  41.159  1.00 30.04           H  
ATOM    931  HB3 LEU C 118      60.774  34.765  40.860  1.00 30.04           H  
ATOM    932  HG  LEU C 118      59.985  32.594  42.112  1.00 34.30           H  
ATOM    933 HD11 LEU C 118      62.174  31.393  42.291  1.00 36.23           H  
ATOM    934 HD12 LEU C 118      62.889  32.791  43.105  1.00 36.23           H  
ATOM    935 HD13 LEU C 118      61.608  31.854  43.887  1.00 36.23           H  
ATOM    936 HD21 LEU C 118      61.414  34.873  43.583  1.00 35.92           H  
ATOM    937 HD22 LEU C 118      59.749  34.900  42.981  1.00 35.92           H  
ATOM    938 HD23 LEU C 118      60.200  33.786  44.280  1.00 35.92           H  
ATOM    939  N   PHE C 119      63.412  31.856  39.689  1.00 22.95           N  
ATOM    940  CA  PHE C 119      64.303  30.711  39.501  1.00 23.20           C  
ATOM    941  C   PHE C 119      65.452  30.829  40.511  1.00 24.49           C  
ATOM    942  O   PHE C 119      66.065  31.889  40.652  1.00 25.30           O  
ATOM    943  CB  PHE C 119      64.905  30.680  38.084  1.00 22.30           C  
ATOM    944  CG  PHE C 119      63.897  30.450  36.979  1.00 21.82           C  
ATOM    945  CD1 PHE C 119      63.093  31.483  36.533  1.00 22.06           C  
ATOM    946  CD2 PHE C 119      63.756  29.207  36.379  1.00 22.85           C  
ATOM    947  CE1 PHE C 119      62.172  31.287  35.512  1.00 22.32           C  
ATOM    948  CE2 PHE C 119      62.840  29.003  35.347  1.00 22.54           C  
ATOM    949  CZ  PHE C 119      62.050  30.046  34.912  1.00 21.91           C  
ATOM    950  H   PHE C 119      63.826  32.772  39.782  1.00 22.95           H  
ATOM    951  HA  PHE C 119      63.745  29.788  39.684  1.00 23.20           H  
ATOM    952  HB2 PHE C 119      65.434  31.621  37.876  1.00 22.30           H  
ATOM    953  HB3 PHE C 119      65.678  29.904  38.032  1.00 22.30           H  
ATOM    954  HD1 PHE C 119      63.184  32.460  36.985  1.00 22.06           H  
ATOM    955  HD2 PHE C 119      64.367  28.383  36.716  1.00 22.85           H  
ATOM    956  HE1 PHE C 119      61.549  32.106  35.185  1.00 22.32           H  
ATOM    957  HE2 PHE C 119      62.748  28.028  34.890  1.00 22.54           H  
ATOM    958  HZ  PHE C 119      61.343  29.895  34.110  1.00 21.91           H  
ATOM    959  N   ARG C 120      65.777  29.707  41.153  1.00 24.88           N  
ATOM    960  CA  ARG C 120      66.854  29.587  42.138  1.00 25.49           C  
ATOM    961  C   ARG C 120      67.429  28.147  41.985  1.00 25.50           C  
ATOM    962  O   ARG C 120      66.889  27.344  41.230  1.00 24.08           O  
ATOM    963  CB  ARG C 120      66.352  29.849  43.570  1.00 27.71           C  
ATOM    964  CG  ARG C 120      65.960  31.305  43.893  1.00 31.72           C  
ATOM    965  CD  ARG C 120      67.127  32.281  43.794  1.00 33.77           C  
ATOM    966  NE  ARG C 120      66.797  33.644  44.234  1.00 36.07           N  
ATOM    967  CZ  ARG C 120      66.976  34.134  45.447  1.00 38.83           C  
ATOM    968  NH1 ARG C 120      67.333  33.340  46.464  1.00 41.66           N  
ATOM    969  NH2 ARG C 120      66.782  35.425  45.650  1.00 38.42           N1+
ATOM    970  H   ARG C 120      65.281  28.859  40.918  1.00 24.88           H  
ATOM    971  HA  ARG C 120      67.655  30.284  41.868  1.00 25.49           H  
ATOM    972  HB2 ARG C 120      65.481  29.210  43.765  1.00 27.71           H  
ATOM    973  HB3 ARG C 120      67.118  29.537  44.290  1.00 27.71           H  
ATOM    974  HG2 ARG C 120      65.564  31.335  44.915  1.00 31.72           H  
ATOM    975  HG3 ARG C 120      65.142  31.636  43.246  1.00 31.72           H  
ATOM    976  HD2 ARG C 120      67.481  32.365  42.763  1.00 33.77           H  
ATOM    977  HD3 ARG C 120      67.971  31.931  44.385  1.00 33.77           H  
ATOM    978  HE  ARG C 120      66.525  34.284  43.501  1.00 36.07           H  
ATOM    979 HH11 ARG C 120      67.455  33.728  47.388  1.00 41.66           H  
ATOM    980 HH12 ARG C 120      67.481  32.354  46.306  1.00 41.66           H  
ATOM    981 HH21 ARG C 120      66.501  36.020  44.883  1.00 38.42           H  
ATOM    982 HH22 ARG C 120      66.914  35.817  46.571  1.00 38.42           H  
ATOM    983  N   ASP C 121      68.561  27.897  42.645  1.00 25.42           N  
ATOM    984  CA  ASP C 121      69.138  26.541  42.694  1.00 27.23           C  
ATOM    985  C   ASP C 121      68.237  25.637  43.577  1.00 26.71           C  
ATOM    986  O   ASP C 121      67.694  26.068  44.593  1.00 27.09           O  
ATOM    987  CB  ASP C 121      70.550  26.617  43.229  1.00 27.77           C  
ATOM    988  CG  ASP C 121      71.217  25.279  43.272  1.00 29.42           C  
ATOM    989  OD1 ASP C 121      70.935  24.499  44.205  1.00 29.90           O  
ATOM    990  OD2 ASP C 121      72.130  25.029  42.460  1.00 32.71           O1-
ATOM    991  H   ASP C 121      69.064  28.671  43.055  1.00 25.42           H  
ATOM    992  HA  ASP C 121      69.143  26.149  41.672  1.00 27.23           H  
ATOM    993  HB2 ASP C 121      70.537  27.002  44.250  1.00 27.77           H  
ATOM    994  HB3 ASP C 121      71.150  27.310  42.627  1.00 27.77           H  
ATOM    995  N   ALA C 122      68.138  24.369  43.192  1.00 26.01           N  
ATOM    996  CA  ALA C 122      67.278  23.401  43.864  1.00 27.35           C  
ATOM    997  C   ALA C 122      67.821  22.902  45.217  1.00 27.93           C  
ATOM    998  O   ALA C 122      67.094  22.355  46.024  1.00 28.35           O  
ATOM    999  CB  ALA C 122      67.061  22.188  42.964  1.00 28.47           C  
ATOM   1000  H   ALA C 122      68.693  24.052  42.410  1.00 26.01           H  
ATOM   1001  HA  ALA C 122      66.324  23.895  44.076  1.00 27.35           H  
ATOM   1002  HB1 ALA C 122      66.695  22.488  41.978  1.00 28.47           H  
ATOM   1003  HB2 ALA C 122      67.995  21.635  42.813  1.00 28.47           H  
ATOM   1004  HB3 ALA C 122      66.335  21.496  43.404  1.00 28.47           H  
ATOM   1005  N   GLY C 123      69.137  22.963  45.380  1.00 29.72           N  
ATOM   1006  CA  GLY C 123      69.837  22.428  46.525  1.00 30.47           C  
ATOM   1007  C   GLY C 123      70.139  23.532  47.532  1.00 31.15           C  
ATOM   1008  O   GLY C 123      69.830  23.425  48.715  1.00 33.26           O  
ATOM   1009  H   GLY C 123      69.697  23.437  44.686  1.00 29.72           H  
ATOM   1010  HA2 GLY C 123      69.246  21.646  47.010  1.00 30.47           H  
ATOM   1011  HA3 GLY C 123      70.781  22.000  46.174  1.00 30.47           H  
ATOM   1012  N   THR C 124      70.828  24.573  47.076  1.00 30.54           N  
ATOM   1013  CA  THR C 124      71.319  25.619  47.976  1.00 30.39           C  
ATOM   1014  C   THR C 124      70.363  26.829  48.092  1.00 29.51           C  
ATOM   1015  O   THR C 124      70.542  27.673  48.969  1.00 28.34           O  
ATOM   1016  CB  THR C 124      72.734  26.121  47.618  1.00 30.76           C  
ATOM   1017  OG1 THR C 124      72.782  26.666  46.295  1.00 28.92           O  
ATOM   1018  CG2 THR C 124      73.781  25.018  47.705  1.00 31.42           C  
ATOM   1019  H   THR C 124      71.003  24.657  46.085  1.00 30.54           H  
ATOM   1020  HA  THR C 124      71.366  25.199  48.990  1.00 30.39           H  
ATOM   1021  HB  THR C 124      73.012  26.925  48.312  1.00 30.76           H  
ATOM   1022 HG21 THR C 124      73.800  24.563  48.699  1.00 31.42           H  
ATOM   1023 HG22 THR C 124      73.598  24.236  46.960  1.00 31.42           H  
ATOM   1024 HG23 THR C 124      74.776  25.424  47.489  1.00 31.42           H  
ATOM   1025  HG1 THR C 124      73.446  27.406  46.353  1.00 28.92           H  
ATOM   1026  N   HIS C 125      69.428  26.933  47.153  1.00 29.30           N  
ATOM   1027  CA  HIS C 125      68.519  28.084  46.978  1.00 31.04           C  
ATOM   1028  C   HIS C 125      69.276  29.347  46.482  1.00 28.44           C  
ATOM   1029  O   HIS C 125      68.813  30.478  46.532  1.00 27.58           O  
ATOM   1030  CB  HIS C 125      67.640  28.403  48.187  1.00 35.36           C  
ATOM   1031  CG  HIS C 125      66.560  27.429  48.497  1.00 41.52           C  
ATOM   1032  CD2 HIS C 125      66.466  26.064  48.332  1.00 50.41           C  
ATOM   1033  ND1 HIS C 125      65.406  27.815  49.094  1.00 44.14           N  
ATOM   1034  NE2 HIS C 125      65.315  25.640  48.828  1.00 53.37           N  
ATOM   1035  CE1 HIS C 125      64.651  26.684  49.291  1.00 47.49           C  
ATOM   1036  H   HIS C 125      69.296  26.151  46.528  1.00 29.30           H  
ATOM   1037  HA  HIS C 125      67.864  27.820  46.143  1.00 31.04           H  
ATOM   1038  HB2 HIS C 125      67.158  29.376  48.028  1.00 35.36           H  
ATOM   1039  HB3 HIS C 125      68.248  28.495  49.086  1.00 35.36           H  
ATOM   1040  HD2 HIS C 125      67.215  25.437  47.871  1.00 50.41           H  
ATOM   1041  HE2 HIS C 125      64.976  24.615  48.850  1.00 53.37           H  
ATOM   1042  HE1 HIS C 125      63.737  26.656  49.721  1.00 47.49           H  
ATOM   1043  N   ASP C 126      70.455  29.088  45.909  1.00 26.71           N  
ATOM   1044  CA  ASP C 126      71.362  30.098  45.371  1.00 26.78           C  
ATOM   1045  C   ASP C 126      70.720  31.056  44.361  1.00 27.91           C  
ATOM   1046  O   ASP C 126      69.804  30.721  43.599  1.00 26.58           O  
ATOM   1047  CB  ASP C 126      72.511  29.443  44.616  1.00 25.58           C  
ATOM   1048  CG  ASP C 126      73.732  29.676  45.431  1.00 25.95           C  
ATOM   1049  OD1 ASP C 126      74.186  30.846  45.511  1.00 26.91           O  
ATOM   1050  OD2 ASP C 126      74.323  28.680  45.913  1.00 24.26           O1-
ATOM   1051  H   ASP C 126      70.830  28.151  45.948  1.00 26.71           H  
ATOM   1052  HA  ASP C 126      71.685  30.686  46.241  1.00 26.78           H  
ATOM   1053  HB2 ASP C 126      72.693  29.884  43.628  1.00 25.58           H  
ATOM   1054  HB3 ASP C 126      72.358  28.377  44.449  1.00 25.58           H  
ATOM   1055  N   GLY C 127      71.286  32.260  44.327  1.00 29.03           N  
ATOM   1056  CA  GLY C 127      70.825  33.339  43.487  1.00 28.19           C  
ATOM   1057  C   GLY C 127      71.186  33.083  42.026  1.00 26.90           C  
ATOM   1058  O   GLY C 127      72.334  32.792  41.676  1.00 27.09           O  
ATOM   1059  H   GLY C 127      72.072  32.444  44.934  1.00 29.03           H  
ATOM   1060  HA2 GLY C 127      69.748  33.461  43.623  1.00 28.19           H  
ATOM   1061  HA3 GLY C 127      71.323  34.259  43.808  1.00 28.19           H  
ATOM   1062  N   LEU C 128      70.155  33.186  41.179  1.00 24.54           N  
ATOM   1063  CA  LEU C 128      70.203  33.076  39.729  1.00 23.39           C  
ATOM   1064  C   LEU C 128      69.283  34.197  39.226  1.00 23.89           C  
ATOM   1065  O   LEU C 128      68.487  34.755  39.970  1.00 24.96           O  
ATOM   1066  CB  LEU C 128      69.686  31.718  39.249  1.00 24.24           C  
ATOM   1067  CG  LEU C 128      70.550  30.521  39.684  1.00 25.50           C  
ATOM   1068  CD1 LEU C 128      69.855  29.227  39.277  1.00 25.65           C  
ATOM   1069  CD2 LEU C 128      71.944  30.567  39.065  1.00 28.11           C  
ATOM   1070  H   LEU C 128      69.240  33.372  41.564  1.00 24.54           H  
ATOM   1071  HA  LEU C 128      71.218  33.270  39.376  1.00 23.39           H  
ATOM   1072  HB2 LEU C 128      68.664  31.575  39.624  1.00 24.24           H  
ATOM   1073  HB3 LEU C 128      69.603  31.724  38.153  1.00 24.24           H  
ATOM   1074  HG  LEU C 128      70.649  30.512  40.776  1.00 25.50           H  
ATOM   1075 HD11 LEU C 128      68.857  29.168  39.717  1.00 25.65           H  
ATOM   1076 HD12 LEU C 128      69.747  29.171  38.189  1.00 25.65           H  
ATOM   1077 HD13 LEU C 128      70.424  28.356  39.618  1.00 25.65           H  
ATOM   1078 HD21 LEU C 128      71.883  30.657  37.976  1.00 28.11           H  
ATOM   1079 HD22 LEU C 128      72.524  31.414  39.439  1.00 28.11           H  
ATOM   1080 HD23 LEU C 128      72.508  29.659  39.301  1.00 28.11           H  
ATOM   1081  N   LEU C 129      69.417  34.533  37.944  1.00 26.01           N  
ATOM   1082  CA  LEU C 129      68.582  35.529  37.299  1.00 27.05           C  
ATOM   1083  C   LEU C 129      67.966  34.881  36.042  1.00 28.31           C  
ATOM   1084  O   LEU C 129      68.497  33.898  35.484  1.00 26.78           O  
ATOM   1085  CB  LEU C 129      69.380  36.778  36.909  1.00 28.95           C  
ATOM   1086  CG  LEU C 129      70.046  37.536  38.075  1.00 30.72           C  
ATOM   1087  CD1 LEU C 129      70.871  38.708  37.541  1.00 32.63           C  
ATOM   1088  CD2 LEU C 129      69.045  38.072  39.096  1.00 31.69           C  
ATOM   1089  H   LEU C 129      70.122  34.074  37.385  1.00 26.01           H  
ATOM   1090  HA  LEU C 129      67.754  35.800  37.963  1.00 27.05           H  
ATOM   1091  HB2 LEU C 129      70.156  36.491  36.186  1.00 28.95           H  
ATOM   1092  HB3 LEU C 129      68.710  37.460  36.380  1.00 28.95           H  
ATOM   1093  HG  LEU C 129      70.731  36.852  38.587  1.00 30.72           H  
ATOM   1094 HD11 LEU C 129      71.602  38.367  36.804  1.00 32.63           H  
ATOM   1095 HD12 LEU C 129      70.236  39.462  37.067  1.00 32.63           H  
ATOM   1096 HD13 LEU C 129      71.417  39.203  38.351  1.00 32.63           H  
ATOM   1097 HD21 LEU C 129      68.365  38.797  38.641  1.00 31.69           H  
ATOM   1098 HD22 LEU C 129      68.447  37.274  39.536  1.00 31.69           H  
ATOM   1099 HD23 LEU C 129      69.566  38.576  39.918  1.00 31.69           H  
ATOM   1100  N   VAL C 130      66.843  35.454  35.606  1.00 26.73           N  
ATOM   1101  CA  VAL C 130      66.132  35.058  34.402  1.00 27.04           C  
ATOM   1102  C   VAL C 130      65.948  36.329  33.546  1.00 28.49           C  
ATOM   1103  O   VAL C 130      65.172  37.233  33.892  1.00 29.25           O  
ATOM   1104  CB  VAL C 130      64.821  34.321  34.735  1.00 25.89           C  
ATOM   1105  CG1 VAL C 130      63.947  35.039  35.767  1.00 24.45           C  
ATOM   1106  CG2 VAL C 130      64.034  34.011  33.463  1.00 26.19           C  
ATOM   1107  H   VAL C 130      66.416  36.185  36.157  1.00 26.73           H  
ATOM   1108  HA  VAL C 130      66.764  34.361  33.849  1.00 27.04           H  
ATOM   1109  HB  VAL C 130      65.102  33.359  35.185  1.00 25.89           H  
ATOM   1110 HG11 VAL C 130      64.457  35.104  36.733  1.00 24.45           H  
ATOM   1111 HG12 VAL C 130      63.678  36.051  35.456  1.00 24.45           H  
ATOM   1112 HG13 VAL C 130      63.017  34.491  35.940  1.00 24.45           H  
ATOM   1113 HG21 VAL C 130      63.682  34.922  32.968  1.00 26.19           H  
ATOM   1114 HG22 VAL C 130      64.656  33.456  32.753  1.00 26.19           H  
ATOM   1115 HG23 VAL C 130      63.157  33.398  33.688  1.00 26.19           H  
ATOM   1116  N   ASN C 131      66.723  36.396  32.469  1.00 28.37           N  
ATOM   1117  CA  ASN C 131      66.843  37.591  31.626  1.00 30.38           C  
ATOM   1118  C   ASN C 131      67.394  38.801  32.425  1.00 32.49           C  
ATOM   1119  O   ASN C 131      67.122  39.957  32.111  1.00 34.27           O  
ATOM   1120  CB  ASN C 131      65.554  37.961  30.888  1.00 31.87           C  
ATOM   1121  CG  ASN C 131      65.164  36.946  29.835  1.00 32.18           C  
ATOM   1122  OD1 ASN C 131      65.912  36.056  29.437  1.00 29.50           O  
ATOM   1123  ND2 ASN C 131      63.921  37.109  29.360  1.00 32.29           N  
ATOM   1124  H   ASN C 131      67.187  35.555  32.157  1.00 28.37           H  
ATOM   1125  HA  ASN C 131      67.625  37.349  30.895  1.00 30.38           H  
ATOM   1126  HB2 ASN C 131      65.678  38.915  30.361  1.00 31.87           H  
ATOM   1127  HB3 ASN C 131      64.719  38.092  31.585  1.00 31.87           H  
ATOM   1128 HD21 ASN C 131      63.338  37.854  29.715  1.00 32.29           H  
ATOM   1129 HD22 ASN C 131      63.567  36.486  28.647  1.00 32.29           H  
ATOM   1130  N   GLN C 132      68.230  38.488  33.413  1.00 33.37           N  
ATOM   1131  CA  GLN C 132      68.960  39.473  34.217  1.00 38.23           C  
ATOM   1132  C   GLN C 132      68.041  40.256  35.206  1.00 36.69           C  
ATOM   1133  O   GLN C 132      68.357  41.329  35.701  1.00 36.63           O  
ATOM   1134  CB  GLN C 132      69.931  40.345  33.412  1.00 44.90           C  
ATOM   1135  CG  GLN C 132      71.056  39.519  32.773  1.00 51.78           C  
ATOM   1136  CD  GLN C 132      72.044  39.027  33.815  1.00 63.89           C  
ATOM   1137  OE1 GLN C 132      72.765  39.817  34.428  1.00 68.02           O  
ATOM   1138  NE2 GLN C 132      72.063  37.712  34.037  1.00 69.95           N  
ATOM   1139  H   GLN C 132      68.339  37.513  33.654  1.00 33.37           H  
ATOM   1140  HA  GLN C 132      69.571  38.855  34.883  1.00 38.23           H  
ATOM   1141  HB2 GLN C 132      69.397  40.888  32.626  1.00 44.90           H  
ATOM   1142  HB3 GLN C 132      70.370  41.108  34.066  1.00 44.90           H  
ATOM   1143  HG2 GLN C 132      71.618  40.150  32.075  1.00 51.78           H  
ATOM   1144  HG3 GLN C 132      70.655  38.684  32.189  1.00 51.78           H  
ATOM   1145 HE21 GLN C 132      72.686  37.327  34.731  1.00 69.95           H  
ATOM   1146 HE22 GLN C 132      71.453  37.103  33.511  1.00 69.95           H  
ATOM   1147  N   THR C 133      67.022  39.540  35.670  1.00 34.69           N  
ATOM   1148  CA  THR C 133      66.157  39.920  36.792  1.00 34.98           C  
ATOM   1149  C   THR C 133      65.741  38.602  37.482  1.00 33.42           C  
ATOM   1150  O   THR C 133      65.921  37.521  36.909  1.00 30.40           O  
ATOM   1151  CB  THR C 133      64.932  40.749  36.362  1.00 38.01           C  
ATOM   1152  OG1 THR C 133      64.128  41.069  37.512  1.00 42.09           O  
ATOM   1153  CG2 THR C 133      64.058  40.058  35.320  1.00 35.55           C  
ATOM   1154  H   THR C 133      66.816  38.636  35.271  1.00 34.69           H  
ATOM   1155  HA  THR C 133      66.748  40.492  37.518  1.00 34.98           H  
ATOM   1156  HB  THR C 133      65.282  41.700  35.945  1.00 38.01           H  
ATOM   1157 HG21 THR C 133      64.604  39.891  34.387  1.00 35.55           H  
ATOM   1158 HG22 THR C 133      63.687  39.096  35.686  1.00 35.55           H  
ATOM   1159 HG23 THR C 133      63.177  40.669  35.094  1.00 35.55           H  
ATOM   1160  HG1 THR C 133      63.384  41.610  37.185  1.00 42.09           H  
ATOM   1161  N   GLU C 134      65.152  38.690  38.668  1.00 33.70           N  
ATOM   1162  CA  GLU C 134      64.736  37.490  39.400  1.00 34.78           C  
ATOM   1163  C   GLU C 134      63.328  37.052  38.950  1.00 31.00           C  
ATOM   1164  O   GLU C 134      62.981  35.871  39.017  1.00 30.77           O  
ATOM   1165  CB  GLU C 134      64.691  37.713  40.913  1.00 41.20           C  
ATOM   1166  CG  GLU C 134      66.081  37.716  41.533  1.00 48.30           C  
ATOM   1167  CD  GLU C 134      65.906  37.426  42.998  1.00 54.72           C  
ATOM   1168  OE1 GLU C 134      65.556  38.365  43.752  1.00 57.66           O  
ATOM   1169  OE2 GLU C 134      66.147  36.273  43.406  1.00 59.03           O1-
ATOM   1170  H   GLU C 134      64.921  39.602  39.034  1.00 33.70           H  
ATOM   1171  HA  GLU C 134      65.417  36.666  39.151  1.00 34.78           H  
ATOM   1172  HB2 GLU C 134      64.179  38.656  41.149  1.00 41.20           H  
ATOM   1173  HB3 GLU C 134      64.085  36.921  41.375  1.00 41.20           H  
ATOM   1174  HG2 GLU C 134      66.581  38.678  41.384  1.00 48.30           H  
ATOM   1175  HG3 GLU C 134      66.710  36.935  41.094  1.00 48.30           H  
ATOM   1176  N   LEU C 135      62.489  38.045  38.669  1.00 30.15           N  
ATOM   1177  CA  LEU C 135      61.061  37.852  38.478  1.00 29.48           C  
ATOM   1178  C   LEU C 135      60.810  37.880  36.960  1.00 28.33           C  
ATOM   1179  O   LEU C 135      61.097  38.874  36.292  1.00 27.57           O  
ATOM   1180  CB  LEU C 135      60.240  38.968  39.144  1.00 31.92           C  
ATOM   1181  CG  LEU C 135      60.457  39.130  40.663  1.00 33.15           C  
ATOM   1182  CD1 LEU C 135      59.582  40.272  41.188  1.00 35.27           C  
ATOM   1183  CD2 LEU C 135      60.161  37.851  41.444  1.00 32.54           C  
ATOM   1184  H   LEU C 135      62.870  38.971  38.534  1.00 30.15           H  
ATOM   1185  HA  LEU C 135      60.764  36.882  38.886  1.00 29.48           H  
ATOM   1186  HB2 LEU C 135      60.473  39.927  38.662  1.00 31.92           H  
ATOM   1187  HB3 LEU C 135      59.175  38.784  38.946  1.00 31.92           H  
ATOM   1188  HG  LEU C 135      61.503  39.406  40.845  1.00 33.15           H  
ATOM   1189 HD11 LEU C 135      59.798  41.205  40.657  1.00 35.27           H  
ATOM   1190 HD12 LEU C 135      58.517  40.047  41.062  1.00 35.27           H  
ATOM   1191 HD13 LEU C 135      59.768  40.446  42.253  1.00 35.27           H  
ATOM   1192 HD21 LEU C 135      59.158  37.470  41.222  1.00 32.54           H  
ATOM   1193 HD22 LEU C 135      60.887  37.070  41.205  1.00 32.54           H  
ATOM   1194 HD23 LEU C 135      60.224  38.028  42.524  1.00 32.54           H  
ATOM   1195  N   PHE C 136      60.293  36.770  36.442  1.00 28.25           N  
ATOM   1196  CA  PHE C 136      59.920  36.642  35.037  1.00 27.44           C  
ATOM   1197  C   PHE C 136      58.381  36.602  34.979  1.00 27.27           C  
ATOM   1198  O   PHE C 136      57.716  35.958  35.798  1.00 25.78           O  
ATOM   1199  CB  PHE C 136      60.534  35.394  34.397  1.00 26.11           C  
ATOM   1200  CG  PHE C 136      60.138  35.171  32.957  1.00 26.03           C  
ATOM   1201  CD1 PHE C 136      60.666  35.956  31.947  1.00 28.02           C  
ATOM   1202  CD2 PHE C 136      59.205  34.207  32.632  1.00 26.60           C  
ATOM   1203  CE1 PHE C 136      60.284  35.772  30.632  1.00 28.72           C  
ATOM   1204  CE2 PHE C 136      58.812  34.015  31.322  1.00 27.18           C  
ATOM   1205  CZ  PHE C 136      59.344  34.805  30.320  1.00 27.62           C  
ATOM   1206  H   PHE C 136      60.110  35.989  37.056  1.00 28.25           H  
ATOM   1207  HA  PHE C 136      60.266  37.531  34.497  1.00 27.44           H  
ATOM   1208  HB2 PHE C 136      61.623  35.485  34.427  1.00 26.11           H  
ATOM   1209  HB3 PHE C 136      60.302  34.503  34.991  1.00 26.11           H  
ATOM   1210  HD1 PHE C 136      61.386  36.724  32.190  1.00 28.02           H  
ATOM   1211  HD2 PHE C 136      58.777  33.595  33.413  1.00 26.60           H  
ATOM   1212  HE1 PHE C 136      60.717  36.379  29.851  1.00 28.72           H  
ATOM   1213  HE2 PHE C 136      58.091  33.248  31.081  1.00 27.18           H  
ATOM   1214  HZ  PHE C 136      59.027  34.668  29.297  1.00 27.62           H  
ATOM   1215  N   VAL C 137      57.850  37.301  33.978  1.00 28.85           N  
ATOM   1216  CA  VAL C 137      56.425  37.420  33.698  1.00 29.79           C  
ATOM   1217  C   VAL C 137      56.316  37.230  32.164  1.00 30.26           C  
ATOM   1218  O   VAL C 137      56.934  37.998  31.421  1.00 30.10           O  
ATOM   1219  CB  VAL C 137      55.876  38.808  34.103  1.00 31.24           C  
ATOM   1220  CG1 VAL C 137      54.362  38.866  33.883  1.00 31.78           C  
ATOM   1221  CG2 VAL C 137      56.183  39.140  35.566  1.00 31.67           C  
ATOM   1222  H   VAL C 137      58.473  37.781  33.344  1.00 28.85           H  
ATOM   1223  HA  VAL C 137      55.893  36.651  34.255  1.00 29.79           H  
ATOM   1224  HB  VAL C 137      56.339  39.586  33.481  1.00 31.24           H  
ATOM   1225 HG11 VAL C 137      54.104  38.719  32.830  1.00 31.78           H  
ATOM   1226 HG12 VAL C 137      53.854  38.092  34.469  1.00 31.78           H  
ATOM   1227 HG13 VAL C 137      53.960  39.839  34.186  1.00 31.78           H  
ATOM   1228 HG21 VAL C 137      55.819  38.349  36.227  1.00 31.67           H  
ATOM   1229 HG22 VAL C 137      57.259  39.256  35.732  1.00 31.67           H  
ATOM   1230 HG23 VAL C 137      55.706  40.080  35.864  1.00 31.67           H  
ATOM   1231  N   PRO C 138      55.573  36.206  31.698  1.00 28.44           N  
ATOM   1232  CA  PRO C 138      55.388  36.008  30.263  1.00 29.90           C  
ATOM   1233  C   PRO C 138      54.597  37.161  29.605  1.00 34.16           C  
ATOM   1234  O   PRO C 138      53.585  37.653  30.130  1.00 36.33           O  
ATOM   1235  CB  PRO C 138      54.591  34.707  30.144  1.00 28.34           C  
ATOM   1236  CG  PRO C 138      54.811  34.002  31.471  1.00 27.77           C  
ATOM   1237  CD  PRO C 138      54.932  35.148  32.456  1.00 27.80           C  
ATOM   1238  HA  PRO C 138      56.379  35.907  29.807  1.00 29.90           H  
ATOM   1239  HB2 PRO C 138      53.522  34.899  29.999  1.00 28.34           H  
ATOM   1240  HB3 PRO C 138      54.941  34.099  29.307  1.00 28.34           H  
ATOM   1241  HG2 PRO C 138      55.748  33.436  31.435  1.00 27.77           H  
ATOM   1242  HG3 PRO C 138      54.012  33.303  31.727  1.00 27.77           H  
ATOM   1243  HD2 PRO C 138      55.537  34.855  33.312  1.00 27.80           H  
ATOM   1244  HD3 PRO C 138      53.952  35.513  32.778  1.00 27.80           H  
ATOM   1245  N   SER C 139      55.090  37.558  28.440  1.00 35.67           N  
ATOM   1246  CA  SER C 139      54.561  38.633  27.607  1.00 38.64           C  
ATOM   1247  C   SER C 139      53.680  38.042  26.463  1.00 38.61           C  
ATOM   1248  O   SER C 139      53.241  36.884  26.544  1.00 35.35           O  
ATOM   1249  CB  SER C 139      55.731  39.516  27.143  1.00 39.86           C  
ATOM   1250  OG  SER C 139      56.741  38.731  26.517  1.00 40.66           O  
ATOM   1251  H   SER C 139      55.909  37.092  28.075  1.00 35.67           H  
ATOM   1252  HA  SER C 139      53.883  39.249  28.211  1.00 38.64           H  
ATOM   1253  HB2 SER C 139      56.189  39.999  28.014  1.00 39.86           H  
ATOM   1254  HB3 SER C 139      55.419  40.300  26.450  1.00 39.86           H  
ATOM   1255  HG  SER C 139      57.478  39.329  26.293  1.00 40.66           H  
ATOM   1256  N   LEU C 140      53.314  38.882  25.497  1.00 40.20           N  
ATOM   1257  CA  LEU C 140      52.438  38.504  24.381  1.00 42.26           C  
ATOM   1258  C   LEU C 140      53.343  38.118  23.188  1.00 42.30           C  
ATOM   1259  O   LEU C 140      54.360  38.760  22.913  1.00 41.73           O  
ATOM   1260  CB  LEU C 140      51.505  39.670  24.030  1.00 43.48           C  
ATOM   1261  CG  LEU C 140      50.447  39.377  22.947  1.00 45.09           C  
ATOM   1262  CD1 LEU C 140      49.478  38.263  23.343  1.00 44.87           C  
ATOM   1263  CD2 LEU C 140      49.649  40.652  22.653  1.00 47.15           C  
ATOM   1264  H   LEU C 140      53.696  39.817  25.491  1.00 40.20           H  
ATOM   1265  HA  LEU C 140      51.854  37.633  24.694  1.00 42.26           H  
ATOM   1266  HB2 LEU C 140      50.995  39.999  24.944  1.00 43.48           H  
ATOM   1267  HB3 LEU C 140      52.113  40.526  23.708  1.00 43.48           H  
ATOM   1268  HG  LEU C 140      50.952  39.077  22.022  1.00 45.09           H  
ATOM   1269 HD11 LEU C 140      49.994  37.312  23.502  1.00 44.87           H  
ATOM   1270 HD12 LEU C 140      48.937  38.519  24.259  1.00 44.87           H  
ATOM   1271 HD13 LEU C 140      48.737  38.099  22.554  1.00 44.87           H  
ATOM   1272 HD21 LEU C 140      49.088  40.982  23.535  1.00 47.15           H  
ATOM   1273 HD22 LEU C 140      50.311  41.470  22.351  1.00 47.15           H  
ATOM   1274 HD23 LEU C 140      48.935  40.485  21.840  1.00 47.15           H  
ATOM   1275  N   ASN C 141      52.972  37.016  22.530  1.00 42.04           N  
ATOM   1276  CA  ASN C 141      53.703  36.447  21.388  1.00 43.92           C  
ATOM   1277  C   ASN C 141      53.522  37.251  20.064  1.00 46.11           C  
ATOM   1278  O   ASN C 141      53.303  36.655  19.012  1.00 47.17           O  
ATOM   1279  CB  ASN C 141      53.309  34.981  21.165  1.00 42.36           C  
ATOM   1280  CG  ASN C 141      53.732  34.095  22.314  1.00 40.71           C  
ATOM   1281  OD1 ASN C 141      52.910  33.581  23.065  1.00 40.16           O  
ATOM   1282  ND2 ASN C 141      55.031  33.905  22.451  1.00 41.42           N  
ATOM   1283  H   ASN C 141      52.199  36.467  22.878  1.00 42.04           H  
ATOM   1284  HA  ASN C 141      54.771  36.510  21.635  1.00 43.92           H  
ATOM   1285  HB2 ASN C 141      53.777  34.579  20.257  1.00 42.36           H  
ATOM   1286  HB3 ASN C 141      52.225  34.886  21.033  1.00 42.36           H  
ATOM   1287 HD21 ASN C 141      55.676  34.347  21.812  1.00 41.42           H  
ATOM   1288 HD22 ASN C 141      55.379  33.318  23.196  1.00 41.42           H  
ATOM   1289  N   VAL C 142      53.948  38.511  20.110  1.00 49.98           N  
ATOM   1290  CA  VAL C 142      53.715  39.456  19.020  1.00 54.31           C  
ATOM   1291  C   VAL C 142      54.844  39.172  17.994  1.00 58.85           C  
ATOM   1292  O   VAL C 142      56.022  39.157  18.361  1.00 56.52           O  
ATOM   1293  CB  VAL C 142      53.768  40.923  19.507  1.00  0.00           C  
ATOM   1294  CG1 VAL C 142      53.609  41.929  18.363  1.00  0.00           C  
ATOM   1295  CG2 VAL C 142      52.684  41.194  20.550  1.00  0.00           C  
ATOM   1296  H   VAL C 142      54.641  38.756  20.824  1.00 49.98           H  
ATOM   1297  HA  VAL C 142      52.745  39.230  18.559  1.00 54.31           H  
ATOM   1298  HB  VAL C 142      54.741  41.110  19.981  1.00  0.00           H  
ATOM   1299 HG11 VAL C 142      54.455  41.884  17.671  1.00  0.00           H  
ATOM   1300 HG12 VAL C 142      52.689  41.747  17.798  1.00  0.00           H  
ATOM   1301 HG13 VAL C 142      53.570  42.954  18.748  1.00  0.00           H  
ATOM   1302 HG21 VAL C 142      51.687  40.981  20.150  1.00  0.00           H  
ATOM   1303 HG22 VAL C 142      52.837  40.577  21.438  1.00  0.00           H  
ATOM   1304 HG23 VAL C 142      52.703  42.239  20.876  1.00  0.00           H  
ATOM   1305  N   ASP C 143      54.483  39.208  16.711  1.00 63.98           N  
ATOM   1306  CA  ASP C 143      55.135  38.572  15.546  1.00 68.60           C  
ATOM   1307  C   ASP C 143      54.970  37.026  15.430  1.00 69.19           C  
ATOM   1308  O   ASP C 143      55.405  36.420  14.445  1.00 68.36           O  
ATOM   1309  CB  ASP C 143      56.602  38.970  15.478  1.00  0.00           C  
ATOM   1310  CG  ASP C 143      57.118  38.851  14.075  1.00  0.00           C  
ATOM   1311  OD1 ASP C 143      56.517  39.329  13.115  1.00  0.00           O  
ATOM   1312  OD2 ASP C 143      58.347  38.271  13.960  1.00  0.00           O1-
ATOM   1313  H   ASP C 143      53.835  39.974  16.524  1.00 63.98           H  
ATOM   1314  HA  ASP C 143      54.581  38.976  14.689  1.00 68.60           H  
ATOM   1315  HB2 ASP C 143      57.206  38.360  16.157  1.00  0.00           H  
ATOM   1316  HB3 ASP C 143      56.737  40.018  15.773  1.00  0.00           H  
ATOM   1317  N   GLY C 144      54.362  36.416  16.453  1.00 67.16           N  
ATOM   1318  CA  GLY C 144      54.206  34.973  16.522  1.00 63.85           C  
ATOM   1319  C   GLY C 144      55.421  34.255  17.122  1.00 63.02           C  
ATOM   1320  O   GLY C 144      55.467  33.030  17.187  1.00 67.18           O  
ATOM   1321  H   GLY C 144      53.997  36.982  17.206  1.00 67.16           H  
ATOM   1322  HA2 GLY C 144      53.334  34.759  17.147  1.00 63.85           H  
ATOM   1323  HA3 GLY C 144      54.034  34.575  15.517  1.00 63.85           H  
ATOM   1324  N   GLN C 145      56.385  35.039  17.601  1.00 59.65           N  
ATOM   1325  CA  GLN C 145      57.640  34.517  18.120  1.00 56.87           C  
ATOM   1326  C   GLN C 145      57.451  34.080  19.597  1.00 49.98           C  
ATOM   1327  O   GLN C 145      56.685  34.697  20.348  1.00 47.72           O  
ATOM   1328  CB  GLN C 145      58.767  35.551  18.016  1.00 59.71           C  
ATOM   1329  CG  GLN C 145      59.135  35.857  16.559  1.00 62.61           C  
ATOM   1330  CD  GLN C 145      60.375  36.727  16.470  1.00 64.57           C  
ATOM   1331  OE1 GLN C 145      61.330  36.561  17.227  1.00 61.37           O  
ATOM   1332  NE2 GLN C 145      60.375  37.640  15.506  1.00 68.13           N  
ATOM   1333  H   GLN C 145      56.235  36.038  17.610  1.00 59.65           H  
ATOM   1334  HA  GLN C 145      57.894  33.639  17.517  1.00 56.87           H  
ATOM   1335  HB2 GLN C 145      58.476  36.483  18.519  1.00 59.71           H  
ATOM   1336  HB3 GLN C 145      59.649  35.184  18.553  1.00 59.71           H  
ATOM   1337  HG2 GLN C 145      58.295  36.334  16.048  1.00 62.61           H  
ATOM   1338  HG3 GLN C 145      59.359  34.928  16.022  1.00 62.61           H  
ATOM   1339 HE21 GLN C 145      61.181  38.232  15.372  1.00 68.13           H  
ATOM   1340 HE22 GLN C 145      59.568  37.741  14.908  1.00 68.13           H  
ATOM   1341  N   PRO C 146      58.177  33.026  20.026  1.00 47.01           N  
ATOM   1342  CA  PRO C 146      58.122  32.586  21.417  1.00 44.30           C  
ATOM   1343  C   PRO C 146      58.957  33.528  22.319  1.00 42.43           C  
ATOM   1344  O   PRO C 146      59.890  34.187  21.857  1.00 42.32           O  
ATOM   1345  CB  PRO C 146      58.695  31.178  21.385  1.00 43.46           C  
ATOM   1346  CG  PRO C 146      59.733  31.259  20.272  1.00 46.42           C  
ATOM   1347  CD  PRO C 146      59.074  32.179  19.251  1.00 46.25           C  
ATOM   1348  HA  PRO C 146      57.087  32.569  21.760  1.00 44.30           H  
ATOM   1349  HB2 PRO C 146      59.108  30.865  22.343  1.00 43.46           H  
ATOM   1350  HB3 PRO C 146      57.914  30.461  21.101  1.00 43.46           H  
ATOM   1351  HG2 PRO C 146      59.987  30.281  19.853  1.00 46.42           H  
ATOM   1352  HG3 PRO C 146      60.655  31.714  20.652  1.00 46.42           H  
ATOM   1353  HD2 PRO C 146      58.466  31.609  18.540  1.00 46.25           H  
ATOM   1354  HD3 PRO C 146      59.803  32.778  18.698  1.00 46.25           H  
ATOM   1355  N   ILE C 147      58.558  33.597  23.586  1.00 39.33           N  
ATOM   1356  CA  ILE C 147      59.260  34.423  24.565  1.00 40.61           C  
ATOM   1357  C   ILE C 147      60.430  33.568  25.102  1.00 40.04           C  
ATOM   1358  O   ILE C 147      60.257  32.386  25.415  1.00 38.06           O  
ATOM   1359  CB  ILE C 147      58.346  34.884  25.724  1.00 41.96           C  
ATOM   1360  CG1 ILE C 147      56.968  35.415  25.269  1.00 44.47           C  
ATOM   1361  CG2 ILE C 147      59.056  35.939  26.585  1.00 42.50           C  
ATOM   1362  CD1 ILE C 147      57.009  36.475  24.177  1.00 47.82           C  
ATOM   1363  H   ILE C 147      57.726  33.093  23.860  1.00 39.33           H  
ATOM   1364  HA  ILE C 147      59.668  35.299  24.045  1.00 40.61           H  
ATOM   1365  HB  ILE C 147      58.146  34.024  26.376  1.00 41.96           H  
ATOM   1366 HG12 ILE C 147      56.353  34.578  24.922  1.00 44.47           H  
ATOM   1367 HG13 ILE C 147      56.437  35.823  26.137  1.00 44.47           H  
ATOM   1368 HG21 ILE C 147      59.950  35.524  27.059  1.00 42.50           H  
ATOM   1369 HG22 ILE C 147      59.364  36.805  25.991  1.00 42.50           H  
ATOM   1370 HG23 ILE C 147      58.399  36.294  27.387  1.00 42.50           H  
ATOM   1371 HD11 ILE C 147      57.659  37.312  24.445  1.00 47.82           H  
ATOM   1372 HD12 ILE C 147      57.357  36.065  23.226  1.00 47.82           H  
ATOM   1373 HD13 ILE C 147      56.002  36.870  24.014  1.00 47.82           H  
ATOM   1374  N   PHE C 148      61.614  34.176  25.197  1.00 37.86           N  
ATOM   1375  CA  PHE C 148      62.793  33.501  25.738  1.00 37.14           C  
ATOM   1376  C   PHE C 148      63.008  33.938  27.202  1.00 34.97           C  
ATOM   1377  O   PHE C 148      63.093  35.115  27.517  1.00 37.90           O  
ATOM   1378  CB  PHE C 148      64.069  33.832  24.949  1.00 40.60           C  
ATOM   1379  CG  PHE C 148      64.270  32.924  23.758  1.00 41.97           C  
ATOM   1380  CD1 PHE C 148      63.627  33.170  22.562  1.00 45.13           C  
ATOM   1381  CD2 PHE C 148      65.081  31.806  23.862  1.00 45.49           C  
ATOM   1382  CE1 PHE C 148      63.807  32.330  21.472  1.00 48.27           C  
ATOM   1383  CE2 PHE C 148      65.278  30.964  22.782  1.00 45.67           C  
ATOM   1384  CZ  PHE C 148      64.634  31.225  21.585  1.00 48.26           C  
ATOM   1385  H   PHE C 148      61.707  35.131  24.883  1.00 37.86           H  
ATOM   1386  HA  PHE C 148      62.623  32.420  25.714  1.00 37.14           H  
ATOM   1387  HB2 PHE C 148      64.068  34.878  24.616  1.00 40.60           H  
ATOM   1388  HB3 PHE C 148      64.946  33.733  25.600  1.00 40.60           H  
ATOM   1389  HD1 PHE C 148      62.974  34.027  22.474  1.00 45.13           H  
ATOM   1390  HD2 PHE C 148      65.566  31.587  24.802  1.00 45.49           H  
ATOM   1391  HE1 PHE C 148      63.305  32.538  20.539  1.00 48.27           H  
ATOM   1392  HE2 PHE C 148      65.931  30.109  22.872  1.00 45.67           H  
ATOM   1393  HZ  PHE C 148      64.776  30.567  20.740  1.00 48.26           H  
ATOM   1394  N   ALA C 149      63.089  32.935  28.078  1.00 31.17           N  
ATOM   1395  CA  ALA C 149      63.507  33.071  29.468  1.00 29.88           C  
ATOM   1396  C   ALA C 149      64.914  32.433  29.582  1.00 30.25           C  
ATOM   1397  O   ALA C 149      65.071  31.211  29.619  1.00 27.67           O  
ATOM   1398  CB  ALA C 149      62.517  32.375  30.387  1.00 29.03           C  
ATOM   1399  H   ALA C 149      62.831  32.006  27.777  1.00 31.17           H  
ATOM   1400  HA  ALA C 149      63.560  34.131  29.739  1.00 29.88           H  
ATOM   1401  HB1 ALA C 149      61.519  32.809  30.285  1.00 29.03           H  
ATOM   1402  HB2 ALA C 149      62.432  31.314  30.149  1.00 29.03           H  
ATOM   1403  HB3 ALA C 149      62.825  32.449  31.432  1.00 29.03           H  
ATOM   1404  N   ASN C 150      65.924  33.302  29.531  1.00 30.91           N  
ATOM   1405  CA  ASN C 150      67.328  32.910  29.594  1.00 32.26           C  
ATOM   1406  C   ASN C 150      67.728  32.915  31.076  1.00 30.58           C  
ATOM   1407  O   ASN C 150      67.874  33.967  31.685  1.00 29.85           O  
ATOM   1408  CB  ASN C 150      68.259  33.892  28.884  1.00 37.38           C  
ATOM   1409  CG  ASN C 150      68.045  33.883  27.395  1.00 44.66           C  
ATOM   1410  OD1 ASN C 150      68.645  33.109  26.662  1.00 45.59           O  
ATOM   1411  ND2 ASN C 150      67.183  34.777  26.932  1.00 58.40           N  
ATOM   1412  H   ASN C 150      65.707  34.286  29.468  1.00 30.91           H  
ATOM   1413  HA  ASN C 150      67.438  31.911  29.163  1.00 32.26           H  
ATOM   1414  HB2 ASN C 150      69.306  33.616  29.066  1.00 37.38           H  
ATOM   1415  HB3 ASN C 150      68.149  34.913  29.264  1.00 37.38           H  
ATOM   1416 HD21 ASN C 150      66.707  35.398  27.571  1.00 58.40           H  
ATOM   1417 HD22 ASN C 150      67.001  34.836  25.940  1.00 58.40           H  
ATOM   1418  N   ILE C 151      67.879  31.721  31.648  1.00 30.60           N  
ATOM   1419  CA  ILE C 151      68.231  31.578  33.060  1.00 26.29           C  
ATOM   1420  C   ILE C 151      69.768  31.731  33.061  1.00 27.43           C  
ATOM   1421  O   ILE C 151      70.476  31.092  32.280  1.00 26.26           O  
ATOM   1422  CB  ILE C 151      67.812  30.237  33.685  1.00 25.50           C  
ATOM   1423  CG1 ILE C 151      66.348  29.873  33.355  1.00 24.54           C  
ATOM   1424  CG2 ILE C 151      68.038  30.285  35.202  1.00 24.81           C  
ATOM   1425  CD1 ILE C 151      66.027  28.413  33.641  1.00 24.38           C  
ATOM   1426  H   ILE C 151      67.801  30.894  31.073  1.00 30.60           H  
ATOM   1427  HA  ILE C 151      67.764  32.400  33.607  1.00 26.29           H  
ATOM   1428  HB  ILE C 151      68.463  29.454  33.295  1.00 25.50           H  
ATOM   1429 HG12 ILE C 151      65.661  30.521  33.912  1.00 24.54           H  
ATOM   1430 HG13 ILE C 151      66.139  30.036  32.293  1.00 24.54           H  
ATOM   1431 HG21 ILE C 151      69.069  30.560  35.448  1.00 24.81           H  
ATOM   1432 HG22 ILE C 151      67.371  31.008  35.683  1.00 24.81           H  
ATOM   1433 HG23 ILE C 151      67.864  29.307  35.650  1.00 24.81           H  
ATOM   1434 HD11 ILE C 151      66.717  27.753  33.108  1.00 24.38           H  
ATOM   1435 HD12 ILE C 151      66.089  28.183  34.705  1.00 24.38           H  
ATOM   1436 HD13 ILE C 151      65.013  28.177  33.304  1.00 24.38           H  
ATOM   1437  N   THR C 152      70.252  32.661  33.902  1.00 26.86           N  
ATOM   1438  CA  THR C 152      71.633  33.130  33.896  1.00 28.37           C  
ATOM   1439  C   THR C 152      72.128  33.376  35.338  1.00 29.39           C  
ATOM   1440  O   THR C 152      71.357  33.357  36.314  1.00 28.78           O  
ATOM   1441  CB  THR C 152      71.772  34.412  33.035  1.00 29.14           C  
ATOM   1442  OG1 THR C 152      70.612  35.262  33.148  1.00 29.91           O  
ATOM   1443  CG2 THR C 152      71.957  34.099  31.554  1.00 29.54           C  
ATOM   1444  H   THR C 152      69.632  33.067  34.588  1.00 26.86           H  
ATOM   1445  HA  THR C 152      72.274  32.340  33.485  1.00 28.37           H  
ATOM   1446  HB  THR C 152      72.635  35.002  33.361  1.00 29.14           H  
ATOM   1447 HG21 THR C 152      72.852  33.493  31.387  1.00 29.54           H  
ATOM   1448 HG22 THR C 152      71.088  33.576  31.143  1.00 29.54           H  
ATOM   1449 HG23 THR C 152      72.057  35.028  30.981  1.00 29.54           H  
ATOM   1450  HG1 THR C 152      69.839  34.674  33.010  1.00 29.91           H  
ATOM   1451  N   LEU C 153      73.447  33.539  35.465  1.00 29.41           N  
ATOM   1452  CA  LEU C 153      74.060  33.900  36.743  1.00 28.17           C  
ATOM   1453  C   LEU C 153      73.842  35.411  37.039  1.00 27.59           C  
ATOM   1454  O   LEU C 153      73.707  36.205  36.117  1.00 27.52           O  
ATOM   1455  CB  LEU C 153      75.572  33.621  36.742  1.00 29.83           C  
ATOM   1456  CG  LEU C 153      75.962  32.135  36.613  1.00 30.06           C  
ATOM   1457  CD1 LEU C 153      77.487  32.004  36.594  1.00 30.15           C  
ATOM   1458  CD2 LEU C 153      75.385  31.295  37.750  1.00 27.97           C  
ATOM   1459  H   LEU C 153      74.051  33.373  34.673  1.00 29.41           H  
ATOM   1460  HA  LEU C 153      73.557  33.304  37.506  1.00 28.17           H  
ATOM   1461  HB2 LEU C 153      76.037  34.181  35.919  1.00 29.83           H  
ATOM   1462  HB3 LEU C 153      76.016  34.021  37.664  1.00 29.83           H  
ATOM   1463  HG  LEU C 153      75.581  31.740  35.663  1.00 30.06           H  
ATOM   1464 HD11 LEU C 153      77.916  32.578  35.766  1.00 30.15           H  
ATOM   1465 HD12 LEU C 153      77.930  32.368  37.527  1.00 30.15           H  
ATOM   1466 HD13 LEU C 153      77.787  30.959  36.463  1.00 30.15           H  
ATOM   1467 HD21 LEU C 153      75.574  31.757  38.720  1.00 27.97           H  
ATOM   1468 HD22 LEU C 153      74.305  31.184  37.635  1.00 27.97           H  
ATOM   1469 HD23 LEU C 153      75.816  30.290  37.772  1.00 27.97           H  
ATOM   1470  N   PRO C 154      73.880  35.798  38.325  1.00 27.25           N  
ATOM   1471  CA  PRO C 154      74.031  37.194  38.717  1.00 28.24           C  
ATOM   1472  C   PRO C 154      75.531  37.581  38.786  1.00 28.24           C  
ATOM   1473  O   PRO C 154      76.440  36.787  38.515  1.00 27.55           O  
ATOM   1474  CB  PRO C 154      73.431  37.273  40.133  1.00 28.51           C  
ATOM   1475  CG  PRO C 154      73.026  35.844  40.486  1.00 29.08           C  
ATOM   1476  CD  PRO C 154      73.806  34.978  39.517  1.00 27.37           C  
ATOM   1477  HA  PRO C 154      73.538  37.861  38.006  1.00 28.24           H  
ATOM   1478  HB2 PRO C 154      74.141  37.650  40.878  1.00 28.51           H  
ATOM   1479  HB3 PRO C 154      72.559  37.934  40.159  1.00 28.51           H  
ATOM   1480  HG2 PRO C 154      71.951  35.722  40.315  1.00 29.08           H  
ATOM   1481  HG3 PRO C 154      73.226  35.597  41.531  1.00 29.08           H  
ATOM   1482  HD2 PRO C 154      73.333  34.012  39.356  1.00 27.37           H  
ATOM   1483  HD3 PRO C 154      74.831  34.825  39.860  1.00 27.37           H  
ATOM   1484  N   VAL C 155      75.750  38.845  39.146  1.00 27.79           N  
ATOM   1485  CA  VAL C 155      77.044  39.295  39.647  1.00 28.64           C  
ATOM   1486  C   VAL C 155      77.041  38.937  41.153  1.00 26.88           C  
ATOM   1487  O   VAL C 155      76.370  39.558  41.972  1.00 26.74           O  
ATOM   1488  CB  VAL C 155      77.247  40.810  39.426  1.00 30.04           C  
ATOM   1489  CG1 VAL C 155      78.588  41.280  40.002  1.00 30.11           C  
ATOM   1490  CG2 VAL C 155      77.192  41.164  37.935  1.00 32.00           C  
ATOM   1491  H   VAL C 155      75.012  39.528  39.042  1.00 27.79           H  
ATOM   1492  HA  VAL C 155      77.840  38.737  39.138  1.00 28.64           H  
ATOM   1493  HB  VAL C 155      76.448  41.365  39.934  1.00 30.04           H  
ATOM   1494 HG11 VAL C 155      78.629  41.139  41.086  1.00 30.11           H  
ATOM   1495 HG12 VAL C 155      79.425  40.731  39.556  1.00 30.11           H  
ATOM   1496 HG13 VAL C 155      78.742  42.347  39.807  1.00 30.11           H  
ATOM   1497 HG21 VAL C 155      77.957  40.620  37.370  1.00 32.00           H  
ATOM   1498 HG22 VAL C 155      76.216  40.925  37.503  1.00 32.00           H  
ATOM   1499 HG23 VAL C 155      77.361  42.236  37.785  1.00 32.00           H  
ATOM   1500  N   TYR C 156      77.779  37.891  41.495  1.00 25.61           N  
ATOM   1501  CA  TYR C 156      77.962  37.484  42.888  1.00 25.27           C  
ATOM   1502  C   TYR C 156      79.029  38.415  43.513  1.00 25.31           C  
ATOM   1503  O   TYR C 156      79.841  39.020  42.807  1.00 24.12           O  
ATOM   1504  CB  TYR C 156      78.464  36.038  43.031  1.00 25.08           C  
ATOM   1505  CG  TYR C 156      77.481  34.991  42.569  1.00 26.59           C  
ATOM   1506  CD1 TYR C 156      76.266  34.793  43.245  1.00 26.25           C  
ATOM   1507  CD2 TYR C 156      77.779  34.168  41.490  1.00 26.16           C  
ATOM   1508  CE1 TYR C 156      75.373  33.817  42.836  1.00 25.99           C  
ATOM   1509  CE2 TYR C 156      76.895  33.186  41.079  1.00 26.60           C  
ATOM   1510  CZ  TYR C 156      75.697  33.016  41.747  1.00 26.49           C  
ATOM   1511  OH  TYR C 156      74.852  32.035  41.318  1.00 25.35           O  
ATOM   1512  H   TYR C 156      78.278  37.379  40.781  1.00 25.61           H  
ATOM   1513  HA  TYR C 156      77.016  37.629  43.424  1.00 25.27           H  
ATOM   1514  HB2 TYR C 156      79.410  35.925  42.485  1.00 25.08           H  
ATOM   1515  HB3 TYR C 156      78.709  35.822  44.080  1.00 25.08           H  
ATOM   1516  HD1 TYR C 156      76.025  35.412  44.096  1.00 26.25           H  
ATOM   1517  HD2 TYR C 156      78.713  34.297  40.964  1.00 26.16           H  
ATOM   1518  HE1 TYR C 156      74.437  33.680  43.357  1.00 25.99           H  
ATOM   1519  HE2 TYR C 156      77.140  32.555  40.239  1.00 26.60           H  
ATOM   1520  HH  TYR C 156      73.936  32.261  41.611  1.00 25.35           H  
ATOM   1521  N   THR C 157      79.000  38.487  44.855  1.00 24.97           N  
ATOM   1522  CA  THR C 157      80.078  39.141  45.582  1.00 26.21           C  
ATOM   1523  C   THR C 157      81.258  38.148  45.680  1.00 25.24           C  
ATOM   1524  O   THR C 157      81.081  36.931  45.637  1.00 24.74           O  
ATOM   1525  CB  THR C 157      79.670  39.622  46.993  1.00 28.21           C  
ATOM   1526  OG1 THR C 157      79.344  38.510  47.837  1.00 26.53           O  
ATOM   1527  CG2 THR C 157      78.499  40.600  46.947  1.00 29.46           C  
ATOM   1528  H   THR C 157      78.211  38.099  45.352  1.00 24.97           H  
ATOM   1529  HA  THR C 157      80.412  40.007  44.997  1.00 26.21           H  
ATOM   1530  HB  THR C 157      80.523  40.123  47.463  1.00 28.21           H  
ATOM   1531 HG21 THR C 157      78.714  41.447  46.288  1.00 29.46           H  
ATOM   1532 HG22 THR C 157      77.581  40.109  46.608  1.00 29.46           H  
ATOM   1533 HG23 THR C 157      78.290  40.989  47.950  1.00 29.46           H  
ATOM   1534  HG1 THR C 157      78.698  38.811  48.507  1.00 26.53           H  
ATOM   1535  N   LEU C 158      82.445  38.690  45.909  1.00 25.51           N  
ATOM   1536  CA  LEU C 158      83.642  37.858  46.093  1.00 25.86           C  
ATOM   1537  C   LEU C 158      83.469  36.996  47.364  1.00 26.20           C  
ATOM   1538  O   LEU C 158      83.984  35.881  47.454  1.00 26.51           O  
ATOM   1539  CB  LEU C 158      84.890  38.744  46.195  1.00 26.78           C  
ATOM   1540  CG  LEU C 158      86.229  37.987  46.312  1.00 27.03           C  
ATOM   1541  CD1 LEU C 158      86.486  37.060  45.124  1.00 26.41           C  
ATOM   1542  CD2 LEU C 158      87.378  38.991  46.441  1.00 28.59           C  
ATOM   1543  H   LEU C 158      82.537  39.696  45.913  1.00 25.51           H  
ATOM   1544  HA  LEU C 158      83.695  37.184  45.230  1.00 25.86           H  
ATOM   1545  HB2 LEU C 158      84.927  39.402  45.315  1.00 26.78           H  
ATOM   1546  HB3 LEU C 158      84.787  39.409  47.064  1.00 26.78           H  
ATOM   1547  HG  LEU C 158      86.221  37.382  47.226  1.00 27.03           H  
ATOM   1548 HD11 LEU C 158      85.756  36.245  45.088  1.00 26.41           H  
ATOM   1549 HD12 LEU C 158      86.436  37.606  44.176  1.00 26.41           H  
ATOM   1550 HD13 LEU C 158      87.477  36.600  45.198  1.00 26.41           H  
ATOM   1551 HD21 LEU C 158      87.454  39.626  45.552  1.00 28.59           H  
ATOM   1552 HD22 LEU C 158      87.232  39.640  47.311  1.00 28.59           H  
ATOM   1553 HD23 LEU C 158      88.334  38.473  46.570  1.00 28.59           H  
ATOM   1554  N   LYS C 159      82.772  37.546  48.359  1.00 26.84           N  
ATOM   1555  CA  LYS C 159      82.552  36.829  49.608  1.00 26.98           C  
ATOM   1556  C   LYS C 159      81.614  35.646  49.288  1.00 26.08           C  
ATOM   1557  O   LYS C 159      81.872  34.515  49.698  1.00 25.54           O  
ATOM   1558  CB  LYS C 159      81.944  37.736  50.690  1.00 27.79           C  
ATOM   1559  CG  LYS C 159      82.134  37.149  52.097  1.00 27.40           C  
ATOM   1560  CD  LYS C 159      81.237  37.824  53.143  1.00 28.45           C  
ATOM   1561  CE  LYS C 159      81.438  37.195  54.520  1.00 28.77           C  
ATOM   1562  NZ  LYS C 159      80.404  37.638  55.449  1.00 29.85           N1+
ATOM   1563  H   LYS C 159      82.361  38.459  48.231  1.00 26.84           H  
ATOM   1564  HA  LYS C 159      83.519  36.427  49.936  1.00 26.98           H  
ATOM   1565  HB2 LYS C 159      82.419  38.725  50.661  1.00 27.79           H  
ATOM   1566  HB3 LYS C 159      80.877  37.897  50.494  1.00 27.79           H  
ATOM   1567  HG2 LYS C 159      81.915  36.076  52.083  1.00 27.40           H  
ATOM   1568  HG3 LYS C 159      83.186  37.250  52.391  1.00 27.40           H  
ATOM   1569  HD2 LYS C 159      80.191  37.719  52.832  1.00 28.45           H  
ATOM   1570  HD3 LYS C 159      81.454  38.898  53.189  1.00 28.45           H  
ATOM   1571  HE2 LYS C 159      82.407  37.465  54.945  1.00 28.77           H  
ATOM   1572  HE3 LYS C 159      81.374  36.105  54.471  1.00 28.77           H  
ATOM   1573  HZ1 LYS C 159      80.551  38.456  56.047  1.00 29.85           H  
ATOM   1574  HZ2 LYS C 159      79.448  37.651  55.012  1.00 29.85           H  
ATOM   1575  HZ3 LYS C 159      80.191  36.870  56.133  1.00 29.85           H  
ATOM   1576  N   GLU C 160      80.504  35.898  48.618  1.00 26.66           N  
ATOM   1577  CA  GLU C 160      79.502  34.858  48.371  1.00 27.50           C  
ATOM   1578  C   GLU C 160      80.082  33.788  47.431  1.00 25.60           C  
ATOM   1579  O   GLU C 160      79.795  32.602  47.592  1.00 24.28           O  
ATOM   1580  CB  GLU C 160      78.185  35.431  47.838  1.00 31.59           C  
ATOM   1581  CG  GLU C 160      77.081  34.383  47.660  1.00 36.19           C  
ATOM   1582  CD  GLU C 160      76.850  33.536  48.894  1.00 38.66           C  
ATOM   1583  OE1 GLU C 160      76.626  34.111  49.989  1.00 41.41           O  
ATOM   1584  OE2 GLU C 160      76.923  32.278  48.766  1.00 37.33           O1-
ATOM   1585  H   GLU C 160      80.309  36.830  48.280  1.00 26.66           H  
ATOM   1586  HA  GLU C 160      79.326  34.377  49.333  1.00 27.50           H  
ATOM   1587  HB2 GLU C 160      77.830  36.206  48.529  1.00 31.59           H  
ATOM   1588  HB3 GLU C 160      78.353  35.928  46.875  1.00 31.59           H  
ATOM   1589  HG2 GLU C 160      77.318  33.736  46.808  1.00 36.19           H  
ATOM   1590  HG3 GLU C 160      76.140  34.888  47.412  1.00 36.19           H  
ATOM   1591  N   ARG C 161      80.844  34.195  46.422  1.00 25.04           N  
ATOM   1592  CA  ARG C 161      81.390  33.194  45.516  1.00 24.38           C  
ATOM   1593  C   ARG C 161      82.367  32.238  46.253  1.00 24.04           C  
ATOM   1594  O   ARG C 161      82.573  31.106  45.841  1.00 23.56           O  
ATOM   1595  CB  ARG C 161      82.011  33.811  44.258  1.00 25.51           C  
ATOM   1596  CG  ARG C 161      82.584  32.788  43.261  1.00 25.56           C  
ATOM   1597  CD  ARG C 161      81.606  31.690  42.822  1.00 24.92           C  
ATOM   1598  NE  ARG C 161      82.346  30.481  42.406  1.00 25.77           N  
ATOM   1599  CZ  ARG C 161      81.994  29.227  42.657  1.00 26.41           C  
ATOM   1600  NH1 ARG C 161      80.777  28.919  43.099  1.00 25.61           N  
ATOM   1601  NH2 ARG C 161      82.875  28.256  42.435  1.00 27.86           N1+
ATOM   1602  H   ARG C 161      80.992  35.183  46.273  1.00 25.04           H  
ATOM   1603  HA  ARG C 161      80.527  32.583  45.227  1.00 24.38           H  
ATOM   1604  HB2 ARG C 161      81.253  34.417  43.746  1.00 25.51           H  
ATOM   1605  HB3 ARG C 161      82.814  34.501  44.546  1.00 25.51           H  
ATOM   1606  HG2 ARG C 161      83.478  32.331  43.702  1.00 25.56           H  
ATOM   1607  HG3 ARG C 161      82.941  33.320  42.370  1.00 25.56           H  
ATOM   1608  HD2 ARG C 161      80.996  32.029  41.979  1.00 24.92           H  
ATOM   1609  HD3 ARG C 161      80.953  31.414  43.644  1.00 24.92           H  
ATOM   1610  HE  ARG C 161      83.269  30.631  42.024  1.00 25.77           H  
ATOM   1611 HH11 ARG C 161      80.102  29.650  43.270  1.00 25.61           H  
ATOM   1612 HH12 ARG C 161      80.529  27.954  43.263  1.00 25.61           H  
ATOM   1613 HH21 ARG C 161      83.794  28.479  42.081  1.00 27.86           H  
ATOM   1614 HH22 ARG C 161      82.624  27.295  42.620  1.00 27.86           H  
ATOM   1615  N   CYS C 162      82.977  32.715  47.339  1.00 25.03           N  
ATOM   1616  CA  CYS C 162      83.810  31.864  48.192  1.00 25.43           C  
ATOM   1617  C   CYS C 162      82.880  31.028  49.103  1.00 24.73           C  
ATOM   1618  O   CYS C 162      83.129  29.854  49.344  1.00 23.22           O  
ATOM   1619  CB  CYS C 162      84.786  32.642  49.079  1.00 25.99           C  
ATOM   1620  SG  CYS C 162      86.080  33.478  48.109  1.00 27.38           S  
ATOM   1621  H   CYS C 162      82.820  33.672  47.622  1.00 25.03           H  
ATOM   1622  HA  CYS C 162      84.353  31.154  47.555  1.00 25.43           H  
ATOM   1623  HB2 CYS C 162      85.284  31.959  49.776  1.00 25.99           H  
ATOM   1624  HB3 CYS C 162      84.270  33.397  49.679  1.00 25.99           H  
ATOM   1625  HG  CYS C 162      85.279  34.426  47.585  1.00 27.38           H  
ATOM   1626  N   LEU C 163      81.861  31.675  49.669  1.00 24.92           N  
ATOM   1627  CA  LEU C 163      80.923  31.027  50.586  1.00 25.74           C  
ATOM   1628  C   LEU C 163      80.134  29.905  49.884  1.00 25.89           C  
ATOM   1629  O   LEU C 163      79.798  28.888  50.510  1.00 26.52           O  
ATOM   1630  CB  LEU C 163      79.937  32.011  51.207  1.00 26.38           C  
ATOM   1631  CG  LEU C 163      80.583  33.003  52.188  1.00 27.77           C  
ATOM   1632  CD1 LEU C 163      79.684  34.228  52.327  1.00 29.41           C  
ATOM   1633  CD2 LEU C 163      80.825  32.361  53.554  1.00 28.93           C  
ATOM   1634  H   LEU C 163      81.747  32.663  49.493  1.00 24.92           H  
ATOM   1635  HA  LEU C 163      81.522  30.549  51.365  1.00 25.74           H  
ATOM   1636  HB2 LEU C 163      79.427  32.548  50.403  1.00 26.38           H  
ATOM   1637  HB3 LEU C 163      79.155  31.455  51.737  1.00 26.38           H  
ATOM   1638  HG  LEU C 163      81.555  33.338  51.815  1.00 27.77           H  
ATOM   1639 HD11 LEU C 163      79.721  34.850  51.431  1.00 29.41           H  
ATOM   1640 HD12 LEU C 163      78.640  33.937  52.471  1.00 29.41           H  
ATOM   1641 HD13 LEU C 163      79.996  34.854  53.163  1.00 29.41           H  
ATOM   1642 HD21 LEU C 163      79.889  32.004  53.993  1.00 28.93           H  
ATOM   1643 HD22 LEU C 163      81.512  31.513  53.476  1.00 28.93           H  
ATOM   1644 HD23 LEU C 163      81.269  33.082  54.249  1.00 28.93           H  
ATOM   1645  N   GLN C 164      79.894  30.058  48.579  1.00 26.10           N  
ATOM   1646  CA  GLN C 164      79.224  29.031  47.789  1.00 26.74           C  
ATOM   1647  C   GLN C 164      80.031  27.710  47.823  1.00 27.71           C  
ATOM   1648  O   GLN C 164      79.482  26.628  47.679  1.00 28.38           O  
ATOM   1649  CB  GLN C 164      79.095  29.424  46.316  1.00 27.07           C  
ATOM   1650  CG  GLN C 164      77.885  30.304  46.027  1.00 26.58           C  
ATOM   1651  CD  GLN C 164      77.741  30.522  44.534  1.00 27.21           C  
ATOM   1652  OE1 GLN C 164      78.678  30.319  43.735  1.00 28.77           O  
ATOM   1653  NE2 GLN C 164      76.541  30.935  44.138  1.00 25.67           N  
ATOM   1654  H   GLN C 164      80.178  30.911  48.119  1.00 26.10           H  
ATOM   1655  HA  GLN C 164      78.248  28.830  48.248  1.00 26.74           H  
ATOM   1656  HB2 GLN C 164      80.012  29.923  45.976  1.00 27.07           H  
ATOM   1657  HB3 GLN C 164      79.005  28.517  45.701  1.00 27.07           H  
ATOM   1658  HG2 GLN C 164      77.983  31.282  46.502  1.00 26.58           H  
ATOM   1659  HG3 GLN C 164      76.975  29.829  46.408  1.00 26.58           H  
ATOM   1660 HE21 GLN C 164      76.361  31.096  43.157  1.00 25.67           H  
ATOM   1661 HE22 GLN C 164      75.810  31.088  44.817  1.00 25.67           H  
ATOM   1662  N   VAL C 165      81.350  27.831  47.942  1.00 28.64           N  
ATOM   1663  CA  VAL C 165      82.243  26.676  47.987  1.00 28.95           C  
ATOM   1664  C   VAL C 165      82.323  26.254  49.474  1.00 29.80           C  
ATOM   1665  O   VAL C 165      82.225  25.066  49.796  1.00 29.91           O  
ATOM   1666  CB  VAL C 165      83.631  27.000  47.397  1.00 29.05           C  
ATOM   1667  CG1 VAL C 165      84.570  25.792  47.484  1.00 29.98           C  
ATOM   1668  CG2 VAL C 165      83.516  27.442  45.933  1.00 29.47           C  
ATOM   1669  H   VAL C 165      81.753  28.743  48.100  1.00 28.64           H  
ATOM   1670  HA  VAL C 165      81.782  25.848  47.434  1.00 28.95           H  
ATOM   1671  HB  VAL C 165      84.093  27.820  47.960  1.00 29.05           H  
ATOM   1672 HG11 VAL C 165      84.765  25.512  48.524  1.00 29.98           H  
ATOM   1673 HG12 VAL C 165      84.146  24.922  46.970  1.00 29.98           H  
ATOM   1674 HG13 VAL C 165      85.538  26.018  47.023  1.00 29.98           H  
ATOM   1675 HG21 VAL C 165      83.054  26.662  45.319  1.00 29.47           H  
ATOM   1676 HG22 VAL C 165      82.912  28.349  45.837  1.00 29.47           H  
ATOM   1677 HG23 VAL C 165      84.504  27.662  45.514  1.00 29.47           H  
ATOM   1678  N   VAL C 166      82.585  27.222  50.351  1.00 29.36           N  
ATOM   1679  CA  VAL C 166      82.837  26.936  51.765  1.00 30.59           C  
ATOM   1680  C   VAL C 166      81.600  26.280  52.428  1.00 31.81           C  
ATOM   1681  O   VAL C 166      81.763  25.474  53.341  1.00 33.54           O  
ATOM   1682  CB  VAL C 166      83.329  28.189  52.522  1.00 30.99           C  
ATOM   1683  CG1 VAL C 166      83.403  27.989  54.038  1.00 32.95           C  
ATOM   1684  CG2 VAL C 166      84.723  28.607  52.031  1.00 30.97           C  
ATOM   1685  H   VAL C 166      82.663  28.176  50.030  1.00 29.36           H  
ATOM   1686  HA  VAL C 166      83.624  26.168  51.786  1.00 30.59           H  
ATOM   1687  HB  VAL C 166      82.636  29.013  52.335  1.00 30.99           H  
ATOM   1688 HG11 VAL C 166      82.412  27.813  54.465  1.00 32.95           H  
ATOM   1689 HG12 VAL C 166      84.046  27.141  54.291  1.00 32.95           H  
ATOM   1690 HG13 VAL C 166      83.809  28.879  54.530  1.00 32.95           H  
ATOM   1691 HG21 VAL C 166      85.470  27.842  52.270  1.00 30.97           H  
ATOM   1692 HG22 VAL C 166      84.748  28.765  50.950  1.00 30.97           H  
ATOM   1693 HG23 VAL C 166      85.035  29.543  52.507  1.00 30.97           H  
ATOM   1694  N   ARG C 167      80.387  26.615  51.981  1.00 30.76           N  
ATOM   1695  CA  ARG C 167      79.165  26.030  52.541  1.00 31.89           C  
ATOM   1696  C   ARG C 167      78.981  24.527  52.185  1.00 33.55           C  
ATOM   1697  O   ARG C 167      78.090  23.872  52.733  1.00 36.35           O  
ATOM   1698  CB  ARG C 167      77.883  26.777  52.129  1.00 29.45           C  
ATOM   1699  CG  ARG C 167      77.684  28.103  52.867  1.00 29.58           C  
ATOM   1700  CD  ARG C 167      76.284  28.671  52.635  1.00 29.06           C  
ATOM   1701  NE  ARG C 167      76.258  30.132  52.745  1.00 28.81           N  
ATOM   1702  CZ  ARG C 167      76.428  30.986  51.728  1.00 28.36           C  
ATOM   1703  NH1 ARG C 167      76.733  30.560  50.511  1.00 26.83           N  
ATOM   1704  NH2 ARG C 167      76.283  32.300  51.931  1.00 28.72           N1+
ATOM   1705  H   ARG C 167      80.300  27.292  51.237  1.00 30.76           H  
ATOM   1706  HA  ARG C 167      79.270  26.056  53.634  1.00 31.89           H  
ATOM   1707  HB2 ARG C 167      77.883  26.952  51.045  1.00 29.45           H  
ATOM   1708  HB3 ARG C 167      77.009  26.146  52.335  1.00 29.45           H  
ATOM   1709  HG2 ARG C 167      78.446  28.825  52.561  1.00 29.58           H  
ATOM   1710  HG3 ARG C 167      77.815  27.949  53.944  1.00 29.58           H  
ATOM   1711  HD2 ARG C 167      75.598  28.278  53.395  1.00 29.06           H  
ATOM   1712  HD3 ARG C 167      75.860  28.374  51.671  1.00 29.06           H  
ATOM   1713  HE  ARG C 167      76.029  30.527  53.645  1.00 28.81           H  
ATOM   1714 HH11 ARG C 167      76.846  29.572  50.335  1.00 26.83           H  
ATOM   1715 HH12 ARG C 167      76.852  31.223  49.759  1.00 26.83           H  
ATOM   1716 HH21 ARG C 167      76.047  32.646  52.850  1.00 28.72           H  
ATOM   1717 HH22 ARG C 167      76.411  32.947  51.166  1.00 28.72           H  
ATOM   1718  N   SER C 168      79.846  23.981  51.331  1.00 31.96           N  
ATOM   1719  CA  SER C 168      79.854  22.533  51.088  1.00 32.82           C  
ATOM   1720  C   SER C 168      80.685  21.833  52.196  1.00 34.40           C  
ATOM   1721  O   SER C 168      80.509  20.662  52.512  1.00 35.47           O  
ATOM   1722  CB  SER C 168      80.386  22.160  49.700  1.00 32.58           C  
ATOM   1723  OG  SER C 168      81.758  22.490  49.508  1.00 32.62           O  
ATOM   1724  H   SER C 168      80.553  24.562  50.903  1.00 31.96           H  
ATOM   1725  HA  SER C 168      78.825  22.164  51.179  1.00 32.82           H  
ATOM   1726  HB2 SER C 168      79.806  22.661  48.918  1.00 32.58           H  
ATOM   1727  HB3 SER C 168      80.294  21.080  49.546  1.00 32.58           H  
ATOM   1728  HG  SER C 168      81.852  23.467  49.527  1.00 32.62           H  
ATOM   1729  N   LEU C 169      81.678  22.563  52.692  1.00 35.92           N  
ATOM   1730  CA  LEU C 169      82.666  22.058  53.629  1.00 38.89           C  
ATOM   1731  C   LEU C 169      82.199  22.361  55.067  1.00 40.94           C  
ATOM   1732  O   LEU C 169      82.115  21.464  55.898  1.00 43.31           O  
ATOM   1733  CB  LEU C 169      84.052  22.673  53.372  1.00 40.46           C  
ATOM   1734  CG  LEU C 169      84.624  22.417  51.963  1.00 41.86           C  
ATOM   1735  CD1 LEU C 169      85.966  23.139  51.811  1.00 42.70           C  
ATOM   1736  CD2 LEU C 169      84.798  20.929  51.661  1.00 42.56           C  
ATOM   1737  H   LEU C 169      81.760  23.530  52.411  1.00 35.92           H  
ATOM   1738  HA  LEU C 169      82.719  20.967  53.541  1.00 38.89           H  
ATOM   1739  HB2 LEU C 169      84.006  23.759  53.523  1.00 40.46           H  
ATOM   1740  HB3 LEU C 169      84.753  22.294  54.127  1.00 40.46           H  
ATOM   1741  HG  LEU C 169      83.941  22.841  51.217  1.00 41.86           H  
ATOM   1742 HD11 LEU C 169      85.850  24.215  51.982  1.00 42.70           H  
ATOM   1743 HD12 LEU C 169      86.705  22.759  52.525  1.00 42.70           H  
ATOM   1744 HD13 LEU C 169      86.369  23.005  50.802  1.00 42.70           H  
ATOM   1745 HD21 LEU C 169      85.419  20.440  52.419  1.00 42.56           H  
ATOM   1746 HD22 LEU C 169      83.833  20.414  51.625  1.00 42.56           H  
ATOM   1747 HD23 LEU C 169      85.277  20.783  50.687  1.00 42.56           H  
ATOM   1748  N   VAL C 170      82.004  23.645  55.368  1.00 40.83           N  
ATOM   1749  CA  VAL C 170      81.789  24.132  56.727  1.00 41.61           C  
ATOM   1750  C   VAL C 170      80.265  24.292  56.929  1.00 42.87           C  
ATOM   1751  O   VAL C 170      79.654  25.261  56.495  1.00 43.31           O  
ATOM   1752  CB  VAL C 170      82.568  25.443  56.968  1.00 40.58           C  
ATOM   1753  CG1 VAL C 170      82.432  25.899  58.420  1.00 41.46           C  
ATOM   1754  CG2 VAL C 170      84.060  25.284  56.652  1.00 40.83           C  
ATOM   1755  H   VAL C 170      82.014  24.326  54.623  1.00 40.83           H  
ATOM   1756  HA  VAL C 170      82.161  23.373  57.420  1.00 41.61           H  
ATOM   1757  HB  VAL C 170      82.163  26.231  56.321  1.00 40.58           H  
ATOM   1758 HG11 VAL C 170      81.382  26.030  58.685  1.00 41.46           H  
ATOM   1759 HG12 VAL C 170      82.869  25.170  59.107  1.00 41.46           H  
ATOM   1760 HG13 VAL C 170      82.939  26.856  58.579  1.00 41.46           H  
ATOM   1761 HG21 VAL C 170      84.510  24.485  57.251  1.00 40.83           H  
ATOM   1762 HG22 VAL C 170      84.225  25.049  55.596  1.00 40.83           H  
ATOM   1763 HG23 VAL C 170      84.602  26.212  56.864  1.00 40.83           H  
ATOM   1764  N   LYS C 171      79.661  23.254  57.502  1.00 46.01           N  
ATOM   1765  CA  LYS C 171      78.211  23.139  57.715  1.00 48.70           C  
ATOM   1766  C   LYS C 171      78.018  22.993  59.267  1.00 48.43           C  
ATOM   1767  O   LYS C 171      78.983  23.223  59.995  1.00 50.01           O  
ATOM   1768  CB  LYS C 171      77.708  21.967  56.855  1.00 55.34           C  
ATOM   1769  CG  LYS C 171      78.008  22.150  55.361  1.00 60.46           C  
ATOM   1770  CD  LYS C 171      77.726  20.904  54.516  1.00 68.56           C  
ATOM   1771  CE  LYS C 171      78.434  19.631  54.964  1.00 72.22           C  
ATOM   1772  NZ  LYS C 171      79.869  19.829  55.166  1.00 74.04           N1+
ATOM   1773  H   LYS C 171      80.218  22.482  57.840  1.00 46.01           H  
ATOM   1774  HA  LYS C 171      77.716  24.064  57.405  1.00 48.70           H  
ATOM   1775  HB2 LYS C 171      78.146  21.042  57.232  1.00 55.34           H  
ATOM   1776  HB3 LYS C 171      76.629  21.841  56.932  1.00 55.34           H  
ATOM   1777  HG2 LYS C 171      77.386  22.973  54.991  1.00 60.46           H  
ATOM   1778  HG3 LYS C 171      79.045  22.452  55.190  1.00 60.46           H  
ATOM   1779  HD2 LYS C 171      77.998  21.121  53.477  1.00 68.56           H  
ATOM   1780  HD3 LYS C 171      76.646  20.714  54.511  1.00 68.56           H  
ATOM   1781  HE2 LYS C 171      78.321  18.837  54.220  1.00 72.22           H  
ATOM   1782  HE3 LYS C 171      78.012  19.266  55.906  1.00 72.22           H  
ATOM   1783  HZ1 LYS C 171      80.430  19.790  54.304  1.00 74.04           H  
ATOM   1784  HZ2 LYS C 171      80.141  20.679  55.679  1.00 74.04           H  
ATOM   1785  HZ3 LYS C 171      80.209  19.131  55.878  1.00 74.04           H  
ATOM   1786  N   PRO C 172      76.825  22.632  59.754  1.00 49.47           N  
ATOM   1787  CA  PRO C 172      76.633  22.486  61.206  1.00 51.01           C  
ATOM   1788  C   PRO C 172      77.530  21.488  61.966  1.00 53.24           C  
ATOM   1789  O   PRO C 172      77.476  21.428  63.196  1.00 53.55           O  
ATOM   1790  CB  PRO C 172      75.169  22.068  61.368  1.00 51.46           C  
ATOM   1791  CG  PRO C 172      74.496  22.637  60.132  1.00 48.17           C  
ATOM   1792  CD  PRO C 172      75.557  22.455  59.061  1.00 49.40           C  
ATOM   1793  HA  PRO C 172      76.807  23.470  61.652  1.00 51.01           H  
ATOM   1794  HB2 PRO C 172      75.069  20.975  61.377  1.00 51.46           H  
ATOM   1795  HB3 PRO C 172      74.729  22.449  62.296  1.00 51.46           H  
ATOM   1796  HG2 PRO C 172      74.279  23.699  60.281  1.00 48.17           H  
ATOM   1797  HG3 PRO C 172      73.558  22.131  59.886  1.00 48.17           H  
ATOM   1798  HD2 PRO C 172      75.444  23.169  58.241  1.00 49.40           H  
ATOM   1799  HD3 PRO C 172      75.524  21.428  58.682  1.00 49.40           H  
ATOM   1800  N   GLU C 173      78.380  20.757  61.246  1.00 56.33           N  
ATOM   1801  CA  GLU C 173      79.359  19.873  61.847  1.00 58.38           C  
ATOM   1802  C   GLU C 173      80.609  20.702  62.253  1.00 56.07           C  
ATOM   1803  O   GLU C 173      81.329  20.325  63.174  1.00 57.29           O  
ATOM   1804  CB  GLU C 173      79.777  18.658  60.989  1.00 63.43           C  
ATOM   1805  CG  GLU C 173      79.228  18.523  59.568  1.00 67.65           C  
ATOM   1806  CD  GLU C 173      79.906  19.379  58.527  1.00 70.82           C  
ATOM   1807  OE1 GLU C 173      80.166  20.573  58.808  1.00 67.60           O  
ATOM   1808  OE2 GLU C 173      80.135  18.878  57.403  1.00 74.99           O1-
ATOM   1809  H   GLU C 173      78.411  20.884  60.245  1.00 56.33           H  
ATOM   1810  HA  GLU C 173      78.940  19.498  62.791  1.00 58.38           H  
ATOM   1811  HB2 GLU C 173      80.871  18.576  60.957  1.00 63.43           H  
ATOM   1812  HB3 GLU C 173      79.444  17.764  61.536  1.00 63.43           H  
ATOM   1813  HG2 GLU C 173      78.149  18.714  59.542  1.00 67.65           H  
ATOM   1814  HG3 GLU C 173      79.356  17.477  59.261  1.00 67.65           H  
ATOM   1815  N   ASN C 174      80.900  21.738  61.468  1.00 53.02           N  
ATOM   1816  CA  ASN C 174      82.154  22.497  61.496  1.00 51.25           C  
ATOM   1817  C   ASN C 174      82.029  24.018  61.762  1.00 46.05           C  
ATOM   1818  O   ASN C 174      83.046  24.690  61.943  1.00 43.60           O  
ATOM   1819  CB  ASN C 174      82.914  22.323  60.180  1.00 52.45           C  
ATOM   1820  CG  ASN C 174      83.557  20.965  60.070  1.00 55.70           C  
ATOM   1821  ND2 ASN C 174      83.059  20.117  59.331  1.00 55.83           N  
ATOM   1822  OD1 ASN C 174      84.653  20.735  60.783  1.00 58.22           O  
ATOM   1823  H   ASN C 174      80.220  22.032  60.781  1.00 53.02           H  
ATOM   1824  HA  ASN C 174      82.756  22.124  62.327  1.00 51.25           H  
ATOM   1825  HB2 ASN C 174      83.720  23.059  60.072  1.00 52.45           H  
ATOM   1826  HB3 ASN C 174      82.233  22.480  59.339  1.00 52.45           H  
ATOM   1827 HD21 ASN C 174      83.485  19.205  59.250  1.00 55.83           H  
ATOM   1828 HD22 ASN C 174      82.225  20.333  58.805  1.00 55.83           H  
ATOM   1829  N   TYR C 175      80.805  24.555  61.733  1.00 42.41           N  
ATOM   1830  CA  TYR C 175      80.523  26.006  61.733  1.00 41.38           C  
ATOM   1831  C   TYR C 175      81.437  26.935  62.566  1.00 42.85           C  
ATOM   1832  O   TYR C 175      81.643  28.087  62.177  1.00 40.48           O  
ATOM   1833  CB  TYR C 175      79.089  26.284  62.251  1.00 40.55           C  
ATOM   1834  CG  TYR C 175      77.923  26.277  61.287  1.00 39.19           C  
ATOM   1835  CD1 TYR C 175      78.057  26.334  59.889  1.00 38.66           C  
ATOM   1836  CD2 TYR C 175      76.638  26.286  61.816  1.00 38.74           C  
ATOM   1837  CE1 TYR C 175      76.929  26.357  59.063  1.00 36.63           C  
ATOM   1838  CE2 TYR C 175      75.514  26.328  60.999  1.00 37.60           C  
ATOM   1839  CZ  TYR C 175      75.659  26.359  59.632  1.00 36.68           C  
ATOM   1840  OH  TYR C 175      74.552  26.403  58.840  1.00 36.60           O  
ATOM   1841  H   TYR C 175      80.007  23.957  61.577  1.00 42.41           H  
ATOM   1842  HA  TYR C 175      80.663  26.334  60.703  1.00 41.38           H  
ATOM   1843  HB2 TYR C 175      78.870  25.559  63.049  1.00 40.55           H  
ATOM   1844  HB3 TYR C 175      79.061  27.269  62.731  1.00 40.55           H  
ATOM   1845  HD1 TYR C 175      79.042  26.360  59.448  1.00 38.66           H  
ATOM   1846  HD2 TYR C 175      76.509  26.259  62.888  1.00 38.74           H  
ATOM   1847  HE1 TYR C 175      77.043  26.374  57.989  1.00 36.63           H  
ATOM   1848  HE2 TYR C 175      74.527  26.336  61.438  1.00 37.60           H  
ATOM   1849  HH  TYR C 175      74.765  27.007  58.090  1.00 36.60           H  
ATOM   1850  N   ARG C 176      81.800  26.494  63.765  1.00 45.54           N  
ATOM   1851  CA  ARG C 176      82.492  27.355  64.714  1.00 48.67           C  
ATOM   1852  C   ARG C 176      83.792  26.733  65.265  1.00 47.91           C  
ATOM   1853  O   ARG C 176      84.258  27.102  66.339  1.00 47.59           O  
ATOM   1854  CB  ARG C 176      81.540  27.949  65.754  1.00 53.88           C  
ATOM   1855  CG  ARG C 176      80.781  26.937  66.612  1.00 59.26           C  
ATOM   1856  CD  ARG C 176      79.680  27.651  67.394  1.00 64.29           C  
ATOM   1857  NE  ARG C 176      78.940  26.734  68.276  1.00 66.88           N  
ATOM   1858  CZ  ARG C 176      79.286  26.386  69.518  1.00 69.34           C  
ATOM   1859  NH1 ARG C 176      78.455  25.649  70.252  1.00 72.02           N  
ATOM   1860  NH2 ARG C 176      80.451  26.769  70.040  1.00 69.13           N1+
ATOM   1861  H   ARG C 176      81.594  25.536  64.009  1.00 45.54           H  
ATOM   1862  HA  ARG C 176      82.871  28.221  64.149  1.00 48.67           H  
ATOM   1863  HB2 ARG C 176      82.092  28.630  66.413  1.00 53.88           H  
ATOM   1864  HB3 ARG C 176      80.808  28.565  65.217  1.00 53.88           H  
ATOM   1865  HG2 ARG C 176      81.471  26.431  67.296  1.00 59.26           H  
ATOM   1866  HG3 ARG C 176      80.323  26.159  65.992  1.00 59.26           H  
ATOM   1867  HD2 ARG C 176      78.945  28.075  66.702  1.00 64.29           H  
ATOM   1868  HD3 ARG C 176      80.064  28.487  67.988  1.00 64.29           H  
ATOM   1869  HE  ARG C 176      78.045  26.413  67.935  1.00 66.88           H  
ATOM   1870 HH11 ARG C 176      78.711  25.385  71.193  1.00 72.02           H  
ATOM   1871 HH12 ARG C 176      77.569  25.353  69.868  1.00 72.02           H  
ATOM   1872 HH21 ARG C 176      81.089  27.330  69.494  1.00 69.13           H  
ATOM   1873 HH22 ARG C 176      80.697  26.497  70.981  1.00 69.13           H  
ATOM   1874  N   ARG C 177      84.534  26.138  64.331  1.00 47.28           N  
ATOM   1875  CA  ARG C 177      85.881  25.609  64.588  1.00 48.07           C  
ATOM   1876  C   ARG C 177      86.875  26.387  63.683  1.00 46.81           C  
ATOM   1877  O   ARG C 177      87.803  25.832  63.091  1.00 46.28           O  
ATOM   1878  CB  ARG C 177      85.986  24.097  64.366  1.00  0.00           C  
ATOM   1879  CG  ARG C 177      85.442  23.289  65.550  1.00  0.00           C  
ATOM   1880  CD  ARG C 177      85.934  21.843  65.506  1.00  0.00           C  
ATOM   1881  NE  ARG C 177      85.440  21.122  64.330  1.00  0.00           N  
ATOM   1882  CZ  ARG C 177      84.204  20.599  64.210  1.00  0.00           C  
ATOM   1883  NH1 ARG C 177      83.307  20.676  65.205  1.00  0.00           N  
ATOM   1884  NH2 ARG C 177      83.864  19.984  63.069  1.00  0.00           N1+
ATOM   1885  H   ARG C 177      84.296  26.182  63.340  1.00 47.28           H  
ATOM   1886  HA  ARG C 177      86.178  25.848  65.617  1.00 48.07           H  
ATOM   1887  HB2 ARG C 177      85.468  23.807  63.444  1.00  0.00           H  
ATOM   1888  HB3 ARG C 177      87.040  23.824  64.231  1.00  0.00           H  
ATOM   1889  HG2 ARG C 177      85.783  23.733  66.492  1.00  0.00           H  
ATOM   1890  HG3 ARG C 177      84.347  23.327  65.548  1.00  0.00           H  
ATOM   1891  HD2 ARG C 177      87.029  21.813  65.467  1.00  0.00           H  
ATOM   1892  HD3 ARG C 177      85.650  21.294  66.409  1.00  0.00           H  
ATOM   1893  HE  ARG C 177      86.067  21.035  63.542  1.00  0.00           H  
ATOM   1894 HH11 ARG C 177      82.385  20.278  65.090  1.00  0.00           H  
ATOM   1895 HH12 ARG C 177      83.552  21.138  66.070  1.00  0.00           H  
ATOM   1896 HH21 ARG C 177      84.531  19.922  62.313  1.00  0.00           H  
ATOM   1897 HH22 ARG C 177      82.942  19.583  62.967  1.00  0.00           H  
ATOM   1898  N   LEU C 178      86.694  27.708  63.649  1.00 44.22           N  
ATOM   1899  CA  LEU C 178      87.555  28.647  62.935  1.00 43.29           C  
ATOM   1900  C   LEU C 178      87.706  29.890  63.835  1.00 44.70           C  
ATOM   1901  O   LEU C 178      86.757  30.308  64.511  1.00 44.93           O  
ATOM   1902  CB  LEU C 178      86.930  29.078  61.599  1.00 41.17           C  
ATOM   1903  CG  LEU C 178      86.829  27.972  60.530  1.00 41.50           C  
ATOM   1904  CD1 LEU C 178      85.991  28.469  59.348  1.00 40.29           C  
ATOM   1905  CD2 LEU C 178      88.205  27.528  60.031  1.00 40.47           C  
ATOM   1906  H   LEU C 178      85.909  28.116  64.137  1.00 44.22           H  
ATOM   1907  HA  LEU C 178      88.541  28.196  62.785  1.00 43.29           H  
ATOM   1908  HB2 LEU C 178      85.920  29.463  61.798  1.00 41.17           H  
ATOM   1909  HB3 LEU C 178      87.500  29.922  61.188  1.00 41.17           H  
ATOM   1910  HG  LEU C 178      86.313  27.102  60.952  1.00 41.50           H  
ATOM   1911 HD11 LEU C 178      84.985  28.752  59.675  1.00 40.29           H  
ATOM   1912 HD12 LEU C 178      86.452  29.340  58.871  1.00 40.29           H  
ATOM   1913 HD13 LEU C 178      85.886  27.685  58.591  1.00 40.29           H  
ATOM   1914 HD21 LEU C 178      88.768  28.373  59.619  1.00 40.47           H  
ATOM   1915 HD22 LEU C 178      88.801  27.084  60.832  1.00 40.47           H  
ATOM   1916 HD23 LEU C 178      88.105  26.774  59.243  1.00 40.47           H  
ATOM   1917  N   ASP C 179      88.896  30.478  63.821  1.00 43.33           N  
ATOM   1918  CA  ASP C 179      89.229  31.689  64.593  1.00 45.01           C  
ATOM   1919  C   ASP C 179      88.941  32.879  63.644  1.00 41.77           C  
ATOM   1920  O   ASP C 179      89.721  33.208  62.765  1.00 40.84           O  
ATOM   1921  CB  ASP C 179      90.686  31.626  65.015  1.00 47.98           C  
ATOM   1922  CG  ASP C 179      91.031  32.744  65.964  1.00 51.62           C  
ATOM   1923  OD1 ASP C 179      90.142  33.567  66.289  1.00 55.26           O  
ATOM   1924  OD2 ASP C 179      92.191  32.777  66.401  1.00 53.90           O1-
ATOM   1925  H   ASP C 179      89.635  30.094  63.248  1.00 43.33           H  
ATOM   1926  HA  ASP C 179      88.567  31.736  65.466  1.00 45.01           H  
ATOM   1927  HB2 ASP C 179      91.357  31.679  64.149  1.00 47.98           H  
ATOM   1928  HB3 ASP C 179      90.888  30.675  65.523  1.00 47.98           H  
ATOM   1929  N   ILE C 180      87.723  33.397  63.768  1.00 40.36           N  
ATOM   1930  CA  ILE C 180      87.164  34.431  62.911  1.00 38.12           C  
ATOM   1931  C   ILE C 180      86.066  35.184  63.701  1.00 37.77           C  
ATOM   1932  O   ILE C 180      85.479  34.670  64.644  1.00 36.99           O  
ATOM   1933  CB  ILE C 180      86.570  33.898  61.572  1.00 37.07           C  
ATOM   1934  CG1 ILE C 180      85.585  32.727  61.786  1.00 38.15           C  
ATOM   1935  CG2 ILE C 180      87.669  33.543  60.565  1.00 36.04           C  
ATOM   1936  CD1 ILE C 180      84.983  32.183  60.498  1.00 37.24           C  
ATOM   1937  H   ILE C 180      87.145  33.082  64.535  1.00 40.36           H  
ATOM   1938  HA  ILE C 180      87.963  35.153  62.695  1.00 38.12           H  
ATOM   1939  HB  ILE C 180      85.997  34.715  61.116  1.00 37.07           H  
ATOM   1940 HG12 ILE C 180      86.085  31.904  62.305  1.00 38.15           H  
ATOM   1941 HG13 ILE C 180      84.764  33.056  62.434  1.00 38.15           H  
ATOM   1942 HG21 ILE C 180      88.435  34.324  60.525  1.00 36.04           H  
ATOM   1943 HG22 ILE C 180      88.149  32.591  60.808  1.00 36.04           H  
ATOM   1944 HG23 ILE C 180      87.257  33.456  59.554  1.00 36.04           H  
ATOM   1945 HD11 ILE C 180      84.503  32.977  59.920  1.00 37.24           H  
ATOM   1946 HD12 ILE C 180      85.741  31.708  59.869  1.00 37.24           H  
ATOM   1947 HD13 ILE C 180      84.230  31.422  60.727  1.00 37.24           H  
ATOM   1948  N   VAL C 181      85.756  36.392  63.237  1.00 37.89           N  
ATOM   1949  CA  VAL C 181      84.624  37.141  63.776  1.00 40.21           C  
ATOM   1950  C   VAL C 181      83.309  36.509  63.245  1.00 40.02           C  
ATOM   1951  O   VAL C 181      83.279  35.831  62.219  1.00 37.66           O  
ATOM   1952  CB  VAL C 181      84.683  38.657  63.489  1.00 41.80           C  
ATOM   1953  CG1 VAL C 181      85.891  39.300  64.177  1.00 42.14           C  
ATOM   1954  CG2 VAL C 181      84.689  38.997  61.997  1.00 40.68           C  
ATOM   1955  H   VAL C 181      86.304  36.794  62.491  1.00 37.89           H  
ATOM   1956  HA  VAL C 181      84.625  36.996  64.865  1.00 40.21           H  
ATOM   1957  HB  VAL C 181      83.783  39.117  63.917  1.00 41.80           H  
ATOM   1958 HG11 VAL C 181      85.880  39.096  65.252  1.00 42.14           H  
ATOM   1959 HG12 VAL C 181      86.835  38.926  63.768  1.00 42.14           H  
ATOM   1960 HG13 VAL C 181      85.876  40.387  64.045  1.00 42.14           H  
ATOM   1961 HG21 VAL C 181      85.589  38.626  61.497  1.00 40.68           H  
ATOM   1962 HG22 VAL C 181      83.816  38.575  61.493  1.00 40.68           H  
ATOM   1963 HG23 VAL C 181      84.656  40.082  61.852  1.00 40.68           H  
ATOM   1964  N   ARG C 182      82.221  36.753  63.966  1.00 44.52           N  
ATOM   1965  CA  ARG C 182      80.961  36.071  63.668  1.00 46.49           C  
ATOM   1966  C   ARG C 182      80.415  36.420  62.273  1.00 43.41           C  
ATOM   1967  O   ARG C 182      79.695  35.613  61.675  1.00 41.67           O  
ATOM   1968  CB  ARG C 182      79.873  36.309  64.730  1.00 52.40           C  
ATOM   1969  CG  ARG C 182      79.228  34.975  65.149  1.00 57.06           C  
ATOM   1970  CD  ARG C 182      77.965  35.144  65.984  1.00 64.66           C  
ATOM   1971  NE  ARG C 182      76.768  35.144  65.142  1.00 69.49           N  
ATOM   1972  CZ  ARG C 182      76.066  34.086  64.728  1.00 71.03           C  
ATOM   1973  NH1 ARG C 182      76.395  32.845  65.092  1.00 69.76           N  
ATOM   1974  NH2 ARG C 182      75.015  34.272  63.934  1.00 72.29           N1+
ATOM   1975  H   ARG C 182      82.287  37.352  64.776  1.00 44.52           H  
ATOM   1976  HA  ARG C 182      81.223  35.006  63.634  1.00 46.49           H  
ATOM   1977  HB2 ARG C 182      80.295  36.782  65.626  1.00 52.40           H  
ATOM   1978  HB3 ARG C 182      79.102  36.988  64.348  1.00 52.40           H  
ATOM   1979  HG2 ARG C 182      79.966  34.414  65.735  1.00 57.06           H  
ATOM   1980  HG3 ARG C 182      78.995  34.383  64.257  1.00 57.06           H  
ATOM   1981  HD2 ARG C 182      77.980  36.084  66.546  1.00 64.66           H  
ATOM   1982  HD3 ARG C 182      77.872  34.347  66.729  1.00 64.66           H  
ATOM   1983  HE  ARG C 182      76.455  36.052  64.828  1.00 69.49           H  
ATOM   1984 HH11 ARG C 182      75.849  32.061  64.765  1.00 69.76           H  
ATOM   1985 HH12 ARG C 182      77.191  32.690  65.694  1.00 69.76           H  
ATOM   1986 HH21 ARG C 182      74.756  35.206  63.651  1.00 72.29           H  
ATOM   1987 HH22 ARG C 182      74.477  33.479  63.614  1.00 72.29           H  
ATOM   1988  N   SER C 183      80.732  37.614  61.768  1.00 41.47           N  
ATOM   1989  CA  SER C 183      80.207  38.143  60.502  1.00 40.58           C  
ATOM   1990  C   SER C 183      80.980  37.657  59.242  1.00 36.91           C  
ATOM   1991  O   SER C 183      80.880  38.224  58.148  1.00 34.95           O  
ATOM   1992  CB  SER C 183      80.145  39.670  60.568  1.00 40.88           C  
ATOM   1993  OG  SER C 183      81.389  40.193  61.068  1.00 39.31           O  
ATOM   1994  H   SER C 183      81.366  38.216  62.274  1.00 41.47           H  
ATOM   1995  HA  SER C 183      79.194  37.761  60.366  1.00 40.58           H  
ATOM   1996  HB2 SER C 183      79.364  39.983  61.268  1.00 40.88           H  
ATOM   1997  HB3 SER C 183      79.943  40.123  59.593  1.00 40.88           H  
ATOM   1998  HG  SER C 183      81.259  41.156  61.133  1.00 39.31           H  
ATOM   1999  N   LEU C 184      81.664  36.525  59.400  1.00 35.86           N  
ATOM   2000  CA  LEU C 184      82.327  35.804  58.320  1.00 34.07           C  
ATOM   2001  C   LEU C 184      81.855  34.308  58.247  1.00 34.06           C  
ATOM   2002  O   LEU C 184      82.186  33.659  57.255  1.00 32.84           O  
ATOM   2003  CB  LEU C 184      83.859  35.843  58.507  1.00 33.50           C  
ATOM   2004  CG  LEU C 184      84.504  37.243  58.470  1.00 33.86           C  
ATOM   2005  CD1 LEU C 184      85.996  37.132  58.798  1.00 34.98           C  
ATOM   2006  CD2 LEU C 184      84.331  37.936  57.121  1.00 32.18           C  
ATOM   2007  H   LEU C 184      81.746  36.119  60.321  1.00 35.86           H  
ATOM   2008  HA  LEU C 184      82.055  36.250  57.361  1.00 34.07           H  
ATOM   2009  HB2 LEU C 184      84.110  35.381  59.471  1.00 33.50           H  
ATOM   2010  HB3 LEU C 184      84.331  35.212  57.742  1.00 33.50           H  
ATOM   2011  HG  LEU C 184      84.043  37.872  59.238  1.00 33.86           H  
ATOM   2012 HD11 LEU C 184      86.145  36.695  59.790  1.00 34.98           H  
ATOM   2013 HD12 LEU C 184      86.520  36.506  58.068  1.00 34.98           H  
ATOM   2014 HD13 LEU C 184      86.470  38.120  58.800  1.00 34.98           H  
ATOM   2015 HD21 LEU C 184      84.685  37.305  56.299  1.00 32.18           H  
ATOM   2016 HD22 LEU C 184      83.283  38.183  56.940  1.00 32.18           H  
ATOM   2017 HD23 LEU C 184      84.891  38.877  57.090  1.00 32.18           H  
ATOM   2018  N   TYR C 185      81.528  33.740  59.413  1.00 36.09           N  
ATOM   2019  CA  TYR C 185      80.672  32.664  59.902  1.00 36.31           C  
ATOM   2020  C   TYR C 185      79.158  32.870  59.605  1.00 35.74           C  
ATOM   2021  O   TYR C 185      78.508  31.928  59.169  1.00 35.59           O  
ATOM   2022  CB  TYR C 185      81.025  32.437  61.391  1.00  0.00           C  
ATOM   2023  CG  TYR C 185      80.174  31.605  62.323  1.00  0.00           C  
ATOM   2024  CD1 TYR C 185      79.216  30.673  61.871  1.00  0.00           C  
ATOM   2025  CE1 TYR C 185      78.379  30.010  62.790  1.00  0.00           C  
ATOM   2026  CZ  TYR C 185      78.493  30.276  64.174  1.00  0.00           C  
ATOM   2027  OH  TYR C 185      77.588  29.754  65.050  1.00  0.00           O  
ATOM   2028  CE2 TYR C 185      79.436  31.229  64.625  1.00  0.00           C  
ATOM   2029  CD2 TYR C 185      80.273  31.880  63.702  1.00  0.00           C  
ATOM   2030  H   TYR C 185      82.472  34.006  59.697  1.00 36.09           H  
ATOM   2031  HA  TYR C 185      80.966  31.776  59.329  1.00 36.31           H  
ATOM   2032  HB2 TYR C 185      82.037  32.016  61.434  1.00  0.00           H  
ATOM   2033  HB3 TYR C 185      81.110  33.431  61.849  1.00  0.00           H  
ATOM   2034  HD1 TYR C 185      79.146  30.436  60.821  1.00  0.00           H  
ATOM   2035  HD2 TYR C 185      81.021  32.569  64.064  1.00  0.00           H  
ATOM   2036  HE1 TYR C 185      77.663  29.282  62.436  1.00  0.00           H  
ATOM   2037  HE2 TYR C 185      79.535  31.436  65.680  1.00  0.00           H  
ATOM   2038  HH  TYR C 185      76.707  29.878  64.585  1.00  0.00           H  
ATOM   2039  N   GLU C 186      78.607  34.038  59.932  1.00 36.73           N  
ATOM   2040  CA  GLU C 186      77.155  34.272  59.858  1.00 38.34           C  
ATOM   2041  C   GLU C 186      76.505  33.877  58.520  1.00 35.29           C  
ATOM   2042  O   GLU C 186      75.358  33.433  58.468  1.00 32.92           O  
ATOM   2043  CB  GLU C 186      76.816  35.737  60.185  1.00 42.67           C  
ATOM   2044  CG  GLU C 186      76.453  35.852  61.656  1.00 49.22           C  
ATOM   2045  CD  GLU C 186      76.644  37.113  62.451  1.00 55.69           C  
ATOM   2046  OE1 GLU C 186      77.202  38.120  61.952  1.00 58.47           O  
ATOM   2047  OE2 GLU C 186      76.266  37.085  63.640  1.00 61.90           O1-
ATOM   2048  H   GLU C 186      79.179  34.748  60.367  1.00 36.73           H  
ATOM   2049  HA  GLU C 186      76.710  33.588  60.595  1.00 38.34           H  
ATOM   2050  HB2 GLU C 186      77.644  36.396  59.919  1.00 42.67           H  
ATOM   2051  HB3 GLU C 186      75.957  36.082  59.596  1.00 42.67           H  
ATOM   2052  HG2 GLU C 186      77.021  35.098  62.217  1.00 49.22           H  
ATOM   2053  HG3 GLU C 186      75.394  35.580  61.734  1.00 49.22           H  
ATOM   2054  N   ASP C 187      77.267  34.050  57.435  1.00 34.07           N  
ATOM   2055  CA  ASP C 187      76.808  33.753  56.090  1.00 31.98           C  
ATOM   2056  C   ASP C 187      76.788  32.224  55.800  1.00 31.07           C  
ATOM   2057  O   ASP C 187      76.409  31.798  54.718  1.00 30.79           O  
ATOM   2058  CB  ASP C 187      77.658  34.405  55.019  1.00 32.16           C  
ATOM   2059  CG  ASP C 187      78.359  35.658  55.420  1.00 34.12           C  
ATOM   2060  OD1 ASP C 187      78.219  36.679  54.729  1.00 35.31           O  
ATOM   2061  OD2 ASP C 187      79.168  35.605  56.358  1.00 34.29           O1-
ATOM   2062  H   ASP C 187      78.205  34.406  57.544  1.00 34.07           H  
ATOM   2063  HA  ASP C 187      75.771  34.102  56.010  1.00 31.98           H  
ATOM   2064  HB2 ASP C 187      77.051  34.575  54.122  1.00 32.16           H  
ATOM   2065  HB3 ASP C 187      78.452  33.710  54.727  1.00 32.16           H  
ATOM   2066  N   LEU C 188      77.202  31.428  56.785  1.00 32.30           N  
ATOM   2067  CA  LEU C 188      77.097  29.976  56.765  1.00 33.07           C  
ATOM   2068  C   LEU C 188      75.784  29.535  57.469  1.00 34.11           C  
ATOM   2069  O   LEU C 188      75.291  28.421  57.223  1.00 31.06           O  
ATOM   2070  CB  LEU C 188      78.298  29.303  57.439  1.00 34.20           C  
ATOM   2071  CG  LEU C 188      79.682  29.753  56.931  1.00 35.52           C  
ATOM   2072  CD1 LEU C 188      80.773  29.114  57.789  1.00 36.14           C  
ATOM   2073  CD2 LEU C 188      79.904  29.382  55.467  1.00 35.21           C  
ATOM   2074  H   LEU C 188      77.579  31.848  57.623  1.00 32.30           H  
ATOM   2075  HA  LEU C 188      77.015  29.643  55.725  1.00 33.07           H  
ATOM   2076  HB2 LEU C 188      78.241  29.463  58.523  1.00 34.20           H  
ATOM   2077  HB3 LEU C 188      78.212  28.220  57.294  1.00 34.20           H  
ATOM   2078  HG  LEU C 188      79.778  30.841  57.028  1.00 35.52           H  
ATOM   2079 HD11 LEU C 188      80.653  29.378  58.844  1.00 36.14           H  
ATOM   2080 HD12 LEU C 188      80.733  28.025  57.707  1.00 36.14           H  
ATOM   2081 HD13 LEU C 188      81.768  29.444  57.470  1.00 36.14           H  
ATOM   2082 HD21 LEU C 188      79.824  28.300  55.314  1.00 35.21           H  
ATOM   2083 HD22 LEU C 188      79.176  29.876  54.819  1.00 35.21           H  
ATOM   2084 HD23 LEU C 188      80.901  29.693  55.138  1.00 35.21           H  
ATOM   2085  N   GLU C 189      75.283  30.374  58.382  1.00 36.36           N  
ATOM   2086  CA  GLU C 189      74.033  30.128  59.113  1.00 40.83           C  
ATOM   2087  C   GLU C 189      72.860  30.544  58.188  1.00 41.18           C  
ATOM   2088  O   GLU C 189      71.823  29.894  58.147  1.00 42.54           O  
ATOM   2089  CB  GLU C 189      73.949  30.899  60.445  1.00 46.90           C  
ATOM   2090  CG  GLU C 189      74.840  30.312  61.543  1.00 53.71           C  
ATOM   2091  CD  GLU C 189      74.794  31.018  62.887  1.00 63.61           C  
ATOM   2092  OE1 GLU C 189      74.160  32.093  63.011  1.00 69.99           O  
ATOM   2093  OE2 GLU C 189      75.456  30.526  63.835  1.00 63.38           O1-
ATOM   2094  H   GLU C 189      75.749  31.255  58.541  1.00 36.36           H  
ATOM   2095  HA  GLU C 189      73.936  29.051  59.289  1.00 40.83           H  
ATOM   2096  HB2 GLU C 189      74.205  31.954  60.290  1.00 46.90           H  
ATOM   2097  HB3 GLU C 189      72.910  30.891  60.800  1.00 46.90           H  
ATOM   2098  HG2 GLU C 189      75.879  30.324  61.198  1.00 53.71           H  
ATOM   2099  HG3 GLU C 189      74.563  29.265  61.711  1.00 53.71           H  
ATOM   2100  N   ASP C 190      73.028  31.685  57.523  1.00 41.88           N  
ATOM   2101  CA  ASP C 190      72.029  32.247  56.613  1.00 45.60           C  
ATOM   2102  C   ASP C 190      72.442  31.929  55.143  1.00 43.84           C  
ATOM   2103  O   ASP C 190      73.600  31.667  54.831  1.00 44.84           O  
ATOM   2104  CB  ASP C 190      71.896  33.750  56.840  1.00 50.22           C  
ATOM   2105  CG  ASP C 190      70.653  34.303  56.194  1.00 53.01           C  
ATOM   2106  OD1 ASP C 190      69.838  33.513  55.681  1.00 52.90           O  
ATOM   2107  OD2 ASP C 190      70.495  35.543  56.178  1.00 59.17           O1-
ATOM   2108  H   ASP C 190      73.909  32.172  57.605  1.00 41.88           H  
ATOM   2109  HA  ASP C 190      71.077  31.737  56.804  1.00 45.60           H  
ATOM   2110  HB2 ASP C 190      72.771  34.279  56.444  1.00 50.22           H  
ATOM   2111  HB3 ASP C 190      71.837  33.968  57.913  1.00 50.22           H  
ATOM   2112  N   HIS C 191      71.476  32.039  54.244  1.00 42.65           N  
ATOM   2113  CA  HIS C 191      71.663  31.775  52.816  1.00 45.61           C  
ATOM   2114  C   HIS C 191      70.539  32.474  51.997  1.00 43.67           C  
ATOM   2115  O   HIS C 191      69.500  32.829  52.550  1.00 43.28           O  
ATOM   2116  CB  HIS C 191      71.787  30.268  52.500  1.00 48.31           C  
ATOM   2117  CG  HIS C 191      70.541  29.450  52.678  1.00 52.83           C  
ATOM   2118  ND1 HIS C 191      70.011  28.713  51.643  1.00 55.40           N  
ATOM   2119  CD2 HIS C 191      69.749  29.220  53.749  1.00 57.06           C  
ATOM   2120  CE1 HIS C 191      68.939  28.071  52.067  1.00 55.01           C  
ATOM   2121  NE2 HIS C 191      68.759  28.360  53.343  1.00 59.05           N  
ATOM   2122  H   HIS C 191      70.566  32.371  54.529  1.00 42.65           H  
ATOM   2123  HA  HIS C 191      72.613  32.254  52.553  1.00 45.61           H  
ATOM   2124  HB2 HIS C 191      72.567  29.825  53.133  1.00 48.31           H  
ATOM   2125  HB3 HIS C 191      72.141  30.145  51.471  1.00 48.31           H  
ATOM   2126  HD1 HIS C 191      70.410  28.668  50.640  1.00 55.40           H  
ATOM   2127  HD2 HIS C 191      69.871  29.634  54.739  1.00 57.06           H  
ATOM   2128  HE1 HIS C 191      68.316  27.419  51.472  1.00 55.01           H  
ATOM   2129  N   PRO C 192      70.736  32.622  50.672  1.00 40.22           N  
ATOM   2130  CA  PRO C 192      69.608  32.950  49.781  1.00 39.59           C  
ATOM   2131  C   PRO C 192      68.666  31.724  49.839  1.00 39.04           C  
ATOM   2132  O   PRO C 192      69.127  30.589  49.766  1.00 37.42           O  
ATOM   2133  CB  PRO C 192      70.239  33.126  48.400  1.00 39.03           C  
ATOM   2134  CG  PRO C 192      71.718  33.358  48.685  1.00 39.35           C  
ATOM   2135  CD  PRO C 192      71.973  32.505  49.914  1.00 40.40           C  
ATOM   2136  HA  PRO C 192      69.130  33.861  50.152  1.00 39.59           H  
ATOM   2137  HB2 PRO C 192      70.122  32.230  47.784  1.00 39.03           H  
ATOM   2138  HB3 PRO C 192      69.797  33.962  47.850  1.00 39.03           H  
ATOM   2139  HG2 PRO C 192      71.885  34.416  48.921  1.00 39.35           H  
ATOM   2140  HG3 PRO C 192      72.361  33.089  47.842  1.00 39.35           H  
ATOM   2141  HD2 PRO C 192      72.839  32.843  50.487  1.00 40.40           H  
ATOM   2142  HD3 PRO C 192      72.105  31.454  49.636  1.00 40.40           H  
ATOM   2143  N   ASN C 193      67.401  31.996  50.149  1.00 40.79           N  
ATOM   2144  CA  ASN C 193      66.442  30.986  50.607  1.00 43.42           C  
ATOM   2145  C   ASN C 193      65.072  31.441  50.104  1.00 40.96           C  
ATOM   2146  O   ASN C 193      64.665  32.575  50.370  1.00 39.75           O  
ATOM   2147  CB  ASN C 193      66.453  30.922  52.134  1.00 50.03           C  
ATOM   2148  CG  ASN C 193      65.419  29.952  52.658  1.00 60.13           C  
ATOM   2149  OD1 ASN C 193      64.216  30.168  52.508  1.00 63.38           O  
ATOM   2150  ND2 ASN C 193      65.885  28.879  53.299  1.00 66.75           N  
ATOM   2151  H   ASN C 193      67.089  32.955  50.097  1.00 40.79           H  
ATOM   2152  HA  ASN C 193      66.703  30.012  50.195  1.00 43.42           H  
ATOM   2153  HB2 ASN C 193      66.226  31.900  52.572  1.00 50.03           H  
ATOM   2154  HB3 ASN C 193      67.451  30.659  52.494  1.00 50.03           H  
ATOM   2155 HD21 ASN C 193      65.242  28.202  53.685  1.00 66.75           H  
ATOM   2156 HD22 ASN C 193      66.881  28.743  53.397  1.00 66.75           H  
ATOM   2157  N   VAL C 194      64.374  30.576  49.371  1.00 40.59           N  
ATOM   2158  CA  VAL C 194      63.167  30.975  48.633  1.00 41.17           C  
ATOM   2159  C   VAL C 194      62.113  31.676  49.529  1.00 41.07           C  
ATOM   2160  O   VAL C 194      61.344  32.498  49.033  1.00 36.95           O  
ATOM   2161  CB  VAL C 194      62.573  29.769  47.859  1.00 42.14           C  
ATOM   2162  CG1 VAL C 194      61.153  30.009  47.329  1.00 43.24           C  
ATOM   2163  CG2 VAL C 194      63.470  29.405  46.666  1.00 39.16           C  
ATOM   2164  H   VAL C 194      64.726  29.637  49.253  1.00 40.59           H  
ATOM   2165  HA  VAL C 194      63.496  31.741  47.917  1.00 41.17           H  
ATOM   2166  HB  VAL C 194      62.530  28.904  48.533  1.00 42.14           H  
ATOM   2167 HG11 VAL C 194      60.434  30.120  48.146  1.00 43.24           H  
ATOM   2168 HG12 VAL C 194      61.108  30.906  46.701  1.00 43.24           H  
ATOM   2169 HG13 VAL C 194      60.816  29.159  46.724  1.00 43.24           H  
ATOM   2170 HG21 VAL C 194      63.461  30.200  45.912  1.00 39.16           H  
ATOM   2171 HG22 VAL C 194      64.508  29.245  46.967  1.00 39.16           H  
ATOM   2172 HG23 VAL C 194      63.119  28.484  46.186  1.00 39.16           H  
ATOM   2173  N   GLN C 195      62.034  31.310  50.804  1.00 46.35           N  
ATOM   2174  CA  GLN C 195      61.056  31.924  51.711  1.00 52.59           C  
ATOM   2175  C   GLN C 195      61.560  33.347  52.061  1.00 53.28           C  
ATOM   2176  O   GLN C 195      60.834  34.332  51.917  1.00 53.70           O  
ATOM   2177  CB  GLN C 195      60.860  31.062  52.966  1.00 59.10           C  
ATOM   2178  CG  GLN C 195      59.975  31.710  54.032  1.00 69.00           C  
ATOM   2179  CD  GLN C 195      58.555  31.953  53.566  1.00 69.01           C  
ATOM   2180  OE1 GLN C 195      58.028  31.281  52.676  1.00 65.48           O  
ATOM   2181  NE2 GLN C 195      57.905  32.911  54.219  1.00 76.58           N  
ATOM   2182  H   GLN C 195      62.682  30.625  51.165  1.00 46.35           H  
ATOM   2183  HA  GLN C 195      60.111  32.031  51.167  1.00 52.59           H  
ATOM   2184  HB2 GLN C 195      60.440  30.092  52.670  1.00 59.10           H  
ATOM   2185  HB3 GLN C 195      61.830  30.842  53.428  1.00 59.10           H  
ATOM   2186  HG2 GLN C 195      60.426  32.645  54.378  1.00 69.00           H  
ATOM   2187  HG3 GLN C 195      59.917  31.045  54.902  1.00 69.00           H  
ATOM   2188 HE21 GLN C 195      58.375  33.438  54.942  1.00 76.58           H  
ATOM   2189 HE22 GLN C 195      56.941  33.112  53.993  1.00 76.58           H  
ATOM   2190  N   LYS C 196      62.780  33.418  52.582  1.00 56.21           N  
ATOM   2191  CA  LYS C 196      63.347  34.688  53.058  1.00 58.38           C  
ATOM   2192  C   LYS C 196      63.522  35.672  51.878  1.00 54.20           C  
ATOM   2193  O   LYS C 196      63.451  36.895  52.022  1.00 51.86           O  
ATOM   2194  CB  LYS C 196      64.696  34.430  53.746  1.00 66.79           C  
ATOM   2195  CG  LYS C 196      65.297  35.678  54.410  1.00 77.01           C  
ATOM   2196  CD  LYS C 196      66.568  36.192  53.711  1.00 80.45           C  
ATOM   2197  CE  LYS C 196      67.866  35.703  54.351  1.00 78.82           C  
ATOM   2198  NZ  LYS C 196      68.009  34.252  54.223  1.00 76.57           N1+
ATOM   2199  H   LYS C 196      63.303  32.563  52.705  1.00 56.21           H  
ATOM   2200  HA  LYS C 196      62.629  35.123  53.756  1.00 58.38           H  
ATOM   2201  HB2 LYS C 196      64.547  33.668  54.523  1.00 66.79           H  
ATOM   2202  HB3 LYS C 196      65.400  33.997  53.027  1.00 66.79           H  
ATOM   2203  HG2 LYS C 196      64.555  36.485  54.433  1.00 77.01           H  
ATOM   2204  HG3 LYS C 196      65.520  35.456  55.461  1.00 77.01           H  
ATOM   2205  HD2 LYS C 196      66.569  37.287  53.785  1.00 80.45           H  
ATOM   2206  HD3 LYS C 196      66.553  35.958  52.640  1.00 80.45           H  
ATOM   2207  HE2 LYS C 196      67.881  35.939  55.419  1.00 78.82           H  
ATOM   2208  HE3 LYS C 196      68.738  36.156  53.870  1.00 78.82           H  
ATOM   2209  HZ1 LYS C 196      67.229  33.681  54.539  1.00 76.57           H  
ATOM   2210  HZ2 LYS C 196      68.378  33.906  53.320  1.00 76.57           H  
ATOM   2211  HZ3 LYS C 196      68.790  33.966  54.870  1.00 76.57           H  
ATOM   2212  N   ASP C 197      63.807  35.106  50.709  1.00 49.19           N  
ATOM   2213  CA  ASP C 197      64.065  35.888  49.516  1.00 47.18           C  
ATOM   2214  C   ASP C 197      62.763  36.508  48.984  1.00 47.63           C  
ATOM   2215  O   ASP C 197      62.805  37.508  48.258  1.00 48.34           O  
ATOM   2216  CB  ASP C 197      64.697  35.062  48.420  1.00 48.40           C  
ATOM   2217  CG  ASP C 197      66.170  35.257  48.593  1.00 48.01           C  
ATOM   2218  OD1 ASP C 197      66.659  36.309  48.142  1.00 51.60           O  
ATOM   2219  OD2 ASP C 197      66.868  34.311  48.979  1.00 44.01           O1-
ATOM   2220  H   ASP C 197      63.823  34.098  50.638  1.00 49.19           H  
ATOM   2221  HA  ASP C 197      64.691  36.733  49.825  1.00 47.18           H  
ATOM   2222  HB2 ASP C 197      64.425  35.433  47.424  1.00 48.40           H  
ATOM   2223  HB3 ASP C 197      64.414  34.008  48.442  1.00 48.40           H  
ATOM   2224  N   LEU C 198      61.619  35.900  49.289  1.00 46.15           N  
ATOM   2225  CA  LEU C 198      60.311  36.452  48.943  1.00 49.91           C  
ATOM   2226  C   LEU C 198      59.909  37.496  50.006  1.00 57.96           C  
ATOM   2227  O   LEU C 198      59.323  38.528  49.671  1.00 63.23           O  
ATOM   2228  CB  LEU C 198      59.228  35.369  48.854  1.00 47.22           C  
ATOM   2229  CG  LEU C 198      59.196  34.660  47.488  1.00 45.92           C  
ATOM   2230  CD1 LEU C 198      58.336  33.398  47.573  1.00 46.35           C  
ATOM   2231  CD2 LEU C 198      58.645  35.577  46.393  1.00 46.19           C  
ATOM   2232  H   LEU C 198      61.633  35.043  49.823  1.00 46.15           H  
ATOM   2233  HA  LEU C 198      60.409  37.002  48.001  1.00 49.91           H  
ATOM   2234  HB2 LEU C 198      59.383  34.630  49.649  1.00 47.22           H  
ATOM   2235  HB3 LEU C 198      58.240  35.811  49.043  1.00 47.22           H  
ATOM   2236  HG  LEU C 198      60.213  34.356  47.211  1.00 45.92           H  
ATOM   2237 HD11 LEU C 198      58.695  32.725  48.358  1.00 46.35           H  
ATOM   2238 HD12 LEU C 198      57.290  33.640  47.788  1.00 46.35           H  
ATOM   2239 HD13 LEU C 198      58.373  32.849  46.627  1.00 46.35           H  
ATOM   2240 HD21 LEU C 198      57.657  35.969  46.661  1.00 46.19           H  
ATOM   2241 HD22 LEU C 198      59.307  36.427  46.206  1.00 46.19           H  
ATOM   2242 HD23 LEU C 198      58.541  35.037  45.450  1.00 46.19           H  
ATOM   2243  N   GLU C 199      60.167  37.178  51.273  1.00 61.78           N  
ATOM   2244  CA  GLU C 199      59.795  38.051  52.389  1.00 69.69           C  
ATOM   2245  C   GLU C 199      60.418  39.452  52.204  1.00 73.01           C  
ATOM   2246  O   GLU C 199      59.799  40.465  52.546  1.00 76.44           O  
ATOM   2247  CB  GLU C 199      60.259  37.479  53.732  1.00 70.83           C  
ATOM   2248  CG  GLU C 199      59.363  36.343  54.214  1.00 73.80           C  
ATOM   2249  CD  GLU C 199      59.958  35.504  55.319  1.00 77.17           C  
ATOM   2250  OE1 GLU C 199      61.127  35.709  55.709  1.00 76.32           O  
ATOM   2251  OE2 GLU C 199      59.247  34.581  55.782  1.00 78.89           O1-
ATOM   2252  H   GLU C 199      60.587  36.284  51.482  1.00 61.78           H  
ATOM   2253  HA  GLU C 199      58.705  38.173  52.363  1.00 69.69           H  
ATOM   2254  HB2 GLU C 199      61.299  37.146  53.646  1.00 70.83           H  
ATOM   2255  HB3 GLU C 199      60.257  38.267  54.497  1.00 70.83           H  
ATOM   2256  HG2 GLU C 199      59.127  35.666  53.386  1.00 73.80           H  
ATOM   2257  HG3 GLU C 199      58.411  36.757  54.567  1.00 73.80           H  
ATOM   2258  N   ARG C 200      61.641  39.488  51.677  1.00 72.39           N  
ATOM   2259  CA  ARG C 200      62.372  40.744  51.527  1.00 74.84           C  
ATOM   2260  C   ARG C 200      61.633  41.758  50.613  1.00 79.65           C  
ATOM   2261  O   ARG C 200      61.706  42.966  50.835  1.00 92.92           O  
ATOM   2262  CB  ARG C 200      63.822  40.515  51.065  1.00 73.44           C  
ATOM   2263  CG  ARG C 200      63.997  40.362  49.550  1.00 74.51           C  
ATOM   2264  CD  ARG C 200      65.377  39.834  49.181  1.00 73.20           C  
ATOM   2265  NE  ARG C 200      65.796  40.227  47.824  1.00 72.71           N  
ATOM   2266  CZ  ARG C 200      65.549  39.565  46.689  1.00 73.51           C  
ATOM   2267  NH1 ARG C 200      64.657  38.576  46.640  1.00 75.81           N  
ATOM   2268  NH2 ARG C 200      66.207  39.893  45.585  1.00 69.51           N1+
ATOM   2269  H   ARG C 200      62.081  38.623  51.397  1.00 72.39           H  
ATOM   2270  HA  ARG C 200      62.397  41.189  52.531  1.00 74.84           H  
ATOM   2271  HB2 ARG C 200      64.425  41.375  51.383  1.00 73.44           H  
ATOM   2272  HB3 ARG C 200      64.235  39.639  51.580  1.00 73.44           H  
ATOM   2273  HG2 ARG C 200      63.843  41.334  49.069  1.00 74.51           H  
ATOM   2274  HG3 ARG C 200      63.239  39.687  49.158  1.00 74.51           H  
ATOM   2275  HD2 ARG C 200      65.446  38.748  49.281  1.00 73.20           H  
ATOM   2276  HD3 ARG C 200      66.132  40.250  49.858  1.00 73.20           H  
ATOM   2277  HE  ARG C 200      66.485  40.964  47.791  1.00 72.71           H  
ATOM   2278 HH11 ARG C 200      64.490  38.090  45.770  1.00 75.81           H  
ATOM   2279 HH12 ARG C 200      64.148  38.313  47.471  1.00 75.81           H  
ATOM   2280 HH21 ARG C 200      66.888  40.639  45.605  1.00 69.51           H  
ATOM   2281 HH22 ARG C 200      66.026  39.398  44.723  1.00 69.51           H  
ATOM   2282  N   LEU C 201      60.820  41.242  49.690  1.00 74.86           N  
ATOM   2283  CA  LEU C 201      60.328  42.031  48.558  1.00 73.31           C  
ATOM   2284  C   LEU C 201      59.018  42.774  48.934  1.00 79.64           C  
ATOM   2285  O   LEU C 201      58.423  43.471  48.115  1.00 80.05           O  
ATOM   2286  CB  LEU C 201      60.085  41.161  47.312  1.00  0.00           C  
ATOM   2287  CG  LEU C 201      61.356  40.526  46.716  1.00  0.00           C  
ATOM   2288  CD1 LEU C 201      60.992  39.561  45.586  1.00  0.00           C  
ATOM   2289  CD2 LEU C 201      62.337  41.575  46.192  1.00  0.00           C  
ATOM   2290  H   LEU C 201      60.353  40.345  49.829  1.00 74.86           H  
ATOM   2291  HA  LEU C 201      61.058  42.820  48.344  1.00 73.31           H  
ATOM   2292  HB2 LEU C 201      59.372  40.366  47.569  1.00  0.00           H  
ATOM   2293  HB3 LEU C 201      59.593  41.761  46.535  1.00  0.00           H  
ATOM   2294  HG  LEU C 201      61.853  39.938  47.491  1.00  0.00           H  
ATOM   2295 HD11 LEU C 201      60.288  38.799  45.934  1.00  0.00           H  
ATOM   2296 HD12 LEU C 201      60.536  40.092  44.744  1.00  0.00           H  
ATOM   2297 HD13 LEU C 201      61.883  39.044  45.214  1.00  0.00           H  
ATOM   2298 HD21 LEU C 201      61.856  42.240  45.467  1.00  0.00           H  
ATOM   2299 HD22 LEU C 201      62.738  42.190  47.002  1.00  0.00           H  
ATOM   2300 HD23 LEU C 201      63.188  41.099  45.694  1.00  0.00           H  
ATOM   2301  N   THR C 202      58.609  42.650  50.196  1.00 85.69           N  
ATOM   2302  CA  THR C 202      57.384  43.284  50.724  1.00 86.11           C  
ATOM   2303  C   THR C 202      57.631  44.788  51.001  1.00 86.00           C  
ATOM   2304  O   THR C 202      56.719  45.616  51.044  1.00 82.80           O  
ATOM   2305  CB  THR C 202      56.944  42.597  52.039  1.00 86.03           C  
ATOM   2306  OG1 THR C 202      57.093  41.170  51.953  1.00 84.41           O  
ATOM   2307  CG2 THR C 202      55.479  42.867  52.364  1.00 89.37           C  
ATOM   2308  H   THR C 202      59.159  42.092  50.834  1.00 85.69           H  
ATOM   2309  HA  THR C 202      56.612  43.202  49.954  1.00 86.11           H  
ATOM   2310  HB  THR C 202      57.561  42.936  52.880  1.00 86.03           H  
ATOM   2311 HG21 THR C 202      55.283  43.932  52.514  1.00 89.37           H  
ATOM   2312 HG22 THR C 202      54.826  42.497  51.566  1.00 89.37           H  
ATOM   2313 HG23 THR C 202      55.189  42.333  53.276  1.00 89.37           H  
ATOM   2314  HG1 THR C 202      58.017  40.954  52.200  1.00 84.41           H  
ATOM   2315  N   NME C 203      58.886  45.090  51.331  1.00  0.00           N  
ATOM   2316  CH3 NME C 203      59.294  46.403  51.757  1.00  0.00           C  
ATOM   2317  H   NME C 203      59.591  44.369  51.276  1.00  0.00           H  
ATOM   2318 HH31 NME C 203      59.064  47.135  50.979  1.00  0.00           H  
ATOM   2319 HH32 NME C 203      58.756  46.662  52.673  1.00  0.00           H  
ATOM   2320 HH33 NME C 203      60.370  46.391  51.952  1.00  0.00           H  
TER    2321      NME C 203 
ATOM   2322  N   GLY B 565      25.618  32.888  95.206  1.00 52.79           N  
ATOM   2323  CA  GLY B 565      26.494  32.738  94.039  1.00 54.83           C  
ATOM   2324  C   GLY B 565      25.655  32.798  92.763  1.00 54.17           C  
ATOM   2325  O   GLY B 565      25.505  33.843  92.121  1.00 53.11           O  
ATOM   2326  H1  GLY B 565      24.842  32.225  95.137  1.00 52.79           H  
ATOM   2327  H2  GLY B 565      25.182  33.810  95.183  1.00 52.79           H  
ATOM   2328  HA2 GLY B 565      27.240  33.537  94.017  1.00 54.83           H  
ATOM   2329  HA3 GLY B 565      27.023  31.781  94.092  1.00 54.83           H  
ATOM   2330  N   GLN B 566      25.078  31.656  92.413  1.00 41.70           N  
ATOM   2331  CA  GLN B 566      24.041  31.563  91.382  1.00 44.42           C  
ATOM   2332  C   GLN B 566      22.643  31.595  92.058  1.00 44.03           C  
ATOM   2333  O   GLN B 566      22.503  31.848  93.267  1.00 42.67           O  
ATOM   2334  CB  GLN B 566      24.266  30.321  90.496  1.00 48.55           C  
ATOM   2335  CG  GLN B 566      24.864  30.694  89.135  1.00 56.63           C  
ATOM   2336  CD  GLN B 566      23.936  31.534  88.271  1.00 66.47           C  
ATOM   2337  NE2 GLN B 566      24.400  32.098  87.282  1.00 66.80           N  
ATOM   2338  OE1 GLN B 566      22.663  31.638  88.630  1.00 70.21           O  
ATOM   2339  H   GLN B 566      25.324  30.788  92.867  1.00 41.70           H  
ATOM   2340  HA  GLN B 566      24.079  32.477  90.777  1.00 44.42           H  
ATOM   2341  HB2 GLN B 566      24.952  29.620  90.988  1.00 48.55           H  
ATOM   2342  HB3 GLN B 566      23.339  29.760  90.334  1.00 48.55           H  
ATOM   2343  HG2 GLN B 566      25.091  29.778  88.577  1.00 56.63           H  
ATOM   2344  HG3 GLN B 566      25.808  31.235  89.277  1.00 56.63           H  
ATOM   2345 HE21 GLN B 566      23.805  32.671  86.702  1.00 66.80           H  
ATOM   2346 HE22 GLN B 566      25.377  31.987  87.050  1.00 66.80           H  
ATOM   2347  N   MET B 567      21.617  31.434  91.226  1.00 32.53           N  
ATOM   2348  CA  MET B 567      20.222  31.360  91.663  1.00 29.29           C  
ATOM   2349  C   MET B 567      19.837  29.867  91.856  1.00 26.37           C  
ATOM   2350  O   MET B 567      20.693  28.973  91.785  1.00 31.58           O  
ATOM   2351  CB  MET B 567      19.330  32.043  90.619  1.00 23.73           C  
ATOM   2352  CG  MET B 567      19.664  33.527  90.493  1.00 27.62           C  
ATOM   2353  SD  MET B 567      18.732  34.298  89.143  1.00 23.37           S  
ATOM   2354  CE  MET B 567      19.693  33.681  87.739  1.00 29.07           C  
ATOM   2355  H   MET B 567      21.776  31.321  90.235  1.00 32.53           H  
ATOM   2356  HA  MET B 567      20.114  31.852  92.638  1.00 29.29           H  
ATOM   2357  HB2 MET B 567      18.272  31.943  90.890  1.00 23.73           H  
ATOM   2358  HB3 MET B 567      19.453  31.525  89.660  1.00 23.73           H  
ATOM   2359  HG2 MET B 567      20.730  33.708  90.328  1.00 27.62           H  
ATOM   2360  HG3 MET B 567      19.387  34.039  91.421  1.00 27.62           H  
ATOM   2361  HE1 MET B 567      20.719  34.054  87.787  1.00 29.07           H  
ATOM   2362  HE2 MET B 567      19.697  32.589  87.707  1.00 29.07           H  
ATOM   2363  HE3 MET B 567      19.235  34.037  86.816  1.00 29.07           H  
ATOM   2364  N   ARG B 568      18.563  29.629  92.123  1.00 20.74           N  
ATOM   2365  CA  ARG B 568      17.987  28.288  92.140  1.00 21.14           C  
ATOM   2366  C   ARG B 568      16.839  28.313  91.115  1.00 25.93           C  
ATOM   2367  O   ARG B 568      16.206  29.345  90.899  1.00 24.38           O  
ATOM   2368  CB  ARG B 568      17.447  27.877  93.515  1.00 23.84           C  
ATOM   2369  CG  ARG B 568      18.480  28.025  94.631  1.00 23.13           C  
ATOM   2370  CD  ARG B 568      18.038  27.335  95.920  1.00 21.54           C  
ATOM   2371  NE  ARG B 568      18.695  27.939  97.092  1.00 21.07           N  
ATOM   2372  CZ  ARG B 568      18.321  29.063  97.687  1.00 21.76           C  
ATOM   2373  NH1 ARG B 568      17.226  29.698  97.275  1.00 23.63           N  
ATOM   2374  NH2 ARG B 568      19.060  29.517  98.690  1.00 22.95           N1+
ATOM   2375  H   ARG B 568      17.918  30.391  92.276  1.00 20.74           H  
ATOM   2376  HA  ARG B 568      18.738  27.561  91.806  1.00 21.14           H  
ATOM   2377  HB2 ARG B 568      16.564  28.479  93.767  1.00 23.84           H  
ATOM   2378  HB3 ARG B 568      17.104  26.836  93.462  1.00 23.84           H  
ATOM   2379  HG2 ARG B 568      18.654  29.092  94.818  1.00 23.13           H  
ATOM   2380  HG3 ARG B 568      19.444  27.604  94.321  1.00 23.13           H  
ATOM   2381  HD2 ARG B 568      18.326  26.278  95.893  1.00 21.54           H  
ATOM   2382  HD3 ARG B 568      16.953  27.350  96.069  1.00 21.54           H  
ATOM   2383  HE  ARG B 568      19.534  27.478  97.413  1.00 21.07           H  
ATOM   2384 HH11 ARG B 568      16.685  29.326  96.507  1.00 23.63           H  
ATOM   2385 HH12 ARG B 568      16.936  30.552  97.729  1.00 23.63           H  
ATOM   2386 HH21 ARG B 568      19.882  29.008  98.981  1.00 22.95           H  
ATOM   2387 HH22 ARG B 568      18.800  30.371  99.162  1.00 22.95           H  
ATOM   2388  N   LEU B 569      16.554  27.153  90.538  1.00 26.79           N  
ATOM   2389  CA  LEU B 569      15.551  26.977  89.492  1.00 21.19           C  
ATOM   2390  C   LEU B 569      14.326  26.247  90.100  1.00 28.10           C  
ATOM   2391  O   LEU B 569      14.407  25.665  91.188  1.00 28.25           O  
ATOM   2392  CB  LEU B 569      16.132  26.156  88.327  1.00 26.23           C  
ATOM   2393  CG  LEU B 569      17.285  26.841  87.564  1.00 23.16           C  
ATOM   2394  CD1 LEU B 569      17.842  25.884  86.506  1.00 25.60           C  
ATOM   2395  CD2 LEU B 569      16.849  28.147  86.897  1.00 28.51           C  
ATOM   2396  H   LEU B 569      17.014  26.323  90.883  1.00 26.79           H  
ATOM   2397  HA  LEU B 569      15.229  27.963  89.151  1.00 21.19           H  
ATOM   2398  HB2 LEU B 569      16.488  25.193  88.718  1.00 26.23           H  
ATOM   2399  HB3 LEU B 569      15.340  25.907  87.612  1.00 26.23           H  
ATOM   2400  HG  LEU B 569      18.097  27.068  88.267  1.00 23.16           H  
ATOM   2401 HD11 LEU B 569      18.192  24.954  86.966  1.00 25.60           H  
ATOM   2402 HD12 LEU B 569      17.081  25.629  85.761  1.00 25.60           H  
ATOM   2403 HD13 LEU B 569      18.691  26.336  85.981  1.00 25.60           H  
ATOM   2404 HD21 LEU B 569      15.978  27.992  86.250  1.00 28.51           H  
ATOM   2405 HD22 LEU B 569      16.592  28.906  87.641  1.00 28.51           H  
ATOM   2406 HD23 LEU B 569      17.656  28.560  86.283  1.00 28.51           H  
ATOM   2407  N   PRO B 570      13.201  26.208  89.384  1.00 23.09           N  
ATOM   2408  CA  PRO B 570      12.140  25.228  89.650  1.00 21.77           C  
ATOM   2409  C   PRO B 570      12.576  23.775  89.300  1.00 24.04           C  
ATOM   2410  O   PRO B 570      13.755  23.518  88.999  1.00 30.44           O  
ATOM   2411  CB  PRO B 570      10.984  25.663  88.730  1.00 30.38           C  
ATOM   2412  CG  PRO B 570      11.312  27.101  88.355  1.00 25.79           C  
ATOM   2413  CD  PRO B 570      12.825  27.101  88.301  1.00 24.89           C  
ATOM   2414  HA  PRO B 570      11.863  25.275  90.709  1.00 21.77           H  
ATOM   2415  HB2 PRO B 570      10.942  25.053  87.818  1.00 30.38           H  
ATOM   2416  HB3 PRO B 570      10.013  25.577  89.228  1.00 30.38           H  
ATOM   2417  HG2 PRO B 570      10.964  27.775  89.147  1.00 25.79           H  
ATOM   2418  HG3 PRO B 570      10.856  27.412  87.411  1.00 25.79           H  
ATOM   2419  HD2 PRO B 570      13.241  28.101  88.431  1.00 24.89           H  
ATOM   2420  HD3 PRO B 570      13.187  26.676  87.360  1.00 24.89           H  
ATOM   2421  N   SER B 571      11.614  22.870  89.365  1.00 26.94           N  
ATOM   2422  CA  SER B 571      11.810  21.470  88.969  1.00 29.22           C  
ATOM   2423  C   SER B 571      11.407  21.307  87.482  1.00 24.85           C  
ATOM   2424  O   SER B 571      10.605  22.073  86.934  1.00 27.61           O  
ATOM   2425  CB  SER B 571      11.008  20.519  89.856  1.00 39.01           C  
ATOM   2426  OG  SER B 571      11.333  19.162  89.573  1.00 56.11           O  
ATOM   2427  H   SER B 571      10.688  23.143  89.662  1.00 26.94           H  
ATOM   2428  HA  SER B 571      12.876  21.224  89.047  1.00 29.22           H  
ATOM   2429  HB2 SER B 571       9.931  20.676  89.740  1.00 39.01           H  
ATOM   2430  HB3 SER B 571      11.248  20.698  90.909  1.00 39.01           H  
ATOM   2431  HG  SER B 571      10.486  18.776  89.212  1.00 56.11           H  
ATOM   2432  N   ALA B 572      12.018  20.319  86.828  1.00 24.76           N  
ATOM   2433  CA  ALA B 572      11.905  20.113  85.377  1.00 33.00           C  
ATOM   2434  C   ALA B 572      10.583  19.473  84.900  1.00 31.17           C  
ATOM   2435  O   ALA B 572      10.292  19.411  83.702  1.00 36.68           O  
ATOM   2436  CB  ALA B 572      13.069  19.259  84.881  1.00 30.29           C  
ATOM   2437  H   ALA B 572      12.643  19.701  87.326  1.00 24.76           H  
ATOM   2438  HA  ALA B 572      11.964  21.098  84.907  1.00 33.00           H  
ATOM   2439  HB1 ALA B 572      14.029  19.702  85.166  1.00 30.29           H  
ATOM   2440  HB2 ALA B 572      13.027  18.251  85.308  1.00 30.29           H  
ATOM   2441  HB3 ALA B 572      13.050  19.160  83.791  1.00 30.29           H  
ATOM   2442  N   ASP B 573       9.826  18.927  85.842  1.00 29.07           N  
ATOM   2443  CA  ASP B 573       8.546  18.257  85.600  1.00 44.35           C  
ATOM   2444  C   ASP B 573       7.404  19.289  85.514  1.00 46.18           C  
ATOM   2445  O   ASP B 573       6.397  19.098  84.833  1.00 54.72           O  
ATOM   2446  CB  ASP B 573       8.245  17.204  86.663  1.00 59.40           C  
ATOM   2447  CG  ASP B 573       8.273  17.771  88.057  1.00 76.48           C  
ATOM   2448  OD1 ASP B 573       9.142  18.624  88.336  1.00 80.52           O  
ATOM   2449  OD2 ASP B 573       7.442  17.347  88.902  1.00 82.81           O1-
ATOM   2450  H   ASP B 573      10.104  18.978  86.812  1.00 29.07           H  
ATOM   2451  HA  ASP B 573       8.604  17.772  84.618  1.00 44.35           H  
ATOM   2452  HB2 ASP B 573       8.995  16.405  86.619  1.00 59.40           H  
ATOM   2453  HB3 ASP B 573       7.265  16.749  86.475  1.00 59.40           H  
ATOM   2454  N   VAL B 574       7.491  20.341  86.326  1.00 31.19           N  
ATOM   2455  CA  VAL B 574       6.481  21.404  86.359  1.00 36.43           C  
ATOM   2456  C   VAL B 574       6.764  22.548  85.355  1.00 34.02           C  
ATOM   2457  O   VAL B 574       5.957  23.475  85.204  1.00 36.45           O  
ATOM   2458  CB  VAL B 574       6.273  21.988  87.780  1.00 42.40           C  
ATOM   2459  CG1 VAL B 574       5.763  20.922  88.753  1.00 42.74           C  
ATOM   2460  CG2 VAL B 574       7.521  22.668  88.353  1.00 37.57           C  
ATOM   2461  H   VAL B 574       8.268  20.418  86.967  1.00 31.19           H  
ATOM   2462  HA  VAL B 574       5.527  20.970  86.031  1.00 36.43           H  
ATOM   2463  HB  VAL B 574       5.494  22.760  87.713  1.00 42.40           H  
ATOM   2464 HG11 VAL B 574       4.863  20.436  88.363  1.00 42.74           H  
ATOM   2465 HG12 VAL B 574       6.517  20.151  88.937  1.00 42.74           H  
ATOM   2466 HG13 VAL B 574       5.506  21.373  89.717  1.00 42.74           H  
ATOM   2467 HG21 VAL B 574       8.329  21.952  88.520  1.00 37.57           H  
ATOM   2468 HG22 VAL B 574       7.891  23.456  87.690  1.00 37.57           H  
ATOM   2469 HG23 VAL B 574       7.292  23.135  89.317  1.00 37.57           H  
ATOM   2470  N   TYR B 575       7.927  22.536  84.746  1.00 23.15           N  
ATOM   2471  CA  TYR B 575       8.393  23.609  83.853  1.00 17.48           C  
ATOM   2472  C   TYR B 575       9.590  23.033  83.069  1.00 28.01           C  
ATOM   2473  O   TYR B 575      10.676  22.839  83.638  1.00 30.92           O  
ATOM   2474  CB  TYR B 575       8.840  24.812  84.709  1.00 20.15           C  
ATOM   2475  CG  TYR B 575       9.398  25.983  83.938  1.00 18.45           C  
ATOM   2476  CD1 TYR B 575       8.551  26.861  83.259  1.00 16.68           C  
ATOM   2477  CD2 TYR B 575      10.784  26.213  83.899  1.00 15.83           C  
ATOM   2478  CE1 TYR B 575       9.077  27.982  82.523  1.00 15.70           C  
ATOM   2479  CE2 TYR B 575      11.311  27.319  83.204  1.00 16.80           C  
ATOM   2480  CZ  TYR B 575      10.440  28.188  82.519  1.00 15.81           C  
ATOM   2481  OH  TYR B 575      10.992  29.205  81.792  1.00 16.06           O  
ATOM   2482  H   TYR B 575       8.556  21.759  84.893  1.00 23.15           H  
ATOM   2483  HA  TYR B 575       7.580  23.889  83.175  1.00 17.48           H  
ATOM   2484  HB2 TYR B 575       7.996  25.177  85.310  1.00 20.15           H  
ATOM   2485  HB3 TYR B 575       9.583  24.486  85.451  1.00 20.15           H  
ATOM   2486  HD1 TYR B 575       7.483  26.697  83.287  1.00 16.68           H  
ATOM   2487  HD2 TYR B 575      11.452  25.535  84.409  1.00 15.83           H  
ATOM   2488  HE1 TYR B 575       8.418  28.646  81.985  1.00 15.70           H  
ATOM   2489  HE2 TYR B 575      12.376  27.498  83.195  1.00 16.80           H  
ATOM   2490  HH  TYR B 575      10.273  29.812  81.504  1.00 16.06           H  
ATOM   2491  N   ARG B 576       9.372  22.758  81.769  1.00 20.68           N  
ATOM   2492  CA  ARG B 576      10.258  21.864  81.020  1.00 17.21           C  
ATOM   2493  C   ARG B 576      11.701  22.416  80.866  1.00 25.96           C  
ATOM   2494  O   ARG B 576      12.637  21.687  80.521  1.00 29.55           O  
ATOM   2495  CB  ARG B 576       9.689  21.513  79.630  1.00 22.31           C  
ATOM   2496  CG  ARG B 576       8.487  20.558  79.711  1.00 31.05           C  
ATOM   2497  CD  ARG B 576       7.914  20.190  78.335  1.00 36.03           C  
ATOM   2498  NE  ARG B 576       7.101  21.267  77.761  1.00 30.68           N  
ATOM   2499  CZ  ARG B 576       6.418  21.227  76.627  1.00 35.54           C  
ATOM   2500  NH1 ARG B 576       6.470  20.131  75.863  1.00 33.91           N  
ATOM   2501  NH2 ARG B 576       5.702  22.288  76.262  1.00 29.68           N1+
ATOM   2502  H   ARG B 576       8.584  23.170  81.289  1.00 20.68           H  
ATOM   2503  HA  ARG B 576      10.360  20.950  81.617  1.00 17.21           H  
ATOM   2504  HB2 ARG B 576       9.416  22.428  79.091  1.00 22.31           H  
ATOM   2505  HB3 ARG B 576      10.469  21.027  79.032  1.00 22.31           H  
ATOM   2506  HG2 ARG B 576       7.696  20.988  80.334  1.00 31.05           H  
ATOM   2507  HG3 ARG B 576       8.816  19.634  80.203  1.00 31.05           H  
ATOM   2508  HD2 ARG B 576       7.264  19.317  78.457  1.00 36.03           H  
ATOM   2509  HD3 ARG B 576       8.724  19.950  77.639  1.00 36.03           H  
ATOM   2510  HE  ARG B 576       7.063  22.114  78.311  1.00 30.68           H  
ATOM   2511 HH11 ARG B 576       5.960  20.099  74.991  1.00 33.91           H  
ATOM   2512 HH12 ARG B 576       7.019  19.336  76.157  1.00 33.91           H  
ATOM   2513 HH21 ARG B 576       5.684  23.110  76.848  1.00 29.68           H  
ATOM   2514 HH22 ARG B 576       5.177  22.270  75.400  1.00 29.68           H  
ATOM   2515  N   PHE B 577      11.873  23.713  81.101  1.00 16.86           N  
ATOM   2516  CA  PHE B 577      13.138  24.406  80.867  1.00 15.49           C  
ATOM   2517  C   PHE B 577      13.956  24.601  82.154  1.00 20.29           C  
ATOM   2518  O   PHE B 577      14.945  25.335  82.153  1.00 24.29           O  
ATOM   2519  CB  PHE B 577      12.946  25.773  80.205  1.00 16.79           C  
ATOM   2520  CG  PHE B 577      12.055  25.709  78.997  1.00 17.22           C  
ATOM   2521  CD1 PHE B 577      12.567  25.321  77.772  1.00 18.50           C  
ATOM   2522  CD2 PHE B 577      10.697  25.951  79.125  1.00 17.40           C  
ATOM   2523  CE1 PHE B 577      11.722  25.209  76.657  1.00 20.41           C  
ATOM   2524  CE2 PHE B 577       9.842  25.841  78.029  1.00 20.11           C  
ATOM   2525  CZ  PHE B 577      10.371  25.445  76.783  1.00 21.77           C  
ATOM   2526  H   PHE B 577      11.117  24.256  81.495  1.00 16.86           H  
ATOM   2527  HA  PHE B 577      13.758  23.780  80.211  1.00 15.49           H  
ATOM   2528  HB2 PHE B 577      12.535  26.494  80.917  1.00 16.79           H  
ATOM   2529  HB3 PHE B 577      13.916  26.185  79.909  1.00 16.79           H  
ATOM   2530  HD1 PHE B 577      13.620  25.102  77.674  1.00 18.50           H  
ATOM   2531  HD2 PHE B 577      10.294  26.229  80.087  1.00 17.40           H  
ATOM   2532  HE1 PHE B 577      12.133  24.938  75.696  1.00 20.41           H  
ATOM   2533  HE2 PHE B 577       8.789  26.055  78.133  1.00 20.11           H  
ATOM   2534  HZ  PHE B 577       9.718  25.328  75.930  1.00 21.77           H  
ATOM   2535  N   ALA B 578      13.614  23.875  83.210  1.00 19.24           N  
ATOM   2536  CA  ALA B 578      14.441  23.789  84.423  1.00 21.34           C  
ATOM   2537  C   ALA B 578      15.318  22.514  84.423  1.00 23.03           C  
ATOM   2538  O   ALA B 578      15.797  22.022  85.463  1.00 23.22           O  
ATOM   2539  CB  ALA B 578      13.601  23.885  85.682  1.00 22.30           C  
ATOM   2540  H   ALA B 578      12.761  23.336  83.182  1.00 19.24           H  
ATOM   2541  HA  ALA B 578      15.148  24.628  84.423  1.00 21.34           H  
ATOM   2542  HB1 ALA B 578      13.090  24.848  85.740  1.00 22.30           H  
ATOM   2543  HB2 ALA B 578      12.844  23.100  85.713  1.00 22.30           H  
ATOM   2544  HB3 ALA B 578      14.229  23.787  86.570  1.00 22.30           H  
ATOM   2545  N   GLU B 579      15.637  22.061  83.223  1.00 20.54           N  
ATOM   2546  CA  GLU B 579      16.636  21.011  82.970  1.00 21.13           C  
ATOM   2547  C   GLU B 579      18.032  21.628  83.291  1.00 24.45           C  
ATOM   2548  O   GLU B 579      18.310  22.763  82.862  1.00 22.66           O  
ATOM   2549  CB  GLU B 579      16.504  20.632  81.482  1.00 27.65           C  
ATOM   2550  CG  GLU B 579      17.591  19.750  80.897  1.00 51.57           C  
ATOM   2551  CD  GLU B 579      17.621  18.326  81.392  1.00 71.80           C  
ATOM   2552  OE1 GLU B 579      16.997  18.033  82.458  1.00 66.50           O  
ATOM   2553  OE2 GLU B 579      18.309  17.505  80.730  1.00 71.39           O1-
ATOM   2554  H   GLU B 579      15.167  22.418  82.403  1.00 20.54           H  
ATOM   2555  HA  GLU B 579      16.388  20.173  83.619  1.00 21.13           H  
ATOM   2556  HB2 GLU B 579      15.525  20.158  81.327  1.00 27.65           H  
ATOM   2557  HB3 GLU B 579      16.480  21.551  80.879  1.00 27.65           H  
ATOM   2558  HG2 GLU B 579      18.572  20.202  81.065  1.00 51.57           H  
ATOM   2559  HG3 GLU B 579      17.449  19.710  79.809  1.00 51.57           H  
ATOM   2560  N   PRO B 580      18.929  20.940  84.018  1.00 20.67           N  
ATOM   2561  CA  PRO B 580      20.290  21.438  84.257  1.00 17.70           C  
ATOM   2562  C   PRO B 580      21.206  21.208  83.027  1.00 18.69           C  
ATOM   2563  O   PRO B 580      21.209  20.118  82.444  1.00 19.84           O  
ATOM   2564  CB  PRO B 580      20.824  20.591  85.423  1.00 24.38           C  
ATOM   2565  CG  PRO B 580      19.619  19.802  85.924  1.00 24.08           C  
ATOM   2566  CD  PRO B 580      18.727  19.674  84.702  1.00 23.48           C  
ATOM   2567  HA  PRO B 580      20.248  22.503  84.514  1.00 17.70           H  
ATOM   2568  HB2 PRO B 580      21.615  19.901  85.104  1.00 24.38           H  
ATOM   2569  HB3 PRO B 580      21.246  21.219  86.214  1.00 24.38           H  
ATOM   2570  HG2 PRO B 580      19.105  20.381  86.701  1.00 24.08           H  
ATOM   2571  HG3 PRO B 580      19.894  18.833  86.350  1.00 24.08           H  
ATOM   2572  HD2 PRO B 580      17.690  19.496  84.987  1.00 23.48           H  
ATOM   2573  HD3 PRO B 580      19.075  18.872  84.043  1.00 23.48           H  
ATOM   2574  N   ASP B 581      21.981  22.227  82.678  1.00 19.26           N  
ATOM   2575  CA  ASP B 581      22.928  22.162  81.560  1.00 21.22           C  
ATOM   2576  C   ASP B 581      24.019  21.093  81.848  1.00 20.37           C  
ATOM   2577  O   ASP B 581      24.645  21.100  82.932  1.00 22.24           O  
ATOM   2578  CB  ASP B 581      23.652  23.489  81.341  1.00 23.08           C  
ATOM   2579  CG  ASP B 581      22.733  24.579  80.868  1.00 26.85           C  
ATOM   2580  OD1 ASP B 581      21.718  24.830  81.535  1.00 22.14           O  
ATOM   2581  OD2 ASP B 581      23.065  25.221  79.849  1.00 26.57           O1-
ATOM   2582  H   ASP B 581      21.877  23.120  83.139  1.00 19.26           H  
ATOM   2583  HA  ASP B 581      22.357  21.885  80.667  1.00 21.22           H  
ATOM   2584  HB2 ASP B 581      24.459  23.357  80.609  1.00 23.08           H  
ATOM   2585  HB3 ASP B 581      24.127  23.830  82.270  1.00 23.08           H  
ATOM   2586  N   SER B 582      24.217  20.186  80.897  1.00 18.90           N  
ATOM   2587  CA  SER B 582      25.287  19.185  80.956  1.00 18.39           C  
ATOM   2588  C   SER B 582      25.573  18.590  79.552  1.00 21.44           C  
ATOM   2589  O   SER B 582      24.827  18.821  78.611  1.00 22.26           O  
ATOM   2590  CB  SER B 582      24.927  18.058  81.938  1.00 22.98           C  
ATOM   2591  OG  SER B 582      23.807  17.303  81.478  1.00 26.29           O  
ATOM   2592  H   SER B 582      23.580  20.142  80.114  1.00 18.90           H  
ATOM   2593  HA  SER B 582      26.196  19.690  81.303  1.00 18.39           H  
ATOM   2594  HB2 SER B 582      24.688  18.445  82.933  1.00 22.98           H  
ATOM   2595  HB3 SER B 582      25.761  17.359  82.051  1.00 22.98           H  
ATOM   2596  HG  SER B 582      23.033  17.905  81.489  1.00 26.29           H  
ATOM   2597  N   GLU B 583      26.629  17.772  79.475  1.00 22.86           N  
ATOM   2598  CA  GLU B 583      26.997  17.119  78.210  1.00 27.04           C  
ATOM   2599  C   GLU B 583      25.868  16.214  77.661  1.00 27.13           C  
ATOM   2600  O   GLU B 583      25.866  15.828  76.487  1.00 29.68           O  
ATOM   2601  CB  GLU B 583      28.219  16.209  78.370  1.00 33.07           C  
ATOM   2602  CG  GLU B 583      29.538  16.946  78.583  1.00 39.18           C  
ATOM   2603  CD  GLU B 583      30.599  15.903  78.297  1.00 38.98           C  
ATOM   2604  OE1 GLU B 583      31.179  15.959  77.204  1.00 34.69           O  
ATOM   2605  OE2 GLU B 583      30.757  14.991  79.141  1.00 53.51           O1-
ATOM   2606  H   GLU B 583      27.222  17.620  80.279  1.00 22.86           H  
ATOM   2607  HA  GLU B 583      27.179  17.904  77.467  1.00 27.04           H  
ATOM   2608  HB2 GLU B 583      28.051  15.518  79.208  1.00 33.07           H  
ATOM   2609  HB3 GLU B 583      28.305  15.580  77.473  1.00 33.07           H  
ATOM   2610  HG2 GLU B 583      29.629  17.323  79.607  1.00 39.18           H  
ATOM   2611  HG3 GLU B 583      29.639  17.788  77.891  1.00 39.18           H  
ATOM   2612  N   GLU B 584      24.985  15.774  78.552  1.00 21.44           N  
ATOM   2613  CA  GLU B 584      23.869  14.896  78.212  1.00 24.56           C  
ATOM   2614  C   GLU B 584      22.716  15.678  77.535  1.00 23.70           C  
ATOM   2615  O   GLU B 584      21.730  15.074  77.088  1.00 22.90           O  
ATOM   2616  CB  GLU B 584      23.322  14.204  79.474  1.00 26.06           C  
ATOM   2617  CG  GLU B 584      24.308  13.252  80.160  1.00 38.07           C  
ATOM   2618  CD  GLU B 584      24.317  11.885  79.516  1.00 53.10           C  
ATOM   2619  OE1 GLU B 584      24.330  11.830  78.261  1.00 50.15           O  
ATOM   2620  OE2 GLU B 584      24.270  10.887  80.256  1.00 61.63           O1-
ATOM   2621  H   GLU B 584      25.081  16.040  79.522  1.00 21.44           H  
ATOM   2622  HA  GLU B 584      24.220  14.169  77.472  1.00 24.56           H  
ATOM   2623  HB2 GLU B 584      23.029  14.975  80.199  1.00 26.06           H  
ATOM   2624  HB3 GLU B 584      22.401  13.658  79.230  1.00 26.06           H  
ATOM   2625  HG2 GLU B 584      24.003  13.134  81.207  1.00 38.07           H  
ATOM   2626  HG3 GLU B 584      25.327  13.652  80.166  1.00 38.07           H  
ATOM   2627  N   ASN B 585      22.815  17.020  77.520  1.00 19.41           N  
ATOM   2628  CA  ASN B 585      21.768  17.847  76.933  1.00 18.80           C  
ATOM   2629  C   ASN B 585      22.180  19.094  76.110  1.00 18.94           C  
ATOM   2630  O   ASN B 585      21.339  19.668  75.412  1.00 18.70           O  
ATOM   2631  CB  ASN B 585      20.687  18.191  77.958  1.00 19.55           C  
ATOM   2632  CG  ASN B 585      21.250  18.955  79.132  1.00 19.38           C  
ATOM   2633  OD1 ASN B 585      22.128  19.796  79.039  1.00 18.14           O  
ATOM   2634  ND2 ASN B 585      20.656  18.645  80.328  1.00 18.42           N  
ATOM   2635  H   ASN B 585      23.609  17.481  77.939  1.00 19.41           H  
ATOM   2636  HA  ASN B 585      21.287  17.218  76.173  1.00 18.80           H  
ATOM   2637  HB2 ASN B 585      20.215  17.267  78.314  1.00 19.55           H  
ATOM   2638  HB3 ASN B 585      19.899  18.810  77.519  1.00 19.55           H  
ATOM   2639 HD21 ASN B 585      19.932  17.942  80.365  1.00 18.42           H  
ATOM   2640 HD22 ASN B 585      20.943  19.119  81.173  1.00 18.42           H  
ATOM   2641  N   ILE B 586      23.446  19.506  76.187  1.00 16.36           N  
ATOM   2642  CA  ILE B 586      24.001  20.629  75.427  1.00 15.04           C  
ATOM   2643  C   ILE B 586      25.521  20.417  75.207  1.00 18.45           C  
ATOM   2644  O   ILE B 586      26.260  20.076  76.132  1.00 20.84           O  
ATOM   2645  CB  ILE B 586      23.705  21.980  76.128  1.00 18.37           C  
ATOM   2646  CG1 ILE B 586      24.051  23.167  75.208  1.00 18.39           C  
ATOM   2647  CG2 ILE B 586      24.391  22.116  77.495  1.00 19.85           C  
ATOM   2648  CD1 ILE B 586      23.696  24.506  75.831  1.00 23.51           C  
ATOM   2649  H   ILE B 586      24.084  19.039  76.816  1.00 16.36           H  
ATOM   2650  HA  ILE B 586      23.503  20.627  74.452  1.00 15.04           H  
ATOM   2651  HB  ILE B 586      22.624  22.018  76.317  1.00 18.37           H  
ATOM   2652 HG12 ILE B 586      25.118  23.171  74.960  1.00 18.39           H  
ATOM   2653 HG13 ILE B 586      23.502  23.063  74.265  1.00 18.39           H  
ATOM   2654 HG21 ILE B 586      24.235  21.229  78.108  1.00 19.85           H  
ATOM   2655 HG22 ILE B 586      25.468  22.282  77.395  1.00 19.85           H  
ATOM   2656 HG23 ILE B 586      23.975  22.957  78.058  1.00 19.85           H  
ATOM   2657 HD11 ILE B 586      22.660  24.508  76.180  1.00 23.51           H  
ATOM   2658 HD12 ILE B 586      24.344  24.735  76.681  1.00 23.51           H  
ATOM   2659 HD13 ILE B 586      23.821  25.311  75.104  1.00 23.51           H  
ATOM   2660  N   ILE B 587      25.970  20.640  73.966  1.00 15.80           N  
ATOM   2661  CA  ILE B 587      27.382  20.573  73.586  1.00 15.91           C  
ATOM   2662  C   ILE B 587      27.696  21.789  72.673  1.00 15.80           C  
ATOM   2663  O   ILE B 587      26.982  22.102  71.717  1.00 16.98           O  
ATOM   2664  CB  ILE B 587      27.736  19.223  72.910  1.00 20.37           C  
ATOM   2665  CG1 ILE B 587      27.589  18.079  73.939  1.00 27.54           C  
ATOM   2666  CG2 ILE B 587      29.145  19.248  72.301  1.00 21.53           C  
ATOM   2667  CD1 ILE B 587      28.034  16.716  73.443  1.00 37.38           C  
ATOM   2668  H   ILE B 587      25.305  20.847  73.235  1.00 15.80           H  
ATOM   2669  HA  ILE B 587      27.979  20.672  74.502  1.00 15.91           H  
ATOM   2670  HB  ILE B 587      27.028  19.041  72.091  1.00 20.37           H  
ATOM   2671 HG12 ILE B 587      28.158  18.315  74.847  1.00 27.54           H  
ATOM   2672 HG13 ILE B 587      26.538  17.993  74.236  1.00 27.54           H  
ATOM   2673 HG21 ILE B 587      29.234  20.023  71.535  1.00 21.53           H  
ATOM   2674 HG22 ILE B 587      29.905  19.431  73.068  1.00 21.53           H  
ATOM   2675 HG23 ILE B 587      29.383  18.306  71.798  1.00 21.53           H  
ATOM   2676 HD11 ILE B 587      27.565  16.469  72.486  1.00 37.38           H  
ATOM   2677 HD12 ILE B 587      29.120  16.669  73.327  1.00 37.38           H  
ATOM   2678 HD13 ILE B 587      27.752  15.954  74.176  1.00 37.38           H  
ATOM   2679  N   PHE B 588      28.764  22.478  73.051  1.00 19.07           N  
ATOM   2680  CA  PHE B 588      29.224  23.700  72.389  1.00 19.87           C  
ATOM   2681  C   PHE B 588      30.136  23.392  71.190  1.00 21.81           C  
ATOM   2682  O   PHE B 588      30.638  22.286  71.006  1.00 22.94           O  
ATOM   2683  CB  PHE B 588      29.954  24.644  73.361  1.00 19.48           C  
ATOM   2684  CG  PHE B 588      29.105  24.981  74.566  1.00 21.19           C  
ATOM   2685  CD1 PHE B 588      27.961  25.741  74.430  1.00 22.25           C  
ATOM   2686  CD2 PHE B 588      29.418  24.450  75.812  1.00 26.48           C  
ATOM   2687  CE1 PHE B 588      27.133  25.979  75.518  1.00 25.21           C  
ATOM   2688  CE2 PHE B 588      28.597  24.681  76.880  1.00 25.37           C  
ATOM   2689  CZ  PHE B 588      27.457  25.434  76.742  1.00 22.96           C  
ATOM   2690  H   PHE B 588      29.284  22.177  73.863  1.00 19.07           H  
ATOM   2691  HA  PHE B 588      28.337  24.199  71.995  1.00 19.87           H  
ATOM   2692  HB2 PHE B 588      30.900  24.190  73.683  1.00 19.48           H  
ATOM   2693  HB3 PHE B 588      30.228  25.579  72.858  1.00 19.48           H  
ATOM   2694  HD1 PHE B 588      27.706  26.156  73.466  1.00 22.25           H  
ATOM   2695  HD2 PHE B 588      30.310  23.855  75.936  1.00 26.48           H  
ATOM   2696  HE1 PHE B 588      26.246  26.584  75.408  1.00 25.21           H  
ATOM   2697  HE2 PHE B 588      28.848  24.265  77.845  1.00 25.37           H  
ATOM   2698  HZ  PHE B 588      26.813  25.599  77.593  1.00 22.96           H  
ATOM   2699  N   GLU B 589      30.323  24.419  70.355  1.00 20.23           N  
ATOM   2700  CA  GLU B 589      31.315  24.372  69.285  1.00 22.21           C  
ATOM   2701  C   GLU B 589      32.716  24.445  69.932  1.00 24.79           C  
ATOM   2702  O   GLU B 589      32.938  25.145  70.924  1.00 28.58           O  
ATOM   2703  CB  GLU B 589      31.166  25.565  68.328  1.00 22.93           C  
ATOM   2704  CG  GLU B 589      29.898  25.538  67.480  1.00 22.84           C  
ATOM   2705  CD  GLU B 589      29.911  24.540  66.356  1.00 26.83           C  
ATOM   2706  OE1 GLU B 589      28.947  24.511  65.584  1.00 30.81           O  
ATOM   2707  OE2 GLU B 589      30.889  23.771  66.221  1.00 31.72           O1-
ATOM   2708  H   GLU B 589      29.751  25.247  70.434  1.00 20.23           H  
ATOM   2709  HA  GLU B 589      31.219  23.417  68.759  1.00 22.21           H  
ATOM   2710  HB2 GLU B 589      31.150  26.490  68.914  1.00 22.93           H  
ATOM   2711  HB3 GLU B 589      32.044  25.635  67.675  1.00 22.93           H  
ATOM   2712  HG2 GLU B 589      29.769  26.528  67.025  1.00 22.84           H  
ATOM   2713  HG3 GLU B 589      29.017  25.356  68.103  1.00 22.84           H  
ATOM   2714  N   GLU B 590      33.666  23.738  69.341  1.00 31.20           N  
ATOM   2715  CA  GLU B 590      35.079  23.779  69.734  1.00 45.48           C  
ATOM   2716  C   GLU B 590      35.820  25.032  69.172  1.00 52.77           C  
ATOM   2717  O   GLU B 590      36.829  25.424  69.778  1.00 64.69           O  
ATOM   2718  CB  GLU B 590      35.811  22.482  69.327  1.00 47.14           C  
ATOM   2719  CG  GLU B 590      36.148  22.327  67.839  1.00 68.81           C  
ATOM   2720  CD  GLU B 590      34.987  22.434  66.886  1.00 81.57           C  
ATOM   2721  OE1 GLU B 590      33.843  22.076  67.275  1.00 85.03           O  
ATOM   2722  OE2 GLU B 590      35.184  22.943  65.750  1.00 78.21           O1-
ATOM   2723  H   GLU B 590      33.417  23.076  68.620  1.00 31.20           H  
ATOM   2724  HA  GLU B 590      35.102  23.864  70.828  1.00 45.48           H  
ATOM   2725  HB2 GLU B 590      36.757  22.434  69.881  1.00 47.14           H  
ATOM   2726  HB3 GLU B 590      35.217  21.619  69.654  1.00 47.14           H  
ATOM   2727  HG2 GLU B 590      36.603  21.341  67.684  1.00 68.81           H  
ATOM   2728  HG3 GLU B 590      36.910  23.063  67.557  1.00 68.81           H  
ATOM   2729  N   ASN B 591      35.277  25.449  68.028  1.00  0.00           N  
ATOM   2730  CA  ASN B 591      35.958  26.400  67.152  1.00  0.00           C  
ATOM   2731  C   ASN B 591      35.803  27.866  67.601  1.00  0.00           C  
ATOM   2732  O   ASN B 591      36.428  28.781  67.070  1.00  0.00           O  
ATOM   2733  CB  ASN B 591      35.424  26.294  65.719  1.00  0.00           C  
ATOM   2734  CG  ASN B 591      36.553  25.918  64.796  1.00  0.00           C  
ATOM   2735  ND2 ASN B 591      36.779  24.738  64.534  1.00  0.00           N  
ATOM   2736  OD1 ASN B 591      37.298  26.915  64.310  1.00  0.00           O  
ATOM   2737  H   ASN B 591      34.379  25.081  67.747  1.00  0.00           H  
ATOM   2738  HA  ASN B 591      37.032  26.179  67.210  1.00  0.00           H  
ATOM   2739  HB2 ASN B 591      34.625  25.550  65.626  1.00  0.00           H  
ATOM   2740  HB3 ASN B 591      35.003  27.238  65.353  1.00  0.00           H  
ATOM   2741 HD21 ASN B 591      36.193  24.013  64.921  1.00  0.00           H  
ATOM   2742 HD22 ASN B 591      37.552  24.494  63.930  1.00  0.00           H  
ATOM   2743  N   MET B 592      34.886  28.109  68.543  1.00  0.00           N  
ATOM   2744  CA  MET B 592      34.247  29.415  68.703  1.00  0.00           C  
ATOM   2745  C   MET B 592      35.017  30.446  69.544  1.00  0.00           C  
ATOM   2746  O   MET B 592      34.816  31.654  69.387  1.00  0.00           O  
ATOM   2747  CB  MET B 592      32.781  29.299  69.179  1.00  0.00           C  
ATOM   2748  CG  MET B 592      32.501  28.420  70.403  1.00  0.00           C  
ATOM   2749  SD  MET B 592      33.032  29.119  71.987  1.00  0.00           S  
ATOM   2750  CE  MET B 592      32.991  27.620  72.997  1.00  0.00           C  
ATOM   2751  H   MET B 592      34.640  27.368  69.184  1.00  0.00           H  
ATOM   2752  HA  MET B 592      34.215  29.860  67.697  1.00  0.00           H  
ATOM   2753  HB2 MET B 592      32.356  30.299  69.338  1.00  0.00           H  
ATOM   2754  HB3 MET B 592      32.211  28.862  68.346  1.00  0.00           H  
ATOM   2755  HG2 MET B 592      31.423  28.253  70.475  1.00  0.00           H  
ATOM   2756  HG3 MET B 592      32.967  27.447  70.273  1.00  0.00           H  
ATOM   2757  HE1 MET B 592      32.017  27.134  72.921  1.00  0.00           H  
ATOM   2758  HE2 MET B 592      33.781  26.933  72.686  1.00  0.00           H  
ATOM   2759  HE3 MET B 592      33.163  27.889  74.043  1.00  0.00           H  
ATOM   2760  N   GLN B 593      35.793  29.982  70.531  1.00  0.00           N  
ATOM   2761  CA  GLN B 593      36.154  30.835  71.667  1.00  0.00           C  
ATOM   2762  C   GLN B 593      37.086  31.988  71.242  1.00  0.00           C  
ATOM   2763  O   GLN B 593      36.734  33.148  71.450  1.00  0.00           O  
ATOM   2764  CB  GLN B 593      36.663  30.028  72.870  1.00  0.00           C  
ATOM   2765  CG  GLN B 593      36.103  30.553  74.196  1.00  0.00           C  
ATOM   2766  CD  GLN B 593      36.696  31.895  74.556  1.00  0.00           C  
ATOM   2767  OE1 GLN B 593      37.894  32.031  74.797  1.00  0.00           O  
ATOM   2768  NE2 GLN B 593      35.847  32.926  74.590  1.00  0.00           N  
ATOM   2769  H   GLN B 593      36.100  29.021  70.487  1.00  0.00           H  
ATOM   2770  HA  GLN B 593      35.213  31.324  71.953  1.00  0.00           H  
ATOM   2771  HB2 GLN B 593      36.354  28.979  72.776  1.00  0.00           H  
ATOM   2772  HB3 GLN B 593      37.755  30.031  72.921  1.00  0.00           H  
ATOM   2773  HG2 GLN B 593      35.009  30.604  74.167  1.00  0.00           H  
ATOM   2774  HG3 GLN B 593      36.364  29.860  75.004  1.00  0.00           H  
ATOM   2775 HE21 GLN B 593      36.188  33.852  74.808  1.00  0.00           H  
ATOM   2776 HE22 GLN B 593      34.867  32.779  74.398  1.00  0.00           H  
ATOM   2777  N   PRO B 594      38.256  31.734  70.611  1.00  0.00           N  
ATOM   2778  CD  PRO B 594      38.874  30.448  70.317  1.00  0.00           C  
ATOM   2779  CG  PRO B 594      40.171  30.782  69.588  1.00  0.00           C  
ATOM   2780  CB  PRO B 594      40.490  32.195  70.067  1.00  0.00           C  
ATOM   2781  CA  PRO B 594      39.105  32.839  70.149  1.00  0.00           C  
ATOM   2782  C   PRO B 594      38.647  33.392  68.771  1.00  0.00           C  
ATOM   2783  O   PRO B 594      39.468  33.735  67.923  1.00  0.00           O  
ATOM   2784  HA  PRO B 594      39.089  33.672  70.861  1.00  0.00           H  
ATOM   2785  HB2 PRO B 594      41.192  32.709  69.405  1.00  0.00           H  
ATOM   2786  HB3 PRO B 594      40.938  32.147  71.067  1.00  0.00           H  
ATOM   2787  HG2 PRO B 594      40.970  30.068  69.807  1.00  0.00           H  
ATOM   2788  HG3 PRO B 594      40.005  30.781  68.504  1.00  0.00           H  
ATOM   2789  HD2 PRO B 594      39.084  29.932  71.256  1.00  0.00           H  
ATOM   2790  HD3 PRO B 594      38.219  29.826  69.704  1.00  0.00           H  
ATOM   2791  N   LYS B 595      37.327  33.532  68.580  1.00  0.00           N  
ATOM   2792  CA  LYS B 595      36.751  33.975  67.312  1.00  0.00           C  
ATOM   2793  C   LYS B 595      35.411  34.724  67.489  1.00  0.00           C  
ATOM   2794  O   LYS B 595      35.166  35.723  66.818  1.00  0.00           O  
ATOM   2795  CB  LYS B 595      36.514  32.794  66.340  1.00  0.00           C  
ATOM   2796  CG  LYS B 595      37.782  32.003  66.017  1.00  0.00           C  
ATOM   2797  CD  LYS B 595      37.575  30.956  64.923  1.00  0.00           C  
ATOM   2798  CE  LYS B 595      38.812  30.075  64.823  1.00  0.00           C  
ATOM   2799  NZ  LYS B 595      38.611  29.037  63.800  1.00  0.00           N1+
ATOM   2800  H   LYS B 595      36.711  33.322  69.353  1.00  0.00           H  
ATOM   2801  HA  LYS B 595      37.452  34.683  66.853  1.00  0.00           H  
ATOM   2802  HB2 LYS B 595      36.082  33.183  65.409  1.00  0.00           H  
ATOM   2803  HB3 LYS B 595      35.769  32.106  66.759  1.00  0.00           H  
ATOM   2804  HG2 LYS B 595      38.125  31.492  66.923  1.00  0.00           H  
ATOM   2805  HG3 LYS B 595      38.576  32.689  65.699  1.00  0.00           H  
ATOM   2806  HD2 LYS B 595      37.388  31.458  63.966  1.00  0.00           H  
ATOM   2807  HD3 LYS B 595      36.690  30.349  65.138  1.00  0.00           H  
ATOM   2808  HE2 LYS B 595      39.031  29.557  65.762  1.00  0.00           H  
ATOM   2809  HE3 LYS B 595      39.689  30.654  64.518  1.00  0.00           H  
ATOM   2810  HZ1 LYS B 595      37.932  28.311  64.122  1.00  0.00           H  
ATOM   2811  HZ2 LYS B 595      38.254  29.398  62.911  1.00  0.00           H  
ATOM   2812  HZ3 LYS B 595      39.468  28.506  63.614  1.00  0.00           H  
ATOM   2813  N   ALA B 596      34.473  34.135  68.244  1.00  0.00           N  
ATOM   2814  CA  ALA B 596      33.113  34.649  68.359  1.00  0.00           C  
ATOM   2815  CB  ALA B 596      32.116  33.511  68.547  1.00  0.00           C  
ATOM   2816  C   ALA B 596      32.949  35.693  69.472  1.00  0.00           C  
ATOM   2817  O   ALA B 596      32.401  36.775  69.318  1.00  0.00           O  
ATOM   2818  H   ALA B 596      34.729  33.283  68.731  1.00  0.00           H  
ATOM   2819  HA  ALA B 596      32.867  35.161  67.420  1.00  0.00           H  
ATOM   2820  HB1 ALA B 596      32.149  32.823  67.695  1.00  0.00           H  
ATOM   2821  HB2 ALA B 596      32.326  32.925  69.447  1.00  0.00           H  
ATOM   2822  HB3 ALA B 596      31.095  33.897  68.637  1.00  0.00           H  
ATOM   2823  N   GLY B 597      33.288  35.424  70.748  1.00 59.98           N  
ATOM   2824  CA  GLY B 597      33.855  34.361  71.542  1.00 59.04           C  
ATOM   2825  C   GLY B 597      32.846  33.777  72.542  1.00 61.89           C  
ATOM   2826  O   GLY B 597      33.228  33.159  73.547  1.00 76.24           O  
ATOM   2827  H   GLY B 597      32.932  36.345  70.960  1.00 59.98           H  
ATOM   2828  HA2 GLY B 597      34.198  33.558  70.895  1.00 59.04           H  
ATOM   2829  HA3 GLY B 597      34.692  34.787  72.102  1.00 59.04           H  
ATOM   2830  N   ILE B 598      31.563  33.917  72.211  1.00 44.00           N  
ATOM   2831  CA  ILE B 598      30.470  33.415  73.045  1.00 36.12           C  
ATOM   2832  C   ILE B 598      30.229  31.896  72.810  1.00 33.58           C  
ATOM   2833  O   ILE B 598      30.508  31.388  71.712  1.00 29.30           O  
ATOM   2834  CB  ILE B 598      29.155  34.221  72.859  1.00 38.56           C  
ATOM   2835  CG1 ILE B 598      28.621  34.177  71.410  1.00 32.96           C  
ATOM   2836  CG2 ILE B 598      29.347  35.664  73.345  1.00 40.33           C  
ATOM   2837  CD1 ILE B 598      27.225  34.769  71.259  1.00 41.90           C  
ATOM   2838  H   ILE B 598      31.314  34.382  71.349  1.00 44.00           H  
ATOM   2839  HA  ILE B 598      30.815  33.543  74.075  1.00 36.12           H  
ATOM   2840  HB  ILE B 598      28.389  33.767  73.501  1.00 38.56           H  
ATOM   2841 HG12 ILE B 598      29.298  34.707  70.731  1.00 32.96           H  
ATOM   2842 HG13 ILE B 598      28.574  33.139  71.066  1.00 32.96           H  
ATOM   2843 HG21 ILE B 598      29.773  35.680  74.355  1.00 40.33           H  
ATOM   2844 HG22 ILE B 598      30.016  36.225  72.685  1.00 40.33           H  
ATOM   2845 HG23 ILE B 598      28.392  36.197  73.392  1.00 40.33           H  
ATOM   2846 HD11 ILE B 598      26.516  34.283  71.936  1.00 41.90           H  
ATOM   2847 HD12 ILE B 598      27.218  35.844  71.459  1.00 41.90           H  
ATOM   2848 HD13 ILE B 598      26.868  34.622  70.234  1.00 41.90           H  
ATOM   2849  N   PRO B 599      29.672  31.177  73.774  1.00 28.70           N  
ATOM   2850  CA  PRO B 599      29.427  29.736  73.629  1.00 26.66           C  
ATOM   2851  C   PRO B 599      28.258  29.420  72.658  1.00 22.95           C  
ATOM   2852  O   PRO B 599      27.072  29.370  73.030  1.00 25.02           O  
ATOM   2853  CB  PRO B 599      29.117  29.237  75.051  1.00 29.15           C  
ATOM   2854  CG  PRO B 599      29.510  30.388  75.965  1.00 34.75           C  
ATOM   2855  CD  PRO B 599      29.281  31.614  75.105  1.00 30.50           C  
ATOM   2856  HA  PRO B 599      30.340  29.261  73.261  1.00 26.66           H  
ATOM   2857  HB2 PRO B 599      28.060  28.998  75.197  1.00 29.15           H  
ATOM   2858  HB3 PRO B 599      29.684  28.331  75.288  1.00 29.15           H  
ATOM   2859  HG2 PRO B 599      30.573  30.303  76.222  1.00 34.75           H  
ATOM   2860  HG3 PRO B 599      28.934  30.408  76.894  1.00 34.75           H  
ATOM   2861  HD2 PRO B 599      29.847  32.471  75.470  1.00 30.50           H  
ATOM   2862  HD3 PRO B 599      28.221  31.881  75.066  1.00 30.50           H  
ATOM   2863  N   ILE B 600      28.638  29.208  71.399  1.00 21.56           N  
ATOM   2864  CA  ILE B 600      27.737  28.799  70.320  1.00 21.59           C  
ATOM   2865  C   ILE B 600      27.567  27.256  70.444  1.00 21.90           C  
ATOM   2866  O   ILE B 600      28.522  26.517  70.741  1.00 20.18           O  
ATOM   2867  CB  ILE B 600      28.298  29.210  68.934  1.00 27.62           C  
ATOM   2868  CG1 ILE B 600      28.402  30.749  68.830  1.00 32.55           C  
ATOM   2869  CG2 ILE B 600      27.437  28.657  67.793  1.00 24.69           C  
ATOM   2870  CD1 ILE B 600      29.091  31.241  67.564  1.00 41.14           C  
ATOM   2871  H   ILE B 600      29.616  29.314  71.170  1.00 21.56           H  
ATOM   2872  HA  ILE B 600      26.763  29.276  70.490  1.00 21.59           H  
ATOM   2873  HB  ILE B 600      29.306  28.786  68.825  1.00 27.62           H  
ATOM   2874 HG12 ILE B 600      27.402  31.197  68.892  1.00 32.55           H  
ATOM   2875 HG13 ILE B 600      28.971  31.138  69.678  1.00 32.55           H  
ATOM   2876 HG21 ILE B 600      27.400  27.566  67.818  1.00 24.69           H  
ATOM   2877 HG22 ILE B 600      26.412  29.037  67.848  1.00 24.69           H  
ATOM   2878 HG23 ILE B 600      27.850  28.926  66.817  1.00 24.69           H  
ATOM   2879 HD11 ILE B 600      30.072  30.772  67.443  1.00 41.14           H  
ATOM   2880 HD12 ILE B 600      28.493  31.038  66.671  1.00 41.14           H  
ATOM   2881 HD13 ILE B 600      29.237  32.324  67.617  1.00 41.14           H  
ATOM   2882  N   ILE B 601      26.331  26.806  70.218  1.00 20.94           N  
ATOM   2883  CA  ILE B 601      25.919  25.411  70.417  1.00 18.43           C  
ATOM   2884  C   ILE B 601      26.188  24.618  69.115  1.00 19.74           C  
ATOM   2885  O   ILE B 601      25.924  25.089  67.997  1.00 20.35           O  
ATOM   2886  CB  ILE B 601      24.433  25.340  70.844  1.00 17.22           C  
ATOM   2887  CG1 ILE B 601      24.233  26.144  72.148  1.00 22.70           C  
ATOM   2888  CG2 ILE B 601      23.973  23.889  71.031  1.00 18.09           C  
ATOM   2889  CD1 ILE B 601      22.780  26.301  72.555  1.00 26.58           C  
ATOM   2890  H   ILE B 601      25.625  27.448  69.887  1.00 20.94           H  
ATOM   2891  HA  ILE B 601      26.536  24.996  71.218  1.00 18.43           H  
ATOM   2892  HB  ILE B 601      23.814  25.792  70.057  1.00 17.22           H  
ATOM   2893 HG12 ILE B 601      24.793  25.673  72.965  1.00 22.70           H  
ATOM   2894 HG13 ILE B 601      24.642  27.155  72.036  1.00 22.70           H  
ATOM   2895 HG21 ILE B 601      24.019  23.336  70.089  1.00 18.09           H  
ATOM   2896 HG22 ILE B 601      24.594  23.373  71.769  1.00 18.09           H  
ATOM   2897 HG23 ILE B 601      22.937  23.831  71.372  1.00 18.09           H  
ATOM   2898 HD11 ILE B 601      22.186  26.714  71.736  1.00 26.58           H  
ATOM   2899 HD12 ILE B 601      22.335  25.355  72.874  1.00 26.58           H  
ATOM   2900 HD13 ILE B 601      22.721  26.995  73.395  1.00 26.58           H  
ATOM   2901  N   LYS B 602      26.759  23.422  69.277  1.00 15.42           N  
ATOM   2902  CA  LYS B 602      27.005  22.467  68.187  1.00 15.25           C  
ATOM   2903  C   LYS B 602      25.853  21.439  68.145  1.00 13.94           C  
ATOM   2904  O   LYS B 602      25.391  21.034  67.061  1.00 16.57           O  
ATOM   2905  CB  LYS B 602      28.347  21.753  68.411  1.00 16.38           C  
ATOM   2906  CG  LYS B 602      28.918  21.108  67.145  1.00 17.78           C  
ATOM   2907  CD  LYS B 602      30.282  20.452  67.408  1.00 18.59           C  
ATOM   2908  CE  LYS B 602      31.127  20.322  66.142  1.00 25.92           C  
ATOM   2909  NZ  LYS B 602      31.870  21.550  65.892  1.00 27.41           N1+
ATOM   2910  H   LYS B 602      27.072  23.141  70.195  1.00 15.42           H  
ATOM   2911  HA  LYS B 602      27.005  23.015  67.240  1.00 15.25           H  
ATOM   2912  HB2 LYS B 602      29.072  22.493  68.758  1.00 16.38           H  
ATOM   2913  HB3 LYS B 602      28.262  21.000  69.203  1.00 16.38           H  
ATOM   2914  HG2 LYS B 602      28.224  20.353  66.757  1.00 17.78           H  
ATOM   2915  HG3 LYS B 602      29.017  21.870  66.370  1.00 17.78           H  
ATOM   2916  HD2 LYS B 602      30.099  19.450  67.817  1.00 18.59           H  
ATOM   2917  HD3 LYS B 602      30.842  21.003  68.173  1.00 18.59           H  
ATOM   2918  HE2 LYS B 602      30.515  20.116  65.258  1.00 25.92           H  
ATOM   2919  HE3 LYS B 602      31.873  19.529  66.252  1.00 25.92           H  
ATOM   2920  HZ1 LYS B 602      31.324  22.446  65.976  1.00 27.41           H  
ATOM   2921  HZ2 LYS B 602      32.633  21.717  66.596  1.00 27.41           H  
ATOM   2922  HZ3 LYS B 602      32.364  21.621  65.004  1.00 27.41           H  
ATOM   2923  N   ALA B 603      25.468  20.943  69.344  1.00 15.14           N  
ATOM   2924  CA  ALA B 603      24.466  19.896  69.477  1.00 15.21           C  
ATOM   2925  C   ALA B 603      23.796  19.986  70.854  1.00 15.41           C  
ATOM   2926  O   ALA B 603      24.323  20.569  71.794  1.00 16.04           O  
ATOM   2927  CB  ALA B 603      25.078  18.515  69.277  1.00 18.06           C  
ATOM   2928  H   ALA B 603      25.868  21.316  70.193  1.00 15.14           H  
ATOM   2929  HA  ALA B 603      23.704  20.084  68.717  1.00 15.21           H  
ATOM   2930  HB1 ALA B 603      25.526  18.428  68.283  1.00 18.06           H  
ATOM   2931  HB2 ALA B 603      25.866  18.322  70.013  1.00 18.06           H  
ATOM   2932  HB3 ALA B 603      24.329  17.724  69.380  1.00 18.06           H  
ATOM   2933  N   GLY B 604      22.610  19.384  70.954  1.00 15.34           N  
ATOM   2934  CA  GLY B 604      21.915  19.335  72.222  1.00 15.17           C  
ATOM   2935  C   GLY B 604      20.482  18.833  72.094  1.00 14.23           C  
ATOM   2936  O   GLY B 604      20.116  18.070  71.190  1.00 16.54           O  
ATOM   2937  H   GLY B 604      22.163  18.957  70.155  1.00 15.34           H  
ATOM   2938  HA2 GLY B 604      22.465  18.664  72.890  1.00 15.17           H  
ATOM   2939  HA3 GLY B 604      21.912  20.341  72.656  1.00 15.17           H  
ATOM   2940  N   THR B 605      19.671  19.224  73.094  1.00 14.20           N  
ATOM   2941  CA  THR B 605      18.239  18.938  73.086  1.00 16.34           C  
ATOM   2942  C   THR B 605      17.465  20.187  72.610  1.00 14.71           C  
ATOM   2943  O   THR B 605      17.908  21.334  72.791  1.00 15.70           O  
ATOM   2944  CB  THR B 605      17.709  18.568  74.489  1.00 18.05           C  
ATOM   2945  OG1 THR B 605      17.962  19.635  75.416  1.00 17.88           O  
ATOM   2946  CG2 THR B 605      18.295  17.264  75.012  1.00 17.09           C  
ATOM   2947  H   THR B 605      20.024  19.733  73.891  1.00 14.20           H  
ATOM   2948  HA  THR B 605      18.030  18.119  72.388  1.00 16.34           H  
ATOM   2949  HB  THR B 605      16.620  18.453  74.452  1.00 18.05           H  
ATOM   2950 HG21 THR B 605      18.016  16.423  74.370  1.00 17.09           H  
ATOM   2951 HG22 THR B 605      19.385  17.311  75.059  1.00 17.09           H  
ATOM   2952 HG23 THR B 605      17.941  17.064  76.029  1.00 17.09           H  
ATOM   2953  HG1 THR B 605      18.888  19.544  75.721  1.00 17.88           H  
ATOM   2954  N   VAL B 606      16.219  19.931  72.157  1.00 14.99           N  
ATOM   2955  CA  VAL B 606      15.311  21.022  71.772  1.00 15.87           C  
ATOM   2956  C   VAL B 606      14.999  21.922  72.997  1.00 15.06           C  
ATOM   2957  O   VAL B 606      14.665  23.108  72.873  1.00 16.13           O  
ATOM   2958  CB  VAL B 606      14.036  20.462  71.101  1.00 19.04           C  
ATOM   2959  CG1 VAL B 606      13.144  19.653  72.050  1.00 22.06           C  
ATOM   2960  CG2 VAL B 606      13.208  21.566  70.441  1.00 18.91           C  
ATOM   2961  H   VAL B 606      15.888  18.982  72.057  1.00 14.99           H  
ATOM   2962  HA  VAL B 606      15.861  21.643  71.056  1.00 15.87           H  
ATOM   2963  HB  VAL B 606      14.359  19.782  70.301  1.00 19.04           H  
ATOM   2964 HG11 VAL B 606      13.698  18.841  72.531  1.00 22.06           H  
ATOM   2965 HG12 VAL B 606      12.710  20.282  72.833  1.00 22.06           H  
ATOM   2966 HG13 VAL B 606      12.314  19.199  71.497  1.00 22.06           H  
ATOM   2967 HG21 VAL B 606      12.745  22.220  71.185  1.00 18.91           H  
ATOM   2968 HG22 VAL B 606      13.824  22.182  69.780  1.00 18.91           H  
ATOM   2969 HG23 VAL B 606      12.404  21.131  69.838  1.00 18.91           H  
ATOM   2970  N   ILE B 607      15.050  21.308  74.203  1.00 16.48           N  
ATOM   2971  CA  ILE B 607      14.750  22.005  75.452  1.00 15.88           C  
ATOM   2972  C   ILE B 607      15.877  23.025  75.700  1.00 16.04           C  
ATOM   2973  O   ILE B 607      15.612  24.216  75.958  1.00 17.25           O  
ATOM   2974  CB  ILE B 607      14.616  21.002  76.619  1.00 17.53           C  
ATOM   2975  CG1 ILE B 607      13.448  20.006  76.422  1.00 31.19           C  
ATOM   2976  CG2 ILE B 607      14.496  21.711  77.971  1.00 19.08           C  
ATOM   2977  CD1 ILE B 607      12.076  20.640  76.226  1.00 39.83           C  
ATOM   2978  H   ILE B 607      15.305  20.332  74.254  1.00 16.48           H  
ATOM   2979  HA  ILE B 607      13.828  22.579  75.309  1.00 15.88           H  
ATOM   2980  HB  ILE B 607      15.532  20.398  76.668  1.00 17.53           H  
ATOM   2981 HG12 ILE B 607      13.658  19.361  75.561  1.00 31.19           H  
ATOM   2982 HG13 ILE B 607      13.402  19.339  77.292  1.00 31.19           H  
ATOM   2983 HG21 ILE B 607      15.395  22.290  78.204  1.00 19.08           H  
ATOM   2984 HG22 ILE B 607      13.642  22.394  77.993  1.00 19.08           H  
ATOM   2985 HG23 ILE B 607      14.378  20.977  78.774  1.00 19.08           H  
ATOM   2986 HD11 ILE B 607      11.823  21.321  77.042  1.00 39.83           H  
ATOM   2987 HD12 ILE B 607      12.021  21.194  75.284  1.00 39.83           H  
ATOM   2988 HD13 ILE B 607      11.308  19.861  76.191  1.00 39.83           H  
ATOM   2989  N   LYS B 608      17.151  22.571  75.677  1.00 13.95           N  
ATOM   2990  CA  LYS B 608      18.242  23.488  75.980  1.00 14.46           C  
ATOM   2991  C   LYS B 608      18.487  24.469  74.832  1.00 17.39           C  
ATOM   2992  O   LYS B 608      18.965  25.589  75.067  1.00 15.99           O  
ATOM   2993  CB  LYS B 608      19.541  22.785  76.379  1.00 13.48           C  
ATOM   2994  CG  LYS B 608      19.536  22.407  77.864  1.00 16.89           C  
ATOM   2995  CD  LYS B 608      19.700  23.623  78.793  1.00 18.70           C  
ATOM   2996  CE  LYS B 608      19.184  23.292  80.181  1.00 18.27           C  
ATOM   2997  NZ  LYS B 608      19.294  24.428  81.083  1.00 18.43           N1+
ATOM   2998  H   LYS B 608      17.355  21.609  75.449  1.00 13.95           H  
ATOM   2999  HA  LYS B 608      17.889  24.118  76.804  1.00 14.46           H  
ATOM   3000  HB2 LYS B 608      19.679  21.883  75.773  1.00 13.48           H  
ATOM   3001  HB3 LYS B 608      20.407  23.428  76.183  1.00 13.48           H  
ATOM   3002  HG2 LYS B 608      18.610  21.865  78.094  1.00 16.89           H  
ATOM   3003  HG3 LYS B 608      20.361  21.712  78.055  1.00 16.89           H  
ATOM   3004  HD2 LYS B 608      19.165  24.498  78.414  1.00 18.70           H  
ATOM   3005  HD3 LYS B 608      20.759  23.902  78.828  1.00 18.70           H  
ATOM   3006  HE2 LYS B 608      19.745  22.464  80.623  1.00 18.27           H  
ATOM   3007  HE3 LYS B 608      18.124  23.029  80.141  1.00 18.27           H  
ATOM   3008  HZ1 LYS B 608      20.278  24.710  81.296  1.00 18.43           H  
ATOM   3009  HZ2 LYS B 608      18.799  25.311  80.787  1.00 18.43           H  
ATOM   3010  HZ3 LYS B 608      18.872  24.182  81.991  1.00 18.43           H  
ATOM   3011  N   LEU B 609      18.147  24.086  73.597  1.00 15.78           N  
ATOM   3012  CA  LEU B 609      18.235  25.019  72.478  1.00 13.71           C  
ATOM   3013  C   LEU B 609      17.239  26.177  72.727  1.00 14.56           C  
ATOM   3014  O   LEU B 609      17.618  27.347  72.614  1.00 16.51           O  
ATOM   3015  CB  LEU B 609      17.952  24.346  71.129  1.00 13.95           C  
ATOM   3016  CG  LEU B 609      19.146  23.524  70.599  1.00 13.56           C  
ATOM   3017  CD1 LEU B 609      18.702  22.604  69.462  1.00 15.35           C  
ATOM   3018  CD2 LEU B 609      20.271  24.430  70.099  1.00 17.82           C  
ATOM   3019  H   LEU B 609      17.802  23.152  73.429  1.00 15.78           H  
ATOM   3020  HA  LEU B 609      19.237  25.463  72.497  1.00 13.71           H  
ATOM   3021  HB2 LEU B 609      17.072  23.700  71.227  1.00 13.95           H  
ATOM   3022  HB3 LEU B 609      17.685  25.107  70.383  1.00 13.95           H  
ATOM   3023  HG  LEU B 609      19.544  22.895  71.404  1.00 13.56           H  
ATOM   3024 HD11 LEU B 609      17.908  21.927  69.789  1.00 15.35           H  
ATOM   3025 HD12 LEU B 609      18.331  23.184  68.611  1.00 15.35           H  
ATOM   3026 HD13 LEU B 609      19.537  21.987  69.111  1.00 15.35           H  
ATOM   3027 HD21 LEU B 609      19.918  25.105  69.312  1.00 17.82           H  
ATOM   3028 HD22 LEU B 609      20.681  25.041  70.905  1.00 17.82           H  
ATOM   3029 HD23 LEU B 609      21.094  23.834  69.691  1.00 17.82           H  
ATOM   3030  N   ILE B 610      15.993  25.849  73.093  1.00 16.56           N  
ATOM   3031  CA  ILE B 610      14.975  26.886  73.307  1.00 17.29           C  
ATOM   3032  C   ILE B 610      15.298  27.679  74.599  1.00 14.45           C  
ATOM   3033  O   ILE B 610      15.012  28.883  74.670  1.00 15.06           O  
ATOM   3034  CB  ILE B 610      13.544  26.303  73.319  1.00 18.61           C  
ATOM   3035  CG1 ILE B 610      13.167  25.842  71.896  1.00 22.59           C  
ATOM   3036  CG2 ILE B 610      12.507  27.318  73.828  1.00 17.42           C  
ATOM   3037  CD1 ILE B 610      11.895  25.011  71.849  1.00 26.29           C  
ATOM   3038  H   ILE B 610      15.742  24.886  73.262  1.00 16.56           H  
ATOM   3039  HA  ILE B 610      15.069  27.604  72.481  1.00 17.29           H  
ATOM   3040  HB  ILE B 610      13.530  25.434  73.988  1.00 18.61           H  
ATOM   3041 HG12 ILE B 610      13.047  26.717  71.247  1.00 22.59           H  
ATOM   3042 HG13 ILE B 610      13.976  25.241  71.465  1.00 22.59           H  
ATOM   3043 HG21 ILE B 610      12.698  27.600  74.868  1.00 17.42           H  
ATOM   3044 HG22 ILE B 610      12.516  28.229  73.220  1.00 17.42           H  
ATOM   3045 HG23 ILE B 610      11.494  26.907  73.806  1.00 17.42           H  
ATOM   3046 HD11 ILE B 610      11.951  24.177  72.554  1.00 26.29           H  
ATOM   3047 HD12 ILE B 610      11.013  25.609  72.088  1.00 26.29           H  
ATOM   3048 HD13 ILE B 610      11.749  24.601  70.845  1.00 26.29           H  
ATOM   3049  N   GLU B 611      15.843  27.018  75.627  1.00 14.53           N  
ATOM   3050  CA  GLU B 611      16.214  27.751  76.830  1.00 16.24           C  
ATOM   3051  C   GLU B 611      17.371  28.700  76.464  1.00 19.36           C  
ATOM   3052  O   GLU B 611      17.380  29.875  76.883  1.00 15.34           O  
ATOM   3053  CB  GLU B 611      16.629  26.902  78.039  1.00 15.54           C  
ATOM   3054  CG  GLU B 611      16.485  27.751  79.310  1.00 18.16           C  
ATOM   3055  CD  GLU B 611      17.328  27.493  80.525  1.00 24.96           C  
ATOM   3056  OE1 GLU B 611      18.115  26.524  80.531  1.00 22.57           O  
ATOM   3057  OE2 GLU B 611      17.245  28.304  81.477  1.00 25.43           O1-
ATOM   3058  H   GLU B 611      16.001  26.022  75.563  1.00 14.53           H  
ATOM   3059  HA  GLU B 611      15.347  28.369  77.096  1.00 16.24           H  
ATOM   3060  HB2 GLU B 611      15.988  26.017  78.127  1.00 15.54           H  
ATOM   3061  HB3 GLU B 611      17.657  26.540  77.926  1.00 15.54           H  
ATOM   3062  HG2 GLU B 611      15.439  27.721  79.626  1.00 18.16           H  
ATOM   3063  HG3 GLU B 611      16.708  28.793  79.064  1.00 18.16           H  
ATOM   3064  N   ARG B 612      18.366  28.231  75.703  1.00 14.92           N  
ATOM   3065  CA  ARG B 612      19.543  29.042  75.385  1.00 16.42           C  
ATOM   3066  C   ARG B 612      19.226  30.173  74.379  1.00 15.74           C  
ATOM   3067  O   ARG B 612      19.966  31.161  74.298  1.00 19.81           O  
ATOM   3068  CB  ARG B 612      20.694  28.190  74.860  1.00 16.06           C  
ATOM   3069  CG  ARG B 612      21.351  27.373  75.978  1.00 16.14           C  
ATOM   3070  CD  ARG B 612      22.636  28.031  76.476  1.00 19.89           C  
ATOM   3071  NE  ARG B 612      23.210  27.296  77.613  1.00 20.95           N  
ATOM   3072  CZ  ARG B 612      24.448  27.429  78.069  1.00 21.15           C  
ATOM   3073  NH1 ARG B 612      25.264  28.312  77.484  1.00 26.33           N  
ATOM   3074  NH2 ARG B 612      24.867  26.701  79.112  1.00 22.42           N1+
ATOM   3075  H   ARG B 612      18.320  27.300  75.313  1.00 14.92           H  
ATOM   3076  HA  ARG B 612      19.850  29.533  76.311  1.00 16.42           H  
ATOM   3077  HB2 ARG B 612      20.320  27.515  74.080  1.00 16.06           H  
ATOM   3078  HB3 ARG B 612      21.445  28.823  74.372  1.00 16.06           H  
ATOM   3079  HG2 ARG B 612      21.598  26.384  75.583  1.00 16.14           H  
ATOM   3080  HG3 ARG B 612      20.665  27.202  76.815  1.00 16.14           H  
ATOM   3081  HD2 ARG B 612      22.440  29.057  76.796  1.00 19.89           H  
ATOM   3082  HD3 ARG B 612      23.360  28.029  75.655  1.00 19.89           H  
ATOM   3083  HE  ARG B 612      22.605  26.619  78.057  1.00 20.95           H  
ATOM   3084 HH11 ARG B 612      24.938  28.856  76.698  1.00 26.33           H  
ATOM   3085 HH12 ARG B 612      26.205  28.435  77.828  1.00 26.33           H  
ATOM   3086 HH21 ARG B 612      24.239  26.046  79.556  1.00 22.42           H  
ATOM   3087 HH22 ARG B 612      25.811  26.807  79.455  1.00 22.42           H  
ATOM   3088  N   LEU B 613      18.131  30.007  73.657  1.00 12.72           N  
ATOM   3089  CA  LEU B 613      17.600  31.037  72.759  1.00 14.49           C  
ATOM   3090  C   LEU B 613      17.039  32.195  73.627  1.00 17.94           C  
ATOM   3091  O   LEU B 613      16.973  33.357  73.207  1.00 17.33           O  
ATOM   3092  CB  LEU B 613      16.462  30.427  71.928  1.00 15.73           C  
ATOM   3093  CG  LEU B 613      15.956  31.297  70.772  1.00 18.21           C  
ATOM   3094  CD1 LEU B 613      16.979  31.352  69.645  1.00 20.43           C  
ATOM   3095  CD2 LEU B 613      14.634  30.730  70.249  1.00 20.00           C  
ATOM   3096  H   LEU B 613      17.615  29.143  73.740  1.00 12.72           H  
ATOM   3097  HA  LEU B 613      18.422  31.421  72.148  1.00 14.49           H  
ATOM   3098  HB2 LEU B 613      16.786  29.463  71.518  1.00 15.73           H  
ATOM   3099  HB3 LEU B 613      15.618  30.204  72.591  1.00 15.73           H  
ATOM   3100  HG  LEU B 613      15.765  32.316  71.121  1.00 18.21           H  
ATOM   3101 HD11 LEU B 613      17.876  31.901  69.945  1.00 20.43           H  
ATOM   3102 HD12 LEU B 613      17.277  30.348  69.328  1.00 20.43           H  
ATOM   3103 HD13 LEU B 613      16.551  31.856  68.781  1.00 20.43           H  
ATOM   3104 HD21 LEU B 613      14.745  29.684  69.948  1.00 20.00           H  
ATOM   3105 HD22 LEU B 613      13.861  30.773  71.024  1.00 20.00           H  
ATOM   3106 HD23 LEU B 613      14.273  31.300  69.387  1.00 20.00           H  
ATOM   3107  N   THR B 614      16.536  31.834  74.798  1.00 15.07           N  
ATOM   3108  CA  THR B 614      15.795  32.697  75.712  1.00 14.57           C  
ATOM   3109  C   THR B 614      16.498  32.639  77.083  1.00 15.04           C  
ATOM   3110  O   THR B 614      15.871  32.538  78.141  1.00 16.39           O  
ATOM   3111  CB  THR B 614      14.311  32.283  75.817  1.00 15.83           C  
ATOM   3112  OG1 THR B 614      14.156  30.932  76.288  1.00 15.05           O  
ATOM   3113  CG2 THR B 614      13.581  32.418  74.484  1.00 15.76           C  
ATOM   3114  H   THR B 614      16.717  30.894  75.121  1.00 15.07           H  
ATOM   3115  HA  THR B 614      15.858  33.735  75.365  1.00 14.57           H  
ATOM   3116  HB  THR B 614      13.811  32.924  76.552  1.00 15.83           H  
ATOM   3117 HG21 THR B 614      13.628  33.445  74.109  1.00 15.76           H  
ATOM   3118 HG22 THR B 614      13.999  31.748  73.726  1.00 15.76           H  
ATOM   3119 HG23 THR B 614      12.532  32.130  74.592  1.00 15.76           H  
ATOM   3120  HG1 THR B 614      14.503  30.340  75.578  1.00 15.05           H  
ATOM   3121  N   TYR B 615      17.826  32.805  77.051  1.00 16.10           N  
ATOM   3122  CA  TYR B 615      18.682  32.613  78.224  1.00 14.74           C  
ATOM   3123  C   TYR B 615      18.852  33.960  78.950  1.00 16.65           C  
ATOM   3124  O   TYR B 615      18.704  35.043  78.391  1.00 17.77           O  
ATOM   3125  CB  TYR B 615      20.074  32.094  77.808  1.00 15.23           C  
ATOM   3126  CG  TYR B 615      20.753  31.079  78.717  1.00 15.80           C  
ATOM   3127  CD1 TYR B 615      20.067  29.980  79.205  1.00 21.03           C  
ATOM   3128  CD2 TYR B 615      22.102  31.194  78.943  1.00 18.32           C  
ATOM   3129  CE1 TYR B 615      20.733  28.988  79.998  1.00 19.22           C  
ATOM   3130  CE2 TYR B 615      22.775  30.216  79.703  1.00 21.45           C  
ATOM   3131  CZ  TYR B 615      22.067  29.128  80.191  1.00 19.76           C  
ATOM   3132  OH  TYR B 615      22.779  28.191  80.889  1.00 24.83           O  
ATOM   3133  H   TYR B 615      18.268  33.084  76.187  1.00 16.10           H  
ATOM   3134  HA  TYR B 615      18.169  31.928  78.907  1.00 14.74           H  
ATOM   3135  HB2 TYR B 615      20.015  31.630  76.821  1.00 15.23           H  
ATOM   3136  HB3 TYR B 615      20.747  32.949  77.683  1.00 15.23           H  
ATOM   3137  HD1 TYR B 615      19.016  29.868  78.986  1.00 21.03           H  
ATOM   3138  HD2 TYR B 615      22.648  32.033  78.538  1.00 18.32           H  
ATOM   3139  HE1 TYR B 615      20.190  28.158  80.426  1.00 19.22           H  
ATOM   3140  HE2 TYR B 615      23.831  30.313  79.903  1.00 21.45           H  
ATOM   3141  HH  TYR B 615      22.244  27.370  80.964  1.00 24.83           H  
ATOM   3142  N   HIS B 616      19.300  33.851  80.217  1.00 14.18           N  
ATOM   3143  CA  HIS B 616      19.586  35.013  81.059  1.00 14.96           C  
ATOM   3144  C   HIS B 616      20.983  35.573  80.725  1.00 20.81           C  
ATOM   3145  O   HIS B 616      21.163  36.775  80.554  1.00 19.12           O  
ATOM   3146  CB  HIS B 616      19.464  34.727  82.559  1.00 15.90           C  
ATOM   3147  CG  HIS B 616      20.164  33.500  83.026  1.00 20.34           C  
ATOM   3148  ND1 HIS B 616      20.165  32.333  82.298  1.00 24.93           N  
ATOM   3149  CD2 HIS B 616      20.787  33.219  84.194  1.00 23.33           C  
ATOM   3150  CE1 HIS B 616      20.762  31.381  83.004  1.00 23.85           C  
ATOM   3151  NE2 HIS B 616      21.187  31.909  84.132  1.00 26.91           N  
ATOM   3152  H   HIS B 616      19.491  32.951  80.633  1.00 14.18           H  
ATOM   3153  HA  HIS B 616      18.866  35.800  80.798  1.00 14.96           H  
ATOM   3154  HB2 HIS B 616      18.401  34.608  82.803  1.00 15.90           H  
ATOM   3155  HB3 HIS B 616      19.829  35.593  83.124  1.00 15.90           H  
ATOM   3156  HD2 HIS B 616      20.942  33.899  85.018  1.00 23.33           H  
ATOM   3157  HE2 HIS B 616      21.721  31.425  84.840  1.00 26.91           H  
ATOM   3158  HE1 HIS B 616      20.881  30.351  82.704  1.00 23.85           H  
ATOM   3159  N   MET B 617      21.978  34.700  80.640  1.00 16.47           N  
ATOM   3160  CA  MET B 617      23.380  35.132  80.601  1.00 19.54           C  
ATOM   3161  C   MET B 617      23.768  35.840  79.277  1.00 24.40           C  
ATOM   3162  O   MET B 617      24.712  36.637  79.244  1.00 26.60           O  
ATOM   3163  CB  MET B 617      24.347  33.949  80.775  1.00 20.96           C  
ATOM   3164  CG  MET B 617      24.267  33.197  82.101  1.00 26.86           C  
ATOM   3165  SD  MET B 617      24.577  34.179  83.602  1.00 36.90           S  
ATOM   3166  CE  MET B 617      26.237  34.805  83.232  1.00 42.98           C  
ATOM   3167  H   MET B 617      21.787  33.708  80.626  1.00 16.47           H  
ATOM   3168  HA  MET B 617      23.516  35.874  81.397  1.00 19.54           H  
ATOM   3169  HB2 MET B 617      25.378  34.285  80.611  1.00 20.96           H  
ATOM   3170  HB3 MET B 617      24.156  33.220  79.978  1.00 20.96           H  
ATOM   3171  HG2 MET B 617      24.985  32.369  82.090  1.00 26.86           H  
ATOM   3172  HG3 MET B 617      23.280  32.742  82.204  1.00 26.86           H  
ATOM   3173  HE1 MET B 617      26.903  33.985  82.953  1.00 42.98           H  
ATOM   3174  HE2 MET B 617      26.199  35.546  82.430  1.00 42.98           H  
ATOM   3175  HE3 MET B 617      26.640  35.289  84.125  1.00 42.98           H  
ATOM   3176  N   TYR B 618      23.152  35.416  78.169  1.00 17.84           N  
ATOM   3177  CA  TYR B 618      23.473  35.924  76.832  1.00 20.58           C  
ATOM   3178  C   TYR B 618      22.315  35.583  75.866  1.00 20.98           C  
ATOM   3179  O   TYR B 618      21.372  34.897  76.241  1.00 22.35           O  
ATOM   3180  CB  TYR B 618      24.845  35.463  76.287  1.00 21.95           C  
ATOM   3181  CG  TYR B 618      24.999  33.983  76.011  1.00 22.72           C  
ATOM   3182  CD1 TYR B 618      24.814  33.460  74.729  1.00 26.17           C  
ATOM   3183  CD2 TYR B 618      25.378  33.108  77.047  1.00 25.54           C  
ATOM   3184  CE1 TYR B 618      24.962  32.113  74.464  1.00 23.71           C  
ATOM   3185  CE2 TYR B 618      25.554  31.730  76.769  1.00 22.89           C  
ATOM   3186  CZ  TYR B 618      25.326  31.254  75.484  1.00 28.73           C  
ATOM   3187  OH  TYR B 618      25.514  29.920  75.250  1.00 32.22           O  
ATOM   3188  H   TYR B 618      22.410  34.733  78.221  1.00 17.84           H  
ATOM   3189  HA  TYR B 618      23.498  37.019  76.918  1.00 20.58           H  
ATOM   3190  HB2 TYR B 618      25.069  36.008  75.361  1.00 21.95           H  
ATOM   3191  HB3 TYR B 618      25.640  35.763  76.982  1.00 21.95           H  
ATOM   3192  HD1 TYR B 618      24.548  34.128  73.922  1.00 26.17           H  
ATOM   3193  HD2 TYR B 618      25.534  33.485  78.047  1.00 25.54           H  
ATOM   3194  HE1 TYR B 618      24.794  31.733  73.467  1.00 23.71           H  
ATOM   3195  HE2 TYR B 618      25.864  31.053  77.552  1.00 22.89           H  
ATOM   3196  HH  TYR B 618      25.850  29.828  74.323  1.00 32.22           H  
ATOM   3197  N   ALA B 619      22.407  36.132  74.655  1.00 25.71           N  
ATOM   3198  CA  ALA B 619      21.539  35.813  73.526  1.00 26.02           C  
ATOM   3199  C   ALA B 619      22.272  36.303  72.269  1.00 26.63           C  
ATOM   3200  O   ALA B 619      23.168  37.145  72.336  1.00 24.98           O  
ATOM   3201  CB  ALA B 619      20.178  36.484  73.641  1.00 29.23           C  
ATOM   3202  H   ALA B 619      23.124  36.824  74.489  1.00 25.71           H  
ATOM   3203  HA  ALA B 619      21.422  34.724  73.479  1.00 26.02           H  
ATOM   3204  HB1 ALA B 619      19.646  36.140  74.531  1.00 29.23           H  
ATOM   3205  HB2 ALA B 619      20.278  37.573  73.712  1.00 29.23           H  
ATOM   3206  HB3 ALA B 619      19.554  36.264  72.768  1.00 29.23           H  
ATOM   3207  N   ASP B 620      21.894  35.805  71.111  1.00 27.67           N  
ATOM   3208  CA  ASP B 620      22.542  36.114  69.826  1.00 32.34           C  
ATOM   3209  C   ASP B 620      21.405  36.305  68.791  1.00 30.87           C  
ATOM   3210  O   ASP B 620      20.621  35.379  68.563  1.00 23.26           O  
ATOM   3211  CB  ASP B 620      23.469  34.963  69.454  1.00 39.23           C  
ATOM   3212  CG  ASP B 620      23.918  35.013  68.015  1.00 45.94           C  
ATOM   3213  OD1 ASP B 620      23.787  36.092  67.375  1.00 32.52           O  
ATOM   3214  OD2 ASP B 620      24.301  33.922  67.502  1.00 49.09           O1-
ATOM   3215  H   ASP B 620      21.119  35.159  71.074  1.00 27.67           H  
ATOM   3216  HA  ASP B 620      23.143  37.019  69.932  1.00 32.34           H  
ATOM   3217  HB2 ASP B 620      22.970  34.003  69.631  1.00 39.23           H  
ATOM   3218  HB3 ASP B 620      24.354  34.974  70.099  1.00 39.23           H  
ATOM   3219  N   PRO B 621      21.295  37.473  68.158  1.00 30.80           N  
ATOM   3220  CA  PRO B 621      20.333  37.665  67.072  1.00 33.29           C  
ATOM   3221  C   PRO B 621      20.516  36.710  65.870  1.00 27.14           C  
ATOM   3222  O   PRO B 621      19.577  36.553  65.063  1.00 26.39           O  
ATOM   3223  CB  PRO B 621      20.561  39.107  66.605  1.00 43.26           C  
ATOM   3224  CG  PRO B 621      21.179  39.790  67.814  1.00 39.47           C  
ATOM   3225  CD  PRO B 621      22.040  38.696  68.422  1.00 40.13           C  
ATOM   3226  HA  PRO B 621      19.328  37.525  67.486  1.00 33.29           H  
ATOM   3227  HB2 PRO B 621      21.260  39.149  65.759  1.00 43.26           H  
ATOM   3228  HB3 PRO B 621      19.631  39.587  66.286  1.00 43.26           H  
ATOM   3229  HG2 PRO B 621      20.389  40.081  68.517  1.00 39.47           H  
ATOM   3230  HG3 PRO B 621      21.753  40.684  67.555  1.00 39.47           H  
ATOM   3231  HD2 PRO B 621      22.192  38.854  69.493  1.00 40.13           H  
ATOM   3232  HD3 PRO B 621      23.010  38.625  67.920  1.00 40.13           H  
ATOM   3233  N   ASN B 622      21.746  36.201  65.685  1.00 31.79           N  
ATOM   3234  CA  ASN B 622      22.066  35.268  64.602  1.00 31.40           C  
ATOM   3235  C   ASN B 622      21.477  33.879  64.939  1.00 24.03           C  
ATOM   3236  O   ASN B 622      21.079  33.118  64.036  1.00 18.52           O  
ATOM   3237  CB  ASN B 622      23.567  35.153  64.380  1.00 28.59           C  
ATOM   3238  CG  ASN B 622      23.902  34.776  62.955  1.00 32.87           C  
ATOM   3239  OD1 ASN B 622      23.159  35.008  62.002  1.00 35.39           O  
ATOM   3240  ND2 ASN B 622      25.096  34.196  62.819  1.00 36.63           N  
ATOM   3241  H   ASN B 622      22.503  36.479  66.293  1.00 31.79           H  
ATOM   3242  HA  ASN B 622      21.545  35.635  63.711  1.00 31.40           H  
ATOM   3243  HB2 ASN B 622      24.009  34.413  65.053  1.00 28.59           H  
ATOM   3244  HB3 ASN B 622      24.063  36.114  64.566  1.00 28.59           H  
ATOM   3245 HD21 ASN B 622      25.670  34.026  63.632  1.00 36.63           H  
ATOM   3246 HD22 ASN B 622      25.425  33.927  61.902  1.00 36.63           H  
ATOM   3247  N   PHE B 623      21.364  33.598  66.256  1.00 19.22           N  
ATOM   3248  CA  PHE B 623      20.822  32.338  66.780  1.00 18.65           C  
ATOM   3249  C   PHE B 623      19.293  32.452  66.603  1.00 18.75           C  
ATOM   3250  O   PHE B 623      18.626  31.498  66.176  1.00 17.41           O  
ATOM   3251  CB  PHE B 623      21.233  32.122  68.240  1.00 20.03           C  
ATOM   3252  CG  PHE B 623      20.838  30.858  68.973  1.00 22.81           C  
ATOM   3253  CD1 PHE B 623      20.239  29.762  68.387  1.00 49.29           C  
ATOM   3254  CD2 PHE B 623      21.081  30.792  70.300  1.00 33.76           C  
ATOM   3255  CE1 PHE B 623      19.893  28.647  69.164  1.00 45.14           C  
ATOM   3256  CE2 PHE B 623      20.740  29.670  71.038  1.00 41.92           C  
ATOM   3257  CZ  PHE B 623      20.145  28.619  70.483  1.00 26.14           C  
ATOM   3258  H   PHE B 623      21.585  34.316  66.932  1.00 19.22           H  
ATOM   3259  HA  PHE B 623      21.186  31.525  66.142  1.00 18.65           H  
ATOM   3260  HB2 PHE B 623      22.328  32.177  68.287  1.00 20.03           H  
ATOM   3261  HB3 PHE B 623      20.846  32.958  68.835  1.00 20.03           H  
ATOM   3262  HD1 PHE B 623      20.036  29.763  67.326  1.00 49.29           H  
ATOM   3263  HD2 PHE B 623      21.549  31.630  70.795  1.00 33.76           H  
ATOM   3264  HE1 PHE B 623      19.417  27.798  68.695  1.00 45.14           H  
ATOM   3265  HE2 PHE B 623      20.965  29.649  72.095  1.00 41.92           H  
ATOM   3266  HZ  PHE B 623      19.871  27.761  71.079  1.00 26.14           H  
ATOM   3267  N   VAL B 624      18.735  33.645  66.868  1.00 17.56           N  
ATOM   3268  CA  VAL B 624      17.300  33.887  66.667  1.00 16.82           C  
ATOM   3269  C   VAL B 624      16.998  33.739  65.154  1.00 18.82           C  
ATOM   3270  O   VAL B 624      16.031  33.077  64.754  1.00 15.52           O  
ATOM   3271  CB  VAL B 624      16.864  35.255  67.230  1.00 17.34           C  
ATOM   3272  CG1 VAL B 624      15.401  35.570  66.905  1.00 17.93           C  
ATOM   3273  CG2 VAL B 624      17.052  35.308  68.751  1.00 21.11           C  
ATOM   3274  H   VAL B 624      19.310  34.409  67.196  1.00 17.56           H  
ATOM   3275  HA  VAL B 624      16.752  33.082  67.161  1.00 16.82           H  
ATOM   3276  HB  VAL B 624      17.480  36.046  66.784  1.00 17.34           H  
ATOM   3277 HG11 VAL B 624      15.256  35.692  65.827  1.00 17.93           H  
ATOM   3278 HG12 VAL B 624      14.736  34.774  67.255  1.00 17.93           H  
ATOM   3279 HG13 VAL B 624      15.086  36.506  67.379  1.00 17.93           H  
ATOM   3280 HG21 VAL B 624      16.470  34.526  69.248  1.00 21.11           H  
ATOM   3281 HG22 VAL B 624      18.098  35.172  69.034  1.00 21.11           H  
ATOM   3282 HG23 VAL B 624      16.729  36.276  69.150  1.00 21.11           H  
ATOM   3283  N   ARG B 625      17.841  34.345  64.312  1.00 16.07           N  
ATOM   3284  CA  ARG B 625      17.674  34.260  62.857  1.00 15.06           C  
ATOM   3285  C   ARG B 625      17.800  32.783  62.406  1.00 16.16           C  
ATOM   3286  O   ARG B 625      17.102  32.332  61.496  1.00 15.93           O  
ATOM   3287  CB  ARG B 625      18.734  35.130  62.168  1.00 17.11           C  
ATOM   3288  CG  ARG B 625      18.557  35.285  60.653  1.00 17.41           C  
ATOM   3289  CD  ARG B 625      19.664  36.167  60.070  1.00 21.60           C  
ATOM   3290  NE  ARG B 625      20.980  35.528  60.187  1.00 24.73           N  
ATOM   3291  CZ  ARG B 625      21.476  34.592  59.348  1.00 26.97           C  
ATOM   3292  NH1 ARG B 625      20.837  34.218  58.224  1.00 18.08           N  
ATOM   3293  NH2 ARG B 625      22.644  34.014  59.634  1.00 29.73           N1+
ATOM   3294  H   ARG B 625      18.623  34.888  64.650  1.00 16.07           H  
ATOM   3295  HA  ARG B 625      16.661  34.607  62.619  1.00 15.06           H  
ATOM   3296  HB2 ARG B 625      18.714  36.132  62.616  1.00 17.11           H  
ATOM   3297  HB3 ARG B 625      19.728  34.719  62.373  1.00 17.11           H  
ATOM   3298  HG2 ARG B 625      17.583  35.741  60.444  1.00 17.41           H  
ATOM   3299  HG3 ARG B 625      18.574  34.304  60.166  1.00 17.41           H  
ATOM   3300  HD2 ARG B 625      19.717  37.118  60.613  1.00 21.60           H  
ATOM   3301  HD3 ARG B 625      19.477  36.427  59.026  1.00 21.60           H  
ATOM   3302  HE  ARG B 625      21.537  35.766  60.995  1.00 24.73           H  
ATOM   3303 HH11 ARG B 625      19.952  34.639  57.982  1.00 18.08           H  
ATOM   3304 HH12 ARG B 625      21.244  33.517  57.621  1.00 18.08           H  
ATOM   3305 HH21 ARG B 625      23.147  34.277  60.470  1.00 29.73           H  
ATOM   3306 HH22 ARG B 625      23.026  33.314  59.014  1.00 29.73           H  
ATOM   3307  N   THR B 626      18.748  32.050  63.002  1.00 14.87           N  
ATOM   3308  CA  THR B 626      18.971  30.640  62.667  1.00 14.75           C  
ATOM   3309  C   THR B 626      17.743  29.828  63.096  1.00 14.03           C  
ATOM   3310  O   THR B 626      17.250  28.985  62.351  1.00 12.46           O  
ATOM   3311  CB  THR B 626      20.211  30.052  63.374  1.00 14.85           C  
ATOM   3312  OG1 THR B 626      21.399  30.708  62.928  1.00 19.73           O  
ATOM   3313  CG2 THR B 626      20.390  28.561  63.104  1.00 15.17           C  
ATOM   3314  H   THR B 626      19.348  32.467  63.700  1.00 14.87           H  
ATOM   3315  HA  THR B 626      19.076  30.580  61.577  1.00 14.75           H  
ATOM   3316  HB  THR B 626      20.150  30.195  64.458  1.00 14.85           H  
ATOM   3317 HG21 THR B 626      19.575  27.966  63.525  1.00 15.17           H  
ATOM   3318 HG22 THR B 626      20.448  28.353  62.032  1.00 15.17           H  
ATOM   3319 HG23 THR B 626      21.323  28.205  63.550  1.00 15.17           H  
ATOM   3320  HG1 THR B 626      21.364  31.632  63.263  1.00 19.73           H  
ATOM   3321  N   PHE B 627      17.321  30.008  64.345  1.00 12.82           N  
ATOM   3322  CA  PHE B 627      16.305  29.156  64.957  1.00 13.14           C  
ATOM   3323  C   PHE B 627      14.987  29.373  64.204  1.00 14.99           C  
ATOM   3324  O   PHE B 627      14.296  28.432  63.820  1.00 13.29           O  
ATOM   3325  CB  PHE B 627      16.146  29.456  66.454  1.00 11.76           C  
ATOM   3326  CG  PHE B 627      15.238  28.473  67.153  1.00 12.16           C  
ATOM   3327  CD1 PHE B 627      13.863  28.677  67.166  1.00 13.58           C  
ATOM   3328  CD2 PHE B 627      15.759  27.315  67.725  1.00 15.57           C  
ATOM   3329  CE1 PHE B 627      12.988  27.762  67.742  1.00 12.71           C  
ATOM   3330  CE2 PHE B 627      14.905  26.384  68.346  1.00 17.81           C  
ATOM   3331  CZ  PHE B 627      13.503  26.619  68.359  1.00 16.36           C  
ATOM   3332  H   PHE B 627      17.730  30.739  64.909  1.00 12.82           H  
ATOM   3333  HA  PHE B 627      16.614  28.114  64.798  1.00 13.14           H  
ATOM   3334  HB2 PHE B 627      17.130  29.428  66.940  1.00 11.76           H  
ATOM   3335  HB3 PHE B 627      15.771  30.475  66.614  1.00 11.76           H  
ATOM   3336  HD1 PHE B 627      13.463  29.573  66.715  1.00 13.58           H  
ATOM   3337  HD2 PHE B 627      16.823  27.131  67.692  1.00 15.57           H  
ATOM   3338  HE1 PHE B 627      11.922  27.934  67.714  1.00 12.71           H  
ATOM   3339  HE2 PHE B 627      15.312  25.497  68.810  1.00 17.81           H  
ATOM   3340  HZ  PHE B 627      12.839  25.918  68.843  1.00 16.36           H  
ATOM   3341  N   LEU B 628      14.586  30.646  64.027  1.00 13.08           N  
ATOM   3342  CA  LEU B 628      13.287  30.941  63.432  1.00 12.86           C  
ATOM   3343  C   LEU B 628      13.215  30.483  61.960  1.00 14.43           C  
ATOM   3344  O   LEU B 628      12.146  30.252  61.416  1.00 14.27           O  
ATOM   3345  CB  LEU B 628      12.945  32.424  63.529  1.00 12.04           C  
ATOM   3346  CG  LEU B 628      12.668  32.910  64.964  1.00 12.70           C  
ATOM   3347  CD1 LEU B 628      12.495  34.426  64.944  1.00 14.95           C  
ATOM   3348  CD2 LEU B 628      11.426  32.246  65.560  1.00 14.01           C  
ATOM   3349  H   LEU B 628      15.163  31.414  64.339  1.00 13.08           H  
ATOM   3350  HA  LEU B 628      12.543  30.340  63.965  1.00 12.86           H  
ATOM   3351  HB2 LEU B 628      13.766  33.010  63.096  1.00 12.04           H  
ATOM   3352  HB3 LEU B 628      12.060  32.632  62.914  1.00 12.04           H  
ATOM   3353  HG  LEU B 628      13.523  32.678  65.609  1.00 12.70           H  
ATOM   3354 HD11 LEU B 628      13.385  34.916  64.538  1.00 14.95           H  
ATOM   3355 HD12 LEU B 628      11.647  34.709  64.317  1.00 14.95           H  
ATOM   3356 HD13 LEU B 628      12.329  34.814  65.953  1.00 14.95           H  
ATOM   3357 HD21 LEU B 628      10.581  32.298  64.867  1.00 14.01           H  
ATOM   3358 HD22 LEU B 628      11.609  31.192  65.789  1.00 14.01           H  
ATOM   3359 HD23 LEU B 628      11.127  32.732  66.494  1.00 14.01           H  
ATOM   3360  N   THR B 629      14.387  30.384  61.319  1.00 13.19           N  
ATOM   3361  CA  THR B 629      14.464  29.866  59.955  1.00 13.32           C  
ATOM   3362  C   THR B 629      14.359  28.320  60.023  1.00 14.46           C  
ATOM   3363  O   THR B 629      13.565  27.697  59.289  1.00 13.21           O  
ATOM   3364  CB  THR B 629      15.772  30.272  59.241  1.00 12.10           C  
ATOM   3365  OG1 THR B 629      15.942  31.693  59.229  1.00 14.73           O  
ATOM   3366  CG2 THR B 629      15.779  29.823  57.787  1.00 13.37           C  
ATOM   3367  H   THR B 629      15.242  30.646  61.789  1.00 13.19           H  
ATOM   3368  HA  THR B 629      13.598  30.246  59.402  1.00 13.32           H  
ATOM   3369  HB  THR B 629      16.646  29.847  59.746  1.00 12.10           H  
ATOM   3370 HG21 THR B 629      15.762  28.735  57.714  1.00 13.37           H  
ATOM   3371 HG22 THR B 629      14.912  30.221  57.250  1.00 13.37           H  
ATOM   3372 HG23 THR B 629      16.671  30.193  57.272  1.00 13.37           H  
ATOM   3373  HG1 THR B 629      16.317  31.930  60.107  1.00 14.73           H  
ATOM   3374  N   THR B 630      15.247  27.696  60.825  1.00 13.16           N  
ATOM   3375  CA  THR B 630      15.552  26.274  60.683  1.00 13.09           C  
ATOM   3376  C   THR B 630      14.820  25.311  61.641  1.00 14.33           C  
ATOM   3377  O   THR B 630      14.939  24.093  61.473  1.00 15.06           O  
ATOM   3378  CB  THR B 630      17.066  25.986  60.770  1.00 13.92           C  
ATOM   3379  OG1 THR B 630      17.575  26.360  62.053  1.00 13.82           O  
ATOM   3380  CG2 THR B 630      17.874  26.688  59.684  1.00 15.49           C  
ATOM   3381  H   THR B 630      15.722  28.223  61.543  1.00 13.16           H  
ATOM   3382  HA  THR B 630      15.218  25.970  59.681  1.00 13.09           H  
ATOM   3383  HB  THR B 630      17.237  24.909  60.669  1.00 13.92           H  
ATOM   3384 HG21 THR B 630      17.510  26.425  58.686  1.00 15.49           H  
ATOM   3385 HG22 THR B 630      17.844  27.776  59.796  1.00 15.49           H  
ATOM   3386 HG23 THR B 630      18.928  26.402  59.755  1.00 15.49           H  
ATOM   3387  HG1 THR B 630      17.560  27.339  62.103  1.00 13.82           H  
ATOM   3388  N   TYR B 631      13.981  25.832  62.554  1.00 13.01           N  
ATOM   3389  CA  TYR B 631      13.403  24.989  63.619  1.00 11.56           C  
ATOM   3390  C   TYR B 631      12.529  23.858  63.048  1.00 13.92           C  
ATOM   3391  O   TYR B 631      12.269  22.826  63.675  1.00 14.19           O  
ATOM   3392  CB  TYR B 631      12.618  25.755  64.696  1.00 13.24           C  
ATOM   3393  CG  TYR B 631      11.221  26.218  64.327  1.00 13.65           C  
ATOM   3394  CD1 TYR B 631      10.134  25.317  64.430  1.00 13.95           C  
ATOM   3395  CD2 TYR B 631      10.976  27.517  63.908  1.00 12.79           C  
ATOM   3396  CE1 TYR B 631       8.837  25.721  64.140  1.00 13.05           C  
ATOM   3397  CE2 TYR B 631       9.699  27.957  63.626  1.00 12.27           C  
ATOM   3398  CZ  TYR B 631       8.640  27.039  63.711  1.00 11.77           C  
ATOM   3399  OH  TYR B 631       7.356  27.410  63.442  1.00 12.72           O  
ATOM   3400  H   TYR B 631      13.743  26.813  62.525  1.00 13.01           H  
ATOM   3401  HA  TYR B 631      14.259  24.507  64.099  1.00 11.56           H  
ATOM   3402  HB2 TYR B 631      12.518  25.107  65.578  1.00 13.24           H  
ATOM   3403  HB3 TYR B 631      13.205  26.609  65.040  1.00 13.24           H  
ATOM   3404  HD1 TYR B 631      10.317  24.298  64.740  1.00 13.95           H  
ATOM   3405  HD2 TYR B 631      11.804  28.201  63.800  1.00 12.79           H  
ATOM   3406  HE1 TYR B 631       8.006  25.039  64.242  1.00 13.05           H  
ATOM   3407  HE2 TYR B 631       9.519  28.984  63.346  1.00 12.27           H  
ATOM   3408  HH  TYR B 631       7.352  28.224  62.881  1.00 12.72           H  
ATOM   3409  N   ARG B 632      12.040  24.091  61.825  1.00 13.82           N  
ATOM   3410  CA  ARG B 632      11.073  23.210  61.169  1.00 13.23           C  
ATOM   3411  C   ARG B 632      11.755  21.903  60.681  1.00 17.13           C  
ATOM   3412  O   ARG B 632      11.092  20.998  60.175  1.00 21.72           O  
ATOM   3413  CB  ARG B 632      10.415  23.955  59.995  1.00 13.71           C  
ATOM   3414  CG  ARG B 632       9.702  25.230  60.463  1.00 12.56           C  
ATOM   3415  CD  ARG B 632       9.269  26.129  59.314  1.00 14.79           C  
ATOM   3416  NE  ARG B 632       8.855  27.447  59.816  1.00 14.82           N  
ATOM   3417  CZ  ARG B 632       9.641  28.452  60.185  1.00 12.52           C  
ATOM   3418  NH1 ARG B 632      10.980  28.342  60.063  1.00 13.95           N  
ATOM   3419  NH2 ARG B 632       9.098  29.541  60.737  1.00 12.49           N1+
ATOM   3420  H   ARG B 632      12.332  24.901  61.296  1.00 13.82           H  
ATOM   3421  HA  ARG B 632      10.319  22.925  61.910  1.00 13.23           H  
ATOM   3422  HB2 ARG B 632      11.183  24.214  59.255  1.00 13.71           H  
ATOM   3423  HB3 ARG B 632       9.698  23.300  59.486  1.00 13.71           H  
ATOM   3424  HG2 ARG B 632      10.356  25.813  61.119  1.00 12.56           H  
ATOM   3425  HG3 ARG B 632       8.827  24.963  61.067  1.00 12.56           H  
ATOM   3426  HD2 ARG B 632       8.412  25.690  58.792  1.00 14.79           H  
ATOM   3427  HD3 ARG B 632      10.057  26.264  58.566  1.00 14.79           H  
ATOM   3428  HE  ARG B 632       7.860  27.530  59.963  1.00 14.82           H  
ATOM   3429 HH11 ARG B 632      11.580  29.086  60.390  1.00 13.95           H  
ATOM   3430 HH12 ARG B 632      11.383  27.516  59.644  1.00 13.95           H  
ATOM   3431 HH21 ARG B 632       8.098  29.595  60.871  1.00 12.49           H  
ATOM   3432 HH22 ARG B 632       9.688  30.311  61.021  1.00 12.49           H  
ATOM   3433  N   SER B 633      13.085  21.861  60.850  1.00 16.93           N  
ATOM   3434  CA  SER B 633      13.881  20.671  60.580  1.00 26.63           C  
ATOM   3435  C   SER B 633      14.111  19.806  61.839  1.00 27.86           C  
ATOM   3436  O   SER B 633      14.755  18.759  61.753  1.00 32.98           O  
ATOM   3437  CB  SER B 633      15.241  21.030  59.961  1.00 23.10           C  
ATOM   3438  OG  SER B 633      16.118  21.665  60.903  1.00 27.06           O  
ATOM   3439  H   SER B 633      13.569  22.672  61.208  1.00 16.93           H  
ATOM   3440  HA  SER B 633      13.329  20.046  59.868  1.00 26.63           H  
ATOM   3441  HB2 SER B 633      15.121  21.700  59.103  1.00 23.10           H  
ATOM   3442  HB3 SER B 633      15.751  20.127  59.610  1.00 23.10           H  
ATOM   3443  HG  SER B 633      15.733  22.556  61.079  1.00 27.06           H  
ATOM   3444  N   PHE B 634      13.607  20.234  62.999  1.00 17.87           N  
ATOM   3445  CA  PHE B 634      13.756  19.471  64.253  1.00 16.39           C  
ATOM   3446  C   PHE B 634      12.683  19.744  65.345  1.00 18.55           C  
ATOM   3447  O   PHE B 634      12.810  19.302  66.495  1.00 20.68           O  
ATOM   3448  CB  PHE B 634      15.172  19.587  64.855  1.00 18.47           C  
ATOM   3449  CG  PHE B 634      15.555  20.968  65.349  1.00 18.08           C  
ATOM   3450  CD1 PHE B 634      15.396  21.302  66.717  1.00 16.88           C  
ATOM   3451  CD2 PHE B 634      16.097  21.905  64.484  1.00 17.23           C  
ATOM   3452  CE1 PHE B 634      15.734  22.555  67.178  1.00 15.88           C  
ATOM   3453  CE2 PHE B 634      16.479  23.165  64.936  1.00 15.83           C  
ATOM   3454  CZ  PHE B 634      16.290  23.493  66.288  1.00 15.91           C  
ATOM   3455  H   PHE B 634      13.093  21.102  63.050  1.00 17.87           H  
ATOM   3456  HA  PHE B 634      13.604  18.417  63.981  1.00 16.39           H  
ATOM   3457  HB2 PHE B 634      15.274  18.878  65.686  1.00 18.47           H  
ATOM   3458  HB3 PHE B 634      15.921  19.267  64.119  1.00 18.47           H  
ATOM   3459  HD1 PHE B 634      15.005  20.567  67.405  1.00 16.88           H  
ATOM   3460  HD2 PHE B 634      16.227  21.654  63.442  1.00 17.23           H  
ATOM   3461  HE1 PHE B 634      15.575  22.815  68.214  1.00 15.88           H  
ATOM   3462  HE2 PHE B 634      16.914  23.882  64.255  1.00 15.83           H  
ATOM   3463  HZ  PHE B 634      16.572  24.471  66.647  1.00 15.91           H  
ATOM   3464  N   CYS B 635      11.591  20.392  64.964  1.00 15.60           N  
ATOM   3465  CA  CYS B 635      10.496  20.804  65.853  1.00 14.98           C  
ATOM   3466  C   CYS B 635       9.330  21.190  64.904  1.00 15.96           C  
ATOM   3467  O   CYS B 635       9.485  21.148  63.684  1.00 16.70           O  
ATOM   3468  CB  CYS B 635      10.948  21.945  66.778  1.00 16.78           C  
ATOM   3469  SG  CYS B 635       9.738  22.425  68.059  1.00 19.87           S  
ATOM   3470  H   CYS B 635      11.485  20.647  63.993  1.00 15.60           H  
ATOM   3471  HA  CYS B 635      10.196  19.925  66.438  1.00 14.98           H  
ATOM   3472  HB2 CYS B 635      11.198  22.839  66.202  1.00 16.78           H  
ATOM   3473  HB3 CYS B 635      11.859  21.654  67.311  1.00 16.78           H  
ATOM   3474  HG  CYS B 635       9.022  23.259  67.288  1.00 19.87           H  
ATOM   3475  N   LYS B 636       8.139  21.463  65.492  1.00 16.11           N  
ATOM   3476  CA  LYS B 636       6.960  21.819  64.697  1.00 17.68           C  
ATOM   3477  C   LYS B 636       6.166  22.952  65.395  1.00 14.12           C  
ATOM   3478  O   LYS B 636       6.198  23.070  66.631  1.00 14.95           O  
ATOM   3479  CB  LYS B 636       6.070  20.588  64.442  1.00 17.95           C  
ATOM   3480  CG  LYS B 636       6.755  19.572  63.517  1.00 20.79           C  
ATOM   3481  CD  LYS B 636       5.861  18.387  63.155  1.00 39.39           C  
ATOM   3482  CE  LYS B 636       6.617  17.422  62.246  1.00 52.12           C  
ATOM   3483  NZ  LYS B 636       5.741  16.274  61.912  1.00 65.38           N1+
ATOM   3484  H   LYS B 636       8.037  21.401  66.495  1.00 16.11           H  
ATOM   3485  HA  LYS B 636       7.326  22.213  63.745  1.00 17.68           H  
ATOM   3486  HB2 LYS B 636       5.818  20.107  65.395  1.00 17.95           H  
ATOM   3487  HB3 LYS B 636       5.121  20.899  63.991  1.00 17.95           H  
ATOM   3488  HG2 LYS B 636       7.071  20.077  62.596  1.00 20.79           H  
ATOM   3489  HG3 LYS B 636       7.657  19.183  64.003  1.00 20.79           H  
ATOM   3490  HD2 LYS B 636       4.955  18.746  62.652  1.00 39.39           H  
ATOM   3491  HD3 LYS B 636       5.543  17.871  64.069  1.00 39.39           H  
ATOM   3492  HE2 LYS B 636       7.506  17.011  62.734  1.00 52.12           H  
ATOM   3493  HE3 LYS B 636       6.900  17.890  61.299  1.00 52.12           H  
ATOM   3494  HZ1 LYS B 636       5.460  15.751  62.752  1.00 65.38           H  
ATOM   3495  HZ2 LYS B 636       4.886  16.576  61.428  1.00 65.38           H  
ATOM   3496  HZ3 LYS B 636       6.225  15.612  61.290  1.00 65.38           H  
ATOM   3497  N   PRO B 637       5.445  23.788  64.635  1.00 14.62           N  
ATOM   3498  CA  PRO B 637       4.977  25.083  65.161  1.00 16.29           C  
ATOM   3499  C   PRO B 637       3.975  24.952  66.316  1.00 15.08           C  
ATOM   3500  O   PRO B 637       3.926  25.776  67.236  1.00 14.16           O  
ATOM   3501  CB  PRO B 637       4.315  25.774  63.965  1.00 15.99           C  
ATOM   3502  CG  PRO B 637       4.896  25.078  62.746  1.00 15.34           C  
ATOM   3503  CD  PRO B 637       5.088  23.653  63.224  1.00 14.77           C  
ATOM   3504  HA  PRO B 637       5.854  25.635  65.516  1.00 16.29           H  
ATOM   3505  HB2 PRO B 637       3.227  25.643  63.975  1.00 15.99           H  
ATOM   3506  HB3 PRO B 637       4.518  26.848  63.957  1.00 15.99           H  
ATOM   3507  HG2 PRO B 637       5.864  25.516  62.484  1.00 15.34           H  
ATOM   3508  HG3 PRO B 637       4.246  25.146  61.869  1.00 15.34           H  
ATOM   3509  HD2 PRO B 637       5.838  23.120  62.639  1.00 14.77           H  
ATOM   3510  HD3 PRO B 637       4.147  23.093  63.179  1.00 14.77           H  
ATOM   3511  N   GLN B 638       3.091  23.950  66.225  1.00 17.09           N  
ATOM   3512  CA  GLN B 638       1.988  23.825  67.180  1.00 15.70           C  
ATOM   3513  C   GLN B 638       2.455  23.388  68.586  1.00 16.04           C  
ATOM   3514  O   GLN B 638       1.696  23.522  69.547  1.00 16.04           O  
ATOM   3515  CB  GLN B 638       0.888  22.882  66.669  1.00 15.89           C  
ATOM   3516  CG  GLN B 638      -0.034  23.558  65.648  1.00 18.54           C  
ATOM   3517  CD  GLN B 638      -0.966  24.587  66.271  1.00 19.70           C  
ATOM   3518  OE1 GLN B 638      -1.076  24.746  67.492  1.00 23.41           O  
ATOM   3519  NE2 GLN B 638      -1.653  25.317  65.375  1.00 18.27           N  
ATOM   3520  H   GLN B 638       3.148  23.270  65.480  1.00 17.09           H  
ATOM   3521  HA  GLN B 638       1.581  24.834  67.324  1.00 15.70           H  
ATOM   3522  HB2 GLN B 638       1.345  21.999  66.207  1.00 15.89           H  
ATOM   3523  HB3 GLN B 638       0.282  22.511  67.506  1.00 15.89           H  
ATOM   3524  HG2 GLN B 638      -0.666  22.795  65.178  1.00 18.54           H  
ATOM   3525  HG3 GLN B 638       0.554  24.035  64.856  1.00 18.54           H  
ATOM   3526 HE21 GLN B 638      -2.293  26.032  65.690  1.00 18.27           H  
ATOM   3527 HE22 GLN B 638      -1.529  25.151  64.386  1.00 18.27           H  
ATOM   3528  N   GLU B 639       3.688  22.917  68.710  1.00 14.94           N  
ATOM   3529  CA  GLU B 639       4.286  22.658  70.023  1.00 15.81           C  
ATOM   3530  C   GLU B 639       5.299  23.780  70.346  1.00 14.78           C  
ATOM   3531  O   GLU B 639       5.515  24.090  71.512  1.00 15.76           O  
ATOM   3532  CB  GLU B 639       4.862  21.248  70.131  1.00 19.21           C  
ATOM   3533  CG  GLU B 639       5.413  20.885  71.515  1.00 25.09           C  
ATOM   3534  CD  GLU B 639       4.545  21.066  72.742  1.00 50.25           C  
ATOM   3535  OE1 GLU B 639       3.341  21.402  72.630  1.00 53.39           O  
ATOM   3536  OE2 GLU B 639       5.081  20.915  73.872  1.00 45.79           O1-
ATOM   3537  H   GLU B 639       4.267  22.814  67.889  1.00 14.94           H  
ATOM   3538  HA  GLU B 639       3.493  22.781  70.758  1.00 15.81           H  
ATOM   3539  HB2 GLU B 639       4.078  20.526  69.867  1.00 19.21           H  
ATOM   3540  HB3 GLU B 639       5.662  21.118  69.392  1.00 19.21           H  
ATOM   3541  HG2 GLU B 639       6.333  21.454  71.683  1.00 25.09           H  
ATOM   3542  HG3 GLU B 639       5.712  19.829  71.493  1.00 25.09           H  
ATOM   3543  N   LEU B 640       5.903  24.400  69.319  1.00 15.50           N  
ATOM   3544  CA  LEU B 640       6.785  25.542  69.574  1.00 14.30           C  
ATOM   3545  C   LEU B 640       5.962  26.650  70.267  1.00 14.91           C  
ATOM   3546  O   LEU B 640       6.434  27.324  71.192  1.00 13.64           O  
ATOM   3547  CB  LEU B 640       7.434  26.095  68.302  1.00 14.34           C  
ATOM   3548  CG  LEU B 640       8.439  27.238  68.576  1.00 14.17           C  
ATOM   3549  CD1 LEU B 640       9.619  26.782  69.436  1.00 14.75           C  
ATOM   3550  CD2 LEU B 640       8.961  27.813  67.264  1.00 12.30           C  
ATOM   3551  H   LEU B 640       5.764  24.076  68.372  1.00 15.50           H  
ATOM   3552  HA  LEU B 640       7.544  25.190  70.276  1.00 14.30           H  
ATOM   3553  HB2 LEU B 640       7.938  25.284  67.763  1.00 14.34           H  
ATOM   3554  HB3 LEU B 640       6.652  26.470  67.630  1.00 14.34           H  
ATOM   3555  HG  LEU B 640       7.924  28.053  69.098  1.00 14.17           H  
ATOM   3556 HD11 LEU B 640       9.296  26.474  70.434  1.00 14.75           H  
ATOM   3557 HD12 LEU B 640      10.145  25.941  68.974  1.00 14.75           H  
ATOM   3558 HD13 LEU B 640      10.336  27.598  69.573  1.00 14.75           H  
ATOM   3559 HD21 LEU B 640       9.602  27.090  66.756  1.00 12.30           H  
ATOM   3560 HD22 LEU B 640       8.140  28.080  66.595  1.00 12.30           H  
ATOM   3561 HD23 LEU B 640       9.551  28.719  67.443  1.00 12.30           H  
ATOM   3562  N   LEU B 641       4.730  26.862  69.808  1.00 13.81           N  
ATOM   3563  CA  LEU B 641       3.833  27.862  70.399  1.00 12.43           C  
ATOM   3564  C   LEU B 641       3.072  27.305  71.635  1.00 12.84           C  
ATOM   3565  O   LEU B 641       2.176  27.945  72.191  1.00 14.05           O  
ATOM   3566  CB  LEU B 641       2.900  28.436  69.330  1.00 13.28           C  
ATOM   3567  CG  LEU B 641       2.179  29.754  69.678  1.00 14.52           C  
ATOM   3568  CD1 LEU B 641       3.099  30.851  70.213  1.00 16.96           C  
ATOM   3569  CD2 LEU B 641       1.470  30.275  68.429  1.00 16.63           C  
ATOM   3570  H   LEU B 641       4.373  26.321  69.034  1.00 13.81           H  
ATOM   3571  HA  LEU B 641       4.478  28.657  70.788  1.00 12.43           H  
ATOM   3572  HB2 LEU B 641       3.487  28.601  68.417  1.00 13.28           H  
ATOM   3573  HB3 LEU B 641       2.147  27.680  69.068  1.00 13.28           H  
ATOM   3574  HG  LEU B 641       1.413  29.553  70.434  1.00 14.52           H  
ATOM   3575 HD11 LEU B 641       3.546  30.576  71.170  1.00 16.96           H  
ATOM   3576 HD12 LEU B 641       3.906  31.069  69.510  1.00 16.96           H  
ATOM   3577 HD13 LEU B 641       2.540  31.779  70.379  1.00 16.96           H  
ATOM   3578 HD21 LEU B 641       2.185  30.519  67.635  1.00 16.63           H  
ATOM   3579 HD22 LEU B 641       0.773  29.528  68.041  1.00 16.63           H  
ATOM   3580 HD23 LEU B 641       0.902  31.178  68.658  1.00 16.63           H  
ATOM   3581  N   SER B 642       3.577  26.201  72.176  1.00 13.47           N  
ATOM   3582  CA  SER B 642       3.317  25.753  73.550  1.00 12.81           C  
ATOM   3583  C   SER B 642       4.609  26.086  74.309  1.00 13.87           C  
ATOM   3584  O   SER B 642       4.585  26.734  75.360  1.00 15.05           O  
ATOM   3585  CB  SER B 642       3.050  24.254  73.683  1.00 18.46           C  
ATOM   3586  OG  SER B 642       2.043  23.811  72.768  1.00 16.79           O  
ATOM   3587  H   SER B 642       4.269  25.658  71.680  1.00 13.47           H  
ATOM   3588  HA  SER B 642       2.490  26.331  73.974  1.00 12.81           H  
ATOM   3589  HB2 SER B 642       2.720  24.014  74.700  1.00 18.46           H  
ATOM   3590  HB3 SER B 642       3.961  23.682  73.498  1.00 18.46           H  
ATOM   3591  HG  SER B 642       2.254  22.838  72.660  1.00 16.79           H  
ATOM   3592  N   LEU B 643       5.740  25.610  73.783  1.00 13.55           N  
ATOM   3593  CA  LEU B 643       7.047  25.714  74.421  1.00 13.97           C  
ATOM   3594  C   LEU B 643       7.420  27.182  74.713  1.00 15.37           C  
ATOM   3595  O   LEU B 643       7.946  27.463  75.821  1.00 15.39           O  
ATOM   3596  CB  LEU B 643       8.128  25.059  73.534  1.00 14.35           C  
ATOM   3597  CG  LEU B 643       8.086  23.513  73.551  1.00 17.26           C  
ATOM   3598  CD1 LEU B 643       8.765  22.932  72.309  1.00 17.95           C  
ATOM   3599  CD2 LEU B 643       8.763  22.935  74.794  1.00 24.70           C  
ATOM   3600  H   LEU B 643       5.716  25.083  72.921  1.00 13.55           H  
ATOM   3601  HA  LEU B 643       6.971  25.205  75.389  1.00 13.97           H  
ATOM   3602  HB2 LEU B 643       7.996  25.415  72.506  1.00 14.35           H  
ATOM   3603  HB3 LEU B 643       9.127  25.400  73.828  1.00 14.35           H  
ATOM   3604  HG  LEU B 643       7.043  23.178  73.546  1.00 17.26           H  
ATOM   3605 HD11 LEU B 643       8.280  23.280  71.393  1.00 17.95           H  
ATOM   3606 HD12 LEU B 643       9.819  23.212  72.263  1.00 17.95           H  
ATOM   3607 HD13 LEU B 643       8.713  21.838  72.314  1.00 17.95           H  
ATOM   3608 HD21 LEU B 643       9.832  23.173  74.808  1.00 24.70           H  
ATOM   3609 HD22 LEU B 643       8.313  23.321  75.712  1.00 24.70           H  
ATOM   3610 HD23 LEU B 643       8.673  21.844  74.810  1.00 24.70           H  
ATOM   3611  N   ILE B 644       7.240  28.100  73.752  1.00 14.48           N  
ATOM   3612  CA  ILE B 644       7.639  29.487  74.016  1.00 13.36           C  
ATOM   3613  C   ILE B 644       6.590  30.292  74.824  1.00 15.27           C  
ATOM   3614  O   ILE B 644       6.849  31.409  75.271  1.00 15.40           O  
ATOM   3615  CB  ILE B 644       8.166  30.270  72.795  1.00 23.47           C  
ATOM   3616  CG1 ILE B 644       7.062  30.708  71.821  1.00 17.94           C  
ATOM   3617  CG2 ILE B 644       9.289  29.494  72.097  1.00 20.48           C  
ATOM   3618  CD1 ILE B 644       7.590  31.636  70.736  1.00 21.37           C  
ATOM   3619  H   ILE B 644       6.848  27.866  72.851  1.00 14.48           H  
ATOM   3620  HA  ILE B 644       8.495  29.427  74.701  1.00 13.36           H  
ATOM   3621  HB  ILE B 644       8.620  31.191  73.189  1.00 23.47           H  
ATOM   3622 HG12 ILE B 644       6.582  29.844  71.355  1.00 17.94           H  
ATOM   3623 HG13 ILE B 644       6.279  31.247  72.367  1.00 17.94           H  
ATOM   3624 HG21 ILE B 644      10.040  29.160  72.821  1.00 20.48           H  
ATOM   3625 HG22 ILE B 644       8.900  28.613  71.581  1.00 20.48           H  
ATOM   3626 HG23 ILE B 644       9.807  30.116  71.360  1.00 20.48           H  
ATOM   3627 HD11 ILE B 644       8.229  32.418  71.156  1.00 21.37           H  
ATOM   3628 HD12 ILE B 644       8.169  31.084  69.988  1.00 21.37           H  
ATOM   3629 HD13 ILE B 644       6.755  32.123  70.226  1.00 21.37           H  
ATOM   3630  N   ILE B 645       5.380  29.716  74.991  1.00 14.86           N  
ATOM   3631  CA  ILE B 645       4.378  30.278  75.910  1.00 15.12           C  
ATOM   3632  C   ILE B 645       4.785  29.760  77.299  1.00 16.35           C  
ATOM   3633  O   ILE B 645       4.950  30.541  78.253  1.00 17.13           O  
ATOM   3634  CB  ILE B 645       2.927  29.901  75.530  1.00 17.64           C  
ATOM   3635  CG1 ILE B 645       2.562  30.562  74.183  1.00 17.64           C  
ATOM   3636  CG2 ILE B 645       1.948  30.297  76.644  1.00 19.78           C  
ATOM   3637  CD1 ILE B 645       1.102  30.421  73.775  1.00 21.15           C  
ATOM   3638  H   ILE B 645       5.149  28.859  74.509  1.00 14.86           H  
ATOM   3639  HA  ILE B 645       4.489  31.369  75.927  1.00 15.12           H  
ATOM   3640  HB  ILE B 645       2.851  28.813  75.403  1.00 17.64           H  
ATOM   3641 HG12 ILE B 645       2.814  31.627  74.207  1.00 17.64           H  
ATOM   3642 HG13 ILE B 645       3.186  30.119  73.400  1.00 17.64           H  
ATOM   3643 HG21 ILE B 645       2.194  29.798  77.585  1.00 19.78           H  
ATOM   3644 HG22 ILE B 645       1.960  31.376  76.820  1.00 19.78           H  
ATOM   3645 HG23 ILE B 645       0.923  30.000  76.402  1.00 19.78           H  
ATOM   3646 HD11 ILE B 645       0.764  29.384  73.848  1.00 21.15           H  
ATOM   3647 HD12 ILE B 645       0.453  31.039  74.403  1.00 21.15           H  
ATOM   3648 HD13 ILE B 645       0.967  30.755  72.742  1.00 21.15           H  
ATOM   3649  N   GLU B 646       4.971  28.441  77.417  1.00 14.79           N  
ATOM   3650  CA  GLU B 646       5.363  27.802  78.674  1.00 13.40           C  
ATOM   3651  C   GLU B 646       6.653  28.469  79.182  1.00 13.83           C  
ATOM   3652  O   GLU B 646       6.810  28.693  80.402  1.00 17.01           O  
ATOM   3653  CB  GLU B 646       5.605  26.307  78.453  1.00 17.71           C  
ATOM   3654  CG  GLU B 646       5.988  25.553  79.725  1.00 22.57           C  
ATOM   3655  CD  GLU B 646       6.621  24.228  79.408  1.00 33.16           C  
ATOM   3656  OE1 GLU B 646       6.399  23.668  78.314  1.00 28.43           O  
ATOM   3657  OE2 GLU B 646       7.391  23.714  80.263  1.00 28.21           O1-
ATOM   3658  H   GLU B 646       4.785  27.835  76.630  1.00 14.79           H  
ATOM   3659  HA  GLU B 646       4.563  27.976  79.401  1.00 13.40           H  
ATOM   3660  HB2 GLU B 646       4.700  25.851  78.030  1.00 17.71           H  
ATOM   3661  HB3 GLU B 646       6.386  26.179  77.694  1.00 17.71           H  
ATOM   3662  HG2 GLU B 646       5.102  25.389  80.348  1.00 22.57           H  
ATOM   3663  HG3 GLU B 646       6.710  26.118  80.322  1.00 22.57           H  
ATOM   3664  N   ARG B 647       7.589  28.783  78.270  1.00 14.41           N  
ATOM   3665  CA  ARG B 647       8.849  29.416  78.653  1.00 12.71           C  
ATOM   3666  C   ARG B 647       8.603  30.730  79.431  1.00 14.92           C  
ATOM   3667  O   ARG B 647       9.422  31.133  80.267  1.00 16.14           O  
ATOM   3668  CB  ARG B 647       9.705  29.706  77.410  1.00 13.04           C  
ATOM   3669  CG  ARG B 647      11.085  30.313  77.675  1.00 13.01           C  
ATOM   3670  CD  ARG B 647      12.027  29.390  78.437  1.00 13.45           C  
ATOM   3671  NE  ARG B 647      13.294  30.076  78.723  1.00 14.70           N  
ATOM   3672  CZ  ARG B 647      14.008  30.029  79.850  1.00 14.77           C  
ATOM   3673  NH1 ARG B 647      13.567  29.379  80.938  1.00 14.75           N  
ATOM   3674  NH2 ARG B 647      15.206  30.621  79.898  1.00 16.08           N1+
ATOM   3675  H   ARG B 647       7.435  28.547  77.300  1.00 14.41           H  
ATOM   3676  HA  ARG B 647       9.351  28.720  79.330  1.00 12.71           H  
ATOM   3677  HB2 ARG B 647       9.844  28.783  76.837  1.00 13.04           H  
ATOM   3678  HB3 ARG B 647       9.158  30.398  76.757  1.00 13.04           H  
ATOM   3679  HG2 ARG B 647      10.994  31.265  78.207  1.00 13.01           H  
ATOM   3680  HG3 ARG B 647      11.540  30.556  76.708  1.00 13.01           H  
ATOM   3681  HD2 ARG B 647      12.264  28.512  77.829  1.00 13.45           H  
ATOM   3682  HD3 ARG B 647      11.558  29.060  79.359  1.00 13.45           H  
ATOM   3683  HE  ARG B 647      13.649  30.649  77.971  1.00 14.70           H  
ATOM   3684 HH11 ARG B 647      12.665  28.924  80.924  1.00 14.75           H  
ATOM   3685 HH12 ARG B 647      14.136  29.344  81.772  1.00 14.75           H  
ATOM   3686 HH21 ARG B 647      15.565  31.100  79.085  1.00 16.08           H  
ATOM   3687 HH22 ARG B 647      15.751  30.588  80.748  1.00 16.08           H  
ATOM   3688  N   PHE B 648       7.504  31.415  79.132  1.00 13.86           N  
ATOM   3689  CA  PHE B 648       7.130  32.714  79.705  1.00 14.68           C  
ATOM   3690  C   PHE B 648       6.563  32.480  81.128  1.00 16.57           C  
ATOM   3691  O   PHE B 648       6.707  33.327  82.023  1.00 17.03           O  
ATOM   3692  CB  PHE B 648       6.060  33.381  78.820  1.00 15.55           C  
ATOM   3693  CG  PHE B 648       5.894  34.865  79.043  1.00 15.38           C  
ATOM   3694  CD1 PHE B 648       6.564  35.773  78.255  1.00 14.36           C  
ATOM   3695  CD2 PHE B 648       5.038  35.329  80.046  1.00 18.92           C  
ATOM   3696  CE1 PHE B 648       6.440  37.152  78.443  1.00 16.59           C  
ATOM   3697  CE2 PHE B 648       4.900  36.707  80.268  1.00 19.18           C  
ATOM   3698  CZ  PHE B 648       5.579  37.616  79.466  1.00 18.43           C  
ATOM   3699  H   PHE B 648       6.820  30.992  78.520  1.00 13.86           H  
ATOM   3700  HA  PHE B 648       8.039  33.321  79.788  1.00 14.68           H  
ATOM   3701  HB2 PHE B 648       6.303  33.216  77.761  1.00 15.55           H  
ATOM   3702  HB3 PHE B 648       5.081  32.908  78.966  1.00 15.55           H  
ATOM   3703  HD1 PHE B 648       7.206  35.408  77.467  1.00 14.36           H  
ATOM   3704  HD2 PHE B 648       4.483  34.626  80.650  1.00 18.92           H  
ATOM   3705  HE1 PHE B 648       6.987  37.847  77.823  1.00 16.59           H  
ATOM   3706  HE2 PHE B 648       4.263  37.063  81.065  1.00 19.18           H  
ATOM   3707  HZ  PHE B 648       5.450  38.677  79.623  1.00 18.43           H  
ATOM   3708  N   GLU B 649       5.867  31.355  81.290  1.00 16.28           N  
ATOM   3709  CA  GLU B 649       5.036  31.005  82.446  1.00 16.53           C  
ATOM   3710  C   GLU B 649       5.949  30.377  83.526  1.00 16.48           C  
ATOM   3711  O   GLU B 649       5.810  29.232  83.953  1.00 20.20           O  
ATOM   3712  CB  GLU B 649       3.905  30.052  82.046  1.00 18.84           C  
ATOM   3713  CG  GLU B 649       2.863  30.724  81.155  1.00 29.60           C  
ATOM   3714  CD  GLU B 649       1.816  29.771  80.631  1.00 38.80           C  
ATOM   3715  OE1 GLU B 649       2.027  28.548  80.624  1.00 41.10           O  
ATOM   3716  OE2 GLU B 649       0.749  30.263  80.197  1.00 45.36           O1-
ATOM   3717  H   GLU B 649       5.947  30.634  80.588  1.00 16.28           H  
ATOM   3718  HA  GLU B 649       4.619  31.929  82.867  1.00 16.53           H  
ATOM   3719  HB2 GLU B 649       4.327  29.172  81.545  1.00 18.84           H  
ATOM   3720  HB3 GLU B 649       3.403  29.676  82.947  1.00 18.84           H  
ATOM   3721  HG2 GLU B 649       3.340  31.188  80.285  1.00 29.60           H  
ATOM   3722  HG3 GLU B 649       2.364  31.523  81.717  1.00 29.60           H  
ATOM   3723  N   ILE B 650       6.878  31.212  84.003  1.00 17.84           N  
ATOM   3724  CA  ILE B 650       7.889  30.796  84.970  1.00 15.16           C  
ATOM   3725  C   ILE B 650       7.219  30.776  86.367  1.00 18.87           C  
ATOM   3726  O   ILE B 650       6.716  31.799  86.806  1.00 19.57           O  
ATOM   3727  CB  ILE B 650       9.089  31.781  84.970  1.00 14.66           C  
ATOM   3728  CG1 ILE B 650       9.755  31.846  83.582  1.00 14.76           C  
ATOM   3729  CG2 ILE B 650      10.125  31.365  86.021  1.00 16.52           C  
ATOM   3730  CD1 ILE B 650      10.614  33.081  83.376  1.00 18.46           C  
ATOM   3731  H   ILE B 650       6.886  32.171  83.686  1.00 17.84           H  
ATOM   3732  HA  ILE B 650       8.234  29.803  84.677  1.00 15.16           H  
ATOM   3733  HB  ILE B 650       8.721  32.784  85.228  1.00 14.66           H  
ATOM   3734 HG12 ILE B 650      10.379  30.962  83.442  1.00 14.76           H  
ATOM   3735 HG13 ILE B 650       9.003  31.838  82.789  1.00 14.76           H  
ATOM   3736 HG21 ILE B 650       9.709  31.432  87.029  1.00 16.52           H  
ATOM   3737 HG22 ILE B 650      10.462  30.335  85.860  1.00 16.52           H  
ATOM   3738 HG23 ILE B 650      11.006  32.011  85.994  1.00 16.52           H  
ATOM   3739 HD11 ILE B 650      10.034  33.993  83.541  1.00 18.46           H  
ATOM   3740 HD12 ILE B 650      11.475  33.084  84.048  1.00 18.46           H  
ATOM   3741 HD13 ILE B 650      10.994  33.107  82.350  1.00 18.46           H  
ATOM   3742  N   PRO B 651       7.221  29.645  87.054  1.00 17.29           N  
ATOM   3743  CA  PRO B 651       6.728  29.599  88.426  1.00 23.96           C  
ATOM   3744  C   PRO B 651       7.826  30.135  89.374  1.00 23.18           C  
ATOM   3745  O   PRO B 651       9.007  29.780  89.301  1.00 21.49           O  
ATOM   3746  CB  PRO B 651       6.454  28.121  88.682  1.00 26.42           C  
ATOM   3747  CG  PRO B 651       7.496  27.414  87.824  1.00 31.76           C  
ATOM   3748  CD  PRO B 651       7.650  28.323  86.612  1.00 19.64           C  
ATOM   3749  HA  PRO B 651       5.816  30.198  88.527  1.00 23.96           H  
ATOM   3750  HB2 PRO B 651       6.525  27.839  89.737  1.00 26.42           H  
ATOM   3751  HB3 PRO B 651       5.452  27.861  88.321  1.00 26.42           H  
ATOM   3752  HG2 PRO B 651       7.203  26.396  87.551  1.00 31.76           H  
ATOM   3753  HG3 PRO B 651       8.442  27.351  88.370  1.00 31.76           H  
ATOM   3754  HD2 PRO B 651       6.995  28.000  85.799  1.00 19.64           H  
ATOM   3755  HD3 PRO B 651       8.683  28.351  86.255  1.00 19.64           H  
ATOM   3756  N   GLU B 652       7.363  31.084  90.282  1.00 24.24           N  
ATOM   3757  CA  GLU B 652       8.244  31.666  91.285  1.00 20.65           C  
ATOM   3758  C   GLU B 652       8.380  30.709  92.495  1.00 22.98           C  
ATOM   3759  O   GLU B 652       7.415  30.006  92.824  1.00 24.90           O  
ATOM   3760  CB  GLU B 652       7.717  33.020  91.772  1.00 23.78           C  
ATOM   3761  CG  GLU B 652       7.588  34.030  90.634  1.00 24.29           C  
ATOM   3762  CD  GLU B 652       7.582  35.415  91.216  1.00 30.34           C  
ATOM   3763  OE1 GLU B 652       6.667  35.726  92.014  1.00 34.52           O  
ATOM   3764  OE2 GLU B 652       8.518  36.188  90.921  1.00 34.13           O1-
ATOM   3765  H   GLU B 652       6.407  31.405  90.230  1.00 24.24           H  
ATOM   3766  HA  GLU B 652       9.220  31.801  90.810  1.00 20.65           H  
ATOM   3767  HB2 GLU B 652       6.737  32.891  92.253  1.00 23.78           H  
ATOM   3768  HB3 GLU B 652       8.384  33.408  92.552  1.00 23.78           H  
ATOM   3769  HG2 GLU B 652       6.666  33.869  90.066  1.00 24.29           H  
ATOM   3770  HG3 GLU B 652       8.426  33.930  89.939  1.00 24.29           H  
ATOM   3771  N   PRO B 653       9.527  30.726  93.159  1.00 21.88           N  
ATOM   3772  CA  PRO B 653       9.669  30.038  94.437  1.00 24.00           C  
ATOM   3773  C   PRO B 653       9.075  30.871  95.598  1.00 25.69           C  
ATOM   3774  O   PRO B 653       8.792  32.063  95.492  1.00 25.07           O  
ATOM   3775  CB  PRO B 653      11.181  29.885  94.605  1.00 24.05           C  
ATOM   3776  CG  PRO B 653      11.727  31.144  93.940  1.00 23.46           C  
ATOM   3777  CD  PRO B 653      10.777  31.366  92.771  1.00 21.91           C  
ATOM   3778  HA  PRO B 653       9.163  29.066  94.408  1.00 24.00           H  
ATOM   3779  HB2 PRO B 653      11.509  29.793  95.644  1.00 24.05           H  
ATOM   3780  HB3 PRO B 653      11.529  29.003  94.054  1.00 24.05           H  
ATOM   3781  HG2 PRO B 653      12.768  31.040  93.620  1.00 23.46           H  
ATOM   3782  HG3 PRO B 653      11.673  31.987  94.639  1.00 23.46           H  
ATOM   3783  HD2 PRO B 653      11.141  30.864  91.868  1.00 21.91           H  
ATOM   3784  HD3 PRO B 653      10.628  32.426  92.553  1.00 21.91           H  
ATOM   3785  N   GLU B 654       8.929  30.193  96.738  1.00 25.49           N  
ATOM   3786  CA  GLU B 654       8.514  30.819  98.001  1.00 28.63           C  
ATOM   3787  C   GLU B 654       9.657  31.736  98.539  1.00 26.14           C  
ATOM   3788  O   GLU B 654      10.797  31.639  98.106  1.00 23.08           O  
ATOM   3789  CB  GLU B 654       8.214  29.719  99.039  1.00 38.80           C  
ATOM   3790  CG  GLU B 654       6.927  28.945  98.752  1.00 50.27           C  
ATOM   3791  CD  GLU B 654       5.650  29.712  99.022  1.00 66.53           C  
ATOM   3792  OE1 GLU B 654       5.722  30.867  99.500  1.00 70.49           O  
ATOM   3793  OE2 GLU B 654       4.570  29.140  98.760  1.00 72.47           O1-
ATOM   3794  H   GLU B 654       9.070  29.193  96.747  1.00 25.49           H  
ATOM   3795  HA  GLU B 654       7.638  31.434  97.778  1.00 28.63           H  
ATOM   3796  HB2 GLU B 654       9.050  29.007  99.058  1.00 38.80           H  
ATOM   3797  HB3 GLU B 654       8.165  30.135 100.051  1.00 38.80           H  
ATOM   3798  HG2 GLU B 654       6.906  28.058  99.398  1.00 50.27           H  
ATOM   3799  HG3 GLU B 654       6.913  28.587  97.717  1.00 50.27           H  
ATOM   3800  N   PRO B 655       9.359  32.583  99.534  1.00 25.80           N  
ATOM   3801  CA  PRO B 655      10.407  33.276 100.287  1.00 28.34           C  
ATOM   3802  C   PRO B 655      11.291  32.299 101.108  1.00 27.35           C  
ATOM   3803  O   PRO B 655      11.105  31.084 101.101  1.00 30.51           O  
ATOM   3804  CB  PRO B 655       9.648  34.224 101.224  1.00 26.04           C  
ATOM   3805  CG  PRO B 655       8.264  34.345 100.600  1.00 31.11           C  
ATOM   3806  CD  PRO B 655       8.036  32.967 100.003  1.00 28.76           C  
ATOM   3807  HA  PRO B 655      11.041  33.825  99.581  1.00 28.34           H  
ATOM   3808  HB2 PRO B 655       9.561  33.806 102.234  1.00 26.04           H  
ATOM   3809  HB3 PRO B 655      10.139  35.197 101.306  1.00 26.04           H  
ATOM   3810  HG2 PRO B 655       8.285  35.101  99.805  1.00 31.11           H  
ATOM   3811  HG3 PRO B 655       7.493  34.627 101.322  1.00 31.11           H  
ATOM   3812  HD2 PRO B 655       7.305  32.995  99.193  1.00 28.76           H  
ATOM   3813  HD3 PRO B 655       7.723  32.257 100.774  1.00 28.76           H  
ATOM   3814  N   THR B 656      12.312  32.876 101.749  1.00 22.16           N  
ATOM   3815  CA  THR B 656      13.275  32.106 102.528  1.00 22.79           C  
ATOM   3816  C   THR B 656      12.856  32.085 104.017  1.00 22.11           C  
ATOM   3817  O   THR B 656      12.063  32.914 104.466  1.00 20.76           O  
ATOM   3818  CB  THR B 656      14.702  32.685 102.419  1.00 27.14           C  
ATOM   3819  OG1 THR B 656      14.802  33.936 103.109  1.00 29.82           O  
ATOM   3820  CG2 THR B 656      15.178  32.868 100.986  1.00 27.83           C  
ATOM   3821  H   THR B 656      12.421  33.879 101.689  1.00 22.16           H  
ATOM   3822  HA  THR B 656      13.282  31.072 102.162  1.00 22.79           H  
ATOM   3823  HB  THR B 656      15.401  32.008 102.924  1.00 27.14           H  
ATOM   3824 HG21 THR B 656      15.131  31.929 100.427  1.00 27.83           H  
ATOM   3825 HG22 THR B 656      14.592  33.626 100.455  1.00 27.83           H  
ATOM   3826 HG23 THR B 656      16.213  33.224 100.988  1.00 27.83           H  
ATOM   3827  HG1 THR B 656      14.185  34.573 102.657  1.00 29.82           H  
ATOM   3828  N   GLU B 657      13.531  31.219 104.782  1.00 20.11           N  
ATOM   3829  CA  GLU B 657      13.337  31.208 106.235  1.00 21.19           C  
ATOM   3830  C   GLU B 657      13.966  32.484 106.876  1.00 21.20           C  
ATOM   3831  O   GLU B 657      13.679  32.826 108.030  1.00 20.93           O  
ATOM   3832  CB  GLU B 657      13.885  29.916 106.856  1.00 22.03           C  
ATOM   3833  CG  GLU B 657      13.318  29.579 108.241  1.00 22.25           C  
ATOM   3834  CD  GLU B 657      11.833  29.284 108.307  1.00 20.36           C  
ATOM   3835  OE1 GLU B 657      11.317  29.032 109.437  1.00 23.54           O  
ATOM   3836  OE2 GLU B 657      11.141  29.357 107.243  1.00 25.49           O1-
ATOM   3837  H   GLU B 657      14.152  30.547 104.354  1.00 20.11           H  
ATOM   3838  HA  GLU B 657      12.259  31.292 106.385  1.00 21.19           H  
ATOM   3839  HB2 GLU B 657      13.673  29.072 106.187  1.00 22.03           H  
ATOM   3840  HB3 GLU B 657      14.978  29.983 106.931  1.00 22.03           H  
ATOM   3841  HG2 GLU B 657      13.539  30.389 108.945  1.00 22.25           H  
ATOM   3842  HG3 GLU B 657      13.835  28.688 108.616  1.00 22.25           H  
ATOM   3843  N   ALA B 658      14.772  33.216 106.116  1.00 21.16           N  
ATOM   3844  CA  ALA B 658      15.306  34.495 106.578  1.00 23.75           C  
ATOM   3845  C   ALA B 658      14.210  35.579 106.450  1.00 22.95           C  
ATOM   3846  O   ALA B 658      14.210  36.571 107.185  1.00 23.06           O  
ATOM   3847  CB  ALA B 658      16.549  34.905 105.806  1.00 27.14           C  
ATOM   3848  H   ALA B 658      14.980  32.944 105.166  1.00 21.16           H  
ATOM   3849  HA  ALA B 658      15.552  34.400 107.642  1.00 23.75           H  
ATOM   3850  HB1 ALA B 658      17.302  34.110 105.823  1.00 27.14           H  
ATOM   3851  HB2 ALA B 658      16.324  35.137 104.761  1.00 27.14           H  
ATOM   3852  HB3 ALA B 658      16.991  35.804 106.247  1.00 27.14           H  
ATOM   3853  N   ASP B 659      13.323  35.419 105.470  1.00 20.36           N  
ATOM   3854  CA  ASP B 659      12.170  36.305 105.293  1.00 18.92           C  
ATOM   3855  C   ASP B 659      11.212  36.001 106.453  1.00 22.29           C  
ATOM   3856  O   ASP B 659      10.615  36.905 107.053  1.00 21.43           O  
ATOM   3857  CB  ASP B 659      11.412  36.092 103.998  1.00 20.88           C  
ATOM   3858  CG  ASP B 659      12.313  36.519 102.889  1.00 27.99           C  
ATOM   3859  OD1 ASP B 659      12.337  37.732 102.577  1.00 25.28           O  
ATOM   3860  OD2 ASP B 659      12.993  35.609 102.308  1.00 26.89           O1-
ATOM   3861  H   ASP B 659      13.430  34.658 104.814  1.00 20.36           H  
ATOM   3862  HA  ASP B 659      12.516  37.340 105.398  1.00 18.92           H  
ATOM   3863  HB2 ASP B 659      10.500  36.701 103.978  1.00 20.88           H  
ATOM   3864  HB3 ASP B 659      11.096  35.055 103.860  1.00 20.88           H  
ATOM   3865  N   ARG B 660      11.053  34.716 106.775  1.00 20.16           N  
ATOM   3866  CA  ARG B 660      10.204  34.280 107.886  1.00 19.58           C  
ATOM   3867  C   ARG B 660      10.710  34.961 109.172  1.00 22.48           C  
ATOM   3868  O   ARG B 660       9.926  35.567 109.928  1.00 22.76           O  
ATOM   3869  CB  ARG B 660      10.237  32.750 107.984  1.00 22.00           C  
ATOM   3870  CG  ARG B 660       9.565  32.145 109.211  1.00 27.51           C  
ATOM   3871  CD  ARG B 660      10.518  31.968 110.399  1.00 29.81           C  
ATOM   3872  NE  ARG B 660       9.784  31.574 111.593  1.00 27.83           N  
ATOM   3873  CZ  ARG B 660       9.051  30.473 111.704  1.00 26.65           C  
ATOM   3874  NH1 ARG B 660       9.345  29.384 110.996  1.00 27.77           N  
ATOM   3875  NH2 ARG B 660       8.050  30.443 112.534  1.00 18.83           N1+
ATOM   3876  H   ARG B 660      11.532  34.003 106.244  1.00 20.16           H  
ATOM   3877  HA  ARG B 660       9.185  34.635 107.691  1.00 19.58           H  
ATOM   3878  HB2 ARG B 660       9.750  32.349 107.085  1.00 22.00           H  
ATOM   3879  HB3 ARG B 660      11.266  32.392 107.951  1.00 22.00           H  
ATOM   3880  HG2 ARG B 660       9.170  31.160 108.935  1.00 27.51           H  
ATOM   3881  HG3 ARG B 660       8.697  32.746 109.506  1.00 27.51           H  
ATOM   3882  HD2 ARG B 660      10.979  32.917 110.660  1.00 29.81           H  
ATOM   3883  HD3 ARG B 660      11.348  31.286 110.223  1.00 29.81           H  
ATOM   3884  HE  ARG B 660       9.574  32.358 112.193  1.00 27.83           H  
ATOM   3885 HH11 ARG B 660      10.120  29.397 110.348  1.00 27.77           H  
ATOM   3886 HH12 ARG B 660       8.793  28.545 111.106  1.00 27.77           H  
ATOM   3887 HH21 ARG B 660       7.833  31.256 113.093  1.00 18.83           H  
ATOM   3888 HH22 ARG B 660       7.491  29.606 112.621  1.00 18.83           H  
ATOM   3889  N   ILE B 661      12.003  34.861 109.440  1.00 20.90           N  
ATOM   3890  CA  ILE B 661      12.571  35.407 110.679  1.00 19.51           C  
ATOM   3891  C   ILE B 661      12.389  36.938 110.660  1.00 20.59           C  
ATOM   3892  O   ILE B 661      12.108  37.556 111.695  1.00 22.99           O  
ATOM   3893  CB  ILE B 661      14.053  34.985 110.854  1.00 23.97           C  
ATOM   3894  CG1 ILE B 661      14.131  33.479 111.199  1.00 24.54           C  
ATOM   3895  CG2 ILE B 661      14.763  35.807 111.939  1.00 24.03           C  
ATOM   3896  CD1 ILE B 661      15.530  32.894 111.056  1.00 35.92           C  
ATOM   3897  H   ILE B 661      12.626  34.385 108.804  1.00 20.90           H  
ATOM   3898  HA  ILE B 661      11.968  35.028 111.514  1.00 19.51           H  
ATOM   3899  HB  ILE B 661      14.581  35.159 109.907  1.00 23.97           H  
ATOM   3900 HG12 ILE B 661      13.773  33.311 112.222  1.00 24.54           H  
ATOM   3901 HG13 ILE B 661      13.466  32.906 110.546  1.00 24.54           H  
ATOM   3902 HG21 ILE B 661      14.800  36.869 111.678  1.00 24.03           H  
ATOM   3903 HG22 ILE B 661      14.255  35.709 112.905  1.00 24.03           H  
ATOM   3904 HG23 ILE B 661      15.801  35.488 112.070  1.00 24.03           H  
ATOM   3905 HD11 ILE B 661      15.932  33.076 110.055  1.00 35.92           H  
ATOM   3906 HD12 ILE B 661      16.223  33.312 111.790  1.00 35.92           H  
ATOM   3907 HD13 ILE B 661      15.498  31.810 111.214  1.00 35.92           H  
ATOM   3908  N   ALA B 662      12.583  37.565 109.506  1.00 18.46           N  
ATOM   3909  CA  ALA B 662      12.454  39.013 109.399  1.00 19.59           C  
ATOM   3910  C   ALA B 662      10.980  39.420 109.619  1.00 24.22           C  
ATOM   3911  O   ALA B 662      10.700  40.388 110.335  1.00 23.37           O  
ATOM   3912  CB  ALA B 662      12.934  39.518 108.049  1.00 19.16           C  
ATOM   3913  H   ALA B 662      12.800  37.043 108.670  1.00 18.46           H  
ATOM   3914  HA  ALA B 662      13.049  39.464 110.202  1.00 19.59           H  
ATOM   3915  HB1 ALA B 662      13.997  39.298 107.905  1.00 19.16           H  
ATOM   3916  HB2 ALA B 662      12.383  39.054 107.224  1.00 19.16           H  
ATOM   3917  HB3 ALA B 662      12.793  40.599 107.969  1.00 19.16           H  
ATOM   3918  N   ILE B 663      10.056  38.720 108.977  1.00 22.47           N  
ATOM   3919  CA  ILE B 663       8.634  39.079 109.006  1.00 22.67           C  
ATOM   3920  C   ILE B 663       8.090  38.894 110.437  1.00 27.72           C  
ATOM   3921  O   ILE B 663       7.306  39.715 110.921  1.00 29.17           O  
ATOM   3922  CB  ILE B 663       7.821  38.290 107.949  1.00 22.34           C  
ATOM   3923  CG1 ILE B 663       8.164  38.814 106.532  1.00 31.00           C  
ATOM   3924  CG2 ILE B 663       6.307  38.387 108.188  1.00 29.65           C  
ATOM   3925  CD1 ILE B 663       7.701  37.888 105.415  1.00 28.25           C  
ATOM   3926  H   ILE B 663      10.328  37.918 108.427  1.00 22.47           H  
ATOM   3927  HA  ILE B 663       8.572  40.156 108.792  1.00 22.67           H  
ATOM   3928  HB  ILE B 663       8.096  37.229 108.014  1.00 22.34           H  
ATOM   3929 HG12 ILE B 663       7.720  39.806 106.383  1.00 31.00           H  
ATOM   3930 HG13 ILE B 663       9.246  38.949 106.428  1.00 31.00           H  
ATOM   3931 HG21 ILE B 663       6.025  37.937 109.145  1.00 29.65           H  
ATOM   3932 HG22 ILE B 663       5.973  39.430 108.187  1.00 29.65           H  
ATOM   3933 HG23 ILE B 663       5.744  37.851 107.419  1.00 29.65           H  
ATOM   3934 HD11 ILE B 663       8.094  36.876 105.553  1.00 28.25           H  
ATOM   3935 HD12 ILE B 663       6.610  37.832 105.360  1.00 28.25           H  
ATOM   3936 HD13 ILE B 663       8.059  38.259 104.449  1.00 28.25           H  
ATOM   3937  N   GLU B 664       8.488  37.816 111.134  1.00 23.31           N  
ATOM   3938  CA  GLU B 664       8.001  37.571 112.499  1.00 24.81           C  
ATOM   3939  C   GLU B 664       8.535  38.647 113.480  1.00 29.72           C  
ATOM   3940  O   GLU B 664       7.959  38.868 114.549  1.00 29.51           O  
ATOM   3941  CB  GLU B 664       8.415  36.189 113.020  1.00 25.88           C  
ATOM   3942  CG  GLU B 664       7.449  35.086 112.586  1.00 30.07           C  
ATOM   3943  CD  GLU B 664       7.915  33.707 113.013  1.00 29.66           C  
ATOM   3944  OE1 GLU B 664       7.076  32.839 113.229  1.00 31.09           O  
ATOM   3945  OE2 GLU B 664       9.169  33.509 113.020  1.00 36.36           O1-
ATOM   3946  H   GLU B 664       9.149  37.166 110.732  1.00 23.31           H  
ATOM   3947  HA  GLU B 664       6.908  37.676 112.488  1.00 24.81           H  
ATOM   3948  HB2 GLU B 664       9.439  35.966 112.694  1.00 25.88           H  
ATOM   3949  HB3 GLU B 664       8.446  36.191 114.118  1.00 25.88           H  
ATOM   3950  HG2 GLU B 664       7.350  35.078 111.494  1.00 30.07           H  
ATOM   3951  HG3 GLU B 664       6.455  35.277 113.006  1.00 30.07           H  
ATOM   3952  N   ASN B 665       9.680  39.227 113.150  1.00 27.22           N  
ATOM   3953  CA  ASN B 665      10.314  40.265 113.968  1.00 31.44           C  
ATOM   3954  C   ASN B 665       9.842  41.687 113.577  1.00 31.21           C  
ATOM   3955  O   ASN B 665      10.119  42.655 114.285  1.00 40.65           O  
ATOM   3956  CB  ASN B 665      11.838  40.194 113.886  1.00 36.25           C  
ATOM   3957  CG  ASN B 665      12.344  39.148 114.852  1.00 50.40           C  
ATOM   3958  OD1 ASN B 665      12.604  39.416 116.017  1.00 61.22           O  
ATOM   3959  ND2 ASN B 665      12.454  37.918 114.366  1.00 56.54           N  
ATOM   3960  H   ASN B 665      10.125  38.962 112.283  1.00 27.22           H  
ATOM   3961  HA  ASN B 665       9.987  40.125 115.007  1.00 31.44           H  
ATOM   3962  HB2 ASN B 665      12.303  41.145 114.172  1.00 36.25           H  
ATOM   3963  HB3 ASN B 665      12.181  39.975 112.868  1.00 36.25           H  
ATOM   3964 HD21 ASN B 665      12.231  37.735 113.398  1.00 56.54           H  
ATOM   3965 HD22 ASN B 665      12.761  37.164 114.964  1.00 56.54           H  
ATOM   3966  N   GLY B 666       9.213  41.806 112.420  1.00 30.96           N  
ATOM   3967  CA  GLY B 666       8.768  43.080 111.876  1.00 31.18           C  
ATOM   3968  C   GLY B 666       9.875  43.863 111.159  1.00 42.35           C  
ATOM   3969  O   GLY B 666       9.826  45.091 111.048  1.00 43.73           O  
ATOM   3970  H   GLY B 666       9.021  40.972 111.885  1.00 30.96           H  
ATOM   3971  HA2 GLY B 666       7.971  42.873 111.155  1.00 31.18           H  
ATOM   3972  HA3 GLY B 666       8.372  43.698 112.688  1.00 31.18           H  
ATOM   3973  N   ASP B 667      10.853  43.131 110.624  1.00 31.21           N  
ATOM   3974  CA  ASP B 667      11.998  43.673 109.882  1.00 31.58           C  
ATOM   3975  C   ASP B 667      11.750  43.532 108.345  1.00 35.46           C  
ATOM   3976  O   ASP B 667      10.689  43.122 107.865  1.00 31.05           O  
ATOM   3977  CB  ASP B 667      13.257  42.953 110.361  1.00 32.21           C  
ATOM   3978  CG  ASP B 667      14.551  43.666 110.061  1.00 43.34           C  
ATOM   3979  OD1 ASP B 667      14.544  44.648 109.292  1.00 42.89           O  
ATOM   3980  OD2 ASP B 667      15.590  43.203 110.582  1.00 39.35           O1-
ATOM   3981  H   ASP B 667      10.829  42.129 110.748  1.00 31.21           H  
ATOM   3982  HA  ASP B 667      12.067  44.747 110.095  1.00 31.58           H  
ATOM   3983  HB2 ASP B 667      13.314  41.953 109.919  1.00 32.21           H  
ATOM   3984  HB3 ASP B 667      13.214  42.818 111.450  1.00 32.21           H  
ATOM   3985  N   GLN B 668      12.745  43.982 107.584  1.00 28.93           N  
ATOM   3986  CA  GLN B 668      12.722  43.991 106.123  1.00 34.36           C  
ATOM   3987  C   GLN B 668      12.859  42.550 105.557  1.00 29.01           C  
ATOM   3988  O   GLN B 668      13.868  41.889 105.812  1.00 28.88           O  
ATOM   3989  CB  GLN B 668      13.893  44.863 105.617  1.00 41.21           C  
ATOM   3990  CG  GLN B 668      14.169  44.812 104.116  1.00 55.15           C  
ATOM   3991  CD  GLN B 668      13.025  45.348 103.287  1.00 58.14           C  
ATOM   3992  OE1 GLN B 668      12.573  46.486 103.439  1.00 65.08           O  
ATOM   3993  NE2 GLN B 668      12.554  44.504 102.355  1.00 54.14           N  
ATOM   3994  H   GLN B 668      13.564  44.400 108.002  1.00 28.93           H  
ATOM   3995  HA  GLN B 668      11.778  44.453 105.828  1.00 34.36           H  
ATOM   3996  HB2 GLN B 668      13.713  45.902 105.924  1.00 41.21           H  
ATOM   3997  HB3 GLN B 668      14.818  44.557 106.126  1.00 41.21           H  
ATOM   3998  HG2 GLN B 668      14.439  43.798 103.804  1.00 55.15           H  
ATOM   3999  HG3 GLN B 668      15.040  45.439 103.891  1.00 55.15           H  
ATOM   4000 HE21 GLN B 668      11.802  44.793 101.745  1.00 54.14           H  
ATOM   4001 HE22 GLN B 668      12.952  43.580 102.263  1.00 54.14           H  
ATOM   4002  N   PRO B 669      11.913  42.077 104.759  1.00 26.74           N  
ATOM   4003  CA  PRO B 669      12.056  40.765 104.115  1.00 25.55           C  
ATOM   4004  C   PRO B 669      13.194  40.804 103.056  1.00 24.15           C  
ATOM   4005  O   PRO B 669      13.187  41.595 102.103  1.00 25.45           O  
ATOM   4006  CB  PRO B 669      10.695  40.492 103.474  1.00 25.47           C  
ATOM   4007  CG  PRO B 669      10.104  41.879 103.259  1.00 30.91           C  
ATOM   4008  CD  PRO B 669      10.616  42.667 104.453  1.00 28.10           C  
ATOM   4009  HA  PRO B 669      12.279  40.011 104.878  1.00 25.55           H  
ATOM   4010  HB2 PRO B 669      10.748  39.924 102.542  1.00 25.47           H  
ATOM   4011  HB3 PRO B 669      10.064  39.935 104.177  1.00 25.47           H  
ATOM   4012  HG2 PRO B 669       9.012  41.871 103.199  1.00 30.91           H  
ATOM   4013  HG3 PRO B 669      10.492  42.307 102.327  1.00 30.91           H  
ATOM   4014  HD2 PRO B 669       9.971  42.521 105.325  1.00 28.10           H  
ATOM   4015  HD3 PRO B 669      10.681  43.734 104.236  1.00 28.10           H  
ATOM   4016  N   LEU B 670      14.205  39.977 103.327  1.00 21.52           N  
ATOM   4017  CA  LEU B 670      15.445  39.920 102.565  1.00 21.74           C  
ATOM   4018  C   LEU B 670      15.212  39.268 101.180  1.00 25.12           C  
ATOM   4019  O   LEU B 670      15.365  39.972 100.161  1.00 23.60           O  
ATOM   4020  CB  LEU B 670      16.563  39.199 103.333  1.00 24.32           C  
ATOM   4021  CG  LEU B 670      16.957  39.858 104.673  1.00 31.20           C  
ATOM   4022  CD1 LEU B 670      18.069  39.043 105.339  1.00 39.87           C  
ATOM   4023  CD2 LEU B 670      17.409  41.310 104.512  1.00 35.56           C  
ATOM   4024  H   LEU B 670      14.156  39.369 104.132  1.00 21.52           H  
ATOM   4025  HA  LEU B 670      15.747  40.954 102.359  1.00 21.74           H  
ATOM   4026  HB2 LEU B 670      16.258  38.164 103.538  1.00 24.32           H  
ATOM   4027  HB3 LEU B 670      17.449  39.132 102.687  1.00 24.32           H  
ATOM   4028  HG  LEU B 670      16.091  39.843 105.346  1.00 31.20           H  
ATOM   4029 HD11 LEU B 670      17.752  38.007 105.494  1.00 39.87           H  
ATOM   4030 HD12 LEU B 670      18.976  39.032 104.725  1.00 39.87           H  
ATOM   4031 HD13 LEU B 670      18.326  39.462 106.317  1.00 39.87           H  
ATOM   4032 HD21 LEU B 670      18.218  41.394 103.779  1.00 35.56           H  
ATOM   4033 HD22 LEU B 670      16.584  41.951 104.187  1.00 35.56           H  
ATOM   4034 HD23 LEU B 670      17.771  41.712 105.464  1.00 35.56           H  
ATOM   4035  N   SER B 671      14.837  37.980 101.143  1.00 22.07           N  
ATOM   4036  CA  SER B 671      14.389  37.283  99.927  1.00 20.99           C  
ATOM   4037  C   SER B 671      15.340  37.515  98.736  1.00 21.41           C  
ATOM   4038  O   SER B 671      14.921  37.847  97.604  1.00 20.82           O  
ATOM   4039  CB  SER B 671      12.916  37.581  99.565  1.00 21.67           C  
ATOM   4040  OG  SER B 671      12.426  38.799 100.157  1.00 24.04           O  
ATOM   4041  H   SER B 671      14.757  37.469 102.010  1.00 22.07           H  
ATOM   4042  HA  SER B 671      14.473  36.209 100.139  1.00 20.99           H  
ATOM   4043  HB2 SER B 671      12.270  36.769  99.915  1.00 21.67           H  
ATOM   4044  HB3 SER B 671      12.746  37.661  98.490  1.00 21.67           H  
ATOM   4045  HG  SER B 671      12.376  38.545 101.127  1.00 24.04           H  
ATOM   4046  N   ALA B 672      16.638  37.296  98.968  1.00 19.37           N  
ATOM   4047  CA  ALA B 672      17.658  37.662  97.994  1.00 22.87           C  
ATOM   4048  C   ALA B 672      17.467  36.895  96.682  1.00 21.80           C  
ATOM   4049  O   ALA B 672      17.538  37.474  95.577  1.00 22.03           O  
ATOM   4050  CB  ALA B 672      19.056  37.418  98.546  1.00 26.69           C  
ATOM   4051  H   ALA B 672      16.933  36.928  99.861  1.00 19.37           H  
ATOM   4052  HA  ALA B 672      17.527  38.729  97.775  1.00 22.87           H  
ATOM   4053  HB1 ALA B 672      19.225  38.011  99.451  1.00 26.69           H  
ATOM   4054  HB2 ALA B 672      19.208  36.365  98.808  1.00 26.69           H  
ATOM   4055  HB3 ALA B 672      19.819  37.690  97.809  1.00 26.69           H  
ATOM   4056  N   GLU B 673      17.269  35.574  96.780  1.00 22.18           N  
ATOM   4057  CA  GLU B 673      17.188  34.732  95.602  1.00 22.50           C  
ATOM   4058  C   GLU B 673      15.876  35.012  94.846  1.00 20.34           C  
ATOM   4059  O   GLU B 673      15.828  34.877  93.605  1.00 20.45           O  
ATOM   4060  CB  GLU B 673      17.289  33.233  95.915  1.00 24.58           C  
ATOM   4061  CG  GLU B 673      18.469  32.874  96.820  1.00 30.53           C  
ATOM   4062  CD  GLU B 673      17.964  32.848  98.239  1.00 46.64           C  
ATOM   4063  OE1 GLU B 673      17.887  31.746  98.839  1.00 47.63           O  
ATOM   4064  OE2 GLU B 673      17.527  33.924  98.757  1.00 36.02           O1-
ATOM   4065  H   GLU B 673      17.199  35.133  97.686  1.00 22.18           H  
ATOM   4066  HA  GLU B 673      18.014  35.019  94.939  1.00 22.50           H  
ATOM   4067  HB2 GLU B 673      16.345  32.873  96.346  1.00 24.58           H  
ATOM   4068  HB3 GLU B 673      17.403  32.698  94.962  1.00 24.58           H  
ATOM   4069  HG2 GLU B 673      19.300  33.579  96.721  1.00 30.53           H  
ATOM   4070  HG3 GLU B 673      18.849  31.882  96.554  1.00 30.53           H  
ATOM   4071  N   LEU B 674      14.791  35.308  95.565  1.00 19.74           N  
ATOM   4072  CA  LEU B 674      13.498  35.587  94.926  1.00 19.11           C  
ATOM   4073  C   LEU B 674      13.588  36.956  94.216  1.00 20.41           C  
ATOM   4074  O   LEU B 674      13.069  37.136  93.102  1.00 19.28           O  
ATOM   4075  CB  LEU B 674      12.369  35.557  95.965  1.00 20.82           C  
ATOM   4076  CG  LEU B 674      10.973  35.967  95.453  1.00 23.32           C  
ATOM   4077  CD1 LEU B 674      10.485  35.096  94.297  1.00 21.29           C  
ATOM   4078  CD2 LEU B 674       9.965  35.906  96.605  1.00 25.35           C  
ATOM   4079  H   LEU B 674      14.852  35.345  96.573  1.00 19.74           H  
ATOM   4080  HA  LEU B 674      13.336  34.820  94.160  1.00 19.11           H  
ATOM   4081  HB2 LEU B 674      12.318  34.548  96.395  1.00 20.82           H  
ATOM   4082  HB3 LEU B 674      12.636  36.220  96.796  1.00 20.82           H  
ATOM   4083  HG  LEU B 674      11.010  37.008  95.106  1.00 23.32           H  
ATOM   4084 HD11 LEU B 674      11.127  35.192  93.417  1.00 21.29           H  
ATOM   4085 HD12 LEU B 674      10.457  34.043  94.586  1.00 21.29           H  
ATOM   4086 HD13 LEU B 674       9.474  35.387  93.993  1.00 21.29           H  
ATOM   4087 HD21 LEU B 674       9.867  34.887  96.995  1.00 25.35           H  
ATOM   4088 HD22 LEU B 674      10.277  36.556  97.430  1.00 25.35           H  
ATOM   4089 HD23 LEU B 674       8.976  36.239  96.275  1.00 25.35           H  
ATOM   4090  N   LYS B 675      14.185  37.947  94.888  1.00 18.25           N  
ATOM   4091  CA  LYS B 675      14.308  39.277  94.299  1.00 19.24           C  
ATOM   4092  C   LYS B 675      15.301  39.211  93.116  1.00 20.18           C  
ATOM   4093  O   LYS B 675      15.158  39.932  92.114  1.00 19.20           O  
ATOM   4094  CB  LYS B 675      14.748  40.335  95.315  1.00 20.45           C  
ATOM   4095  CG  LYS B 675      13.657  40.662  96.351  1.00 25.11           C  
ATOM   4096  CD  LYS B 675      14.072  41.848  97.228  1.00 28.39           C  
ATOM   4097  CE  LYS B 675      13.106  42.148  98.372  1.00 37.88           C  
ATOM   4098  NZ  LYS B 675      13.245  41.162  99.441  1.00 53.45           N1+
ATOM   4099  H   LYS B 675      14.570  37.782  95.807  1.00 18.25           H  
ATOM   4100  HA  LYS B 675      13.332  39.548  93.875  1.00 19.24           H  
ATOM   4101  HB2 LYS B 675      15.658  40.008  95.833  1.00 20.45           H  
ATOM   4102  HB3 LYS B 675      15.011  41.256  94.778  1.00 20.45           H  
ATOM   4103  HG2 LYS B 675      12.721  40.910  95.835  1.00 25.11           H  
ATOM   4104  HG3 LYS B 675      13.452  39.785  96.972  1.00 25.11           H  
ATOM   4105  HD2 LYS B 675      14.133  42.740  96.591  1.00 28.39           H  
ATOM   4106  HD3 LYS B 675      15.081  41.683  97.626  1.00 28.39           H  
ATOM   4107  HE2 LYS B 675      12.060  42.154  98.055  1.00 37.88           H  
ATOM   4108  HE3 LYS B 675      13.351  43.117  98.818  1.00 37.88           H  
ATOM   4109  HZ1 LYS B 675      14.225  40.836  99.556  1.00 53.45           H  
ATOM   4110  HZ2 LYS B 675      13.014  41.502 100.393  1.00 53.45           H  
ATOM   4111  HZ3 LYS B 675      12.717  40.270  99.361  1.00 53.45           H  
ATOM   4112  N   ARG B 676      16.328  38.380  93.235  1.00 16.10           N  
ATOM   4113  CA  ARG B 676      17.301  38.194  92.165  1.00 19.53           C  
ATOM   4114  C   ARG B 676      16.655  37.418  90.994  1.00 18.25           C  
ATOM   4115  O   ARG B 676      16.931  37.725  89.826  1.00 19.26           O  
ATOM   4116  CB  ARG B 676      18.556  37.478  92.668  1.00 20.24           C  
ATOM   4117  CG  ARG B 676      19.691  37.546  91.654  1.00 22.10           C  
ATOM   4118  CD  ARG B 676      20.959  36.873  92.169  1.00 25.30           C  
ATOM   4119  NE  ARG B 676      22.019  36.987  91.167  1.00 28.48           N  
ATOM   4120  CZ  ARG B 676      23.167  36.315  91.148  1.00 40.43           C  
ATOM   4121  NH1 ARG B 676      23.446  35.448  92.137  1.00 35.19           N  
ATOM   4122  NH2 ARG B 676      24.014  36.502  90.133  1.00 36.68           N1+
ATOM   4123  H   ARG B 676      16.461  37.845  94.081  1.00 16.10           H  
ATOM   4124  HA  ARG B 676      17.566  39.192  91.794  1.00 19.53           H  
ATOM   4125  HB2 ARG B 676      18.902  37.957  93.591  1.00 20.24           H  
ATOM   4126  HB3 ARG B 676      18.332  36.432  92.908  1.00 20.24           H  
ATOM   4127  HG2 ARG B 676      19.908  38.593  91.411  1.00 22.10           H  
ATOM   4128  HG3 ARG B 676      19.395  37.062  90.718  1.00 22.10           H  
ATOM   4129  HD2 ARG B 676      20.758  35.815  92.360  1.00 25.30           H  
ATOM   4130  HD3 ARG B 676      21.303  37.361  93.087  1.00 25.30           H  
ATOM   4131  HE  ARG B 676      21.823  37.623  90.407  1.00 28.48           H  
ATOM   4132 HH11 ARG B 676      22.792  35.321  92.896  1.00 35.19           H  
ATOM   4133 HH12 ARG B 676      24.309  34.923  92.121  1.00 35.19           H  
ATOM   4134 HH21 ARG B 676      23.779  37.147  89.392  1.00 36.68           H  
ATOM   4135 HH22 ARG B 676      24.889  35.998  90.106  1.00 36.68           H  
ATOM   4136  N   PHE B 677      15.831  36.398  91.297  1.00 17.05           N  
ATOM   4137  CA  PHE B 677      15.181  35.580  90.249  1.00 16.00           C  
ATOM   4138  C   PHE B 677      14.268  36.482  89.385  1.00 18.70           C  
ATOM   4139  O   PHE B 677      14.123  36.302  88.164  1.00 16.73           O  
ATOM   4140  CB  PHE B 677      14.377  34.443  90.895  1.00 17.60           C  
ATOM   4141  CG  PHE B 677      13.885  33.356  89.972  1.00 17.24           C  
ATOM   4142  CD1 PHE B 677      14.792  32.514  89.327  1.00 18.16           C  
ATOM   4143  CD2 PHE B 677      12.535  33.104  89.858  1.00 18.11           C  
ATOM   4144  CE1 PHE B 677      14.340  31.472  88.506  1.00 18.75           C  
ATOM   4145  CE2 PHE B 677      12.054  32.055  89.084  1.00 18.17           C  
ATOM   4146  CZ  PHE B 677      12.957  31.237  88.392  1.00 19.85           C  
ATOM   4147  H   PHE B 677      15.655  36.141  92.257  1.00 17.05           H  
ATOM   4148  HA  PHE B 677      15.970  35.200  89.596  1.00 16.00           H  
ATOM   4149  HB2 PHE B 677      15.001  33.929  91.635  1.00 17.60           H  
ATOM   4150  HB3 PHE B 677      13.535  34.863  91.461  1.00 17.60           H  
ATOM   4151  HD1 PHE B 677      15.853  32.667  89.462  1.00 18.16           H  
ATOM   4152  HD2 PHE B 677      11.835  33.736  90.382  1.00 18.11           H  
ATOM   4153  HE1 PHE B 677      15.045  30.856  87.967  1.00 18.75           H  
ATOM   4154  HE2 PHE B 677      10.992  31.871  89.017  1.00 18.17           H  
ATOM   4155  HZ  PHE B 677      12.594  30.430  87.773  1.00 19.85           H  
ATOM   4156  N   ARG B 678      13.620  37.452  90.031  1.00 16.50           N  
ATOM   4157  CA  ARG B 678      12.763  38.411  89.333  1.00 16.97           C  
ATOM   4158  C   ARG B 678      13.595  39.358  88.432  1.00 21.45           C  
ATOM   4159  O   ARG B 678      13.130  39.851  87.399  1.00 20.55           O  
ATOM   4160  CB  ARG B 678      11.933  39.218  90.337  1.00 17.06           C  
ATOM   4161  CG  ARG B 678      10.771  38.371  90.855  1.00 18.29           C  
ATOM   4162  CD  ARG B 678      10.072  38.982  92.062  1.00 23.81           C  
ATOM   4163  NE  ARG B 678       8.898  38.180  92.422  1.00 25.69           N  
ATOM   4164  CZ  ARG B 678       8.121  38.341  93.495  1.00 33.65           C  
ATOM   4165  NH1 ARG B 678       8.379  39.300  94.381  1.00 32.15           N  
ATOM   4166  NH2 ARG B 678       7.100  37.524  93.684  1.00 34.28           N1+
ATOM   4167  H   ARG B 678      13.700  37.531  91.035  1.00 16.50           H  
ATOM   4168  HA  ARG B 678      12.109  37.845  88.665  1.00 16.97           H  
ATOM   4169  HB2 ARG B 678      12.561  39.552  91.171  1.00 17.06           H  
ATOM   4170  HB3 ARG B 678      11.531  40.122  89.863  1.00 17.06           H  
ATOM   4171  HG2 ARG B 678      11.115  37.366  91.126  1.00 18.29           H  
ATOM   4172  HG3 ARG B 678      10.046  38.241  90.041  1.00 18.29           H  
ATOM   4173  HD2 ARG B 678       9.733  39.997  91.829  1.00 23.81           H  
ATOM   4174  HD3 ARG B 678      10.759  39.003  92.914  1.00 23.81           H  
ATOM   4175  HE  ARG B 678       8.680  37.429  91.783  1.00 25.69           H  
ATOM   4176 HH11 ARG B 678       7.795  39.404  95.198  1.00 32.15           H  
ATOM   4177 HH12 ARG B 678       9.160  39.924  94.236  1.00 32.15           H  
ATOM   4178 HH21 ARG B 678       6.914  36.786  93.020  1.00 34.28           H  
ATOM   4179 HH22 ARG B 678       6.506  37.637  94.493  1.00 34.28           H  
ATOM   4180  N   LYS B 679      14.819  39.654  88.873  1.00 16.60           N  
ATOM   4181  CA  LYS B 679      15.718  40.606  88.220  1.00 18.48           C  
ATOM   4182  C   LYS B 679      16.510  39.888  87.097  1.00 18.32           C  
ATOM   4183  O   LYS B 679      16.575  40.364  85.959  1.00 20.58           O  
ATOM   4184  CB  LYS B 679      16.677  41.203  89.264  1.00 17.06           C  
ATOM   4185  CG  LYS B 679      17.648  42.249  88.702  1.00 25.06           C  
ATOM   4186  CD  LYS B 679      18.852  42.422  89.636  1.00 35.55           C  
ATOM   4187  CE  LYS B 679      19.977  43.209  88.973  1.00 45.91           C  
ATOM   4188  NZ  LYS B 679      21.246  42.919  89.662  1.00 56.91           N1+
ATOM   4189  H   LYS B 679      15.186  39.159  89.673  1.00 16.60           H  
ATOM   4190  HA  LYS B 679      15.117  41.398  87.759  1.00 18.48           H  
ATOM   4191  HB2 LYS B 679      16.098  41.659  90.077  1.00 17.06           H  
ATOM   4192  HB3 LYS B 679      17.251  40.389  89.722  1.00 17.06           H  
ATOM   4193  HG2 LYS B 679      18.007  41.944  87.715  1.00 25.06           H  
ATOM   4194  HG3 LYS B 679      17.131  43.206  88.568  1.00 25.06           H  
ATOM   4195  HD2 LYS B 679      19.217  41.432  89.933  1.00 35.55           H  
ATOM   4196  HD3 LYS B 679      18.539  42.925  90.560  1.00 35.55           H  
ATOM   4197  HE2 LYS B 679      19.808  44.288  89.039  1.00 45.91           H  
ATOM   4198  HE3 LYS B 679      20.124  42.928  87.926  1.00 45.91           H  
ATOM   4199  HZ1 LYS B 679      21.226  43.013  90.679  1.00 56.91           H  
ATOM   4200  HZ2 LYS B 679      21.474  41.894  89.490  1.00 56.91           H  
ATOM   4201  HZ3 LYS B 679      22.055  43.405  89.271  1.00 56.91           H  
ATOM   4202  N   GLU B 680      17.186  38.780  87.453  1.00 16.88           N  
ATOM   4203  CA  GLU B 680      18.234  38.148  86.644  1.00 18.73           C  
ATOM   4204  C   GLU B 680      17.809  36.790  86.027  1.00 15.31           C  
ATOM   4205  O   GLU B 680      18.639  36.087  85.448  1.00 20.59           O  
ATOM   4206  CB  GLU B 680      19.543  38.015  87.452  1.00 20.28           C  
ATOM   4207  CG  GLU B 680      20.271  39.353  87.589  1.00 23.68           C  
ATOM   4208  CD  GLU B 680      21.326  39.436  88.666  1.00 45.92           C  
ATOM   4209  OE1 GLU B 680      21.842  38.386  89.136  1.00 46.60           O  
ATOM   4210  OE2 GLU B 680      21.618  40.574  89.096  1.00 57.41           O1-
ATOM   4211  H   GLU B 680      16.962  38.322  88.324  1.00 16.88           H  
ATOM   4212  HA  GLU B 680      18.427  38.792  85.776  1.00 18.73           H  
ATOM   4213  HB2 GLU B 680      19.321  37.602  88.442  1.00 20.28           H  
ATOM   4214  HB3 GLU B 680      20.226  37.303  86.973  1.00 20.28           H  
ATOM   4215  HG2 GLU B 680      19.542  40.142  87.795  1.00 23.68           H  
ATOM   4216  HG3 GLU B 680      20.746  39.608  86.634  1.00 23.68           H  
ATOM   4217  N   TYR B 681      16.499  36.516  86.034  1.00 13.98           N  
ATOM   4218  CA  TYR B 681      15.951  35.390  85.271  1.00 15.33           C  
ATOM   4219  C   TYR B 681      14.629  35.828  84.619  1.00 15.56           C  
ATOM   4220  O   TYR B 681      14.559  35.951  83.378  1.00 16.50           O  
ATOM   4221  CB  TYR B 681      15.813  34.097  86.091  1.00 16.66           C  
ATOM   4222  CG  TYR B 681      15.747  32.840  85.237  1.00 15.72           C  
ATOM   4223  CD1 TYR B 681      14.503  32.238  84.943  1.00 17.40           C  
ATOM   4224  CD2 TYR B 681      16.892  32.296  84.679  1.00 15.40           C  
ATOM   4225  CE1 TYR B 681      14.413  31.090  84.191  1.00 16.69           C  
ATOM   4226  CE2 TYR B 681      16.816  31.134  83.881  1.00 15.45           C  
ATOM   4227  CZ  TYR B 681      15.583  30.544  83.649  1.00 14.38           C  
ATOM   4228  OH  TYR B 681      15.451  29.430  82.867  1.00 16.49           O  
ATOM   4229  H   TYR B 681      15.876  37.106  86.567  1.00 13.98           H  
ATOM   4230  HA  TYR B 681      16.640  35.202  84.437  1.00 15.33           H  
ATOM   4231  HB2 TYR B 681      16.668  33.992  86.768  1.00 16.66           H  
ATOM   4232  HB3 TYR B 681      14.932  34.140  86.741  1.00 16.66           H  
ATOM   4233  HD1 TYR B 681      13.599  32.691  85.321  1.00 17.40           H  
ATOM   4234  HD2 TYR B 681      17.849  32.764  84.856  1.00 15.40           H  
ATOM   4235  HE1 TYR B 681      13.456  30.619  84.020  1.00 16.69           H  
ATOM   4236  HE2 TYR B 681      17.712  30.708  83.455  1.00 15.45           H  
ATOM   4237  HH  TYR B 681      16.337  29.055  82.580  1.00 16.49           H  
ATOM   4238  N   ILE B 682      13.588  36.119  85.428  1.00 14.22           N  
ATOM   4239  CA  ILE B 682      12.234  36.264  84.880  1.00 14.42           C  
ATOM   4240  C   ILE B 682      12.159  37.377  83.813  1.00 16.94           C  
ATOM   4241  O   ILE B 682      11.762  37.137  82.675  1.00 16.19           O  
ATOM   4242  CB  ILE B 682      11.178  36.460  85.997  1.00 16.55           C  
ATOM   4243  CG1 ILE B 682      11.062  35.170  86.836  1.00 15.24           C  
ATOM   4244  CG2 ILE B 682       9.803  36.847  85.435  1.00 16.65           C  
ATOM   4245  CD1 ILE B 682      10.141  35.294  88.037  1.00 17.61           C  
ATOM   4246  H   ILE B 682      13.726  36.178  86.427  1.00 14.22           H  
ATOM   4247  HA  ILE B 682      12.027  35.330  84.346  1.00 14.42           H  
ATOM   4248  HB  ILE B 682      11.507  37.279  86.646  1.00 16.55           H  
ATOM   4249 HG12 ILE B 682      10.700  34.354  86.203  1.00 15.24           H  
ATOM   4250 HG13 ILE B 682      12.049  34.866  87.199  1.00 15.24           H  
ATOM   4251 HG21 ILE B 682       9.846  37.770  84.851  1.00 16.65           H  
ATOM   4252 HG22 ILE B 682       9.407  36.051  84.798  1.00 16.65           H  
ATOM   4253 HG23 ILE B 682       9.080  37.034  86.234  1.00 16.65           H  
ATOM   4254 HD11 ILE B 682      10.445  36.119  88.685  1.00 17.61           H  
ATOM   4255 HD12 ILE B 682       9.099  35.443  87.743  1.00 17.61           H  
ATOM   4256 HD13 ILE B 682      10.177  34.373  88.622  1.00 17.61           H  
ATOM   4257  N   GLN B 683      12.472  38.623  84.192  1.00 16.65           N  
ATOM   4258  CA  GLN B 683      12.252  39.736  83.267  1.00 16.53           C  
ATOM   4259  C   GLN B 683      13.147  39.630  82.002  1.00 16.82           C  
ATOM   4260  O   GLN B 683      12.622  39.833  80.889  1.00 18.00           O  
ATOM   4261  CB  GLN B 683      12.364  41.101  83.958  1.00 17.22           C  
ATOM   4262  CG  GLN B 683      11.115  41.419  84.790  1.00 24.51           C  
ATOM   4263  CD  GLN B 683      11.368  42.539  85.779  1.00 36.69           C  
ATOM   4264  NE2 GLN B 683      12.088  42.332  86.755  1.00 35.41           N  
ATOM   4265  OE1 GLN B 683      10.774  43.733  85.540  1.00 33.19           O  
ATOM   4266  H   GLN B 683      12.834  38.815  85.115  1.00 16.65           H  
ATOM   4267  HA  GLN B 683      11.222  39.623  82.899  1.00 16.53           H  
ATOM   4268  HB2 GLN B 683      13.253  41.137  84.595  1.00 17.22           H  
ATOM   4269  HB3 GLN B 683      12.494  41.893  83.210  1.00 17.22           H  
ATOM   4270  HG2 GLN B 683      10.795  40.539  85.363  1.00 24.51           H  
ATOM   4271  HG3 GLN B 683      10.282  41.699  84.136  1.00 24.51           H  
ATOM   4272 HE21 GLN B 683      12.508  41.423  86.889  1.00 35.41           H  
ATOM   4273 HE22 GLN B 683      12.258  43.070  87.423  1.00 35.41           H  
ATOM   4274  N   PRO B 684      14.450  39.373  82.096  1.00 16.02           N  
ATOM   4275  CA  PRO B 684      15.256  39.167  80.891  1.00 15.16           C  
ATOM   4276  C   PRO B 684      14.786  38.004  79.996  1.00 16.54           C  
ATOM   4277  O   PRO B 684      14.923  38.092  78.768  1.00 17.96           O  
ATOM   4278  CB  PRO B 684      16.669  38.878  81.410  1.00 19.85           C  
ATOM   4279  CG  PRO B 684      16.693  39.557  82.769  1.00 23.59           C  
ATOM   4280  CD  PRO B 684      15.284  39.330  83.288  1.00 17.03           C  
ATOM   4281  HA  PRO B 684      15.227  40.097  80.309  1.00 15.16           H  
ATOM   4282  HB2 PRO B 684      16.845  37.802  81.531  1.00 19.85           H  
ATOM   4283  HB3 PRO B 684      17.441  39.263  80.737  1.00 19.85           H  
ATOM   4284  HG2 PRO B 684      16.881  40.630  82.645  1.00 23.59           H  
ATOM   4285  HG3 PRO B 684      17.460  39.149  83.434  1.00 23.59           H  
ATOM   4286  HD2 PRO B 684      14.985  40.089  84.008  1.00 17.03           H  
ATOM   4287  HD3 PRO B 684      15.192  38.346  83.746  1.00 17.03           H  
ATOM   4288  N   VAL B 685      14.341  36.900  80.614  1.00 14.71           N  
ATOM   4289  CA  VAL B 685      13.915  35.722  79.852  1.00 13.72           C  
ATOM   4290  C   VAL B 685      12.600  36.079  79.133  1.00 15.72           C  
ATOM   4291  O   VAL B 685      12.395  35.732  77.956  1.00 13.69           O  
ATOM   4292  CB  VAL B 685      13.759  34.479  80.751  1.00 13.00           C  
ATOM   4293  CG1 VAL B 685      12.975  33.348  80.076  1.00 14.91           C  
ATOM   4294  CG2 VAL B 685      15.137  33.954  81.173  1.00 14.91           C  
ATOM   4295  H   VAL B 685      14.289  36.864  81.623  1.00 14.71           H  
ATOM   4296  HA  VAL B 685      14.666  35.538  79.072  1.00 13.72           H  
ATOM   4297  HB  VAL B 685      13.200  34.753  81.654  1.00 13.00           H  
ATOM   4298 HG11 VAL B 685      11.937  33.637  79.886  1.00 14.91           H  
ATOM   4299 HG12 VAL B 685      13.427  33.062  79.123  1.00 14.91           H  
ATOM   4300 HG13 VAL B 685      12.942  32.467  80.724  1.00 14.91           H  
ATOM   4301 HG21 VAL B 685      15.705  33.588  80.316  1.00 14.91           H  
ATOM   4302 HG22 VAL B 685      15.748  34.728  81.645  1.00 14.91           H  
ATOM   4303 HG23 VAL B 685      15.033  33.129  81.882  1.00 14.91           H  
ATOM   4304  N   GLN B 686      11.665  36.710  79.859  1.00 15.31           N  
ATOM   4305  CA  GLN B 686      10.345  37.025  79.312  1.00 13.35           C  
ATOM   4306  C   GLN B 686      10.480  38.050  78.160  1.00 14.41           C  
ATOM   4307  O   GLN B 686       9.791  37.948  77.139  1.00 15.00           O  
ATOM   4308  CB  GLN B 686       9.410  37.537  80.408  1.00 13.74           C  
ATOM   4309  CG  GLN B 686       8.862  36.394  81.266  1.00 14.93           C  
ATOM   4310  CD  GLN B 686       7.955  36.889  82.376  1.00 17.22           C  
ATOM   4311  OE1 GLN B 686       7.978  38.054  82.783  1.00 16.34           O  
ATOM   4312  NE2 GLN B 686       7.174  35.940  82.924  1.00 19.51           N  
ATOM   4313  H   GLN B 686      11.848  36.969  80.818  1.00 15.31           H  
ATOM   4314  HA  GLN B 686       9.946  36.105  78.865  1.00 13.35           H  
ATOM   4315  HB2 GLN B 686       9.935  38.262  81.041  1.00 13.74           H  
ATOM   4316  HB3 GLN B 686       8.573  38.081  79.963  1.00 13.74           H  
ATOM   4317  HG2 GLN B 686       9.679  35.835  81.734  1.00 14.93           H  
ATOM   4318  HG3 GLN B 686       8.308  35.688  80.640  1.00 14.93           H  
ATOM   4319 HE21 GLN B 686       7.189  35.000  82.557  1.00 19.51           H  
ATOM   4320 HE22 GLN B 686       6.573  36.169  83.703  1.00 19.51           H  
ATOM   4321  N   LEU B 687      11.381  39.004  78.312  1.00 12.75           N  
ATOM   4322  CA  LEU B 687      11.639  39.983  77.253  1.00 13.60           C  
ATOM   4323  C   LEU B 687      12.270  39.274  76.032  1.00 15.94           C  
ATOM   4324  O   LEU B 687      11.992  39.622  74.869  1.00 14.90           O  
ATOM   4325  CB  LEU B 687      12.595  41.089  77.719  1.00 19.40           C  
ATOM   4326  CG  LEU B 687      11.919  42.155  78.598  1.00 48.44           C  
ATOM   4327  CD1 LEU B 687      12.984  43.020  79.278  1.00 50.87           C  
ATOM   4328  CD2 LEU B 687      10.985  43.042  77.775  1.00 43.94           C  
ATOM   4329  H   LEU B 687      11.925  39.062  79.161  1.00 12.75           H  
ATOM   4330  HA  LEU B 687      10.675  40.381  76.920  1.00 13.60           H  
ATOM   4331  HB2 LEU B 687      13.430  40.634  78.268  1.00 19.40           H  
ATOM   4332  HB3 LEU B 687      13.045  41.583  76.847  1.00 19.40           H  
ATOM   4333  HG  LEU B 687      11.334  41.666  79.383  1.00 48.44           H  
ATOM   4334 HD11 LEU B 687      13.650  42.406  79.895  1.00 50.87           H  
ATOM   4335 HD12 LEU B 687      13.597  43.549  78.541  1.00 50.87           H  
ATOM   4336 HD13 LEU B 687      12.522  43.765  79.933  1.00 50.87           H  
ATOM   4337 HD21 LEU B 687      11.531  43.537  76.968  1.00 43.94           H  
ATOM   4338 HD22 LEU B 687      10.167  42.471  77.327  1.00 43.94           H  
ATOM   4339 HD23 LEU B 687      10.534  43.816  78.399  1.00 43.94           H  
ATOM   4340  N   ARG B 688      13.170  38.318  76.293  1.00 13.81           N  
ATOM   4341  CA  ARG B 688      13.850  37.620  75.208  1.00 15.11           C  
ATOM   4342  C   ARG B 688      12.869  36.672  74.479  1.00 14.72           C  
ATOM   4343  O   ARG B 688      13.016  36.444  73.265  1.00 15.01           O  
ATOM   4344  CB  ARG B 688      15.132  36.927  75.684  1.00 17.31           C  
ATOM   4345  CG  ARG B 688      16.249  37.965  75.878  1.00 16.53           C  
ATOM   4346  CD  ARG B 688      17.460  37.434  76.644  1.00 20.54           C  
ATOM   4347  NE  ARG B 688      18.460  38.517  76.814  1.00 20.77           N  
ATOM   4348  CZ  ARG B 688      19.490  38.490  77.676  1.00 24.68           C  
ATOM   4349  NH1 ARG B 688      19.770  37.398  78.348  1.00 19.60           N  
ATOM   4350  NH2 ARG B 688      20.229  39.598  77.889  1.00 23.31           N1+
ATOM   4351  H   ARG B 688      13.374  38.044  77.243  1.00 13.81           H  
ATOM   4352  HA  ARG B 688      14.118  38.377  74.458  1.00 15.11           H  
ATOM   4353  HB2 ARG B 688      14.946  36.380  76.616  1.00 17.31           H  
ATOM   4354  HB3 ARG B 688      15.461  36.188  74.944  1.00 17.31           H  
ATOM   4355  HG2 ARG B 688      15.864  38.844  76.410  1.00 16.53           H  
ATOM   4356  HG3 ARG B 688      16.576  38.331  74.896  1.00 16.53           H  
ATOM   4357  HD2 ARG B 688      17.930  36.615  76.093  1.00 20.54           H  
ATOM   4358  HD3 ARG B 688      17.144  37.095  77.634  1.00 20.54           H  
ATOM   4359  HE  ARG B 688      18.318  39.370  76.292  1.00 20.77           H  
ATOM   4360 HH11 ARG B 688      20.530  37.396  79.014  1.00 19.60           H  
ATOM   4361 HH12 ARG B 688      19.226  36.560  78.200  1.00 19.60           H  
ATOM   4362 HH21 ARG B 688      20.008  40.454  77.399  1.00 23.31           H  
ATOM   4363 HH22 ARG B 688      21.002  39.573  78.537  1.00 23.31           H  
ATOM   4364  N   VAL B 689      11.871  36.127  75.210  1.00 12.67           N  
ATOM   4365  CA  VAL B 689      10.789  35.362  74.575  1.00 13.98           C  
ATOM   4366  C   VAL B 689      10.034  36.303  73.607  1.00 12.87           C  
ATOM   4367  O   VAL B 689       9.714  35.939  72.477  1.00 12.64           O  
ATOM   4368  CB  VAL B 689       9.816  34.751  75.611  1.00 12.77           C  
ATOM   4369  CG1 VAL B 689       8.489  34.296  74.989  1.00 13.57           C  
ATOM   4370  CG2 VAL B 689      10.444  33.552  76.323  1.00 15.25           C  
ATOM   4371  H   VAL B 689      11.864  36.229  76.215  1.00 12.67           H  
ATOM   4372  HA  VAL B 689      11.252  34.575  73.965  1.00 13.98           H  
ATOM   4373  HB  VAL B 689       9.581  35.504  76.371  1.00 12.77           H  
ATOM   4374 HG11 VAL B 689       7.904  35.144  74.621  1.00 13.57           H  
ATOM   4375 HG12 VAL B 689       8.656  33.604  74.156  1.00 13.57           H  
ATOM   4376 HG13 VAL B 689       7.871  33.787  75.734  1.00 13.57           H  
ATOM   4377 HG21 VAL B 689      10.543  32.701  75.642  1.00 15.25           H  
ATOM   4378 HG22 VAL B 689      11.434  33.782  76.720  1.00 15.25           H  
ATOM   4379 HG23 VAL B 689       9.814  33.236  77.162  1.00 15.25           H  
ATOM   4380  N   LEU B 690       9.683  37.506  74.078  1.00 14.44           N  
ATOM   4381  CA  LEU B 690       8.921  38.435  73.245  1.00 11.72           C  
ATOM   4382  C   LEU B 690       9.771  38.900  72.043  1.00 15.21           C  
ATOM   4383  O   LEU B 690       9.258  39.157  70.962  1.00 14.39           O  
ATOM   4384  CB  LEU B 690       8.405  39.647  74.023  1.00 13.36           C  
ATOM   4385  CG  LEU B 690       7.296  39.307  75.037  1.00 14.89           C  
ATOM   4386  CD1 LEU B 690       6.988  40.530  75.900  1.00 17.88           C  
ATOM   4387  CD2 LEU B 690       6.010  38.818  74.366  1.00 18.09           C  
ATOM   4388  H   LEU B 690       9.922  37.783  75.020  1.00 14.44           H  
ATOM   4389  HA  LEU B 690       8.086  37.872  72.814  1.00 11.72           H  
ATOM   4390  HB2 LEU B 690       9.245  40.123  74.546  1.00 13.36           H  
ATOM   4391  HB3 LEU B 690       8.022  40.394  73.317  1.00 13.36           H  
ATOM   4392  HG  LEU B 690       7.656  38.512  75.698  1.00 14.89           H  
ATOM   4393 HD11 LEU B 690       7.898  40.918  76.369  1.00 17.88           H  
ATOM   4394 HD12 LEU B 690       6.540  41.334  75.308  1.00 17.88           H  
ATOM   4395 HD13 LEU B 690       6.286  40.268  76.697  1.00 17.88           H  
ATOM   4396 HD21 LEU B 690       5.640  39.548  73.638  1.00 18.09           H  
ATOM   4397 HD22 LEU B 690       6.161  37.866  73.849  1.00 18.09           H  
ATOM   4398 HD23 LEU B 690       5.223  38.655  75.110  1.00 18.09           H  
ATOM   4399  N   ASN B 691      11.086  39.024  72.250  1.00 14.34           N  
ATOM   4400  CA  ASN B 691      11.981  39.459  71.177  1.00 14.80           C  
ATOM   4401  C   ASN B 691      12.135  38.356  70.097  1.00 16.91           C  
ATOM   4402  O   ASN B 691      12.437  38.648  68.933  1.00 15.96           O  
ATOM   4403  CB  ASN B 691      13.361  39.844  71.699  1.00 15.54           C  
ATOM   4404  CG  ASN B 691      13.991  40.883  70.795  1.00 17.28           C  
ATOM   4405  OD1 ASN B 691      13.323  41.719  70.210  1.00 19.59           O  
ATOM   4406  ND2 ASN B 691      15.303  40.835  70.721  1.00 19.96           N  
ATOM   4407  H   ASN B 691      11.490  38.827  73.155  1.00 14.34           H  
ATOM   4408  HA  ASN B 691      11.480  40.301  70.688  1.00 14.80           H  
ATOM   4409  HB2 ASN B 691      14.010  38.966  71.792  1.00 15.54           H  
ATOM   4410  HB3 ASN B 691      13.290  40.309  72.689  1.00 15.54           H  
ATOM   4411 HD21 ASN B 691      15.811  40.123  71.225  1.00 19.96           H  
ATOM   4412 HD22 ASN B 691      15.802  41.511  70.161  1.00 19.96           H  
ATOM   4413  N   VAL B 692      11.969  37.088  70.504  1.00 14.19           N  
ATOM   4414  CA  VAL B 692      11.939  35.964  69.557  1.00 12.62           C  
ATOM   4415  C   VAL B 692      10.603  36.078  68.782  1.00 12.98           C  
ATOM   4416  O   VAL B 692      10.553  35.953  67.559  1.00 14.81           O  
ATOM   4417  CB  VAL B 692      12.100  34.607  70.274  1.00 14.37           C  
ATOM   4418  CG1 VAL B 692      11.706  33.417  69.395  1.00 17.28           C  
ATOM   4419  CG2 VAL B 692      13.551  34.413  70.726  1.00 15.35           C  
ATOM   4420  H   VAL B 692      11.840  36.878  71.483  1.00 14.19           H  
ATOM   4421  HA  VAL B 692      12.746  36.112  68.827  1.00 12.62           H  
ATOM   4422  HB  VAL B 692      11.463  34.586  71.165  1.00 14.37           H  
ATOM   4423 HG11 VAL B 692      10.644  33.446  69.128  1.00 17.28           H  
ATOM   4424 HG12 VAL B 692      12.295  33.399  68.472  1.00 17.28           H  
ATOM   4425 HG13 VAL B 692      11.877  32.472  69.923  1.00 17.28           H  
ATOM   4426 HG21 VAL B 692      14.209  34.247  69.867  1.00 15.35           H  
ATOM   4427 HG22 VAL B 692      13.933  35.279  71.271  1.00 15.35           H  
ATOM   4428 HG23 VAL B 692      13.631  33.542  71.385  1.00 15.35           H  
ATOM   4429  N   CYS B 693       9.504  36.315  69.528  1.00 14.35           N  
ATOM   4430  CA  CYS B 693       8.179  36.416  68.907  1.00 15.87           C  
ATOM   4431  C   CYS B 693       8.164  37.588  67.904  1.00 15.13           C  
ATOM   4432  O   CYS B 693       7.546  37.499  66.838  1.00 15.63           O  
ATOM   4433  CB  CYS B 693       7.040  36.657  69.902  1.00 13.44           C  
ATOM   4434  SG  CYS B 693       6.808  35.274  71.057  1.00 17.19           S  
ATOM   4435  H   CYS B 693       9.576  36.413  70.530  1.00 14.35           H  
ATOM   4436  HA  CYS B 693       8.013  35.495  68.335  1.00 15.87           H  
ATOM   4437  HB2 CYS B 693       6.095  36.801  69.365  1.00 13.44           H  
ATOM   4438  HB3 CYS B 693       7.212  37.562  70.492  1.00 13.44           H  
ATOM   4439  HG  CYS B 693       7.991  35.387  71.690  1.00 17.19           H  
ATOM   4440  N   ARG B 694       8.818  38.684  68.256  1.00 14.14           N  
ATOM   4441  CA  ARG B 694       8.813  39.903  67.442  1.00 13.99           C  
ATOM   4442  C   ARG B 694       9.326  39.597  66.014  1.00 16.04           C  
ATOM   4443  O   ARG B 694       8.876  40.191  65.023  1.00 16.77           O  
ATOM   4444  CB  ARG B 694       9.725  40.966  68.084  1.00 15.72           C  
ATOM   4445  CG  ARG B 694       9.323  42.404  67.744  1.00 19.23           C  
ATOM   4446  CD  ARG B 694      10.492  43.373  67.951  1.00 22.18           C  
ATOM   4447  NE  ARG B 694      11.432  43.330  66.826  1.00 24.49           N  
ATOM   4448  CZ  ARG B 694      11.128  43.724  65.589  1.00 32.87           C  
ATOM   4449  NH1 ARG B 694      10.006  44.411  65.310  1.00 26.48           N  
ATOM   4450  NH2 ARG B 694      11.994  43.449  64.619  1.00 32.53           N1+
ATOM   4451  H   ARG B 694       9.316  38.713  69.135  1.00 14.14           H  
ATOM   4452  HA  ARG B 694       7.773  40.237  67.371  1.00 13.99           H  
ATOM   4453  HB2 ARG B 694       9.698  40.882  69.175  1.00 15.72           H  
ATOM   4454  HB3 ARG B 694      10.767  40.787  67.792  1.00 15.72           H  
ATOM   4455  HG2 ARG B 694       8.501  42.701  68.403  1.00 19.23           H  
ATOM   4456  HG3 ARG B 694       8.947  42.460  66.718  1.00 19.23           H  
ATOM   4457  HD2 ARG B 694      11.049  43.123  68.860  1.00 22.18           H  
ATOM   4458  HD3 ARG B 694      10.143  44.404  68.070  1.00 22.18           H  
ATOM   4459  HE  ARG B 694      12.336  42.902  66.965  1.00 24.49           H  
ATOM   4460 HH11 ARG B 694       9.346  44.621  66.045  1.00 26.48           H  
ATOM   4461 HH12 ARG B 694       9.823  44.718  64.365  1.00 26.48           H  
ATOM   4462 HH21 ARG B 694      12.850  42.957  64.831  1.00 32.53           H  
ATOM   4463 HH22 ARG B 694      11.796  43.732  63.670  1.00 32.53           H  
ATOM   4464  N   HIS B 695      10.377  38.772  65.929  1.00 14.39           N  
ATOM   4465  CA  HIS B 695      11.024  38.472  64.646  1.00 13.65           C  
ATOM   4466  C   HIS B 695      10.327  37.313  63.912  1.00 12.88           C  
ATOM   4467  O   HIS B 695      10.454  37.157  62.677  1.00 13.00           O  
ATOM   4468  CB  HIS B 695      12.525  38.213  64.833  1.00 13.24           C  
ATOM   4469  CG  HIS B 695      13.193  39.466  65.310  1.00 18.25           C  
ATOM   4470  ND1 HIS B 695      13.526  39.678  66.629  1.00 20.31           N  
ATOM   4471  CD2 HIS B 695      13.492  40.618  64.649  1.00 19.90           C  
ATOM   4472  CE1 HIS B 695      13.963  40.930  66.775  1.00 20.91           C  
ATOM   4473  NE2 HIS B 695      13.995  41.503  65.585  1.00 26.77           N  
ATOM   4474  H   HIS B 695      10.758  38.354  66.766  1.00 14.39           H  
ATOM   4475  HA  HIS B 695      10.887  39.346  63.995  1.00 13.65           H  
ATOM   4476  HB2 HIS B 695      12.979  37.896  63.886  1.00 13.24           H  
ATOM   4477  HB3 HIS B 695      12.688  37.400  65.551  1.00 13.24           H  
ATOM   4478  HD1 HIS B 695      13.447  38.947  67.420  1.00 20.31           H  
ATOM   4479  HD2 HIS B 695      13.360  40.805  63.594  1.00 19.90           H  
ATOM   4480  HE1 HIS B 695      14.243  41.397  67.708  1.00 20.91           H  
ATOM   4481  N   TRP B 696       9.574  36.504  64.672  1.00 11.95           N  
ATOM   4482  CA  TRP B 696       8.733  35.440  64.103  1.00 12.50           C  
ATOM   4483  C   TRP B 696       7.539  36.150  63.425  1.00 16.29           C  
ATOM   4484  O   TRP B 696       7.085  35.760  62.339  1.00 13.83           O  
ATOM   4485  CB  TRP B 696       8.261  34.462  65.188  1.00 12.00           C  
ATOM   4486  CG  TRP B 696       7.707  33.145  64.716  1.00 13.50           C  
ATOM   4487  CD1 TRP B 696       7.679  32.646  63.428  1.00 13.99           C  
ATOM   4488  CD2 TRP B 696       7.077  32.174  65.543  1.00 11.60           C  
ATOM   4489  NE1 TRP B 696       7.056  31.385  63.425  1.00 12.67           N  
ATOM   4490  CE2 TRP B 696       6.686  31.090  64.712  1.00 12.65           C  
ATOM   4491  CE3 TRP B 696       6.804  32.109  66.925  1.00 14.81           C  
ATOM   4492  CZ2 TRP B 696       6.033  29.961  65.221  1.00 13.31           C  
ATOM   4493  CZ3 TRP B 696       6.169  30.992  67.417  1.00 13.86           C  
ATOM   4494  CH2 TRP B 696       5.768  29.936  66.567  1.00 14.62           C  
ATOM   4495  H   TRP B 696       9.544  36.648  65.671  1.00 11.95           H  
ATOM   4496  HA  TRP B 696       9.324  34.941  63.328  1.00 12.50           H  
ATOM   4497  HB2 TRP B 696       9.104  34.237  65.854  1.00 12.00           H  
ATOM   4498  HB3 TRP B 696       7.499  34.946  65.813  1.00 12.00           H  
ATOM   4499  HD1 TRP B 696       8.074  33.148  62.557  1.00 13.99           H  
ATOM   4500  HE1 TRP B 696       6.908  30.799  62.616  1.00 12.67           H  
ATOM   4501  HE3 TRP B 696       7.086  32.918  67.583  1.00 14.81           H  
ATOM   4502  HZ2 TRP B 696       5.748  29.141  64.578  1.00 13.31           H  
ATOM   4503  HZ3 TRP B 696       5.972  30.920  68.476  1.00 13.86           H  
ATOM   4504  HH2 TRP B 696       5.242  29.091  66.986  1.00 14.62           H  
ATOM   4505  N   VAL B 697       7.029  37.200  64.085  1.00 12.92           N  
ATOM   4506  CA  VAL B 697       5.884  37.952  63.581  1.00 15.97           C  
ATOM   4507  C   VAL B 697       6.310  38.757  62.329  1.00 17.91           C  
ATOM   4508  O   VAL B 697       5.583  38.782  61.329  1.00 18.25           O  
ATOM   4509  CB  VAL B 697       5.288  38.837  64.695  1.00 14.99           C  
ATOM   4510  CG1 VAL B 697       4.399  39.947  64.146  1.00 26.47           C  
ATOM   4511  CG2 VAL B 697       4.479  37.979  65.676  1.00 17.22           C  
ATOM   4512  H   VAL B 697       7.444  37.500  64.956  1.00 12.92           H  
ATOM   4513  HA  VAL B 697       5.137  37.222  63.248  1.00 15.97           H  
ATOM   4514  HB  VAL B 697       6.102  39.318  65.252  1.00 14.99           H  
ATOM   4515 HG11 VAL B 697       4.965  40.600  63.482  1.00 26.47           H  
ATOM   4516 HG12 VAL B 697       3.548  39.546  63.586  1.00 26.47           H  
ATOM   4517 HG13 VAL B 697       4.025  40.577  64.956  1.00 26.47           H  
ATOM   4518 HG21 VAL B 697       3.602  37.539  65.187  1.00 17.22           H  
ATOM   4519 HG22 VAL B 697       5.076  37.158  66.085  1.00 17.22           H  
ATOM   4520 HG23 VAL B 697       4.125  38.581  66.519  1.00 17.22           H  
ATOM   4521  N   GLU B 698       7.434  39.447  62.375  1.00 14.62           N  
ATOM   4522  CA  GLU B 698       7.800  40.308  61.256  1.00 14.19           C  
ATOM   4523  C   GLU B 698       8.161  39.463  60.013  1.00 18.15           C  
ATOM   4524  O   GLU B 698       7.659  39.746  58.902  1.00 18.25           O  
ATOM   4525  CB  GLU B 698       8.990  41.228  61.550  1.00 18.64           C  
ATOM   4526  CG  GLU B 698       8.589  42.535  62.204  1.00 27.94           C  
ATOM   4527  CD  GLU B 698       9.727  43.511  62.400  1.00 40.56           C  
ATOM   4528  OE1 GLU B 698      10.903  43.167  62.183  1.00 44.45           O  
ATOM   4529  OE2 GLU B 698       9.425  44.611  62.890  1.00 42.63           O1-
ATOM   4530  H   GLU B 698       8.059  39.370  63.165  1.00 14.62           H  
ATOM   4531  HA  GLU B 698       6.917  40.903  60.987  1.00 14.19           H  
ATOM   4532  HB2 GLU B 698       9.724  40.711  62.178  1.00 18.64           H  
ATOM   4533  HB3 GLU B 698       9.488  41.479  60.606  1.00 18.64           H  
ATOM   4534  HG2 GLU B 698       8.154  42.326  63.186  1.00 27.94           H  
ATOM   4535  HG3 GLU B 698       7.827  43.036  61.595  1.00 27.94           H  
ATOM   4536  N   HIS B 699       9.134  38.580  60.150  1.00 14.42           N  
ATOM   4537  CA  HIS B 699       9.848  38.016  59.000  1.00 13.50           C  
ATOM   4538  C   HIS B 699       9.331  36.611  58.691  1.00 15.63           C  
ATOM   4539  O   HIS B 699       8.844  36.331  57.583  1.00 16.68           O  
ATOM   4540  CB  HIS B 699      11.376  38.020  59.210  1.00 16.99           C  
ATOM   4541  CG  HIS B 699      11.864  39.400  59.460  1.00 22.65           C  
ATOM   4542  ND1 HIS B 699      12.007  40.329  58.452  1.00 26.52           N  
ATOM   4543  CD2 HIS B 699      12.049  40.075  60.626  1.00 24.91           C  
ATOM   4544  CE1 HIS B 699      12.245  41.517  58.977  1.00 29.82           C  
ATOM   4545  NE2 HIS B 699      12.282  41.394  60.291  1.00 25.35           N  
ATOM   4546  H   HIS B 699       9.437  38.328  61.080  1.00 14.42           H  
ATOM   4547  HA  HIS B 699       9.623  38.631  58.118  1.00 13.50           H  
ATOM   4548  HB2 HIS B 699      11.875  37.605  58.326  1.00 16.99           H  
ATOM   4549  HB3 HIS B 699      11.656  37.381  60.056  1.00 16.99           H  
ATOM   4550  HD2 HIS B 699      12.019  39.660  61.623  1.00 24.91           H  
ATOM   4551  HE2 HIS B 699      12.453  42.144  60.945  1.00 25.35           H  
ATOM   4552  HE1 HIS B 699      12.385  42.435  58.424  1.00 29.82           H  
ATOM   4553  N   HIS B 700       9.512  35.689  59.622  1.00 12.80           N  
ATOM   4554  CA  HIS B 700       9.281  34.246  59.400  1.00 15.29           C  
ATOM   4555  C   HIS B 700       7.804  33.851  59.603  1.00 14.81           C  
ATOM   4556  O   HIS B 700       7.454  32.844  60.222  1.00 15.66           O  
ATOM   4557  CB  HIS B 700      10.203  33.399  60.279  1.00 13.14           C  
ATOM   4558  CG  HIS B 700      11.621  33.547  59.880  1.00 12.90           C  
ATOM   4559  ND1 HIS B 700      12.117  32.931  58.748  1.00 17.22           N  
ATOM   4560  CD2 HIS B 700      12.667  34.186  60.461  1.00 14.89           C  
ATOM   4561  CE1 HIS B 700      13.401  33.225  58.627  1.00 17.18           C  
ATOM   4562  NE2 HIS B 700      13.761  33.981  59.661  1.00 17.97           N  
ATOM   4563  H   HIS B 700       9.882  35.958  60.522  1.00 12.80           H  
ATOM   4564  HA  HIS B 700       9.500  34.039  58.344  1.00 15.29           H  
ATOM   4565  HB2 HIS B 700       9.938  32.339  60.196  1.00 13.14           H  
ATOM   4566  HB3 HIS B 700      10.084  33.671  61.334  1.00 13.14           H  
ATOM   4567  HD2 HIS B 700      12.643  34.750  61.381  1.00 14.89           H  
ATOM   4568  HE2 HIS B 700      14.689  34.345  59.829  1.00 17.97           H  
ATOM   4569  HE1 HIS B 700      14.048  32.904  57.824  1.00 17.18           H  
ATOM   4570  N   PHE B 701       6.928  34.635  58.927  1.00 15.31           N  
ATOM   4571  CA  PHE B 701       5.475  34.544  59.138  1.00 14.07           C  
ATOM   4572  C   PHE B 701       4.817  33.358  58.391  1.00 15.20           C  
ATOM   4573  O   PHE B 701       3.624  33.123  58.455  1.00 14.70           O  
ATOM   4574  CB  PHE B 701       4.825  35.871  58.708  1.00 13.56           C  
ATOM   4575  CG  PHE B 701       3.494  36.218  59.340  1.00 15.31           C  
ATOM   4576  CD1 PHE B 701       3.414  36.469  60.693  1.00 17.05           C  
ATOM   4577  CD2 PHE B 701       2.359  36.348  58.561  1.00 21.62           C  
ATOM   4578  CE1 PHE B 701       2.187  36.854  61.303  1.00 18.69           C  
ATOM   4579  CE2 PHE B 701       1.144  36.710  59.143  1.00 24.58           C  
ATOM   4580  CZ  PHE B 701       1.063  36.969  60.502  1.00 21.97           C  
ATOM   4581  H   PHE B 701       7.279  35.341  58.295  1.00 15.31           H  
ATOM   4582  HA  PHE B 701       5.335  34.363  60.208  1.00 14.07           H  
ATOM   4583  HB2 PHE B 701       5.506  36.696  58.961  1.00 13.56           H  
ATOM   4584  HB3 PHE B 701       4.741  35.901  57.615  1.00 13.56           H  
ATOM   4585  HD1 PHE B 701       4.300  36.371  61.303  1.00 17.05           H  
ATOM   4586  HD2 PHE B 701       2.413  36.168  57.497  1.00 21.62           H  
ATOM   4587  HE1 PHE B 701       2.133  37.052  62.364  1.00 18.69           H  
ATOM   4588  HE2 PHE B 701       0.258  36.789  58.529  1.00 24.58           H  
ATOM   4589  HZ  PHE B 701       0.120  37.261  60.939  1.00 21.97           H  
ATOM   4590  N   TYR B 702       5.637  32.627  57.632  1.00 14.16           N  
ATOM   4591  CA  TYR B 702       5.165  31.554  56.750  1.00 15.17           C  
ATOM   4592  C   TYR B 702       4.636  30.277  57.428  1.00 16.58           C  
ATOM   4593  O   TYR B 702       4.134  29.361  56.786  1.00 14.68           O  
ATOM   4594  CB  TYR B 702       6.164  31.232  55.625  1.00 15.52           C  
ATOM   4595  CG  TYR B 702       7.543  30.797  56.074  1.00 14.85           C  
ATOM   4596  CD1 TYR B 702       8.607  31.708  56.121  1.00 14.49           C  
ATOM   4597  CD2 TYR B 702       7.799  29.475  56.431  1.00 16.93           C  
ATOM   4598  CE1 TYR B 702       9.901  31.298  56.499  1.00 14.82           C  
ATOM   4599  CE2 TYR B 702       9.092  29.047  56.772  1.00 15.74           C  
ATOM   4600  CZ  TYR B 702      10.123  29.978  56.799  1.00 14.70           C  
ATOM   4601  OH  TYR B 702      11.403  29.606  57.101  1.00 17.47           O  
ATOM   4602  H   TYR B 702       6.622  32.847  57.581  1.00 14.16           H  
ATOM   4603  HA  TYR B 702       4.267  31.955  56.275  1.00 15.17           H  
ATOM   4604  HB2 TYR B 702       5.755  30.454  54.966  1.00 15.52           H  
ATOM   4605  HB3 TYR B 702       6.275  32.120  54.989  1.00 15.52           H  
ATOM   4606  HD1 TYR B 702       8.432  32.743  55.864  1.00 14.49           H  
ATOM   4607  HD2 TYR B 702       6.985  28.765  56.445  1.00 16.93           H  
ATOM   4608  HE1 TYR B 702      10.709  32.014  56.551  1.00 14.82           H  
ATOM   4609  HE2 TYR B 702       9.282  28.010  57.010  1.00 15.74           H  
ATOM   4610  HH  TYR B 702      11.441  28.644  57.224  1.00 17.47           H  
ATOM   4611  N   ASP B 703       4.634  30.276  58.767  1.00 16.83           N  
ATOM   4612  CA  ASP B 703       3.954  29.227  59.534  1.00 13.61           C  
ATOM   4613  C   ASP B 703       2.465  29.636  59.676  1.00 14.81           C  
ATOM   4614  O   ASP B 703       1.567  28.786  59.672  1.00 15.04           O  
ATOM   4615  CB  ASP B 703       4.532  29.072  60.929  1.00 12.63           C  
ATOM   4616  CG  ASP B 703       5.968  28.672  60.875  1.00 16.36           C  
ATOM   4617  OD1 ASP B 703       6.346  27.791  60.054  1.00 15.71           O  
ATOM   4618  OD2 ASP B 703       6.754  29.256  61.655  1.00 14.21           O1-
ATOM   4619  H   ASP B 703       5.070  31.022  59.289  1.00 16.83           H  
ATOM   4620  HA  ASP B 703       3.990  28.286  58.973  1.00 13.61           H  
ATOM   4621  HB2 ASP B 703       3.989  28.295  61.477  1.00 12.63           H  
ATOM   4622  HB3 ASP B 703       4.430  30.001  61.504  1.00 12.63           H  
ATOM   4623  N   PHE B 704       2.251  30.927  59.959  1.00 14.92           N  
ATOM   4624  CA  PHE B 704       0.931  31.488  60.290  1.00 15.24           C  
ATOM   4625  C   PHE B 704       0.076  31.650  59.026  1.00 16.37           C  
ATOM   4626  O   PHE B 704      -1.146  31.721  59.050  1.00 19.73           O  
ATOM   4627  CB  PHE B 704       1.033  32.871  60.944  1.00 15.23           C  
ATOM   4628  CG  PHE B 704       1.848  32.864  62.213  1.00 15.22           C  
ATOM   4629  CD1 PHE B 704       1.323  32.371  63.383  1.00 14.97           C  
ATOM   4630  CD2 PHE B 704       3.140  33.353  62.206  1.00 14.08           C  
ATOM   4631  CE1 PHE B 704       2.117  32.353  64.570  1.00 15.59           C  
ATOM   4632  CE2 PHE B 704       3.942  33.360  63.382  1.00 16.28           C  
ATOM   4633  CZ  PHE B 704       3.445  32.866  64.532  1.00 15.81           C  
ATOM   4634  H   PHE B 704       3.050  31.544  59.983  1.00 14.92           H  
ATOM   4635  HA  PHE B 704       0.422  30.773  60.947  1.00 15.24           H  
ATOM   4636  HB2 PHE B 704       1.462  33.591  60.235  1.00 15.23           H  
ATOM   4637  HB3 PHE B 704       0.030  33.256  61.170  1.00 15.23           H  
ATOM   4638  HD1 PHE B 704       0.310  31.997  63.405  1.00 14.97           H  
ATOM   4639  HD2 PHE B 704       3.552  33.740  61.285  1.00 14.08           H  
ATOM   4640  HE1 PHE B 704       1.714  31.953  65.489  1.00 15.59           H  
ATOM   4641  HE2 PHE B 704       4.945  33.759  63.352  1.00 16.28           H  
ATOM   4642  HZ  PHE B 704       4.052  32.859  65.425  1.00 15.81           H  
ATOM   4643  N   GLU B 705       0.794  31.725  57.881  1.00 16.60           N  
ATOM   4644  CA  GLU B 705       0.161  31.789  56.566  1.00 16.48           C  
ATOM   4645  C   GLU B 705      -0.455  30.418  56.195  1.00 20.20           C  
ATOM   4646  O   GLU B 705      -1.204  30.304  55.205  1.00 20.64           O  
ATOM   4647  CB  GLU B 705       1.192  32.204  55.505  1.00 18.77           C  
ATOM   4648  CG  GLU B 705       1.601  33.663  55.680  1.00 20.71           C  
ATOM   4649  CD  GLU B 705       2.937  34.099  55.129  1.00 30.40           C  
ATOM   4650  OE1 GLU B 705       3.602  33.325  54.384  1.00 28.97           O  
ATOM   4651  OE2 GLU B 705       3.303  35.253  55.430  1.00 36.94           O1-
ATOM   4652  H   GLU B 705       1.803  31.733  57.914  1.00 16.60           H  
ATOM   4653  HA  GLU B 705      -0.666  32.509  56.614  1.00 16.48           H  
ATOM   4654  HB2 GLU B 705       2.065  31.543  55.564  1.00 18.77           H  
ATOM   4655  HB3 GLU B 705       0.778  32.071  54.498  1.00 18.77           H  
ATOM   4656  HG2 GLU B 705       1.620  33.918  56.746  1.00 20.71           H  
ATOM   4657  HG3 GLU B 705       0.831  34.302  55.230  1.00 20.71           H  
ATOM   4658  N   ARG B 706      -0.103  29.382  56.963  1.00 15.87           N  
ATOM   4659  CA  ARG B 706      -0.463  28.001  56.683  1.00 16.09           C  
ATOM   4660  C   ARG B 706      -1.134  27.303  57.893  1.00 21.23           C  
ATOM   4661  O   ARG B 706      -1.338  26.083  57.867  1.00 20.72           O  
ATOM   4662  CB  ARG B 706       0.783  27.236  56.207  1.00 14.61           C  
ATOM   4663  CG  ARG B 706       1.392  27.862  54.944  1.00 17.44           C  
ATOM   4664  CD  ARG B 706       2.602  27.088  54.438  1.00 16.87           C  
ATOM   4665  NE  ARG B 706       3.093  27.671  53.172  1.00 17.62           N  
ATOM   4666  CZ  ARG B 706       3.869  27.044  52.306  1.00 20.56           C  
ATOM   4667  NH1 ARG B 706       4.384  25.831  52.619  1.00 18.79           N  
ATOM   4668  NH2 ARG B 706       4.186  27.661  51.144  1.00 19.03           N1+
ATOM   4669  H   ARG B 706       0.422  29.556  57.807  1.00 15.87           H  
ATOM   4670  HA  ARG B 706      -1.216  27.985  55.885  1.00 16.09           H  
ATOM   4671  HB2 ARG B 706       1.537  27.221  57.005  1.00 14.61           H  
ATOM   4672  HB3 ARG B 706       0.521  26.191  56.003  1.00 14.61           H  
ATOM   4673  HG2 ARG B 706       1.704  28.895  55.134  1.00 17.44           H  
ATOM   4674  HG3 ARG B 706       0.633  27.904  54.153  1.00 17.44           H  
ATOM   4675  HD2 ARG B 706       2.303  26.051  54.255  1.00 16.87           H  
ATOM   4676  HD3 ARG B 706       3.416  27.122  55.169  1.00 16.87           H  
ATOM   4677  HE  ARG B 706       2.729  28.579  52.921  1.00 17.62           H  
ATOM   4678 HH11 ARG B 706       5.017  25.371  51.980  1.00 18.79           H  
ATOM   4679 HH12 ARG B 706       4.135  25.386  53.491  1.00 18.79           H  
ATOM   4680 HH21 ARG B 706       3.831  28.587  50.950  1.00 19.03           H  
ATOM   4681 HH22 ARG B 706       4.778  27.196  50.470  1.00 19.03           H  
ATOM   4682  N   ASP B 707      -1.536  28.085  58.885  1.00 16.45           N  
ATOM   4683  CA  ASP B 707      -2.206  27.587  60.094  1.00 16.76           C  
ATOM   4684  C   ASP B 707      -2.852  28.802  60.821  1.00 18.05           C  
ATOM   4685  O   ASP B 707      -2.170  29.705  61.334  1.00 18.04           O  
ATOM   4686  CB  ASP B 707      -1.230  26.854  61.005  1.00 19.20           C  
ATOM   4687  CG  ASP B 707      -1.933  26.255  62.196  1.00 19.04           C  
ATOM   4688  OD1 ASP B 707      -2.977  26.795  62.618  1.00 19.80           O  
ATOM   4689  OD2 ASP B 707      -1.375  25.290  62.771  1.00 20.53           O1-
ATOM   4690  H   ASP B 707      -1.365  29.079  58.831  1.00 16.45           H  
ATOM   4691  HA  ASP B 707      -2.991  26.893  59.766  1.00 16.76           H  
ATOM   4692  HB2 ASP B 707      -0.452  27.535  61.370  1.00 19.20           H  
ATOM   4693  HB3 ASP B 707      -0.720  26.051  60.460  1.00 19.20           H  
ATOM   4694  N   ALA B 708      -4.189  28.816  60.802  1.00 18.53           N  
ATOM   4695  CA  ALA B 708      -4.969  29.901  61.385  1.00 15.93           C  
ATOM   4696  C   ALA B 708      -5.167  29.748  62.911  1.00 21.45           C  
ATOM   4697  O   ALA B 708      -5.613  30.666  63.587  1.00 19.42           O  
ATOM   4698  CB  ALA B 708      -6.334  29.989  60.712  1.00 20.64           C  
ATOM   4699  H   ALA B 708      -4.686  28.034  60.400  1.00 18.53           H  
ATOM   4700  HA  ALA B 708      -4.423  30.838  61.227  1.00 15.93           H  
ATOM   4701  HB1 ALA B 708      -6.227  30.133  59.631  1.00 20.64           H  
ATOM   4702  HB2 ALA B 708      -6.914  29.073  60.871  1.00 20.64           H  
ATOM   4703  HB3 ALA B 708      -6.917  30.824  61.112  1.00 20.64           H  
ATOM   4704  N   TYR B 709      -4.921  28.545  63.431  1.00 17.92           N  
ATOM   4705  CA  TYR B 709      -5.076  28.254  64.863  1.00 17.75           C  
ATOM   4706  C   TYR B 709      -3.765  28.683  65.547  1.00 22.48           C  
ATOM   4707  O   TYR B 709      -3.728  29.131  66.706  1.00 18.68           O  
ATOM   4708  CB  TYR B 709      -5.385  26.772  65.114  1.00 20.47           C  
ATOM   4709  CG  TYR B 709      -5.734  26.448  66.551  1.00 18.31           C  
ATOM   4710  CD1 TYR B 709      -6.790  27.086  67.194  1.00 22.75           C  
ATOM   4711  CD2 TYR B 709      -5.016  25.485  67.255  1.00 24.28           C  
ATOM   4712  CE1 TYR B 709      -7.092  26.790  68.497  1.00 22.87           C  
ATOM   4713  CE2 TYR B 709      -5.315  25.191  68.549  1.00 22.28           C  
ATOM   4714  CZ  TYR B 709      -6.353  25.843  69.157  1.00 23.56           C  
ATOM   4715  OH  TYR B 709      -6.626  25.519  70.457  1.00 30.70           O  
ATOM   4716  H   TYR B 709      -4.569  27.793  62.855  1.00 17.92           H  
ATOM   4717  HA  TYR B 709      -5.873  28.897  65.250  1.00 17.75           H  
ATOM   4718  HB2 TYR B 709      -6.232  26.462  64.487  1.00 20.47           H  
ATOM   4719  HB3 TYR B 709      -4.537  26.156  64.792  1.00 20.47           H  
ATOM   4720  HD1 TYR B 709      -7.376  27.821  66.662  1.00 22.75           H  
ATOM   4721  HD2 TYR B 709      -4.208  24.962  66.765  1.00 24.28           H  
ATOM   4722  HE1 TYR B 709      -7.903  27.297  68.999  1.00 22.87           H  
ATOM   4723  HE2 TYR B 709      -4.740  24.453  69.089  1.00 22.28           H  
ATOM   4724  HH  TYR B 709      -7.442  25.978  70.720  1.00 30.70           H  
ATOM   4725  N   LEU B 710      -2.651  28.509  64.822  1.00 16.74           N  
ATOM   4726  CA  LEU B 710      -1.351  28.995  65.279  1.00 16.55           C  
ATOM   4727  C   LEU B 710      -1.420  30.536  65.397  1.00 16.13           C  
ATOM   4728  O   LEU B 710      -0.819  31.149  66.292  1.00 16.85           O  
ATOM   4729  CB  LEU B 710      -0.256  28.596  64.286  1.00 16.32           C  
ATOM   4730  CG  LEU B 710       1.170  28.731  64.835  1.00 15.93           C  
ATOM   4731  CD1 LEU B 710       1.500  27.613  65.820  1.00 15.40           C  
ATOM   4732  CD2 LEU B 710       2.169  28.709  63.679  1.00 15.84           C  
ATOM   4733  H   LEU B 710      -2.683  28.020  63.939  1.00 16.74           H  
ATOM   4734  HA  LEU B 710      -1.180  28.579  66.277  1.00 16.55           H  
ATOM   4735  HB2 LEU B 710      -0.399  27.557  63.977  1.00 16.32           H  
ATOM   4736  HB3 LEU B 710      -0.358  29.203  63.377  1.00 16.32           H  
ATOM   4737  HG  LEU B 710       1.276  29.686  65.354  1.00 15.93           H  
ATOM   4738 HD11 LEU B 710       0.817  27.605  66.674  1.00 15.40           H  
ATOM   4739 HD12 LEU B 710       1.441  26.631  65.340  1.00 15.40           H  
ATOM   4740 HD13 LEU B 710       2.514  27.742  66.209  1.00 15.40           H  
ATOM   4741 HD21 LEU B 710       2.125  27.759  63.135  1.00 15.84           H  
ATOM   4742 HD22 LEU B 710       1.961  29.508  62.962  1.00 15.84           H  
ATOM   4743 HD23 LEU B 710       3.189  28.851  64.046  1.00 15.84           H  
ATOM   4744  N   LEU B 711      -2.124  31.177  64.449  1.00 16.71           N  
ATOM   4745  CA  LEU B 711      -2.282  32.634  64.467  1.00 19.27           C  
ATOM   4746  C   LEU B 711      -3.135  33.022  65.687  1.00 19.14           C  
ATOM   4747  O   LEU B 711      -2.808  33.955  66.420  1.00 16.56           O  
ATOM   4748  CB  LEU B 711      -2.898  33.133  63.157  1.00 22.14           C  
ATOM   4749  CG  LEU B 711      -3.082  34.661  63.063  1.00 26.37           C  
ATOM   4750  CD1 LEU B 711      -1.767  35.429  63.203  1.00 24.02           C  
ATOM   4751  CD2 LEU B 711      -3.751  35.016  61.733  1.00 26.69           C  
ATOM   4752  H   LEU B 711      -2.564  30.656  63.704  1.00 16.71           H  
ATOM   4753  HA  LEU B 711      -1.289  33.067  64.620  1.00 19.27           H  
ATOM   4754  HB2 LEU B 711      -2.275  32.790  62.319  1.00 22.14           H  
ATOM   4755  HB3 LEU B 711      -3.878  32.659  63.016  1.00 22.14           H  
ATOM   4756  HG  LEU B 711      -3.755  34.986  63.865  1.00 26.37           H  
ATOM   4757 HD11 LEU B 711      -1.330  35.299  64.197  1.00 24.02           H  
ATOM   4758 HD12 LEU B 711      -1.034  35.098  62.461  1.00 24.02           H  
ATOM   4759 HD13 LEU B 711      -1.929  36.503  63.061  1.00 24.02           H  
ATOM   4760 HD21 LEU B 711      -3.115  34.744  60.883  1.00 26.69           H  
ATOM   4761 HD22 LEU B 711      -4.706  34.492  61.625  1.00 26.69           H  
ATOM   4762 HD23 LEU B 711      -3.954  36.089  61.677  1.00 26.69           H  
ATOM   4763  N   GLN B 712      -4.237  32.302  65.915  1.00 15.94           N  
ATOM   4764  CA  GLN B 712      -5.108  32.598  67.054  1.00 17.85           C  
ATOM   4765  C   GLN B 712      -4.329  32.408  68.376  1.00 21.32           C  
ATOM   4766  O   GLN B 712      -4.466  33.223  69.300  1.00 19.77           O  
ATOM   4767  CB  GLN B 712      -6.367  31.728  67.044  1.00 18.04           C  
ATOM   4768  CG  GLN B 712      -7.390  32.252  66.036  1.00 16.50           C  
ATOM   4769  CD  GLN B 712      -8.539  31.290  65.802  1.00 25.30           C  
ATOM   4770  OE1 GLN B 712      -8.491  30.098  66.103  1.00 24.86           O  
ATOM   4771  NE2 GLN B 712      -9.598  31.846  65.206  1.00 43.62           N  
ATOM   4772  H   GLN B 712      -4.491  31.545  65.296  1.00 15.94           H  
ATOM   4773  HA  GLN B 712      -5.374  33.662  66.996  1.00 17.85           H  
ATOM   4774  HB2 GLN B 712      -6.103  30.687  66.826  1.00 18.04           H  
ATOM   4775  HB3 GLN B 712      -6.830  31.721  68.039  1.00 18.04           H  
ATOM   4776  HG2 GLN B 712      -6.920  32.437  65.064  1.00 16.50           H  
ATOM   4777  HG3 GLN B 712      -7.792  33.209  66.392  1.00 16.50           H  
ATOM   4778 HE21 GLN B 712      -9.590  32.830  64.978  1.00 43.62           H  
ATOM   4779 HE22 GLN B 712     -10.407  31.283  64.984  1.00 43.62           H  
ATOM   4780  N   ARG B 713      -3.523  31.340  68.462  1.00 16.80           N  
ATOM   4781  CA  ARG B 713      -2.724  31.113  69.662  1.00 15.97           C  
ATOM   4782  C   ARG B 713      -1.739  32.287  69.909  1.00 16.85           C  
ATOM   4783  O   ARG B 713      -1.383  32.575  71.057  1.00 20.08           O  
ATOM   4784  CB  ARG B 713      -1.931  29.801  69.581  1.00 17.03           C  
ATOM   4785  CG  ARG B 713      -2.793  28.560  69.836  1.00 19.15           C  
ATOM   4786  CD  ARG B 713      -2.010  27.261  69.615  1.00 18.80           C  
ATOM   4787  NE  ARG B 713      -1.029  27.031  70.690  1.00 18.42           N  
ATOM   4788  CZ  ARG B 713      -0.312  25.918  70.841  1.00 19.27           C  
ATOM   4789  NH1 ARG B 713      -0.376  24.933  69.940  1.00 17.39           N  
ATOM   4790  NH2 ARG B 713       0.466  25.794  71.919  1.00 20.78           N1+
ATOM   4791  H   ARG B 713      -3.481  30.679  67.700  1.00 16.80           H  
ATOM   4792  HA  ARG B 713      -3.412  31.095  70.518  1.00 15.97           H  
ATOM   4793  HB2 ARG B 713      -1.464  29.719  68.594  1.00 17.03           H  
ATOM   4794  HB3 ARG B 713      -1.116  29.818  70.315  1.00 17.03           H  
ATOM   4795  HG2 ARG B 713      -3.660  28.564  69.168  1.00 19.15           H  
ATOM   4796  HG3 ARG B 713      -3.180  28.588  70.862  1.00 19.15           H  
ATOM   4797  HD2 ARG B 713      -1.481  27.294  68.657  1.00 18.80           H  
ATOM   4798  HD3 ARG B 713      -2.715  26.424  69.624  1.00 18.80           H  
ATOM   4799  HE  ARG B 713      -0.932  27.740  71.402  1.00 18.42           H  
ATOM   4800 HH11 ARG B 713       0.166  24.091  70.074  1.00 17.39           H  
ATOM   4801 HH12 ARG B 713      -0.965  25.031  69.126  1.00 17.39           H  
ATOM   4802 HH21 ARG B 713       0.503  26.536  72.603  1.00 20.78           H  
ATOM   4803 HH22 ARG B 713       1.016  24.957  72.051  1.00 20.78           H  
ATOM   4804  N   MET B 714      -1.245  32.905  68.830  1.00 15.80           N  
ATOM   4805  CA  MET B 714      -0.296  34.018  68.943  1.00 15.95           C  
ATOM   4806  C   MET B 714      -1.065  35.286  69.373  1.00 20.13           C  
ATOM   4807  O   MET B 714      -0.588  36.055  70.225  1.00 19.16           O  
ATOM   4808  CB  MET B 714       0.453  34.239  67.622  1.00 16.72           C  
ATOM   4809  CG  MET B 714       1.443  35.406  67.616  1.00 16.93           C  
ATOM   4810  SD  MET B 714       2.766  35.295  68.866  1.00 16.62           S  
ATOM   4811  CE  MET B 714       3.819  34.049  68.092  1.00 15.96           C  
ATOM   4812  H   MET B 714      -1.540  32.628  67.905  1.00 15.80           H  
ATOM   4813  HA  MET B 714       0.405  33.765  69.746  1.00 15.95           H  
ATOM   4814  HB2 MET B 714      -0.269  34.420  66.816  1.00 16.72           H  
ATOM   4815  HB3 MET B 714       0.971  33.314  67.348  1.00 16.72           H  
ATOM   4816  HG2 MET B 714       0.909  36.346  67.791  1.00 16.93           H  
ATOM   4817  HG3 MET B 714       1.906  35.496  66.627  1.00 16.93           H  
ATOM   4818  HE1 MET B 714       3.261  33.132  67.890  1.00 15.96           H  
ATOM   4819  HE2 MET B 714       4.243  34.445  67.167  1.00 15.96           H  
ATOM   4820  HE3 MET B 714       4.641  33.807  68.771  1.00 15.96           H  
ATOM   4821  N   GLU B 715      -2.220  35.535  68.737  1.00 19.36           N  
ATOM   4822  CA  GLU B 715      -2.981  36.752  69.016  1.00 21.57           C  
ATOM   4823  C   GLU B 715      -3.536  36.710  70.458  1.00 22.35           C  
ATOM   4824  O   GLU B 715      -3.520  37.735  71.163  1.00 23.36           O  
ATOM   4825  CB  GLU B 715      -4.085  37.010  67.983  1.00 19.83           C  
ATOM   4826  CG  GLU B 715      -3.488  37.369  66.623  1.00 22.33           C  
ATOM   4827  CD  GLU B 715      -4.478  38.041  65.713  1.00 24.47           C  
ATOM   4828  OE1 GLU B 715      -5.113  37.328  64.873  1.00 23.30           O  
ATOM   4829  OE2 GLU B 715      -4.563  39.276  65.714  1.00 25.67           O1-
ATOM   4830  H   GLU B 715      -2.576  34.878  68.058  1.00 19.36           H  
ATOM   4831  HA  GLU B 715      -2.265  37.586  68.998  1.00 21.57           H  
ATOM   4832  HB2 GLU B 715      -4.733  36.131  67.883  1.00 19.83           H  
ATOM   4833  HB3 GLU B 715      -4.727  37.828  68.334  1.00 19.83           H  
ATOM   4834  HG2 GLU B 715      -3.088  36.479  66.129  1.00 22.33           H  
ATOM   4835  HG3 GLU B 715      -2.643  38.053  66.759  1.00 22.33           H  
ATOM   4836  N   GLU B 716      -3.985  35.531  70.908  1.00 18.57           N  
ATOM   4837  CA  GLU B 716      -4.514  35.377  72.269  1.00 21.90           C  
ATOM   4838  C   GLU B 716      -3.352  35.547  73.288  1.00 21.93           C  
ATOM   4839  O   GLU B 716      -3.556  36.015  74.419  1.00 21.46           O  
ATOM   4840  CB  GLU B 716      -5.153  33.997  72.470  1.00 20.90           C  
ATOM   4841  CG  GLU B 716      -6.481  33.820  71.733  1.00 24.30           C  
ATOM   4842  CD  GLU B 716      -7.657  34.546  72.341  1.00 40.74           C  
ATOM   4843  OE1 GLU B 716      -7.470  35.328  73.290  1.00 49.34           O  
ATOM   4844  OE2 GLU B 716      -8.785  34.324  71.865  1.00 44.00           O1-
ATOM   4845  H   GLU B 716      -3.948  34.720  70.308  1.00 18.57           H  
ATOM   4846  HA  GLU B 716      -5.220  36.195  72.448  1.00 21.90           H  
ATOM   4847  HB2 GLU B 716      -4.456  33.220  72.128  1.00 20.90           H  
ATOM   4848  HB3 GLU B 716      -5.306  33.813  73.542  1.00 20.90           H  
ATOM   4849  HG2 GLU B 716      -6.730  32.752  71.723  1.00 24.30           H  
ATOM   4850  HG3 GLU B 716      -6.394  34.141  70.690  1.00 24.30           H  
ATOM   4851  N   PHE B 717      -2.154  35.099  72.903  1.00 18.85           N
[truncated: 458,014 more chars]
