# Supplementary material for: DegraderTCM: A Computationally Sparing Approach for Predicting Ternary Degradation Complexes
Source: ACS Med Chem Lett. 2023 Dec 13;15(1):45–53. doi: 10.1021/acsmedchemlett.3c00362 (PMC10788944; doi:10.1021/acsmedchemlett.3c00362)
Supplement: Supplementary file 2 — ml3c00362_si_002.zip [file ml3c00362_si_002.zip › TC models/Application_domain/sos1-2630-active.pdb]

HEADER    LIGASE                                                      
REMARK  99                                                                      
REMARK  99 MOE v2022.02 (Chemical Computing Group ULC) Fri Nov 24 15:33:30 2023 
SEQRES   1 C  143  ACE VAL LEU ARG SER VAL ASN SER ARG GLU PRO SER GLN
SEQRES   2 C  143  VAL ILE PHE CYS ASN ARG SER PRO ARG VAL VAL LEU PRO
SEQRES   3 C  143  VAL TRP LEU ASN PHE ASP GLY GLU PRO GLN PRO TYR PRO
SEQRES   4 C  143  THR LEU PRO PRO GLY THR GLY ARG ARG ILE HIS SER TYR
SEQRES   5 C  143  ARG GLY HIS LEU TRP LEU PHE ARG ASP ALA GLY THR HIS
SEQRES   6 C  143  ASP GLY LEU LEU VAL ASN GLN THR GLU LEU PHE VAL PRO
SEQRES   7 C  143  SER LEU ASN VAL ASP GLY GLN PRO ILE PHE ALA ASN ILE
SEQRES   8 C  143  THR LEU PRO VAL TYR THR LEU LYS GLU ARG CYS LEU GLN
SEQRES   9 C  143  VAL VAL ARG SER LEU VAL LYS PRO GLU ASN TYR ARG ARG
SEQRES  10 C  143  LEU ASP ILE VAL ARG SER LEU TYR GLU ASP LEU GLU ASP
SEQRES  11 C  143  HIS PRO ASN VAL GLN LYS ASP LEU GLU ARG LEU THR NME
SEQRES   1 B  482  GLY GLN MET ARG LEU PRO SER ALA ASP VAL TYR ARG PHE
SEQRES   2 B  482  ALA GLU PRO ASP SER GLU GLU ASN ILE ILE PHE GLU GLU
SEQRES   3 B  482  ASN MET GLN PRO LYS ALA GLY ILE PRO ILE ILE LYS ALA
SEQRES   4 B  482  GLY THR VAL ILE LYS LEU ILE GLU ARG LEU THR TYR HIS
SEQRES   5 B  482  MET TYR ALA ASP PRO ASN PHE VAL ARG THR PHE LEU THR
SEQRES   6 B  482  THR TYR ARG SER PHE CYS LYS PRO GLN GLU LEU LEU SER
SEQRES   7 B  482  LEU ILE ILE GLU ARG PHE GLU ILE PRO GLU PRO GLU PRO
SEQRES   8 B  482  THR GLU ALA ASP ARG ILE ALA ILE GLU ASN GLY ASP GLN
SEQRES   9 B  482  PRO LEU SER ALA GLU LEU LYS ARG PHE ARG LYS GLU TYR
SEQRES  10 B  482  ILE GLN PRO VAL GLN LEU ARG VAL LEU ASN VAL CYS ARG
SEQRES  11 B  482  HIS TRP VAL GLU HIS HIS PHE TYR ASP PHE GLU ARG ASP
SEQRES  12 B  482  ALA TYR LEU LEU GLN ARG MET GLU GLU PHE ILE GLY THR
SEQRES  13 B  482  VAL ARG GLY LYS ALA MET LYS LYS TRP VAL GLU SER ILE
SEQRES  14 B  482  THR LYS ILE ILE GLN ARG LYS LYS ILE ALA ARG ASP ASN
SEQRES  15 B  482  GLY PRO GLY HIS ASN ILE THR PHE GLN SER SER PRO PRO
SEQRES  16 B  482  THR VAL GLU TRP HIS ILE SER ARG PRO GLY HIS ILE GLU
SEQRES  17 B  482  THR PHE ASP LEU LEU THR LEU HIS PRO ILE GLU ILE ALA
SEQRES  18 B  482  ARG GLN LEU THR LEU LEU GLU SER ASP LEU TYR ARG ALA
SEQRES  19 B  482  VAL GLN PRO SER GLU LEU VAL GLY SER VAL TRP THR LYS
SEQRES  20 B  482  GLU ASP LYS GLU ILE ASN SER PRO ASN LEU LEU LYS MET
SEQRES  21 B  482  ILE ARG HIS THR THR ASN LEU THR LEU TRP PHE GLU LYS
SEQRES  22 B  482  CYS ILE VAL GLU THR GLU ASN LEU GLU GLU ARG VAL ALA
SEQRES  23 B  482  VAL VAL SER ARG ILE ILE GLU ILE LEU GLN VAL PHE GLN
SEQRES  24 B  482  GLU LEU ASN ASN PHE ASN GLY VAL LEU GLU VAL VAL SER
SEQRES  25 B  482  ALA MET ASN SER SER PRO VAL TYR ARG LEU ASP HIS THR
SEQRES  26 B  482  PHE GLU GLN ILE PRO SER ARG GLN LYS LYS ILE LEU GLU
SEQRES  27 B  482  GLU ALA HIS GLU LEU SER GLU ASP HIS TYR LYS LYS TYR
SEQRES  28 B  482  LEU ALA LYS LEU ARG SER ILE ASN PRO PRO CYS VAL PRO
SEQRES  29 B  482  PHE PHE GLY ILE TYR LEU THR ASN ILE LEU LYS THR GLU
SEQRES  30 B  482  GLU GLY ASN PRO GLU VAL LEU LYS ARG HIS GLY LYS GLU
SEQRES  31 B  482  LEU ILE ASN PHE SER LYS ARG ARG LYS VAL ALA GLU ILE
SEQRES  32 B  482  THR GLY GLU ILE GLN GLN TYR GLN ASN GLN PRO TYR CYS
SEQRES  33 B  482  LEU ARG VAL GLU SER ASP ILE LYS ARG PHE PHE GLU ASN
SEQRES  34 B  482  LEU ASN PRO MET GLY ASN SER MET GLU LYS GLU PHE THR
SEQRES  35 B  482  ASP TYR LEU PHE ASN LYS SER LEU GLU ILE GLU PRO ARG
SEQRES  36 B  482  ASN PRO LYS PRO LEU PRO ARG PHE PRO LYS LYS TYR SER
SEQRES  37 B  482  TYR PRO LEU LYS SER PRO GLY VAL ARG PRO SER ASN PRO
SEQRES  38 B  482  ARG
HELIX    1   1 LEU C  158  LEU C  169  1               Generated by MOE   12
HELIX    2   2 ARG C  182  LEU C  184  5               Generated by MOE    3
HELIX    3   3 GLU C  186  GLU C  189  1               Generated by MOE    4
HELIX    4   4 LYS C  196  GLU C  199  1               Generated by MOE    4
HELIX    5   5 VAL B  606  LEU B  613  1               Generated by MOE    8
HELIX    6   6 PRO B  621  THR B  630  1               Generated by MOE   10
HELIX    7   7 TYR B  631  SER B  633  5               Generated by MOE    3
HELIX    8   8 PRO B  637  GLU B  646  1               Generated by MOE   10
HELIX    9   9 GLU B  657  ASN B  665  1               Generated by MOE    9
HELIX   10  10 ALA B  672  GLU B  680  1               Generated by MOE    9
HELIX   11  11 ILE B  682  GLU B  698  1               Generated by MOE   17
HELIX   12  12 PHE B  701  ASP B  703  5               Generated by MOE    3
HELIX   13  13 ALA B  708  THR B  720  1               Generated by MOE   13
HELIX   14  14 MET B  726  LYS B  740  1               Generated by MOE   15
HELIX   15  15 ILE B  771  THR B  773  5               Generated by MOE    3
HELIX   16  16 PRO B  781  ARG B  797  1               Generated by MOE   17
HELIX   17  17 LYS B  814  ASN B  817  1               Generated by MOE    4
HELIX   18  18 LEU B  821  VAL B  840  1               Generated by MOE   20
HELIX   19  19 LEU B  845  GLU B  864  1               Generated by MOE   20
HELIX   20  20 PHE B  868  MET B  878  1               Generated by MOE   11
HELIX   21  21 SER B  881  TYR B  884  1               Generated by MOE    4
HELIX   22  22 THR B  889  GLN B  892  1               Generated by MOE    4
HELIX   23  23 SER B  895  GLU B  902  1               Generated by MOE    8
HELIX   24  24 HIS B  905  LEU B  907  5               Generated by MOE    3
HELIX   25  25 GLU B  909  LYS B  918  1               Generated by MOE   10
HELIX   26  26 PHE B  930  GLU B  941  1               Generated by MOE   12
HELIX   27  27 SER B  959  TYR B  974  1               Generated by MOE   16
HELIX   28  28 SER B  985  GLU B  992  1               Generated by MOE    8
HELIX   29  29 GLU B 1002  ILE B 1016  1               Generated by MOE   15
SHEET    1       PRO C  71  GLN C  73                  Generated by MOE
SHEET    2       VAL C  74  ASN C  78                  Generated by MOE
SHEET    3       VAL C  84  LEU C  89                  Generated by MOE
SHEET    4       PRO C  95  PRO C  97                  Generated by MOE
SHEET    5       GLY C 106  TYR C 112                  Generated by MOE
SHEET    6       LEU C 116  ASP C 121                  Generated by MOE
SHEET    7       LEU C 129  VAL C 130                  Generated by MOE
SHEET    8       LEU C 135  PHE C 136                  Generated by MOE
SHEET    9       ILE C 147  ILE C 151                  Generated by MOE
SHEET   10       THR C 152  THR C 152                  Generated by MOE
SHEET   11       ILE B 586  PHE B 588                  Generated by MOE
SHEET   12       ILE B 601  GLY B 604                  Generated by MOE
SHEET   13       VAL B 947  ARG B 950                  Generated by MOE
SHEET   14       LYS B 953  ASN B 957                  Generated by MOE
ATOM      1  CH3 ACE C  61      52.048  39.400  50.526  1.00  0.00           C  
ATOM      2  C   ACE C  61      52.025  40.707  49.767  1.00  0.00           C  
ATOM      3  O   ACE C  61      51.625  41.723  50.333  1.00  0.00           O  
ATOM      4 HH31 ACE C  61      51.767  39.583  51.569  1.00  0.00           H  
ATOM      5 HH32 ACE C  61      53.047  38.963  50.519  1.00  0.00           H  
ATOM      6 HH33 ACE C  61      51.337  38.691  50.093  1.00  0.00           H  
ATOM      7  N   VAL C  62      52.169  40.630  48.464  1.00 67.97           N  
ATOM      8  CA  VAL C  62      52.729  41.590  47.528  1.00 67.85           C  
ATOM      9  C   VAL C  62      52.700  41.033  46.094  1.00 61.77           C  
ATOM     10  O   VAL C  62      52.439  41.756  45.131  1.00 65.52           O  
ATOM     11  CB  VAL C  62      54.128  42.100  47.947  1.00  0.00           C  
ATOM     12  CG1 VAL C  62      55.149  40.984  48.179  1.00  0.00           C  
ATOM     13  CG2 VAL C  62      54.665  43.136  46.954  1.00  0.00           C  
ATOM     14  H   VAL C  62      51.451  39.918  48.318  1.00 67.97           H  
ATOM     15  HA  VAL C  62      52.035  42.441  47.542  1.00 67.85           H  
ATOM     16  HB  VAL C  62      54.011  42.622  48.906  1.00  0.00           H  
ATOM     17 HG11 VAL C  62      54.867  40.362  49.033  1.00  0.00           H  
ATOM     18 HG12 VAL C  62      55.265  40.328  47.317  1.00  0.00           H  
ATOM     19 HG13 VAL C  62      56.137  41.399  48.385  1.00  0.00           H  
ATOM     20 HG21 VAL C  62      54.930  42.684  45.994  1.00  0.00           H  
ATOM     21 HG22 VAL C  62      53.923  43.921  46.770  1.00  0.00           H  
ATOM     22 HG23 VAL C  62      55.562  43.623  47.345  1.00  0.00           H  
ATOM     23  N   LEU C  63      53.126  39.777  45.959  1.00 55.60           N  
ATOM     24  CA  LEU C  63      53.298  39.129  44.671  1.00 50.04           C  
ATOM     25  C   LEU C  63      52.434  37.857  44.689  1.00 46.88           C  
ATOM     26  O   LEU C  63      52.342  37.133  45.674  1.00 47.77           O  
ATOM     27  CB  LEU C  63      54.762  38.750  44.413  1.00 51.00           C  
ATOM     28  CG  LEU C  63      55.753  39.927  44.323  1.00 55.19           C  
ATOM     29  CD1 LEU C  63      57.184  39.389  44.263  1.00 56.81           C  
ATOM     30  CD2 LEU C  63      55.492  40.841  43.128  1.00 54.49           C  
ATOM     31  H   LEU C  63      53.350  39.235  46.781  1.00 55.60           H  
ATOM     32  HA  LEU C  63      52.936  39.787  43.874  1.00 50.04           H  
ATOM     33  HB2 LEU C  63      55.092  38.079  45.218  1.00 51.00           H  
ATOM     34  HB3 LEU C  63      54.816  38.168  43.486  1.00 51.00           H  
ATOM     35  HG  LEU C  63      55.674  40.537  45.226  1.00 55.19           H  
ATOM     36 HD11 LEU C  63      57.408  38.773  45.142  1.00 56.81           H  
ATOM     37 HD12 LEU C  63      57.338  38.774  43.371  1.00 56.81           H  
ATOM     38 HD13 LEU C  63      57.908  40.210  44.243  1.00 56.81           H  
ATOM     39 HD21 LEU C  63      55.590  40.300  42.184  1.00 54.49           H  
ATOM     40 HD22 LEU C  63      54.493  41.284  43.168  1.00 54.49           H  
ATOM     41 HD23 LEU C  63      56.212  41.666  43.112  1.00 54.49           H  
ATOM     42  N   ARG C  64      51.801  37.607  43.551  1.00 44.49           N  
ATOM     43  CA  ARG C  64      50.953  36.454  43.283  1.00 42.10           C  
ATOM     44  C   ARG C  64      50.714  36.474  41.764  1.00 38.23           C  
ATOM     45  O   ARG C  64      50.889  37.506  41.114  1.00 38.54           O  
ATOM     46  CB  ARG C  64      49.607  36.506  44.024  1.00 45.31           C  
ATOM     47  CG  ARG C  64      48.872  37.836  43.845  1.00 51.87           C  
ATOM     48  CD  ARG C  64      47.362  37.688  43.991  1.00 58.53           C  
ATOM     49  NE  ARG C  64      46.690  38.979  43.753  1.00 68.17           N  
ATOM     50  CZ  ARG C  64      46.590  39.594  42.573  1.00 75.45           C  
ATOM     51  NH1 ARG C  64      47.009  39.014  41.447  1.00 73.21           N  
ATOM     52  NH2 ARG C  64      46.058  40.812  42.518  1.00 81.94           N1+
ATOM     53  H   ARG C  64      51.894  38.263  42.788  1.00 44.49           H  
ATOM     54  HA  ARG C  64      51.503  35.546  43.553  1.00 42.10           H  
ATOM     55  HB2 ARG C  64      48.974  35.684  43.674  1.00 45.31           H  
ATOM     56  HB3 ARG C  64      49.766  36.344  45.096  1.00 45.31           H  
ATOM     57  HG2 ARG C  64      49.095  38.275  42.869  1.00 51.87           H  
ATOM     58  HG3 ARG C  64      49.239  38.560  44.583  1.00 51.87           H  
ATOM     59  HD2 ARG C  64      47.105  37.365  45.006  1.00 58.53           H  
ATOM     60  HD3 ARG C  64      46.944  36.956  43.296  1.00 58.53           H  
ATOM     61  HE  ARG C  64      46.353  39.475  44.566  1.00 68.17           H  
ATOM     62 HH11 ARG C  64      47.415  38.089  41.477  1.00 73.21           H  
ATOM     63 HH12 ARG C  64      46.920  39.498  40.566  1.00 73.21           H  
ATOM     64 HH21 ARG C  64      45.735  41.260  43.364  1.00 81.94           H  
ATOM     65 HH22 ARG C  64      45.976  41.288  41.631  1.00 81.94           H  
ATOM     66  N   SER C  65      50.256  35.352  41.222  1.00 34.17           N  
ATOM     67  CA  SER C  65      49.857  35.328  39.820  1.00 32.26           C  
ATOM     68  C   SER C  65      48.541  36.126  39.622  1.00 34.39           C  
ATOM     69  O   SER C  65      47.827  36.467  40.576  1.00 34.01           O  
ATOM     70  CB  SER C  65      49.728  33.902  39.278  1.00 29.51           C  
ATOM     71  OG  SER C  65      51.025  33.319  39.102  1.00 26.31           O  
ATOM     72  H   SER C  65      50.200  34.510  41.778  1.00 34.17           H  
ATOM     73  HA  SER C  65      50.646  35.843  39.259  1.00 32.26           H  
ATOM     74  HB2 SER C  65      49.235  33.890  38.302  1.00 29.51           H  
ATOM     75  HB3 SER C  65      49.149  33.257  39.943  1.00 29.51           H  
ATOM     76  HG  SER C  65      51.404  33.192  40.008  1.00 26.31           H  
ATOM     77  N   VAL C  66      48.287  36.453  38.357  1.00 36.28           N  
ATOM     78  CA  VAL C  66      47.047  37.065  37.902  1.00 38.45           C  
ATOM     79  C   VAL C  66      46.143  35.915  37.403  1.00 37.94           C  
ATOM     80  O   VAL C  66      46.579  34.953  36.779  1.00 38.13           O  
ATOM     81  CB  VAL C  66      47.299  38.123  36.806  1.00 40.69           C  
ATOM     82  CG1 VAL C  66      46.011  38.839  36.389  1.00 43.28           C  
ATOM     83  CG2 VAL C  66      48.311  39.180  37.269  1.00 44.19           C  
ATOM     84  H   VAL C  66      49.003  36.281  37.665  1.00 36.28           H  
ATOM     85  HA  VAL C  66      46.561  37.541  38.763  1.00 38.45           H  
ATOM     86  HB  VAL C  66      47.706  37.626  35.917  1.00 40.69           H  
ATOM     87 HG11 VAL C  66      45.306  38.149  35.921  1.00 43.28           H  
ATOM     88 HG12 VAL C  66      45.517  39.303  37.249  1.00 43.28           H  
ATOM     89 HG13 VAL C  66      46.221  39.625  35.656  1.00 43.28           H  
ATOM     90 HG21 VAL C  66      47.957  39.698  38.168  1.00 44.19           H  
ATOM     91 HG22 VAL C  66      49.286  38.739  37.497  1.00 44.19           H  
ATOM     92 HG23 VAL C  66      48.472  39.932  36.488  1.00 44.19           H  
ATOM     93  N   ASN C  67      44.846  36.064  37.658  1.00 38.25           N  
ATOM     94  CA  ASN C  67      43.800  35.142  37.182  1.00 38.12           C  
ATOM     95  C   ASN C  67      43.407  35.783  35.839  1.00 37.09           C  
ATOM     96  O   ASN C  67      42.882  36.892  35.789  1.00 35.83           O  
ATOM     97  CB  ASN C  67      42.613  35.135  38.147  1.00 40.73           C  
ATOM     98  CG  ASN C  67      42.253  33.751  38.641  1.00 42.77           C  
ATOM     99  OD1 ASN C  67      42.958  32.761  38.449  1.00 40.81           O  
ATOM    100  ND2 ASN C  67      41.123  33.693  39.335  1.00 46.75           N  
ATOM    101  H   ASN C  67      44.535  36.895  38.141  1.00 38.25           H  
ATOM    102  HA  ASN C  67      44.240  34.156  37.012  1.00 38.12           H  
ATOM    103  HB2 ASN C  67      41.719  35.560  37.682  1.00 40.73           H  
ATOM    104  HB3 ASN C  67      42.825  35.735  39.041  1.00 40.73           H  
ATOM    105 HD21 ASN C  67      40.815  32.814  39.726  1.00 46.75           H  
ATOM    106 HD22 ASN C  67      40.572  34.528  39.472  1.00 46.75           H  
ATOM    107  N   SER C  68      43.789  35.118  34.748  1.00 36.18           N  
ATOM    108  CA  SER C  68      43.770  35.642  33.376  1.00 36.17           C  
ATOM    109  C   SER C  68      43.600  34.437  32.424  1.00 36.83           C  
ATOM    110  O   SER C  68      42.555  34.222  31.822  1.00 38.99           O  
ATOM    111  CB  SER C  68      45.076  36.389  33.046  1.00 34.47           C  
ATOM    112  OG  SER C  68      46.208  35.530  33.270  1.00 31.20           O  
ATOM    113  H   SER C  68      44.086  34.157  34.838  1.00 36.18           H  
ATOM    114  HA  SER C  68      42.915  36.312  33.257  1.00 36.17           H  
ATOM    115  HB2 SER C  68      45.191  37.269  33.685  1.00 34.47           H  
ATOM    116  HB3 SER C  68      45.090  36.702  31.997  1.00 34.47           H  
ATOM    117  HG  SER C  68      47.024  36.029  33.038  1.00 31.20           H  
ATOM    118  N   ARG C  69      44.620  33.586  32.420  1.00 36.36           N  
ATOM    119  CA  ARG C  69      44.630  32.295  31.718  1.00 39.70           C  
ATOM    120  C   ARG C  69      44.832  32.436  30.188  1.00 37.71           C  
ATOM    121  O   ARG C  69      44.559  31.545  29.394  1.00 37.60           O  
ATOM    122  CB  ARG C  69      43.465  31.364  32.115  1.00 45.57           C  
ATOM    123  CG  ARG C  69      43.383  31.223  33.637  1.00 50.89           C  
ATOM    124  CD  ARG C  69      42.205  30.397  34.159  1.00 58.64           C  
ATOM    125  NE  ARG C  69      42.045  30.694  35.605  1.00 64.79           N  
ATOM    126  CZ  ARG C  69      42.198  29.812  36.593  1.00 70.91           C  
ATOM    127  NH1 ARG C  69      41.990  28.511  36.389  1.00 72.08           N  
ATOM    128  NH2 ARG C  69      42.576  30.233  37.798  1.00 74.78           N1+
ATOM    129  H   ARG C  69      45.437  33.803  32.972  1.00 36.36           H  
ATOM    130  HA  ARG C  69      45.556  31.816  32.065  1.00 39.70           H  
ATOM    131  HB2 ARG C  69      42.516  31.742  31.721  1.00 45.57           H  
ATOM    132  HB3 ARG C  69      43.612  30.379  31.662  1.00 45.57           H  
ATOM    133  HG2 ARG C  69      43.319  32.217  34.084  1.00 50.89           H  
ATOM    134  HG3 ARG C  69      44.315  30.787  34.018  1.00 50.89           H  
ATOM    135  HD2 ARG C  69      42.445  29.350  34.005  1.00 58.64           H  
ATOM    136  HD3 ARG C  69      41.275  30.635  33.641  1.00 58.64           H  
ATOM    137  HE  ARG C  69      42.236  31.664  35.812  1.00 64.79           H  
ATOM    138 HH11 ARG C  69      41.703  28.183  35.478  1.00 72.08           H  
ATOM    139 HH12 ARG C  69      42.119  27.855  37.145  1.00 72.08           H  
ATOM    140 HH21 ARG C  69      42.745  31.216  37.959  1.00 74.78           H  
ATOM    141 HH22 ARG C  69      42.693  29.571  38.551  1.00 74.78           H  
ATOM    142  N   GLU C  70      45.490  33.539  29.816  1.00 35.52           N  
ATOM    143  CA  GLU C  70      45.974  33.780  28.452  1.00 35.93           C  
ATOM    144  C   GLU C  70      47.308  33.003  28.287  1.00 31.99           C  
ATOM    145  O   GLU C  70      48.236  33.279  29.040  1.00 30.16           O  
ATOM    146  CB  GLU C  70      46.312  35.262  28.249  1.00 40.50           C  
ATOM    147  CG  GLU C  70      45.132  36.220  28.390  1.00 47.34           C  
ATOM    148  CD  GLU C  70      45.657  37.636  28.470  1.00 55.73           C  
ATOM    149  OE1 GLU C  70      46.691  37.940  27.823  1.00 58.68           O  
ATOM    150  OE2 GLU C  70      45.046  38.445  29.209  1.00 56.10           O1-
ATOM    151  H   GLU C  70      45.638  34.276  30.490  1.00 35.52           H  
ATOM    152  HA  GLU C  70      45.206  33.472  27.743  1.00 35.93           H  
ATOM    153  HB2 GLU C  70      47.081  35.550  28.975  1.00 40.50           H  
ATOM    154  HB3 GLU C  70      46.768  35.388  27.257  1.00 40.50           H  
ATOM    155  HG2 GLU C  70      44.554  36.004  29.295  1.00 47.34           H  
ATOM    156  HG3 GLU C  70      44.459  36.131  27.531  1.00 47.34           H  
ATOM    157  N   PRO C  71      47.397  32.035  27.359  1.00 30.74           N  
ATOM    158  CA  PRO C  71      48.624  31.240  27.217  1.00 29.55           C  
ATOM    159  C   PRO C  71      49.874  32.029  26.759  1.00 29.13           C  
ATOM    160  O   PRO C  71      49.780  33.054  26.076  1.00 28.58           O  
ATOM    161  CB  PRO C  71      48.290  30.192  26.147  1.00 29.35           C  
ATOM    162  CG  PRO C  71      46.770  30.141  26.139  1.00 31.96           C  
ATOM    163  CD  PRO C  71      46.373  31.577  26.436  1.00 31.83           C  
ATOM    164  HA  PRO C  71      48.820  30.763  28.181  1.00 29.55           H  
ATOM    165  HB2 PRO C  71      48.654  30.499  25.158  1.00 29.35           H  
ATOM    166  HB3 PRO C  71      48.737  29.218  26.373  1.00 29.35           H  
ATOM    167  HG2 PRO C  71      46.421  29.481  26.944  1.00 31.96           H  
ATOM    168  HG3 PRO C  71      46.360  29.775  25.194  1.00 31.96           H  
ATOM    169  HD2 PRO C  71      45.368  31.631  26.856  1.00 31.83           H  
ATOM    170  HD3 PRO C  71      46.425  32.204  25.540  1.00 31.83           H  
ATOM    171  N   SER C  72      51.028  31.455  27.104  1.00 28.28           N  
ATOM    172  CA  SER C  72      52.338  31.893  26.633  1.00 29.20           C  
ATOM    173  C   SER C  72      53.258  30.655  26.512  1.00 29.62           C  
ATOM    174  O   SER C  72      53.310  29.795  27.396  1.00 27.40           O  
ATOM    175  CB  SER C  72      52.985  32.894  27.590  1.00 29.55           C  
ATOM    176  OG  SER C  72      54.151  33.479  27.011  1.00 29.18           O  
ATOM    177  H   SER C  72      51.002  30.685  27.757  1.00 28.28           H  
ATOM    178  HA  SER C  72      52.212  32.358  25.649  1.00 29.20           H  
ATOM    179  HB2 SER C  72      53.285  32.402  28.522  1.00 29.55           H  
ATOM    180  HB3 SER C  72      52.287  33.696  27.854  1.00 29.55           H  
ATOM    181  HG  SER C  72      53.914  34.398  26.745  1.00 29.18           H  
ATOM    182  N   GLN C  73      53.937  30.592  25.366  1.00 30.58           N  
ATOM    183  CA  GLN C  73      54.866  29.526  25.012  1.00 33.05           C  
ATOM    184  C   GLN C  73      56.283  30.058  25.317  1.00 31.46           C  
ATOM    185  O   GLN C  73      56.735  31.041  24.719  1.00 30.24           O  
ATOM    186  CB  GLN C  73      54.745  29.180  23.523  1.00 39.52           C  
ATOM    187  CG  GLN C  73      53.557  28.277  23.193  1.00 48.66           C  
ATOM    188  CD  GLN C  73      52.199  28.718  23.710  1.00 59.76           C  
ATOM    189  OE1 GLN C  73      51.499  27.936  24.378  1.00 63.72           O  
ATOM    190  NE2 GLN C  73      51.784  29.935  23.370  1.00 66.56           N  
ATOM    191  H   GLN C  73      53.806  31.331  24.690  1.00 30.58           H  
ATOM    192  HA  GLN C  73      54.662  28.642  25.626  1.00 33.05           H  
ATOM    193  HB2 GLN C  73      54.689  30.092  22.919  1.00 39.52           H  
ATOM    194  HB3 GLN C  73      55.656  28.663  23.196  1.00 39.52           H  
ATOM    195  HG2 GLN C  73      53.759  27.279  23.599  1.00 48.66           H  
ATOM    196  HG3 GLN C  73      53.479  28.164  22.105  1.00 48.66           H  
ATOM    197 HE21 GLN C  73      50.870  30.256  23.656  1.00 66.56           H  
ATOM    198 HE22 GLN C  73      52.383  30.540  22.826  1.00 66.56           H  
ATOM    199  N   VAL C  74      56.922  29.446  26.308  1.00 29.05           N  
ATOM    200  CA  VAL C  74      58.155  29.933  26.921  1.00 28.93           C  
ATOM    201  C   VAL C  74      59.247  28.840  26.782  1.00 28.74           C  
ATOM    202  O   VAL C  74      58.974  27.631  26.892  1.00 28.91           O  
ATOM    203  CB  VAL C  74      57.937  30.294  28.413  1.00 27.85           C  
ATOM    204  CG1 VAL C  74      59.159  30.990  29.018  1.00 27.60           C  
ATOM    205  CG2 VAL C  74      56.709  31.188  28.625  1.00 28.92           C  
ATOM    206  H   VAL C  74      56.542  28.582  26.668  1.00 29.05           H  
ATOM    207  HA  VAL C  74      58.467  30.829  26.379  1.00 28.93           H  
ATOM    208  HB  VAL C  74      57.772  29.370  28.979  1.00 27.85           H  
ATOM    209 HG11 VAL C  74      60.044  30.354  28.980  1.00 27.60           H  
ATOM    210 HG12 VAL C  74      59.385  31.927  28.500  1.00 27.60           H  
ATOM    211 HG13 VAL C  74      58.984  31.222  30.073  1.00 27.60           H  
ATOM    212 HG21 VAL C  74      56.773  32.102  28.025  1.00 28.92           H  
ATOM    213 HG22 VAL C  74      55.786  30.666  28.358  1.00 28.92           H  
ATOM    214 HG23 VAL C  74      56.617  31.480  29.677  1.00 28.92           H  
ATOM    215  N   ILE C  75      60.475  29.304  26.533  1.00 27.75           N  
ATOM    216  CA  ILE C  75      61.689  28.510  26.638  1.00 28.58           C  
ATOM    217  C   ILE C  75      62.386  28.978  27.936  1.00 27.23           C  
ATOM    218  O   ILE C  75      62.773  30.143  28.076  1.00 28.21           O  
ATOM    219  CB  ILE C  75      62.669  28.709  25.454  1.00 30.59           C  
ATOM    220  CG1 ILE C  75      62.007  28.672  24.067  1.00 32.27           C  
ATOM    221  CG2 ILE C  75      63.817  27.692  25.529  1.00 30.54           C  
ATOM    222  CD1 ILE C  75      61.244  27.400  23.736  1.00 35.23           C  
ATOM    223  H   ILE C  75      60.578  30.268  26.250  1.00 27.75           H  
ATOM    224  HA  ILE C  75      61.415  27.457  26.715  1.00 28.58           H  
ATOM    225  HB  ILE C  75      63.123  29.704  25.539  1.00 30.59           H  
ATOM    226 HG12 ILE C  75      61.337  29.531  23.985  1.00 32.27           H  
ATOM    227 HG13 ILE C  75      62.774  28.822  23.298  1.00 32.27           H  
ATOM    228 HG21 ILE C  75      64.439  27.872  26.410  1.00 30.54           H  
ATOM    229 HG22 ILE C  75      63.443  26.664  25.586  1.00 30.54           H  
ATOM    230 HG23 ILE C  75      64.468  27.768  24.653  1.00 30.54           H  
ATOM    231 HD11 ILE C  75      61.898  26.525  23.767  1.00 35.23           H  
ATOM    232 HD12 ILE C  75      60.409  27.238  24.422  1.00 35.23           H  
ATOM    233 HD13 ILE C  75      60.829  27.466  22.725  1.00 35.23           H  
ATOM    234  N   PHE C  76      62.544  28.049  28.874  1.00 24.94           N  
ATOM    235  CA  PHE C  76      63.457  28.237  29.997  1.00 23.71           C  
ATOM    236  C   PHE C  76      64.806  27.723  29.468  1.00 26.27           C  
ATOM    237  O   PHE C  76      64.866  26.641  28.882  1.00 26.97           O  
ATOM    238  CB  PHE C  76      63.119  27.398  31.239  1.00 22.35           C  
ATOM    239  CG  PHE C  76      61.871  27.721  32.027  1.00 21.85           C  
ATOM    240  CD1 PHE C  76      61.032  28.799  31.739  1.00 21.97           C  
ATOM    241  CD2 PHE C  76      61.564  26.929  33.131  1.00 21.40           C  
ATOM    242  CE1 PHE C  76      59.904  29.051  32.511  1.00 21.67           C  
ATOM    243  CE2 PHE C  76      60.446  27.186  33.907  1.00 20.98           C  
ATOM    244  CZ  PHE C  76      59.614  28.246  33.603  1.00 21.13           C  
ATOM    245  H   PHE C  76      62.054  27.170  28.784  1.00 24.94           H  
ATOM    246  HA  PHE C  76      63.538  29.296  30.246  1.00 23.71           H  
ATOM    247  HB2 PHE C  76      63.064  26.343  30.947  1.00 22.35           H  
ATOM    248  HB3 PHE C  76      63.964  27.478  31.937  1.00 22.35           H  
ATOM    249  HD1 PHE C  76      61.262  29.447  30.906  1.00 21.97           H  
ATOM    250  HD2 PHE C  76      62.209  26.101  33.385  1.00 21.40           H  
ATOM    251  HE1 PHE C  76      59.252  29.874  32.261  1.00 21.67           H  
ATOM    252  HE2 PHE C  76      60.224  26.555  34.754  1.00 20.98           H  
ATOM    253  HZ  PHE C  76      58.744  28.447  34.211  1.00 21.13           H  
ATOM    254  N   CYS C  77      65.882  28.481  29.731  1.00 26.73           N  
ATOM    255  CA  CYS C  77      67.234  28.086  29.337  1.00 28.34           C  
ATOM    256  C   CYS C  77      68.178  28.500  30.479  1.00 27.72           C  
ATOM    257  O   CYS C  77      68.300  29.692  30.809  1.00 28.21           O  
ATOM    258  CB  CYS C  77      67.643  28.766  28.029  1.00  0.00           C  
ATOM    259  SG  CYS C  77      69.021  27.910  27.187  1.00  0.00           S  
ATOM    260  H   CYS C  77      65.747  29.359  30.213  1.00 26.73           H  
ATOM    261  HA  CYS C  77      67.250  26.998  29.217  1.00 28.34           H  
ATOM    262  HB2 CYS C  77      67.942  29.807  28.196  1.00  0.00           H  
ATOM    263  HB3 CYS C  77      66.805  28.784  27.323  1.00  0.00           H  
ATOM    264  HG  CYS C  77      69.755  27.633  28.279  1.00  0.00           H  
ATOM    265  N   ASN C  78      68.783  27.501  31.122  1.00 26.71           N  
ATOM    266  CA  ASN C  78      69.623  27.704  32.296  1.00 27.70           C  
ATOM    267  C   ASN C  78      71.075  27.994  31.870  1.00 28.81           C  
ATOM    268  O   ASN C  78      71.751  27.159  31.275  1.00 30.84           O  
ATOM    269  CB  ASN C  78      69.605  26.479  33.206  1.00 28.45           C  
ATOM    270  CG  ASN C  78      70.368  26.751  34.479  1.00 27.72           C  
ATOM    271  OD1 ASN C  78      70.779  27.882  34.784  1.00 27.19           O  
ATOM    272  ND2 ASN C  78      70.589  25.682  35.239  1.00 26.67           N  
ATOM    273  H   ASN C  78      68.655  26.557  30.787  1.00 26.71           H  
ATOM    274  HA  ASN C  78      69.230  28.569  32.832  1.00 27.70           H  
ATOM    275  HB2 ASN C  78      70.052  25.610  32.709  1.00 28.45           H  
ATOM    276  HB3 ASN C  78      68.576  26.216  33.474  1.00 28.45           H  
ATOM    277 HD21 ASN C  78      70.237  24.779  34.955  1.00 26.67           H  
ATOM    278 HD22 ASN C  78      71.109  25.774  36.100  1.00 26.67           H  
ATOM    279  N   ARG C  79      71.538  29.189  32.182  1.00 28.48           N  
ATOM    280  CA  ARG C  79      72.902  29.655  31.962  1.00 32.26           C  
ATOM    281  C   ARG C  79      73.529  30.068  33.320  1.00 31.91           C  
ATOM    282  O   ARG C  79      74.331  30.993  33.402  1.00 34.73           O  
ATOM    283  CB  ARG C  79      72.950  30.824  30.972  1.00 34.49           C  
ATOM    284  CG  ARG C  79      72.169  30.570  29.684  1.00 39.34           C  
ATOM    285  CD  ARG C  79      72.356  31.717  28.697  1.00 43.64           C  
ATOM    286  NE  ARG C  79      71.280  31.758  27.699  1.00 45.50           N  
ATOM    287  CZ  ARG C  79      71.035  30.864  26.746  1.00 46.56           C  
ATOM    288  NH1 ARG C  79      71.850  29.828  26.538  1.00 48.56           N  
ATOM    289  NH2 ARG C  79      69.954  31.012  25.994  1.00 46.03           N1+
ATOM    290  H   ARG C  79      70.919  29.855  32.622  1.00 28.48           H  
ATOM    291  HA  ARG C  79      73.507  28.827  31.573  1.00 32.26           H  
ATOM    292  HB2 ARG C  79      72.546  31.724  31.449  1.00 34.49           H  
ATOM    293  HB3 ARG C  79      73.997  31.047  30.731  1.00 34.49           H  
ATOM    294  HG2 ARG C  79      71.101  30.470  29.912  1.00 39.34           H  
ATOM    295  HG3 ARG C  79      72.487  29.624  29.234  1.00 39.34           H  
ATOM    296  HD2 ARG C  79      73.322  31.672  28.184  1.00 43.64           H  
ATOM    297  HD3 ARG C  79      72.320  32.678  29.222  1.00 43.64           H  
ATOM    298  HE  ARG C  79      70.618  32.514  27.806  1.00 45.50           H  
ATOM    299 HH11 ARG C  79      72.675  29.712  27.109  1.00 48.56           H  
ATOM    300 HH12 ARG C  79      71.642  29.161  25.809  1.00 48.56           H  
ATOM    301 HH21 ARG C  79      69.334  31.794  26.150  1.00 46.03           H  
ATOM    302 HH22 ARG C  79      69.751  30.344  25.265  1.00 46.03           H  
ATOM    303  N   SER C  80      73.232  29.274  34.340  1.00 28.92           N  
ATOM    304  CA  SER C  80      73.881  29.357  35.643  1.00 27.47           C  
ATOM    305  C   SER C  80      74.409  27.961  36.059  1.00 27.31           C  
ATOM    306  O   SER C  80      73.699  26.963  35.905  1.00 26.27           O  
ATOM    307  CB  SER C  80      72.950  29.928  36.720  1.00 25.21           C  
ATOM    308  OG  SER C  80      71.797  29.134  36.967  1.00 24.16           O  
ATOM    309  H   SER C  80      72.507  28.581  34.219  1.00 28.92           H  
ATOM    310  HA  SER C  80      74.717  30.052  35.543  1.00 27.47           H  
ATOM    311  HB2 SER C  80      72.607  30.927  36.435  1.00 25.21           H  
ATOM    312  HB3 SER C  80      73.486  30.012  37.670  1.00 25.21           H  
ATOM    313  HG  SER C  80      71.426  28.845  36.104  1.00 24.16           H  
ATOM    314  N   PRO C  81      75.634  27.896  36.584  1.00 28.62           N  
ATOM    315  CA  PRO C  81      76.210  26.632  37.060  1.00 29.70           C  
ATOM    316  C   PRO C  81      75.701  26.279  38.479  1.00 28.27           C  
ATOM    317  O   PRO C  81      76.461  26.227  39.444  1.00 28.55           O  
ATOM    318  CB  PRO C  81      77.716  26.897  37.036  1.00 30.58           C  
ATOM    319  CG  PRO C  81      77.807  28.370  37.418  1.00 30.58           C  
ATOM    320  CD  PRO C  81      76.600  28.980  36.722  1.00 29.32           C  
ATOM    321  HA  PRO C  81      75.943  25.812  36.390  1.00 29.70           H  
ATOM    322  HB2 PRO C  81      78.298  26.255  37.703  1.00 30.58           H  
ATOM    323  HB3 PRO C  81      78.100  26.762  36.017  1.00 30.58           H  
ATOM    324  HG2 PRO C  81      78.747  28.834  37.108  1.00 30.58           H  
ATOM    325  HG3 PRO C  81      77.714  28.488  38.503  1.00 30.58           H  
ATOM    326  HD2 PRO C  81      76.862  29.331  35.718  1.00 29.32           H  
ATOM    327  HD3 PRO C  81      76.167  29.806  37.288  1.00 29.32           H  
ATOM    328  N   ARG C  82      74.392  26.024  38.577  1.00 26.08           N  
ATOM    329  CA  ARG C  82      73.715  25.678  39.826  1.00 26.04           C  
ATOM    330  C   ARG C  82      72.668  24.562  39.582  1.00 26.03           C  
ATOM    331  O   ARG C  82      72.463  24.104  38.466  1.00 26.51           O  
ATOM    332  CB  ARG C  82      73.044  26.920  40.433  1.00 25.70           C  
ATOM    333  CG  ARG C  82      73.998  27.926  41.083  1.00 25.59           C  
ATOM    334  CD  ARG C  82      74.968  27.320  42.093  1.00 25.67           C  
ATOM    335  NE  ARG C  82      75.424  28.336  43.050  1.00 24.58           N  
ATOM    336  CZ  ARG C  82      74.914  28.548  44.265  1.00 25.14           C  
ATOM    337  NH1 ARG C  82      73.914  27.806  44.741  1.00 24.22           N  
ATOM    338  NH2 ARG C  82      75.406  29.533  45.017  1.00 25.76           N1+
ATOM    339  H   ARG C  82      73.817  26.067  37.748  1.00 26.08           H  
ATOM    340  HA  ARG C  82      74.450  25.253  40.518  1.00 26.04           H  
ATOM    341  HB2 ARG C  82      72.469  27.442  39.656  1.00 25.70           H  
ATOM    342  HB3 ARG C  82      72.306  26.625  41.185  1.00 25.70           H  
ATOM    343  HG2 ARG C  82      73.387  28.689  41.581  1.00 25.59           H  
ATOM    344  HG3 ARG C  82      74.568  28.457  40.311  1.00 25.59           H  
ATOM    345  HD2 ARG C  82      75.870  26.958  41.596  1.00 25.67           H  
ATOM    346  HD3 ARG C  82      74.563  26.455  42.622  1.00 25.67           H  
ATOM    347  HE  ARG C  82      76.178  28.939  42.754  1.00 24.58           H  
ATOM    348 HH11 ARG C  82      73.539  27.993  45.659  1.00 24.22           H  
ATOM    349 HH12 ARG C  82      73.532  27.056  44.182  1.00 24.22           H  
ATOM    350 HH21 ARG C  82      76.156  30.109  44.665  1.00 25.76           H  
ATOM    351 HH22 ARG C  82      75.028  29.702  45.938  1.00 25.76           H  
ATOM    352  N   VAL C  83      72.087  24.081  40.682  1.00 25.56           N  
ATOM    353  CA  VAL C  83      70.951  23.162  40.662  1.00 25.28           C  
ATOM    354  C   VAL C  83      69.728  24.070  40.896  1.00 23.97           C  
ATOM    355  O   VAL C  83      69.365  24.404  42.024  1.00 23.50           O  
ATOM    356  CB  VAL C  83      71.074  22.067  41.741  1.00 26.43           C  
ATOM    357  CG1 VAL C  83      69.882  21.104  41.675  1.00 27.73           C  
ATOM    358  CG2 VAL C  83      72.372  21.267  41.578  1.00 28.14           C  
ATOM    359  H   VAL C  83      72.450  24.356  41.583  1.00 25.56           H  
ATOM    360  HA  VAL C  83      70.873  22.697  39.671  1.00 25.28           H  
ATOM    361  HB  VAL C  83      71.086  22.528  42.737  1.00 26.43           H  
ATOM    362 HG11 VAL C  83      68.935  21.627  41.841  1.00 27.73           H  
ATOM    363 HG12 VAL C  83      69.826  20.608  40.700  1.00 27.73           H  
ATOM    364 HG13 VAL C  83      69.967  20.329  42.444  1.00 27.73           H  
ATOM    365 HG21 VAL C  83      72.434  20.810  40.585  1.00 28.14           H  
ATOM    366 HG22 VAL C  83      73.252  21.904  41.715  1.00 28.14           H  
ATOM    367 HG23 VAL C  83      72.431  20.467  42.323  1.00 28.14           H  
ATOM    368  N   VAL C  84      69.155  24.532  39.791  1.00 22.76           N  
ATOM    369  CA  VAL C  84      68.185  25.617  39.800  1.00 22.90           C  
ATOM    370  C   VAL C  84      66.785  25.032  40.080  1.00 22.93           C  
ATOM    371  O   VAL C  84      66.403  23.978  39.545  1.00 23.37           O  
ATOM    372  CB  VAL C  84      68.202  26.372  38.462  1.00 23.01           C  
ATOM    373  CG1 VAL C  84      67.139  27.464  38.399  1.00 24.74           C  
ATOM    374  CG2 VAL C  84      69.583  26.976  38.206  1.00 23.17           C  
ATOM    375  H   VAL C  84      69.377  24.096  38.907  1.00 22.76           H  
ATOM    376  HA  VAL C  84      68.460  26.300  40.611  1.00 22.90           H  
ATOM    377  HB  VAL C  84      67.992  25.670  37.650  1.00 23.01           H  
ATOM    378 HG11 VAL C  84      66.132  27.043  38.461  1.00 24.74           H  
ATOM    379 HG12 VAL C  84      67.260  28.196  39.202  1.00 24.74           H  
ATOM    380 HG13 VAL C  84      67.199  27.988  37.445  1.00 24.74           H  
ATOM    381 HG21 VAL C  84      69.913  27.583  39.049  1.00 23.17           H  
ATOM    382 HG22 VAL C  84      70.335  26.195  38.063  1.00 23.17           H  
ATOM    383 HG23 VAL C  84      69.572  27.605  37.312  1.00 23.17           H  
ATOM    384  N   LEU C  85      66.036  25.753  40.915  1.00 22.30           N  
ATOM    385  CA  LEU C  85      64.646  25.493  41.273  1.00 22.99           C  
ATOM    386  C   LEU C  85      63.809  26.685  40.744  1.00 21.75           C  
ATOM    387  O   LEU C  85      64.049  27.830  41.157  1.00 20.85           O  
ATOM    388  CB  LEU C  85      64.538  25.438  42.807  1.00 24.66           C  
ATOM    389  CG  LEU C  85      63.207  24.884  43.340  1.00 26.30           C  
ATOM    390  CD1 LEU C  85      63.099  23.376  43.110  1.00 28.27           C  
ATOM    391  CD2 LEU C  85      63.089  25.182  44.837  1.00 29.31           C  
ATOM    392  H   LEU C  85      66.454  26.554  41.367  1.00 22.30           H  
ATOM    393  HA  LEU C  85      64.339  24.543  40.838  1.00 22.99           H  
ATOM    394  HB2 LEU C  85      65.354  24.823  43.196  1.00 24.66           H  
ATOM    395  HB3 LEU C  85      64.704  26.442  43.221  1.00 24.66           H  
ATOM    396  HG  LEU C  85      62.371  25.378  42.831  1.00 26.30           H  
ATOM    397 HD11 LEU C  85      63.129  23.131  42.046  1.00 28.27           H  
ATOM    398 HD12 LEU C  85      63.918  22.840  43.603  1.00 28.27           H  
ATOM    399 HD13 LEU C  85      62.158  22.988  43.512  1.00 28.27           H  
ATOM    400 HD21 LEU C  85      63.916  24.735  45.399  1.00 29.31           H  
ATOM    401 HD22 LEU C  85      63.099  26.262  45.020  1.00 29.31           H  
ATOM    402 HD23 LEU C  85      62.155  24.785  45.244  1.00 29.31           H  
ATOM    403  N   PRO C  86      62.848  26.426  39.835  1.00 20.57           N  
ATOM    404  CA  PRO C  86      61.817  27.414  39.518  1.00 20.96           C  
ATOM    405  C   PRO C  86      60.752  27.415  40.634  1.00 21.10           C  
ATOM    406  O   PRO C  86      60.368  26.365  41.149  1.00 20.67           O  
ATOM    407  CB  PRO C  86      61.153  26.909  38.234  1.00 21.54           C  
ATOM    408  CG  PRO C  86      62.019  25.745  37.773  1.00 21.70           C  
ATOM    409  CD  PRO C  86      62.664  25.225  39.045  1.00 21.77           C  
ATOM    410  HA  PRO C  86      62.265  28.405  39.404  1.00 20.96           H  
ATOM    411  HB2 PRO C  86      60.133  26.562  38.412  1.00 21.54           H  
ATOM    412  HB3 PRO C  86      61.087  27.691  37.472  1.00 21.54           H  
ATOM    413  HG2 PRO C  86      62.791  26.128  37.099  1.00 21.70           H  
ATOM    414  HG3 PRO C  86      61.454  24.978  37.241  1.00 21.70           H  
ATOM    415  HD2 PRO C  86      63.610  24.719  38.842  1.00 21.77           H  
ATOM    416  HD3 PRO C  86      61.994  24.559  39.597  1.00 21.77           H  
ATOM    417  N   VAL C  87      60.246  28.604  40.932  1.00 21.91           N  
ATOM    418  CA  VAL C  87      59.163  28.823  41.882  1.00 22.28           C  
ATOM    419  C   VAL C  87      58.083  29.638  41.135  1.00 22.57           C  
ATOM    420  O   VAL C  87      58.368  30.684  40.537  1.00 22.76           O  
ATOM    421  CB  VAL C  87      59.651  29.579  43.134  1.00 24.01           C  
ATOM    422  CG1 VAL C  87      58.538  29.700  44.176  1.00 24.92           C  
ATOM    423  CG2 VAL C  87      60.870  28.908  43.779  1.00 24.40           C  
ATOM    424  H   VAL C  87      60.636  29.422  40.485  1.00 21.91           H  
ATOM    425  HA  VAL C  87      58.755  27.854  42.176  1.00 22.28           H  
ATOM    426  HB  VAL C  87      59.941  30.594  42.842  1.00 24.01           H  
ATOM    427 HG11 VAL C  87      57.665  30.223  43.774  1.00 24.92           H  
ATOM    428 HG12 VAL C  87      58.214  28.714  44.526  1.00 24.92           H  
ATOM    429 HG13 VAL C  87      58.888  30.270  45.043  1.00 24.92           H  
ATOM    430 HG21 VAL C  87      60.657  27.865  44.038  1.00 24.40           H  
ATOM    431 HG22 VAL C  87      61.736  28.925  43.109  1.00 24.40           H  
ATOM    432 HG23 VAL C  87      61.163  29.431  44.696  1.00 24.40           H  
ATOM    433  N   TRP C  88      56.859  29.109  41.166  1.00 22.92           N  
ATOM    434  CA  TRP C  88      55.651  29.744  40.631  1.00 23.29           C  
ATOM    435  C   TRP C  88      54.931  30.339  41.856  1.00 24.05           C  
ATOM    436  O   TRP C  88      54.630  29.642  42.819  1.00 24.61           O  
ATOM    437  CB  TRP C  88      54.757  28.711  39.929  1.00 23.29           C  
ATOM    438  CG  TRP C  88      53.420  29.217  39.469  1.00 23.61           C  
ATOM    439  CD1 TRP C  88      53.142  30.411  38.848  1.00 23.99           C  
ATOM    440  CD2 TRP C  88      52.164  28.538  39.598  1.00 24.06           C  
ATOM    441  NE1 TRP C  88      51.797  30.522  38.612  1.00 24.33           N  
ATOM    442  CE2 TRP C  88      51.172  29.389  39.064  1.00 24.57           C  
ATOM    443  CE3 TRP C  88      51.776  27.304  40.135  1.00 24.24           C  
ATOM    444  CZ2 TRP C  88      49.824  29.042  39.042  1.00 25.75           C  
ATOM    445  CZ3 TRP C  88      50.437  26.960  40.120  1.00 25.24           C  
ATOM    446  CH2 TRP C  88      49.471  27.829  39.585  1.00 26.03           C  
ATOM    447  H   TRP C  88      56.746  28.214  41.620  1.00 22.92           H  
ATOM    448  HA  TRP C  88      55.941  30.538  39.935  1.00 23.29           H  
ATOM    449  HB2 TRP C  88      55.291  28.310  39.059  1.00 23.29           H  
ATOM    450  HB3 TRP C  88      54.603  27.858  40.602  1.00 23.29           H  
ATOM    451  HD1 TRP C  88      53.879  31.155  38.584  1.00 23.99           H  
ATOM    452  HE1 TRP C  88      51.341  31.310  38.176  1.00 24.33           H  
ATOM    453  HE3 TRP C  88      52.511  26.632  40.553  1.00 24.24           H  
ATOM    454  HZ2 TRP C  88      49.083  29.700  38.614  1.00 25.75           H  
ATOM    455  HZ3 TRP C  88      50.128  26.008  40.526  1.00 25.24           H  
ATOM    456  HH2 TRP C  88      48.431  27.539  39.602  1.00 26.03           H  
ATOM    457  N   LEU C  89      54.718  31.652  41.814  1.00 23.77           N  
ATOM    458  CA  LEU C  89      53.973  32.359  42.845  1.00 25.64           C  
ATOM    459  C   LEU C  89      52.508  32.255  42.390  1.00 26.20           C  
ATOM    460  O   LEU C  89      52.089  32.881  41.430  1.00 25.63           O  
ATOM    461  CB  LEU C  89      54.392  33.826  42.966  1.00 27.13           C  
ATOM    462  CG  LEU C  89      55.884  34.057  43.280  1.00 27.24           C  
ATOM    463  CD1 LEU C  89      56.131  35.553  43.468  1.00 28.34           C  
ATOM    464  CD2 LEU C  89      56.353  33.303  44.522  1.00 27.58           C  
ATOM    465  H   LEU C  89      55.054  32.177  41.020  1.00 23.77           H  
ATOM    466  HA  LEU C  89      54.096  31.851  43.806  1.00 25.64           H  
ATOM    467  HB2 LEU C  89      54.150  34.360  42.038  1.00 27.13           H  
ATOM    468  HB3 LEU C  89      53.777  34.295  43.747  1.00 27.13           H  
ATOM    469  HG  LEU C  89      56.486  33.722  42.426  1.00 27.24           H  
ATOM    470 HD11 LEU C  89      55.835  36.114  42.576  1.00 28.34           H  
ATOM    471 HD12 LEU C  89      55.561  35.933  44.321  1.00 28.34           H  
ATOM    472 HD13 LEU C  89      57.187  35.760  43.656  1.00 28.34           H  
ATOM    473 HD21 LEU C  89      55.716  33.519  45.385  1.00 27.58           H  
ATOM    474 HD22 LEU C  89      56.346  32.224  44.348  1.00 27.58           H  
ATOM    475 HD23 LEU C  89      57.381  33.577  44.783  1.00 27.58           H  
ATOM    476  N   ASN C  90      51.768  31.364  43.038  1.00 27.01           N  
ATOM    477  CA  ASN C  90      50.449  30.959  42.550  1.00 28.28           C  
ATOM    478  C   ASN C  90      49.428  32.135  42.673  1.00 30.25           C  
ATOM    479  O   ASN C  90      49.756  33.240  43.088  1.00 30.88           O  
ATOM    480  CB  ASN C  90      50.002  29.636  43.194  1.00 28.25           C  
ATOM    481  CG  ASN C  90      48.987  29.855  44.292  1.00 30.34           C  
ATOM    482  OD1 ASN C  90      49.160  30.717  45.162  1.00 31.30           O  
ATOM    483  ND2 ASN C  90      47.856  29.173  44.179  1.00 30.53           N  
ATOM    484  H   ASN C  90      52.126  30.936  43.880  1.00 27.01           H  
ATOM    485  HA  ASN C  90      50.569  30.788  41.475  1.00 28.28           H  
ATOM    486  HB2 ASN C  90      50.844  29.066  43.603  1.00 28.25           H  
ATOM    487  HB3 ASN C  90      49.549  29.011  42.416  1.00 28.25           H  
ATOM    488 HD21 ASN C  90      47.756  28.477  43.454  1.00 30.53           H  
ATOM    489 HD22 ASN C  90      47.094  29.349  44.818  1.00 30.53           H  
ATOM    490  N   PHE C  91      48.183  31.867  42.307  1.00 31.92           N  
ATOM    491  CA  PHE C  91      47.130  32.892  42.265  1.00 34.61           C  
ATOM    492  C   PHE C  91      46.824  33.497  43.653  1.00 36.01           C  
ATOM    493  O   PHE C  91      46.301  34.599  43.763  1.00 36.06           O  
ATOM    494  CB  PHE C  91      45.805  32.292  41.776  1.00 35.16           C  
ATOM    495  CG  PHE C  91      45.879  31.648  40.421  1.00 34.02           C  
ATOM    496  CD1 PHE C  91      46.090  32.422  39.280  1.00 33.07           C  
ATOM    497  CD2 PHE C  91      45.708  30.277  40.277  1.00 33.58           C  
ATOM    498  CE1 PHE C  91      46.121  31.850  38.022  1.00 31.55           C  
ATOM    499  CE2 PHE C  91      45.738  29.697  39.020  1.00 33.19           C  
ATOM    500  CZ  PHE C  91      45.957  30.485  37.891  1.00 31.56           C  
ATOM    501  H   PHE C  91      47.933  30.923  42.047  1.00 31.92           H  
ATOM    502  HA  PHE C  91      47.479  33.703  41.616  1.00 34.61           H  
ATOM    503  HB2 PHE C  91      45.466  31.541  42.501  1.00 35.16           H  
ATOM    504  HB3 PHE C  91      45.022  33.061  41.754  1.00 35.16           H  
ATOM    505  HD1 PHE C  91      46.231  33.488  39.381  1.00 33.07           H  
ATOM    506  HD2 PHE C  91      45.549  29.661  41.149  1.00 33.58           H  
ATOM    507  HE1 PHE C  91      46.274  32.466  37.148  1.00 31.55           H  
ATOM    508  HE2 PHE C  91      45.593  28.632  38.915  1.00 33.19           H  
ATOM    509  HZ  PHE C  91      45.997  30.028  36.913  1.00 31.56           H  
ATOM    510  N   ASP C  92      46.982  32.660  44.680  1.00 37.61           N  
ATOM    511  CA  ASP C  92      46.672  32.977  46.073  1.00 39.60           C  
ATOM    512  C   ASP C  92      47.880  33.718  46.699  1.00 38.55           C  
ATOM    513  O   ASP C  92      47.734  34.523  47.616  1.00 39.89           O  
ATOM    514  CB  ASP C  92      46.368  31.710  46.867  1.00 42.71           C  
ATOM    515  CG  ASP C  92      45.213  31.019  46.200  1.00 46.89           C  
ATOM    516  OD1 ASP C  92      45.454  30.254  45.244  1.00 49.31           O  
ATOM    517  OD2 ASP C  92      44.058  31.274  46.589  1.00 50.38           O1-
ATOM    518  H   ASP C  92      47.325  31.728  44.495  1.00 37.61           H  
ATOM    519  HA  ASP C  92      45.818  33.666  46.086  1.00 39.60           H  
ATOM    520  HB2 ASP C  92      46.113  31.958  47.904  1.00 42.71           H  
ATOM    521  HB3 ASP C  92      47.230  31.035  46.908  1.00 42.71           H  
ATOM    522  N   GLY C  93      49.082  33.348  46.256  1.00 35.88           N  
ATOM    523  CA  GLY C  93      50.342  33.874  46.756  1.00 35.00           C  
ATOM    524  C   GLY C  93      51.288  32.837  47.376  1.00 34.34           C  
ATOM    525  O   GLY C  93      52.324  33.192  47.934  1.00 34.65           O  
ATOM    526  H   GLY C  93      49.143  32.665  45.515  1.00 35.88           H  
ATOM    527  HA2 GLY C  93      50.863  34.308  45.897  1.00 35.00           H  
ATOM    528  HA3 GLY C  93      50.163  34.660  47.496  1.00 35.00           H  
ATOM    529  N   GLU C  94      50.952  31.552  47.221  1.00 34.25           N  
ATOM    530  CA  GLU C  94      51.795  30.454  47.695  1.00 33.37           C  
ATOM    531  C   GLU C  94      52.976  30.269  46.696  1.00 31.07           C  
ATOM    532  O   GLU C  94      52.741  30.206  45.478  1.00 30.06           O  
ATOM    533  CB  GLU C  94      51.015  29.130  47.762  1.00 35.19           C  
ATOM    534  CG  GLU C  94      50.021  29.070  48.921  1.00 38.99           C  
ATOM    535  CD  GLU C  94      50.663  28.916  50.280  1.00 40.83           C  
ATOM    536  OE1 GLU C  94      51.908  28.842  50.368  1.00 41.38           O  
ATOM    537  OE2 GLU C  94      49.926  28.854  51.282  1.00 42.89           O1-
ATOM    538  H   GLU C  94      50.072  31.321  46.782  1.00 34.25           H  
ATOM    539  HA  GLU C  94      52.156  30.742  48.682  1.00 33.37           H  
ATOM    540  HB2 GLU C  94      50.469  28.975  46.823  1.00 35.19           H  
ATOM    541  HB3 GLU C  94      51.718  28.290  47.841  1.00 35.19           H  
ATOM    542  HG2 GLU C  94      49.366  28.202  48.774  1.00 38.99           H  
ATOM    543  HG3 GLU C  94      49.381  29.960  48.926  1.00 38.99           H  
ATOM    544  N   PRO C  95      54.213  30.179  47.205  1.00 28.58           N  
ATOM    545  CA  PRO C  95      55.389  29.921  46.375  1.00 27.18           C  
ATOM    546  C   PRO C  95      55.531  28.400  46.113  1.00 27.70           C  
ATOM    547  O   PRO C  95      56.031  27.656  46.950  1.00 30.89           O  
ATOM    548  CB  PRO C  95      56.543  30.460  47.220  1.00 26.24           C  
ATOM    549  CG  PRO C  95      56.100  30.202  48.656  1.00 27.49           C  
ATOM    550  CD  PRO C  95      54.586  30.351  48.607  1.00 29.05           C  
ATOM    551  HA  PRO C  95      55.310  30.445  45.419  1.00 27.18           H  
ATOM    552  HB2 PRO C  95      57.506  29.992  47.002  1.00 26.24           H  
ATOM    553  HB3 PRO C  95      56.644  31.541  47.064  1.00 26.24           H  
ATOM    554  HG2 PRO C  95      56.562  30.892  49.369  1.00 27.49           H  
ATOM    555  HG3 PRO C  95      56.368  29.186  48.965  1.00 27.49           H  
ATOM    556  HD2 PRO C  95      54.282  31.352  48.928  1.00 29.05           H  
ATOM    557  HD3 PRO C  95      54.089  29.602  49.225  1.00 29.05           H  
ATOM    558  N   GLN C  96      54.947  27.963  45.001  1.00 26.79           N  
ATOM    559  CA  GLN C  96      54.965  26.558  44.622  1.00 27.65           C  
ATOM    560  C   GLN C  96      56.240  26.272  43.789  1.00 27.13           C  
ATOM    561  O   GLN C  96      56.430  26.870  42.733  1.00 25.22           O  
ATOM    562  CB  GLN C  96      53.731  26.179  43.793  1.00 30.44           C  
ATOM    563  CG  GLN C  96      53.543  24.658  43.730  1.00 34.57           C  
ATOM    564  CD  GLN C  96      53.105  24.227  42.352  1.00 40.28           C  
ATOM    565  OE1 GLN C  96      51.942  24.369  41.975  1.00 50.49           O  
ATOM    566  NE2 GLN C  96      54.056  23.730  41.568  1.00 38.36           N  
ATOM    567  H   GLN C  96      54.449  28.625  44.423  1.00 26.79           H  
ATOM    568  HA  GLN C  96      54.947  25.978  45.547  1.00 27.65           H  
ATOM    569  HB2 GLN C  96      52.833  26.621  44.245  1.00 30.44           H  
ATOM    570  HB3 GLN C  96      53.804  26.612  42.787  1.00 30.44           H  
ATOM    571  HG2 GLN C  96      52.777  24.342  44.447  1.00 34.57           H  
ATOM    572  HG3 GLN C  96      54.456  24.117  43.996  1.00 34.57           H  
ATOM    573 HE21 GLN C  96      53.837  23.452  40.623  1.00 38.36           H  
ATOM    574 HE22 GLN C  96      54.999  23.630  41.919  1.00 38.36           H  
ATOM    575  N   PRO C  97      57.096  25.352  44.257  1.00 27.55           N  
ATOM    576  CA  PRO C  97      58.253  24.944  43.467  1.00 26.95           C  
ATOM    577  C   PRO C  97      57.835  24.000  42.313  1.00 24.62           C  
ATOM    578  O   PRO C  97      56.794  23.348  42.350  1.00 23.11           O  
ATOM    579  CB  PRO C  97      59.157  24.222  44.462  1.00 28.43           C  
ATOM    580  CG  PRO C  97      58.167  23.605  45.441  1.00 31.41           C  
ATOM    581  CD  PRO C  97      57.069  24.655  45.538  1.00 31.03           C  
ATOM    582  HA  PRO C  97      58.746  25.825  43.052  1.00 26.95           H  
ATOM    583  HB2 PRO C  97      59.809  23.472  44.006  1.00 28.43           H  
ATOM    584  HB3 PRO C  97      59.780  24.953  44.990  1.00 28.43           H  
ATOM    585  HG2 PRO C  97      58.615  23.375  46.412  1.00 31.41           H  
ATOM    586  HG3 PRO C  97      57.762  22.674  45.026  1.00 31.41           H  
ATOM    587  HD2 PRO C  97      57.288  25.385  46.323  1.00 31.03           H  
ATOM    588  HD3 PRO C  97      56.095  24.200  45.728  1.00 31.03           H  
ATOM    589  N   TYR C  98      58.724  23.929  41.321  1.00 23.27           N  
ATOM    590  CA  TYR C  98      58.643  23.006  40.180  1.00 23.48           C  
ATOM    591  C   TYR C  98      59.909  22.109  40.206  1.00 24.28           C  
ATOM    592  O   TYR C  98      60.817  22.360  41.004  1.00 24.71           O  
ATOM    593  CB  TYR C  98      58.550  23.803  38.869  1.00 23.26           C  
ATOM    594  CG  TYR C  98      57.129  23.969  38.384  1.00 23.48           C  
ATOM    595  CD1 TYR C  98      56.271  24.886  38.969  1.00 23.63           C  
ATOM    596  CD2 TYR C  98      56.628  23.174  37.340  1.00 24.37           C  
ATOM    597  CE1 TYR C  98      54.958  25.024  38.533  1.00 24.32           C  
ATOM    598  CE2 TYR C  98      55.303  23.309  36.894  1.00 24.23           C  
ATOM    599  CZ  TYR C  98      54.472  24.241  37.494  1.00 24.09           C  
ATOM    600  OH  TYR C  98      53.185  24.406  37.100  1.00 23.63           O  
ATOM    601  H   TYR C  98      59.529  24.538  41.364  1.00 23.27           H  
ATOM    602  HA  TYR C  98      57.776  22.350  40.320  1.00 23.48           H  
ATOM    603  HB2 TYR C  98      58.982  24.801  38.997  1.00 23.26           H  
ATOM    604  HB3 TYR C  98      59.145  23.344  38.075  1.00 23.26           H  
ATOM    605  HD1 TYR C  98      56.629  25.505  39.778  1.00 23.63           H  
ATOM    606  HD2 TYR C  98      57.273  22.445  36.872  1.00 24.37           H  
ATOM    607  HE1 TYR C  98      54.309  25.746  39.008  1.00 24.32           H  
ATOM    608  HE2 TYR C  98      54.935  22.691  36.088  1.00 24.23           H  
ATOM    609  HH  TYR C  98      52.989  23.799  36.352  1.00 23.63           H  
ATOM    610  N   PRO C  99      59.985  21.078  39.325  1.00 24.00           N  
ATOM    611  CA  PRO C  99      61.222  20.303  39.206  1.00 24.18           C  
ATOM    612  C   PRO C  99      62.414  21.168  38.741  1.00 23.35           C  
ATOM    613  O   PRO C  99      62.272  22.253  38.198  1.00 21.90           O  
ATOM    614  CB  PRO C  99      60.912  19.218  38.171  1.00 25.73           C  
ATOM    615  CG  PRO C  99      59.392  19.110  38.209  1.00 25.69           C  
ATOM    616  CD  PRO C  99      58.956  20.545  38.451  1.00 24.85           C  
ATOM    617  HA  PRO C  99      61.443  19.868  40.189  1.00 24.18           H  
ATOM    618  HB2 PRO C  99      61.239  19.517  37.168  1.00 25.73           H  
ATOM    619  HB3 PRO C  99      61.401  18.269  38.409  1.00 25.73           H  
ATOM    620  HG2 PRO C  99      59.088  18.476  39.051  1.00 25.69           H  
ATOM    621  HG3 PRO C  99      58.973  18.690  37.291  1.00 25.69           H  
ATOM    622  HD2 PRO C  99      57.962  20.617  38.897  1.00 24.85           H  
ATOM    623  HD3 PRO C  99      58.985  21.108  37.516  1.00 24.85           H  
ATOM    624  N   THR C 100      63.614  20.645  39.026  1.00 24.30           N  
ATOM    625  CA  THR C 100      64.864  21.382  38.897  1.00 24.87           C  
ATOM    626  C   THR C 100      65.413  21.427  37.450  1.00 26.51           C  
ATOM    627  O   THR C 100      65.069  20.633  36.587  1.00 29.57           O  
ATOM    628  CB  THR C 100      65.939  20.801  39.847  1.00 25.16           C  
ATOM    629  OG1 THR C 100      65.975  19.370  39.720  1.00 25.89           O  
ATOM    630  CG2 THR C 100      65.641  21.134  41.306  1.00 25.02           C  
ATOM    631  H   THR C 100      63.660  19.707  39.398  1.00 24.30           H  
ATOM    632  HA  THR C 100      64.640  22.417  39.177  1.00 24.87           H  
ATOM    633  HB  THR C 100      66.936  21.179  39.591  1.00 25.16           H  
ATOM    634 HG21 THR C 100      65.591  22.213  41.466  1.00 25.02           H  
ATOM    635 HG22 THR C 100      64.696  20.685  41.632  1.00 25.02           H  
ATOM    636 HG23 THR C 100      66.420  20.723  41.957  1.00 25.02           H  
ATOM    637  HG1 THR C 100      66.678  19.044  40.310  1.00 25.89           H  
ATOM    638  N   LEU C 101      66.330  22.383  37.247  1.00 27.02           N  
ATOM    639  CA  LEU C 101      67.129  22.516  36.039  1.00 27.18           C  
ATOM    640  C   LEU C 101      68.618  22.438  36.451  1.00 26.46           C  
ATOM    641  O   LEU C 101      69.116  23.327  37.147  1.00 24.66           O  
ATOM    642  CB  LEU C 101      66.911  23.836  35.278  1.00 28.40           C  
ATOM    643  CG  LEU C 101      65.533  23.972  34.605  1.00 30.95           C  
ATOM    644  CD1 LEU C 101      64.503  24.580  35.552  1.00 31.98           C  
ATOM    645  CD2 LEU C 101      65.644  24.848  33.354  1.00 33.20           C  
ATOM    646  H   LEU C 101      66.502  23.041  37.994  1.00 27.02           H  
ATOM    647  HA  LEU C 101      66.892  21.701  35.357  1.00 27.18           H  
ATOM    648  HB2 LEU C 101      67.084  24.694  35.936  1.00 28.40           H  
ATOM    649  HB3 LEU C 101      67.688  23.894  34.504  1.00 28.40           H  
ATOM    650  HG  LEU C 101      65.175  22.988  34.289  1.00 30.95           H  
ATOM    651 HD11 LEU C 101      64.343  23.953  36.432  1.00 31.98           H  
ATOM    652 HD12 LEU C 101      64.819  25.572  35.894  1.00 31.98           H  
ATOM    653 HD13 LEU C 101      63.535  24.691  35.051  1.00 31.98           H  
ATOM    654 HD21 LEU C 101      66.051  25.834  33.595  1.00 33.20           H  
ATOM    655 HD22 LEU C 101      66.299  24.382  32.612  1.00 33.20           H  
ATOM    656 HD23 LEU C 101      64.665  24.995  32.887  1.00 33.20           H  
ATOM    657  N   PRO C 102      69.331  21.376  36.027  1.00 27.09           N  
ATOM    658  CA  PRO C 102      70.800  21.385  36.049  1.00 28.57           C  
ATOM    659  C   PRO C 102      71.375  22.397  35.016  1.00 30.23           C  
ATOM    660  O   PRO C 102      70.646  22.914  34.175  1.00 29.76           O  
ATOM    661  CB  PRO C 102      71.198  19.955  35.657  1.00 30.34           C  
ATOM    662  CG  PRO C 102      69.942  19.129  35.898  1.00 30.50           C  
ATOM    663  CD  PRO C 102      68.824  20.098  35.565  1.00 28.16           C  
ATOM    664  HA  PRO C 102      71.116  21.649  37.063  1.00 28.57           H  
ATOM    665  HB2 PRO C 102      71.483  19.894  34.600  1.00 30.34           H  
ATOM    666  HB3 PRO C 102      72.042  19.585  36.248  1.00 30.34           H  
ATOM    667  HG2 PRO C 102      69.888  18.842  36.955  1.00 30.50           H  
ATOM    668  HG3 PRO C 102      69.908  18.219  35.294  1.00 30.50           H  
ATOM    669  HD2 PRO C 102      67.887  19.831  36.061  1.00 28.16           H  
ATOM    670  HD3 PRO C 102      68.662  20.162  34.485  1.00 28.16           H  
ATOM    671  N   PRO C 103      72.697  22.648  35.077  1.00 32.20           N  
ATOM    672  CA  PRO C 103      73.344  23.655  34.225  1.00 33.00           C  
ATOM    673  C   PRO C 103      73.236  23.348  32.724  1.00 33.64           C  
ATOM    674  O   PRO C 103      73.347  22.204  32.289  1.00 35.48           O  
ATOM    675  CB  PRO C 103      74.825  23.612  34.618  1.00 35.19           C  
ATOM    676  CG  PRO C 103      74.810  23.045  36.027  1.00 36.24           C  
ATOM    677  CD  PRO C 103      73.670  22.045  35.979  1.00 34.35           C  
ATOM    678  HA  PRO C 103      72.903  24.628  34.457  1.00 33.00           H  
ATOM    679  HB2 PRO C 103      75.398  22.945  33.962  1.00 35.19           H  
ATOM    680  HB3 PRO C 103      75.291  24.600  34.560  1.00 35.19           H  
ATOM    681  HG2 PRO C 103      74.577  23.839  36.742  1.00 36.24           H  
ATOM    682  HG3 PRO C 103      75.761  22.590  36.316  1.00 36.24           H  
ATOM    683  HD2 PRO C 103      73.258  21.845  36.969  1.00 34.35           H  
ATOM    684  HD3 PRO C 103      73.995  21.100  35.530  1.00 34.35           H  
ATOM    685  N   GLY C 104      73.002  24.398  31.945  1.00 33.84           N  
ATOM    686  CA  GLY C 104      72.957  24.330  30.494  1.00 36.23           C  
ATOM    687  C   GLY C 104      71.591  23.926  29.927  1.00 38.31           C  
ATOM    688  O   GLY C 104      71.326  24.089  28.747  1.00 42.00           O  
ATOM    689  H   GLY C 104      72.829  25.298  32.369  1.00 33.84           H  
ATOM    690  HA2 GLY C 104      73.221  25.317  30.106  1.00 36.23           H  
ATOM    691  HA3 GLY C 104      73.695  23.600  30.145  1.00 36.23           H  
ATOM    692  N   THR C 105      70.775  23.281  30.766  1.00 36.10           N  
ATOM    693  CA  THR C 105      69.561  22.642  30.297  1.00 36.59           C  
ATOM    694  C   THR C 105      68.439  23.692  30.130  1.00 33.34           C  
ATOM    695  O   THR C 105      68.462  24.774  30.721  1.00 32.45           O  
ATOM    696  CB  THR C 105      69.092  21.463  31.184  1.00 39.09           C  
ATOM    697  OG1 THR C 105      68.561  21.873  32.454  1.00 37.60           O  
ATOM    698  CG2 THR C 105      70.182  20.424  31.428  1.00 40.32           C  
ATOM    699  H   THR C 105      71.012  23.246  31.747  1.00 36.10           H  
ATOM    700  HA  THR C 105      69.776  22.237  29.299  1.00 36.59           H  
ATOM    701  HB  THR C 105      68.267  20.961  30.667  1.00 39.09           H  
ATOM    702 HG21 THR C 105      70.608  20.066  30.486  1.00 40.32           H  
ATOM    703 HG22 THR C 105      70.985  20.825  32.052  1.00 40.32           H  
ATOM    704 HG23 THR C 105      69.770  19.567  31.972  1.00 40.32           H  
ATOM    705  HG1 THR C 105      69.299  22.301  32.949  1.00 37.60           H  
ATOM    706  N   GLY C 106      67.441  23.310  29.339  1.00 32.38           N  
ATOM    707  CA  GLY C 106      66.280  24.131  29.086  1.00 33.35           C  
ATOM    708  C   GLY C 106      64.988  23.326  29.203  1.00 32.73           C  
ATOM    709  O   GLY C 106      64.977  22.135  29.504  1.00 32.93           O  
ATOM    710  H   GLY C 106      67.497  22.402  28.899  1.00 32.38           H  
ATOM    711  HA2 GLY C 106      66.244  24.940  29.819  1.00 33.35           H  
ATOM    712  HA3 GLY C 106      66.369  24.535  28.074  1.00 33.35           H  
ATOM    713  N   ARG C 107      63.877  24.026  29.006  1.00 31.03           N  
ATOM    714  CA  ARG C 107      62.527  23.465  29.033  1.00 31.76           C  
ATOM    715  C   ARG C 107      61.672  24.331  28.077  1.00 30.05           C  
ATOM    716  O   ARG C 107      61.584  25.550  28.247  1.00 29.58           O  
ATOM    717  CB  ARG C 107      61.887  23.526  30.430  1.00 32.33           C  
ATOM    718  CG  ARG C 107      62.666  22.864  31.565  1.00 34.03           C  
ATOM    719  CD  ARG C 107      62.668  21.342  31.509  1.00 37.62           C  
ATOM    720  NE  ARG C 107      63.362  20.783  32.679  1.00 42.11           N  
ATOM    721  CZ  ARG C 107      64.685  20.664  32.831  1.00 50.52           C  
ATOM    722  NH1 ARG C 107      65.514  21.004  31.850  1.00 48.08           N  
ATOM    723  NH2 ARG C 107      65.191  20.197  33.971  1.00 53.15           N1+
ATOM    724  H   ARG C 107      63.948  25.017  28.828  1.00 31.03           H  
ATOM    725  HA  ARG C 107      62.565  22.429  28.678  1.00 31.76           H  
ATOM    726  HB2 ARG C 107      61.724  24.574  30.709  1.00 32.33           H  
ATOM    727  HB3 ARG C 107      60.887  23.081  30.385  1.00 32.33           H  
ATOM    728  HG2 ARG C 107      62.203  23.171  32.511  1.00 34.03           H  
ATOM    729  HG3 ARG C 107      63.688  23.249  31.613  1.00 34.03           H  
ATOM    730  HD2 ARG C 107      63.104  20.931  30.596  1.00 37.62           H  
ATOM    731  HD3 ARG C 107      61.640  20.970  31.538  1.00 37.62           H  
ATOM    732  HE  ARG C 107      62.776  20.508  33.455  1.00 42.11           H  
ATOM    733 HH11 ARG C 107      66.511  20.906  31.974  1.00 48.08           H  
ATOM    734 HH12 ARG C 107      65.146  21.359  30.979  1.00 48.08           H  
ATOM    735 HH21 ARG C 107      64.574  19.931  34.726  1.00 53.15           H  
ATOM    736 HH22 ARG C 107      66.191  20.108  34.082  1.00 53.15           H  
ATOM    737  N   ARG C 108      61.103  23.699  27.056  1.00 30.14           N  
ATOM    738  CA  ARG C 108      60.179  24.339  26.104  1.00 30.91           C  
ATOM    739  C   ARG C 108      58.761  24.016  26.608  1.00 29.44           C  
ATOM    740  O   ARG C 108      58.272  22.907  26.420  1.00 30.17           O  
ATOM    741  CB  ARG C 108      60.414  23.771  24.691  1.00 33.43           C  
ATOM    742  CG  ARG C 108      59.267  24.033  23.701  1.00 36.49           C  
ATOM    743  CD  ARG C 108      58.586  22.732  23.268  1.00 40.60           C  
ATOM    744  NE  ARG C 108      57.236  22.965  22.728  1.00 43.15           N  
ATOM    745  CZ  ARG C 108      56.107  22.989  23.431  1.00 47.14           C  
ATOM    746  NH1 ARG C 108      56.119  22.883  24.760  1.00 46.45           N  
ATOM    747  NH2 ARG C 108      54.950  23.111  22.800  1.00 51.72           N1+
ATOM    748  H   ARG C 108      61.292  22.717  26.915  1.00 30.14           H  
ATOM    749  HA  ARG C 108      60.335  25.421  26.102  1.00 30.91           H  
ATOM    750  HB2 ARG C 108      61.337  24.216  24.298  1.00 33.43           H  
ATOM    751  HB3 ARG C 108      60.620  22.694  24.747  1.00 33.43           H  
ATOM    752  HG2 ARG C 108      59.670  24.521  22.804  1.00 36.49           H  
ATOM    753  HG3 ARG C 108      58.535  24.738  24.111  1.00 36.49           H  
ATOM    754  HD2 ARG C 108      58.521  21.985  24.064  1.00 40.60           H  
ATOM    755  HD3 ARG C 108      59.173  22.262  22.470  1.00 40.60           H  
ATOM    756  HE  ARG C 108      57.163  23.018  21.722  1.00 43.15           H  
ATOM    757 HH11 ARG C 108      55.250  22.896  25.275  1.00 46.45           H  
ATOM    758 HH12 ARG C 108      56.996  22.791  25.251  1.00 46.45           H  
ATOM    759 HH21 ARG C 108      54.929  23.184  21.792  1.00 51.72           H  
ATOM    760 HH22 ARG C 108      54.087  23.130  23.325  1.00 51.72           H  
ATOM    761  N   ILE C 109      58.148  24.968  27.310  1.00 27.53           N  
ATOM    762  CA  ILE C 109      56.937  24.732  28.088  1.00 26.35           C  
ATOM    763  C   ILE C 109      55.840  25.804  27.844  1.00 26.24           C  
ATOM    764  O   ILE C 109      56.030  26.795  27.141  1.00 24.56           O  
ATOM    765  CB  ILE C 109      57.258  24.482  29.589  1.00 26.72           C  
ATOM    766  CG1 ILE C 109      58.076  25.601  30.267  1.00 27.58           C  
ATOM    767  CG2 ILE C 109      57.981  23.136  29.750  1.00 27.08           C  
ATOM    768  CD1 ILE C 109      57.259  26.853  30.547  1.00 27.45           C  
ATOM    769  H   ILE C 109      58.531  25.903  27.316  1.00 27.53           H  
ATOM    770  HA  ILE C 109      56.479  23.809  27.702  1.00 26.35           H  
ATOM    771  HB  ILE C 109      56.316  24.383  30.142  1.00 26.72           H  
ATOM    772 HG12 ILE C 109      58.458  25.238  31.228  1.00 27.58           H  
ATOM    773 HG13 ILE C 109      58.958  25.862  29.672  1.00 27.58           H  
ATOM    774 HG21 ILE C 109      57.373  22.318  29.349  1.00 27.08           H  
ATOM    775 HG22 ILE C 109      58.943  23.129  29.232  1.00 27.08           H  
ATOM    776 HG23 ILE C 109      58.176  22.914  30.802  1.00 27.08           H  
ATOM    777 HD11 ILE C 109      56.951  27.351  29.627  1.00 27.45           H  
ATOM    778 HD12 ILE C 109      56.364  26.620  31.132  1.00 27.45           H  
ATOM    779 HD13 ILE C 109      57.853  27.569  31.119  1.00 27.45           H  
ATOM    780  N   HIS C 110      54.667  25.511  28.407  1.00 27.36           N  
ATOM    781  CA  HIS C 110      53.471  26.345  28.310  1.00 28.58           C  
ATOM    782  C   HIS C 110      53.228  26.922  29.719  1.00 24.70           C  
ATOM    783  O   HIS C 110      53.222  26.219  30.717  1.00 24.36           O  
ATOM    784  CB  HIS C 110      52.240  25.530  27.869  1.00 33.28           C  
ATOM    785  CG  HIS C 110      52.442  24.865  26.540  1.00 41.53           C  
ATOM    786  ND1 HIS C 110      52.068  25.461  25.356  1.00 48.39           N  
ATOM    787  CD2 HIS C 110      53.033  23.697  26.201  1.00 47.77           C  
ATOM    788  CE1 HIS C 110      52.401  24.680  24.345  1.00 50.33           C  
ATOM    789  NE2 HIS C 110      52.991  23.603  24.831  1.00 50.98           N  
ATOM    790  H   HIS C 110      54.590  24.661  28.948  1.00 27.36           H  
ATOM    791  HA  HIS C 110      53.656  27.152  27.594  1.00 28.58           H  
ATOM    792  HB2 HIS C 110      51.360  26.185  27.831  1.00 33.28           H  
ATOM    793  HB3 HIS C 110      52.013  24.757  28.616  1.00 33.28           H  
ATOM    794  HD1 HIS C 110      51.576  26.419  25.268  1.00 48.39           H  
ATOM    795  HD2 HIS C 110      53.459  22.974  26.881  1.00 47.77           H  
ATOM    796  HE1 HIS C 110      52.223  24.886  23.300  1.00 50.33           H  
ATOM    797  N   SER C 111      53.030  28.235  29.757  1.00 22.93           N  
ATOM    798  CA  SER C 111      52.638  29.007  30.940  1.00 22.33           C  
ATOM    799  C   SER C 111      51.639  30.069  30.429  1.00 22.68           C  
ATOM    800  O   SER C 111      51.078  29.915  29.344  1.00 23.08           O  
ATOM    801  CB  SER C 111      53.854  29.609  31.652  1.00 21.86           C  
ATOM    802  OG  SER C 111      53.529  30.190  32.922  1.00 21.46           O  
ATOM    803  H   SER C 111      53.126  28.763  28.901  1.00 22.93           H  
ATOM    804  HA  SER C 111      52.087  28.354  31.627  1.00 22.33           H  
ATOM    805  HB2 SER C 111      54.316  30.392  31.040  1.00 21.86           H  
ATOM    806  HB3 SER C 111      54.615  28.842  31.831  1.00 21.86           H  
ATOM    807  HG  SER C 111      53.018  29.525  33.446  1.00 21.46           H  
ATOM    808  N   TYR C 112      51.348  31.075  31.256  1.00 22.93           N  
ATOM    809  CA  TYR C 112      50.264  32.015  30.976  1.00 24.29           C  
ATOM    810  C   TYR C 112      50.721  33.442  31.327  1.00 25.18           C  
ATOM    811  O   TYR C 112      51.601  33.661  32.165  1.00 24.65           O  
ATOM    812  CB  TYR C 112      48.968  31.676  31.736  1.00 24.74           C  
ATOM    813  CG  TYR C 112      48.537  30.231  31.630  1.00 25.92           C  
ATOM    814  CD1 TYR C 112      49.101  29.281  32.478  1.00 26.51           C  
ATOM    815  CD2 TYR C 112      47.638  29.793  30.664  1.00 26.92           C  
ATOM    816  CE1 TYR C 112      48.777  27.939  32.370  1.00 27.90           C  
ATOM    817  CE2 TYR C 112      47.314  28.447  30.539  1.00 28.26           C  
ATOM    818  CZ  TYR C 112      47.894  27.527  31.395  1.00 29.05           C  
ATOM    819  OH  TYR C 112      47.570  26.210  31.257  1.00 31.88           O  
ATOM    820  H   TYR C 112      51.877  31.173  32.111  1.00 22.93           H  
ATOM    821  HA  TYR C 112      50.073  31.980  29.901  1.00 24.29           H  
ATOM    822  HB2 TYR C 112      49.099  31.917  32.793  1.00 24.74           H  
ATOM    823  HB3 TYR C 112      48.148  32.327  31.409  1.00 24.74           H  
ATOM    824  HD1 TYR C 112      49.804  29.597  33.234  1.00 26.51           H  
ATOM    825  HD2 TYR C 112      47.183  30.512  29.998  1.00 26.92           H  
ATOM    826  HE1 TYR C 112      49.214  27.219  33.047  1.00 27.90           H  
ATOM    827  HE2 TYR C 112      46.617  28.122  29.782  1.00 28.26           H  
ATOM    828  HH  TYR C 112      48.071  25.693  31.917  1.00 31.88           H  
ATOM    829  N   ARG C 113      50.103  34.415  30.653  1.00 26.63           N  
ATOM    830  CA  ARG C 113      50.447  35.812  30.844  1.00 27.57           C  
ATOM    831  C   ARG C 113      49.906  36.281  32.207  1.00 27.49           C  
ATOM    832  O   ARG C 113      48.744  36.131  32.542  1.00 27.25           O  
ATOM    833  CB  ARG C 113      49.871  36.730  29.768  1.00 30.07           C  
ATOM    834  CG  ARG C 113      50.445  36.442  28.383  1.00 31.42           C  
ATOM    835  CD  ARG C 113      49.963  37.453  27.352  1.00 33.57           C  
ATOM    836  NE  ARG C 113      50.370  38.823  27.725  1.00 36.22           N  
ATOM    837  CZ  ARG C 113      49.599  39.860  28.066  1.00 39.55           C  
ATOM    838  NH1 ARG C 113      48.276  39.759  28.112  1.00 41.74           N  
ATOM    839  NH2 ARG C 113      50.161  41.018  28.389  1.00 41.96           N1+
ATOM    840  H   ARG C 113      49.402  34.171  29.968  1.00 26.63           H  
ATOM    841  HA  ARG C 113      51.541  35.885  30.841  1.00 27.57           H  
ATOM    842  HB2 ARG C 113      48.780  36.650  29.742  1.00 30.07           H  
ATOM    843  HB3 ARG C 113      50.092  37.766  30.051  1.00 30.07           H  
ATOM    844  HG2 ARG C 113      50.165  35.435  28.054  1.00 31.42           H  
ATOM    845  HG3 ARG C 113      51.540  36.473  28.430  1.00 31.42           H  
ATOM    846  HD2 ARG C 113      48.893  37.380  27.180  1.00 33.57           H  
ATOM    847  HD3 ARG C 113      50.443  37.235  26.394  1.00 33.57           H  
ATOM    848  HE  ARG C 113      51.369  38.969  27.730  1.00 36.22           H  
ATOM    849 HH11 ARG C 113      47.828  38.887  27.870  1.00 41.74           H  
ATOM    850 HH12 ARG C 113      47.718  40.555  28.387  1.00 41.74           H  
ATOM    851 HH21 ARG C 113      51.166  41.113  28.376  1.00 41.96           H  
ATOM    852 HH22 ARG C 113      49.583  41.805  28.647  1.00 41.96           H  
ATOM    853  N   GLY C 114      50.816  36.827  33.006  1.00 27.71           N  
ATOM    854  CA  GLY C 114      50.497  37.293  34.340  1.00 29.06           C  
ATOM    855  C   GLY C 114      50.697  36.212  35.404  1.00 28.78           C  
ATOM    856  O   GLY C 114      50.354  36.410  36.576  1.00 30.02           O  
ATOM    857  H   GLY C 114      51.775  36.890  32.694  1.00 27.71           H  
ATOM    858  HA2 GLY C 114      51.163  38.130  34.568  1.00 29.06           H  
ATOM    859  HA3 GLY C 114      49.461  37.638  34.378  1.00 29.06           H  
ATOM    860  N   HIS C 115      51.350  35.107  35.030  1.00 26.63           N  
ATOM    861  CA  HIS C 115      51.812  34.109  35.996  1.00 25.75           C  
ATOM    862  C   HIS C 115      53.215  34.546  36.414  1.00 26.90           C  
ATOM    863  O   HIS C 115      54.073  34.838  35.580  1.00 27.96           O  
ATOM    864  CB  HIS C 115      51.850  32.684  35.451  1.00 24.16           C  
ATOM    865  CG  HIS C 115      50.525  32.013  35.511  1.00 25.25           C  
ATOM    866  ND1 HIS C 115      50.406  30.665  35.757  1.00 24.91           N  
ATOM    867  CD2 HIS C 115      49.257  32.485  35.391  1.00 25.56           C  
ATOM    868  CE1 HIS C 115      49.124  30.334  35.779  1.00 25.70           C  
ATOM    869  NE2 HIS C 115      48.409  31.420  35.547  1.00 25.55           N  
ATOM    870  H   HIS C 115      51.580  34.966  34.057  1.00 26.63           H  
ATOM    871  HA  HIS C 115      51.156  34.164  36.864  1.00 25.75           H  
ATOM    872  HB2 HIS C 115      52.559  32.085  36.038  1.00 24.16           H  
ATOM    873  HB3 HIS C 115      52.222  32.665  34.421  1.00 24.16           H  
ATOM    874  HD2 HIS C 115      48.970  33.510  35.206  1.00 25.56           H  
ATOM    875  HE2 HIS C 115      47.401  31.459  35.493  1.00 25.55           H  
ATOM    876  HE1 HIS C 115      48.729  29.345  35.957  1.00 25.70           H  
ATOM    877  N   LEU C 116      53.433  34.656  37.717  1.00 27.36           N  
ATOM    878  CA  LEU C 116      54.657  35.226  38.264  1.00 28.28           C  
ATOM    879  C   LEU C 116      55.600  34.086  38.694  1.00 25.86           C  
ATOM    880  O   LEU C 116      55.287  33.289  39.577  1.00 25.61           O  
ATOM    881  CB  LEU C 116      54.381  36.138  39.472  1.00 31.59           C  
ATOM    882  CG  LEU C 116      54.291  37.631  39.099  1.00 36.38           C  
ATOM    883  CD1 LEU C 116      53.093  37.949  38.207  1.00 38.19           C  
ATOM    884  CD2 LEU C 116      54.249  38.483  40.365  1.00 38.95           C  
ATOM    885  H   LEU C 116      52.734  34.322  38.364  1.00 27.36           H  
ATOM    886  HA  LEU C 116      55.151  35.813  37.481  1.00 28.28           H  
ATOM    887  HB2 LEU C 116      53.467  35.826  39.994  1.00 31.59           H  
ATOM    888  HB3 LEU C 116      55.200  36.030  40.195  1.00 31.59           H  
ATOM    889  HG  LEU C 116      55.206  37.907  38.560  1.00 36.38           H  
ATOM    890 HD11 LEU C 116      53.170  37.444  37.240  1.00 38.19           H  
ATOM    891 HD12 LEU C 116      52.153  37.646  38.677  1.00 38.19           H  
ATOM    892 HD13 LEU C 116      53.035  39.024  38.004  1.00 38.19           H  
ATOM    893 HD21 LEU C 116      53.379  38.245  40.981  1.00 38.95           H  
ATOM    894 HD22 LEU C 116      55.146  38.311  40.969  1.00 38.95           H  
ATOM    895 HD23 LEU C 116      54.211  39.549  40.119  1.00 38.95           H  
ATOM    896  N   TRP C 117      56.783  34.095  38.070  1.00 25.45           N  
ATOM    897  CA  TRP C 117      57.827  33.103  38.259  1.00 23.80           C  
ATOM    898  C   TRP C 117      59.025  33.808  38.914  1.00 24.68           C  
ATOM    899  O   TRP C 117      59.356  34.953  38.592  1.00 25.94           O  
ATOM    900  CB  TRP C 117      58.337  32.546  36.929  1.00 22.42           C  
ATOM    901  CG  TRP C 117      57.371  31.657  36.220  1.00 21.37           C  
ATOM    902  CD1 TRP C 117      56.467  32.009  35.275  1.00 21.47           C  
ATOM    903  CD2 TRP C 117      57.285  30.226  36.351  1.00 20.04           C  
ATOM    904  NE1 TRP C 117      55.808  30.896  34.812  1.00 21.69           N  
ATOM    905  CE2 TRP C 117      56.284  29.789  35.469  1.00 20.59           C  
ATOM    906  CE3 TRP C 117      57.949  29.278  37.140  1.00 19.45           C  
ATOM    907  CZ2 TRP C 117      55.931  28.452  35.346  1.00 19.36           C  
ATOM    908  CZ3 TRP C 117      57.594  27.944  37.024  1.00 19.17           C  
ATOM    909  CH2 TRP C 117      56.593  27.542  36.126  1.00 19.07           C  
ATOM    910  H   TRP C 117      56.986  34.880  37.467  1.00 25.45           H  
ATOM    911  HA  TRP C 117      57.455  32.304  38.904  1.00 23.80           H  
ATOM    912  HB2 TRP C 117      58.603  33.373  36.261  1.00 22.42           H  
ATOM    913  HB3 TRP C 117      59.270  31.990  37.090  1.00 22.42           H  
ATOM    914  HD1 TRP C 117      56.290  33.018  34.934  1.00 21.47           H  
ATOM    915  HE1 TRP C 117      55.089  30.893  34.102  1.00 21.69           H  
ATOM    916  HE3 TRP C 117      58.725  29.582  37.826  1.00 19.45           H  
ATOM    917  HZ2 TRP C 117      55.160  28.139  34.658  1.00 19.36           H  
ATOM    918  HZ3 TRP C 117      58.094  27.205  37.633  1.00 19.17           H  
ATOM    919  HH2 TRP C 117      56.340  26.495  36.049  1.00 19.07           H  
ATOM    920  N   LEU C 118      59.728  33.072  39.767  1.00 24.05           N  
ATOM    921  CA  LEU C 118      61.065  33.432  40.223  1.00 26.08           C  
ATOM    922  C   LEU C 118      61.897  32.146  40.335  1.00 24.71           C  
ATOM    923  O   LEU C 118      61.352  31.023  40.342  1.00 22.98           O  
ATOM    924  CB  LEU C 118      61.069  34.319  41.475  1.00 30.04           C  
ATOM    925  CG  LEU C 118      60.552  33.705  42.791  1.00 34.30           C  
ATOM    926  CD1 LEU C 118      61.599  32.835  43.492  1.00 36.23           C  
ATOM    927  CD2 LEU C 118      60.159  34.836  43.750  1.00 35.92           C  
ATOM    928  H   LEU C 118      59.329  32.212  40.114  1.00 24.05           H  
ATOM    929  HA  LEU C 118      61.526  34.013  39.412  1.00 26.08           H  
ATOM    930  HB2 LEU C 118      62.085  34.698  41.645  1.00 30.04           H  
ATOM    931  HB3 LEU C 118      60.453  35.195  41.238  1.00 30.04           H  
ATOM    932  HG  LEU C 118      59.657  33.103  42.592  1.00 34.30           H  
ATOM    933 HD11 LEU C 118      61.853  31.947  42.912  1.00 36.23           H  
ATOM    934 HD12 LEU C 118      62.524  33.393  43.673  1.00 36.23           H  
ATOM    935 HD13 LEU C 118      61.225  32.485  44.461  1.00 36.23           H  
ATOM    936 HD21 LEU C 118      61.023  35.461  44.003  1.00 35.92           H  
ATOM    937 HD22 LEU C 118      59.402  35.482  43.298  1.00 35.92           H  
ATOM    938 HD23 LEU C 118      59.747  34.435  44.682  1.00 35.92           H  
ATOM    939  N   PHE C 119      63.217  32.320  40.429  1.00 22.95           N  
ATOM    940  CA  PHE C 119      64.160  31.206  40.384  1.00 23.20           C  
ATOM    941  C   PHE C 119      65.098  31.330  41.593  1.00 24.49           C  
ATOM    942  O   PHE C 119      65.406  32.423  42.072  1.00 25.30           O  
ATOM    943  CB  PHE C 119      64.967  31.187  39.077  1.00 22.30           C  
ATOM    944  CG  PHE C 119      64.109  30.844  37.879  1.00 21.82           C  
ATOM    945  CD1 PHE C 119      63.317  31.802  37.274  1.00 22.06           C  
ATOM    946  CD2 PHE C 119      64.058  29.548  37.385  1.00 22.85           C  
ATOM    947  CE1 PHE C 119      62.494  31.483  36.202  1.00 22.32           C  
ATOM    948  CE2 PHE C 119      63.240  29.219  36.303  1.00 22.54           C  
ATOM    949  CZ  PHE C 119      62.461  30.189  35.711  1.00 21.91           C  
ATOM    950  H   PHE C 119      63.585  33.253  40.551  1.00 22.95           H  
ATOM    951  HA  PHE C 119      63.601  30.269  40.485  1.00 23.20           H  
ATOM    952  HB2 PHE C 119      65.447  32.160  38.907  1.00 22.30           H  
ATOM    953  HB3 PHE C 119      65.791  30.465  39.150  1.00 22.30           H  
ATOM    954  HD1 PHE C 119      63.339  32.818  37.642  1.00 22.06           H  
ATOM    955  HD2 PHE C 119      64.662  28.780  37.846  1.00 22.85           H  
ATOM    956  HE1 PHE C 119      61.877  32.246  35.751  1.00 22.32           H  
ATOM    957  HE2 PHE C 119      63.218  28.205  35.931  1.00 22.54           H  
ATOM    958  HZ  PHE C 119      61.830  29.942  34.869  1.00 21.91           H  
ATOM    959  N   ARG C 120      65.585  30.174  42.042  1.00 24.88           N  
ATOM    960  CA  ARG C 120      66.466  29.997  43.194  1.00 25.49           C  
ATOM    961  C   ARG C 120      67.372  28.778  42.901  1.00 25.50           C  
ATOM    962  O   ARG C 120      67.079  27.983  42.014  1.00 24.08           O  
ATOM    963  CB  ARG C 120      65.656  29.670  44.457  1.00 27.71           C  
ATOM    964  CG  ARG C 120      64.757  30.786  44.985  1.00 31.72           C  
ATOM    965  CD  ARG C 120      65.531  31.972  45.556  1.00 33.77           C  
ATOM    966  NE  ARG C 120      65.682  33.062  44.587  1.00 36.07           N  
ATOM    967  CZ  ARG C 120      66.031  34.290  44.926  1.00 38.83           C  
ATOM    968  NH1 ARG C 120      66.423  34.574  46.173  1.00 41.66           N  
ATOM    969  NH2 ARG C 120      65.972  35.245  44.015  1.00 38.42           N1+
ATOM    970  H   ARG C 120      65.352  29.328  41.541  1.00 24.88           H  
ATOM    971  HA  ARG C 120      67.081  30.891  43.320  1.00 25.49           H  
ATOM    972  HB2 ARG C 120      65.022  28.795  44.255  1.00 27.71           H  
ATOM    973  HB3 ARG C 120      66.332  29.362  45.264  1.00 27.71           H  
ATOM    974  HG2 ARG C 120      64.169  30.347  45.800  1.00 31.72           H  
ATOM    975  HG3 ARG C 120      64.035  31.107  44.228  1.00 31.72           H  
ATOM    976  HD2 ARG C 120      66.522  31.665  45.892  1.00 33.77           H  
ATOM    977  HD3 ARG C 120      64.959  32.361  46.406  1.00 33.77           H  
ATOM    978  HE  ARG C 120      65.391  32.900  43.634  1.00 36.07           H  
ATOM    979 HH11 ARG C 120      66.676  35.521  46.420  1.00 41.66           H  
ATOM    980 HH12 ARG C 120      66.468  33.842  46.868  1.00 41.66           H  
ATOM    981 HH21 ARG C 120      65.664  35.030  43.077  1.00 38.42           H  
ATOM    982 HH22 ARG C 120      66.234  36.190  44.256  1.00 38.42           H  
ATOM    983  N   ASP C 121      68.431  28.639  43.700  1.00 25.42           N  
ATOM    984  CA  ASP C 121      69.154  27.363  43.808  1.00 27.23           C  
ATOM    985  C   ASP C 121      68.316  26.462  44.751  1.00 26.71           C  
ATOM    986  O   ASP C 121      67.786  26.911  45.765  1.00 27.09           O  
ATOM    987  CB  ASP C 121      70.544  27.596  44.353  1.00 27.77           C  
ATOM    988  CG  ASP C 121      71.309  26.313  44.457  1.00 29.42           C  
ATOM    989  OD1 ASP C 121      71.039  25.522  45.384  1.00 29.90           O  
ATOM    990  OD2 ASP C 121      72.278  26.125  43.696  1.00 32.71           O1-
ATOM    991  H   ASP C 121      68.739  29.435  44.240  1.00 25.42           H  
ATOM    992  HA  ASP C 121      69.202  26.908  42.814  1.00 27.23           H  
ATOM    993  HB2 ASP C 121      70.490  28.024  45.356  1.00 27.77           H  
ATOM    994  HB3 ASP C 121      71.087  28.308  43.720  1.00 27.77           H  
ATOM    995  N   ALA C 122      68.247  25.179  44.410  1.00 26.01           N  
ATOM    996  CA  ALA C 122      67.430  24.210  45.134  1.00 27.35           C  
ATOM    997  C   ALA C 122      67.995  23.831  46.517  1.00 27.93           C  
ATOM    998  O   ALA C 122      67.295  23.301  47.359  1.00 28.35           O  
ATOM    999  CB  ALA C 122      67.290  22.931  44.315  1.00 28.47           C  
ATOM   1000  H   ALA C 122      68.791  24.851  43.626  1.00 26.01           H  
ATOM   1001  HA  ALA C 122      66.448  24.666  45.302  1.00 27.35           H  
ATOM   1002  HB1 ALA C 122      66.924  23.144  43.307  1.00 28.47           H  
ATOM   1003  HB2 ALA C 122      68.254  22.419  44.214  1.00 28.47           H  
ATOM   1004  HB3 ALA C 122      66.594  22.233  44.793  1.00 28.47           H  
ATOM   1005  N   GLY C 123      69.303  23.981  46.679  1.00 29.72           N  
ATOM   1006  CA  GLY C 123      70.022  23.576  47.865  1.00 30.47           C  
ATOM   1007  C   GLY C 123      70.243  24.766  48.794  1.00 31.15           C  
ATOM   1008  O   GLY C 123      69.974  24.701  49.990  1.00 33.26           O  
ATOM   1009  H   GLY C 123      69.840  24.436  45.955  1.00 29.72           H  
ATOM   1010  HA2 GLY C 123      69.475  22.794  48.400  1.00 30.47           H  
ATOM   1011  HA3 GLY C 123      70.995  23.185  47.553  1.00 30.47           H  
ATOM   1012  N   THR C 124      70.838  25.829  48.264  1.00 30.54           N  
ATOM   1013  CA  THR C 124      71.283  26.947  49.097  1.00 30.39           C  
ATOM   1014  C   THR C 124      70.256  28.096  49.227  1.00 29.51           C  
ATOM   1015  O   THR C 124      70.454  29.001  50.036  1.00 28.34           O  
ATOM   1016  CB  THR C 124      72.645  27.536  48.664  1.00 30.76           C  
ATOM   1017  OG1 THR C 124      72.586  28.094  47.346  1.00 28.92           O  
ATOM   1018  CG2 THR C 124      73.763  26.500  48.680  1.00 31.42           C  
ATOM   1019  H   THR C 124      70.980  25.871  47.265  1.00 30.54           H  
ATOM   1020  HA  THR C 124      71.409  26.570  50.121  1.00 30.39           H  
ATOM   1021  HB  THR C 124      72.914  28.350  49.350  1.00 30.76           H  
ATOM   1022 HG21 THR C 124      73.862  26.037  49.666  1.00 31.42           H  
ATOM   1023 HG22 THR C 124      73.591  25.717  47.934  1.00 31.42           H  
ATOM   1024 HG23 THR C 124      74.717  26.971  48.419  1.00 31.42           H  
ATOM   1025  HG1 THR C 124      73.143  28.917  47.394  1.00 28.92           H  
ATOM   1026  N   HIS C 125      69.230  28.078  48.382  1.00 29.30           N  
ATOM   1027  CA  HIS C 125      68.231  29.158  48.233  1.00 31.04           C  
ATOM   1028  C   HIS C 125      68.838  30.435  47.588  1.00 28.44           C  
ATOM   1029  O   HIS C 125      68.289  31.527  47.639  1.00 27.58           O  
ATOM   1030  CB  HIS C 125      67.497  29.572  49.514  1.00 35.36           C  
ATOM   1031  CG  HIS C 125      66.561  28.596  50.119  1.00 41.52           C  
ATOM   1032  CD2 HIS C 125      66.465  27.223  50.052  1.00 50.41           C  
ATOM   1033  ND1 HIS C 125      65.573  29.001  50.955  1.00 44.14           N  
ATOM   1034  NE2 HIS C 125      65.477  26.814  50.830  1.00 53.37           N  
ATOM   1035  CE1 HIS C 125      64.916  27.874  51.385  1.00 47.49           C  
ATOM   1036  H   HIS C 125      69.099  27.253  47.815  1.00 29.30           H  
ATOM   1037  HA  HIS C 125      67.498  28.783  47.509  1.00 31.04           H  
ATOM   1038  HB2 HIS C 125      66.906  30.475  49.311  1.00 35.36           H  
ATOM   1039  HB3 HIS C 125      68.216  29.853  50.284  1.00 35.36           H  
ATOM   1040  HD2 HIS C 125      67.097  26.581  49.457  1.00 50.41           H  
ATOM   1041  HE2 HIS C 125      65.178  25.787  50.985  1.00 53.37           H  
ATOM   1042  HE1 HIS C 125      64.133  27.858  52.022  1.00 47.49           H  
ATOM   1043  N   ASP C 126      69.994  30.252  46.943  1.00 26.71           N  
ATOM   1044  CA  ASP C 126      70.755  31.351  46.362  1.00 26.78           C  
ATOM   1045  C   ASP C 126      69.971  32.222  45.366  1.00 27.91           C  
ATOM   1046  O   ASP C 126      69.025  31.800  44.686  1.00 26.58           O  
ATOM   1047  CB  ASP C 126      71.984  30.843  45.620  1.00 25.58           C  
ATOM   1048  CG  ASP C 126      73.160  31.197  46.466  1.00 25.95           C  
ATOM   1049  OD1 ASP C 126      73.432  32.412  46.645  1.00 26.91           O  
ATOM   1050  OD2 ASP C 126      73.886  30.265  46.888  1.00 24.26           O1-
ATOM   1051  H   ASP C 126      70.446  29.350  46.981  1.00 26.71           H  
ATOM   1052  HA  ASP C 126      71.010  31.992  47.215  1.00 26.78           H  
ATOM   1053  HB2 ASP C 126      72.131  31.322  44.644  1.00 25.58           H  
ATOM   1054  HB3 ASP C 126      71.953  29.769  45.435  1.00 25.58           H  
ATOM   1055  N   GLY C 127      70.464  33.452  45.236  1.00 29.03           N  
ATOM   1056  CA  GLY C 127      69.907  34.442  44.347  1.00 28.19           C  
ATOM   1057  C   GLY C 127      70.399  34.163  42.928  1.00 26.90           C  
ATOM   1058  O   GLY C 127      71.600  34.030  42.671  1.00 27.09           O  
ATOM   1059  H   GLY C 127      71.278  33.708  45.776  1.00 29.03           H  
ATOM   1060  HA2 GLY C 127      68.817  34.416  44.409  1.00 28.19           H  
ATOM   1061  HA3 GLY C 127      70.263  35.429  44.656  1.00 28.19           H  
ATOM   1062  N   LEU C 128      69.427  34.045  42.016  1.00 24.54           N  
ATOM   1063  CA  LEU C 128      69.618  33.852  40.587  1.00 23.39           C  
ATOM   1064  C   LEU C 128      68.699  34.875  39.910  1.00 23.89           C  
ATOM   1065  O   LEU C 128      67.707  35.325  40.469  1.00 24.96           O  
ATOM   1066  CB  LEU C 128      69.217  32.448  40.135  1.00 24.24           C  
ATOM   1067  CG  LEU C 128      70.088  31.321  40.712  1.00 25.50           C  
ATOM   1068  CD1 LEU C 128      69.508  29.979  40.283  1.00 25.65           C  
ATOM   1069  CD2 LEU C 128      71.541  31.415  40.250  1.00 28.11           C  
ATOM   1070  H   LEU C 128      68.469  34.113  42.330  1.00 24.54           H  
ATOM   1071  HA  LEU C 128      70.653  34.079  40.319  1.00 23.39           H  
ATOM   1072  HB2 LEU C 128      68.170  32.269  40.419  1.00 24.24           H  
ATOM   1073  HB3 LEU C 128      69.241  32.397  39.038  1.00 24.24           H  
ATOM   1074  HG  LEU C 128      70.063  31.362  41.808  1.00 25.50           H  
ATOM   1075 HD11 LEU C 128      68.455  29.902  40.566  1.00 25.65           H  
ATOM   1076 HD12 LEU C 128      69.568  29.859  39.196  1.00 25.65           H  
ATOM   1077 HD13 LEU C 128      70.048  29.154  40.758  1.00 25.65           H  
ATOM   1078 HD21 LEU C 128      71.605  31.439  39.157  1.00 28.11           H  
ATOM   1079 HD22 LEU C 128      72.030  32.313  40.636  1.00 28.11           H  
ATOM   1080 HD23 LEU C 128      72.118  30.555  40.603  1.00 28.11           H  
ATOM   1081  N   LEU C 129      69.064  35.257  38.687  1.00 26.01           N  
ATOM   1082  CA  LEU C 129      68.293  36.171  37.868  1.00 27.05           C  
ATOM   1083  C   LEU C 129      67.741  35.385  36.659  1.00 28.31           C  
ATOM   1084  O   LEU C 129      68.295  34.348  36.237  1.00 26.78           O  
ATOM   1085  CB  LEU C 129      69.134  37.354  37.370  1.00 28.95           C  
ATOM   1086  CG  LEU C 129      69.827  38.193  38.461  1.00 30.72           C  
ATOM   1087  CD1 LEU C 129      70.535  39.399  37.845  1.00 32.63           C  
ATOM   1088  CD2 LEU C 129      68.874  38.686  39.541  1.00 31.69           C  
ATOM   1089  H   LEU C 129      69.917  34.891  38.291  1.00 26.01           H  
ATOM   1090  HA  LEU C 129      67.438  36.539  38.443  1.00 27.05           H  
ATOM   1091  HB2 LEU C 129      69.901  36.986  36.674  1.00 28.95           H  
ATOM   1092  HB3 LEU C 129      68.482  38.005  36.781  1.00 28.95           H  
ATOM   1093  HG  LEU C 129      70.587  37.565  38.936  1.00 30.72           H  
ATOM   1094 HD11 LEU C 129      71.264  39.081  37.098  1.00 32.63           H  
ATOM   1095 HD12 LEU C 129      69.824  40.081  37.371  1.00 32.63           H  
ATOM   1096 HD13 LEU C 129      71.071  39.972  38.610  1.00 32.63           H  
ATOM   1097 HD21 LEU C 129      68.045  39.253  39.109  1.00 31.69           H  
ATOM   1098 HD22 LEU C 129      68.467  37.851  40.112  1.00 31.69           H  
ATOM   1099 HD23 LEU C 129      69.391  39.337  40.255  1.00 31.69           H  
ATOM   1100  N   VAL C 130      66.654  35.916  36.097  1.00 26.73           N  
ATOM   1101  CA  VAL C 130      66.015  35.405  34.897  1.00 27.04           C  
ATOM   1102  C   VAL C 130      65.817  36.606  33.950  1.00 28.49           C  
ATOM   1103  O   VAL C 130      64.999  37.503  34.209  1.00 29.25           O  
ATOM   1104  CB  VAL C 130      64.724  34.637  35.230  1.00 25.89           C  
ATOM   1105  CG1 VAL C 130      63.793  35.370  36.201  1.00 24.45           C  
ATOM   1106  CG2 VAL C 130      63.988  34.233  33.953  1.00 26.19           C  
ATOM   1107  H   VAL C 130      66.203  36.701  36.544  1.00 26.73           H  
ATOM   1108  HA  VAL C 130      66.701  34.703  34.421  1.00 27.04           H  
ATOM   1109  HB  VAL C 130      65.029  33.710  35.736  1.00 25.89           H  
ATOM   1110 HG11 VAL C 130      64.273  35.517  37.174  1.00 24.45           H  
ATOM   1111 HG12 VAL C 130      63.487  36.349  35.823  1.00 24.45           H  
ATOM   1112 HG13 VAL C 130      62.887  34.785  36.385  1.00 24.45           H  
ATOM   1113 HG21 VAL C 130      63.614  35.103  33.404  1.00 26.19           H  
ATOM   1114 HG22 VAL C 130      64.654  33.671  33.289  1.00 26.19           H  
ATOM   1115 HG23 VAL C 130      63.130  33.596  34.183  1.00 26.19           H  
ATOM   1116  N   ASN C 131      66.622  36.628  32.894  1.00 28.37           N  
ATOM   1117  CA  ASN C 131      66.731  37.765  31.974  1.00 30.38           C  
ATOM   1118  C   ASN C 131      67.221  39.044  32.701  1.00 32.49           C  
ATOM   1119  O   ASN C 131      66.919  40.166  32.305  1.00 34.27           O  
ATOM   1120  CB  ASN C 131      65.456  38.038  31.171  1.00 31.87           C  
ATOM   1121  CG  ASN C 131      65.152  36.948  30.166  1.00 32.18           C  
ATOM   1122  OD1 ASN C 131      65.951  36.069  29.852  1.00 29.50           O  
ATOM   1123  ND2 ASN C 131      63.924  37.029  29.634  1.00 32.29           N  
ATOM   1124  H   ASN C 131      67.125  35.785  32.655  1.00 28.37           H  
ATOM   1125  HA  ASN C 131      67.544  37.500  31.285  1.00 30.38           H  
ATOM   1126  HB2 ASN C 131      65.560  38.965  30.594  1.00 31.87           H  
ATOM   1127  HB3 ASN C 131      64.591  38.170  31.829  1.00 31.87           H  
ATOM   1128 HD21 ASN C 131      63.298  37.768  29.919  1.00 32.29           H  
ATOM   1129 HD22 ASN C 131      63.625  36.350  28.947  1.00 32.29           H  
ATOM   1130  N   GLN C 132      68.044  38.824  33.725  1.00 33.37           N  
ATOM   1131  CA  GLN C 132      68.726  39.885  34.473  1.00 38.23           C  
ATOM   1132  C   GLN C 132      67.758  40.712  35.376  1.00 36.69           C  
ATOM   1133  O   GLN C 132      68.028  41.829  35.795  1.00 36.63           O  
ATOM   1134  CB  GLN C 132      69.697  40.719  33.631  1.00 44.90           C  
ATOM   1135  CG  GLN C 132      70.865  39.881  33.092  1.00 51.78           C  
ATOM   1136  CD  GLN C 132      71.834  39.505  34.198  1.00 63.89           C  
ATOM   1137  OE1 GLN C 132      72.515  40.364  34.762  1.00 68.02           O  
ATOM   1138  NE2 GLN C 132      71.876  38.216  34.536  1.00 69.95           N  
ATOM   1139  H   GLN C 132      68.178  37.871  34.033  1.00 33.37           H  
ATOM   1140  HA  GLN C 132      69.331  39.333  35.199  1.00 38.23           H  
ATOM   1141  HB2 GLN C 132      69.173  41.183  32.788  1.00 44.90           H  
ATOM   1142  HB3 GLN C 132      70.093  41.545  34.234  1.00 44.90           H  
ATOM   1143  HG2 GLN C 132      71.430  40.471  32.361  1.00 51.78           H  
ATOM   1144  HG3 GLN C 132      70.506  38.988  32.568  1.00 51.78           H  
ATOM   1145 HE21 GLN C 132      72.485  37.909  35.281  1.00 69.95           H  
ATOM   1146 HE22 GLN C 132      71.299  37.547  34.046  1.00 69.95           H  
ATOM   1147  N   THR C 133      66.747  40.002  35.866  1.00 34.69           N  
ATOM   1148  CA  THR C 133      65.835  40.436  36.930  1.00 34.98           C  
ATOM   1149  C   THR C 133      65.465  39.160  37.719  1.00 33.42           C  
ATOM   1150  O   THR C 133      65.689  38.047  37.230  1.00 30.40           O  
ATOM   1151  CB  THR C 133      64.585  41.161  36.402  1.00 38.01           C  
ATOM   1152  OG1 THR C 133      63.709  41.486  37.494  1.00 42.09           O  
ATOM   1153  CG2 THR C 133      63.809  40.365  35.358  1.00 35.55           C  
ATOM   1154  H   THR C 133      66.580  39.064  35.532  1.00 34.69           H  
ATOM   1155  HA  THR C 133      66.379  41.095  37.619  1.00 34.98           H  
ATOM   1156  HB  THR C 133      64.895  42.111  35.950  1.00 38.01           H  
ATOM   1157 HG21 THR C 133      64.404  40.202  34.455  1.00 35.55           H  
ATOM   1158 HG22 THR C 133      63.500  39.392  35.751  1.00 35.55           H  
ATOM   1159 HG23 THR C 133      62.894  40.895  35.071  1.00 35.55           H  
ATOM   1160  HG1 THR C 133      62.926  41.918  37.104  1.00 42.09           H  
ATOM   1161  N   GLU C 134      64.891  39.314  38.906  1.00 33.70           N  
ATOM   1162  CA  GLU C 134      64.576  38.161  39.758  1.00 34.78           C  
ATOM   1163  C   GLU C 134      63.183  37.578  39.432  1.00 31.00           C  
ATOM   1164  O   GLU C 134      62.898  36.420  39.746  1.00 30.77           O  
ATOM   1165  CB  GLU C 134      64.657  38.513  41.249  1.00 41.20           C  
ATOM   1166  CG  GLU C 134      66.109  38.622  41.699  1.00 48.30           C  
ATOM   1167  CD  GLU C 134      66.188  38.800  43.186  1.00 54.72           C  
ATOM   1168  OE1 GLU C 134      66.111  39.966  43.642  1.00 57.66           O  
ATOM   1169  OE2 GLU C 134      66.367  37.794  43.900  1.00 59.03           O1-
ATOM   1170  H   GLU C 134      64.621  40.241  39.203  1.00 33.70           H  
ATOM   1171  HA  GLU C 134      65.290  37.359  39.531  1.00 34.78           H  
ATOM   1172  HB2 GLU C 134      64.124  39.450  41.454  1.00 41.20           H  
ATOM   1173  HB3 GLU C 134      64.154  37.739  41.844  1.00 41.20           H  
ATOM   1174  HG2 GLU C 134      66.604  39.465  41.206  1.00 48.30           H  
ATOM   1175  HG3 GLU C 134      66.654  37.710  41.433  1.00 48.30           H  
ATOM   1176  N   LEU C 135      62.306  38.431  38.911  1.00 30.15           N  
ATOM   1177  CA  LEU C 135      60.897  38.121  38.701  1.00 29.48           C  
ATOM   1178  C   LEU C 135      60.672  38.062  37.179  1.00 28.33           C  
ATOM   1179  O   LEU C 135      61.030  38.993  36.457  1.00 27.57           O  
ATOM   1180  CB  LEU C 135      59.986  39.211  39.286  1.00 31.92           C  
ATOM   1181  CG  LEU C 135      60.144  39.455  40.800  1.00 33.15           C  
ATOM   1182  CD1 LEU C 135      59.205  40.582  41.240  1.00 35.27           C  
ATOM   1183  CD2 LEU C 135      59.871  38.199  41.623  1.00 32.54           C  
ATOM   1184  H   LEU C 135      62.642  39.327  38.588  1.00 30.15           H  
ATOM   1185  HA  LEU C 135      60.661  37.151  39.147  1.00 29.48           H  
ATOM   1186  HB2 LEU C 135      60.176  40.159  38.764  1.00 31.92           H  
ATOM   1187  HB3 LEU C 135      58.941  38.952  39.065  1.00 31.92           H  
ATOM   1188  HG  LEU C 135      61.170  39.784  41.005  1.00 33.15           H  
ATOM   1189 HD11 LEU C 135      59.399  41.496  40.668  1.00 35.27           H  
ATOM   1190 HD12 LEU C 135      58.156  40.305  41.094  1.00 35.27           H  
ATOM   1191 HD13 LEU C 135      59.353  40.818  42.299  1.00 35.27           H  
ATOM   1192 HD21 LEU C 135      58.910  37.745  41.357  1.00 32.54           H  
ATOM   1193 HD22 LEU C 135      60.658  37.457  41.468  1.00 32.54           H  
ATOM   1194 HD23 LEU C 135      59.852  38.424  42.694  1.00 32.54           H  
ATOM   1195  N   PHE C 136      60.078  36.964  36.722  1.00 28.25           N  
ATOM   1196  CA  PHE C 136      59.728  36.764  35.318  1.00 27.44           C  
ATOM   1197  C   PHE C 136      58.194  36.650  35.226  1.00 27.27           C  
ATOM   1198  O   PHE C 136      57.536  36.009  36.053  1.00 25.78           O  
ATOM   1199  CB  PHE C 136      60.420  35.524  34.746  1.00 26.11           C  
ATOM   1200  CG  PHE C 136      60.069  35.198  33.315  1.00 26.03           C  
ATOM   1201  CD1 PHE C 136      60.558  35.965  32.271  1.00 28.02           C  
ATOM   1202  CD2 PHE C 136      59.229  34.141  33.027  1.00 26.60           C  
ATOM   1203  CE1 PHE C 136      60.230  35.673  30.961  1.00 28.72           C  
ATOM   1204  CE2 PHE C 136      58.891  33.840  31.722  1.00 27.18           C  
ATOM   1205  CZ  PHE C 136      59.383  34.613  30.686  1.00 27.62           C  
ATOM   1206  H   PHE C 136      59.839  36.234  37.378  1.00 28.25           H  
ATOM   1207  HA  PHE C 136      60.044  37.646  34.747  1.00 27.44           H  
ATOM   1208  HB2 PHE C 136      61.501  35.679  34.787  1.00 26.11           H  
ATOM   1209  HB3 PHE C 136      60.231  34.652  35.383  1.00 26.11           H  
ATOM   1210  HD1 PHE C 136      61.204  36.804  32.484  1.00 28.02           H  
ATOM   1211  HD2 PHE C 136      58.832  33.541  33.832  1.00 26.60           H  
ATOM   1212  HE1 PHE C 136      60.632  36.268  30.155  1.00 28.72           H  
ATOM   1213  HE2 PHE C 136      58.243  33.002  31.510  1.00 27.18           H  
ATOM   1214  HZ  PHE C 136      59.107  34.390  29.666  1.00 27.62           H  
ATOM   1215  N   VAL C 137      57.661  37.277  34.179  1.00 28.85           N  
ATOM   1216  CA  VAL C 137      56.242  37.308  33.842  1.00 29.79           C  
ATOM   1217  C   VAL C 137      56.215  37.089  32.310  1.00 30.26           C  
ATOM   1218  O   VAL C 137      56.827  37.878  31.582  1.00 30.10           O  
ATOM   1219  CB  VAL C 137      55.596  38.669  34.192  1.00 31.24           C  
ATOM   1220  CG1 VAL C 137      54.092  38.632  33.906  1.00 31.78           C  
ATOM   1221  CG2 VAL C 137      55.819  39.046  35.659  1.00 31.67           C  
ATOM   1222  H   VAL C 137      58.280  37.759  33.542  1.00 28.85           H  
ATOM   1223  HA  VAL C 137      55.734  36.517  34.392  1.00 29.79           H  
ATOM   1224  HB  VAL C 137      56.040  39.461  33.575  1.00 31.24           H  
ATOM   1225 HG11 VAL C 137      53.891  38.451  32.845  1.00 31.78           H  
ATOM   1226 HG12 VAL C 137      53.604  37.841  34.485  1.00 31.78           H  
ATOM   1227 HG13 VAL C 137      53.620  39.585  34.170  1.00 31.78           H  
ATOM   1228 HG21 VAL C 137      55.477  38.245  36.318  1.00 31.67           H  
ATOM   1229 HG22 VAL C 137      56.877  39.232  35.867  1.00 31.67           H  
ATOM   1230 HG23 VAL C 137      55.271  39.959  35.918  1.00 31.67           H  
ATOM   1231  N   PRO C 138      55.555  36.017  31.827  1.00 28.44           N  
ATOM   1232  CA  PRO C 138      55.500  35.768  30.390  1.00 29.90           C  
ATOM   1233  C   PRO C 138      54.755  36.858  29.583  1.00 34.16           C  
ATOM   1234  O   PRO C 138      53.707  37.387  29.988  1.00 36.33           O  
ATOM   1235  CB  PRO C 138      54.751  34.440  30.250  1.00 28.34           C  
ATOM   1236  CG  PRO C 138      54.905  33.775  31.607  1.00 27.77           C  
ATOM   1237  CD  PRO C 138      54.909  34.948  32.570  1.00 27.80           C  
ATOM   1238  HA  PRO C 138      56.532  35.672  30.033  1.00 29.90           H  
ATOM   1239  HB2 PRO C 138      53.689  34.596  30.032  1.00 28.34           H  
ATOM   1240  HB3 PRO C 138      55.172  33.826  29.449  1.00 28.34           H  
ATOM   1241  HG2 PRO C 138      55.866  33.251  31.652  1.00 27.77           H  
ATOM   1242  HG3 PRO C 138      54.122  33.046  31.823  1.00 27.77           H  
ATOM   1243  HD2 PRO C 138      55.463  34.701  33.475  1.00 27.80           H  
ATOM   1244  HD3 PRO C 138      53.896  35.277  32.822  1.00 27.80           H  
ATOM   1245  N   SER C 139      55.306  37.122  28.406  1.00 35.67           N  
ATOM   1246  CA  SER C 139      54.799  38.053  27.404  1.00 38.64           C  
ATOM   1247  C   SER C 139      53.985  37.280  26.323  1.00 38.61           C  
ATOM   1248  O   SER C 139      53.664  36.095  26.504  1.00 35.35           O  
ATOM   1249  CB  SER C 139      55.968  38.885  26.852  1.00 39.86           C  
ATOM   1250  OG  SER C 139      57.081  38.051  26.539  1.00 40.66           O  
ATOM   1251  H   SER C 139      56.152  36.634  28.146  1.00 35.67           H  
ATOM   1252  HA  SER C 139      54.081  38.734  27.880  1.00 38.64           H  
ATOM   1253  HB2 SER C 139      56.304  39.591  27.620  1.00 39.86           H  
ATOM   1254  HB3 SER C 139      55.699  39.456  25.960  1.00 39.86           H  
ATOM   1255  HG  SER C 139      57.798  38.633  26.226  1.00 40.66           H  
ATOM   1256  N   LEU C 140      53.540  37.995  25.291  1.00 40.20           N  
ATOM   1257  CA  LEU C 140      52.699  37.438  24.223  1.00 42.26           C  
ATOM   1258  C   LEU C 140      53.622  37.035  23.049  1.00 42.30           C  
ATOM   1259  O   LEU C 140      54.601  37.714  22.731  1.00 41.73           O  
ATOM   1260  CB  LEU C 140      51.643  38.465  23.795  1.00 43.48           C  
ATOM   1261  CG  LEU C 140      50.582  37.951  22.800  1.00 45.09           C  
ATOM   1262  CD1 LEU C 140      49.749  36.795  23.356  1.00 44.87           C  
ATOM   1263  CD2 LEU C 140      49.648  39.101  22.407  1.00 47.15           C  
ATOM   1264  H   LEU C 140      53.826  38.959  25.204  1.00 40.20           H  
ATOM   1265  HA  LEU C 140      52.213  36.541  24.620  1.00 42.26           H  
ATOM   1266  HB2 LEU C 140      51.132  38.844  24.691  1.00 43.48           H  
ATOM   1267  HB3 LEU C 140      52.151  39.335  23.358  1.00 43.48           H  
ATOM   1268  HG  LEU C 140      51.082  37.603  21.889  1.00 45.09           H  
ATOM   1269 HD11 LEU C 140      50.364  35.915  23.565  1.00 44.87           H  
ATOM   1270 HD12 LEU C 140      49.237  37.083  24.280  1.00 44.87           H  
ATOM   1271 HD13 LEU C 140      48.985  36.489  22.633  1.00 44.87           H  
ATOM   1272 HD21 LEU C 140      49.089  39.472  23.273  1.00 47.15           H  
ATOM   1273 HD22 LEU C 140      50.212  39.939  21.986  1.00 47.15           H  
ATOM   1274 HD23 LEU C 140      48.925  38.773  21.652  1.00 47.15           H  
ATOM   1275  N   ASN C 141      53.315  35.874  22.464  1.00 42.04           N  
ATOM   1276  CA  ASN C 141      54.084  35.271  21.367  1.00 43.92           C  
ATOM   1277  C   ASN C 141      53.888  35.972  19.988  1.00 46.11           C  
ATOM   1278  O   ASN C 141      53.783  35.293  18.969  1.00 47.17           O  
ATOM   1279  CB  ASN C 141      53.770  33.774  21.236  1.00 42.36           C  
ATOM   1280  CG  ASN C 141      54.174  32.990  22.462  1.00 40.71           C  
ATOM   1281  OD1 ASN C 141      53.339  32.451  23.182  1.00 40.16           O  
ATOM   1282  ND2 ASN C 141      55.469  32.915  22.704  1.00 41.42           N  
ATOM   1283  H   ASN C 141      52.574  35.306  22.849  1.00 42.04           H  
ATOM   1284  HA  ASN C 141      55.144  35.405  21.620  1.00 43.92           H  
ATOM   1285  HB2 ASN C 141      54.296  33.332  20.381  1.00 42.36           H  
ATOM   1286  HB3 ASN C 141      52.697  33.620  21.064  1.00 42.36           H  
ATOM   1287 HD21 ASN C 141      56.125  33.374  22.088  1.00 41.42           H  
ATOM   1288 HD22 ASN C 141      55.805  32.400  23.505  1.00 41.42           H  
ATOM   1289  N   VAL C 142      54.188  37.267  19.971  1.00 49.98           N  
ATOM   1290  CA  VAL C 142      53.924  38.115  18.810  1.00 54.31           C  
ATOM   1291  C   VAL C 142      55.150  37.908  17.882  1.00 58.85           C  
ATOM   1292  O   VAL C 142      56.291  38.053  18.326  1.00 56.52           O  
ATOM   1293  CB  VAL C 142      53.771  39.601  19.206  1.00  0.00           C  
ATOM   1294  CG1 VAL C 142      53.570  40.514  17.992  1.00  0.00           C  
ATOM   1295  CG2 VAL C 142      52.594  39.793  20.164  1.00  0.00           C  
ATOM   1296  H   VAL C 142      54.815  37.623  20.699  1.00 49.98           H  
ATOM   1297  HA  VAL C 142      53.022  37.750  18.303  1.00 54.31           H  
ATOM   1298  HB  VAL C 142      54.681  39.933  19.724  1.00  0.00           H  
ATOM   1299 HG11 VAL C 142      54.459  40.532  17.355  1.00  0.00           H  
ATOM   1300 HG12 VAL C 142      52.716  40.189  17.387  1.00  0.00           H  
ATOM   1301 HG13 VAL C 142      53.385  41.547  18.308  1.00  0.00           H  
ATOM   1302 HG21 VAL C 142      51.657  39.442  19.719  1.00  0.00           H  
ATOM   1303 HG22 VAL C 142      52.760  39.244  21.092  1.00  0.00           H  
ATOM   1304 HG23 VAL C 142      52.470  40.848  20.429  1.00  0.00           H  
ATOM   1305  N   ASP C 143      54.882  37.820  16.578  1.00 63.98           N  
ATOM   1306  CA  ASP C 143      55.674  37.174  15.508  1.00 68.60           C  
ATOM   1307  C   ASP C 143      55.605  35.617  15.459  1.00 69.19           C  
ATOM   1308  O   ASP C 143      56.114  34.996  14.520  1.00 68.36           O  
ATOM   1309  CB  ASP C 143      57.118  37.652  15.546  1.00  0.00           C  
ATOM   1310  CG  ASP C 143      57.757  37.501  14.198  1.00  0.00           C  
ATOM   1311  OD1 ASP C 143      57.217  37.904  13.169  1.00  0.00           O  
ATOM   1312  OD2 ASP C 143      59.018  36.982  14.212  1.00  0.00           O1-
ATOM   1313  H   ASP C 143      54.168  38.492  16.294  1.00 63.98           H  
ATOM   1314  HA  ASP C 143      55.176  37.505  14.587  1.00 68.60           H  
ATOM   1315  HB2 ASP C 143      57.692  37.107  16.302  1.00  0.00           H  
ATOM   1316  HB3 ASP C 143      57.171  38.718  15.798  1.00  0.00           H  
ATOM   1317  N   GLY C 144      55.001  35.016  16.490  1.00 67.16           N  
ATOM   1318  CA  GLY C 144      54.931  33.571  16.625  1.00 63.85           C  
ATOM   1319  C   GLY C 144      56.144  32.960  17.338  1.00 63.02           C  
ATOM   1320  O   GLY C 144      56.253  31.745  17.475  1.00 67.18           O  
ATOM   1321  H   GLY C 144      54.572  35.591  17.201  1.00 67.16           H  
ATOM   1322  HA2 GLY C 144      54.034  33.332  17.203  1.00 63.85           H  
ATOM   1323  HA3 GLY C 144      54.851  33.113  15.633  1.00 63.85           H  
ATOM   1324  N   GLN C 145      57.028  33.825  17.831  1.00 59.65           N  
ATOM   1325  CA  GLN C 145      58.271  33.404  18.460  1.00 56.87           C  
ATOM   1326  C   GLN C 145      58.006  33.031  19.942  1.00 49.98           C  
ATOM   1327  O   GLN C 145      57.176  33.658  20.614  1.00 47.72           O  
ATOM   1328  CB  GLN C 145      59.344  34.495  18.383  1.00 59.71           C  
ATOM   1329  CG  GLN C 145      59.792  34.766  16.943  1.00 62.61           C  
ATOM   1330  CD  GLN C 145      60.978  35.711  16.900  1.00 64.57           C  
ATOM   1331  OE1 GLN C 145      61.887  35.639  17.725  1.00 61.37           O  
ATOM   1332  NE2 GLN C 145      60.987  36.582  15.898  1.00 68.13           N  
ATOM   1333  H   GLN C 145      56.822  34.812  17.774  1.00 59.65           H  
ATOM   1334  HA  GLN C 145      58.616  32.515  17.920  1.00 56.87           H  
ATOM   1335  HB2 GLN C 145      58.971  35.428  18.828  1.00 59.71           H  
ATOM   1336  HB3 GLN C 145      60.207  34.198  18.991  1.00 59.71           H  
ATOM   1337  HG2 GLN C 145      58.961  35.167  16.357  1.00 62.61           H  
ATOM   1338  HG3 GLN C 145      60.110  33.833  16.462  1.00 62.61           H  
ATOM   1339 HE21 GLN C 145      61.762  37.220  15.791  1.00 68.13           H  
ATOM   1340 HE22 GLN C 145      60.219  36.606  15.243  1.00 68.13           H  
ATOM   1341  N   PRO C 146      58.741  32.029  20.469  1.00 47.01           N  
ATOM   1342  CA  PRO C 146      58.631  31.670  21.880  1.00 44.30           C  
ATOM   1343  C   PRO C 146      59.398  32.694  22.754  1.00 42.43           C  
ATOM   1344  O   PRO C 146      60.331  33.350  22.288  1.00 42.32           O  
ATOM   1345  CB  PRO C 146      59.241  30.280  21.958  1.00 43.46           C  
ATOM   1346  CG  PRO C 146      60.332  30.328  20.895  1.00 46.42           C  
ATOM   1347  CD  PRO C 146      59.703  31.171  19.790  1.00 46.25           C  
ATOM   1348  HA  PRO C 146      57.582  31.643  22.176  1.00 44.30           H  
ATOM   1349  HB2 PRO C 146      59.609  30.032  22.952  1.00 43.46           H  
ATOM   1350  HB3 PRO C 146      58.494  29.527  21.675  1.00 43.46           H  
ATOM   1351  HG2 PRO C 146      60.633  29.337  20.546  1.00 46.42           H  
ATOM   1352  HG3 PRO C 146      61.221  30.831  21.294  1.00 46.42           H  
ATOM   1353  HD2 PRO C 146      59.152  30.544  19.081  1.00 46.25           H  
ATOM   1354  HD3 PRO C 146      60.443  31.763  19.246  1.00 46.25           H  
ATOM   1355  N   ILE C 147      58.935  32.842  23.993  1.00 39.33           N  
ATOM   1356  CA  ILE C 147      59.555  33.774  24.930  1.00 40.61           C  
ATOM   1357  C   ILE C 147      60.748  33.035  25.573  1.00 40.04           C  
ATOM   1358  O   ILE C 147      60.614  31.891  26.021  1.00 38.06           O  
ATOM   1359  CB  ILE C 147      58.575  34.265  26.020  1.00 41.96           C  
ATOM   1360  CG1 ILE C 147      57.204  34.718  25.473  1.00 44.47           C  
ATOM   1361  CG2 ILE C 147      59.211  35.391  26.848  1.00 42.50           C  
ATOM   1362  CD1 ILE C 147      57.260  35.692  24.305  1.00 47.82           C  
ATOM   1363  H   ILE C 147      58.108  32.330  24.264  1.00 39.33           H  
ATOM   1364  HA  ILE C 147      59.933  34.632  24.360  1.00 40.61           H  
ATOM   1365  HB  ILE C 147      58.375  33.437  26.712  1.00 41.96           H  
ATOM   1366 HG12 ILE C 147      56.628  33.839  25.168  1.00 44.47           H  
ATOM   1367 HG13 ILE C 147      56.627  35.174  26.287  1.00 44.47           H  
ATOM   1368 HG21 ILE C 147      60.100  35.037  27.380  1.00 42.50           H  
ATOM   1369 HG22 ILE C 147      59.513  36.235  26.220  1.00 42.50           H  
ATOM   1370 HG23 ILE C 147      58.510  35.762  27.603  1.00 42.50           H  
ATOM   1371 HD11 ILE C 147      57.892  36.556  24.521  1.00 47.82           H  
ATOM   1372 HD12 ILE C 147      57.637  35.215  23.397  1.00 47.82           H  
ATOM   1373 HD13 ILE C 147      56.253  36.056  24.086  1.00 47.82           H  
ATOM   1374  N   PHE C 148      61.908  33.693  25.603  1.00 37.86           N  
ATOM   1375  CA  PHE C 148      63.102  33.130  26.231  1.00 37.14           C  
ATOM   1376  C   PHE C 148      63.240  33.680  27.666  1.00 34.97           C  
ATOM   1377  O   PHE C 148      63.254  34.879  27.899  1.00 37.90           O  
ATOM   1378  CB  PHE C 148      64.385  33.473  25.461  1.00 40.60           C  
ATOM   1379  CG  PHE C 148      64.719  32.444  24.406  1.00 41.97           C  
ATOM   1380  CD1 PHE C 148      64.121  32.483  23.163  1.00 45.13           C  
ATOM   1381  CD2 PHE C 148      65.605  31.417  24.689  1.00 45.49           C  
ATOM   1382  CE1 PHE C 148      64.420  31.528  22.201  1.00 48.27           C  
ATOM   1383  CE2 PHE C 148      65.920  30.463  23.737  1.00 45.67           C  
ATOM   1384  CZ  PHE C 148      65.320  30.517  22.491  1.00 48.26           C  
ATOM   1385  H   PHE C 148      61.970  34.608  25.180  1.00 37.86           H  
ATOM   1386  HA  PHE C 148      62.988  32.042  26.283  1.00 37.14           H  
ATOM   1387  HB2 PHE C 148      64.317  34.465  24.995  1.00 40.60           H  
ATOM   1388  HB3 PHE C 148      65.235  33.534  26.152  1.00 40.60           H  
ATOM   1389  HD1 PHE C 148      63.412  33.266  22.937  1.00 45.13           H  
ATOM   1390  HD2 PHE C 148      66.056  31.359  25.669  1.00 45.49           H  
ATOM   1391  HE1 PHE C 148      63.952  31.574  21.229  1.00 48.27           H  
ATOM   1392  HE2 PHE C 148      66.629  29.682  23.965  1.00 45.67           H  
ATOM   1393  HZ  PHE C 148      65.554  29.771  21.746  1.00 48.26           H  
ATOM   1394  N   ALA C 149      63.341  32.747  28.614  1.00 31.17           N  
ATOM   1395  CA  ALA C 149      63.701  32.999  30.004  1.00 29.88           C  
ATOM   1396  C   ALA C 149      65.128  32.432  30.214  1.00 30.25           C  
ATOM   1397  O   ALA C 149      65.334  31.223  30.344  1.00 27.67           O  
ATOM   1398  CB  ALA C 149      62.703  32.329  30.933  1.00 29.03           C  
ATOM   1399  H   ALA C 149      63.142  31.787  28.372  1.00 31.17           H  
ATOM   1400  HA  ALA C 149      63.701  34.076  30.199  1.00 29.88           H  
ATOM   1401  HB1 ALA C 149      61.698  32.732  30.781  1.00 29.03           H  
ATOM   1402  HB2 ALA C 149      62.650  31.255  30.752  1.00 29.03           H  
ATOM   1403  HB3 ALA C 149      62.978  32.469  31.981  1.00 29.03           H  
ATOM   1404  N   ASN C 150      66.102  33.339  30.138  1.00 30.91           N  
ATOM   1405  CA  ASN C 150      67.519  33.018  30.282  1.00 32.26           C  
ATOM   1406  C   ASN C 150      67.852  33.132  31.777  1.00 30.58           C  
ATOM   1407  O   ASN C 150      67.929  34.225  32.323  1.00 29.85           O  
ATOM   1408  CB  ASN C 150      68.434  33.997  29.549  1.00 37.38           C  
ATOM   1409  CG  ASN C 150      68.289  33.880  28.057  1.00 44.66           C  
ATOM   1410  OD1 ASN C 150      68.963  33.095  27.404  1.00 45.59           O  
ATOM   1411  ND2 ASN C 150      67.403  34.692  27.498  1.00 58.40           N  
ATOM   1412  H   ASN C 150      65.847  34.306  29.996  1.00 30.91           H  
ATOM   1413  HA  ASN C 150      67.691  31.999  29.921  1.00 32.26           H  
ATOM   1414  HB2 ASN C 150      69.483  33.789  29.794  1.00 37.38           H  
ATOM   1415  HB3 ASN C 150      68.256  35.034  29.855  1.00 37.38           H  
ATOM   1416 HD21 ASN C 150      66.867  35.326  28.073  1.00 58.40           H  
ATOM   1417 HD22 ASN C 150      67.264  34.676  26.498  1.00 58.40           H  
ATOM   1418  N   ILE C 151      68.005  31.982  32.433  1.00 30.60           N  
ATOM   1419  CA  ILE C 151      68.261  31.937  33.872  1.00 26.29           C  
ATOM   1420  C   ILE C 151      69.790  32.128  33.978  1.00 27.43           C  
ATOM   1421  O   ILE C 151      70.567  31.468  33.284  1.00 26.26           O  
ATOM   1422  CB  ILE C 151      67.810  30.633  34.552  1.00 25.50           C  
ATOM   1423  CG1 ILE C 151      66.391  30.205  34.118  1.00 24.54           C  
ATOM   1424  CG2 ILE C 151      67.878  30.810  36.076  1.00 24.81           C  
ATOM   1425  CD1 ILE C 151      66.124  28.729  34.376  1.00 24.38           C  
ATOM   1426  H   ILE C 151      67.988  31.119  31.910  1.00 30.60           H  
ATOM   1427  HA  ILE C 151      67.744  32.784  34.327  1.00 26.29           H  
ATOM   1428  HB  ILE C 151      68.512  29.838  34.289  1.00 25.50           H  
ATOM   1429 HG12 ILE C 151      65.638  30.817  34.628  1.00 24.54           H  
ATOM   1430 HG13 ILE C 151      66.241  30.362  33.045  1.00 24.54           H  
ATOM   1431 HG21 ILE C 151      68.895  31.046  36.404  1.00 24.81           H  
ATOM   1432 HG22 ILE C 151      67.217  31.616  36.413  1.00 24.81           H  
ATOM   1433 HG23 ILE C 151      67.579  29.899  36.594  1.00 24.81           H  
ATOM   1434 HD11 ILE C 151      66.855  28.108  33.851  1.00 24.38           H  
ATOM   1435 HD12 ILE C 151      66.170  28.486  35.438  1.00 24.38           H  
ATOM   1436 HD13 ILE C 151      65.130  28.456  34.008  1.00 24.38           H  
ATOM   1437  N   THR C 152      70.192  33.116  34.797  1.00 26.86           N  
ATOM   1438  CA  THR C 152      71.556  33.629  34.852  1.00 28.37           C  
ATOM   1439  C   THR C 152      71.951  34.001  36.300  1.00 29.39           C  
ATOM   1440  O   THR C 152      71.116  34.066  37.219  1.00 28.78           O  
ATOM   1441  CB  THR C 152      71.724  34.850  33.911  1.00 29.14           C  
ATOM   1442  OG1 THR C 152      70.531  35.659  33.862  1.00 29.91           O  
ATOM   1443  CG2 THR C 152      72.049  34.443  32.479  1.00 29.54           C  
ATOM   1444  H   THR C 152      69.515  33.541  35.414  1.00 26.86           H  
ATOM   1445  HA  THR C 152      72.245  32.831  34.545  1.00 28.37           H  
ATOM   1446  HB  THR C 152      72.535  35.495  34.264  1.00 29.14           H  
ATOM   1447 HG21 THR C 152      72.974  33.861  32.434  1.00 29.54           H  
ATOM   1448 HG22 THR C 152      71.235  33.861  32.033  1.00 29.54           H  
ATOM   1449 HG23 THR C 152      72.170  35.333  31.851  1.00 29.54           H  
ATOM   1450  HG1 THR C 152      69.795  35.033  33.691  1.00 29.91           H  
ATOM   1451  N   LEU C 153      73.259  34.181  36.502  1.00 29.41           N  
ATOM   1452  CA  LEU C 153      73.778  34.655  37.784  1.00 28.17           C  
ATOM   1453  C   LEU C 153      73.519  36.181  37.939  1.00 27.59           C  
ATOM   1454  O   LEU C 153      73.477  36.901  36.950  1.00 27.52           O  
ATOM   1455  CB  LEU C 153      75.291  34.409  37.914  1.00 29.83           C  
ATOM   1456  CG  LEU C 153      75.719  32.928  37.903  1.00 30.06           C  
ATOM   1457  CD1 LEU C 153      77.246  32.838  37.979  1.00 30.15           C  
ATOM   1458  CD2 LEU C 153      75.100  32.139  39.056  1.00 27.97           C  
ATOM   1459  H   LEU C 153      73.915  33.947  35.771  1.00 29.41           H  
ATOM   1460  HA  LEU C 153      73.236  34.109  38.557  1.00 28.17           H  
ATOM   1461  HB2 LEU C 153      75.805  34.930  37.095  1.00 29.83           H  
ATOM   1462  HB3 LEU C 153      75.655  34.874  38.840  1.00 29.83           H  
ATOM   1463  HG  LEU C 153      75.404  32.466  36.960  1.00 30.06           H  
ATOM   1464 HD11 LEU C 153      77.709  33.364  37.137  1.00 30.15           H  
ATOM   1465 HD12 LEU C 153      77.625  33.281  38.906  1.00 30.15           H  
ATOM   1466 HD13 LEU C 153      77.580  31.796  37.943  1.00 30.15           H  
ATOM   1467 HD21 LEU C 153      75.294  32.620  40.017  1.00 27.97           H  
ATOM   1468 HD22 LEU C 153      74.019  32.052  38.932  1.00 27.97           H  
ATOM   1469 HD23 LEU C 153      75.504  31.123  39.104  1.00 27.97           H  
ATOM   1470  N   PRO C 154      73.421  36.665  39.188  1.00 27.25           N  
ATOM   1471  CA  PRO C 154      73.541  38.087  39.489  1.00 28.24           C  
ATOM   1472  C   PRO C 154      75.026  38.498  39.649  1.00 28.24           C  
ATOM   1473  O   PRO C 154      75.961  37.694  39.543  1.00 27.55           O  
ATOM   1474  CB  PRO C 154      72.833  38.271  40.843  1.00 28.51           C  
ATOM   1475  CG  PRO C 154      72.372  36.878  41.258  1.00 29.08           C  
ATOM   1476  CD  PRO C 154      73.212  35.934  40.420  1.00 27.37           C  
ATOM   1477  HA  PRO C 154      73.104  38.692  38.692  1.00 28.24           H  
ATOM   1478  HB2 PRO C 154      73.491  38.686  41.615  1.00 28.51           H  
ATOM   1479  HB3 PRO C 154      71.978  38.949  40.756  1.00 28.51           H  
ATOM   1480  HG2 PRO C 154      71.312  36.754  41.013  1.00 29.08           H  
ATOM   1481  HG3 PRO C 154      72.484  36.703  42.332  1.00 29.08           H  
ATOM   1482  HD2 PRO C 154      72.724  34.972  40.278  1.00 27.37           H  
ATOM   1483  HD3 PRO C 154      74.197  35.780  40.861  1.00 27.37           H  
ATOM   1484  N   VAL C 155      75.204  39.796  39.894  1.00 27.79           N  
ATOM   1485  CA  VAL C 155      76.444  40.318  40.459  1.00 28.64           C  
ATOM   1486  C   VAL C 155      76.306  40.122  41.989  1.00 26.88           C  
ATOM   1487  O   VAL C 155      75.535  40.792  42.669  1.00 26.74           O  
ATOM   1488  CB  VAL C 155      76.653  41.805  40.097  1.00 30.04           C  
ATOM   1489  CG1 VAL C 155      77.927  42.361  40.742  1.00 30.11           C  
ATOM   1490  CG2 VAL C 155      76.736  41.998  38.578  1.00 32.00           C  
ATOM   1491  H   VAL C 155      74.475  40.452  39.656  1.00 27.79           H  
ATOM   1492  HA  VAL C 155      77.286  39.724  40.086  1.00 28.64           H  
ATOM   1493  HB  VAL C 155      75.803  42.395  40.465  1.00 30.04           H  
ATOM   1494 HG11 VAL C 155      77.863  42.343  41.834  1.00 30.11           H  
ATOM   1495 HG12 VAL C 155      78.808  41.782  40.443  1.00 30.11           H  
ATOM   1496 HG13 VAL C 155      78.091  43.402  40.444  1.00 30.11           H  
ATOM   1497 HG21 VAL C 155      77.557  41.412  38.149  1.00 32.00           H  
ATOM   1498 HG22 VAL C 155      75.808  41.693  38.084  1.00 32.00           H  
ATOM   1499 HG23 VAL C 155      76.907  43.051  38.329  1.00 32.00           H  
ATOM   1500  N   TYR C 156      77.046  39.153  42.509  1.00 25.61           N  
ATOM   1501  CA  TYR C 156      77.112  38.896  43.949  1.00 25.27           C  
ATOM   1502  C   TYR C 156      78.113  39.907  44.566  1.00 25.31           C  
ATOM   1503  O   TYR C 156      78.913  40.523  43.857  1.00 24.12           O  
ATOM   1504  CB  TYR C 156      77.605  37.477  44.273  1.00 25.08           C  
ATOM   1505  CG  TYR C 156      76.679  36.379  43.809  1.00 26.59           C  
ATOM   1506  CD1 TYR C 156      75.428  36.187  44.417  1.00 26.25           C  
ATOM   1507  CD2 TYR C 156      77.059  35.512  42.792  1.00 26.16           C  
ATOM   1508  CE1 TYR C 156      74.581  35.173  44.003  1.00 25.99           C  
ATOM   1509  CE2 TYR C 156      76.221  34.493  42.376  1.00 26.60           C  
ATOM   1510  CZ  TYR C 156      74.988  34.328  42.976  1.00 26.49           C  
ATOM   1511  OH  TYR C 156      74.188  33.313  42.538  1.00 25.35           O  
ATOM   1512  H   TYR C 156      77.631  38.594  41.905  1.00 25.61           H  
ATOM   1513  HA  TYR C 156      76.123  39.079  44.387  1.00 25.27           H  
ATOM   1514  HB2 TYR C 156      78.600  37.329  43.831  1.00 25.08           H  
ATOM   1515  HB3 TYR C 156      77.750  37.357  45.355  1.00 25.08           H  
ATOM   1516  HD1 TYR C 156      75.122  36.839  45.221  1.00 26.25           H  
ATOM   1517  HD2 TYR C 156      78.022  35.636  42.319  1.00 26.16           H  
ATOM   1518  HE1 TYR C 156      73.617  35.040  44.470  1.00 25.99           H  
ATOM   1519  HE2 TYR C 156      76.531  33.828  41.584  1.00 26.60           H  
ATOM   1520  HH  TYR C 156      73.256  33.521  42.788  1.00 25.35           H  
ATOM   1521  N   THR C 157      78.038  40.036  45.901  1.00 24.97           N  
ATOM   1522  CA  THR C 157      79.058  40.783  46.625  1.00 26.21           C  
ATOM   1523  C   THR C 157      80.313  39.888  46.742  1.00 25.24           C  
ATOM   1524  O   THR C 157      80.230  38.660  46.735  1.00 24.74           O  
ATOM   1525  CB  THR C 157      78.613  41.258  48.026  1.00 28.21           C  
ATOM   1526  OG1 THR C 157      78.383  40.144  48.898  1.00 26.53           O  
ATOM   1527  CG2 THR C 157      77.366  42.135  47.964  1.00 29.46           C  
ATOM   1528  H   THR C 157      77.255  39.630  46.393  1.00 24.97           H  
ATOM   1529  HA  THR C 157      79.325  41.663  46.023  1.00 26.21           H  
ATOM   1530  HB  THR C 157      79.424  41.839  48.481  1.00 28.21           H  
ATOM   1531 HG21 THR C 157      77.507  42.981  47.284  1.00 29.46           H  
ATOM   1532 HG22 THR C 157      76.490  41.562  47.642  1.00 29.46           H  
ATOM   1533 HG23 THR C 157      77.129  42.529  48.959  1.00 29.46           H  
ATOM   1534  HG1 THR C 157      77.735  40.416  49.578  1.00 26.53           H  
ATOM   1535  N   LEU C 158      81.457  40.526  46.934  1.00 25.51           N  
ATOM   1536  CA  LEU C 158      82.723  39.798  47.103  1.00 25.86           C  
ATOM   1537  C   LEU C 158      82.660  38.947  48.390  1.00 26.20           C  
ATOM   1538  O   LEU C 158      83.287  37.890  48.487  1.00 26.51           O  
ATOM   1539  CB  LEU C 158      83.894  40.787  47.155  1.00 26.78           C  
ATOM   1540  CG  LEU C 158      85.296  40.148  47.240  1.00 27.03           C  
ATOM   1541  CD1 LEU C 158      85.595  39.226  46.057  1.00 26.41           C  
ATOM   1542  CD2 LEU C 158      86.359  41.247  47.320  1.00 28.59           C  
ATOM   1543  H   LEU C 158      81.470  41.536  46.910  1.00 25.51           H  
ATOM   1544  HA  LEU C 158      82.809  39.116  46.250  1.00 25.86           H  
ATOM   1545  HB2 LEU C 158      83.850  41.432  46.267  1.00 26.78           H  
ATOM   1546  HB3 LEU C 158      83.761  41.454  48.018  1.00 26.78           H  
ATOM   1547  HG  LEU C 158      85.368  39.559  48.162  1.00 27.03           H  
ATOM   1548 HD11 LEU C 158      84.937  38.352  46.055  1.00 26.41           H  
ATOM   1549 HD12 LEU C 158      85.470  39.751  45.104  1.00 26.41           H  
ATOM   1550 HD13 LEU C 158      86.624  38.854  46.106  1.00 26.41           H  
ATOM   1551 HD21 LEU C 158      86.354  41.872  46.420  1.00 28.59           H  
ATOM   1552 HD22 LEU C 158      86.184  41.896  48.185  1.00 28.59           H  
ATOM   1553 HD23 LEU C 158      87.359  40.814  47.426  1.00 28.59           H  
ATOM   1554  N   LYS C 159      81.933  39.443  49.392  1.00 26.84           N  
ATOM   1555  CA  LYS C 159      81.812  38.728  50.657  1.00 26.98           C  
ATOM   1556  C   LYS C 159      80.949  37.478  50.372  1.00 26.08           C  
ATOM   1557  O   LYS C 159      81.323  36.368  50.745  1.00 25.54           O  
ATOM   1558  CB  LYS C 159      81.208  39.615  51.761  1.00 27.79           C  
ATOM   1559  CG  LYS C 159      81.608  39.140  53.169  1.00 27.40           C  
ATOM   1560  CD  LYS C 159      80.861  39.897  54.280  1.00 28.45           C  
ATOM   1561  CE  LYS C 159      81.229  39.370  55.668  1.00 28.77           C  
ATOM   1562  NZ  LYS C 159      80.359  39.953  56.695  1.00 29.85           N1+
ATOM   1563  H   LYS C 159      81.429  40.308  49.259  1.00 26.84           H  
ATOM   1564  HA  LYS C 159      82.817  38.392  50.943  1.00 26.98           H  
ATOM   1565  HB2 LYS C 159      81.554  40.649  51.639  1.00 27.79           H  
ATOM   1566  HB3 LYS C 159      80.114  39.638  51.675  1.00 27.79           H  
ATOM   1567  HG2 LYS C 159      81.410  38.068  53.263  1.00 27.40           H  
ATOM   1568  HG3 LYS C 159      82.689  39.274  53.302  1.00 27.40           H  
ATOM   1569  HD2 LYS C 159      79.782  39.789  54.113  1.00 28.45           H  
ATOM   1570  HD3 LYS C 159      81.089  40.968  54.218  1.00 28.45           H  
ATOM   1571  HE2 LYS C 159      82.261  39.613  55.933  1.00 28.77           H  
ATOM   1572  HE3 LYS C 159      81.100  38.284  55.717  1.00 28.77           H  
ATOM   1573  HZ1 LYS C 159      80.590  40.847  57.124  1.00 29.85           H  
ATOM   1574  HZ2 LYS C 159      79.356  39.955  56.375  1.00 29.85           H  
ATOM   1575  HZ3 LYS C 159      80.216  39.274  57.482  1.00 29.85           H  
ATOM   1576  N   GLU C 160      79.789  37.644  49.761  1.00 26.66           N  
ATOM   1577  CA  GLU C 160      78.862  36.525  49.547  1.00 27.50           C  
ATOM   1578  C   GLU C 160      79.487  35.493  48.593  1.00 25.60           C  
ATOM   1579  O   GLU C 160      79.287  34.290  48.760  1.00 24.28           O  
ATOM   1580  CB  GLU C 160      77.490  36.995  49.052  1.00 31.59           C  
ATOM   1581  CG  GLU C 160      76.461  35.868  48.910  1.00 36.19           C  
ATOM   1582  CD  GLU C 160      76.296  35.026  50.158  1.00 38.66           C  
ATOM   1583  OE1 GLU C 160      76.110  35.607  51.257  1.00 41.41           O  
ATOM   1584  OE2 GLU C 160      76.370  33.768  50.033  1.00 37.33           O1-
ATOM   1585  H   GLU C 160      79.498  38.561  49.452  1.00 26.66           H  
ATOM   1586  HA  GLU C 160      78.752  36.032  50.512  1.00 27.50           H  
ATOM   1587  HB2 GLU C 160      77.099  37.747  49.750  1.00 31.59           H  
ATOM   1588  HB3 GLU C 160      77.593  37.497  48.082  1.00 31.59           H  
ATOM   1589  HG2 GLU C 160      76.730  35.225  48.064  1.00 36.19           H  
ATOM   1590  HG3 GLU C 160      75.484  36.303  48.667  1.00 36.19           H  
ATOM   1591  N   ARG C 161      80.192  35.950  47.564  1.00 25.04           N  
ATOM   1592  CA  ARG C 161      80.782  34.997  46.636  1.00 24.38           C  
ATOM   1593  C   ARG C 161      81.834  34.097  47.337  1.00 24.04           C  
ATOM   1594  O   ARG C 161      82.111  32.990  46.898  1.00 23.56           O  
ATOM   1595  CB  ARG C 161      81.344  35.676  45.382  1.00 25.51           C  
ATOM   1596  CG  ARG C 161      81.969  34.717  44.356  1.00 25.56           C  
ATOM   1597  CD  ARG C 161      81.051  33.579  43.887  1.00 24.92           C  
ATOM   1598  NE  ARG C 161      81.854  32.385  43.551  1.00 25.77           N  
ATOM   1599  CZ  ARG C 161      81.568  31.126  43.857  1.00 26.41           C  
ATOM   1600  NH1 ARG C 161      80.373  30.776  44.326  1.00 25.61           N  
ATOM   1601  NH2 ARG C 161      82.494  30.192  43.664  1.00 27.86           N1+
ATOM   1602  H   ARG C 161      80.267  36.946  47.412  1.00 25.04           H  
ATOM   1603  HA  ARG C 161      79.956  34.334  46.354  1.00 24.38           H  
ATOM   1604  HB2 ARG C 161      80.543  36.243  44.893  1.00 25.51           H  
ATOM   1605  HB3 ARG C 161      82.105  36.411  45.675  1.00 25.51           H  
ATOM   1606  HG2 ARG C 161      82.891  34.301  44.780  1.00 25.56           H  
ATOM   1607  HG3 ARG C 161      82.289  35.294  43.480  1.00 25.56           H  
ATOM   1608  HD2 ARG C 161      80.497  33.878  42.992  1.00 24.92           H  
ATOM   1609  HD3 ARG C 161      80.337  33.311  44.659  1.00 24.92           H  
ATOM   1610  HE  ARG C 161      82.764  32.565  43.152  1.00 25.77           H  
ATOM   1611 HH11 ARG C 161      79.663  31.480  44.476  1.00 25.61           H  
ATOM   1612 HH12 ARG C 161      80.175  29.808  44.533  1.00 25.61           H  
ATOM   1613 HH21 ARG C 161      83.397  30.446  43.290  1.00 27.86           H  
ATOM   1614 HH22 ARG C 161      82.294  29.228  43.891  1.00 27.86           H  
ATOM   1615  N   CYS C 162      82.439  34.598  48.416  1.00 25.03           N  
ATOM   1616  CA  CYS C 162      83.362  33.806  49.232  1.00 25.43           C  
ATOM   1617  C   CYS C 162      82.535  32.938  50.211  1.00 24.73           C  
ATOM   1618  O   CYS C 162      82.858  31.783  50.454  1.00 23.22           O  
ATOM   1619  CB  CYS C 162      84.344  34.652  50.046  1.00 25.99           C  
ATOM   1620  SG  CYS C 162      85.521  35.548  48.984  1.00 27.38           S  
ATOM   1621  H   CYS C 162      82.221  35.536  48.721  1.00 25.03           H  
ATOM   1622  HA  CYS C 162      83.906  33.113  48.577  1.00 25.43           H  
ATOM   1623  HB2 CYS C 162      84.925  34.011  50.718  1.00 25.99           H  
ATOM   1624  HB3 CYS C 162      83.822  35.386  50.669  1.00 25.99           H  
ATOM   1625  HG  CYS C 162      84.642  36.464  48.533  1.00 27.38           H  
ATOM   1626  N   LEU C 163      81.523  33.544  50.831  1.00 24.92           N  
ATOM   1627  CA  LEU C 163      80.687  32.869  51.827  1.00 25.74           C  
ATOM   1628  C   LEU C 163      79.939  31.680  51.192  1.00 25.89           C  
ATOM   1629  O   LEU C 163      79.717  30.652  51.852  1.00 26.52           O  
ATOM   1630  CB  LEU C 163      79.663  33.809  52.464  1.00 26.38           C  
ATOM   1631  CG  LEU C 163      80.286  34.923  53.325  1.00 27.77           C  
ATOM   1632  CD1 LEU C 163      79.296  36.076  53.451  1.00 29.41           C  
ATOM   1633  CD2 LEU C 163      80.687  34.422  54.711  1.00 28.93           C  
ATOM   1634  H   LEU C 163      81.347  34.521  50.646  1.00 24.92           H  
ATOM   1635  HA  LEU C 163      81.361  32.456  52.585  1.00 25.74           H  
ATOM   1636  HB2 LEU C 163      79.056  34.247  51.666  1.00 26.38           H  
ATOM   1637  HB3 LEU C 163      78.963  33.228  53.079  1.00 26.38           H  
ATOM   1638  HG  LEU C 163      81.196  35.307  52.858  1.00 27.77           H  
ATOM   1639 HD11 LEU C 163      79.169  36.601  52.505  1.00 29.41           H  
ATOM   1640 HD12 LEU C 163      78.310  35.709  53.751  1.00 29.41           H  
ATOM   1641 HD13 LEU C 163      79.644  36.818  54.173  1.00 29.41           H  
ATOM   1642 HD21 LEU C 163      79.819  34.050  55.261  1.00 28.93           H  
ATOM   1643 HD22 LEU C 163      81.428  33.622  54.640  1.00 28.93           H  
ATOM   1644 HD23 LEU C 163      81.133  35.230  55.301  1.00 28.93           H  
ATOM   1645  N   GLN C 164      79.591  31.799  49.908  1.00 26.10           N  
ATOM   1646  CA  GLN C 164      78.932  30.722  49.175  1.00 26.74           C  
ATOM   1647  C   GLN C 164      79.810  29.451  49.198  1.00 27.71           C  
ATOM   1648  O   GLN C 164      79.310  28.336  49.196  1.00 28.38           O  
ATOM   1649  CB  GLN C 164      78.716  31.072  47.698  1.00 27.07           C  
ATOM   1650  CG  GLN C 164      77.439  31.862  47.447  1.00 26.58           C  
ATOM   1651  CD  GLN C 164      77.248  32.132  45.968  1.00 27.21           C  
ATOM   1652  OE1 GLN C 164      78.158  31.965  45.130  1.00 28.77           O  
ATOM   1653  NE2 GLN C 164      76.035  32.558  45.630  1.00 25.67           N  
ATOM   1654  H   GLN C 164      79.784  32.662  49.420  1.00 26.10           H  
ATOM   1655  HA  GLN C 164      77.992  30.485  49.686  1.00 26.74           H  
ATOM   1656  HB2 GLN C 164      79.583  31.624  47.310  1.00 27.07           H  
ATOM   1657  HB3 GLN C 164      78.661  30.150  47.103  1.00 27.07           H  
ATOM   1658  HG2 GLN C 164      77.472  32.826  47.955  1.00 26.58           H  
ATOM   1659  HG3 GLN C 164      76.572  31.307  47.822  1.00 26.58           H  
ATOM   1660 HE21 GLN C 164      75.822  32.760  44.664  1.00 25.67           H  
ATOM   1661 HE22 GLN C 164      75.327  32.680  46.340  1.00 25.67           H  
ATOM   1662  N   VAL C 165      81.124  29.645  49.126  1.00 28.64           N  
ATOM   1663  CA  VAL C 165      82.073  28.535  49.068  1.00 28.95           C  
ATOM   1664  C   VAL C 165      82.205  28.008  50.512  1.00 29.80           C  
ATOM   1665  O   VAL C 165      82.225  26.794  50.738  1.00 29.91           O  
ATOM   1666  CB  VAL C 165      83.429  28.968  48.475  1.00 29.05           C  
ATOM   1667  CG1 VAL C 165      84.443  27.820  48.493  1.00 29.98           C  
ATOM   1668  CG2 VAL C 165      83.260  29.463  47.034  1.00 29.47           C  
ATOM   1669  H   VAL C 165      81.490  30.585  49.172  1.00 28.64           H  
ATOM   1670  HA  VAL C 165      81.631  27.736  48.460  1.00 28.95           H  
ATOM   1671  HB  VAL C 165      83.848  29.790  49.068  1.00 29.05           H  
ATOM   1672 HG11 VAL C 165      84.691  27.530  49.518  1.00 29.98           H  
ATOM   1673 HG12 VAL C 165      84.057  26.939  47.971  1.00 29.98           H  
ATOM   1674 HG13 VAL C 165      85.379  28.119  48.007  1.00 29.98           H  
ATOM   1675 HG21 VAL C 165      82.852  28.676  46.391  1.00 29.47           H  
ATOM   1676 HG22 VAL C 165      82.586  30.323  46.984  1.00 29.47           H  
ATOM   1677 HG23 VAL C 165      84.222  29.777  46.616  1.00 29.47           H  
ATOM   1678  N   VAL C 166      82.347  28.924  51.469  1.00 29.36           N  
ATOM   1679  CA  VAL C 166      82.552  28.530  52.862  1.00 30.59           C  
ATOM   1680  C   VAL C 166      81.308  27.750  53.358  1.00 31.81           C  
ATOM   1681  O   VAL C 166      81.459  26.749  54.054  1.00 33.54           O  
ATOM   1682  CB  VAL C 166      82.892  29.730  53.768  1.00 30.99           C  
ATOM   1683  CG1 VAL C 166      83.021  29.317  55.240  1.00 32.95           C  
ATOM   1684  CG2 VAL C 166      84.213  30.387  53.346  1.00 30.97           C  
ATOM   1685  H   VAL C 166      82.332  29.904  51.226  1.00 29.36           H  
ATOM   1686  HA  VAL C 166      83.388  27.817  52.868  1.00 30.59           H  
ATOM   1687  HB  VAL C 166      82.095  30.477  53.688  1.00 30.99           H  
ATOM   1688 HG11 VAL C 166      82.082  28.920  55.634  1.00 32.95           H  
ATOM   1689 HG12 VAL C 166      83.794  28.554  55.367  1.00 32.95           H  
ATOM   1690 HG13 VAL C 166      83.296  30.177  55.861  1.00 32.95           H  
ATOM   1691 HG21 VAL C 166      85.051  29.688  53.446  1.00 30.97           H  
ATOM   1692 HG22 VAL C 166      84.188  30.728  52.310  1.00 30.97           H  
ATOM   1693 HG23 VAL C 166      84.427  31.260  53.972  1.00 30.97           H  
ATOM   1694  N   ARG C 167      80.100  28.207  53.019  1.00 30.76           N  
ATOM   1695  CA  ARG C 167      78.878  27.533  53.468  1.00 31.89           C  
ATOM   1696  C   ARG C 167      78.744  26.113  52.852  1.00 33.55           C  
ATOM   1697  O   ARG C 167      78.012  25.270  53.377  1.00 36.35           O  
ATOM   1698  CB  ARG C 167      77.585  28.306  53.137  1.00 29.45           C  
ATOM   1699  CG  ARG C 167      77.365  29.581  53.962  1.00 29.58           C  
ATOM   1700  CD  ARG C 167      75.919  30.081  53.848  1.00 29.06           C  
ATOM   1701  NE  ARG C 167      75.811  31.543  53.967  1.00 28.81           N  
ATOM   1702  CZ  ARG C 167      75.971  32.413  52.962  1.00 28.36           C  
ATOM   1703  NH1 ARG C 167      76.328  32.011  51.751  1.00 26.83           N  
ATOM   1704  NH2 ARG C 167      75.766  33.718  53.172  1.00 28.72           N1+
ATOM   1705  H   ARG C 167      80.022  29.042  52.455  1.00 30.76           H  
ATOM   1706  HA  ARG C 167      78.965  27.393  54.553  1.00 31.89           H  
ATOM   1707  HB2 ARG C 167      77.568  28.561  52.069  1.00 29.45           H  
ATOM   1708  HB3 ARG C 167      76.728  27.641  53.307  1.00 29.45           H  
ATOM   1709  HG2 ARG C 167      78.059  30.359  53.636  1.00 29.58           H  
ATOM   1710  HG3 ARG C 167      77.585  29.391  55.019  1.00 29.58           H  
ATOM   1711  HD2 ARG C 167      75.314  29.645  54.650  1.00 29.06           H  
ATOM   1712  HD3 ARG C 167      75.440  29.774  52.911  1.00 29.06           H  
ATOM   1713  HE  ARG C 167      75.540  31.921  54.864  1.00 28.81           H  
ATOM   1714 HH11 ARG C 167      76.488  31.030  51.571  1.00 26.83           H  
ATOM   1715 HH12 ARG C 167      76.439  32.686  51.008  1.00 26.83           H  
ATOM   1716 HH21 ARG C 167      75.490  34.046  54.087  1.00 28.72           H  
ATOM   1717 HH22 ARG C 167      75.887  34.376  52.415  1.00 28.72           H  
ATOM   1718  N   SER C 168      79.388  25.885  51.707  1.00 31.96           N  
ATOM   1719  CA  SER C 168      79.314  24.586  51.030  1.00 32.82           C  
ATOM   1720  C   SER C 168      80.321  23.576  51.610  1.00 34.40           C  
ATOM   1721  O   SER C 168      80.171  22.369  51.450  1.00 35.47           O  
ATOM   1722  CB  SER C 168      79.514  24.705  49.511  1.00 32.58           C  
ATOM   1723  OG  SER C 168      80.811  25.142  49.104  1.00 32.62           O  
ATOM   1724  H   SER C 168      79.970  26.610  51.313  1.00 31.96           H  
ATOM   1725  HA  SER C 168      78.314  24.173  51.212  1.00 32.82           H  
ATOM   1726  HB2 SER C 168      78.790  25.413  49.096  1.00 32.58           H  
ATOM   1727  HB3 SER C 168      79.342  23.736  49.032  1.00 32.58           H  
ATOM   1728  HG  SER C 168      81.268  25.559  49.863  1.00 32.62           H  
ATOM   1729  N   LEU C 169      81.408  24.089  52.175  1.00 35.92           N  
ATOM   1730  CA  LEU C 169      82.511  23.266  52.666  1.00 38.89           C  
ATOM   1731  C   LEU C 169      82.428  23.076  54.197  1.00 40.94           C  
ATOM   1732  O   LEU C 169      82.729  22.005  54.711  1.00 43.31           O  
ATOM   1733  CB  LEU C 169      83.870  23.893  52.317  1.00 40.46           C  
ATOM   1734  CG  LEU C 169      84.200  23.923  50.811  1.00 41.86           C  
ATOM   1735  CD1 LEU C 169      85.518  24.671  50.592  1.00 42.70           C  
ATOM   1736  CD2 LEU C 169      84.295  22.524  50.202  1.00 42.56           C  
ATOM   1737  H   LEU C 169      81.467  25.089  52.300  1.00 35.92           H  
ATOM   1738  HA  LEU C 169      82.432  22.262  52.235  1.00 38.89           H  
ATOM   1739  HB2 LEU C 169      83.900  24.921  52.705  1.00 40.46           H  
ATOM   1740  HB3 LEU C 169      84.664  23.349  52.846  1.00 40.46           H  
ATOM   1741  HG  LEU C 169      83.415  24.471  50.280  1.00 41.86           H  
ATOM   1742 HD11 LEU C 169      85.466  25.683  51.006  1.00 42.70           H  
ATOM   1743 HD12 LEU C 169      86.355  24.152  51.073  1.00 42.70           H  
ATOM   1744 HD13 LEU C 169      85.743  24.759  49.524  1.00 42.70           H  
ATOM   1745 HD21 LEU C 169      85.012  21.901  50.747  1.00 42.56           H  
ATOM   1746 HD22 LEU C 169      83.325  22.018  50.211  1.00 42.56           H  
ATOM   1747 HD23 LEU C 169      84.620  22.577  49.157  1.00 42.56           H  
ATOM   1748  N   VAL C 170      82.162  24.170  54.910  1.00 40.83           N  
ATOM   1749  CA  VAL C 170      82.218  24.206  56.364  1.00 41.61           C  
ATOM   1750  C   VAL C 170      80.753  24.027  56.814  1.00 42.87           C  
ATOM   1751  O   VAL C 170      79.959  24.959  56.839  1.00 43.31           O  
ATOM   1752  CB  VAL C 170      82.850  25.507  56.893  1.00 40.58           C  
ATOM   1753  CG1 VAL C 170      82.993  25.441  58.415  1.00 41.46           C  
ATOM   1754  CG2 VAL C 170      84.232  25.752  56.276  1.00 40.83           C  
ATOM   1755  H   VAL C 170      81.848  25.000  54.428  1.00 40.83           H  
ATOM   1756  HA  VAL C 170      82.809  23.353  56.722  1.00 41.61           H  
ATOM   1757  HB  VAL C 170      82.209  26.362  56.648  1.00 40.58           H  
ATOM   1758 HG11 VAL C 170      82.023  25.275  58.892  1.00 41.46           H  
ATOM   1759 HG12 VAL C 170      83.660  24.627  58.719  1.00 41.46           H  
ATOM   1760 HG13 VAL C 170      83.404  26.377  58.807  1.00 41.46           H  
ATOM   1761 HG21 VAL C 170      84.898  24.899  56.442  1.00 40.83           H  
ATOM   1762 HG22 VAL C 170      84.161  25.922  55.197  1.00 40.83           H  
ATOM   1763 HG23 VAL C 170      84.703  26.637  56.717  1.00 40.83           H  
ATOM   1764  N   LYS C 171      80.401  22.770  57.066  1.00 46.01           N  
ATOM   1765  CA  LYS C 171      79.012  22.396  57.331  1.00 48.70           C  
ATOM   1766  C   LYS C 171      78.439  23.002  58.657  1.00 48.43           C  
ATOM   1767  O   LYS C 171      79.189  23.245  59.602  1.00 50.01           O  
ATOM   1768  CB  LYS C 171      78.817  20.871  57.237  1.00 55.34           C  
ATOM   1769  CG  LYS C 171      79.723  20.035  58.152  1.00 60.46           C  
ATOM   1770  CD  LYS C 171      79.533  18.523  57.941  1.00 68.56           C  
ATOM   1771  CE  LYS C 171      78.200  17.967  58.426  1.00 72.22           C  
ATOM   1772  NZ  LYS C 171      78.158  17.986  59.883  1.00 74.04           N1+
ATOM   1773  H   LYS C 171      81.101  22.043  57.029  1.00 46.01           H  
ATOM   1774  HA  LYS C 171      78.447  22.855  56.510  1.00 48.70           H  
ATOM   1775  HB2 LYS C 171      77.773  20.624  57.446  1.00 55.34           H  
ATOM   1776  HB3 LYS C 171      79.007  20.568  56.198  1.00 55.34           H  
ATOM   1777  HG2 LYS C 171      80.774  20.254  57.937  1.00 60.46           H  
ATOM   1778  HG3 LYS C 171      79.561  20.310  59.198  1.00 60.46           H  
ATOM   1779  HD2 LYS C 171      80.351  17.995  58.448  1.00 68.56           H  
ATOM   1780  HD3 LYS C 171      79.639  18.300  56.872  1.00 68.56           H  
ATOM   1781  HE2 LYS C 171      78.075  16.924  58.122  1.00 72.22           H  
ATOM   1782  HE3 LYS C 171      77.346  18.543  58.063  1.00 72.22           H  
ATOM   1783  HZ1 LYS C 171      78.682  17.267  60.380  1.00 74.04           H  
ATOM   1784  HZ2 LYS C 171      78.411  18.905  60.308  1.00 74.04           H  
ATOM   1785  HZ3 LYS C 171      77.172  17.956  60.260  1.00 74.04           H  
ATOM   1786  N   PRO C 172      77.124  23.243  58.709  1.00 49.47           N  
ATOM   1787  CA  PRO C 172      76.571  24.277  59.599  1.00 51.01           C  
ATOM   1788  C   PRO C 172      76.762  24.203  61.121  1.00 53.24           C  
ATOM   1789  O   PRO C 172      76.611  25.216  61.806  1.00 53.55           O  
ATOM   1790  CB  PRO C 172      75.066  24.280  59.302  1.00 51.46           C  
ATOM   1791  CG  PRO C 172      74.979  23.748  57.883  1.00 48.17           C  
ATOM   1792  CD  PRO C 172      76.072  22.697  57.857  1.00 49.40           C  
ATOM   1793  HA  PRO C 172      77.029  25.213  59.274  1.00 51.01           H  
ATOM   1794  HB2 PRO C 172      74.527  23.610  59.984  1.00 51.46           H  
ATOM   1795  HB3 PRO C 172      74.626  25.277  59.402  1.00 51.46           H  
ATOM   1796  HG2 PRO C 172      75.208  24.550  57.171  1.00 48.17           H  
ATOM   1797  HG3 PRO C 172      73.994  23.340  57.639  1.00 48.17           H  
ATOM   1798  HD2 PRO C 172      76.405  22.483  56.841  1.00 49.40           H  
ATOM   1799  HD3 PRO C 172      75.732  21.763  58.321  1.00 49.40           H  
ATOM   1800  N   GLU C 173      77.052  23.014  61.646  1.00 56.33           N  
ATOM   1801  CA  GLU C 173      77.236  22.872  63.085  1.00 58.38           C  
ATOM   1802  C   GLU C 173      78.683  23.319  63.441  1.00 56.07           C  
ATOM   1803  O   GLU C 173      79.040  23.473  64.606  1.00 57.29           O  
ATOM   1804  CB  GLU C 173      76.997  21.464  63.661  1.00 63.43           C  
ATOM   1805  CG  GLU C 173      76.126  20.529  62.831  1.00 67.65           C  
ATOM   1806  CD  GLU C 173      76.886  19.803  61.748  1.00 70.82           C  
ATOM   1807  OE1 GLU C 173      78.036  20.192  61.435  1.00 67.60           O  
ATOM   1808  OE2 GLU C 173      76.325  18.824  61.206  1.00 74.99           O1-
ATOM   1809  H   GLU C 173      77.211  22.230  61.030  1.00 56.33           H  
ATOM   1810  HA  GLU C 173      76.560  23.574  63.588  1.00 58.38           H  
ATOM   1811  HB2 GLU C 173      77.951  20.971  63.887  1.00 63.43           H  
ATOM   1812  HB3 GLU C 173      76.518  21.596  64.641  1.00 63.43           H  
ATOM   1813  HG2 GLU C 173      75.275  21.062  62.393  1.00 67.65           H  
ATOM   1814  HG3 GLU C 173      75.713  19.762  63.498  1.00 67.65           H  
ATOM   1815  N   ASN C 174      79.514  23.387  62.402  1.00 53.02           N  
ATOM   1816  CA  ASN C 174      80.963  23.491  62.465  1.00 51.25           C  
ATOM   1817  C   ASN C 174      81.519  24.817  61.898  1.00 46.05           C  
ATOM   1818  O   ASN C 174      82.727  24.942  61.682  1.00 43.60           O  
ATOM   1819  CB  ASN C 174      81.578  22.280  61.758  1.00 52.45           C  
ATOM   1820  CG  ASN C 174      81.547  21.084  62.679  1.00 55.70           C  
ATOM   1821  ND2 ASN C 174      80.573  20.334  62.718  1.00 55.83           N  
ATOM   1822  OD1 ASN C 174      82.616  20.906  63.446  1.00 58.22           O  
ATOM   1823  H   ASN C 174      79.131  23.323  61.469  1.00 53.02           H  
ATOM   1824  HA  ASN C 174      81.257  23.492  63.523  1.00 51.25           H  
ATOM   1825  HB2 ASN C 174      82.623  22.454  61.479  1.00 52.45           H  
ATOM   1826  HB3 ASN C 174      81.051  22.035  60.830  1.00 52.45           H  
ATOM   1827 HD21 ASN C 174      80.566  19.547  63.351  1.00 55.83           H  
ATOM   1828 HD22 ASN C 174      79.780  20.505  62.116  1.00 55.83           H  
ATOM   1829  N   TYR C 175      80.661  25.836  61.801  1.00 42.41           N  
ATOM   1830  CA  TYR C 175      81.070  27.168  61.316  1.00 41.38           C  
ATOM   1831  C   TYR C 175      82.074  27.870  62.264  1.00 42.85           C  
ATOM   1832  O   TYR C 175      82.869  28.713  61.844  1.00 40.48           O  
ATOM   1833  CB  TYR C 175      79.870  28.127  61.220  1.00 40.55           C  
ATOM   1834  CG  TYR C 175      78.827  27.884  60.157  1.00 39.19           C  
ATOM   1835  CD1 TYR C 175      79.145  27.445  58.861  1.00 38.66           C  
ATOM   1836  CD2 TYR C 175      77.520  28.290  60.400  1.00 38.74           C  
ATOM   1837  CE1 TYR C 175      78.166  27.383  57.865  1.00 36.63           C  
ATOM   1838  CE2 TYR C 175      76.547  28.249  59.409  1.00 37.60           C  
ATOM   1839  CZ  TYR C 175      76.867  27.794  58.151  1.00 36.68           C  
ATOM   1840  OH  TYR C 175      75.956  27.854  57.137  1.00 36.60           O  
ATOM   1841  H   TYR C 175      79.681  25.676  61.986  1.00 42.41           H  
ATOM   1842  HA  TYR C 175      81.576  27.039  60.357  1.00 41.38           H  
ATOM   1843  HB2 TYR C 175      79.370  28.140  62.199  1.00 40.55           H  
ATOM   1844  HB3 TYR C 175      80.239  29.148  61.053  1.00 40.55           H  
ATOM   1845  HD1 TYR C 175      80.159  27.151  58.631  1.00 38.66           H  
ATOM   1846  HD2 TYR C 175      77.254  28.647  61.385  1.00 38.74           H  
ATOM   1847  HE1 TYR C 175      78.416  27.019  56.879  1.00 36.63           H  
ATOM   1848  HE2 TYR C 175      75.540  28.573  59.626  1.00 37.60           H  
ATOM   1849  HH  TYR C 175      75.458  28.692  57.281  1.00 36.60           H  
ATOM   1850  N   ARG C 176      81.882  27.630  63.557  1.00 45.54           N  
ATOM   1851  CA  ARG C 176      82.587  28.347  64.621  1.00 48.67           C  
ATOM   1852  C   ARG C 176      84.016  27.783  64.845  1.00 47.91           C  
ATOM   1853  O   ARG C 176      84.482  27.618  65.968  1.00 47.59           O  
ATOM   1854  CB  ARG C 176      81.766  28.424  65.921  1.00 53.88           C  
ATOM   1855  CG  ARG C 176      81.289  27.071  66.463  1.00 59.26           C  
ATOM   1856  CD  ARG C 176      79.805  26.831  66.191  1.00 64.29           C  
ATOM   1857  NE  ARG C 176      79.461  25.409  66.336  1.00 66.88           N  
ATOM   1858  CZ  ARG C 176      79.243  24.752  67.478  1.00 69.34           C  
ATOM   1859  NH1 ARG C 176      78.903  23.465  67.445  1.00 72.02           N  
ATOM   1860  NH2 ARG C 176      79.357  25.366  68.656  1.00 69.13           N1+
ATOM   1861  H   ARG C 176      81.211  26.923  63.821  1.00 45.54           H  
ATOM   1862  HA  ARG C 176      82.736  29.380  64.275  1.00 48.67           H  
ATOM   1863  HB2 ARG C 176      82.375  28.912  66.692  1.00 53.88           H  
ATOM   1864  HB3 ARG C 176      80.903  29.081  65.760  1.00 53.88           H  
ATOM   1865  HG2 ARG C 176      81.450  27.046  67.547  1.00 59.26           H  
ATOM   1866  HG3 ARG C 176      81.888  26.250  66.052  1.00 59.26           H  
ATOM   1867  HD2 ARG C 176      79.541  27.107  65.164  1.00 64.29           H  
ATOM   1868  HD3 ARG C 176      79.162  27.432  66.843  1.00 64.29           H  
ATOM   1869  HE  ARG C 176      79.360  24.891  65.475  1.00 66.88           H  
ATOM   1870 HH11 ARG C 176      78.735  22.965  68.306  1.00 72.02           H  
ATOM   1871 HH12 ARG C 176      78.813  22.990  66.559  1.00 72.02           H  
ATOM   1872 HH21 ARG C 176      79.612  26.342  68.695  1.00 69.13           H  
ATOM   1873 HH22 ARG C 176      79.188  24.854  69.511  1.00 69.13           H  
ATOM   1874  N   ARG C 177      84.771  27.752  63.746  1.00 47.28           N  
ATOM   1875  CA  ARG C 177      86.096  27.129  63.705  1.00 48.07           C  
ATOM   1876  C   ARG C 177      87.127  28.100  63.082  1.00 46.81           C  
ATOM   1877  O   ARG C 177      88.108  27.697  62.453  1.00 46.28           O  
ATOM   1878  CB  ARG C 177      86.070  25.805  62.932  1.00  0.00           C  
ATOM   1879  CG  ARG C 177      85.381  24.680  63.704  1.00  0.00           C  
ATOM   1880  CD  ARG C 177      85.518  23.361  62.952  1.00  0.00           C  
ATOM   1881  NE  ARG C 177      84.867  22.253  63.661  1.00  0.00           N  
ATOM   1882  CZ  ARG C 177      85.351  21.601  64.735  1.00  0.00           C  
ATOM   1883  NH1 ARG C 177      86.511  21.955  65.311  1.00  0.00           N  
ATOM   1884  NH2 ARG C 177      84.658  20.570  65.240  1.00  0.00           N1+
ATOM   1885  H   ARG C 177      84.511  28.252  62.896  1.00 47.28           H  
ATOM   1886  HA  ARG C 177      86.445  26.945  64.729  1.00 48.07           H  
ATOM   1887  HB2 ARG C 177      85.577  25.947  61.961  1.00  0.00           H  
ATOM   1888  HB3 ARG C 177      87.097  25.483  62.715  1.00  0.00           H  
ATOM   1889  HG2 ARG C 177      85.823  24.590  64.702  1.00  0.00           H  
ATOM   1890  HG3 ARG C 177      84.320  24.909  63.856  1.00  0.00           H  
ATOM   1891  HD2 ARG C 177      85.044  23.434  61.967  1.00  0.00           H  
ATOM   1892  HD3 ARG C 177      86.565  23.093  62.772  1.00  0.00           H  
ATOM   1893  HE  ARG C 177      83.986  21.941  63.277  1.00  0.00           H  
ATOM   1894 HH11 ARG C 177      86.851  21.451  66.118  1.00  0.00           H  
ATOM   1895 HH12 ARG C 177      87.041  22.730  64.940  1.00  0.00           H  
ATOM   1896 HH21 ARG C 177      83.784  20.297  64.815  1.00  0.00           H  
ATOM   1897 HH22 ARG C 177      85.011  20.070  66.043  1.00  0.00           H  
ATOM   1898  N   LEU C 178      86.933  29.393  63.351  1.00 44.22           N  
ATOM   1899  CA  LEU C 178      87.843  30.459  62.946  1.00 43.29           C  
ATOM   1900  C   LEU C 178      87.877  31.492  64.089  1.00 44.70           C  
ATOM   1901  O   LEU C 178      86.860  31.758  64.742  1.00 44.93           O  
ATOM   1902  CB  LEU C 178      87.360  31.163  61.667  1.00 41.17           C  
ATOM   1903  CG  LEU C 178      87.439  30.323  60.378  1.00 41.50           C  
ATOM   1904  CD1 LEU C 178      86.733  31.060  59.236  1.00 40.29           C  
ATOM   1905  CD2 LEU C 178      88.884  30.023  59.974  1.00 40.47           C  
ATOM   1906  H   LEU C 178      86.105  29.676  63.856  1.00 44.22           H  
ATOM   1907  HA  LEU C 178      88.849  30.047  62.816  1.00 43.29           H  
ATOM   1908  HB2 LEU C 178      86.317  31.476  61.817  1.00 41.17           H  
ATOM   1909  HB3 LEU C 178      87.935  32.088  61.524  1.00 41.17           H  
ATOM   1910  HG  LEU C 178      86.913  29.374  60.527  1.00 41.50           H  
ATOM   1911 HD11 LEU C 178      85.685  31.253  59.486  1.00 40.29           H  
ATOM   1912 HD12 LEU C 178      87.215  32.021  59.024  1.00 40.29           H  
ATOM   1913 HD13 LEU C 178      86.751  30.463  58.318  1.00 40.29           H  
ATOM   1914 HD21 LEU C 178      89.457  30.946  59.836  1.00 40.47           H  
ATOM   1915 HD22 LEU C 178      89.396  29.417  60.726  1.00 40.47           H  
ATOM   1916 HD23 LEU C 178      88.914  29.464  59.032  1.00 40.47           H  
ATOM   1917  N   ASP C 179      89.045  32.087  64.298  1.00 43.33           N  
ATOM   1918  CA  ASP C 179      89.273  33.140  65.305  1.00 45.01           C  
ATOM   1919  C   ASP C 179      89.077  34.474  64.545  1.00 41.77           C  
ATOM   1920  O   ASP C 179      89.917  34.902  63.770  1.00 40.84           O  
ATOM   1921  CB  ASP C 179      90.678  32.998  65.863  1.00 47.98           C  
ATOM   1922  CG  ASP C 179      90.903  33.940  67.017  1.00 51.62           C  
ATOM   1923  OD1 ASP C 179      89.965  34.684  67.389  1.00 55.26           O  
ATOM   1924  OD2 ASP C 179      92.017  33.913  67.562  1.00 53.90           O1-
ATOM   1925  H   ASP C 179      89.842  31.832  63.734  1.00 43.33           H  
ATOM   1926  HA  ASP C 179      88.520  33.036  66.094  1.00 45.01           H  
ATOM   1927  HB2 ASP C 179      91.436  33.194  65.095  1.00 47.98           H  
ATOM   1928  HB3 ASP C 179      90.838  31.974  66.224  1.00 47.98           H  
ATOM   1929  N   ILE C 180      87.867  35.010  64.677  1.00 40.36           N  
ATOM   1930  CA  ILE C 180      87.382  36.176  63.953  1.00 38.12           C  
ATOM   1931  C   ILE C 180      86.243  36.824  64.781  1.00 37.77           C  
ATOM   1932  O   ILE C 180      85.633  36.198  65.637  1.00 36.99           O  
ATOM   1933  CB  ILE C 180      86.870  35.864  62.512  1.00 37.07           C  
ATOM   1934  CG1 ILE C 180      85.862  34.693  62.486  1.00 38.15           C  
ATOM   1935  CG2 ILE C 180      88.027  35.642  61.533  1.00 36.04           C  
ATOM   1936  CD1 ILE C 180      85.330  34.366  61.097  1.00 37.24           C  
ATOM   1937  H   ILE C 180      87.237  34.605  65.354  1.00 40.36           H  
ATOM   1938  HA  ILE C 180      88.202  36.905  63.902  1.00 38.12           H  
ATOM   1939  HB  ILE C 180      86.337  36.752  62.149  1.00 37.07           H  
ATOM   1940 HG12 ILE C 180      86.322  33.789  62.897  1.00 38.15           H  
ATOM   1941 HG13 ILE C 180      85.008  34.932  63.131  1.00 38.15           H  
ATOM   1942 HG21 ILE C 180      88.804  36.403  61.662  1.00 36.04           H  
ATOM   1943 HG22 ILE C 180      88.479  34.654  61.657  1.00 36.04           H  
ATOM   1944 HG23 ILE C 180      87.680  35.718  60.497  1.00 36.04           H  
ATOM   1945 HD11 ILE C 180      84.895  35.249  60.624  1.00 37.24           H  
ATOM   1946 HD12 ILE C 180      86.119  33.980  60.446  1.00 37.24           H  
ATOM   1947 HD13 ILE C 180      84.557  33.595  61.161  1.00 37.24           H  
ATOM   1948  N   VAL C 181      85.928  38.071  64.443  1.00 37.89           N  
ATOM   1949  CA  VAL C 181      84.767  38.737  65.026  1.00 40.21           C  
ATOM   1950  C   VAL C 181      83.478  38.088  64.452  1.00 40.02           C  
ATOM   1951  O   VAL C 181      83.465  37.520  63.361  1.00 37.66           O  
ATOM   1952  CB  VAL C 181      84.756  40.268  64.832  1.00 41.80           C  
ATOM   1953  CG1 VAL C 181      85.926  40.924  65.570  1.00 42.14           C  
ATOM   1954  CG2 VAL C 181      84.756  40.699  63.363  1.00 40.68           C  
ATOM   1955  H   VAL C 181      86.495  38.563  63.768  1.00 37.89           H  
ATOM   1956  HA  VAL C 181      84.777  38.523  66.104  1.00 40.21           H  
ATOM   1957  HB  VAL C 181      83.831  40.658  65.278  1.00 41.80           H  
ATOM   1958 HG11 VAL C 181      85.916  40.655  66.631  1.00 42.14           H  
ATOM   1959 HG12 VAL C 181      86.890  40.620  65.150  1.00 42.14           H  
ATOM   1960 HG13 VAL C 181      85.862  42.016  65.503  1.00 42.14           H  
ATOM   1961 HG21 VAL C 181      85.678  40.404  62.853  1.00 40.68           H  
ATOM   1962 HG22 VAL C 181      83.909  40.267  62.823  1.00 40.68           H  
ATOM   1963 HG23 VAL C 181      84.671  41.789  63.284  1.00 40.68           H  
ATOM   1964  N   ARG C 182      82.396  38.184  65.215  1.00 44.52           N  
ATOM   1965  CA  ARG C 182      81.177  37.456  64.869  1.00 46.49           C  
ATOM   1966  C   ARG C 182      80.561  37.932  63.544  1.00 43.41           C  
ATOM   1967  O   ARG C 182      79.869  37.155  62.879  1.00 41.67           O  
ATOM   1968  CB  ARG C 182      80.115  37.474  65.983  1.00 52.40           C  
ATOM   1969  CG  ARG C 182      79.601  36.048  66.261  1.00 57.06           C  
ATOM   1970  CD  ARG C 182      78.372  36.012  67.163  1.00 64.66           C  
ATOM   1971  NE  ARG C 182      77.134  36.050  66.382  1.00 69.49           N  
ATOM   1972  CZ  ARG C 182      76.483  35.015  65.846  1.00 71.03           C  
ATOM   1973  NH1 ARG C 182      76.915  33.762  66.000  1.00 69.76           N  
ATOM   1974  NH2 ARG C 182      75.377  35.237  65.140  1.00 72.29           N1+
ATOM   1975  H   ARG C 182      82.445  38.698  66.083  1.00 44.52           H  
ATOM   1976  HA  ARG C 182      81.509  36.424  64.693  1.00 46.49           H  
ATOM   1977  HB2 ARG C 182      80.530  37.876  66.915  1.00 52.40           H  
ATOM   1978  HB3 ARG C 182      79.275  38.121  65.705  1.00 52.40           H  
ATOM   1979  HG2 ARG C 182      80.409  35.487  66.744  1.00 57.06           H  
ATOM   1980  HG3 ARG C 182      79.371  35.545  65.315  1.00 57.06           H  
ATOM   1981  HD2 ARG C 182      78.359  36.863  67.852  1.00 64.66           H  
ATOM   1982  HD3 ARG C 182      78.366  35.114  67.789  1.00 64.66           H  
ATOM   1983  HE  ARG C 182      76.743  36.968  66.225  1.00 69.49           H  
ATOM   1984 HH11 ARG C 182      76.405  32.997  65.584  1.00 69.76           H  
ATOM   1985 HH12 ARG C 182      77.754  33.580  66.534  1.00 69.76           H  
ATOM   1986 HH21 ARG C 182      75.039  36.180  65.015  1.00 72.29           H  
ATOM   1987 HH22 ARG C 182      74.876  34.462  64.730  1.00 72.29           H  
ATOM   1988  N   SER C 183      80.794  39.191  63.167  1.00 41.47           N  
ATOM   1989  CA  SER C 183      80.205  39.830  61.981  1.00 40.58           C  
ATOM   1990  C   SER C 183      80.972  39.534  60.657  1.00 36.91           C  
ATOM   1991  O   SER C 183      80.877  40.259  59.660  1.00 34.95           O  
ATOM   1992  CB  SER C 183      80.067  41.333  62.227  1.00 40.88           C  
ATOM   1993  OG  SER C 183      81.290  41.857  62.776  1.00 39.31           O  
ATOM   1994  H   SER C 183      81.410  39.770  63.720  1.00 41.47           H  
ATOM   1995  HA  SER C 183      79.208  39.411  61.824  1.00 40.58           H  
ATOM   1996  HB2 SER C 183      79.281  41.520  62.966  1.00 40.88           H  
ATOM   1997  HB3 SER C 183      79.828  41.888  61.314  1.00 40.88           H  
ATOM   1998  HG  SER C 183      81.118  42.802  62.939  1.00 39.31           H  
ATOM   1999  N   LEU C 184      81.647  38.386  60.644  1.00 35.86           N  
ATOM   2000  CA  LEU C 184      82.310  37.837  59.469  1.00 34.07           C  
ATOM   2001  C   LEU C 184      81.954  36.324  59.266  1.00 34.06           C  
ATOM   2002  O   LEU C 184      82.285  35.800  58.203  1.00 32.84           O  
ATOM   2003  CB  LEU C 184      83.842  37.978  59.601  1.00 33.50           C  
ATOM   2004  CG  LEU C 184      84.387  39.419  59.599  1.00 33.86           C  
ATOM   2005  CD1 LEU C 184      85.891  39.396  59.893  1.00 34.98           C  
ATOM   2006  CD2 LEU C 184      84.140  40.137  58.274  1.00 32.18           C  
ATOM   2007  H   LEU C 184      81.726  37.847  61.494  1.00 35.86           H  
ATOM   2008  HA  LEU C 184      81.956  38.352  58.573  1.00 34.07           H  
ATOM   2009  HB2 LEU C 184      84.159  37.498  60.537  1.00 33.50           H  
ATOM   2010  HB3 LEU C 184      84.329  37.414  58.794  1.00 33.50           H  
ATOM   2011  HG  LEU C 184      83.902  39.992  60.397  1.00 33.86           H  
ATOM   2012 HD11 LEU C 184      86.093  38.912  60.855  1.00 34.98           H  
ATOM   2013 HD12 LEU C 184      86.440  38.851  59.118  1.00 34.98           H  
ATOM   2014 HD13 LEU C 184      86.293  40.413  59.943  1.00 34.98           H  
ATOM   2015 HD21 LEU C 184      84.541  39.566  57.430  1.00 32.18           H  
ATOM   2016 HD22 LEU C 184      83.074  40.297  58.103  1.00 32.18           H  
ATOM   2017 HD23 LEU C 184      84.617  41.123  58.271  1.00 32.18           H  
ATOM   2018  N   TYR C 185      81.718  35.624  60.382  1.00 36.09           N  
ATOM   2019  CA  TYR C 185      80.947  34.452  60.770  1.00 36.31           C  
ATOM   2020  C   TYR C 185      79.416  34.607  60.546  1.00 35.74           C  
ATOM   2021  O   TYR C 185      78.805  33.695  60.003  1.00 35.59           O  
ATOM   2022  CB  TYR C 185      81.349  34.076  62.213  1.00  0.00           C  
ATOM   2023  CG  TYR C 185      80.609  33.018  63.002  1.00  0.00           C  
ATOM   2024  CD1 TYR C 185      79.749  32.071  62.407  1.00  0.00           C  
ATOM   2025  CE1 TYR C 185      78.996  31.191  63.208  1.00  0.00           C  
ATOM   2026  CZ  TYR C 185      79.095  31.251  64.617  1.00  0.00           C  
ATOM   2027  OH  TYR C 185      78.241  30.523  65.389  1.00  0.00           O  
ATOM   2028  CE2 TYR C 185      79.938  32.218  65.215  1.00  0.00           C  
ATOM   2029  CD2 TYR C 185      80.693  33.087  64.408  1.00  0.00           C  
ATOM   2030  H   TYR C 185      82.652  35.929  60.656  1.00 36.09           H  
ATOM   2031  HA  TYR C 185      81.267  33.653  60.089  1.00 36.31           H  
ATOM   2032  HB2 TYR C 185      82.406  33.780  62.205  1.00  0.00           H  
ATOM   2033  HB3 TYR C 185      81.311  34.999  62.805  1.00  0.00           H  
ATOM   2034  HD1 TYR C 185      79.694  31.992  61.332  1.00  0.00           H  
ATOM   2035  HD2 TYR C 185      81.368  33.787  64.876  1.00  0.00           H  
ATOM   2036  HE1 TYR C 185      78.356  30.454  62.741  1.00  0.00           H  
ATOM   2037  HE2 TYR C 185      80.025  32.270  66.290  1.00  0.00           H  
ATOM   2038  HH  TYR C 185      77.336  30.777  65.037  1.00  0.00           H  
ATOM   2039  N   GLU C 186      78.811  35.682  61.050  1.00 36.73           N  
ATOM   2040  CA  GLU C 186      77.347  35.845  61.053  1.00 38.34           C  
ATOM   2041  C   GLU C 186      76.684  35.605  59.691  1.00 35.29           C  
ATOM   2042  O   GLU C 186      75.567  35.096  59.593  1.00 32.92           O  
ATOM   2043  CB  GLU C 186      76.946  37.236  61.572  1.00 42.67           C  
ATOM   2044  CG  GLU C 186      76.630  37.141  63.053  1.00 49.22           C  
ATOM   2045  CD  GLU C 186      76.752  38.308  63.989  1.00 55.69           C  
ATOM   2046  OE1 GLU C 186      77.236  39.402  63.609  1.00 58.47           O  
ATOM   2047  OE2 GLU C 186      76.401  38.114  65.171  1.00 61.90           O1-
ATOM   2048  H   GLU C 186      79.357  36.360  61.562  1.00 36.73           H  
ATOM   2049  HA  GLU C 186      76.960  35.047  61.702  1.00 38.34           H  
ATOM   2050  HB2 GLU C 186      77.731  37.967  61.371  1.00 42.67           H  
ATOM   2051  HB3 GLU C 186      76.051  37.607  61.057  1.00 42.67           H  
ATOM   2052  HG2 GLU C 186      77.275  36.374  63.499  1.00 49.22           H  
ATOM   2053  HG3 GLU C 186      75.598  36.779  63.123  1.00 49.22           H  
ATOM   2054  N   ASP C 187      77.402  35.988  58.631  1.00 34.07           N  
ATOM   2055  CA  ASP C 187      76.916  35.872  57.272  1.00 31.98           C  
ATOM   2056  C   ASP C 187      76.888  34.388  56.789  1.00 31.07           C  
ATOM   2057  O   ASP C 187      76.389  34.094  55.712  1.00 30.79           O  
ATOM   2058  CB  ASP C 187      77.761  36.668  56.305  1.00 32.16           C  
ATOM   2059  CG  ASP C 187      78.336  37.948  56.818  1.00 34.12           C  
ATOM   2060  OD1 ASP C 187      78.125  39.000  56.196  1.00 35.31           O  
ATOM   2061  OD2 ASP C 187      79.155  37.885  57.747  1.00 34.29           O1-
ATOM   2062  H   ASP C 187      78.318  36.388  58.776  1.00 34.07           H  
ATOM   2063  HA  ASP C 187      75.880  36.234  57.260  1.00 31.98           H  
ATOM   2064  HB2 ASP C 187      77.193  36.851  55.385  1.00 32.16           H  
ATOM   2065  HB3 ASP C 187      78.629  36.059  56.031  1.00 32.16           H  
ATOM   2066  N   LEU C 188      77.443  33.486  57.599  1.00 32.30           N  
ATOM   2067  CA  LEU C 188      77.366  32.045  57.379  1.00 33.07           C  
ATOM   2068  C   LEU C 188      76.051  31.502  57.989  1.00 34.11           C  
ATOM   2069  O   LEU C 188      75.490  30.510  57.494  1.00 31.06           O  
ATOM   2070  CB  LEU C 188      78.545  31.286  57.999  1.00 34.20           C  
ATOM   2071  CG  LEU C 188      79.924  31.655  57.429  1.00 35.52           C  
ATOM   2072  CD1 LEU C 188      81.029  30.992  58.255  1.00 36.14           C  
ATOM   2073  CD2 LEU C 188      80.055  31.224  55.970  1.00 35.21           C  
ATOM   2074  H   LEU C 188      77.910  33.806  58.435  1.00 32.30           H  
ATOM   2075  HA  LEU C 188      77.312  31.860  56.303  1.00 33.07           H  
ATOM   2076  HB2 LEU C 188      78.542  31.423  59.086  1.00 34.20           H  
ATOM   2077  HB3 LEU C 188      78.385  30.216  57.840  1.00 34.20           H  
ATOM   2078  HG  LEU C 188      80.067  32.740  57.492  1.00 35.52           H  
ATOM   2079 HD11 LEU C 188      80.958  31.278  59.309  1.00 36.14           H  
ATOM   2080 HD12 LEU C 188      80.972  29.900  58.197  1.00 36.14           H  
ATOM   2081 HD13 LEU C 188      82.017  31.298  57.895  1.00 36.14           H  
ATOM   2082 HD21 LEU C 188      79.914  30.144  55.859  1.00 35.21           H  
ATOM   2083 HD22 LEU C 188      79.324  31.726  55.331  1.00 35.21           H  
ATOM   2084 HD23 LEU C 188      81.048  31.476  55.588  1.00 35.21           H  
ATOM   2085  N   GLU C 189      75.626  32.103  59.106  1.00 36.36           N  
ATOM   2086  CA  GLU C 189      74.398  31.712  59.807  1.00 40.83           C  
ATOM   2087  C   GLU C 189      73.195  32.187  58.950  1.00 41.18           C  
ATOM   2088  O   GLU C 189      72.135  31.574  58.938  1.00 42.54           O  
ATOM   2089  CB  GLU C 189      74.322  32.285  61.234  1.00 46.90           C  
ATOM   2090  CG  GLU C 189      75.332  31.642  62.192  1.00 53.71           C  
ATOM   2091  CD  GLU C 189      75.327  32.158  63.619  1.00 63.61           C  
ATOM   2092  OE1 GLU C 189      74.638  33.160  63.924  1.00 69.99           O  
ATOM   2093  OE2 GLU C 189      76.078  31.591  64.453  1.00 63.38           O1-
ATOM   2094  H   GLU C 189      76.145  32.894  59.459  1.00 36.36           H  
ATOM   2095  HA  GLU C 189      74.354  30.618  59.833  1.00 40.83           H  
ATOM   2096  HB2 GLU C 189      74.472  33.370  61.215  1.00 46.90           H  
ATOM   2097  HB3 GLU C 189      73.311  32.127  61.632  1.00 46.90           H  
ATOM   2098  HG2 GLU C 189      76.344  31.793  61.798  1.00 53.71           H  
ATOM   2099  HG3 GLU C 189      75.158  30.560  62.228  1.00 53.71           H  
ATOM   2100  N   ASP C 190      73.392  33.309  58.262  1.00 41.88           N  
ATOM   2101  CA  ASP C 190      72.418  33.884  57.336  1.00 45.60           C  
ATOM   2102  C   ASP C 190      72.784  33.453  55.870  1.00 43.84           C  
ATOM   2103  O   ASP C 190      73.889  33.010  55.568  1.00 44.84           O  
ATOM   2104  CB  ASP C 190      72.398  35.403  57.492  1.00 50.22           C  
ATOM   2105  CG  ASP C 190      71.162  36.012  56.888  1.00 53.01           C  
ATOM   2106  OD1 ASP C 190      70.298  35.256  56.406  1.00 52.90           O  
ATOM   2107  OD2 ASP C 190      71.065  37.259  56.856  1.00 59.17           O1-
ATOM   2108  H   ASP C 190      74.291  33.766  58.321  1.00 41.88           H  
ATOM   2109  HA  ASP C 190      71.439  33.448  57.567  1.00 45.60           H  
ATOM   2110  HB2 ASP C 190      73.282  35.851  57.023  1.00 50.22           H  
ATOM   2111  HB3 ASP C 190      72.414  35.676  58.554  1.00 50.22           H  
ATOM   2112  N   HIS C 191      71.844  33.683  54.966  1.00 42.65           N  
ATOM   2113  CA  HIS C 191      71.971  33.373  53.532  1.00 45.61           C  
ATOM   2114  C   HIS C 191      70.820  34.064  52.739  1.00 43.67           C  
ATOM   2115  O   HIS C 191      69.832  34.484  53.338  1.00 43.28           O  
ATOM   2116  CB  HIS C 191      72.045  31.856  53.250  1.00 48.31           C  
ATOM   2117  CG  HIS C 191      70.792  31.083  53.533  1.00 52.83           C  
ATOM   2118  ND1 HIS C 191      70.178  30.318  52.568  1.00 55.40           N  
ATOM   2119  CD2 HIS C 191      70.064  30.924  54.661  1.00 57.06           C  
ATOM   2120  CE1 HIS C 191      69.118  29.726  53.087  1.00 55.01           C  
ATOM   2121  NE2 HIS C 191      69.028  30.076  54.358  1.00 59.05           N  
ATOM   2122  H   HIS C 191      70.995  34.156  55.239  1.00 42.65           H  
ATOM   2123  HA  HIS C 191      72.916  33.831  53.219  1.00 45.61           H  
ATOM   2124  HB2 HIS C 191      72.850  31.406  53.843  1.00 48.31           H  
ATOM   2125  HB3 HIS C 191      72.330  31.694  52.205  1.00 48.31           H  
ATOM   2126  HD1 HIS C 191      70.510  30.217  51.546  1.00 55.40           H  
ATOM   2127  HD2 HIS C 191      70.261  31.378  55.621  1.00 57.06           H  
ATOM   2128  HE1 HIS C 191      68.441  29.068  52.563  1.00 55.01           H  
ATOM   2129  N   PRO C 192      70.927  34.128  51.397  1.00 40.22           N  
ATOM   2130  CA  PRO C 192      69.749  34.430  50.568  1.00 39.59           C  
ATOM   2131  C   PRO C 192      68.794  33.224  50.743  1.00 39.04           C  
ATOM   2132  O   PRO C 192      69.170  32.084  50.488  1.00 37.42           O  
ATOM   2133  CB  PRO C 192      70.281  34.532  49.138  1.00 39.03           C  
ATOM   2134  CG  PRO C 192      71.782  34.743  49.311  1.00 39.35           C  
ATOM   2135  CD  PRO C 192      72.107  33.941  50.560  1.00 40.40           C  
ATOM   2136  HA  PRO C 192      69.296  35.366  50.913  1.00 39.59           H  
ATOM   2137  HB2 PRO C 192      70.091  33.618  48.569  1.00 39.03           H  
ATOM   2138  HB3 PRO C 192      69.815  35.356  48.589  1.00 39.03           H  
ATOM   2139  HG2 PRO C 192      71.985  35.806  49.485  1.00 39.35           H  
ATOM   2140  HG3 PRO C 192      72.359  34.423  48.440  1.00 39.35           H  
ATOM   2141  HD2 PRO C 192      73.017  34.281  51.058  1.00 40.40           H  
ATOM   2142  HD3 PRO C 192      72.193  32.876  50.322  1.00 40.40           H  
ATOM   2143  N   ASN C 193      67.635  33.515  51.326  1.00 40.79           N  
ATOM   2144  CA  ASN C 193      66.700  32.507  51.844  1.00 43.42           C  
ATOM   2145  C   ASN C 193      65.340  32.875  51.241  1.00 40.96           C  
ATOM   2146  O   ASN C 193      65.020  34.063  51.147  1.00 39.75           O  
ATOM   2147  CB  ASN C 193      66.657  32.593  53.368  1.00 50.03           C  
ATOM   2148  CG  ASN C 193      65.679  31.606  53.958  1.00 60.13           C  
ATOM   2149  OD1 ASN C 193      64.466  31.811  53.890  1.00 63.38           O  
ATOM   2150  ND2 ASN C 193      66.197  30.524  54.541  1.00 66.75           N  
ATOM   2151  H   ASN C 193      67.371  34.485  51.416  1.00 40.79           H  
ATOM   2152  HA  ASN C 193      66.997  31.508  51.521  1.00 43.42           H  
ATOM   2153  HB2 ASN C 193      66.344  33.593  53.696  1.00 50.03           H  
ATOM   2154  HB3 ASN C 193      67.655  32.440  53.788  1.00 50.03           H  
ATOM   2155 HD21 ASN C 193      65.588  29.831  54.950  1.00 66.75           H  
ATOM   2156 HD22 ASN C 193      67.199  30.399  54.573  1.00 66.75           H  
ATOM   2157  N   VAL C 194      64.524  31.878  50.907  1.00 40.59           N  
ATOM   2158  CA  VAL C 194      63.236  32.122  50.244  1.00 41.17           C  
ATOM   2159  C   VAL C 194      62.339  33.075  51.069  1.00 41.07           C  
ATOM   2160  O   VAL C 194      61.573  33.842  50.488  1.00 36.95           O  
ATOM   2161  CB  VAL C 194      62.522  30.786  49.918  1.00 42.14           C  
ATOM   2162  CG1 VAL C 194      61.025  30.937  49.620  1.00 43.24           C  
ATOM   2163  CG2 VAL C 194      63.183  30.121  48.705  1.00 39.16           C  
ATOM   2164  H   VAL C 194      64.816  30.926  51.079  1.00 40.59           H  
ATOM   2165  HA  VAL C 194      63.468  32.660  49.314  1.00 41.17           H  
ATOM   2166  HB  VAL C 194      62.620  30.110  50.778  1.00 42.14           H  
ATOM   2167 HG11 VAL C 194      60.473  31.269  50.506  1.00 43.24           H  
ATOM   2168 HG12 VAL C 194      60.849  31.656  48.812  1.00 43.24           H  
ATOM   2169 HG13 VAL C 194      60.591  29.978  49.316  1.00 43.24           H  
ATOM   2170 HG21 VAL C 194      62.994  30.701  47.796  1.00 39.16           H  
ATOM   2171 HG22 VAL C 194      64.266  30.037  48.824  1.00 39.16           H  
ATOM   2172 HG23 VAL C 194      62.784  29.113  48.549  1.00 39.16           H  
ATOM   2173  N   GLN C 195      62.376  32.978  52.394  1.00 46.35           N  
ATOM   2174  CA  GLN C 195      61.521  33.819  53.243  1.00 52.59           C  
ATOM   2175  C   GLN C 195      62.065  35.265  53.171  1.00 53.28           C  
ATOM   2176  O   GLN C 195      61.316  36.220  52.963  1.00 53.70           O  
ATOM   2177  CB  GLN C 195      61.503  33.298  54.686  1.00 59.10           C  
ATOM   2178  CG  GLN C 195      60.715  34.184  55.652  1.00 69.00           C  
ATOM   2179  CD  GLN C 195      59.242  34.274  55.314  1.00 69.01           C  
ATOM   2180  OE1 GLN C 195      58.650  33.376  54.710  1.00 65.48           O  
ATOM   2181  NE2 GLN C 195      58.627  35.368  55.752  1.00 76.58           N  
ATOM   2182  H   GLN C 195      63.017  32.328  52.826  1.00 46.35           H  
ATOM   2183  HA  GLN C 195      60.514  33.816  52.811  1.00 52.59           H  
ATOM   2184  HB2 GLN C 195      61.095  32.280  54.694  1.00 59.10           H  
ATOM   2185  HB3 GLN C 195      62.528  33.218  55.069  1.00 59.10           H  
ATOM   2186  HG2 GLN C 195      61.158  35.183  55.692  1.00 69.00           H  
ATOM   2187  HG3 GLN C 195      60.786  33.765  56.663  1.00 69.00           H  
ATOM   2188 HE21 GLN C 195      59.150  36.079  56.242  1.00 76.58           H  
ATOM   2189 HE22 GLN C 195      57.637  35.488  55.594  1.00 76.58           H  
ATOM   2190  N   LYS C 196      63.367  35.403  53.396  1.00 56.21           N  
ATOM   2191  CA  LYS C 196      64.002  36.723  53.421  1.00 58.38           C  
ATOM   2192  C   LYS C 196      63.795  37.391  52.047  1.00 54.20           C  
ATOM   2193  O   LYS C 196      63.595  38.604  51.949  1.00 51.86           O  
ATOM   2194  CB  LYS C 196      65.511  36.608  53.714  1.00 66.79           C  
ATOM   2195  CG  LYS C 196      66.169  37.973  53.974  1.00 77.01           C  
ATOM   2196  CD  LYS C 196      67.682  38.018  53.711  1.00 80.45           C  
ATOM   2197  CE  LYS C 196      68.572  37.525  54.844  1.00 78.82           C  
ATOM   2198  NZ  LYS C 196      68.513  36.070  54.957  1.00 76.57           N1+
ATOM   2199  H   LYS C 196      63.912  34.577  53.598  1.00 56.21           H  
ATOM   2200  HA  LYS C 196      63.495  37.322  54.183  1.00 58.38           H  
ATOM   2201  HB2 LYS C 196      65.654  35.969  54.592  1.00 66.79           H  
ATOM   2202  HB3 LYS C 196      66.011  36.109  52.875  1.00 66.79           H  
ATOM   2203  HG2 LYS C 196      65.723  38.724  53.313  1.00 77.01           H  
ATOM   2204  HG3 LYS C 196      65.948  38.301  54.996  1.00 77.01           H  
ATOM   2205  HD2 LYS C 196      67.944  39.071  53.543  1.00 80.45           H  
ATOM   2206  HD3 LYS C 196      67.921  37.495  52.777  1.00 80.45           H  
ATOM   2207  HE2 LYS C 196      68.280  37.946  55.811  1.00 78.82           H  
ATOM   2208  HE3 LYS C 196      69.614  37.783  54.635  1.00 78.82           H  
ATOM   2209  HZ1 LYS C 196      67.645  35.665  55.293  1.00 76.57           H  
ATOM   2210  HZ2 LYS C 196      68.891  35.546  54.147  1.00 76.57           H  
ATOM   2211  HZ3 LYS C 196      69.220  35.791  55.687  1.00 76.57           H  
ATOM   2212  N   ASP C 197      63.928  36.600  50.986  1.00 49.19           N  
ATOM   2213  CA  ASP C 197      63.887  37.129  49.632  1.00 47.18           C  
ATOM   2214  C   ASP C 197      62.449  37.342  49.105  1.00 47.63           C  
ATOM   2215  O   ASP C 197      62.250  37.931  48.037  1.00 48.34           O  
ATOM   2216  CB  ASP C 197      64.750  36.315  48.692  1.00 48.40           C  
ATOM   2217  CG  ASP C 197      66.170  36.827  48.681  1.00 48.01           C  
ATOM   2218  OD1 ASP C 197      66.539  37.714  49.472  1.00 51.60           O  
ATOM   2219  OD2 ASP C 197      66.879  36.435  47.745  1.00 44.01           O1-
ATOM   2220  H   ASP C 197      64.060  35.608  51.120  1.00 49.19           H  
ATOM   2221  HA  ASP C 197      64.266  38.154  49.687  1.00 47.18           H  
ATOM   2222  HB2 ASP C 197      64.374  36.396  47.664  1.00 48.40           H  
ATOM   2223  HB3 ASP C 197      64.748  35.250  48.941  1.00 48.40           H  
ATOM   2224  N   LEU C 198      61.455  36.977  49.910  1.00 46.15           N  
ATOM   2225  CA  LEU C 198      60.074  37.415  49.710  1.00 49.91           C  
ATOM   2226  C   LEU C 198      59.880  38.739  50.496  1.00 57.96           C  
ATOM   2227  O   LEU C 198      59.248  39.673  49.995  1.00 63.23           O  
ATOM   2228  CB  LEU C 198      59.054  36.361  50.156  1.00 47.22           C  
ATOM   2229  CG  LEU C 198      58.878  35.210  49.143  1.00 45.92           C  
ATOM   2230  CD1 LEU C 198      58.114  34.053  49.793  1.00 46.35           C  
ATOM   2231  CD2 LEU C 198      58.143  35.659  47.877  1.00 46.19           C  
ATOM   2232  H   LEU C 198      61.652  36.431  50.737  1.00 46.15           H  
ATOM   2233  HA  LEU C 198      59.932  37.671  48.655  1.00 49.91           H  
ATOM   2234  HB2 LEU C 198      59.358  35.950  51.127  1.00 47.22           H  
ATOM   2235  HB3 LEU C 198      58.079  36.839  50.323  1.00 47.22           H  
ATOM   2236  HG  LEU C 198      59.864  34.836  48.844  1.00 45.92           H  
ATOM   2237 HD11 LEU C 198      58.643  33.684  50.678  1.00 46.35           H  
ATOM   2238 HD12 LEU C 198      57.111  34.364  50.102  1.00 46.35           H  
ATOM   2239 HD13 LEU C 198      58.011  33.215  49.096  1.00 46.35           H  
ATOM   2240 HD21 LEU C 198      57.162  36.083  48.117  1.00 46.19           H  
ATOM   2241 HD22 LEU C 198      58.713  36.412  47.325  1.00 46.19           H  
ATOM   2242 HD23 LEU C 198      57.986  34.812  47.200  1.00 46.19           H  
ATOM   2243  N   GLU C 199      60.402  38.784  51.720  1.00 61.78           N  
ATOM   2244  CA  GLU C 199      60.338  39.979  52.574  1.00 69.69           C  
ATOM   2245  C   GLU C 199      61.089  41.146  51.884  1.00 73.01           C  
ATOM   2246  O   GLU C 199      60.628  42.292  51.884  1.00 76.44           O  
ATOM   2247  CB  GLU C 199      60.948  39.716  53.952  1.00 70.83           C  
ATOM   2248  CG  GLU C 199      60.056  38.826  54.812  1.00 73.80           C  
ATOM   2249  CD  GLU C 199      60.754  38.160  55.972  1.00 77.17           C  
ATOM   2250  OE1 GLU C 199      61.974  38.343  56.170  1.00 76.32           O  
ATOM   2251  OE2 GLU C 199      60.063  37.397  56.688  1.00 78.89           O1-
ATOM   2252  H   GLU C 199      60.848  37.959  52.097  1.00 61.78           H  
ATOM   2253  HA  GLU C 199      59.284  40.271  52.658  1.00 69.69           H  
ATOM   2254  HB2 GLU C 199      61.941  39.270  53.835  1.00 70.83           H  
ATOM   2255  HB3 GLU C 199      61.106  40.667  54.479  1.00 70.83           H  
ATOM   2256  HG2 GLU C 199      59.621  38.022  54.205  1.00 73.80           H  
ATOM   2257  HG3 GLU C 199      59.219  39.417  55.201  1.00 73.80           H  
ATOM   2258  N   ARG C 200      62.211  40.811  51.249  1.00 72.39           N  
ATOM   2259  CA  ARG C 200      63.056  41.757  50.509  1.00 74.84           C  
ATOM   2260  C   ARG C 200      62.217  42.470  49.429  1.00 79.65           C  
ATOM   2261  O   ARG C 200      62.289  43.689  49.283  1.00 92.92           O  
ATOM   2262  CB  ARG C 200      64.245  41.020  49.871  1.00 73.44           C  
ATOM   2263  CG  ARG C 200      65.180  41.918  49.058  1.00 74.51           C  
ATOM   2264  CD  ARG C 200      66.562  41.299  48.854  1.00 73.20           C  
ATOM   2265  NE  ARG C 200      66.569  40.005  48.165  1.00 72.71           N  
ATOM   2266  CZ  ARG C 200      66.512  39.813  46.843  1.00 73.51           C  
ATOM   2267  NH1 ARG C 200      66.224  40.810  46.006  1.00 75.81           N  
ATOM   2268  NH2 ARG C 200      66.745  38.604  46.347  1.00 69.51           N1+
ATOM   2269  H   ARG C 200      62.519  39.850  51.270  1.00 72.39           H  
ATOM   2270  HA  ARG C 200      63.405  42.511  51.224  1.00 74.84           H  
ATOM   2271  HB2 ARG C 200      64.817  40.528  50.667  1.00 73.44           H  
ATOM   2272  HB3 ARG C 200      63.872  40.231  49.208  1.00 73.44           H  
ATOM   2273  HG2 ARG C 200      65.312  42.875  49.577  1.00 74.51           H  
ATOM   2274  HG3 ARG C 200      64.719  42.139  48.090  1.00 74.51           H  
ATOM   2275  HD2 ARG C 200      67.042  41.143  49.827  1.00 73.20           H  
ATOM   2276  HD3 ARG C 200      67.215  41.987  48.305  1.00 73.20           H  
ATOM   2277  HE  ARG C 200      66.792  39.206  48.741  1.00 72.71           H  
ATOM   2278 HH11 ARG C 200      66.186  40.639  45.012  1.00 75.81           H  
ATOM   2279 HH12 ARG C 200      66.045  41.736  46.367  1.00 75.81           H  
ATOM   2280 HH21 ARG C 200      66.963  37.838  46.968  1.00 69.51           H  
ATOM   2281 HH22 ARG C 200      66.704  38.451  45.350  1.00 69.51           H  
ATOM   2282  N   LEU C 201      61.289  41.724  48.828  1.00 74.86           N  
ATOM   2283  CA  LEU C 201      60.569  42.167  47.637  1.00 73.31           C  
ATOM   2284  C   LEU C 201      59.134  42.609  48.046  1.00 79.64           C  
ATOM   2285  O   LEU C 201      58.263  42.814  47.203  1.00 80.05           O  
ATOM   2286  CB  LEU C 201      60.530  41.073  46.562  1.00  0.00           C  
ATOM   2287  CG  LEU C 201      61.915  40.671  46.011  1.00  0.00           C  
ATOM   2288  CD1 LEU C 201      61.760  39.525  45.007  1.00  0.00           C  
ATOM   2289  CD2 LEU C 201      62.642  41.839  45.341  1.00  0.00           C  
ATOM   2290  H   LEU C 201      60.874  40.912  49.287  1.00 74.86           H  
ATOM   2291  HA  LEU C 201      61.046  43.070  47.241  1.00 73.31           H  
ATOM   2292  HB2 LEU C 201      60.038  40.183  46.978  1.00  0.00           H  
ATOM   2293  HB3 LEU C 201      59.898  41.405  45.728  1.00  0.00           H  
ATOM   2294  HG  LEU C 201      62.540  40.311  46.836  1.00  0.00           H  
ATOM   2295 HD11 LEU C 201      61.244  38.672  45.460  1.00  0.00           H  
ATOM   2296 HD12 LEU C 201      61.185  39.845  44.133  1.00  0.00           H  
ATOM   2297 HD13 LEU C 201      62.739  39.178  44.660  1.00  0.00           H  
ATOM   2298 HD21 LEU C 201      62.021  42.300  44.566  1.00  0.00           H  
ATOM   2299 HD22 LEU C 201      62.912  42.610  46.068  1.00  0.00           H  
ATOM   2300 HD23 LEU C 201      63.571  41.500  44.871  1.00  0.00           H  
ATOM   2301  N   THR C 202      58.943  42.851  49.342  1.00 85.69           N  
ATOM   2302  CA  THR C 202      57.698  43.392  49.914  1.00 86.11           C  
ATOM   2303  C   THR C 202      57.950  44.861  50.311  1.00 86.00           C  
ATOM   2304  O   THR C 202      57.236  45.779  49.904  1.00 82.80           O  
ATOM   2305  CB  THR C 202      57.242  42.564  51.137  1.00 86.03           C  
ATOM   2306  OG1 THR C 202      57.051  41.186  50.791  1.00 84.41           O  
ATOM   2307  CG2 THR C 202      55.922  43.060  51.717  1.00 89.37           C  
ATOM   2308  H   THR C 202      59.708  42.697  49.984  1.00 85.69           H  
ATOM   2309  HA  THR C 202      56.924  43.381  49.144  1.00 86.11           H  
ATOM   2310  HB  THR C 202      57.997  42.585  51.930  1.00 86.03           H  
ATOM   2311 HG21 THR C 202      56.002  44.081  52.099  1.00 89.37           H  
ATOM   2312 HG22 THR C 202      55.127  43.028  50.966  1.00 89.37           H  
ATOM   2313 HG23 THR C 202      55.599  42.411  52.539  1.00 89.37           H  
ATOM   2314  HG1 THR C 202      57.879  40.865  50.371  1.00 84.41           H  
ATOM   2315  N   NME C 203      58.950  45.061  51.169  1.00  0.00           N  
ATOM   2316  CH3 NME C 203      59.304  46.355  51.695  1.00  0.00           C  
ATOM   2317  H   NME C 203      59.502  44.270  51.468  1.00  0.00           H  
ATOM   2318 HH31 NME C 203      59.147  47.138  50.948  1.00  0.00           H  
ATOM   2319 HH32 NME C 203      58.680  46.553  52.570  1.00  0.00           H  
ATOM   2320 HH33 NME C 203      60.355  46.334  51.994  1.00  0.00           H  
TER    2321      NME C 203 
ATOM   2322  N   GLY B 565      26.961  32.804  90.621  1.00 52.79           N  
ATOM   2323  CA  GLY B 565      26.876  32.265  89.261  1.00 54.83           C  
ATOM   2324  C   GLY B 565      25.426  31.891  88.948  1.00 54.17           C  
ATOM   2325  O   GLY B 565      24.607  32.728  88.557  1.00 53.11           O  
ATOM   2326  H1  GLY B 565      26.534  32.151  91.278  1.00 52.79           H  
ATOM   2327  H2  GLY B 565      26.414  33.663  90.678  1.00 52.79           H  
ATOM   2328  HA2 GLY B 565      27.215  33.009  88.533  1.00 54.83           H  
ATOM   2329  HA3 GLY B 565      27.524  31.387  89.170  1.00 54.83           H  
ATOM   2330  N   GLN B 566      25.106  30.620  89.154  1.00 41.70           N  
ATOM   2331  CA  GLN B 566      23.726  30.122  89.067  1.00 44.42           C  
ATOM   2332  C   GLN B 566      22.894  30.539  90.315  1.00 44.03           C  
ATOM   2333  O   GLN B 566      23.330  31.378  91.121  1.00 42.67           O  
ATOM   2334  CB  GLN B 566      23.731  28.599  88.829  1.00 48.55           C  
ATOM   2335  CG  GLN B 566      23.986  28.249  87.361  1.00 56.63           C  
ATOM   2336  CD  GLN B 566      22.792  28.617  86.505  1.00 66.47           C  
ATOM   2337  NE2 GLN B 566      21.826  27.858  86.445  1.00 66.80           N  
ATOM   2338  OE1 GLN B 566      22.829  29.788  85.884  1.00 70.21           O  
ATOM   2339  H   GLN B 566      25.817  29.928  89.338  1.00 41.70           H  
ATOM   2340  HA  GLN B 566      23.241  30.640  88.232  1.00 44.42           H  
ATOM   2341  HB2 GLN B 566      24.508  28.131  89.447  1.00 48.55           H  
ATOM   2342  HB3 GLN B 566      22.789  28.135  89.139  1.00 48.55           H  
ATOM   2343  HG2 GLN B 566      24.162  27.170  87.269  1.00 56.63           H  
ATOM   2344  HG3 GLN B 566      24.877  28.754  86.974  1.00 56.63           H  
ATOM   2345 HE21 GLN B 566      21.014  28.117  85.904  1.00 66.80           H  
ATOM   2346 HE22 GLN B 566      21.846  26.976  86.936  1.00 66.80           H  
ATOM   2347  N   MET B 567      21.645  30.082  90.348  1.00 32.53           N  
ATOM   2348  CA  MET B 567      20.642  30.431  91.362  1.00 29.29           C  
ATOM   2349  C   MET B 567      19.754  29.186  91.610  1.00 26.37           C  
ATOM   2350  O   MET B 567      19.972  28.131  90.996  1.00 31.58           O  
ATOM   2351  CB  MET B 567      19.778  31.601  90.858  1.00 23.73           C  
ATOM   2352  CG  MET B 567      20.603  32.870  90.684  1.00 27.62           C  
ATOM   2353  SD  MET B 567      19.600  34.257  90.104  1.00 23.37           S  
ATOM   2354  CE  MET B 567      19.674  33.958  88.320  1.00 29.07           C  
ATOM   2355  H   MET B 567      21.305  29.470  89.619  1.00 32.53           H  
ATOM   2356  HA  MET B 567      21.146  30.690  92.301  1.00 29.29           H  
ATOM   2357  HB2 MET B 567      18.964  31.799  91.566  1.00 23.73           H  
ATOM   2358  HB3 MET B 567      19.306  31.319  89.907  1.00 23.73           H  
ATOM   2359  HG2 MET B 567      21.414  32.730  89.968  1.00 27.62           H  
ATOM   2360  HG3 MET B 567      21.041  33.156  91.646  1.00 27.62           H  
ATOM   2361  HE1 MET B 567      20.710  33.965  87.972  1.00 29.07           H  
ATOM   2362  HE2 MET B 567      19.203  33.005  88.068  1.00 29.07           H  
ATOM   2363  HE3 MET B 567      19.135  34.758  87.809  1.00 29.07           H  
ATOM   2364  N   ARG B 568      18.771  29.324  92.485  1.00 20.74           N  
ATOM   2365  CA  ARG B 568      17.755  28.286  92.643  1.00 21.14           C  
ATOM   2366  C   ARG B 568      16.853  28.322  91.386  1.00 25.93           C  
ATOM   2367  O   ARG B 568      16.638  29.371  90.780  1.00 24.38           O  
ATOM   2368  CB  ARG B 568      16.859  28.481  93.877  1.00 23.84           C  
ATOM   2369  CG  ARG B 568      17.602  28.366  95.205  1.00 23.13           C  
ATOM   2370  CD  ARG B 568      16.647  28.293  96.407  1.00 21.54           C  
ATOM   2371  NE  ARG B 568      17.403  28.575  97.645  1.00 21.07           N  
ATOM   2372  CZ  ARG B 568      17.695  29.795  98.074  1.00 21.76           C  
ATOM   2373  NH1 ARG B 568      16.922  30.822  97.729  1.00 23.63           N  
ATOM   2374  NH2 ARG B 568      18.760  29.947  98.850  1.00 22.95           N1+
ATOM   2375  H   ARG B 568      18.690  30.163  93.041  1.00 20.74           H  
ATOM   2376  HA  ARG B 568      18.257  27.311  92.690  1.00 21.14           H  
ATOM   2377  HB2 ARG B 568      16.382  29.468  93.830  1.00 23.84           H  
ATOM   2378  HB3 ARG B 568      16.052  27.737  93.857  1.00 23.84           H  
ATOM   2379  HG2 ARG B 568      18.271  29.229  95.315  1.00 23.13           H  
ATOM   2380  HG3 ARG B 568      18.241  27.475  95.210  1.00 23.13           H  
ATOM   2381  HD2 ARG B 568      16.234  27.283  96.500  1.00 21.54           H  
ATOM   2382  HD3 ARG B 568      15.797  28.965  96.301  1.00 21.54           H  
ATOM   2383  HE  ARG B 568      18.008  27.811  97.910  1.00 21.07           H  
ATOM   2384 HH11 ARG B 568      16.118  30.672  97.137  1.00 23.63           H  
ATOM   2385 HH12 ARG B 568      17.140  31.751  98.060  1.00 23.63           H  
ATOM   2386 HH21 ARG B 568      19.322  29.145  99.097  1.00 22.95           H  
ATOM   2387 HH22 ARG B 568      19.008  30.864  99.193  1.00 22.95           H  
ATOM   2388  N   LEU B 569      16.278  27.170  91.068  1.00 26.79           N  
ATOM   2389  CA  LEU B 569      15.464  26.936  89.879  1.00 21.19           C  
ATOM   2390  C   LEU B 569      14.320  25.986  90.288  1.00 28.10           C  
ATOM   2391  O   LEU B 569      14.389  25.328  91.334  1.00 28.25           O  
ATOM   2392  CB  LEU B 569      16.306  26.281  88.766  1.00 26.23           C  
ATOM   2393  CG  LEU B 569      17.095  27.280  87.897  1.00 23.16           C  
ATOM   2394  CD1 LEU B 569      18.169  26.540  87.095  1.00 25.60           C  
ATOM   2395  CD2 LEU B 569      16.176  28.033  86.932  1.00 28.51           C  
ATOM   2396  H   LEU B 569      16.381  26.393  91.705  1.00 26.79           H  
ATOM   2397  HA  LEU B 569      15.043  27.893  89.563  1.00 21.19           H  
ATOM   2398  HB2 LEU B 569      17.005  25.571  89.229  1.00 26.23           H  
ATOM   2399  HB3 LEU B 569      15.670  25.679  88.106  1.00 26.23           H  
ATOM   2400  HG  LEU B 569      17.601  28.008  88.541  1.00 23.16           H  
ATOM   2401 HD11 LEU B 569      18.880  26.044  87.764  1.00 25.60           H  
ATOM   2402 HD12 LEU B 569      17.726  25.779  86.444  1.00 25.60           H  
ATOM   2403 HD13 LEU B 569      18.733  27.237  86.466  1.00 25.60           H  
ATOM   2404 HD21 LEU B 569      15.679  27.345  86.239  1.00 28.51           H  
ATOM   2405 HD22 LEU B 569      15.400  28.588  87.465  1.00 28.51           H  
ATOM   2406 HD23 LEU B 569      16.748  28.753  86.337  1.00 28.51           H  
ATOM   2407  N   PRO B 570      13.277  25.858  89.465  1.00 23.09           N  
ATOM   2408  CA  PRO B 570      12.344  24.728  89.560  1.00 21.77           C  
ATOM   2409  C   PRO B 570      12.998  23.365  89.184  1.00 24.04           C  
ATOM   2410  O   PRO B 570      14.218  23.278  88.957  1.00 30.44           O  
ATOM   2411  CB  PRO B 570      11.238  25.065  88.544  1.00 30.38           C  
ATOM   2412  CG  PRO B 570      11.386  26.559  88.299  1.00 25.79           C  
ATOM   2413  CD  PRO B 570      12.879  26.784  88.419  1.00 24.89           C  
ATOM   2414  HA  PRO B 570      11.956  24.670  90.584  1.00 21.77           H  
ATOM   2415  HB2 PRO B 570      11.385  24.528  87.598  1.00 30.38           H  
ATOM   2416  HB3 PRO B 570      10.243  24.806  88.918  1.00 30.38           H  
ATOM   2417  HG2 PRO B 570      10.861  27.112  89.086  1.00 25.79           H  
ATOM   2418  HG3 PRO B 570      10.991  26.873  87.330  1.00 25.79           H  
ATOM   2419  HD2 PRO B 570      13.113  27.820  88.676  1.00 24.89           H  
ATOM   2420  HD3 PRO B 570      13.404  26.511  87.500  1.00 24.89           H  
ATOM   2421  N   SER B 571      12.160  22.343  89.134  1.00 26.94           N  
ATOM   2422  CA  SER B 571      12.546  21.002  88.676  1.00 29.22           C  
ATOM   2423  C   SER B 571      12.096  20.850  87.203  1.00 24.85           C  
ATOM   2424  O   SER B 571      11.152  21.501  86.737  1.00 27.61           O  
ATOM   2425  CB  SER B 571      11.930  19.913  89.553  1.00 39.01           C  
ATOM   2426  OG  SER B 571      12.424  18.625  89.203  1.00 56.11           O  
ATOM   2427  H   SER B 571      11.188  22.477  89.376  1.00 26.94           H  
ATOM   2428  HA  SER B 571      13.639  20.913  88.698  1.00 29.22           H  
ATOM   2429  HB2 SER B 571      10.837  19.916  89.493  1.00 39.01           H  
ATOM   2430  HB3 SER B 571      12.193  20.088  90.602  1.00 39.01           H  
ATOM   2431  HG  SER B 571      11.636  18.149  88.818  1.00 56.11           H  
ATOM   2432  N   ALA B 572      12.819  20.005  86.466  1.00 24.76           N  
ATOM   2433  CA  ALA B 572      12.676  19.859  85.009  1.00 33.00           C  
ATOM   2434  C   ALA B 572      11.390  19.136  84.553  1.00 31.17           C  
ATOM   2435  O   ALA B 572      11.009  19.159  83.379  1.00 36.68           O  
ATOM   2436  CB  ALA B 572      13.864  19.081  84.448  1.00 30.29           C  
ATOM   2437  H   ALA B 572      13.561  19.474  86.899  1.00 24.76           H  
ATOM   2438  HA  ALA B 572      12.662  20.868  84.584  1.00 33.00           H  
ATOM   2439  HB1 ALA B 572      14.814  19.530  84.752  1.00 30.29           H  
ATOM   2440  HB2 ALA B 572      13.863  18.045  84.807  1.00 30.29           H  
ATOM   2441  HB3 ALA B 572      13.834  19.053  83.353  1.00 30.29           H  
ATOM   2442  N   ASP B 573      10.804  18.380  85.473  1.00 29.07           N  
ATOM   2443  CA  ASP B 573       9.626  17.548  85.237  1.00 44.35           C  
ATOM   2444  C   ASP B 573       8.345  18.400  85.289  1.00 46.18           C  
ATOM   2445  O   ASP B 573       7.342  18.121  84.633  1.00 54.72           O  
ATOM   2446  CB  ASP B 573       9.545  16.392  86.230  1.00 59.40           C  
ATOM   2447  CG  ASP B 573       9.564  16.860  87.662  1.00 76.48           C  
ATOM   2448  OD1 ASP B 573      10.301  17.820  87.970  1.00 80.52           O  
ATOM   2449  OD2 ASP B 573       8.858  16.247  88.505  1.00 82.81           O1-
ATOM   2450  H   ASP B 573      11.154  18.369  86.420  1.00 29.07           H  
ATOM   2451  HA  ASP B 573       9.698  17.148  84.218  1.00 44.35           H  
ATOM   2452  HB2 ASP B 573      10.403  15.723  86.093  1.00 59.40           H  
ATOM   2453  HB3 ASP B 573       8.636  15.806  86.051  1.00 59.40           H  
ATOM   2454  N   VAL B 574       8.320  19.374  86.197  1.00 31.19           N  
ATOM   2455  CA  VAL B 574       7.169  20.260  86.372  1.00 36.43           C  
ATOM   2456  C   VAL B 574       7.238  21.513  85.469  1.00 34.02           C  
ATOM   2457  O   VAL B 574       6.276  22.290  85.393  1.00 36.45           O  
ATOM   2458  CB  VAL B 574       6.948  20.682  87.846  1.00 42.40           C  
ATOM   2459  CG1 VAL B 574       6.656  19.471  88.735  1.00 42.74           C  
ATOM   2460  CG2 VAL B 574       8.105  21.496  88.432  1.00 37.57           C  
ATOM   2461  H   VAL B 574       9.111  19.509  86.812  1.00 31.19           H  
ATOM   2462  HA  VAL B 574       6.273  19.719  86.039  1.00 36.43           H  
ATOM   2463  HB  VAL B 574       6.059  21.326  87.879  1.00 42.40           H  
ATOM   2464 HG11 VAL B 574       5.825  18.882  88.332  1.00 42.74           H  
ATOM   2465 HG12 VAL B 574       7.527  18.816  88.824  1.00 42.74           H  
ATOM   2466 HG13 VAL B 574       6.377  19.792  89.744  1.00 42.74           H  
ATOM   2467 HG21 VAL B 574       9.026  20.911  88.478  1.00 37.57           H  
ATOM   2468 HG22 VAL B 574       8.302  22.397  87.844  1.00 37.57           H  
ATOM   2469 HG23 VAL B 574       7.868  21.818  89.453  1.00 37.57           H  
ATOM   2470  N   TYR B 575       8.381  21.767  84.876  1.00 23.15           N  
ATOM   2471  CA  TYR B 575       8.632  22.985  84.098  1.00 17.48           C  
ATOM   2472  C   TYR B 575       9.828  22.705  83.171  1.00 28.01           C  
ATOM   2473  O   TYR B 575      10.941  22.439  83.651  1.00 30.92           O  
ATOM   2474  CB  TYR B 575       8.971  24.137  85.063  1.00 20.15           C  
ATOM   2475  CG  TYR B 575       9.189  25.458  84.374  1.00 18.45           C  
ATOM   2476  CD1 TYR B 575       8.116  26.136  83.793  1.00 16.68           C  
ATOM   2477  CD2 TYR B 575      10.479  26.005  84.260  1.00 15.83           C  
ATOM   2478  CE1 TYR B 575       8.317  27.372  83.080  1.00 15.70           C  
ATOM   2479  CE2 TYR B 575      10.687  27.225  83.586  1.00 16.80           C  
ATOM   2480  CZ  TYR B 575       9.592  27.889  83.001  1.00 15.81           C  
ATOM   2481  OH  TYR B 575       9.847  29.029  82.295  1.00 16.06           O  
ATOM   2482  H   TYR B 575       9.140  21.105  84.960  1.00 23.15           H  
ATOM   2483  HA  TYR B 575       7.737  23.214  83.507  1.00 17.48           H  
ATOM   2484  HB2 TYR B 575       8.165  24.267  85.798  1.00 20.15           H  
ATOM   2485  HB3 TYR B 575       9.859  23.882  85.658  1.00 20.15           H  
ATOM   2486  HD1 TYR B 575       7.120  25.728  83.879  1.00 16.68           H  
ATOM   2487  HD2 TYR B 575      11.320  25.485  84.693  1.00 15.83           H  
ATOM   2488  HE1 TYR B 575       7.485  27.882  82.617  1.00 15.70           H  
ATOM   2489  HE2 TYR B 575      11.678  27.647  83.520  1.00 16.80           H  
ATOM   2490  HH  TYR B 575       9.022  29.259  81.802  1.00 16.06           H  
ATOM   2491  N   ARG B 576       9.581  22.757  81.848  1.00 20.68           N  
ATOM   2492  CA  ARG B 576      10.486  22.157  80.868  1.00 17.21           C  
ATOM   2493  C   ARG B 576      11.739  23.010  80.553  1.00 25.96           C  
ATOM   2494  O   ARG B 576      12.563  22.639  79.711  1.00 29.55           O  
ATOM   2495  CB  ARG B 576       9.756  21.818  79.557  1.00 22.31           C  
ATOM   2496  CG  ARG B 576       8.583  20.850  79.761  1.00 31.05           C  
ATOM   2497  CD  ARG B 576       7.821  20.580  78.464  1.00 36.03           C  
ATOM   2498  NE  ARG B 576       7.097  21.766  77.997  1.00 30.68           N  
ATOM   2499  CZ  ARG B 576       6.398  21.856  76.874  1.00 35.54           C  
ATOM   2500  NH1 ARG B 576       6.290  20.790  76.075  1.00 33.91           N  
ATOM   2501  NH2 ARG B 576       5.827  23.015  76.557  1.00 29.68           N1+
ATOM   2502  H   ARG B 576       8.757  23.229  81.505  1.00 20.68           H  
ATOM   2503  HA  ARG B 576      10.869  21.230  81.314  1.00 17.21           H  
ATOM   2504  HB2 ARG B 576       9.412  22.743  79.082  1.00 22.31           H  
ATOM   2505  HB3 ARG B 576      10.463  21.364  78.851  1.00 22.31           H  
ATOM   2506  HG2 ARG B 576       7.882  21.241  80.506  1.00 31.05           H  
ATOM   2507  HG3 ARG B 576       8.970  19.900  80.150  1.00 31.05           H  
ATOM   2508  HD2 ARG B 576       7.086  19.788  78.646  1.00 36.03           H  
ATOM   2509  HD3 ARG B 576       8.520  20.262  77.682  1.00 36.03           H  
ATOM   2510  HE  ARG B 576       7.181  22.591  78.573  1.00 30.68           H  
ATOM   2511 HH11 ARG B 576       5.768  20.855  75.213  1.00 33.91           H  
ATOM   2512 HH12 ARG B 576       6.731  19.918  76.334  1.00 33.91           H  
ATOM   2513 HH21 ARG B 576       5.928  23.812  77.168  1.00 29.68           H  
ATOM   2514 HH22 ARG B 576       5.292  23.097  75.704  1.00 29.68           H  
ATOM   2515  N   PHE B 577      11.941  24.088  81.305  1.00 16.86           N  
ATOM   2516  CA  PHE B 577      13.082  24.997  81.136  1.00 15.49           C  
ATOM   2517  C   PHE B 577      13.748  25.240  82.503  1.00 20.29           C  
ATOM   2518  O   PHE B 577      14.201  26.329  82.860  1.00 24.29           O  
ATOM   2519  CB  PHE B 577      12.677  26.318  80.489  1.00 16.79           C  
ATOM   2520  CG  PHE B 577      12.283  26.164  79.044  1.00 17.22           C  
ATOM   2521  CD1 PHE B 577      13.250  25.862  78.103  1.00 18.50           C  
ATOM   2522  CD2 PHE B 577      10.962  26.301  78.647  1.00 17.40           C  
ATOM   2523  CE1 PHE B 577      12.903  25.732  76.749  1.00 20.41           C  
ATOM   2524  CE2 PHE B 577      10.598  26.171  77.308  1.00 20.11           C  
ATOM   2525  CZ  PHE B 577      11.589  25.864  76.354  1.00 21.77           C  
ATOM   2526  H   PHE B 577      11.308  24.297  82.063  1.00 16.86           H  
ATOM   2527  HA  PHE B 577      13.841  24.494  80.525  1.00 15.49           H  
ATOM   2528  HB2 PHE B 577      11.863  26.790  81.049  1.00 16.79           H  
ATOM   2529  HB3 PHE B 577      13.514  27.025  80.525  1.00 16.79           H  
ATOM   2530  HD1 PHE B 577      14.276  25.725  78.411  1.00 18.50           H  
ATOM   2531  HD2 PHE B 577      10.204  26.512  79.387  1.00 17.40           H  
ATOM   2532  HE1 PHE B 577      13.668  25.529  76.015  1.00 20.41           H  
ATOM   2533  HE2 PHE B 577       9.570  26.304  77.006  1.00 20.11           H  
ATOM   2534  HZ  PHE B 577      11.320  25.732  75.316  1.00 21.77           H  
ATOM   2535  N   ALA B 578      13.935  24.131  83.205  1.00 19.24           N  
ATOM   2536  CA  ALA B 578      14.793  24.024  84.385  1.00 21.34           C  
ATOM   2537  C   ALA B 578      15.596  22.718  84.234  1.00 23.03           C  
ATOM   2538  O   ALA B 578      15.775  21.905  85.161  1.00 23.22           O  
ATOM   2539  CB  ALA B 578      13.974  24.056  85.659  1.00 22.30           C  
ATOM   2540  H   ALA B 578      13.492  23.275  82.902  1.00 19.24           H  
ATOM   2541  HA  ALA B 578      15.511  24.853  84.388  1.00 21.34           H  
ATOM   2542  HB1 ALA B 578      13.404  24.987  85.730  1.00 22.30           H  
ATOM   2543  HB2 ALA B 578      13.262  23.226  85.698  1.00 22.30           H  
ATOM   2544  HB3 ALA B 578      14.626  23.986  86.532  1.00 22.30           H  
ATOM   2545  N   GLU B 579      16.084  22.515  83.021  1.00 20.54           N  
ATOM   2546  CA  GLU B 579      16.908  21.358  82.630  1.00 21.13           C  
ATOM   2547  C   GLU B 579      18.393  21.714  82.931  1.00 24.45           C  
ATOM   2548  O   GLU B 579      18.842  22.812  82.554  1.00 22.66           O  
ATOM   2549  CB  GLU B 579      16.640  21.109  81.134  1.00 27.65           C  
ATOM   2550  CG  GLU B 579      17.548  20.116  80.432  1.00 51.57           C  
ATOM   2551  CD  GLU B 579      17.392  18.669  80.826  1.00 71.80           C  
ATOM   2552  OE1 GLU B 579      16.783  18.388  81.904  1.00 66.50           O  
ATOM   2553  OE2 GLU B 579      17.935  17.812  80.079  1.00 71.39           O1-
ATOM   2554  H   GLU B 579      15.849  23.145  82.267  1.00 20.54           H  
ATOM   2555  HA  GLU B 579      16.567  20.509  83.217  1.00 21.13           H  
ATOM   2556  HB2 GLU B 579      15.595  20.792  81.016  1.00 27.65           H  
ATOM   2557  HB3 GLU B 579      16.714  22.061  80.593  1.00 27.65           H  
ATOM   2558  HG2 GLU B 579      18.595  20.397  80.577  1.00 51.57           H  
ATOM   2559  HG3 GLU B 579      17.354  20.178  79.353  1.00 51.57           H  
ATOM   2560  N   PRO B 580      19.184  20.847  83.586  1.00 20.67           N  
ATOM   2561  CA  PRO B 580      20.604  21.127  83.846  1.00 17.70           C  
ATOM   2562  C   PRO B 580      21.483  20.886  82.592  1.00 18.69           C  
ATOM   2563  O   PRO B 580      21.416  19.816  81.975  1.00 19.84           O  
ATOM   2564  CB  PRO B 580      21.015  20.116  84.930  1.00 24.38           C  
ATOM   2565  CG  PRO B 580      19.711  19.469  85.385  1.00 24.08           C  
ATOM   2566  CD  PRO B 580      18.805  19.570  84.170  1.00 23.48           C  
ATOM   2567  HA  PRO B 580      20.709  22.159  84.199  1.00 17.70           H  
ATOM   2568  HB2 PRO B 580      21.697  19.349  84.546  1.00 24.38           H  
ATOM   2569  HB3 PRO B 580      21.526  20.609  85.764  1.00 24.38           H  
ATOM   2570  HG2 PRO B 580      19.288  20.050  86.214  1.00 24.08           H  
ATOM   2571  HG3 PRO B 580      19.845  18.439  85.727  1.00 24.08           H  
ATOM   2572  HD2 PRO B 580      17.756  19.516  84.458  1.00 23.48           H  
ATOM   2573  HD3 PRO B 580      19.033  18.785  83.442  1.00 23.48           H  
ATOM   2574  N   ASP B 581      22.294  21.879  82.248  1.00 19.26           N  
ATOM   2575  CA  ASP B 581      23.208  21.804  81.101  1.00 21.22           C  
ATOM   2576  C   ASP B 581      24.251  20.673  81.304  1.00 20.37           C  
ATOM   2577  O   ASP B 581      24.941  20.622  82.347  1.00 22.24           O  
ATOM   2578  CB  ASP B 581      24.001  23.096  80.929  1.00 23.08           C  
ATOM   2579  CG  ASP B 581      23.146  24.175  80.339  1.00 26.85           C  
ATOM   2580  OD1 ASP B 581      22.198  24.618  81.004  1.00 22.14           O  
ATOM   2581  OD2 ASP B 581      23.472  24.625  79.220  1.00 26.57           O1-
ATOM   2582  H   ASP B 581      22.248  22.760  82.740  1.00 19.26           H  
ATOM   2583  HA  ASP B 581      22.601  21.597  80.214  1.00 21.22           H  
ATOM   2584  HB2 ASP B 581      24.864  22.930  80.270  1.00 23.08           H  
ATOM   2585  HB3 ASP B 581      24.402  23.448  81.888  1.00 23.08           H  
ATOM   2586  N   SER B 582      24.345  19.784  80.322  1.00 18.90           N  
ATOM   2587  CA  SER B 582      25.370  18.735  80.276  1.00 18.39           C  
ATOM   2588  C   SER B 582      25.430  18.103  78.859  1.00 21.44           C  
ATOM   2589  O   SER B 582      24.584  18.386  78.022  1.00 22.26           O  
ATOM   2590  CB  SER B 582      25.081  17.644  81.320  1.00 22.98           C  
ATOM   2591  OG  SER B 582      23.843  16.988  81.051  1.00 26.29           O  
ATOM   2592  H   SER B 582      23.660  19.790  79.580  1.00 18.90           H  
ATOM   2593  HA  SER B 582      26.340  19.201  80.488  1.00 18.39           H  
ATOM   2594  HB2 SER B 582      25.032  18.051  82.334  1.00 22.98           H  
ATOM   2595  HB3 SER B 582      25.862  16.877  81.315  1.00 22.98           H  
ATOM   2596  HG  SER B 582      23.138  17.662  81.146  1.00 26.29           H  
ATOM   2597  N   GLU B 583      26.388  17.190  78.661  1.00 22.86           N  
ATOM   2598  CA  GLU B 583      26.490  16.479  77.381  1.00 27.04           C  
ATOM   2599  C   GLU B 583      25.254  15.587  77.077  1.00 27.13           C  
ATOM   2600  O   GLU B 583      25.110  15.070  75.963  1.00 29.68           O  
ATOM   2601  CB  GLU B 583      27.728  15.578  77.289  1.00 33.07           C  
ATOM   2602  CG  GLU B 583      29.051  16.312  77.059  1.00 39.18           C  
ATOM   2603  CD  GLU B 583      30.012  15.498  76.197  1.00 38.98           C  
ATOM   2604  OE1 GLU B 583      30.882  16.118  75.571  1.00 34.69           O  
ATOM   2605  OE2 GLU B 583      29.825  14.261  76.121  1.00 53.51           O1-
ATOM   2606  H   GLU B 583      27.070  16.996  79.380  1.00 22.86           H  
ATOM   2607  HA  GLU B 583      26.514  17.233  76.588  1.00 27.04           H  
ATOM   2608  HB2 GLU B 583      27.809  14.959  78.192  1.00 33.07           H  
ATOM   2609  HB3 GLU B 583      27.563  14.886  76.456  1.00 33.07           H  
ATOM   2610  HG2 GLU B 583      29.532  16.532  78.018  1.00 39.18           H  
ATOM   2611  HG3 GLU B 583      28.873  17.269  76.555  1.00 39.18           H  
ATOM   2612  N   GLU B 584      24.391  15.386  78.067  1.00 21.44           N  
ATOM   2613  CA  GLU B 584      23.139  14.656  77.885  1.00 24.56           C  
ATOM   2614  C   GLU B 584      22.113  15.515  77.098  1.00 23.70           C  
ATOM   2615  O   GLU B 584      21.072  15.008  76.658  1.00 22.90           O  
ATOM   2616  CB  GLU B 584      22.510  14.282  79.241  1.00 26.06           C  
ATOM   2617  CG  GLU B 584      23.332  13.303  80.087  1.00 38.07           C  
ATOM   2618  CD  GLU B 584      23.090  11.889  79.618  1.00 53.10           C  
ATOM   2619  OE1 GLU B 584      22.567  11.078  80.424  1.00 50.15           O  
ATOM   2620  OE2 GLU B 584      23.364  11.617  78.437  1.00 61.63           O1-
ATOM   2621  H   GLU B 584      24.597  15.747  78.988  1.00 21.44           H  
ATOM   2622  HA  GLU B 584      23.340  13.775  77.267  1.00 24.56           H  
ATOM   2623  HB2 GLU B 584      22.358  15.199  79.824  1.00 26.06           H  
ATOM   2624  HB3 GLU B 584      21.507  13.865  79.076  1.00 26.06           H  
ATOM   2625  HG2 GLU B 584      23.017  13.387  81.134  1.00 38.07           H  
ATOM   2626  HG3 GLU B 584      24.403  13.527  80.052  1.00 38.07           H  
ATOM   2627  N   ASN B 585      22.360  16.837  77.037  1.00 19.41           N  
ATOM   2628  CA  ASN B 585      21.414  17.763  76.427  1.00 18.80           C  
ATOM   2629  C   ASN B 585      21.956  18.939  75.575  1.00 18.94           C  
ATOM   2630  O   ASN B 585      21.180  19.576  74.856  1.00 18.70           O  
ATOM   2631  CB  ASN B 585      20.391  18.262  77.448  1.00 19.55           C  
ATOM   2632  CG  ASN B 585      21.065  18.892  78.643  1.00 19.38           C  
ATOM   2633  OD1 ASN B 585      22.049  19.610  78.573  1.00 18.14           O  
ATOM   2634  ND2 ASN B 585      20.464  18.587  79.837  1.00 18.42           N  
ATOM   2635  H   ASN B 585      23.196  17.223  77.452  1.00 19.41           H  
ATOM   2636  HA  ASN B 585      20.859  17.174  75.688  1.00 18.80           H  
ATOM   2637  HB2 ASN B 585      19.772  17.419  77.777  1.00 19.55           H  
ATOM   2638  HB3 ASN B 585      19.717  19.011  77.022  1.00 19.55           H  
ATOM   2639 HD21 ASN B 585      19.651  17.989  79.855  1.00 18.42           H  
ATOM   2640 HD22 ASN B 585      20.835  18.960  80.699  1.00 18.42           H  
ATOM   2641  N   ILE B 586      23.252  19.238  75.667  1.00 16.36           N  
ATOM   2642  CA  ILE B 586      23.916  20.301  74.906  1.00 15.04           C  
ATOM   2643  C   ILE B 586      25.408  19.952  74.695  1.00 18.45           C  
ATOM   2644  O   ILE B 586      26.099  19.525  75.623  1.00 20.84           O  
ATOM   2645  CB  ILE B 586      23.752  21.675  75.606  1.00 18.37           C  
ATOM   2646  CG1 ILE B 586      24.196  22.827  74.682  1.00 18.39           C  
ATOM   2647  CG2 ILE B 586      24.460  21.746  76.965  1.00 19.85           C  
ATOM   2648  CD1 ILE B 586      23.971  24.193  75.306  1.00 23.51           C  
ATOM   2649  H   ILE B 586      23.837  18.726  76.312  1.00 16.36           H  
ATOM   2650  HA  ILE B 586      23.425  20.347  73.929  1.00 15.04           H  
ATOM   2651  HB  ILE B 586      22.681  21.812  75.804  1.00 18.37           H  
ATOM   2652 HG12 ILE B 586      25.256  22.734  74.424  1.00 18.39           H  
ATOM   2653 HG13 ILE B 586      23.630  22.772  73.744  1.00 18.39           H  
ATOM   2654 HG21 ILE B 586      24.231  20.876  77.580  1.00 19.85           H  
ATOM   2655 HG22 ILE B 586      25.547  21.814  76.855  1.00 19.85           H  
ATOM   2656 HG23 ILE B 586      24.128  22.619  77.532  1.00 19.85           H  
ATOM   2657 HD11 ILE B 586      22.945  24.286  75.672  1.00 23.51           H  
ATOM   2658 HD12 ILE B 586      24.650  24.364  76.145  1.00 23.51           H  
ATOM   2659 HD13 ILE B 586      24.152  24.983  74.575  1.00 23.51           H  
ATOM   2660  N   ILE B 587      25.897  20.169  73.469  1.00 15.80           N  
ATOM   2661  CA  ILE B 587      27.310  20.020  73.121  1.00 15.91           C  
ATOM   2662  C   ILE B 587      27.718  21.256  72.278  1.00 15.80           C  
ATOM   2663  O   ILE B 587      27.091  21.623  71.282  1.00 16.98           O  
ATOM   2664  CB  ILE B 587      27.604  18.679  72.402  1.00 20.37           C  
ATOM   2665  CG1 ILE B 587      27.464  17.519  73.414  1.00 27.54           C  
ATOM   2666  CG2 ILE B 587      28.992  18.677  71.744  1.00 21.53           C  
ATOM   2667  CD1 ILE B 587      27.884  16.158  72.890  1.00 37.38           C  
ATOM   2668  H   ILE B 587      25.266  20.451  72.732  1.00 15.80           H  
ATOM   2669  HA  ILE B 587      27.886  20.045  74.055  1.00 15.91           H  
ATOM   2670  HB  ILE B 587      26.863  18.532  71.606  1.00 20.37           H  
ATOM   2671 HG12 ILE B 587      28.057  17.734  74.311  1.00 27.54           H  
ATOM   2672 HG13 ILE B 587      26.420  17.448  73.737  1.00 27.54           H  
ATOM   2673 HG21 ILE B 587      29.076  19.465  70.990  1.00 21.53           H  
ATOM   2674 HG22 ILE B 587      29.783  18.823  72.487  1.00 21.53           H  
ATOM   2675 HG23 ILE B 587      29.185  17.739  71.215  1.00 21.53           H  
ATOM   2676 HD11 ILE B 587      27.417  15.942  71.925  1.00 37.38           H  
ATOM   2677 HD12 ILE B 587      28.969  16.097  72.770  1.00 37.38           H  
ATOM   2678 HD13 ILE B 587      27.592  15.381  73.603  1.00 37.38           H  
ATOM   2679  N   PHE B 588      28.773  21.897  72.762  1.00 19.07           N  
ATOM   2680  CA  PHE B 588      29.319  23.120  72.179  1.00 19.87           C  
ATOM   2681  C   PHE B 588      30.182  22.820  70.944  1.00 21.81           C  
ATOM   2682  O   PHE B 588      30.567  21.690  70.653  1.00 22.94           O  
ATOM   2683  CB  PHE B 588      30.157  23.917  73.196  1.00 19.48           C  
ATOM   2684  CG  PHE B 588      29.356  24.279  74.424  1.00 21.19           C  
ATOM   2685  CD1 PHE B 588      28.326  25.195  74.346  1.00 22.25           C  
ATOM   2686  CD2 PHE B 588      29.590  23.628  75.629  1.00 26.48           C  
ATOM   2687  CE1 PHE B 588      27.536  25.470  75.453  1.00 25.21           C  
ATOM   2688  CE2 PHE B 588      28.805  23.896  76.716  1.00 25.37           C  
ATOM   2689  CZ  PHE B 588      27.779  24.805  76.635  1.00 22.96           C  
ATOM   2690  H   PHE B 588      29.219  21.553  73.600  1.00 19.07           H  
ATOM   2691  HA  PHE B 588      28.469  23.721  71.847  1.00 19.87           H  
ATOM   2692  HB2 PHE B 588      31.044  23.336  73.485  1.00 19.48           H  
ATOM   2693  HB3 PHE B 588      30.542  24.843  72.752  1.00 19.48           H  
ATOM   2694  HD1 PHE B 588      28.134  25.704  73.413  1.00 22.25           H  
ATOM   2695  HD2 PHE B 588      30.393  22.910  75.708  1.00 26.48           H  
ATOM   2696  HE1 PHE B 588      26.740  26.196  75.389  1.00 25.21           H  
ATOM   2697  HE2 PHE B 588      28.995  23.387  77.650  1.00 25.37           H  
ATOM   2698  HZ  PHE B 588      27.161  24.999  77.500  1.00 22.96           H  
ATOM   2699  N   GLU B 589      30.511  23.902  70.231  1.00 20.23           N  
ATOM   2700  CA  GLU B 589      31.576  23.862  69.247  1.00 22.21           C  
ATOM   2701  C   GLU B 589      32.917  23.790  70.014  1.00 24.79           C  
ATOM   2702  O   GLU B 589      32.998  23.943  71.236  1.00 28.58           O  
ATOM   2703  CB  GLU B 589      31.559  25.085  68.317  1.00 22.93           C  
ATOM   2704  CG  GLU B 589      30.364  25.136  67.368  1.00 22.84           C  
ATOM   2705  CD  GLU B 589      30.338  24.074  66.299  1.00 26.83           C  
ATOM   2706  OE1 GLU B 589      29.492  24.161  65.402  1.00 30.81           O  
ATOM   2707  OE2 GLU B 589      31.132  23.110  66.366  1.00 31.72           O1-
ATOM   2708  H   GLU B 589      30.029  24.776  70.386  1.00 20.23           H  
ATOM   2709  HA  GLU B 589      31.487  22.927  68.695  1.00 22.21           H  
ATOM   2710  HB2 GLU B 589      31.557  25.998  68.925  1.00 22.93           H  
ATOM   2711  HB3 GLU B 589      32.479  25.121  67.721  1.00 22.93           H  
ATOM   2712  HG2 GLU B 589      30.370  26.108  66.860  1.00 22.84           H  
ATOM   2713  HG3 GLU B 589      29.428  25.075  67.932  1.00 22.84           H  
ATOM   2714  N   GLU B 590      33.975  23.524  69.264  1.00 31.20           N  
ATOM   2715  CA  GLU B 590      35.359  23.575  69.758  1.00 45.48           C  
ATOM   2716  C   GLU B 590      35.996  24.953  69.371  1.00 52.77           C  
ATOM   2717  O   GLU B 590      36.642  25.548  70.247  1.00 64.69           O  
ATOM   2718  CB  GLU B 590      36.180  22.329  69.377  1.00 47.14           C  
ATOM   2719  CG  GLU B 590      36.493  22.074  67.902  1.00 68.81           C  
ATOM   2720  CD  GLU B 590      35.247  22.093  67.067  1.00 81.57           C  
ATOM   2721  OE1 GLU B 590      34.503  21.078  67.004  1.00 85.03           O  
ATOM   2722  OE2 GLU B 590      34.912  23.205  66.579  1.00 78.21           O1-
ATOM   2723  H   GLU B 590      33.847  23.273  68.294  1.00 31.20           H  
ATOM   2724  HA  GLU B 590      35.311  23.585  70.856  1.00 45.48           H  
ATOM   2725  HB2 GLU B 590      37.139  22.378  69.909  1.00 47.14           H  
ATOM   2726  HB3 GLU B 590      35.656  21.447  69.770  1.00 47.14           H  
ATOM   2727  HG2 GLU B 590      36.985  21.101  67.791  1.00 68.81           H  
ATOM   2728  HG3 GLU B 590      37.200  22.827  67.536  1.00 68.81           H  
ATOM   2729  N   ASN B 591      35.657  25.327  68.136  1.00  0.00           N  
ATOM   2730  CA  ASN B 591      36.114  26.567  67.509  1.00  0.00           C  
ATOM   2731  C   ASN B 591      35.365  27.822  68.045  1.00  0.00           C  
ATOM   2732  O   ASN B 591      35.149  28.790  67.320  1.00  0.00           O  
ATOM   2733  CB  ASN B 591      35.942  26.496  65.987  1.00  0.00           C  
ATOM   2734  CG  ASN B 591      37.058  25.713  65.353  1.00  0.00           C  
ATOM   2735  ND2 ASN B 591      36.960  24.495  65.213  1.00  0.00           N  
ATOM   2736  OD1 ASN B 591      38.133  26.395  64.951  1.00  0.00           O  
ATOM   2737  H   ASN B 591      35.022  24.749  67.605  1.00  0.00           H  
ATOM   2738  HA  ASN B 591      37.170  26.703  67.778  1.00  0.00           H  
ATOM   2739  HB2 ASN B 591      34.975  26.052  65.717  1.00  0.00           H  
ATOM   2740  HB3 ASN B 591      35.964  27.487  65.519  1.00  0.00           H  
ATOM   2741 HD21 ASN B 591      36.130  24.014  65.531  1.00  0.00           H  
ATOM   2742 HD22 ASN B 591      37.711  23.974  64.781  1.00  0.00           H  
ATOM   2743  N   MET B 592      35.127  27.874  69.359  1.00  0.00           N  
ATOM   2744  CA  MET B 592      34.248  28.872  69.965  1.00  0.00           C  
ATOM   2745  C   MET B 592      35.022  29.998  70.687  1.00  0.00           C  
ATOM   2746  O   MET B 592      35.307  31.040  70.090  1.00  0.00           O  
ATOM   2747  CB  MET B 592      33.061  28.279  70.743  1.00  0.00           C  
ATOM   2748  CG  MET B 592      33.277  26.996  71.541  1.00  0.00           C  
ATOM   2749  SD  MET B 592      34.047  27.280  73.157  1.00  0.00           S  
ATOM   2750  CE  MET B 592      34.150  25.560  73.718  1.00  0.00           C  
ATOM   2751  H   MET B 592      35.608  27.225  69.966  1.00  0.00           H  
ATOM   2752  HA  MET B 592      33.766  29.414  69.137  1.00  0.00           H  
ATOM   2753  HB2 MET B 592      32.614  29.048  71.380  1.00  0.00           H  
ATOM   2754  HB3 MET B 592      32.296  28.036  69.992  1.00  0.00           H  
ATOM   2755  HG2 MET B 592      32.298  26.541  71.728  1.00  0.00           H  
ATOM   2756  HG3 MET B 592      33.878  26.286  70.974  1.00  0.00           H  
ATOM   2757  HE1 MET B 592      33.154  25.114  73.765  1.00  0.00           H  
ATOM   2758  HE2 MET B 592      34.792  24.980  73.050  1.00  0.00           H  
ATOM   2759  HE3 MET B 592      34.586  25.537  74.720  1.00  0.00           H  
ATOM   2760  N   GLN B 593      35.457  29.755  71.930  1.00  0.00           N  
ATOM   2761  CA  GLN B 593      35.960  30.818  72.802  1.00  0.00           C  
ATOM   2762  C   GLN B 593      37.094  31.663  72.173  1.00  0.00           C  
ATOM   2763  O   GLN B 593      37.008  32.890  72.198  1.00  0.00           O  
ATOM   2764  CB  GLN B 593      36.372  30.286  74.187  1.00  0.00           C  
ATOM   2765  CG  GLN B 593      35.713  31.063  75.329  1.00  0.00           C  
ATOM   2766  CD  GLN B 593      36.358  32.417  75.512  1.00  0.00           C  
ATOM   2767  OE1 GLN B 593      37.477  32.543  76.005  1.00  0.00           O  
ATOM   2768  NE2 GLN B 593      35.650  33.468  75.089  1.00  0.00           N  
ATOM   2769  H   GLN B 593      35.384  28.813  72.287  1.00  0.00           H  
ATOM   2770  HA  GLN B 593      35.106  31.494  72.904  1.00  0.00           H  
ATOM   2771  HB2 GLN B 593      36.087  29.235  74.300  1.00  0.00           H  
ATOM   2772  HB3 GLN B 593      37.461  30.324  74.314  1.00  0.00           H  
ATOM   2773  HG2 GLN B 593      34.633  31.157  75.172  1.00  0.00           H  
ATOM   2774  HG3 GLN B 593      35.848  30.516  76.270  1.00  0.00           H  
ATOM   2775 HE21 GLN B 593      36.037  34.398  75.161  1.00  0.00           H  
ATOM   2776 HE22 GLN B 593      34.729  33.332  74.698  1.00  0.00           H  
ATOM   2777  N   PRO B 594      38.181  31.066  71.631  1.00  0.00           N  
ATOM   2778  CD  PRO B 594      38.489  29.643  71.560  1.00  0.00           C  
ATOM   2779  CG  PRO B 594      39.833  29.561  70.848  1.00  0.00           C  
ATOM   2780  CB  PRO B 594      40.467  30.918  71.129  1.00  0.00           C  
ATOM   2781  CA  PRO B 594      39.269  31.868  71.063  1.00  0.00           C  
ATOM   2782  C   PRO B 594      39.036  32.356  69.607  1.00  0.00           C  
ATOM   2783  O   PRO B 594      39.982  32.722  68.914  1.00  0.00           O  
ATOM   2784  HA  PRO B 594      39.439  32.763  71.673  1.00  0.00           H  
ATOM   2785  HB2 PRO B 594      41.272  31.150  70.426  1.00  0.00           H  
ATOM   2786  HB3 PRO B 594      40.888  30.920  72.142  1.00  0.00           H  
ATOM   2787  HG2 PRO B 594      40.443  28.724  71.200  1.00  0.00           H  
ATOM   2788  HG3 PRO B 594      39.679  29.437  69.769  1.00  0.00           H  
ATOM   2789  HD2 PRO B 594      38.553  29.246  72.577  1.00  0.00           H  
ATOM   2790  HD3 PRO B 594      37.721  29.098  71.009  1.00  0.00           H  
ATOM   2791  N   LYS B 595      37.767  32.446  69.183  1.00  0.00           N  
ATOM   2792  CA  LYS B 595      37.407  32.883  67.835  1.00  0.00           C  
ATOM   2793  C   LYS B 595      36.061  33.644  67.755  1.00  0.00           C  
ATOM   2794  O   LYS B 595      35.924  34.571  66.960  1.00  0.00           O  
ATOM   2795  CB  LYS B 595      37.322  31.685  66.867  1.00  0.00           C  
ATOM   2796  CG  LYS B 595      38.676  31.033  66.575  1.00  0.00           C  
ATOM   2797  CD  LYS B 595      38.556  29.931  65.522  1.00  0.00           C  
ATOM   2798  CE  LYS B 595      39.912  29.290  65.261  1.00  0.00           C  
ATOM   2799  NZ  LYS B 595      39.766  28.232  64.242  1.00  0.00           N1+
ATOM   2800  H   LYS B 595      37.031  32.219  69.836  1.00  0.00           H  
ATOM   2801  HA  LYS B 595      38.177  33.583  67.487  1.00  0.00           H  
ATOM   2802  HB2 LYS B 595      36.882  32.020  65.918  1.00  0.00           H  
ATOM   2803  HB3 LYS B 595      36.641  30.931  67.276  1.00  0.00           H  
ATOM   2804  HG2 LYS B 595      39.085  30.595  67.492  1.00  0.00           H  
ATOM   2805  HG3 LYS B 595      39.384  31.794  66.228  1.00  0.00           H  
ATOM   2806  HD2 LYS B 595      38.155  30.350  64.591  1.00  0.00           H  
ATOM   2807  HD3 LYS B 595      37.845  29.171  65.868  1.00  0.00           H  
ATOM   2808  HE2 LYS B 595      40.318  28.814  66.158  1.00  0.00           H  
ATOM   2809  HE3 LYS B 595      40.635  30.011  64.869  1.00  0.00           H  
ATOM   2810  HZ1 LYS B 595      39.109  27.485  64.567  1.00  0.00           H  
ATOM   2811  HZ2 LYS B 595      39.382  28.581  63.358  1.00  0.00           H  
ATOM   2812  HZ3 LYS B 595      40.651  27.755  64.046  1.00  0.00           H  
ATOM   2813  N   ALA B 596      35.017  33.115  68.407  1.00  0.00           N  
ATOM   2814  CA  ALA B 596      33.653  33.596  68.232  1.00  0.00           C  
ATOM   2815  CB  ALA B 596      32.654  32.502  68.592  1.00  0.00           C  
ATOM   2816  C   ALA B 596      33.315  34.878  69.009  1.00  0.00           C  
ATOM   2817  O   ALA B 596      32.690  35.814  68.530  1.00  0.00           O  
ATOM   2818  H   ALA B 596      35.193  32.318  69.008  1.00  0.00           H  
ATOM   2819  HA  ALA B 596      33.527  33.840  67.169  1.00  0.00           H  
ATOM   2820  HB1 ALA B 596      32.768  31.641  67.926  1.00  0.00           H  
ATOM   2821  HB2 ALA B 596      32.801  32.142  69.615  1.00  0.00           H  
ATOM   2822  HB3 ALA B 596      31.626  32.868  68.514  1.00  0.00           H  
ATOM   2823  N   GLY B 597      33.550  34.991  70.330  1.00 59.98           N  
ATOM   2824  CA  GLY B 597      34.120  34.232  71.413  1.00 59.04           C  
ATOM   2825  C   GLY B 597      33.055  33.708  72.393  1.00 61.89           C  
ATOM   2826  O   GLY B 597      33.381  33.284  73.512  1.00 76.24           O  
ATOM   2827  H   GLY B 597      33.093  35.889  70.261  1.00 59.98           H  
ATOM   2828  HA2 GLY B 597      34.664  33.378  71.015  1.00 59.04           H  
ATOM   2829  HA3 GLY B 597      34.800  34.892  71.957  1.00 59.04           H  
ATOM   2830  N   ILE B 598      31.810  33.652  71.922  1.00 44.00           N  
ATOM   2831  CA  ILE B 598      30.702  33.104  72.705  1.00 36.12           C  
ATOM   2832  C   ILE B 598      30.659  31.556  72.541  1.00 33.58           C  
ATOM   2833  O   ILE B 598      31.107  31.032  71.508  1.00 29.30           O  
ATOM   2834  CB  ILE B 598      29.331  33.745  72.361  1.00 38.56           C  
ATOM   2835  CG1 ILE B 598      28.913  33.533  70.889  1.00 32.96           C  
ATOM   2836  CG2 ILE B 598      29.335  35.232  72.738  1.00 40.33           C  
ATOM   2837  CD1 ILE B 598      27.482  33.967  70.596  1.00 41.90           C  
ATOM   2838  H   ILE B 598      31.614  33.961  70.981  1.00 44.00           H  
ATOM   2839  HA  ILE B 598      30.934  33.328  73.750  1.00 36.12           H  
ATOM   2840  HB  ILE B 598      28.571  33.259  72.986  1.00 38.56           H  
ATOM   2841 HG12 ILE B 598      29.587  34.072  70.214  1.00 32.96           H  
ATOM   2842 HG13 ILE B 598      28.991  32.471  70.636  1.00 32.96           H  
ATOM   2843 HG21 ILE B 598      29.681  35.371  73.768  1.00 40.33           H  
ATOM   2844 HG22 ILE B 598      29.988  35.812  72.078  1.00 40.33           H  
ATOM   2845 HG23 ILE B 598      28.329  35.659  72.678  1.00 40.33           H  
ATOM   2846 HD11 ILE B 598      26.775  33.474  71.271  1.00 41.90           H  
ATOM   2847 HD12 ILE B 598      27.360  35.049  70.694  1.00 41.90           H  
ATOM   2848 HD13 ILE B 598      27.212  33.697  69.570  1.00 41.90           H  
ATOM   2849  N   PRO B 599      30.090  30.825  73.488  1.00 28.70           N  
ATOM   2850  CA  PRO B 599      29.908  29.378  73.333  1.00 26.66           C  
ATOM   2851  C   PRO B 599      28.774  29.081  72.315  1.00 22.95           C  
ATOM   2852  O   PRO B 599      27.573  29.132  72.634  1.00 25.02           O  
ATOM   2853  CB  PRO B 599      29.536  28.866  74.733  1.00 29.15           C  
ATOM   2854  CG  PRO B 599      29.830  30.031  75.667  1.00 34.75           C  
ATOM   2855  CD  PRO B 599      29.621  31.254  74.794  1.00 30.50           C  
ATOM   2856  HA  PRO B 599      30.848  28.929  72.996  1.00 26.66           H  
ATOM   2857  HB2 PRO B 599      28.483  28.580  74.816  1.00 29.15           H  
ATOM   2858  HB3 PRO B 599      30.125  27.982  75.003  1.00 29.15           H  
ATOM   2859  HG2 PRO B 599      30.876  29.981  75.995  1.00 34.75           H  
ATOM   2860  HG3 PRO B 599      29.194  30.033  76.557  1.00 34.75           H  
ATOM   2861  HD2 PRO B 599      30.159  32.119  75.182  1.00 30.50           H  
ATOM   2862  HD3 PRO B 599      28.561  31.504  74.702  1.00 30.50           H  
ATOM   2863  N   ILE B 600      29.192  28.791  71.084  1.00 21.56           N  
ATOM   2864  CA  ILE B 600      28.305  28.396  69.988  1.00 21.59           C  
ATOM   2865  C   ILE B 600      28.039  26.875  70.169  1.00 21.90           C  
ATOM   2866  O   ILE B 600      28.915  26.104  70.599  1.00 20.18           O  
ATOM   2867  CB  ILE B 600      28.921  28.719  68.599  1.00 27.62           C  
ATOM   2868  CG1 ILE B 600      29.147  30.242  68.455  1.00 32.55           C  
ATOM   2869  CG2 ILE B 600      28.043  28.198  67.455  1.00 24.69           C  
ATOM   2870  CD1 ILE B 600      29.767  30.663  67.129  1.00 41.14           C  
ATOM   2871  H   ILE B 600      30.184  28.818  70.897  1.00 21.56           H  
ATOM   2872  HA  ILE B 600      27.355  28.932  70.109  1.00 21.59           H  
ATOM   2873  HB  ILE B 600      29.896  28.219  68.524  1.00 27.62           H  
ATOM   2874 HG12 ILE B 600      28.197  30.775  68.587  1.00 32.55           H  
ATOM   2875 HG13 ILE B 600      29.815  30.587  69.251  1.00 32.55           H  
ATOM   2876 HG21 ILE B 600      27.915  27.115  67.513  1.00 24.69           H  
ATOM   2877 HG22 ILE B 600      27.052  28.663  67.471  1.00 24.69           H  
ATOM   2878 HG23 ILE B 600      28.497  28.391  66.479  1.00 24.69           H  
ATOM   2879 HD11 ILE B 600      30.693  30.113  66.935  1.00 41.14           H  
ATOM   2880 HD12 ILE B 600      29.082  30.503  66.291  1.00 41.14           H  
ATOM   2881 HD13 ILE B 600      30.001  31.732  67.148  1.00 41.14           H  
ATOM   2882  N   ILE B 601      26.812  26.475  69.828  1.00 20.94           N  
ATOM   2883  CA  ILE B 601      26.302  25.113  70.016  1.00 18.43           C  
ATOM   2884  C   ILE B 601      26.537  24.327  68.702  1.00 19.74           C  
ATOM   2885  O   ILE B 601      26.266  24.822  67.596  1.00 20.35           O  
ATOM   2886  CB  ILE B 601      24.802  25.155  70.403  1.00 17.22           C  
ATOM   2887  CG1 ILE B 601      24.617  26.000  71.684  1.00 22.70           C  
ATOM   2888  CG2 ILE B 601      24.241  23.743  70.597  1.00 18.09           C  
ATOM   2889  CD1 ILE B 601      23.166  26.247  72.055  1.00 26.58           C  
ATOM   2890  H   ILE B 601      26.180  27.135  69.396  1.00 20.94           H  
ATOM   2891  HA  ILE B 601      26.869  24.644  70.823  1.00 18.43           H  
ATOM   2892  HB  ILE B 601      24.239  25.632  69.590  1.00 17.22           H  
ATOM   2893 HG12 ILE B 601      25.135  25.521  72.523  1.00 22.70           H  
ATOM   2894 HG13 ILE B 601      25.081  26.985  71.556  1.00 22.70           H  
ATOM   2895 HG21 ILE B 601      24.284  23.172  69.666  1.00 18.09           H  
ATOM   2896 HG22 ILE B 601      24.803  23.200  71.364  1.00 18.09           H  
ATOM   2897 HG23 ILE B 601      23.191  23.759  70.900  1.00 18.09           H  
ATOM   2898 HD11 ILE B 601      22.611  26.666  71.211  1.00 26.58           H  
ATOM   2899 HD12 ILE B 601      22.666  25.334  72.390  1.00 26.58           H  
ATOM   2900 HD13 ILE B 601      23.123  26.967  72.874  1.00 26.58           H  
ATOM   2901  N   LYS B 602      27.069  23.110  68.835  1.00 15.42           N  
ATOM   2902  CA  LYS B 602      27.237  22.160  67.725  1.00 15.25           C  
ATOM   2903  C   LYS B 602      25.988  21.244  67.668  1.00 13.94           C  
ATOM   2904  O   LYS B 602      25.505  20.891  66.575  1.00 16.57           O  
ATOM   2905  CB  LYS B 602      28.506  21.306  67.918  1.00 16.38           C  
ATOM   2906  CG  LYS B 602      28.883  20.489  66.671  1.00 17.78           C  
ATOM   2907  CD  LYS B 602      30.012  19.475  66.924  1.00 18.59           C  
ATOM   2908  CE  LYS B 602      31.344  19.787  66.240  1.00 25.92           C  
ATOM   2909  NZ  LYS B 602      32.022  20.895  66.886  1.00 27.41           N1+
ATOM   2910  H   LYS B 602      27.392  22.805  69.743  1.00 15.42           H  
ATOM   2911  HA  LYS B 602      27.288  22.723  66.787  1.00 15.25           H  
ATOM   2912  HB2 LYS B 602      29.346  21.958  68.173  1.00 16.38           H  
ATOM   2913  HB3 LYS B 602      28.369  20.628  68.770  1.00 16.38           H  
ATOM   2914  HG2 LYS B 602      28.002  19.921  66.346  1.00 17.78           H  
ATOM   2915  HG3 LYS B 602      29.138  21.159  65.844  1.00 17.78           H  
ATOM   2916  HD2 LYS B 602      29.676  18.509  66.525  1.00 18.59           H  
ATOM   2917  HD3 LYS B 602      30.166  19.318  67.998  1.00 18.59           H  
ATOM   2918  HE2 LYS B 602      31.224  20.033  65.181  1.00 25.92           H  
ATOM   2919  HE3 LYS B 602      32.011  18.923  66.327  1.00 25.92           H  
ATOM   2920  HZ1 LYS B 602      31.686  21.836  66.544  1.00 27.41           H  
ATOM   2921  HZ2 LYS B 602      31.960  20.923  67.902  1.00 27.41           H  
ATOM   2922  HZ3 LYS B 602      33.060  20.927  66.700  1.00 27.41           H  
ATOM   2923  N   ALA B 603      25.556  20.765  68.857  1.00 15.14           N  
ATOM   2924  CA  ALA B 603      24.481  19.786  68.963  1.00 15.21           C  
ATOM   2925  C   ALA B 603      23.795  19.877  70.331  1.00 15.41           C  
ATOM   2926  O   ALA B 603      24.310  20.458  71.279  1.00 16.04           O  
ATOM   2927  CB  ALA B 603      25.016  18.379  68.737  1.00 18.06           C  
ATOM   2928  H   ALA B 603      25.977  21.095  69.714  1.00 15.14           H  
ATOM   2929  HA  ALA B 603      23.736  20.033  68.202  1.00 15.21           H  
ATOM   2930  HB1 ALA B 603      25.453  18.285  67.737  1.00 18.06           H  
ATOM   2931  HB2 ALA B 603      25.796  18.139  69.467  1.00 18.06           H  
ATOM   2932  HB3 ALA B 603      24.233  17.621  68.836  1.00 18.06           H  
ATOM   2933  N   GLY B 604      22.607  19.277  70.414  1.00 15.34           N  
ATOM   2934  CA  GLY B 604      21.898  19.240  71.673  1.00 15.17           C  
ATOM   2935  C   GLY B 604      20.451  18.782  71.541  1.00 14.23           C  
ATOM   2936  O   GLY B 604      20.087  17.915  70.738  1.00 16.54           O  
ATOM   2937  H   GLY B 604      22.170  18.852  69.609  1.00 15.34           H  
ATOM   2938  HA2 GLY B 604      22.422  18.548  72.341  1.00 15.17           H  
ATOM   2939  HA3 GLY B 604      21.927  20.242  72.116  1.00 15.17           H  
ATOM   2940  N   THR B 605      19.623  19.336  72.445  1.00 14.20           N  
ATOM   2941  CA  THR B 605      18.184  19.097  72.455  1.00 16.34           C  
ATOM   2942  C   THR B 605      17.441  20.380  72.031  1.00 14.71           C  
ATOM   2943  O   THR B 605      17.935  21.507  72.203  1.00 15.70           O  
ATOM   2944  CB  THR B 605      17.690  18.708  73.865  1.00 18.05           C  
ATOM   2945  OG1 THR B 605      18.103  19.697  74.821  1.00 17.88           O  
ATOM   2946  CG2 THR B 605      18.176  17.329  74.288  1.00 17.09           C  
ATOM   2947  H   THR B 605      19.968  19.939  73.178  1.00 14.20           H  
ATOM   2948  HA  THR B 605      17.929  18.306  71.739  1.00 16.34           H  
ATOM   2949  HB  THR B 605      16.595  18.699  73.891  1.00 18.05           H  
ATOM   2950 HG21 THR B 605      17.740  16.550  73.654  1.00 17.09           H  
ATOM   2951 HG22 THR B 605      19.264  17.252  74.213  1.00 17.09           H  
ATOM   2952 HG23 THR B 605      17.909  17.127  75.330  1.00 17.09           H  
ATOM   2953  HG1 THR B 605      19.056  19.552  74.999  1.00 17.88           H  
ATOM   2954  N   VAL B 606      16.171  20.176  71.621  1.00 14.99           N  
ATOM   2955  CA  VAL B 606      15.294  21.304  71.272  1.00 15.87           C  
ATOM   2956  C   VAL B 606      15.071  22.215  72.506  1.00 15.06           C  
ATOM   2957  O   VAL B 606      14.811  23.421  72.394  1.00 16.13           O  
ATOM   2958  CB  VAL B 606      13.970  20.794  70.662  1.00 19.04           C  
ATOM   2959  CG1 VAL B 606      13.092  20.015  71.650  1.00 22.06           C  
ATOM   2960  CG2 VAL B 606      13.155  21.931  70.047  1.00 18.91           C  
ATOM   2961  H   VAL B 606      15.800  19.242  71.527  1.00 14.99           H  
ATOM   2962  HA  VAL B 606      15.839  21.902  70.531  1.00 15.87           H  
ATOM   2963  HB  VAL B 606      14.228  20.105  69.846  1.00 19.04           H  
ATOM   2964 HG11 VAL B 606      13.637  19.183  72.106  1.00 22.06           H  
ATOM   2965 HG12 VAL B 606      12.715  20.658  72.451  1.00 22.06           H  
ATOM   2966 HG13 VAL B 606      12.223  19.592  71.134  1.00 22.06           H  
ATOM   2967 HG21 VAL B 606      12.769  22.612  70.810  1.00 18.91           H  
ATOM   2968 HG22 VAL B 606      13.754  22.511  69.340  1.00 18.91           H  
ATOM   2969 HG23 VAL B 606      12.296  21.524  69.504  1.00 18.91           H  
ATOM   2970  N   ILE B 607      15.115  21.594  73.708  1.00 16.48           N  
ATOM   2971  CA  ILE B 607      14.903  22.308  74.965  1.00 15.88           C  
ATOM   2972  C   ILE B 607      16.099  23.258  75.149  1.00 16.04           C  
ATOM   2973  O   ILE B 607      15.918  24.481  75.312  1.00 17.25           O  
ATOM   2974  CB  ILE B 607      14.752  21.329  76.150  1.00 17.53           C  
ATOM   2975  CG1 ILE B 607      13.493  20.439  76.028  1.00 31.19           C  
ATOM   2976  CG2 ILE B 607      14.772  22.059  77.497  1.00 19.08           C  
ATOM   2977  CD1 ILE B 607      12.166  21.188  75.972  1.00 39.83           C  
ATOM   2978  H   ILE B 607      15.307  20.603  73.749  1.00 16.48           H  
ATOM   2979  HA  ILE B 607      14.013  22.938  74.852  1.00 15.88           H  
ATOM   2980  HB  ILE B 607      15.613  20.646  76.153  1.00 17.53           H  
ATOM   2981 HG12 ILE B 607      13.574  19.809  75.134  1.00 31.19           H  
ATOM   2982 HG13 ILE B 607      13.465  19.749  76.881  1.00 31.19           H  
ATOM   2983 HG21 ILE B 607      15.754  22.502  77.697  1.00 19.08           H  
ATOM   2984 HG22 ILE B 607      14.033  22.864  77.524  1.00 19.08           H  
ATOM   2985 HG23 ILE B 607      14.563  21.366  78.319  1.00 19.08           H  
ATOM   2986 HD11 ILE B 607      12.031  21.839  76.839  1.00 39.83           H  
ATOM   2987 HD12 ILE B 607      12.083  21.794  75.066  1.00 39.83           H  
ATOM   2988 HD13 ILE B 607      11.337  20.472  75.962  1.00 39.83           H  
ATOM   2989  N   LYS B 608      17.339  22.718  75.156  1.00 13.95           N  
ATOM   2990  CA  LYS B 608      18.482  23.575  75.433  1.00 14.46           C  
ATOM   2991  C   LYS B 608      18.731  24.588  74.312  1.00 17.39           C  
ATOM   2992  O   LYS B 608      19.304  25.659  74.565  1.00 15.99           O  
ATOM   2993  CB  LYS B 608      19.761  22.796  75.745  1.00 13.48           C  
ATOM   2994  CG  LYS B 608      19.787  22.311  77.198  1.00 16.89           C  
ATOM   2995  CD  LYS B 608      20.047  23.446  78.202  1.00 18.70           C  
ATOM   2996  CE  LYS B 608      19.610  23.029  79.595  1.00 18.27           C  
ATOM   2997  NZ  LYS B 608      19.785  24.112  80.549  1.00 18.43           N1+
ATOM   2998  H   LYS B 608      17.475  21.729  75.005  1.00 13.95           H  
ATOM   2999  HA  LYS B 608      18.195  24.186  76.296  1.00 14.46           H  
ATOM   3000  HB2 LYS B 608      19.843  21.936  75.071  1.00 13.48           H  
ATOM   3001  HB3 LYS B 608      20.647  23.417  75.564  1.00 13.48           H  
ATOM   3002  HG2 LYS B 608      18.845  21.799  77.427  1.00 16.89           H  
ATOM   3003  HG3 LYS B 608      20.583  21.567  77.307  1.00 16.89           H  
ATOM   3004  HD2 LYS B 608      19.514  24.359  77.921  1.00 18.70           H  
ATOM   3005  HD3 LYS B 608      21.113  23.696  78.190  1.00 18.70           H  
ATOM   3006  HE2 LYS B 608      20.181  22.172  79.960  1.00 18.27           H  
ATOM   3007  HE3 LYS B 608      18.546  22.786  79.596  1.00 18.27           H  
ATOM   3008  HZ1 LYS B 608      20.770  24.388  80.745  1.00 18.43           H  
ATOM   3009  HZ2 LYS B 608      19.274  24.997  80.310  1.00 18.43           H  
ATOM   3010  HZ3 LYS B 608      19.379  23.848  81.462  1.00 18.43           H  
ATOM   3011  N   LEU B 609      18.308  24.281  73.081  1.00 15.78           N  
ATOM   3012  CA  LEU B 609      18.421  25.252  71.997  1.00 13.71           C  
ATOM   3013  C   LEU B 609      17.494  26.461  72.287  1.00 14.56           C  
ATOM   3014  O   LEU B 609      17.939  27.610  72.193  1.00 16.51           O  
ATOM   3015  CB  LEU B 609      18.108  24.630  70.631  1.00 13.95           C  
ATOM   3016  CG  LEU B 609      19.243  23.722  70.110  1.00 13.56           C  
ATOM   3017  CD1 LEU B 609      18.755  22.877  68.933  1.00 15.35           C  
ATOM   3018  CD2 LEU B 609      20.465  24.532  69.676  1.00 17.82           C  
ATOM   3019  H   LEU B 609      17.884  23.383  72.896  1.00 15.78           H  
ATOM   3020  HA  LEU B 609      19.442  25.648  72.017  1.00 13.71           H  
ATOM   3021  HB2 LEU B 609      17.177  24.054  70.702  1.00 13.95           H  
ATOM   3022  HB3 LEU B 609      17.919  25.425  69.897  1.00 13.95           H  
ATOM   3023  HG  LEU B 609      19.558  23.037  70.904  1.00 13.56           H  
ATOM   3024 HD11 LEU B 609      17.892  22.269  69.218  1.00 15.35           H  
ATOM   3025 HD12 LEU B 609      18.468  23.512  68.090  1.00 15.35           H  
ATOM   3026 HD13 LEU B 609      19.540  22.195  68.591  1.00 15.35           H  
ATOM   3027 HD21 LEU B 609      20.202  25.267  68.908  1.00 17.82           H  
ATOM   3028 HD22 LEU B 609      20.907  25.068  70.517  1.00 17.82           H  
ATOM   3029 HD23 LEU B 609      21.239  23.874  69.269  1.00 17.82           H  
ATOM   3030  N   ILE B 610      16.235  26.199  72.665  1.00 16.56           N  
ATOM   3031  CA  ILE B 610      15.280  27.292  72.932  1.00 17.29           C  
ATOM   3032  C   ILE B 610      15.692  28.013  74.245  1.00 14.45           C  
ATOM   3033  O   ILE B 610      15.483  29.224  74.410  1.00 15.06           O  
ATOM   3034  CB  ILE B 610      13.821  26.778  73.007  1.00 18.61           C  
ATOM   3035  CG1 ILE B 610      13.361  26.287  71.620  1.00 22.59           C  
ATOM   3036  CG2 ILE B 610      12.857  27.865  73.513  1.00 17.42           C  
ATOM   3037  CD1 ILE B 610      12.094  25.446  71.674  1.00 26.29           C  
ATOM   3038  H   ILE B 610      15.931  25.249  72.818  1.00 16.56           H  
ATOM   3039  HA  ILE B 610      15.383  28.025  72.121  1.00 17.29           H  
ATOM   3040  HB  ILE B 610      13.783  25.934  73.706  1.00 18.61           H  
ATOM   3041 HG12 ILE B 610      13.193  27.149  70.966  1.00 22.59           H  
ATOM   3042 HG13 ILE B 610      14.143  25.680  71.152  1.00 22.59           H  
ATOM   3043 HG21 ILE B 610      13.081  28.150  74.546  1.00 17.42           H  
ATOM   3044 HG22 ILE B 610      12.916  28.764  72.890  1.00 17.42           H  
ATOM   3045 HG23 ILE B 610      11.819  27.522  73.508  1.00 17.42           H  
ATOM   3046 HD11 ILE B 610      12.221  24.600  72.356  1.00 26.29           H  
ATOM   3047 HD12 ILE B 610      11.231  26.029  72.004  1.00 26.29           H  
ATOM   3048 HD13 ILE B 610      11.863  25.049  70.680  1.00 26.29           H  
ATOM   3049  N   GLU B 611      16.210  27.245  75.211  1.00 14.53           N  
ATOM   3050  CA  GLU B 611      16.631  27.821  76.481  1.00 16.24           C  
ATOM   3051  C   GLU B 611      17.859  28.713  76.225  1.00 19.36           C  
ATOM   3052  O   GLU B 611      17.957  29.832  76.768  1.00 15.34           O  
ATOM   3053  CB  GLU B 611      16.968  26.756  77.519  1.00 15.54           C  
ATOM   3054  CG  GLU B 611      16.806  27.301  78.937  1.00 18.16           C  
ATOM   3055  CD  GLU B 611      17.275  26.215  79.856  1.00 24.96           C  
ATOM   3056  OE1 GLU B 611      16.463  25.362  80.271  1.00 22.57           O  
ATOM   3057  OE2 GLU B 611      18.497  26.180  80.137  1.00 25.43           O1-
ATOM   3058  H   GLU B 611      16.304  26.249  75.071  1.00 14.53           H  
ATOM   3059  HA  GLU B 611      15.811  28.461  76.831  1.00 16.24           H  
ATOM   3060  HB2 GLU B 611      16.312  25.888  77.401  1.00 15.54           H  
ATOM   3061  HB3 GLU B 611      17.990  26.384  77.369  1.00 15.54           H  
ATOM   3062  HG2 GLU B 611      15.762  27.552  79.147  1.00 18.16           H  
ATOM   3063  HG3 GLU B 611      17.408  28.202  79.092  1.00 18.16           H  
ATOM   3064  N   ARG B 612      18.816  28.255  75.410  1.00 14.92           N  
ATOM   3065  CA  ARG B 612      20.052  28.997  75.146  1.00 16.42           C  
ATOM   3066  C   ARG B 612      19.814  30.201  74.215  1.00 15.74           C  
ATOM   3067  O   ARG B 612      20.601  31.156  74.222  1.00 19.81           O  
ATOM   3068  CB  ARG B 612      21.132  28.112  74.526  1.00 16.06           C  
ATOM   3069  CG  ARG B 612      21.763  27.172  75.556  1.00 16.14           C  
ATOM   3070  CD  ARG B 612      23.049  27.760  76.127  1.00 19.89           C  
ATOM   3071  NE  ARG B 612      23.614  26.906  77.180  1.00 20.95           N  
ATOM   3072  CZ  ARG B 612      24.817  27.064  77.714  1.00 21.15           C  
ATOM   3073  NH1 ARG B 612      25.608  28.039  77.255  1.00 26.33           N  
ATOM   3074  NH2 ARG B 612      25.224  26.268  78.711  1.00 22.42           N1+
ATOM   3075  H   ARG B 612      18.699  27.378  74.922  1.00 14.92           H  
ATOM   3076  HA  ARG B 612      20.399  29.408  76.097  1.00 16.42           H  
ATOM   3077  HB2 ARG B 612      20.699  27.527  73.706  1.00 16.06           H  
ATOM   3078  HB3 ARG B 612      21.912  28.729  74.063  1.00 16.06           H  
ATOM   3079  HG2 ARG B 612      22.003  26.228  75.060  1.00 16.14           H  
ATOM   3080  HG3 ARG B 612      21.065  26.925  76.365  1.00 16.14           H  
ATOM   3081  HD2 ARG B 612      22.860  28.748  76.555  1.00 19.89           H  
ATOM   3082  HD3 ARG B 612      23.778  27.837  75.315  1.00 19.89           H  
ATOM   3083  HE  ARG B 612      23.028  26.160  77.527  1.00 20.95           H  
ATOM   3084 HH11 ARG B 612      25.292  28.634  76.503  1.00 26.33           H  
ATOM   3085 HH12 ARG B 612      26.522  28.181  77.661  1.00 26.33           H  
ATOM   3086 HH21 ARG B 612      24.614  25.543  79.060  1.00 22.42           H  
ATOM   3087 HH22 ARG B 612      26.142  26.393  79.115  1.00 22.42           H  
ATOM   3088  N   LEU B 613      18.739  30.134  73.448  1.00 12.72           N  
ATOM   3089  CA  LEU B 613      18.299  31.246  72.599  1.00 14.49           C  
ATOM   3090  C   LEU B 613      17.855  32.414  73.515  1.00 17.94           C  
ATOM   3091  O   LEU B 613      17.877  33.594  73.143  1.00 17.33           O  
ATOM   3092  CB  LEU B 613      17.123  30.780  71.731  1.00 15.73           C  
ATOM   3093  CG  LEU B 613      16.542  31.831  70.780  1.00 18.21           C  
ATOM   3094  CD1 LEU B 613      17.568  32.259  69.743  1.00 20.43           C  
ATOM   3095  CD2 LEU B 613      15.298  31.269  70.087  1.00 20.00           C  
ATOM   3096  H   LEU B 613      18.181  29.292  73.459  1.00 12.72           H  
ATOM   3097  HA  LEU B 613      19.156  31.582  72.010  1.00 14.49           H  
ATOM   3098  HB2 LEU B 613      17.439  29.907  71.145  1.00 15.73           H  
ATOM   3099  HB3 LEU B 613      16.315  30.431  72.383  1.00 15.73           H  
ATOM   3100  HG  LEU B 613      16.226  32.715  71.345  1.00 18.21           H  
ATOM   3101 HD11 LEU B 613      18.442  32.730  70.202  1.00 20.43           H  
ATOM   3102 HD12 LEU B 613      17.902  31.411  69.139  1.00 20.43           H  
ATOM   3103 HD13 LEU B 613      17.124  32.992  69.076  1.00 20.43           H  
ATOM   3104 HD21 LEU B 613      15.532  30.344  69.552  1.00 20.00           H  
ATOM   3105 HD22 LEU B 613      14.515  31.044  70.820  1.00 20.00           H  
ATOM   3106 HD23 LEU B 613      14.888  31.985  69.368  1.00 20.00           H  
ATOM   3107  N   THR B 614      17.375  32.051  74.695  1.00 15.07           N  
ATOM   3108  CA  THR B 614      16.771  32.944  75.668  1.00 14.57           C  
ATOM   3109  C   THR B 614      17.480  32.731  77.022  1.00 15.04           C  
ATOM   3110  O   THR B 614      16.850  32.754  78.083  1.00 16.39           O  
ATOM   3111  CB  THR B 614      15.251  32.713  75.792  1.00 15.83           C  
ATOM   3112  OG1 THR B 614      14.959  31.376  76.233  1.00 15.05           O  
ATOM   3113  CG2 THR B 614      14.503  32.975  74.489  1.00 15.76           C  
ATOM   3114  H   THR B 614      17.483  31.087  74.975  1.00 15.07           H  
ATOM   3115  HA  THR B 614      16.956  33.985  75.375  1.00 14.57           H  
ATOM   3116  HB  THR B 614      14.847  33.387  76.554  1.00 15.83           H  
ATOM   3117 HG21 THR B 614      14.676  33.993  74.128  1.00 15.76           H  
ATOM   3118 HG22 THR B 614      14.795  32.268  73.706  1.00 15.76           H  
ATOM   3119 HG23 THR B 614      13.427  32.837  74.637  1.00 15.76           H  
ATOM   3120  HG1 THR B 614      15.187  30.770  75.489  1.00 15.05           H  
ATOM   3121  N   TYR B 615      18.817  32.676  76.985  1.00 16.10           N  
ATOM   3122  CA  TYR B 615      19.608  32.423  78.192  1.00 14.74           C  
ATOM   3123  C   TYR B 615      19.709  33.767  78.956  1.00 16.65           C  
ATOM   3124  O   TYR B 615      19.389  34.840  78.452  1.00 17.77           O  
ATOM   3125  CB  TYR B 615      21.008  31.866  77.861  1.00 15.23           C  
ATOM   3126  CG  TYR B 615      21.512  30.701  78.709  1.00 15.80           C  
ATOM   3127  CD1 TYR B 615      20.715  29.596  78.957  1.00 21.03           C  
ATOM   3128  CD2 TYR B 615      22.822  30.699  79.120  1.00 18.32           C  
ATOM   3129  CE1 TYR B 615      21.218  28.473  79.692  1.00 19.22           C  
ATOM   3130  CE2 TYR B 615      23.337  29.593  79.826  1.00 21.45           C  
ATOM   3131  CZ  TYR B 615      22.519  28.502  80.073  1.00 19.76           C  
ATOM   3132  OH  TYR B 615      23.085  27.454  80.746  1.00 24.83           O  
ATOM   3133  H   TYR B 615      19.295  32.863  76.115  1.00 16.10           H  
ATOM   3134  HA  TYR B 615      19.035  31.741  78.830  1.00 14.74           H  
ATOM   3135  HB2 TYR B 615      21.045  31.523  76.822  1.00 15.23           H  
ATOM   3136  HB3 TYR B 615      21.740  32.678  77.931  1.00 15.23           H  
ATOM   3137  HD1 TYR B 615      19.699  29.580  78.591  1.00 21.03           H  
ATOM   3138  HD2 TYR B 615      23.457  31.545  78.903  1.00 18.32           H  
ATOM   3139  HE1 TYR B 615      20.583  27.634  79.935  1.00 19.22           H  
ATOM   3140  HE2 TYR B 615      24.360  29.596  80.172  1.00 21.45           H  
ATOM   3141  HH  TYR B 615      22.490  26.668  80.730  1.00 24.83           H  
ATOM   3142  N   HIS B 616      20.226  33.672  80.198  1.00 14.18           N  
ATOM   3143  CA  HIS B 616      20.406  34.840  81.064  1.00 14.96           C  
ATOM   3144  C   HIS B 616      21.726  35.532  80.681  1.00 20.81           C  
ATOM   3145  O   HIS B 616      21.760  36.707  80.332  1.00 19.12           O  
ATOM   3146  CB  HIS B 616      20.345  34.533  82.563  1.00 15.90           C  
ATOM   3147  CG  HIS B 616      21.116  33.345  83.019  1.00 20.34           C  
ATOM   3148  ND1 HIS B 616      21.525  32.343  82.169  1.00 24.93           N  
ATOM   3149  CD2 HIS B 616      21.464  32.951  84.266  1.00 23.33           C  
ATOM   3150  CE1 HIS B 616      22.092  31.376  82.880  1.00 23.85           C  
ATOM   3151  NE2 HIS B 616      22.107  31.746  84.142  1.00 26.91           N  
ATOM   3152  H   HIS B 616      20.557  32.792  80.565  1.00 14.18           H  
ATOM   3153  HA  HIS B 616      19.607  35.558  80.835  1.00 14.96           H  
ATOM   3154  HB2 HIS B 616      19.295  34.361  82.831  1.00 15.90           H  
ATOM   3155  HB3 HIS B 616      20.680  35.413  83.126  1.00 15.90           H  
ATOM   3156  HD2 HIS B 616      21.272  33.485  85.185  1.00 23.33           H  
ATOM   3157  HE2 HIS B 616      22.525  31.225  84.900  1.00 26.91           H  
ATOM   3158  HE1 HIS B 616      22.476  30.446  82.488  1.00 23.85           H  
ATOM   3159  N   MET B 617      22.817  34.776  80.695  1.00 16.47           N  
ATOM   3160  CA  MET B 617      24.154  35.357  80.548  1.00 19.54           C  
ATOM   3161  C   MET B 617      24.459  35.859  79.114  1.00 24.40           C  
ATOM   3162  O   MET B 617      25.381  36.658  78.920  1.00 26.60           O  
ATOM   3163  CB  MET B 617      25.250  34.359  80.951  1.00 20.96           C  
ATOM   3164  CG  MET B 617      25.252  33.948  82.425  1.00 26.86           C  
ATOM   3165  SD  MET B 617      25.388  35.305  83.634  1.00 36.90           S  
ATOM   3166  CE  MET B 617      27.007  35.972  83.176  1.00 42.98           C  
ATOM   3167  H   MET B 617      22.746  33.778  80.830  1.00 16.47           H  
ATOM   3168  HA  MET B 617      24.189  36.252  81.181  1.00 19.54           H  
ATOM   3169  HB2 MET B 617      26.236  34.761  80.689  1.00 20.96           H  
ATOM   3170  HB3 MET B 617      25.140  33.446  80.349  1.00 20.96           H  
ATOM   3171  HG2 MET B 617      26.073  33.246  82.608  1.00 26.86           H  
ATOM   3172  HG3 MET B 617      24.330  33.408  82.655  1.00 26.86           H  
ATOM   3173  HE1 MET B 617      27.760  35.180  83.166  1.00 42.98           H  
ATOM   3174  HE2 MET B 617      26.961  36.455  82.197  1.00 42.98           H  
ATOM   3175  HE3 MET B 617      27.304  36.723  83.913  1.00 42.98           H  
ATOM   3176  N   TYR B 618      23.762  35.315  78.112  1.00 17.84           N  
ATOM   3177  CA  TYR B 618      23.961  35.708  76.716  1.00 20.58           C  
ATOM   3178  C   TYR B 618      22.742  35.307  75.853  1.00 20.98           C  
ATOM   3179  O   TYR B 618      21.879  34.548  76.275  1.00 22.35           O  
ATOM   3180  CB  TYR B 618      25.291  35.228  76.093  1.00 21.95           C  
ATOM   3181  CG  TYR B 618      25.414  33.747  75.804  1.00 22.72           C  
ATOM   3182  CD1 TYR B 618      25.336  33.262  74.496  1.00 26.17           C  
ATOM   3183  CD2 TYR B 618      25.682  32.839  76.846  1.00 25.54           C  
ATOM   3184  CE1 TYR B 618      25.481  31.920  74.209  1.00 23.71           C  
ATOM   3185  CE2 TYR B 618      25.856  31.465  76.547  1.00 22.89           C  
ATOM   3186  CZ  TYR B 618      25.736  31.027  75.234  1.00 28.73           C  
ATOM   3187  OH  TYR B 618      25.933  29.697  74.978  1.00 32.22           O  
ATOM   3188  H   TYR B 618      23.041  34.632  78.296  1.00 17.84           H  
ATOM   3189  HA  TYR B 618      23.985  36.807  76.723  1.00 20.58           H  
ATOM   3190  HB2 TYR B 618      25.455  35.775  75.155  1.00 21.95           H  
ATOM   3191  HB3 TYR B 618      26.135  35.515  76.733  1.00 21.95           H  
ATOM   3192  HD1 TYR B 618      25.156  33.956  73.689  1.00 26.17           H  
ATOM   3193  HD2 TYR B 618      25.754  33.186  77.866  1.00 25.54           H  
ATOM   3194  HE1 TYR B 618      25.397  31.569  73.191  1.00 23.71           H  
ATOM   3195  HE2 TYR B 618      26.081  30.762  77.335  1.00 22.89           H  
ATOM   3196  HH  TYR B 618      26.245  29.615  74.045  1.00 32.22           H  
ATOM   3197  N   ALA B 619      22.707  35.887  74.653  1.00 25.71           N  
ATOM   3198  CA  ALA B 619      21.803  35.553  73.553  1.00 26.02           C  
ATOM   3199  C   ALA B 619      22.383  36.288  72.331  1.00 26.63           C  
ATOM   3200  O   ALA B 619      23.190  37.206  72.477  1.00 24.98           O  
ATOM   3201  CB  ALA B 619      20.373  35.999  73.815  1.00 29.23           C  
ATOM   3202  H   ALA B 619      23.360  36.632  74.455  1.00 25.71           H  
ATOM   3203  HA  ALA B 619      21.847  34.470  73.388  1.00 26.02           H  
ATOM   3204  HB1 ALA B 619      19.946  35.462  74.667  1.00 29.23           H  
ATOM   3205  HB2 ALA B 619      20.327  37.071  74.036  1.00 29.23           H  
ATOM   3206  HB3 ALA B 619      19.736  35.812  72.945  1.00 29.23           H  
ATOM   3207  N   ASP B 620      21.991  35.914  71.133  1.00 27.67           N  
ATOM   3208  CA  ASP B 620      22.543  36.463  69.880  1.00 32.34           C  
ATOM   3209  C   ASP B 620      21.346  36.709  68.920  1.00 30.87           C  
ATOM   3210  O   ASP B 620      20.607  35.766  68.622  1.00 23.26           O  
ATOM   3211  CB  ASP B 620      23.547  35.460  69.308  1.00 39.23           C  
ATOM   3212  CG  ASP B 620      23.891  35.738  67.866  1.00 45.94           C  
ATOM   3213  OD1 ASP B 620      23.717  36.908  67.430  1.00 32.52           O  
ATOM   3214  OD2 ASP B 620      24.220  34.751  67.146  1.00 49.09           O1-
ATOM   3215  H   ASP B 620      21.285  35.198  71.039  1.00 27.67           H  
ATOM   3216  HA  ASP B 620      23.071  37.394  70.096  1.00 32.34           H  
ATOM   3217  HB2 ASP B 620      23.151  34.443  69.388  1.00 39.23           H  
ATOM   3218  HB3 ASP B 620      24.471  35.480  69.899  1.00 39.23           H  
ATOM   3219  N   PRO B 621      21.152  37.926  68.411  1.00 30.80           N  
ATOM   3220  CA  PRO B 621      20.152  38.174  67.365  1.00 33.29           C  
ATOM   3221  C   PRO B 621      20.343  37.342  66.074  1.00 27.14           C  
ATOM   3222  O   PRO B 621      19.380  37.173  65.298  1.00 26.39           O  
ATOM   3223  CB  PRO B 621      20.300  39.663  67.037  1.00 43.26           C  
ATOM   3224  CG  PRO B 621      20.895  40.255  68.305  1.00 39.47           C  
ATOM   3225  CD  PRO B 621      21.829  39.158  68.789  1.00 40.13           C  
ATOM   3226  HA  PRO B 621      19.167  37.949  67.789  1.00 33.29           H  
ATOM   3227  HB2 PRO B 621      20.987  39.821  66.196  1.00 43.26           H  
ATOM   3228  HB3 PRO B 621      19.343  40.122  66.772  1.00 43.26           H  
ATOM   3229  HG2 PRO B 621      20.100  40.424  69.041  1.00 39.47           H  
ATOM   3230  HG3 PRO B 621      21.411  41.204  68.133  1.00 39.47           H  
ATOM   3231  HD2 PRO B 621      21.991  39.213  69.868  1.00 40.13           H  
ATOM   3232  HD3 PRO B 621      22.792  39.201  68.272  1.00 40.13           H  
ATOM   3233  N   ASN B 622      21.590  36.914  65.815  1.00 31.79           N  
ATOM   3234  CA  ASN B 622      21.887  36.033  64.691  1.00 31.40           C  
ATOM   3235  C   ASN B 622      21.363  34.596  64.974  1.00 24.03           C  
ATOM   3236  O   ASN B 622      20.994  33.864  64.035  1.00 18.52           O  
ATOM   3237  CB  ASN B 622      23.342  36.110  64.246  1.00 28.59           C  
ATOM   3238  CG  ASN B 622      23.791  34.822  63.616  1.00 32.87           C  
ATOM   3239  OD1 ASN B 622      23.600  34.585  62.424  1.00 35.39           O  
ATOM   3240  ND2 ASN B 622      24.367  33.950  64.445  1.00 36.63           N  
ATOM   3241  H   ASN B 622      22.355  37.204  66.407  1.00 31.79           H  
ATOM   3242  HA  ASN B 622      21.275  36.392  63.852  1.00 31.40           H  
ATOM   3243  HB2 ASN B 622      24.023  36.364  65.060  1.00 28.59           H  
ATOM   3244  HB3 ASN B 622      23.465  36.916  63.512  1.00 28.59           H  
ATOM   3245 HD21 ASN B 622      24.503  34.190  65.417  1.00 36.63           H  
ATOM   3246 HD22 ASN B 622      24.667  33.049  64.101  1.00 36.63           H  
ATOM   3247  N   PHE B 623      21.262  34.250  66.276  1.00 19.22           N  
ATOM   3248  CA  PHE B 623      20.765  32.943  66.716  1.00 18.65           C  
ATOM   3249  C   PHE B 623      19.228  33.024  66.570  1.00 18.75           C  
ATOM   3250  O   PHE B 623      18.576  32.056  66.153  1.00 17.41           O  
ATOM   3251  CB  PHE B 623      21.221  32.604  68.139  1.00 20.03           C  
ATOM   3252  CG  PHE B 623      20.985  31.217  68.705  1.00 22.81           C  
ATOM   3253  CD1 PHE B 623      20.433  30.165  68.003  1.00 49.29           C  
ATOM   3254  CD2 PHE B 623      21.313  30.993  69.995  1.00 33.76           C  
ATOM   3255  CE1 PHE B 623      20.219  28.931  68.633  1.00 45.14           C  
ATOM   3256  CE2 PHE B 623      21.103  29.757  70.587  1.00 41.92           C  
ATOM   3257  CZ  PHE B 623      20.554  28.746  69.921  1.00 26.14           C  
ATOM   3258  H   PHE B 623      21.456  34.943  66.985  1.00 19.22           H  
ATOM   3259  HA  PHE B 623      21.142  32.200  66.007  1.00 18.65           H  
ATOM   3260  HB2 PHE B 623      22.305  32.769  68.182  1.00 20.03           H  
ATOM   3261  HB3 PHE B 623      20.757  33.313  68.835  1.00 20.03           H  
ATOM   3262  HD1 PHE B 623      20.165  30.293  66.965  1.00 49.29           H  
ATOM   3263  HD2 PHE B 623      21.748  31.791  70.578  1.00 33.76           H  
ATOM   3264  HE1 PHE B 623      19.779  28.117  68.076  1.00 45.14           H  
ATOM   3265  HE2 PHE B 623      21.393  29.612  71.617  1.00 41.92           H  
ATOM   3266  HZ  PHE B 623      20.380  27.796  70.405  1.00 26.14           H  
ATOM   3267  N   VAL B 624      18.648  34.204  66.846  1.00 17.56           N  
ATOM   3268  CA  VAL B 624      17.205  34.430  66.663  1.00 16.82           C  
ATOM   3269  C   VAL B 624      16.898  34.298  65.148  1.00 18.82           C  
ATOM   3270  O   VAL B 624      15.970  33.589  64.735  1.00 15.52           O  
ATOM   3271  CB  VAL B 624      16.767  35.798  67.229  1.00 17.34           C  
ATOM   3272  CG1 VAL B 624      15.289  36.070  66.955  1.00 17.93           C  
ATOM   3273  CG2 VAL B 624      17.012  35.907  68.738  1.00 21.11           C  
ATOM   3274  H   VAL B 624      19.210  34.980  67.165  1.00 17.56           H  
ATOM   3275  HA  VAL B 624      16.663  33.614  67.153  1.00 16.82           H  
ATOM   3276  HB  VAL B 624      17.341  36.594  66.742  1.00 17.34           H  
ATOM   3277 HG11 VAL B 624      15.112  36.192  65.883  1.00 17.93           H  
ATOM   3278 HG12 VAL B 624      14.659  35.252  67.319  1.00 17.93           H  
ATOM   3279 HG13 VAL B 624      14.964  36.993  67.446  1.00 17.93           H  
ATOM   3280 HG21 VAL B 624      16.416  35.178  69.292  1.00 21.11           H  
ATOM   3281 HG22 VAL B 624      18.061  35.745  68.994  1.00 21.11           H  
ATOM   3282 HG23 VAL B 624      16.740  36.904  69.101  1.00 21.11           H  
ATOM   3283  N   ARG B 625      17.716  34.951  64.318  1.00 16.07           N  
ATOM   3284  CA  ARG B 625      17.581  34.866  62.856  1.00 15.06           C  
ATOM   3285  C   ARG B 625      17.717  33.386  62.414  1.00 16.16           C  
ATOM   3286  O   ARG B 625      17.002  32.908  61.532  1.00 15.93           O  
ATOM   3287  CB  ARG B 625      18.684  35.714  62.205  1.00 17.11           C  
ATOM   3288  CG  ARG B 625      18.722  35.709  60.672  1.00 17.41           C  
ATOM   3289  CD  ARG B 625      20.018  36.352  60.170  1.00 21.60           C  
ATOM   3290  NE  ARG B 625      21.189  35.500  60.443  1.00 24.73           N  
ATOM   3291  CZ  ARG B 625      21.679  34.545  59.622  1.00 26.97           C  
ATOM   3292  NH1 ARG B 625      21.116  34.255  58.434  1.00 18.08           N  
ATOM   3293  NH2 ARG B 625      22.764  33.862  59.992  1.00 29.73           N1+
ATOM   3294  H   ARG B 625      18.466  35.531  64.666  1.00 16.07           H  
ATOM   3295  HA  ARG B 625      16.581  35.224  62.585  1.00 15.06           H  
ATOM   3296  HB2 ARG B 625      18.587  36.752  62.550  1.00 17.11           H  
ATOM   3297  HB3 ARG B 625      19.653  35.368  62.573  1.00 17.11           H  
ATOM   3298  HG2 ARG B 625      17.861  36.267  60.289  1.00 17.41           H  
ATOM   3299  HG3 ARG B 625      18.657  34.689  60.279  1.00 17.41           H  
ATOM   3300  HD2 ARG B 625      20.191  37.309  60.675  1.00 21.60           H  
ATOM   3301  HD3 ARG B 625      19.976  36.580  59.103  1.00 21.60           H  
ATOM   3302  HE  ARG B 625      21.689  35.670  61.305  1.00 24.73           H  
ATOM   3303 HH11 ARG B 625      20.295  34.757  58.129  1.00 18.08           H  
ATOM   3304 HH12 ARG B 625      21.516  33.536  57.848  1.00 18.08           H  
ATOM   3305 HH21 ARG B 625      23.209  34.060  60.876  1.00 29.73           H  
ATOM   3306 HH22 ARG B 625      23.140  33.146  59.387  1.00 29.73           H  
ATOM   3307  N   THR B 626      18.721  32.694  62.966  1.00 14.87           N  
ATOM   3308  CA  THR B 626      19.007  31.303  62.605  1.00 14.75           C  
ATOM   3309  C   THR B 626      17.845  30.404  63.042  1.00 14.03           C  
ATOM   3310  O   THR B 626      17.387  29.561  62.275  1.00 12.46           O  
ATOM   3311  CB  THR B 626      20.314  30.805  63.254  1.00 14.85           C  
ATOM   3312  OG1 THR B 626      21.427  31.499  62.678  1.00 19.73           O  
ATOM   3313  CG2 THR B 626      20.555  29.310  63.075  1.00 15.17           C  
ATOM   3314  H   THR B 626      19.331  33.134  63.639  1.00 14.87           H  
ATOM   3315  HA  THR B 626      19.084  31.267  61.511  1.00 14.75           H  
ATOM   3316  HB  THR B 626      20.319  31.014  64.327  1.00 14.85           H  
ATOM   3317 HG21 THR B 626      19.858  28.717  63.674  1.00 15.17           H  
ATOM   3318 HG22 THR B 626      20.438  29.008  62.032  1.00 15.17           H  
ATOM   3319 HG23 THR B 626      21.573  29.046  63.375  1.00 15.17           H  
ATOM   3320  HG1 THR B 626      21.418  32.409  63.050  1.00 19.73           H  
ATOM   3321  N   PHE B 627      17.430  30.522  64.300  1.00 12.82           N  
ATOM   3322  CA  PHE B 627      16.458  29.603  64.890  1.00 13.14           C  
ATOM   3323  C   PHE B 627      15.136  29.766  64.125  1.00 14.99           C  
ATOM   3324  O   PHE B 627      14.479  28.801  63.740  1.00 13.29           O  
ATOM   3325  CB  PHE B 627      16.264  29.868  66.390  1.00 11.76           C  
ATOM   3326  CG  PHE B 627      15.394  28.826  67.054  1.00 12.16           C  
ATOM   3327  CD1 PHE B 627      14.013  28.976  67.074  1.00 13.58           C  
ATOM   3328  CD2 PHE B 627      15.960  27.665  67.574  1.00 15.57           C  
ATOM   3329  CE1 PHE B 627      13.174  28.004  67.609  1.00 12.71           C  
ATOM   3330  CE2 PHE B 627      15.144  26.675  68.153  1.00 17.81           C  
ATOM   3331  CZ  PHE B 627      13.733  26.855  68.175  1.00 16.36           C  
ATOM   3332  H   PHE B 627      17.809  31.255  64.884  1.00 12.82           H  
ATOM   3333  HA  PHE B 627      16.824  28.583  64.715  1.00 13.14           H  
ATOM   3334  HB2 PHE B 627      17.239  29.879  66.894  1.00 11.76           H  
ATOM   3335  HB3 PHE B 627      15.836  30.864  66.563  1.00 11.76           H  
ATOM   3336  HD1 PHE B 627      13.577  29.875  66.663  1.00 13.58           H  
ATOM   3337  HD2 PHE B 627      17.030  27.524  67.534  1.00 15.57           H  
ATOM   3338  HE1 PHE B 627      12.102  28.135  67.587  1.00 12.71           H  
ATOM   3339  HE2 PHE B 627      15.585  25.786  68.578  1.00 17.81           H  
ATOM   3340  HZ  PHE B 627      13.097  26.108  68.627  1.00 16.36           H  
ATOM   3341  N   LEU B 628      14.693  31.024  63.945  1.00 13.08           N  
ATOM   3342  CA  LEU B 628      13.385  31.276  63.349  1.00 12.86           C  
ATOM   3343  C   LEU B 628      13.330  30.898  61.853  1.00 14.43           C  
ATOM   3344  O   LEU B 628      12.265  30.706  61.285  1.00 14.27           O  
ATOM   3345  CB  LEU B 628      12.945  32.718  63.562  1.00 12.04           C  
ATOM   3346  CG  LEU B 628      12.637  33.044  65.037  1.00 12.70           C  
ATOM   3347  CD1 LEU B 628      12.457  34.550  65.173  1.00 14.95           C  
ATOM   3348  CD2 LEU B 628      11.385  32.320  65.537  1.00 14.01           C  
ATOM   3349  H   LEU B 628      15.242  31.812  64.259  1.00 13.08           H  
ATOM   3350  HA  LEU B 628      12.679  30.603  63.841  1.00 12.86           H  
ATOM   3351  HB2 LEU B 628      13.731  33.388  63.192  1.00 12.04           H  
ATOM   3352  HB3 LEU B 628      12.053  32.926  62.958  1.00 12.04           H  
ATOM   3353  HG  LEU B 628      13.481  32.750  65.671  1.00 12.70           H  
ATOM   3354 HD11 LEU B 628      13.359  35.075  64.846  1.00 14.95           H  
ATOM   3355 HD12 LEU B 628      11.631  34.894  64.550  1.00 14.95           H  
ATOM   3356 HD13 LEU B 628      12.257  34.833  66.209  1.00 14.95           H  
ATOM   3357 HD21 LEU B 628      10.540  32.481  64.861  1.00 14.01           H  
ATOM   3358 HD22 LEU B 628      11.551  31.242  65.618  1.00 14.01           H  
ATOM   3359 HD23 LEU B 628      11.094  32.677  66.530  1.00 14.01           H  
ATOM   3360  N   THR B 629      14.510  30.788  61.229  1.00 13.19           N  
ATOM   3361  CA  THR B 629      14.597  30.280  59.859  1.00 13.32           C  
ATOM   3362  C   THR B 629      14.505  28.734  59.932  1.00 14.46           C  
ATOM   3363  O   THR B 629      13.752  28.094  59.170  1.00 13.21           O  
ATOM   3364  CB  THR B 629      15.907  30.688  59.144  1.00 12.10           C  
ATOM   3365  OG1 THR B 629      16.124  32.103  59.203  1.00 14.73           O  
ATOM   3366  CG2 THR B 629      15.882  30.317  57.665  1.00 13.37           C  
ATOM   3367  H   THR B 629      15.363  31.017  61.719  1.00 13.19           H  
ATOM   3368  HA  THR B 629      13.729  30.651  59.303  1.00 13.32           H  
ATOM   3369  HB  THR B 629      16.776  30.212  59.612  1.00 12.10           H  
ATOM   3370 HG21 THR B 629      15.776  29.241  57.523  1.00 13.37           H  
ATOM   3371 HG22 THR B 629      15.058  30.819  57.146  1.00 13.37           H  
ATOM   3372 HG23 THR B 629      16.806  30.642  57.174  1.00 13.37           H  
ATOM   3373  HG1 THR B 629      16.419  32.304  60.120  1.00 14.73           H  
ATOM   3374  N   THR B 630      15.370  28.130  60.773  1.00 13.16           N  
ATOM   3375  CA  THR B 630      15.714  26.713  60.661  1.00 13.09           C  
ATOM   3376  C   THR B 630      14.842  25.726  61.465  1.00 14.33           C  
ATOM   3377  O   THR B 630      14.900  24.517  61.219  1.00 15.06           O  
ATOM   3378  CB  THR B 630      17.190  26.446  61.032  1.00 13.92           C  
ATOM   3379  OG1 THR B 630      17.478  26.910  62.355  1.00 13.82           O  
ATOM   3380  CG2 THR B 630      18.171  27.087  60.054  1.00 15.49           C  
ATOM   3381  H   THR B 630      15.806  28.671  61.506  1.00 13.16           H  
ATOM   3382  HA  THR B 630      15.567  26.427  59.610  1.00 13.09           H  
ATOM   3383  HB  THR B 630      17.374  25.368  61.037  1.00 13.92           H  
ATOM   3384 HG21 THR B 630      18.063  26.662  59.052  1.00 15.49           H  
ATOM   3385 HG22 THR B 630      18.032  28.170  59.990  1.00 15.49           H  
ATOM   3386 HG23 THR B 630      19.200  26.930  60.392  1.00 15.49           H  
ATOM   3387  HG1 THR B 630      17.547  27.888  62.312  1.00 13.82           H  
ATOM   3388  N   TYR B 631      14.031  26.229  62.413  1.00 13.01           N  
ATOM   3389  CA  TYR B 631      13.431  25.365  63.446  1.00 11.56           C  
ATOM   3390  C   TYR B 631      12.510  24.275  62.876  1.00 13.92           C  
ATOM   3391  O   TYR B 631      12.219  23.253  63.505  1.00 14.19           O  
ATOM   3392  CB  TYR B 631      12.692  26.123  64.561  1.00 13.24           C  
ATOM   3393  CG  TYR B 631      11.304  26.642  64.238  1.00 13.65           C  
ATOM   3394  CD1 TYR B 631      10.184  25.786  64.365  1.00 13.95           C  
ATOM   3395  CD2 TYR B 631      11.100  27.957  63.847  1.00 12.79           C  
ATOM   3396  CE1 TYR B 631       8.895  26.250  64.126  1.00 13.05           C  
ATOM   3397  CE2 TYR B 631       9.835  28.455  63.617  1.00 12.27           C  
ATOM   3398  CZ  TYR B 631       8.740  27.583  63.725  1.00 11.77           C  
ATOM   3399  OH  TYR B 631       7.465  28.014  63.516  1.00 12.72           O  
ATOM   3400  H   TYR B 631      13.842  27.221  62.447  1.00 13.01           H  
ATOM   3401  HA  TYR B 631      14.276  24.840  63.899  1.00 11.56           H  
ATOM   3402  HB2 TYR B 631      12.592  25.455  65.428  1.00 13.24           H  
ATOM   3403  HB3 TYR B 631      13.315  26.950  64.912  1.00 13.24           H  
ATOM   3404  HD1 TYR B 631      10.333  24.756  64.652  1.00 13.95           H  
ATOM   3405  HD2 TYR B 631      11.953  28.607  63.720  1.00 12.79           H  
ATOM   3406  HE1 TYR B 631       8.040  25.602  64.247  1.00 13.05           H  
ATOM   3407  HE2 TYR B 631       9.690  29.494  63.360  1.00 12.27           H  
ATOM   3408  HH  TYR B 631       7.467  28.819  62.945  1.00 12.72           H  
ATOM   3409  N   ARG B 632      12.008  24.533  61.663  1.00 13.82           N  
ATOM   3410  CA  ARG B 632      10.985  23.692  61.037  1.00 13.23           C  
ATOM   3411  C   ARG B 632      11.596  22.357  60.533  1.00 17.13           C  
ATOM   3412  O   ARG B 632      10.884  21.475  60.054  1.00 21.72           O  
ATOM   3413  CB  ARG B 632      10.314  24.460  59.888  1.00 13.71           C  
ATOM   3414  CG  ARG B 632       9.649  25.746  60.391  1.00 12.56           C  
ATOM   3415  CD  ARG B 632       9.182  26.660  59.267  1.00 14.79           C  
ATOM   3416  NE  ARG B 632       8.819  27.977  59.804  1.00 14.82           N  
ATOM   3417  CZ  ARG B 632       9.643  28.964  60.137  1.00 12.52           C  
ATOM   3418  NH1 ARG B 632      10.966  28.847  59.899  1.00 13.95           N  
ATOM   3419  NH2 ARG B 632       9.160  30.039  60.767  1.00 12.49           N1+
ATOM   3420  H   ARG B 632      12.323  25.331  61.130  1.00 13.82           H  
ATOM   3421  HA  ARG B 632      10.245  23.435  61.803  1.00 13.23           H  
ATOM   3422  HB2 ARG B 632      11.067  24.707  59.127  1.00 13.71           H  
ATOM   3423  HB3 ARG B 632       9.565  23.828  59.395  1.00 13.71           H  
ATOM   3424  HG2 ARG B 632      10.345  26.312  61.019  1.00 12.56           H  
ATOM   3425  HG3 ARG B 632       8.797  25.495  61.033  1.00 12.56           H  
ATOM   3426  HD2 ARG B 632       8.293  26.242  58.784  1.00 14.79           H  
ATOM   3427  HD3 ARG B 632       9.938  26.776  58.487  1.00 14.79           H  
ATOM   3428  HE  ARG B 632       7.840  28.063  60.037  1.00 14.82           H  
ATOM   3429 HH11 ARG B 632      11.600  29.575  60.198  1.00 13.95           H  
ATOM   3430 HH12 ARG B 632      11.324  28.032  59.422  1.00 13.95           H  
ATOM   3431 HH21 ARG B 632       8.176  30.096  60.986  1.00 12.49           H  
ATOM   3432 HH22 ARG B 632       9.780  30.794  61.024  1.00 12.49           H  
ATOM   3433  N   SER B 633      12.927  22.263  60.668  1.00 16.93           N  
ATOM   3434  CA  SER B 633      13.668  21.042  60.388  1.00 26.63           C  
ATOM   3435  C   SER B 633      13.908  20.184  61.651  1.00 27.86           C  
ATOM   3436  O   SER B 633      14.522  19.119  61.559  1.00 32.98           O  
ATOM   3437  CB  SER B 633      15.020  21.347  59.728  1.00 23.10           C  
ATOM   3438  OG  SER B 633      15.928  21.986  60.637  1.00 27.06           O  
ATOM   3439  H   SER B 633      13.453  23.057  61.004  1.00 16.93           H  
ATOM   3440  HA  SER B 633      13.073  20.428  59.701  1.00 26.63           H  
ATOM   3441  HB2 SER B 633      14.899  21.996  58.854  1.00 23.10           H  
ATOM   3442  HB3 SER B 633      15.502  20.422  59.395  1.00 23.10           H  
ATOM   3443  HG  SER B 633      15.591  22.904  60.765  1.00 27.06           H  
ATOM   3444  N   PHE B 634      13.451  20.639  62.821  1.00 17.87           N  
ATOM   3445  CA  PHE B 634      13.625  19.889  64.080  1.00 16.39           C  
ATOM   3446  C   PHE B 634      12.602  20.203  65.210  1.00 18.55           C  
ATOM   3447  O   PHE B 634      12.765  19.776  66.361  1.00 20.68           O  
ATOM   3448  CB  PHE B 634      15.066  19.976  64.627  1.00 18.47           C  
ATOM   3449  CG  PHE B 634      15.508  21.356  65.076  1.00 18.08           C  
ATOM   3450  CD1 PHE B 634      15.368  21.741  66.432  1.00 16.88           C  
ATOM   3451  CD2 PHE B 634      16.087  22.240  64.179  1.00 17.23           C  
ATOM   3452  CE1 PHE B 634      15.760  22.993  66.850  1.00 15.88           C  
ATOM   3453  CE2 PHE B 634      16.522  23.497  64.588  1.00 15.83           C  
ATOM   3454  CZ  PHE B 634      16.351  23.877  65.929  1.00 15.91           C  
ATOM   3455  H   PHE B 634      12.961  21.520  62.877  1.00 17.87           H  
ATOM   3456  HA  PHE B 634      13.437  18.836  63.829  1.00 16.39           H  
ATOM   3457  HB2 PHE B 634      15.179  19.284  65.471  1.00 18.47           H  
ATOM   3458  HB3 PHE B 634      15.777  19.617  63.872  1.00 18.47           H  
ATOM   3459  HD1 PHE B 634      14.949  21.046  67.145  1.00 16.88           H  
ATOM   3460  HD2 PHE B 634      16.202  21.949  63.146  1.00 17.23           H  
ATOM   3461  HE1 PHE B 634      15.615  23.294  67.877  1.00 15.88           H  
ATOM   3462  HE2 PHE B 634      16.984  24.172  63.883  1.00 15.83           H  
ATOM   3463  HZ  PHE B 634      16.675  24.854  66.255  1.00 15.91           H  
ATOM   3464  N   CYS B 635      11.510  20.868  64.861  1.00 15.60           N  
ATOM   3465  CA  CYS B 635      10.460  21.316  65.788  1.00 14.98           C  
ATOM   3466  C   CYS B 635       9.267  21.725  64.884  1.00 15.96           C  
ATOM   3467  O   CYS B 635       9.372  21.678  63.659  1.00 16.70           O  
ATOM   3468  CB  CYS B 635      10.974  22.458  66.678  1.00 16.78           C  
ATOM   3469  SG  CYS B 635       9.832  22.980  68.005  1.00 19.87           S  
ATOM   3470  H   CYS B 635      11.371  21.110  63.891  1.00 15.60           H  
ATOM   3471  HA  CYS B 635      10.162  20.452  66.395  1.00 14.98           H  
ATOM   3472  HB2 CYS B 635      11.220  23.339  66.081  1.00 16.78           H  
ATOM   3473  HB3 CYS B 635      11.902  22.154  67.172  1.00 16.78           H  
ATOM   3474  HG  CYS B 635       9.109  23.836  67.263  1.00 19.87           H  
ATOM   3475  N   LYS B 636       8.111  22.039  65.518  1.00 16.11           N  
ATOM   3476  CA  LYS B 636       6.919  22.448  64.772  1.00 17.68           C  
ATOM   3477  C   LYS B 636       6.201  23.608  65.507  1.00 14.12           C  
ATOM   3478  O   LYS B 636       6.295  23.725  66.741  1.00 14.95           O  
ATOM   3479  CB  LYS B 636       5.974  21.258  64.530  1.00 17.95           C  
ATOM   3480  CG  LYS B 636       6.573  20.253  63.536  1.00 20.79           C  
ATOM   3481  CD  LYS B 636       5.606  19.134  63.155  1.00 39.39           C  
ATOM   3482  CE  LYS B 636       6.274  18.181  62.168  1.00 52.12           C  
ATOM   3483  NZ  LYS B 636       5.324  17.105  61.805  1.00 65.38           N1+
ATOM   3484  H   LYS B 636       8.047  21.981  66.524  1.00 16.11           H  
ATOM   3485  HA  LYS B 636       7.269  22.842  63.812  1.00 17.68           H  
ATOM   3486  HB2 LYS B 636       5.757  20.752  65.479  1.00 17.95           H  
ATOM   3487  HB3 LYS B 636       5.013  21.614  64.142  1.00 17.95           H  
ATOM   3488  HG2 LYS B 636       6.880  20.783  62.626  1.00 20.79           H  
ATOM   3489  HG3 LYS B 636       7.471  19.799  63.969  1.00 20.79           H  
ATOM   3490  HD2 LYS B 636       4.700  19.562  62.709  1.00 39.39           H  
ATOM   3491  HD3 LYS B 636       5.298  18.588  64.055  1.00 39.39           H  
ATOM   3492  HE2 LYS B 636       7.154  17.695  62.600  1.00 52.12           H  
ATOM   3493  HE3 LYS B 636       6.552  18.686  61.238  1.00 52.12           H  
ATOM   3494  HZ1 LYS B 636       5.042  16.552  62.625  1.00 65.38           H  
ATOM   3495  HZ2 LYS B 636       4.471  17.480  61.371  1.00 65.38           H  
ATOM   3496  HZ3 LYS B 636       5.747  16.454  61.129  1.00 65.38           H  
ATOM   3497  N   PRO B 637       5.480  24.470  64.779  1.00 14.62           N  
ATOM   3498  CA  PRO B 637       5.089  25.786  65.320  1.00 16.29           C  
ATOM   3499  C   PRO B 637       4.129  25.709  66.516  1.00 15.08           C  
ATOM   3500  O   PRO B 637       4.130  26.558  67.414  1.00 14.16           O  
ATOM   3501  CB  PRO B 637       4.402  26.495  64.149  1.00 15.99           C  
ATOM   3502  CG  PRO B 637       4.906  25.775  62.909  1.00 15.34           C  
ATOM   3503  CD  PRO B 637       5.054  24.346  63.386  1.00 14.77           C  
ATOM   3504  HA  PRO B 637       6.002  26.303  65.635  1.00 16.29           H  
ATOM   3505  HB2 PRO B 637       3.312  26.396  64.203  1.00 15.99           H  
ATOM   3506  HB3 PRO B 637       4.639  27.561  64.126  1.00 15.99           H  
ATOM   3507  HG2 PRO B 637       5.881  26.172  62.608  1.00 15.34           H  
ATOM   3508  HG3 PRO B 637       4.225  25.869  62.058  1.00 15.34           H  
ATOM   3509  HD2 PRO B 637       5.753  23.778  62.770  1.00 14.77           H  
ATOM   3510  HD3 PRO B 637       4.088  23.829  63.385  1.00 14.77           H  
ATOM   3511  N   GLN B 638       3.213  24.732  66.476  1.00 17.09           N  
ATOM   3512  CA  GLN B 638       2.130  24.672  67.459  1.00 15.70           C  
ATOM   3513  C   GLN B 638       2.628  24.319  68.873  1.00 16.04           C  
ATOM   3514  O   GLN B 638       1.920  24.574  69.849  1.00 16.04           O  
ATOM   3515  CB  GLN B 638       1.026  23.692  67.035  1.00 15.89           C  
ATOM   3516  CG  GLN B 638       0.072  24.303  66.004  1.00 18.54           C  
ATOM   3517  CD  GLN B 638      -0.847  25.359  66.597  1.00 19.70           C  
ATOM   3518  OE1 GLN B 638      -0.963  25.551  67.813  1.00 23.41           O  
ATOM   3519  NE2 GLN B 638      -1.522  26.073  65.678  1.00 18.27           N  
ATOM   3520  H   GLN B 638       3.230  24.032  65.748  1.00 17.09           H  
ATOM   3521  HA  GLN B 638       1.725  25.688  67.545  1.00 15.70           H  
ATOM   3522  HB2 GLN B 638       1.478  22.786  66.610  1.00 15.89           H  
ATOM   3523  HB3 GLN B 638       0.447  23.365  67.908  1.00 15.89           H  
ATOM   3524  HG2 GLN B 638      -0.568  23.512  65.595  1.00 18.54           H  
ATOM   3525  HG3 GLN B 638       0.637  24.737  65.171  1.00 18.54           H  
ATOM   3526 HE21 GLN B 638      -2.156  26.802  65.971  1.00 18.27           H  
ATOM   3527 HE22 GLN B 638      -1.394  25.879  64.695  1.00 18.27           H  
ATOM   3528  N   GLU B 639       3.816  23.741  68.985  1.00 14.94           N  
ATOM   3529  CA  GLU B 639       4.413  23.481  70.297  1.00 15.81           C  
ATOM   3530  C   GLU B 639       5.467  24.567  70.605  1.00 14.78           C  
ATOM   3531  O   GLU B 639       5.733  24.867  71.763  1.00 15.76           O  
ATOM   3532  CB  GLU B 639       4.936  22.052  70.409  1.00 19.21           C  
ATOM   3533  CG  GLU B 639       5.438  21.669  71.802  1.00 25.09           C  
ATOM   3534  CD  GLU B 639       4.533  21.887  72.995  1.00 50.25           C  
ATOM   3535  OE1 GLU B 639       3.350  22.274  72.846  1.00 53.39           O  
ATOM   3536  OE2 GLU B 639       5.026  21.708  74.141  1.00 45.79           O1-
ATOM   3537  H   GLU B 639       4.352  23.540  68.153  1.00 14.94           H  
ATOM   3538  HA  GLU B 639       3.629  23.644  71.034  1.00 15.81           H  
ATOM   3539  HB2 GLU B 639       4.134  21.359  70.124  1.00 19.21           H  
ATOM   3540  HB3 GLU B 639       5.748  21.897  69.688  1.00 19.21           H  
ATOM   3541  HG2 GLU B 639       6.372  22.207  71.999  1.00 25.09           H  
ATOM   3542  HG3 GLU B 639       5.699  20.603  71.790  1.00 25.09           H  
ATOM   3543  N   LEU B 640       6.055  25.170  69.558  1.00 15.50           N  
ATOM   3544  CA  LEU B 640       6.979  26.285  69.780  1.00 14.30           C  
ATOM   3545  C   LEU B 640       6.197  27.419  70.483  1.00 14.91           C  
ATOM   3546  O   LEU B 640       6.705  28.083  71.396  1.00 13.64           O  
ATOM   3547  CB  LEU B 640       7.603  26.786  68.475  1.00 14.34           C  
ATOM   3548  CG  LEU B 640       8.644  27.910  68.669  1.00 14.17           C  
ATOM   3549  CD1 LEU B 640       9.826  27.469  69.534  1.00 14.75           C  
ATOM   3550  CD2 LEU B 640       9.158  28.387  67.312  1.00 12.30           C  
ATOM   3551  H   LEU B 640       5.874  24.853  68.616  1.00 15.50           H  
ATOM   3552  HA  LEU B 640       7.745  25.920  70.469  1.00 14.30           H  
ATOM   3553  HB2 LEU B 640       8.070  25.943  67.950  1.00 14.34           H  
ATOM   3554  HB3 LEU B 640       6.811  27.155  67.811  1.00 14.34           H  
ATOM   3555  HG  LEU B 640       8.161  28.767  69.154  1.00 14.17           H  
ATOM   3556 HD11 LEU B 640       9.512  27.233  70.554  1.00 14.75           H  
ATOM   3557 HD12 LEU B 640      10.315  26.584  69.114  1.00 14.75           H  
ATOM   3558 HD13 LEU B 640      10.572  28.267  69.607  1.00 14.75           H  
ATOM   3559 HD21 LEU B 640       9.731  27.599  66.817  1.00 12.30           H  
ATOM   3560 HD22 LEU B 640       8.332  28.673  66.657  1.00 12.30           H  
ATOM   3561 HD23 LEU B 640       9.810  29.260  67.427  1.00 12.30           H  
ATOM   3562  N   LEU B 641       4.960  27.656  70.053  1.00 13.81           N  
ATOM   3563  CA  LEU B 641       4.095  28.682  70.655  1.00 12.43           C  
ATOM   3564  C   LEU B 641       3.380  28.181  71.941  1.00 12.84           C  
ATOM   3565  O   LEU B 641       2.524  28.858  72.516  1.00 14.05           O  
ATOM   3566  CB  LEU B 641       3.117  29.227  69.610  1.00 13.28           C  
ATOM   3567  CG  LEU B 641       2.391  30.545  69.955  1.00 14.52           C  
ATOM   3568  CD1 LEU B 641       3.304  31.640  70.507  1.00 16.96           C  
ATOM   3569  CD2 LEU B 641       1.686  31.067  68.703  1.00 16.63           C  
ATOM   3570  H   LEU B 641       4.573  27.122  69.288  1.00 13.81           H  
ATOM   3571  HA  LEU B 641       4.762  29.484  70.983  1.00 12.43           H  
ATOM   3572  HB2 LEU B 641       3.670  29.381  68.676  1.00 13.28           H  
ATOM   3573  HB3 LEU B 641       2.363  28.460  69.385  1.00 13.28           H  
ATOM   3574  HG  LEU B 641       1.618  30.339  70.705  1.00 14.52           H  
ATOM   3575 HD11 LEU B 641       3.714  31.367  71.483  1.00 16.96           H  
ATOM   3576 HD12 LEU B 641       4.136  31.843  69.828  1.00 16.96           H  
ATOM   3577 HD13 LEU B 641       2.749  32.575  70.647  1.00 16.96           H  
ATOM   3578 HD21 LEU B 641       2.401  31.304  67.907  1.00 16.63           H  
ATOM   3579 HD22 LEU B 641       0.983  30.325  68.318  1.00 16.63           H  
ATOM   3580 HD23 LEU B 641       1.124  31.975  68.929  1.00 16.63           H  
ATOM   3581  N   SER B 642       3.864  27.067  72.481  1.00 13.47           N  
ATOM   3582  CA  SER B 642       3.605  26.629  73.860  1.00 12.81           C  
ATOM   3583  C   SER B 642       4.913  26.904  74.621  1.00 13.87           C  
ATOM   3584  O   SER B 642       4.919  27.520  75.690  1.00 15.05           O  
ATOM   3585  CB  SER B 642       3.270  25.141  73.970  1.00 18.46           C  
ATOM   3586  OG  SER B 642       2.227  24.770  73.063  1.00 16.79           O  
ATOM   3587  H   SER B 642       4.522  26.495  71.972  1.00 13.47           H  
ATOM   3588  HA  SER B 642       2.802  27.236  74.290  1.00 12.81           H  
ATOM   3589  HB2 SER B 642       2.947  24.895  74.987  1.00 18.46           H  
ATOM   3590  HB3 SER B 642       4.150  24.533  73.753  1.00 18.46           H  
ATOM   3591  HG  SER B 642       2.374  23.787  72.942  1.00 16.79           H  
ATOM   3592  N   LEU B 643       6.024  26.411  74.067  1.00 13.55           N  
ATOM   3593  CA  LEU B 643       7.338  26.478  74.693  1.00 13.97           C  
ATOM   3594  C   LEU B 643       7.765  27.941  74.927  1.00 15.37           C  
ATOM   3595  O   LEU B 643       8.352  28.235  76.002  1.00 15.39           O  
ATOM   3596  CB  LEU B 643       8.388  25.752  73.834  1.00 14.35           C  
ATOM   3597  CG  LEU B 643       8.255  24.213  73.875  1.00 17.26           C  
ATOM   3598  CD1 LEU B 643       8.949  23.577  72.669  1.00 17.95           C  
ATOM   3599  CD2 LEU B 643       8.846  23.620  75.154  1.00 24.70           C  
ATOM   3600  H   LEU B 643       5.974  25.911  73.191  1.00 13.55           H  
ATOM   3601  HA  LEU B 643       7.245  26.011  75.680  1.00 13.97           H  
ATOM   3602  HB2 LEU B 643       8.295  26.101  72.797  1.00 14.35           H  
ATOM   3603  HB3 LEU B 643       9.396  26.041  74.150  1.00 14.35           H  
ATOM   3604  HG  LEU B 643       7.195  23.938  73.831  1.00 17.26           H  
ATOM   3605 HD11 LEU B 643       8.539  23.959  71.729  1.00 17.95           H  
ATOM   3606 HD12 LEU B 643      10.023  23.777  72.679  1.00 17.95           H  
ATOM   3607 HD13 LEU B 643       8.813  22.490  72.673  1.00 17.95           H  
ATOM   3608 HD21 LEU B 643       9.929  23.766  75.195  1.00 24.70           H  
ATOM   3609 HD22 LEU B 643       8.408  24.069  76.049  1.00 24.70           H  
ATOM   3610 HD23 LEU B 643       8.665  22.541  75.195  1.00 24.70           H  
ATOM   3611  N   ILE B 644       7.553  28.842  73.957  1.00 14.48           N  
ATOM   3612  CA  ILE B 644       7.990  30.221  74.189  1.00 13.36           C  
ATOM   3613  C   ILE B 644       7.039  31.008  75.127  1.00 15.27           C  
ATOM   3614  O   ILE B 644       7.374  32.094  75.599  1.00 15.40           O  
ATOM   3615  CB  ILE B 644       8.375  31.027  72.930  1.00 23.47           C  
ATOM   3616  CG1 ILE B 644       7.168  31.446  72.078  1.00 17.94           C  
ATOM   3617  CG2 ILE B 644       9.444  30.285  72.119  1.00 20.48           C  
ATOM   3618  CD1 ILE B 644       7.558  32.364  70.928  1.00 21.37           C  
ATOM   3619  H   ILE B 644       7.112  28.598  73.082  1.00 14.48           H  
ATOM   3620  HA  ILE B 644       8.919  30.145  74.770  1.00 13.36           H  
ATOM   3621  HB  ILE B 644       8.844  31.955  73.286  1.00 23.47           H  
ATOM   3622 HG12 ILE B 644       6.654  30.571  71.677  1.00 17.94           H  
ATOM   3623 HG13 ILE B 644       6.443  31.981  72.702  1.00 17.94           H  
ATOM   3624 HG21 ILE B 644      10.265  29.954  72.764  1.00 20.48           H  
ATOM   3625 HG22 ILE B 644       9.027  29.405  71.623  1.00 20.48           H  
ATOM   3626 HG23 ILE B 644       9.881  30.930  71.351  1.00 20.48           H  
ATOM   3627 HD11 ILE B 644       8.188  33.187  71.277  1.00 21.37           H  
ATOM   3628 HD12 ILE B 644       8.107  31.820  70.154  1.00 21.37           H  
ATOM   3629 HD13 ILE B 644       6.662  32.791  70.469  1.00 21.37           H  
ATOM   3630  N   ILE B 645       5.828  30.462  75.370  1.00 14.86           N  
ATOM   3631  CA  ILE B 645       4.918  31.027  76.383  1.00 15.12           C  
ATOM   3632  C   ILE B 645       5.420  30.488  77.741  1.00 16.35           C  
ATOM   3633  O   ILE B 645       5.581  31.248  78.714  1.00 17.13           O  
ATOM   3634  CB  ILE B 645       3.436  30.689  76.106  1.00 17.64           C  
ATOM   3635  CG1 ILE B 645       2.998  31.339  74.773  1.00 17.64           C  
ATOM   3636  CG2 ILE B 645       2.549  31.144  77.273  1.00 19.78           C  
ATOM   3637  CD1 ILE B 645       1.525  31.162  74.433  1.00 21.15           C  
ATOM   3638  H   ILE B 645       5.528  29.637  74.872  1.00 14.86           H  
ATOM   3639  HA  ILE B 645       5.054  32.116  76.401  1.00 15.12           H  
ATOM   3640  HB  ILE B 645       3.319  29.603  76.010  1.00 17.64           H  
ATOM   3641 HG12 ILE B 645       3.227  32.410  74.786  1.00 17.64           H  
ATOM   3642 HG13 ILE B 645       3.591  30.910  73.957  1.00 17.64           H  
ATOM   3643 HG21 ILE B 645       2.839  30.654  78.208  1.00 19.78           H  
ATOM   3644 HG22 ILE B 645       2.614  32.225  77.423  1.00 19.78           H  
ATOM   3645 HG23 ILE B 645       1.499  30.883  77.106  1.00 19.78           H  
ATOM   3646 HD11 ILE B 645       1.222  30.114  74.517  1.00 21.15           H  
ATOM   3647 HD12 ILE B 645       0.888  31.761  75.090  1.00 21.15           H  
ATOM   3648 HD13 ILE B 645       1.335  31.492  73.406  1.00 21.15           H  
ATOM   3649  N   GLU B 646       5.698  29.182  77.804  1.00 14.79           N  
ATOM   3650  CA  GLU B 646       6.230  28.545  79.017  1.00 13.40           C  
ATOM   3651  C   GLU B 646       7.552  29.248  79.420  1.00 13.83           C  
ATOM   3652  O   GLU B 646       7.856  29.422  80.620  1.00 17.01           O  
ATOM   3653  CB  GLU B 646       6.446  27.053  78.744  1.00 17.71           C  
ATOM   3654  CG  GLU B 646       6.901  26.246  79.955  1.00 22.57           C  
ATOM   3655  CD  GLU B 646       7.069  24.781  79.640  1.00 33.16           C  
ATOM   3656  OE1 GLU B 646       6.723  24.333  78.525  1.00 28.43           O  
ATOM   3657  OE2 GLU B 646       7.576  24.032  80.517  1.00 28.21           O1-
ATOM   3658  H   GLU B 646       5.514  28.591  77.006  1.00 14.79           H  
ATOM   3659  HA  GLU B 646       5.500  28.703  79.819  1.00 13.40           H  
ATOM   3660  HB2 GLU B 646       5.507  26.628  78.363  1.00 17.71           H  
ATOM   3661  HB3 GLU B 646       7.182  26.928  77.942  1.00 17.71           H  
ATOM   3662  HG2 GLU B 646       6.174  26.344  80.768  1.00 22.57           H  
ATOM   3663  HG3 GLU B 646       7.865  26.620  80.311  1.00 22.57           H  
ATOM   3664  N   ARG B 647       8.351  29.645  78.415  1.00 14.41           N  
ATOM   3665  CA  ARG B 647       9.605  30.356  78.657  1.00 12.71           C  
ATOM   3666  C   ARG B 647       9.383  31.815  79.152  1.00 14.92           C  
ATOM   3667  O   ARG B 647      10.315  32.438  79.677  1.00 16.14           O  
ATOM   3668  CB  ARG B 647      10.471  30.343  77.388  1.00 13.04           C  
ATOM   3669  CG  ARG B 647      11.924  30.798  77.552  1.00 13.01           C  
ATOM   3670  CD  ARG B 647      12.725  29.957  78.542  1.00 13.45           C  
ATOM   3671  NE  ARG B 647      14.098  30.463  78.671  1.00 14.70           N  
ATOM   3672  CZ  ARG B 647      14.866  30.318  79.754  1.00 14.77           C  
ATOM   3673  NH1 ARG B 647      14.462  29.604  80.815  1.00 14.75           N  
ATOM   3674  NH2 ARG B 647      16.081  30.876  79.781  1.00 16.08           N1+
ATOM   3675  H   ARG B 647       8.083  29.448  77.461  1.00 14.41           H  
ATOM   3676  HA  ARG B 647      10.104  29.821  79.471  1.00 12.71           H  
ATOM   3677  HB2 ARG B 647      10.489  29.328  76.972  1.00 13.04           H  
ATOM   3678  HB3 ARG B 647      10.003  30.981  76.629  1.00 13.04           H  
ATOM   3679  HG2 ARG B 647      11.967  31.851  77.848  1.00 13.01           H  
ATOM   3680  HG3 ARG B 647      12.408  30.747  76.570  1.00 13.01           H  
ATOM   3681  HD2 ARG B 647      12.782  28.924  78.197  1.00 13.45           H  
ATOM   3682  HD3 ARG B 647      12.246  30.003  79.522  1.00 13.45           H  
ATOM   3683  HE  ARG B 647      14.431  31.079  77.943  1.00 14.70           H  
ATOM   3684 HH11 ARG B 647      13.548  29.173  80.816  1.00 14.75           H  
ATOM   3685 HH12 ARG B 647      15.071  29.496  81.614  1.00 14.75           H  
ATOM   3686 HH21 ARG B 647      16.412  31.404  78.986  1.00 16.08           H  
ATOM   3687 HH22 ARG B 647      16.667  30.771  80.597  1.00 16.08           H  
ATOM   3688  N   PHE B 648       8.175  32.348  78.999  1.00 13.86           N  
ATOM   3689  CA  PHE B 648       7.806  33.711  79.418  1.00 14.68           C  
ATOM   3690  C   PHE B 648       7.294  33.631  80.879  1.00 16.57           C  
ATOM   3691  O   PHE B 648       7.680  34.427  81.748  1.00 17.03           O  
ATOM   3692  CB  PHE B 648       6.713  34.284  78.502  1.00 15.55           C  
ATOM   3693  CG  PHE B 648       6.412  35.745  78.746  1.00 15.38           C  
ATOM   3694  CD1 PHE B 648       7.142  36.730  78.120  1.00 14.36           C  
ATOM   3695  CD2 PHE B 648       5.369  36.106  79.603  1.00 18.92           C  
ATOM   3696  CE1 PHE B 648       6.892  38.088  78.335  1.00 16.59           C  
ATOM   3697  CE2 PHE B 648       5.100  37.461  79.850  1.00 19.18           C  
ATOM   3698  CZ  PHE B 648       5.841  38.448  79.212  1.00 18.43           C  
ATOM   3699  H   PHE B 648       7.426  31.761  78.660  1.00 13.86           H  
ATOM   3700  HA  PHE B 648       8.705  34.338  79.404  1.00 14.68           H  
ATOM   3701  HB2 PHE B 648       7.005  34.158  77.454  1.00 15.55           H  
ATOM   3702  HB3 PHE B 648       5.778  33.720  78.599  1.00 15.55           H  
ATOM   3703  HD1 PHE B 648       7.931  36.444  77.441  1.00 14.36           H  
ATOM   3704  HD2 PHE B 648       4.769  35.342  80.076  1.00 18.92           H  
ATOM   3705  HE1 PHE B 648       7.487  38.845  77.845  1.00 16.59           H  
ATOM   3706  HE2 PHE B 648       4.315  37.737  80.538  1.00 19.18           H  
ATOM   3707  HZ  PHE B 648       5.615  39.490  79.384  1.00 18.43           H  
ATOM   3708  N   GLU B 649       6.407  32.664  81.115  1.00 16.28           N  
ATOM   3709  CA  GLU B 649       5.643  32.489  82.352  1.00 16.53           C  
ATOM   3710  C   GLU B 649       6.499  31.646  83.330  1.00 16.48           C  
ATOM   3711  O   GLU B 649       6.178  30.528  83.728  1.00 20.20           O  
ATOM   3712  CB  GLU B 649       4.284  31.847  82.061  1.00 18.84           C  
ATOM   3713  CG  GLU B 649       3.404  32.770  81.220  1.00 29.60           C  
ATOM   3714  CD  GLU B 649       2.045  32.225  80.872  1.00 38.80           C  
ATOM   3715  OE1 GLU B 649       1.733  31.058  81.156  1.00 41.10           O  
ATOM   3716  OE2 GLU B 649       1.257  32.997  80.279  1.00 45.36           O1-
ATOM   3717  H   GLU B 649       6.282  31.946  80.415  1.00 16.28           H  
ATOM   3718  HA  GLU B 649       5.498  33.474  82.813  1.00 16.53           H  
ATOM   3719  HB2 GLU B 649       4.421  30.888  81.543  1.00 18.84           H  
ATOM   3720  HB3 GLU B 649       3.773  31.619  83.005  1.00 18.84           H  
ATOM   3721  HG2 GLU B 649       3.900  33.000  80.270  1.00 29.60           H  
ATOM   3722  HG3 GLU B 649       3.261  33.719  81.751  1.00 29.60           H  
ATOM   3723  N   ILE B 650       7.619  32.256  83.732  1.00 17.84           N  
ATOM   3724  CA  ILE B 650       8.631  31.606  84.564  1.00 15.16           C  
ATOM   3725  C   ILE B 650       8.153  31.695  86.040  1.00 18.87           C  
ATOM   3726  O   ILE B 650       7.909  32.789  86.527  1.00 19.57           O  
ATOM   3727  CB  ILE B 650      10.001  32.321  84.418  1.00 14.66           C  
ATOM   3728  CG1 ILE B 650      10.469  32.397  82.949  1.00 14.76           C  
ATOM   3729  CG2 ILE B 650      11.077  31.621  85.256  1.00 16.52           C  
ATOM   3730  CD1 ILE B 650      11.390  33.584  82.709  1.00 18.46           C  
ATOM   3731  H   ILE B 650       7.787  33.212  83.451  1.00 17.84           H  
ATOM   3732  HA  ILE B 650       8.714  30.572  84.228  1.00 15.16           H  
ATOM   3733  HB  ILE B 650       9.890  33.345  84.799  1.00 14.66           H  
ATOM   3734 HG12 ILE B 650      10.984  31.474  82.659  1.00 14.76           H  
ATOM   3735 HG13 ILE B 650       9.620  32.500  82.270  1.00 14.76           H  
ATOM   3736 HG21 ILE B 650      10.819  31.631  86.316  1.00 16.52           H  
ATOM   3737 HG22 ILE B 650      11.206  30.578  84.948  1.00 16.52           H  
ATOM   3738 HG23 ILE B 650      12.043  32.124  85.157  1.00 16.52           H  
ATOM   3739 HD11 ILE B 650      10.889  34.523  82.967  1.00 18.46           H  
ATOM   3740 HD12 ILE B 650      12.310  33.508  83.292  1.00 18.46           H  
ATOM   3741 HD13 ILE B 650      11.664  33.637  81.654  1.00 18.46           H  
ATOM   3742  N   PRO B 651       8.034  30.576  86.735  1.00 17.29           N  
ATOM   3743  CA  PRO B 651       7.701  30.605  88.155  1.00 23.96           C  
ATOM   3744  C   PRO B 651       8.957  30.957  88.987  1.00 23.18           C  
ATOM   3745  O   PRO B 651      10.104  30.679  88.625  1.00 21.49           O  
ATOM   3746  CB  PRO B 651       7.220  29.191  88.461  1.00 26.42           C  
ATOM   3747  CG  PRO B 651       8.039  28.335  87.503  1.00 31.76           C  
ATOM   3748  CD  PRO B 651       8.176  29.206  86.262  1.00 19.64           C  
ATOM   3749  HA  PRO B 651       6.918  31.348  88.348  1.00 23.96           H  
ATOM   3750  HB2 PRO B 651       7.359  28.893  89.505  1.00 26.42           H  
ATOM   3751  HB3 PRO B 651       6.155  29.096  88.212  1.00 26.42           H  
ATOM   3752  HG2 PRO B 651       7.577  27.367  87.289  1.00 31.76           H  
ATOM   3753  HG3 PRO B 651       9.026  28.149  87.936  1.00 31.76           H  
ATOM   3754  HD2 PRO B 651       7.374  29.006  85.546  1.00 19.64           H  
ATOM   3755  HD3 PRO B 651       9.146  29.067  85.778  1.00 19.64           H  
ATOM   3756  N   GLU B 652       8.665  31.635  90.168  1.00 24.24           N  
ATOM   3757  CA  GLU B 652       9.726  32.025  91.089  1.00 20.65           C  
ATOM   3758  C   GLU B 652      10.191  30.815  91.948  1.00 22.98           C  
ATOM   3759  O   GLU B 652       9.353  29.978  92.313  1.00 24.90           O  
ATOM   3760  CB  GLU B 652       9.260  33.165  92.001  1.00 23.78           C  
ATOM   3761  CG  GLU B 652       8.790  34.381  91.201  1.00 24.29           C  
ATOM   3762  CD  GLU B 652       9.042  35.640  91.979  1.00 30.34           C  
ATOM   3763  OE1 GLU B 652       8.439  35.807  93.065  1.00 34.52           O  
ATOM   3764  OE2 GLU B 652       9.858  36.468  91.520  1.00 34.13           O1-
ATOM   3765  H   GLU B 652       7.716  31.919  90.363  1.00 24.24           H  
ATOM   3766  HA  GLU B 652      10.557  32.377  90.469  1.00 20.65           H  
ATOM   3767  HB2 GLU B 652       8.439  32.821  92.644  1.00 23.78           H  
ATOM   3768  HB3 GLU B 652      10.078  33.431  92.677  1.00 23.78           H  
ATOM   3769  HG2 GLU B 652       7.720  34.304  90.975  1.00 24.29           H  
ATOM   3770  HG3 GLU B 652       9.318  34.445  90.245  1.00 24.29           H  
ATOM   3771  N   PRO B 653      11.476  30.745  92.270  1.00 21.88           N  
ATOM   3772  CA  PRO B 653      11.988  29.714  93.168  1.00 24.00           C  
ATOM   3773  C   PRO B 653      11.775  30.056  94.662  1.00 25.69           C  
ATOM   3774  O   PRO B 653      11.317  31.134  95.038  1.00 25.07           O  
ATOM   3775  CB  PRO B 653      13.483  29.675  92.852  1.00 24.05           C  
ATOM   3776  CG  PRO B 653      13.796  31.135  92.544  1.00 23.46           C  
ATOM   3777  CD  PRO B 653      12.558  31.590  91.787  1.00 21.91           C  
ATOM   3778  HA  PRO B 653      11.504  28.752  92.962  1.00 24.00           H  
ATOM   3779  HB2 PRO B 653      14.094  29.285  93.668  1.00 24.05           H  
ATOM   3780  HB3 PRO B 653      13.663  29.063  91.960  1.00 24.05           H  
ATOM   3781  HG2 PRO B 653      14.715  31.261  91.966  1.00 23.46           H  
ATOM   3782  HG3 PRO B 653      13.900  31.703  93.476  1.00 23.46           H  
ATOM   3783  HD2 PRO B 653      12.664  31.386  90.719  1.00 21.91           H  
ATOM   3784  HD3 PRO B 653      12.336  32.649  91.938  1.00 21.91           H  
ATOM   3785  N   GLU B 654      12.111  29.080  95.508  1.00 25.49           N  
ATOM   3786  CA  GLU B 654      11.951  29.217  96.959  1.00 28.63           C  
ATOM   3787  C   GLU B 654      12.924  30.270  97.593  1.00 26.14           C  
ATOM   3788  O   GLU B 654      14.065  30.409  97.176  1.00 23.08           O  
ATOM   3789  CB  GLU B 654      12.187  27.868  97.665  1.00 38.80           C  
ATOM   3790  CG  GLU B 654      11.116  26.818  97.363  1.00 50.27           C  
ATOM   3791  CD  GLU B 654       9.749  27.110  97.947  1.00 66.53           C  
ATOM   3792  OE1 GLU B 654       9.599  28.129  98.659  1.00 70.49           O  
ATOM   3793  OE2 GLU B 654       8.825  26.308  97.689  1.00 72.47           O1-
ATOM   3794  H   GLU B 654      12.379  28.176  95.148  1.00 25.49           H  
ATOM   3795  HA  GLU B 654      10.919  29.534  97.083  1.00 28.63           H  
ATOM   3796  HB2 GLU B 654      13.164  27.468  97.362  1.00 38.80           H  
ATOM   3797  HB3 GLU B 654      12.245  28.020  98.751  1.00 38.80           H  
ATOM   3798  HG2 GLU B 654      11.445  25.859  97.783  1.00 50.27           H  
ATOM   3799  HG3 GLU B 654      11.012  26.673  96.282  1.00 50.27           H  
ATOM   3800  N   PRO B 655      12.483  30.952  98.659  1.00 25.80           N  
ATOM   3801  CA  PRO B 655      13.352  31.775  99.519  1.00 28.34           C  
ATOM   3802  C   PRO B 655      14.232  30.912 100.484  1.00 27.35           C  
ATOM   3803  O   PRO B 655      14.424  29.715 100.281  1.00 30.51           O  
ATOM   3804  CB  PRO B 655      12.364  32.640 100.327  1.00 26.04           C  
ATOM   3805  CG  PRO B 655      11.010  32.440  99.671  1.00 31.11           C  
ATOM   3806  CD  PRO B 655      11.101  31.032  99.120  1.00 28.76           C  
ATOM   3807  HA  PRO B 655      14.017  32.381  98.894  1.00 28.34           H  
ATOM   3808  HB2 PRO B 655      12.290  32.307 101.367  1.00 26.04           H  
ATOM   3809  HB3 PRO B 655      12.656  33.694 100.328  1.00 26.04           H  
ATOM   3810  HG2 PRO B 655      10.887  33.159  98.852  1.00 31.11           H  
ATOM   3811  HG3 PRO B 655      10.176  32.570 100.366  1.00 31.11           H  
ATOM   3812  HD2 PRO B 655      10.363  30.893  98.331  1.00 28.76           H  
ATOM   3813  HD3 PRO B 655      10.960  30.280  99.904  1.00 28.76           H  
ATOM   3814  N   THR B 656      14.757  31.569 101.522  1.00 22.16           N  
ATOM   3815  CA  THR B 656      15.491  30.922 102.607  1.00 22.79           C  
ATOM   3816  C   THR B 656      14.572  30.836 103.863  1.00 22.11           C  
ATOM   3817  O   THR B 656      13.556  31.526 103.953  1.00 20.76           O  
ATOM   3818  CB  THR B 656      16.787  31.677 102.979  1.00 27.14           C  
ATOM   3819  OG1 THR B 656      16.507  32.910 103.647  1.00 29.82           O  
ATOM   3820  CG2 THR B 656      17.687  31.954 101.782  1.00 27.83           C  
ATOM   3821  H   THR B 656      14.581  32.559 101.612  1.00 22.16           H  
ATOM   3822  HA  THR B 656      15.745  29.899 102.305  1.00 22.79           H  
ATOM   3823  HB  THR B 656      17.354  31.073 103.697  1.00 27.14           H  
ATOM   3824 HG21 THR B 656      17.946  31.024 101.269  1.00 27.83           H  
ATOM   3825 HG22 THR B 656      17.215  32.637 101.068  1.00 27.83           H  
ATOM   3826 HG23 THR B 656      18.612  32.441 102.109  1.00 27.83           H  
ATOM   3827  HG1 THR B 656      15.971  33.462 103.014  1.00 29.82           H  
ATOM   3828  N   GLU B 657      15.036  30.071 104.857  1.00 20.11           N  
ATOM   3829  CA  GLU B 657      14.336  29.998 106.154  1.00 21.19           C  
ATOM   3830  C   GLU B 657      14.399  31.377 106.861  1.00 21.20           C  
ATOM   3831  O   GLU B 657      13.548  31.725 107.690  1.00 20.93           O  
ATOM   3832  CB  GLU B 657      14.969  28.897 107.020  1.00 22.03           C  
ATOM   3833  CG  GLU B 657      14.401  28.752 108.432  1.00 22.25           C  
ATOM   3834  CD  GLU B 657      12.914  28.521 108.527  1.00 20.36           C  
ATOM   3835  OE1 GLU B 657      12.356  28.638 109.659  1.00 23.54           O  
ATOM   3836  OE2 GLU B 657      12.261  28.252 107.469  1.00 25.49           O1-
ATOM   3837  H   GLU B 657      15.863  29.508 104.716  1.00 20.11           H  
ATOM   3838  HA  GLU B 657      13.286  29.796 105.926  1.00 21.19           H  
ATOM   3839  HB2 GLU B 657      14.870  27.938 106.494  1.00 22.03           H  
ATOM   3840  HB3 GLU B 657      16.048  29.081 107.109  1.00 22.03           H  
ATOM   3841  HG2 GLU B 657      14.655  29.639 109.024  1.00 22.25           H  
ATOM   3842  HG3 GLU B 657      14.894  27.903 108.921  1.00 22.25           H  
ATOM   3843  N   ALA B 658      15.432  32.155 106.559  1.00 21.16           N  
ATOM   3844  CA  ALA B 658      15.592  33.462 107.184  1.00 23.75           C  
ATOM   3845  C   ALA B 658      14.519  34.430 106.650  1.00 22.95           C  
ATOM   3846  O   ALA B 658      14.173  35.417 107.308  1.00 23.06           O  
ATOM   3847  CB  ALA B 658      16.977  34.030 106.930  1.00 27.14           C  
ATOM   3848  H   ALA B 658      16.107  31.875 105.862  1.00 21.16           H  
ATOM   3849  HA  ALA B 658      15.429  33.346 108.262  1.00 23.75           H  
ATOM   3850  HB1 ALA B 658      17.753  33.352 107.301  1.00 27.14           H  
ATOM   3851  HB2 ALA B 658      17.153  34.188 105.862  1.00 27.14           H  
ATOM   3852  HB3 ALA B 658      17.099  34.998 107.430  1.00 27.14           H  
ATOM   3853  N   ASP B 659      14.059  34.196 105.422  1.00 20.36           N  
ATOM   3854  CA  ASP B 659      12.996  34.999 104.814  1.00 18.92           C  
ATOM   3855  C   ASP B 659      11.703  34.674 105.571  1.00 22.29           C  
ATOM   3856  O   ASP B 659      10.901  35.557 105.905  1.00 21.43           O  
ATOM   3857  CB  ASP B 659      12.762  34.667 103.353  1.00 20.88           C  
ATOM   3858  CG  ASP B 659      13.972  35.124 102.614  1.00 27.99           C  
ATOM   3859  OD1 ASP B 659      14.096  36.354 102.410  1.00 25.28           O  
ATOM   3860  OD2 ASP B 659      14.806  34.239 102.228  1.00 26.89           O1-
ATOM   3861  H   ASP B 659      14.456  33.449 104.871  1.00 20.36           H  
ATOM   3862  HA  ASP B 659      13.231  36.058 104.971  1.00 18.92           H  
ATOM   3863  HB2 ASP B 659      11.883  35.199 102.967  1.00 20.88           H  
ATOM   3864  HB3 ASP B 659      12.580  33.604 103.192  1.00 20.88           H  
ATOM   3865  N   ARG B 660      11.464  33.382 105.799  1.00 20.16           N  
ATOM   3866  CA  ARG B 660      10.263  32.909 106.493  1.00 19.58           C  
ATOM   3867  C   ARG B 660      10.271  33.503 107.924  1.00 22.48           C  
ATOM   3868  O   ARG B 660       9.271  34.096 108.373  1.00 22.76           O  
ATOM   3869  CB  ARG B 660      10.205  31.377 106.416  1.00 22.00           C  
ATOM   3870  CG  ARG B 660       9.151  30.732 107.317  1.00 27.51           C  
ATOM   3871  CD  ARG B 660       9.784  30.071 108.548  1.00 29.81           C  
ATOM   3872  NE  ARG B 660       8.969  30.263 109.749  1.00 27.83           N  
ATOM   3873  CZ  ARG B 660       9.366  29.968 110.981  1.00 26.65           C  
ATOM   3874  NH1 ARG B 660      10.527  29.351 111.194  1.00 27.77           N  
ATOM   3875  NH2 ARG B 660       8.629  30.311 111.997  1.00 18.83           N1+
ATOM   3876  H   ARG B 660      12.126  32.687 105.486  1.00 20.16           H  
ATOM   3877  HA  ARG B 660       9.395  33.337 105.975  1.00 19.58           H  
ATOM   3878  HB2 ARG B 660       9.980  31.112 105.374  1.00 22.00           H  
ATOM   3879  HB3 ARG B 660      11.191  30.942 106.613  1.00 22.00           H  
ATOM   3880  HG2 ARG B 660       8.628  29.951 106.751  1.00 27.51           H  
ATOM   3881  HG3 ARG B 660       8.387  31.466 107.587  1.00 27.51           H  
ATOM   3882  HD2 ARG B 660      10.760  30.519 108.746  1.00 29.81           H  
ATOM   3883  HD3 ARG B 660       9.876  28.996 108.371  1.00 29.81           H  
ATOM   3884  HE  ARG B 660       8.116  30.789 109.627  1.00 27.83           H  
ATOM   3885 HH11 ARG B 660      11.106  29.081 110.413  1.00 27.77           H  
ATOM   3886 HH12 ARG B 660      10.828  29.154 112.138  1.00 27.77           H  
ATOM   3887 HH21 ARG B 660       7.758  30.800 111.847  1.00 18.83           H  
ATOM   3888 HH22 ARG B 660       8.928  30.088 112.936  1.00 18.83           H  
ATOM   3889  N   ILE B 661      11.398  33.409 108.614  1.00 20.90           N  
ATOM   3890  CA  ILE B 661      11.507  33.978 109.961  1.00 19.51           C  
ATOM   3891  C   ILE B 661      11.323  35.519 109.889  1.00 20.59           C  
ATOM   3892  O   ILE B 661      10.689  36.112 110.771  1.00 22.99           O  
ATOM   3893  CB  ILE B 661      12.847  33.586 110.637  1.00 23.97           C  
ATOM   3894  CG1 ILE B 661      12.849  32.074 110.961  1.00 24.54           C  
ATOM   3895  CG2 ILE B 661      13.107  34.398 111.916  1.00 24.03           C  
ATOM   3896  CD1 ILE B 661      14.210  31.538 111.382  1.00 35.92           C  
ATOM   3897  H   ILE B 661      12.204  32.943 108.224  1.00 20.90           H  
ATOM   3898  HA  ILE B 661      10.663  33.589 110.547  1.00 19.51           H  
ATOM   3899  HB  ILE B 661      13.667  33.798 109.939  1.00 23.97           H  
ATOM   3900 HG12 ILE B 661      12.119  31.862 111.752  1.00 24.54           H  
ATOM   3901 HG13 ILE B 661      12.527  31.505 110.085  1.00 24.54           H  
ATOM   3902 HG21 ILE B 661      13.191  35.468 111.702  1.00 24.03           H  
ATOM   3903 HG22 ILE B 661      12.301  34.256 112.643  1.00 24.03           H  
ATOM   3904 HG23 ILE B 661      14.048  34.109 112.392  1.00 24.03           H  
ATOM   3905 HD11 ILE B 661      14.973  31.771 110.633  1.00 35.92           H  
ATOM   3906 HD12 ILE B 661      14.530  31.948 112.344  1.00 35.92           H  
ATOM   3907 HD13 ILE B 661      14.165  30.449 111.491  1.00 35.92           H  
ATOM   3908  N   ALA B 662      11.913  36.174 108.897  1.00 18.46           N  
ATOM   3909  CA  ALA B 662      11.843  37.632 108.788  1.00 19.59           C  
ATOM   3910  C   ALA B 662      10.400  38.079 108.475  1.00 24.22           C  
ATOM   3911  O   ALA B 662       9.921  39.077 109.025  1.00 23.37           O  
ATOM   3912  CB  ALA B 662      12.777  38.171 107.716  1.00 19.16           C  
ATOM   3913  H   ALA B 662      12.417  35.672 108.180  1.00 18.46           H  
ATOM   3914  HA  ALA B 662      12.116  38.053 109.763  1.00 19.59           H  
ATOM   3915  HB1 ALA B 662      13.822  37.965 107.968  1.00 19.16           H  
ATOM   3916  HB2 ALA B 662      12.569  37.717 106.742  1.00 19.16           H  
ATOM   3917  HB3 ALA B 662      12.661  39.253 107.604  1.00 19.16           H  
ATOM   3918  N   ILE B 663       9.726  37.366 107.584  1.00 22.47           N  
ATOM   3919  CA  ILE B 663       8.372  37.724 107.147  1.00 22.67           C  
ATOM   3920  C   ILE B 663       7.414  37.557 108.343  1.00 27.72           C  
ATOM   3921  O   ILE B 663       6.525  38.385 108.559  1.00 29.17           O  
ATOM   3922  CB  ILE B 663       7.928  36.904 105.910  1.00 22.34           C  
ATOM   3923  CG1 ILE B 663       8.686  37.408 104.660  1.00 31.00           C  
ATOM   3924  CG2 ILE B 663       6.414  36.985 105.669  1.00 29.65           C  
ATOM   3925  CD1 ILE B 663       8.605  36.460 103.471  1.00 28.25           C  
ATOM   3926  H   ILE B 663      10.148  36.541 107.182  1.00 22.47           H  
ATOM   3927  HA  ILE B 663       8.382  38.795 106.904  1.00 22.67           H  
ATOM   3928  HB  ILE B 663       8.178  35.848 106.078  1.00 22.34           H  
ATOM   3929 HG12 ILE B 663       8.305  38.393 104.361  1.00 31.00           H  
ATOM   3930 HG13 ILE B 663       9.744  37.554 104.900  1.00 31.00           H  
ATOM   3931 HG21 ILE B 663       5.853  36.548 106.501  1.00 29.65           H  
ATOM   3932 HG22 ILE B 663       6.088  38.024 105.544  1.00 29.65           H  
ATOM   3933 HG23 ILE B 663       6.119  36.429 104.774  1.00 29.65           H  
ATOM   3934 HD11 ILE B 663       8.944  35.456 103.744  1.00 28.25           H  
ATOM   3935 HD12 ILE B 663       7.587  36.387 103.080  1.00 28.25           H  
ATOM   3936 HD13 ILE B 663       9.245  36.822 102.660  1.00 28.25           H  
ATOM   3937  N   GLU B 664       7.582  36.490 109.143  1.00 23.31           N  
ATOM   3938  CA  GLU B 664       6.708  36.261 110.302  1.00 24.81           C  
ATOM   3939  C   GLU B 664       6.933  37.334 111.398  1.00 29.72           C  
ATOM   3940  O   GLU B 664       6.080  37.540 112.266  1.00 29.51           O  
ATOM   3941  CB  GLU B 664       6.927  34.873 110.915  1.00 25.88           C  
ATOM   3942  CG  GLU B 664       6.229  33.781 110.109  1.00 30.07           C  
ATOM   3943  CD  GLU B 664       6.643  32.401 110.568  1.00 29.66           C  
ATOM   3944  OE1 GLU B 664       6.837  32.179 111.758  1.00 31.09           O  
ATOM   3945  OE2 GLU B 664       6.822  31.550 109.643  1.00 36.36           O1-
ATOM   3946  H   GLU B 664       8.330  35.835 108.966  1.00 23.31           H  
ATOM   3947  HA  GLU B 664       5.670  36.377 109.964  1.00 24.81           H  
ATOM   3948  HB2 GLU B 664       8.001  34.662 110.995  1.00 25.88           H  
ATOM   3949  HB3 GLU B 664       6.537  34.852 111.940  1.00 25.88           H  
ATOM   3950  HG2 GLU B 664       6.465  33.888 109.044  1.00 30.07           H  
ATOM   3951  HG3 GLU B 664       5.142  33.869 110.213  1.00 30.07           H  
ATOM   3952  N   ASN B 665       8.106  37.949 111.388  1.00 27.22           N  
ATOM   3953  CA  ASN B 665       8.459  39.018 112.328  1.00 31.44           C  
ATOM   3954  C   ASN B 665       8.060  40.415 111.792  1.00 31.21           C  
ATOM   3955  O   ASN B 665       8.055  41.393 112.539  1.00 40.65           O  
ATOM   3956  CB  ASN B 665       9.951  39.009 112.654  1.00 36.25           C  
ATOM   3957  CG  ASN B 665      10.216  38.039 113.781  1.00 50.40           C  
ATOM   3958  OD1 ASN B 665      10.193  38.385 114.954  1.00 61.22           O  
ATOM   3959  ND2 ASN B 665      10.447  36.783 113.417  1.00 56.54           N  
ATOM   3960  H   ASN B 665       8.780  37.696 110.679  1.00 27.22           H  
ATOM   3961  HA  ASN B 665       7.869  38.874 113.243  1.00 31.44           H  
ATOM   3962  HB2 ASN B 665      10.297  39.994 112.993  1.00 36.25           H  
ATOM   3963  HB3 ASN B 665      10.560  38.750 111.781  1.00 36.25           H  
ATOM   3964 HD21 ASN B 665      10.458  36.535 112.438  1.00 56.54           H  
ATOM   3965 HD22 ASN B 665      10.611  36.076 114.119  1.00 56.54           H  
ATOM   3966  N   GLY B 666       7.828  40.509 110.493  1.00 30.96           N  
ATOM   3967  CA  GLY B 666       7.515  41.759 109.818  1.00 31.18           C  
ATOM   3968  C   GLY B 666       8.747  42.603 109.470  1.00 42.35           C  
ATOM   3969  O   GLY B 666       8.660  43.823 109.302  1.00 43.73           O  
ATOM   3970  H   GLY B 666       7.853  39.668 109.935  1.00 30.96           H  
ATOM   3971  HA2 GLY B 666       6.995  41.511 108.887  1.00 31.18           H  
ATOM   3972  HA3 GLY B 666       6.853  42.354 110.456  1.00 31.18           H  
ATOM   3973  N   ASP B 667       9.891  41.936 109.316  1.00 31.21           N  
ATOM   3974  CA  ASP B 667      11.175  42.562 108.977  1.00 31.58           C  
ATOM   3975  C   ASP B 667      11.424  42.454 107.439  1.00 35.46           C  
ATOM   3976  O   ASP B 667      10.578  42.030 106.647  1.00 31.05           O  
ATOM   3977  CB  ASP B 667      12.267  41.902 109.816  1.00 32.21           C  
ATOM   3978  CG  ASP B 667      13.494  42.762 110.003  1.00 43.34           C  
ATOM   3979  OD1 ASP B 667      13.724  43.679 109.189  1.00 42.89           O  
ATOM   3980  OD2 ASP B 667      14.243  42.487 110.966  1.00 39.35           O1-
ATOM   3981  H   ASP B 667       9.890  40.937 109.464  1.00 31.21           H  
ATOM   3982  HA  ASP B 667      11.106  43.632 109.211  1.00 31.58           H  
ATOM   3983  HB2 ASP B 667      12.580  40.952 109.366  1.00 32.21           H  
ATOM   3984  HB3 ASP B 667      11.879  41.669 110.817  1.00 32.21           H  
ATOM   3985  N   GLN B 668      12.601  42.927 107.033  1.00 28.93           N  
ATOM   3986  CA  GLN B 668      13.055  42.887 105.647  1.00 34.36           C  
ATOM   3987  C   GLN B 668      13.481  41.441 105.309  1.00 29.01           C  
ATOM   3988  O   GLN B 668      14.394  40.900 105.938  1.00 28.88           O  
ATOM   3989  CB  GLN B 668      14.249  43.845 105.470  1.00 41.21           C  
ATOM   3990  CG  GLN B 668      14.956  43.805 104.112  1.00 55.15           C  
ATOM   3991  CD  GLN B 668      14.114  44.091 102.881  1.00 58.14           C  
ATOM   3992  OE1 GLN B 668      14.256  43.439 101.843  1.00 65.08           O  
ATOM   3993  NE2 GLN B 668      13.266  45.128 102.971  1.00 54.14           N  
ATOM   3994  H   GLN B 668      13.238  43.355 107.689  1.00 28.93           H  
ATOM   3995  HA  GLN B 668      12.223  43.225 105.027  1.00 34.36           H  
ATOM   3996  HB2 GLN B 668      13.917  44.867 105.690  1.00 41.21           H  
ATOM   3997  HB3 GLN B 668      15.007  43.620 106.234  1.00 41.21           H  
ATOM   3998  HG2 GLN B 668      15.433  42.829 103.974  1.00 55.15           H  
ATOM   3999  HG3 GLN B 668      15.766  44.546 104.118  1.00 55.15           H  
ATOM   4000 HE21 GLN B 668      12.714  45.399 102.170  1.00 54.14           H  
ATOM   4001 HE22 GLN B 668      13.180  45.636 103.840  1.00 54.14           H  
ATOM   4002  N   PRO B 669      12.867  40.814 104.316  1.00 26.74           N  
ATOM   4003  CA  PRO B 669      13.293  39.474 103.905  1.00 25.55           C  
ATOM   4004  C   PRO B 669      14.656  39.575 103.170  1.00 24.15           C  
ATOM   4005  O   PRO B 669      14.958  40.580 102.511  1.00 25.45           O  
ATOM   4006  CB  PRO B 669      12.161  38.986 103.009  1.00 25.47           C  
ATOM   4007  CG  PRO B 669      11.619  40.266 102.389  1.00 30.91           C  
ATOM   4008  CD  PRO B 669      11.731  41.267 103.525  1.00 28.10           C  
ATOM   4009  HA  PRO B 669      13.410  38.834 104.787  1.00 25.55           H  
ATOM   4010  HB2 PRO B 669      12.455  38.265 102.251  1.00 25.47           H  
ATOM   4011  HB3 PRO B 669      11.381  38.526 103.624  1.00 25.47           H  
ATOM   4012  HG2 PRO B 669      10.595  40.161 102.020  1.00 30.91           H  
ATOM   4013  HG3 PRO B 669      12.255  40.573 101.549  1.00 30.91           H  
ATOM   4014  HD2 PRO B 669      10.842  41.240 104.163  1.00 28.10           H  
ATOM   4015  HD3 PRO B 669      11.876  42.284 103.154  1.00 28.10           H  
ATOM   4016  N   LEU B 670      15.472  38.536 103.355  1.00 21.52           N  
ATOM   4017  CA  LEU B 670      16.812  38.477 102.792  1.00 21.74           C  
ATOM   4018  C   LEU B 670      16.704  38.165 101.282  1.00 25.12           C  
ATOM   4019  O   LEU B 670      16.884  39.088 100.461  1.00 23.60           O  
ATOM   4020  CB  LEU B 670      17.736  37.501 103.530  1.00 24.32           C  
ATOM   4021  CG  LEU B 670      17.981  37.827 105.019  1.00 31.20           C  
ATOM   4022  CD1 LEU B 670      19.049  36.882 105.578  1.00 39.87           C  
ATOM   4023  CD2 LEU B 670      18.407  39.275 105.264  1.00 35.56           C  
ATOM   4024  H   LEU B 670      15.171  37.755 103.920  1.00 21.52           H  
ATOM   4025  HA  LEU B 670      17.244  39.484 102.847  1.00 21.74           H  
ATOM   4026  HB2 LEU B 670      17.330  36.483 103.474  1.00 24.32           H  
ATOM   4027  HB3 LEU B 670      18.699  37.472 103.002  1.00 24.32           H  
ATOM   4028  HG  LEU B 670      17.050  37.648 105.572  1.00 31.20           H  
ATOM   4029 HD11 LEU B 670      18.788  35.838 105.387  1.00 39.87           H  
ATOM   4030 HD12 LEU B 670      20.025  37.072 105.119  1.00 39.87           H  
ATOM   4031 HD13 LEU B 670      19.153  37.011 106.660  1.00 39.87           H  
ATOM   4032 HD21 LEU B 670      19.276  39.542 104.653  1.00 35.56           H  
ATOM   4033 HD22 LEU B 670      17.597  39.974 105.035  1.00 35.56           H  
ATOM   4034 HD23 LEU B 670      18.673  39.429 106.316  1.00 35.56           H  
ATOM   4035  N   SER B 671      16.357  36.917 100.931  1.00 22.07           N  
ATOM   4036  CA  SER B 671      15.933  36.516  99.588  1.00 20.99           C  
ATOM   4037  C   SER B 671      16.883  37.010  98.478  1.00 21.41           C  
ATOM   4038  O   SER B 671      16.466  37.433  97.377  1.00 20.82           O  
ATOM   4039  CB  SER B 671      14.457  36.859  99.307  1.00 21.67           C  
ATOM   4040  OG  SER B 671      13.928  37.833 100.209  1.00 24.04           O  
ATOM   4041  H   SER B 671      16.252  36.218 101.652  1.00 22.07           H  
ATOM   4042  HA  SER B 671      16.028  35.422  99.559  1.00 20.99           H  
ATOM   4043  HB2 SER B 671      13.843  35.957  99.418  1.00 21.67           H  
ATOM   4044  HB3 SER B 671      14.285  37.237  98.298  1.00 21.67           H  
ATOM   4045  HG  SER B 671      14.025  37.396 101.100  1.00 24.04           H  
ATOM   4046  N   ALA B 672      18.188  36.856  98.724  1.00 19.37           N  
ATOM   4047  CA  ALA B 672      19.201  37.404  97.829  1.00 22.87           C  
ATOM   4048  C   ALA B 672      19.145  36.775  96.430  1.00 21.80           C  
ATOM   4049  O   ALA B 672      19.497  37.417  95.419  1.00 22.03           O  
ATOM   4050  CB  ALA B 672      20.593  37.207  98.413  1.00 26.69           C  
ATOM   4051  H   ALA B 672      18.488  36.415  99.582  1.00 19.37           H  
ATOM   4052  HA  ALA B 672      18.988  38.474  97.716  1.00 22.87           H  
ATOM   4053  HB1 ALA B 672      20.678  37.694  99.391  1.00 26.69           H  
ATOM   4054  HB2 ALA B 672      20.821  36.144  98.550  1.00 26.69           H  
ATOM   4055  HB3 ALA B 672      21.359  37.628  97.753  1.00 26.69           H  
ATOM   4056  N   GLU B 673      18.810  35.479  96.370  1.00 22.18           N  
ATOM   4057  CA  GLU B 673      18.823  34.724  95.127  1.00 22.50           C  
ATOM   4058  C   GLU B 673      17.490  34.978  94.401  1.00 20.34           C  
ATOM   4059  O   GLU B 673      17.405  34.877  93.159  1.00 20.45           O  
ATOM   4060  CB  GLU B 673      19.041  33.212  95.312  1.00 24.58           C  
ATOM   4061  CG  GLU B 673      19.959  32.835  96.479  1.00 30.53           C  
ATOM   4062  CD  GLU B 673      19.230  32.837  97.802  1.00 46.64           C  
ATOM   4063  OE1 GLU B 673      19.724  32.215  98.776  1.00 47.63           O  
ATOM   4064  OE2 GLU B 673      18.072  33.359  97.860  1.00 36.02           O1-
ATOM   4065  H   GLU B 673      18.513  34.988  97.201  1.00 22.18           H  
ATOM   4066  HA  GLU B 673      19.625  35.125  94.496  1.00 22.50           H  
ATOM   4067  HB2 GLU B 673      18.078  32.695  95.413  1.00 24.58           H  
ATOM   4068  HB3 GLU B 673      19.476  32.823  94.381  1.00 24.58           H  
ATOM   4069  HG2 GLU B 673      20.827  33.499  96.532  1.00 30.53           H  
ATOM   4070  HG3 GLU B 673      20.333  31.817  96.313  1.00 30.53           H  
ATOM   4071  N   LEU B 674      16.422  35.219  95.164  1.00 19.74           N  
ATOM   4072  CA  LEU B 674      15.088  35.482  94.602  1.00 19.11           C  
ATOM   4073  C   LEU B 674      15.078  36.915  94.019  1.00 20.41           C  
ATOM   4074  O   LEU B 674      14.507  37.185  92.951  1.00 19.28           O  
ATOM   4075  CB  LEU B 674      14.031  35.300  95.696  1.00 20.82           C  
ATOM   4076  CG  LEU B 674      12.592  35.666  95.302  1.00 23.32           C  
ATOM   4077  CD1 LEU B 674      12.096  34.849  94.116  1.00 21.29           C  
ATOM   4078  CD2 LEU B 674      11.660  35.459  96.498  1.00 25.35           C  
ATOM   4079  H   LEU B 674      16.516  35.229  96.170  1.00 19.74           H  
ATOM   4080  HA  LEU B 674      14.927  34.778  93.779  1.00 19.11           H  
ATOM   4081  HB2 LEU B 674      14.063  34.258  96.043  1.00 20.82           H  
ATOM   4082  HB3 LEU B 674      14.311  35.907  96.562  1.00 20.82           H  
ATOM   4083  HG  LEU B 674      12.549  36.729  95.032  1.00 23.32           H  
ATOM   4084 HD11 LEU B 674      12.660  35.070  93.205  1.00 21.29           H  
ATOM   4085 HD12 LEU B 674      12.171  33.775  94.314  1.00 21.29           H  
ATOM   4086 HD13 LEU B 674      11.049  35.085  93.916  1.00 21.29           H  
ATOM   4087 HD21 LEU B 674      11.650  34.411  96.815  1.00 25.35           H  
ATOM   4088 HD22 LEU B 674      11.977  36.069  97.350  1.00 25.35           H  
ATOM   4089 HD23 LEU B 674      10.633  35.747  96.247  1.00 25.35           H  
ATOM   4090  N   LYS B 675      15.690  37.852  94.753  1.00 18.25           N  
ATOM   4091  CA  LYS B 675      15.774  39.241  94.299  1.00 19.24           C  
ATOM   4092  C   LYS B 675      16.697  39.293  93.059  1.00 20.18           C  
ATOM   4093  O   LYS B 675      16.519  40.121  92.150  1.00 19.20           O  
ATOM   4094  CB  LYS B 675      16.284  40.159  95.416  1.00 20.45           C  
ATOM   4095  CG  LYS B 675      15.232  40.359  96.522  1.00 25.11           C  
ATOM   4096  CD  LYS B 675      15.845  40.961  97.791  1.00 28.39           C  
ATOM   4097  CE  LYS B 675      14.827  41.053  98.927  1.00 37.88           C  
ATOM   4098  NZ  LYS B 675      15.526  41.363 100.175  1.00 53.45           N1+
ATOM   4099  H   LYS B 675      16.119  37.611  95.635  1.00 18.25           H  
ATOM   4100  HA  LYS B 675      14.775  39.552  93.970  1.00 19.24           H  
ATOM   4101  HB2 LYS B 675      17.204  39.740  95.843  1.00 20.45           H  
ATOM   4102  HB3 LYS B 675      16.553  41.139  95.003  1.00 20.45           H  
ATOM   4103  HG2 LYS B 675      14.432  41.010  96.150  1.00 25.11           H  
ATOM   4104  HG3 LYS B 675      14.764  39.401  96.775  1.00 25.11           H  
ATOM   4105  HD2 LYS B 675      16.248  41.957  97.572  1.00 28.39           H  
ATOM   4106  HD3 LYS B 675      16.693  40.338  98.101  1.00 28.39           H  
ATOM   4107  HE2 LYS B 675      14.303  40.108  99.081  1.00 37.88           H  
ATOM   4108  HE3 LYS B 675      14.095  41.847  98.753  1.00 37.88           H  
ATOM   4109  HZ1 LYS B 675      16.208  40.612 100.394  1.00 53.45           H  
ATOM   4110  HZ2 LYS B 675      15.988  42.272 100.214  1.00 53.45           H  
ATOM   4111  HZ3 LYS B 675      14.912  41.339 101.019  1.00 53.45           H  
ATOM   4112  N   ARG B 676      17.701  38.426  93.024  1.00 16.10           N  
ATOM   4113  CA  ARG B 676      18.589  38.310  91.872  1.00 19.53           C  
ATOM   4114  C   ARG B 676      17.843  37.606  90.705  1.00 18.25           C  
ATOM   4115  O   ARG B 676      18.048  37.967  89.538  1.00 19.26           O  
ATOM   4116  CB  ARG B 676      19.873  37.574  92.255  1.00 20.24           C  
ATOM   4117  CG  ARG B 676      20.924  37.635  91.155  1.00 22.10           C  
ATOM   4118  CD  ARG B 676      22.144  36.773  91.476  1.00 25.30           C  
ATOM   4119  NE  ARG B 676      22.914  36.567  90.243  1.00 28.48           N  
ATOM   4120  CZ  ARG B 676      23.391  35.416  89.777  1.00 40.43           C  
ATOM   4121  NH1 ARG B 676      23.451  34.345  90.588  1.00 35.19           N  
ATOM   4122  NH2 ARG B 676      23.784  35.342  88.504  1.00 36.68           N1+
ATOM   4123  H   ARG B 676      17.867  37.800  93.799  1.00 16.10           H  
ATOM   4124  HA  ARG B 676      18.831  39.327  91.540  1.00 19.53           H  
ATOM   4125  HB2 ARG B 676      20.301  38.027  93.156  1.00 20.24           H  
ATOM   4126  HB3 ARG B 676      19.644  36.530  92.497  1.00 20.24           H  
ATOM   4127  HG2 ARG B 676      21.239  38.672  90.986  1.00 22.10           H  
ATOM   4128  HG3 ARG B 676      20.494  37.288  90.211  1.00 22.10           H  
ATOM   4129  HD2 ARG B 676      21.810  35.814  91.877  1.00 25.30           H  
ATOM   4130  HD3 ARG B 676      22.790  37.263  92.211  1.00 25.30           H  
ATOM   4131  HE  ARG B 676      22.865  37.356  89.614  1.00 28.48           H  
ATOM   4132 HH11 ARG B 676      23.149  34.421  91.549  1.00 35.19           H  
ATOM   4133 HH12 ARG B 676      23.798  33.464  90.237  1.00 35.19           H  
ATOM   4134 HH21 ARG B 676      23.717  36.154  87.907  1.00 36.68           H  
ATOM   4135 HH22 ARG B 676      24.148  34.474  88.137  1.00 36.68           H  
ATOM   4136  N   PHE B 677      17.005  36.598  91.012  1.00 17.05           N  
ATOM   4137  CA  PHE B 677      16.267  35.847  89.971  1.00 16.00           C  
ATOM   4138  C   PHE B 677      15.328  36.798  89.194  1.00 18.70           C  
ATOM   4139  O   PHE B 677      15.079  36.649  87.985  1.00 16.73           O  
ATOM   4140  CB  PHE B 677      15.451  34.710  90.601  1.00 17.60           C  
ATOM   4141  CG  PHE B 677      14.971  33.669  89.621  1.00 17.24           C  
ATOM   4142  CD1 PHE B 677      15.821  32.634  89.229  1.00 18.16           C  
ATOM   4143  CD2 PHE B 677      13.672  33.683  89.163  1.00 18.11           C  
ATOM   4144  CE1 PHE B 677      15.389  31.662  88.316  1.00 18.75           C  
ATOM   4145  CE2 PHE B 677      13.199  32.712  88.288  1.00 18.17           C  
ATOM   4146  CZ  PHE B 677      14.062  31.699  87.849  1.00 19.85           C  
ATOM   4147  H   PHE B 677      16.887  36.293  91.968  1.00 17.05           H  
ATOM   4148  HA  PHE B 677      17.004  35.473  89.253  1.00 16.00           H  
ATOM   4149  HB2 PHE B 677      16.052  34.181  91.347  1.00 17.60           H  
ATOM   4150  HB3 PHE B 677      14.594  35.113  91.156  1.00 17.60           H  
ATOM   4151  HD1 PHE B 677      16.822  32.581  89.632  1.00 18.16           H  
ATOM   4152  HD2 PHE B 677      13.006  34.466  89.491  1.00 18.11           H  
ATOM   4153  HE1 PHE B 677      16.067  30.893  87.975  1.00 18.75           H  
ATOM   4154  HE2 PHE B 677      12.174  32.739  87.949  1.00 18.17           H  
ATOM   4155  HZ  PHE B 677      13.711  30.950  87.155  1.00 19.85           H  
ATOM   4156  N   ARG B 678      14.759  37.768  89.911  1.00 16.50           N  
ATOM   4157  CA  ARG B 678      13.880  38.757  89.291  1.00 16.97           C  
ATOM   4158  C   ARG B 678      14.696  39.684  88.355  1.00 21.45           C  
ATOM   4159  O   ARG B 678      14.192  40.198  87.351  1.00 20.55           O  
ATOM   4160  CB  ARG B 678      13.149  39.569  90.366  1.00 17.06           C  
ATOM   4161  CG  ARG B 678      12.061  38.721  91.027  1.00 18.29           C  
ATOM   4162  CD  ARG B 678      11.520  39.342  92.311  1.00 23.81           C  
ATOM   4163  NE  ARG B 678      10.489  38.480  92.898  1.00 25.69           N  
ATOM   4164  CZ  ARG B 678       9.911  38.636  94.090  1.00 33.65           C  
ATOM   4165  NH1 ARG B 678      10.231  39.669  94.868  1.00 32.15           N  
ATOM   4166  NH2 ARG B 678       9.030  37.744  94.506  1.00 34.28           N1+
ATOM   4167  H   ARG B 678      14.923  37.822  90.906  1.00 16.50           H  
ATOM   4168  HA  ARG B 678      13.163  38.222  88.658  1.00 16.97           H  
ATOM   4169  HB2 ARG B 678      13.863  39.924  91.119  1.00 17.06           H  
ATOM   4170  HB3 ARG B 678      12.689  40.460  89.922  1.00 17.06           H  
ATOM   4171  HG2 ARG B 678      12.440  37.719  91.260  1.00 18.29           H  
ATOM   4172  HG3 ARG B 678      11.238  38.580  90.317  1.00 18.29           H  
ATOM   4173  HD2 ARG B 678      11.072  40.317  92.096  1.00 23.81           H  
ATOM   4174  HD3 ARG B 678      12.333  39.453  93.035  1.00 23.81           H  
ATOM   4175  HE  ARG B 678      10.234  37.673  92.346  1.00 25.69           H  
ATOM   4176 HH11 ARG B 678       9.800  39.771  95.775  1.00 32.15           H  
ATOM   4177 HH12 ARG B 678      10.904  40.351  94.549  1.00 32.15           H  
ATOM   4178 HH21 ARG B 678       8.800  36.953  93.923  1.00 34.28           H  
ATOM   4179 HH22 ARG B 678       8.587  37.854  95.407  1.00 34.28           H  
ATOM   4180  N   LYS B 679      15.954  39.932  88.726  1.00 16.60           N  
ATOM   4181  CA  LYS B 679      16.856  40.847  88.023  1.00 18.48           C  
ATOM   4182  C   LYS B 679      17.507  40.099  86.831  1.00 18.32           C  
ATOM   4183  O   LYS B 679      17.509  40.580  85.694  1.00 20.58           O  
ATOM   4184  CB  LYS B 679      17.927  41.363  88.998  1.00 17.06           C  
ATOM   4185  CG  LYS B 679      18.926  42.349  88.378  1.00 25.06           C  
ATOM   4186  CD  LYS B 679      20.217  42.400  89.206  1.00 35.55           C  
ATOM   4187  CE  LYS B 679      21.342  43.117  88.467  1.00 45.91           C  
ATOM   4188  NZ  LYS B 679      22.638  42.705  89.032  1.00 56.91           N1+
ATOM   4189  H   LYS B 679      16.347  39.420  89.502  1.00 16.60           H  
ATOM   4190  HA  LYS B 679      16.269  41.681  87.622  1.00 18.48           H  
ATOM   4191  HB2 LYS B 679      17.441  41.843  89.858  1.00 17.06           H  
ATOM   4192  HB3 LYS B 679      18.476  40.507  89.406  1.00 17.06           H  
ATOM   4193  HG2 LYS B 679      19.174  42.047  87.356  1.00 25.06           H  
ATOM   4194  HG3 LYS B 679      18.477  43.346  88.312  1.00 25.06           H  
ATOM   4195  HD2 LYS B 679      20.527  41.376  89.446  1.00 35.55           H  
ATOM   4196  HD3 LYS B 679      20.025  42.895  90.166  1.00 35.55           H  
ATOM   4197  HE2 LYS B 679      21.266  44.203  88.578  1.00 45.91           H  
ATOM   4198  HE3 LYS B 679      21.374  42.862  87.404  1.00 45.91           H  
ATOM   4199  HZ1 LYS B 679      22.711  42.754  90.050  1.00 56.91           H  
ATOM   4200  HZ2 LYS B 679      22.772  41.673  88.808  1.00 56.91           H  
ATOM   4201  HZ3 LYS B 679      23.447  43.146  88.592  1.00 56.91           H  
ATOM   4202  N   GLU B 680      18.119  38.936  87.122  1.00 16.88           N  
ATOM   4203  CA  GLU B 680      19.032  38.217  86.224  1.00 18.73           C  
ATOM   4204  C   GLU B 680      18.438  36.873  85.730  1.00 15.31           C  
ATOM   4205  O   GLU B 680      19.162  35.994  85.261  1.00 20.59           O  
ATOM   4206  CB  GLU B 680      20.400  38.002  86.895  1.00 20.28           C  
ATOM   4207  CG  GLU B 680      21.208  39.296  86.983  1.00 23.68           C  
ATOM   4208  CD  GLU B 680      22.352  39.261  87.963  1.00 45.92           C  
ATOM   4209  OE1 GLU B 680      22.807  38.156  88.366  1.00 46.60           O  
ATOM   4210  OE2 GLU B 680      22.779  40.356  88.393  1.00 57.41           O1-
ATOM   4211  H   GLU B 680      17.936  38.488  88.008  1.00 16.88           H  
ATOM   4212  HA  GLU B 680      19.173  38.819  85.318  1.00 18.73           H  
ATOM   4213  HB2 GLU B 680      20.253  37.571  87.891  1.00 20.28           H  
ATOM   4214  HB3 GLU B 680      20.996  37.271  86.334  1.00 20.28           H  
ATOM   4215  HG2 GLU B 680      20.554  40.121  87.279  1.00 23.68           H  
ATOM   4216  HG3 GLU B 680      21.610  39.548  85.995  1.00 23.68           H  
ATOM   4217  N   TYR B 681      17.102  36.814  85.694  1.00 13.98           N  
ATOM   4218  CA  TYR B 681      16.420  35.715  85.018  1.00 15.33           C  
ATOM   4219  C   TYR B 681      15.087  36.204  84.432  1.00 15.56           C  
ATOM   4220  O   TYR B 681      14.957  36.304  83.195  1.00 16.50           O  
ATOM   4221  CB  TYR B 681      16.258  34.460  85.890  1.00 16.66           C  
ATOM   4222  CG  TYR B 681      16.356  33.196  85.059  1.00 15.72           C  
ATOM   4223  CD1 TYR B 681      15.199  32.628  84.481  1.00 17.40           C  
ATOM   4224  CD2 TYR B 681      17.587  32.638  84.758  1.00 15.40           C  
ATOM   4225  CE1 TYR B 681      15.260  31.498  83.699  1.00 16.69           C  
ATOM   4226  CE2 TYR B 681      17.671  31.495  83.935  1.00 15.45           C  
ATOM   4227  CZ  TYR B 681      16.512  30.937  83.419  1.00 14.38           C  
ATOM   4228  OH  TYR B 681      16.559  29.840  82.603  1.00 16.49           O  
ATOM   4229  H   TYR B 681      16.565  37.545  86.139  1.00 13.98           H  
ATOM   4230  HA  TYR B 681      17.042  35.466  84.146  1.00 15.33           H  
ATOM   4231  HB2 TYR B 681      17.034  34.421  86.663  1.00 16.66           H  
ATOM   4232  HB3 TYR B 681      15.304  34.461  86.428  1.00 16.66           H  
ATOM   4233  HD1 TYR B 681      14.241  33.093  84.657  1.00 17.40           H  
ATOM   4234  HD2 TYR B 681      18.488  33.081  85.155  1.00 15.40           H  
ATOM   4235  HE1 TYR B 681      14.358  31.051  83.307  1.00 16.69           H  
ATOM   4236  HE2 TYR B 681      18.632  31.057  83.708  1.00 15.45           H  
ATOM   4237  HH  TYR B 681      17.363  29.333  82.841  1.00 16.49           H  
ATOM   4238  N   ILE B 682      14.110  36.572  85.287  1.00 14.22           N  
ATOM   4239  CA  ILE B 682      12.748  36.789  84.783  1.00 14.42           C  
ATOM   4240  C   ILE B 682      12.721  37.920  83.729  1.00 16.94           C  
ATOM   4241  O   ILE B 682      12.241  37.741  82.612  1.00 16.19           O  
ATOM   4242  CB  ILE B 682      11.735  37.041  85.930  1.00 16.55           C  
ATOM   4243  CG1 ILE B 682      11.635  35.784  86.820  1.00 15.24           C  
ATOM   4244  CG2 ILE B 682      10.351  37.420  85.387  1.00 16.65           C  
ATOM   4245  CD1 ILE B 682      10.712  35.937  88.017  1.00 17.61           C  
ATOM   4246  H   ILE B 682      14.304  36.644  86.276  1.00 14.22           H  
ATOM   4247  HA  ILE B 682      12.470  35.871  84.251  1.00 14.42           H  
ATOM   4248  HB  ILE B 682      12.094  37.877  86.544  1.00 16.55           H  
ATOM   4249 HG12 ILE B 682      11.303  34.926  86.223  1.00 15.24           H  
ATOM   4250 HG13 ILE B 682      12.630  35.534  87.199  1.00 15.24           H  
ATOM   4251 HG21 ILE B 682      10.394  38.329  84.781  1.00 16.65           H  
ATOM   4252 HG22 ILE B 682       9.939  36.613  84.774  1.00 16.65           H  
ATOM   4253 HG23 ILE B 682       9.645  37.631  86.195  1.00 16.65           H  
ATOM   4254 HD11 ILE B 682      10.966  36.825  88.602  1.00 17.61           H  
ATOM   4255 HD12 ILE B 682       9.662  36.002  87.717  1.00 17.61           H  
ATOM   4256 HD13 ILE B 682      10.807  35.064  88.668  1.00 17.61           H  
ATOM   4257  N   GLN B 683      13.175  39.122  84.106  1.00 16.65           N  
ATOM   4258  CA  GLN B 683      13.015  40.275  83.217  1.00 16.53           C  
ATOM   4259  C   GLN B 683      13.850  40.138  81.912  1.00 16.82           C  
ATOM   4260  O   GLN B 683      13.298  40.413  80.828  1.00 18.00           O  
ATOM   4261  CB  GLN B 683      13.275  41.604  83.943  1.00 17.22           C  
ATOM   4262  CG  GLN B 683      12.154  41.953  84.931  1.00 24.51           C  
ATOM   4263  CD  GLN B 683      12.584  43.020  85.920  1.00 36.69           C  
ATOM   4264  NE2 GLN B 683      13.406  42.742  86.793  1.00 35.41           N  
ATOM   4265  OE1 GLN B 683      12.028  44.249  85.794  1.00 33.19           O  
ATOM   4266  H   GLN B 683      13.603  39.261  85.010  1.00 16.65           H  
ATOM   4267  HA  GLN B 683      11.965  40.266  82.890  1.00 16.53           H  
ATOM   4268  HB2 GLN B 683      14.233  41.574  84.470  1.00 17.22           H  
ATOM   4269  HB3 GLN B 683      13.362  42.418  83.211  1.00 17.22           H  
ATOM   4270  HG2 GLN B 683      11.854  41.071  85.510  1.00 24.51           H  
ATOM   4271  HG3 GLN B 683      11.266  42.301  84.391  1.00 24.51           H  
ATOM   4272 HE21 GLN B 683      13.792  41.810  86.846  1.00 35.41           H  
ATOM   4273 HE22 GLN B 683      13.695  43.447  87.457  1.00 35.41           H  
ATOM   4274  N   PRO B 684      15.137  39.798  81.946  1.00 16.02           N  
ATOM   4275  CA  PRO B 684      15.887  39.628  80.700  1.00 15.16           C  
ATOM   4276  C   PRO B 684      15.360  38.504  79.787  1.00 16.54           C  
ATOM   4277  O   PRO B 684      15.498  38.607  78.561  1.00 17.96           O  
ATOM   4278  CB  PRO B 684      17.317  39.296  81.139  1.00 19.85           C  
ATOM   4279  CG  PRO B 684      17.403  39.868  82.544  1.00 23.59           C  
ATOM   4280  CD  PRO B 684      16.010  39.617  83.095  1.00 17.03           C  
ATOM   4281  HA  PRO B 684      15.846  40.577  80.150  1.00 15.16           H  
ATOM   4282  HB2 PRO B 684      17.492  38.213  81.169  1.00 19.85           H  
ATOM   4283  HB3 PRO B 684      18.065  39.730  80.467  1.00 19.85           H  
ATOM   4284  HG2 PRO B 684      17.601  40.946  82.495  1.00 23.59           H  
ATOM   4285  HG3 PRO B 684      18.187  39.400  83.144  1.00 23.59           H  
ATOM   4286  HD2 PRO B 684      15.757  40.292  83.909  1.00 17.03           H  
ATOM   4287  HD3 PRO B 684      15.914  38.590  83.441  1.00 17.03           H  
ATOM   4288  N   VAL B 685      14.881  37.405  80.390  1.00 14.71           N  
ATOM   4289  CA  VAL B 685      14.422  36.261  79.600  1.00 13.72           C  
ATOM   4290  C   VAL B 685      13.081  36.652  78.943  1.00 15.72           C  
ATOM   4291  O   VAL B 685      12.825  36.318  77.772  1.00 13.69           O  
ATOM   4292  CB  VAL B 685      14.338  34.968  80.428  1.00 13.00           C  
ATOM   4293  CG1 VAL B 685      13.666  33.828  79.659  1.00 14.91           C  
ATOM   4294  CG2 VAL B 685      15.745  34.513  80.843  1.00 14.91           C  
ATOM   4295  H   VAL B 685      14.829  37.355  81.397  1.00 14.71           H  
ATOM   4296  HA  VAL B 685      15.138  36.119  78.779  1.00 13.72           H  
ATOM   4297  HB  VAL B 685      13.742  35.151  81.330  1.00 13.00           H  
ATOM   4298 HG11 VAL B 685      12.630  34.070  79.403  1.00 14.91           H  
ATOM   4299 HG12 VAL B 685      14.201  33.604  78.733  1.00 14.91           H  
ATOM   4300 HG13 VAL B 685      13.643  32.917  80.266  1.00 14.91           H  
ATOM   4301 HG21 VAL B 685      16.360  34.291  79.968  1.00 14.91           H  
ATOM   4302 HG22 VAL B 685      16.277  35.280  81.413  1.00 14.91           H  
ATOM   4303 HG23 VAL B 685      15.696  33.611  81.459  1.00 14.91           H  
ATOM   4304  N   GLN B 686      12.205  37.341  79.690  1.00 15.31           N  
ATOM   4305  CA  GLN B 686      10.898  37.739  79.165  1.00 13.35           C  
ATOM   4306  C   GLN B 686      11.073  38.718  77.983  1.00 14.41           C  
ATOM   4307  O   GLN B 686      10.359  38.635  76.977  1.00 15.00           O  
ATOM   4308  CB  GLN B 686      10.033  38.373  80.253  1.00 13.74           C  
ATOM   4309  CG  GLN B 686       9.410  37.302  81.144  1.00 14.93           C  
ATOM   4310  CD  GLN B 686       8.593  37.885  82.276  1.00 17.22           C  
ATOM   4311  OE1 GLN B 686       8.714  39.046  82.674  1.00 16.34           O  
ATOM   4312  NE2 GLN B 686       7.744  37.006  82.840  1.00 19.51           N  
ATOM   4313  H   GLN B 686      12.429  37.589  80.644  1.00 15.31           H  
ATOM   4314  HA  GLN B 686      10.420  36.839  78.759  1.00 13.35           H  
ATOM   4315  HB2 GLN B 686      10.623  39.077  80.852  1.00 13.74           H  
ATOM   4316  HB3 GLN B 686       9.232  38.968  79.800  1.00 13.74           H  
ATOM   4317  HG2 GLN B 686      10.178  36.659  81.586  1.00 14.93           H  
ATOM   4318  HG3 GLN B 686       8.764  36.657  80.540  1.00 14.93           H  
ATOM   4319 HE21 GLN B 686       7.679  36.064  82.480  1.00 19.51           H  
ATOM   4320 HE22 GLN B 686       7.172  37.288  83.622  1.00 19.51           H  
ATOM   4321  N   LEU B 687      12.016  39.635  78.106  1.00 12.75           N  
ATOM   4322  CA  LEU B 687      12.291  40.590  77.032  1.00 13.60           C  
ATOM   4323  C   LEU B 687      12.938  39.867  75.823  1.00 15.94           C  
ATOM   4324  O   LEU B 687      12.723  40.250  74.657  1.00 14.90           O  
ATOM   4325  CB  LEU B 687      13.202  41.727  77.506  1.00 19.40           C  
ATOM   4326  CG  LEU B 687      12.512  42.709  78.474  1.00 48.44           C  
ATOM   4327  CD1 LEU B 687      13.551  43.656  79.080  1.00 50.87           C  
ATOM   4328  CD2 LEU B 687      11.416  43.522  77.782  1.00 43.94           C  
ATOM   4329  H   LEU B 687      12.579  39.680  78.943  1.00 12.75           H  
ATOM   4330  HA  LEU B 687      11.330  40.975  76.672  1.00 13.60           H  
ATOM   4331  HB2 LEU B 687      14.087  41.296  77.994  1.00 19.40           H  
ATOM   4332  HB3 LEU B 687      13.577  42.284  76.637  1.00 19.40           H  
ATOM   4333  HG  LEU B 687      12.050  42.150  79.296  1.00 48.44           H  
ATOM   4334 HD11 LEU B 687      14.321  43.095  79.619  1.00 50.87           H  
ATOM   4335 HD12 LEU B 687      14.043  44.254  78.306  1.00 50.87           H  
ATOM   4336 HD13 LEU B 687      13.082  44.343  79.792  1.00 50.87           H  
ATOM   4337 HD21 LEU B 687      11.811  44.051  76.910  1.00 43.94           H  
ATOM   4338 HD22 LEU B 687      10.591  42.887  77.450  1.00 43.94           H  
ATOM   4339 HD23 LEU B 687      10.995  44.264  78.467  1.00 43.94           H  
ATOM   4340  N   ARG B 688      13.751  38.839  76.095  1.00 13.81           N  
ATOM   4341  CA  ARG B 688      14.389  38.085  75.018  1.00 15.11           C  
ATOM   4342  C   ARG B 688      13.328  37.239  74.279  1.00 14.72           C  
ATOM   4343  O   ARG B 688      13.412  37.061  73.051  1.00 15.01           O  
ATOM   4344  CB  ARG B 688      15.563  37.236  75.520  1.00 17.31           C  
ATOM   4345  CG  ARG B 688      16.802  38.118  75.712  1.00 16.53           C  
ATOM   4346  CD  ARG B 688      17.925  37.451  76.505  1.00 20.54           C  
ATOM   4347  NE  ARG B 688      19.036  38.417  76.665  1.00 20.77           N  
ATOM   4348  CZ  ARG B 688      20.050  38.312  77.539  1.00 24.68           C  
ATOM   4349  NH1 ARG B 688      20.218  37.215  78.241  1.00 19.60           N  
ATOM   4350  NH2 ARG B 688      20.890  39.349  77.734  1.00 23.31           N1+
ATOM   4351  H   ARG B 688      13.905  38.537  77.046  1.00 13.81           H  
ATOM   4352  HA  ARG B 688      14.752  38.812  74.279  1.00 15.11           H  
ATOM   4353  HB2 ARG B 688      15.299  36.733  76.456  1.00 17.31           H  
ATOM   4354  HB3 ARG B 688      15.801  36.447  74.796  1.00 17.31           H  
ATOM   4355  HG2 ARG B 688      16.528  39.052  76.218  1.00 16.53           H  
ATOM   4356  HG3 ARG B 688      17.186  38.417  74.728  1.00 16.53           H  
ATOM   4357  HD2 ARG B 688      18.301  36.573  75.974  1.00 20.54           H  
ATOM   4358  HD3 ARG B 688      17.563  37.166  77.497  1.00 20.54           H  
ATOM   4359  HE  ARG B 688      18.981  39.266  76.121  1.00 20.77           H  
ATOM   4360 HH11 ARG B 688      20.968  37.157  78.915  1.00 19.60           H  
ATOM   4361 HH12 ARG B 688      19.597  36.430  78.106  1.00 19.60           H  
ATOM   4362 HH21 ARG B 688      20.757  40.210  77.222  1.00 23.31           H  
ATOM   4363 HH22 ARG B 688      21.652  39.266  78.392  1.00 23.31           H  
ATOM   4364  N   VAL B 689      12.350  36.690  75.033  1.00 12.67           N  
ATOM   4365  CA  VAL B 689      11.229  35.967  74.427  1.00 13.98           C  
ATOM   4366  C   VAL B 689      10.434  36.943  73.530  1.00 12.87           C  
ATOM   4367  O   VAL B 689      10.014  36.596  72.428  1.00 12.64           O  
ATOM   4368  CB  VAL B 689      10.321  35.322  75.494  1.00 12.77           C  
ATOM   4369  CG1 VAL B 689       8.945  34.934  74.945  1.00 13.57           C  
ATOM   4370  CG2 VAL B 689      10.982  34.072  76.083  1.00 15.25           C  
ATOM   4371  H   VAL B 689      12.393  36.747  76.041  1.00 12.67           H  
ATOM   4372  HA  VAL B 689      11.653  35.200  73.766  1.00 13.98           H  
ATOM   4373  HB  VAL B 689      10.161  36.034  76.312  1.00 12.77           H  
ATOM   4374 HG11 VAL B 689       8.359  35.816  74.666  1.00 13.57           H  
ATOM   4375 HG12 VAL B 689       9.033  34.285  74.068  1.00 13.57           H  
ATOM   4376 HG13 VAL B 689       8.370  34.404  75.705  1.00 13.57           H  
ATOM   4377 HG21 VAL B 689      11.060  33.277  75.334  1.00 15.25           H  
ATOM   4378 HG22 VAL B 689      11.988  34.280  76.456  1.00 15.25           H  
ATOM   4379 HG23 VAL B 689      10.390  33.688  76.919  1.00 15.25           H  
ATOM   4380  N   LEU B 690      10.179  38.161  74.023  1.00 14.44           N  
ATOM   4381  CA  LEU B 690       9.417  39.128  73.235  1.00 11.72           C  
ATOM   4382  C   LEU B 690      10.210  39.551  71.976  1.00 15.21           C  
ATOM   4383  O   LEU B 690       9.635  39.865  70.942  1.00 14.39           O  
ATOM   4384  CB  LEU B 690       9.001  40.355  74.045  1.00 13.36           C  
ATOM   4385  CG  LEU B 690       7.838  40.074  75.016  1.00 14.89           C  
ATOM   4386  CD1 LEU B 690       7.703  41.226  76.011  1.00 17.88           C  
ATOM   4387  CD2 LEU B 690       6.506  39.875  74.287  1.00 18.09           C  
ATOM   4388  H   LEU B 690      10.500  38.424  74.943  1.00 14.44           H  
ATOM   4389  HA  LEU B 690       8.533  38.603  72.857  1.00 11.72           H  
ATOM   4390  HB2 LEU B 690       9.869  40.731  74.601  1.00 13.36           H  
ATOM   4391  HB3 LEU B 690       8.699  41.159  73.365  1.00 13.36           H  
ATOM   4392  HG  LEU B 690       8.056  39.161  75.581  1.00 14.89           H  
ATOM   4393 HD11 LEU B 690       8.622  41.343  76.592  1.00 17.88           H  
ATOM   4394 HD12 LEU B 690       7.499  42.172  75.501  1.00 17.88           H  
ATOM   4395 HD13 LEU B 690       6.882  41.040  76.711  1.00 17.88           H  
ATOM   4396 HD21 LEU B 690       6.253  40.748  73.677  1.00 18.09           H  
ATOM   4397 HD22 LEU B 690       6.529  38.999  73.633  1.00 18.09           H  
ATOM   4398 HD23 LEU B 690       5.692  39.720  75.004  1.00 18.09           H  
ATOM   4399  N   ASN B 691      11.544  39.546  72.071  1.00 14.34           N  
ATOM   4400  CA  ASN B 691      12.392  39.865  70.917  1.00 14.80           C  
ATOM   4401  C   ASN B 691      12.309  38.723  69.865  1.00 16.91           C  
ATOM   4402  O   ASN B 691      12.397  38.960  68.653  1.00 15.96           O  
ATOM   4403  CB  ASN B 691      13.850  40.060  71.322  1.00 15.54           C  
ATOM   4404  CG  ASN B 691      14.619  40.752  70.216  1.00 17.28           C  
ATOM   4405  OD1 ASN B 691      14.065  41.469  69.400  1.00 19.59           O  
ATOM   4406  ND2 ASN B 691      15.916  40.540  70.221  1.00 19.96           N  
ATOM   4407  H   ASN B 691      12.002  39.303  72.938  1.00 14.34           H  
ATOM   4408  HA  ASN B 691      11.972  40.768  70.457  1.00 14.80           H  
ATOM   4409  HB2 ASN B 691      14.327  39.103  71.562  1.00 15.54           H  
ATOM   4410  HB3 ASN B 691      13.922  40.698  72.210  1.00 15.54           H  
ATOM   4411 HD21 ASN B 691      16.327  39.937  70.919  1.00 19.96           H  
ATOM   4412 HD22 ASN B 691      16.502  40.979  69.525  1.00 19.96           H  
ATOM   4413  N   VAL B 692      12.207  37.477  70.351  1.00 14.19           N  
ATOM   4414  CA  VAL B 692      12.026  36.308  69.478  1.00 12.62           C  
ATOM   4415  C   VAL B 692      10.640  36.449  68.808  1.00 12.98           C  
ATOM   4416  O   VAL B 692      10.492  36.262  67.602  1.00 14.81           O  
ATOM   4417  CB  VAL B 692      12.173  34.978  70.250  1.00 14.37           C  
ATOM   4418  CG1 VAL B 692      11.670  33.769  69.454  1.00 17.28           C  
ATOM   4419  CG2 VAL B 692      13.637  34.729  70.628  1.00 15.35           C  
ATOM   4420  H   VAL B 692      12.255  37.311  71.346  1.00 14.19           H  
ATOM   4421  HA  VAL B 692      12.775  36.372  68.679  1.00 12.62           H  
ATOM   4422  HB  VAL B 692      11.590  35.027  71.176  1.00 14.37           H  
ATOM   4423 HG11 VAL B 692      10.595  33.832  69.259  1.00 17.28           H  
ATOM   4424 HG12 VAL B 692      12.191  33.686  68.494  1.00 17.28           H  
ATOM   4425 HG13 VAL B 692      11.842  32.840  70.010  1.00 17.28           H  
ATOM   4426 HG21 VAL B 692      14.236  34.516  69.738  1.00 15.35           H  
ATOM   4427 HG22 VAL B 692      14.084  35.590  71.131  1.00 15.35           H  
ATOM   4428 HG23 VAL B 692      13.719  33.869  71.301  1.00 15.35           H  
ATOM   4429  N   CYS B 693       9.617  36.800  69.613  1.00 14.35           N  
ATOM   4430  CA  CYS B 693       8.264  36.976  69.073  1.00 15.87           C  
ATOM   4431  C   CYS B 693       8.293  38.104  68.025  1.00 15.13           C  
ATOM   4432  O   CYS B 693       7.661  38.001  66.968  1.00 15.63           O  
ATOM   4433  CB  CYS B 693       7.211  37.354  70.119  1.00 13.44           C  
ATOM   4434  SG  CYS B 693       6.931  36.046  71.347  1.00 17.19           S  
ATOM   4435  H   CYS B 693       9.769  36.948  70.601  1.00 14.35           H  
ATOM   4436  HA  CYS B 693       7.990  36.049  68.554  1.00 15.87           H  
ATOM   4437  HB2 CYS B 693       6.252  37.559  69.629  1.00 13.44           H  
ATOM   4438  HB3 CYS B 693       7.496  38.263  70.656  1.00 13.44           H  
ATOM   4439  HG  CYS B 693       8.164  36.067  71.885  1.00 17.19           H  
ATOM   4440  N   ARG B 694       9.013  39.176  68.319  1.00 14.14           N  
ATOM   4441  CA  ARG B 694       9.093  40.324  67.425  1.00 13.99           C  
ATOM   4442  C   ARG B 694       9.706  39.882  66.074  1.00 16.04           C  
ATOM   4443  O   ARG B 694       9.263  40.332  65.007  1.00 16.77           O  
ATOM   4444  CB  ARG B 694       9.937  41.447  68.049  1.00 15.72           C  
ATOM   4445  CG  ARG B 694       9.836  42.747  67.258  1.00 19.23           C  
ATOM   4446  CD  ARG B 694      10.890  43.778  67.671  1.00 22.18           C  
ATOM   4447  NE  ARG B 694      10.872  44.917  66.736  1.00 24.49           N  
ATOM   4448  CZ  ARG B 694      11.162  44.800  65.441  1.00 32.87           C  
ATOM   4449  NH1 ARG B 694      11.788  43.720  64.940  1.00 26.48           N  
ATOM   4450  NH2 ARG B 694      10.778  45.778  64.627  1.00 32.53           N1+
ATOM   4451  H   ARG B 694       9.519  39.218  69.193  1.00 14.14           H  
ATOM   4452  HA  ARG B 694       8.067  40.660  67.234  1.00 13.99           H  
ATOM   4453  HB2 ARG B 694       9.608  41.641  69.076  1.00 15.72           H  
ATOM   4454  HB3 ARG B 694      10.986  41.136  68.107  1.00 15.72           H  
ATOM   4455  HG2 ARG B 694       8.837  43.183  67.386  1.00 19.23           H  
ATOM   4456  HG3 ARG B 694       9.928  42.537  66.190  1.00 19.23           H  
ATOM   4457  HD2 ARG B 694      11.904  43.368  67.709  1.00 22.18           H  
ATOM   4458  HD3 ARG B 694      10.659  44.168  68.669  1.00 22.18           H  
ATOM   4459  HE  ARG B 694      10.318  45.715  67.015  1.00 24.49           H  
ATOM   4460 HH11 ARG B 694      12.081  42.975  65.556  1.00 26.48           H  
ATOM   4461 HH12 ARG B 694      11.966  43.654  63.948  1.00 26.48           H  
ATOM   4462 HH21 ARG B 694      10.283  46.577  64.997  1.00 32.53           H  
ATOM   4463 HH22 ARG B 694      10.980  45.722  63.639  1.00 32.53           H  
ATOM   4464  N   HIS B 695      10.785  39.092  66.118  1.00 14.39           N  
ATOM   4465  CA  HIS B 695      11.452  38.661  64.882  1.00 13.65           C  
ATOM   4466  C   HIS B 695      10.610  37.612  64.120  1.00 12.88           C  
ATOM   4467  O   HIS B 695      10.714  37.485  62.879  1.00 13.00           O  
ATOM   4468  CB  HIS B 695      12.855  38.105  65.140  1.00 13.24           C  
ATOM   4469  CG  HIS B 695      13.868  39.191  65.319  1.00 18.25           C  
ATOM   4470  ND1 HIS B 695      14.030  39.868  66.507  1.00 20.31           N  
ATOM   4471  CD2 HIS B 695      14.775  39.715  64.451  1.00 19.90           C  
ATOM   4472  CE1 HIS B 695      14.967  40.805  66.353  1.00 20.91           C  
ATOM   4473  NE2 HIS B 695      15.464  40.702  65.133  1.00 26.77           N  
ATOM   4474  H   HIS B 695      11.158  38.796  67.009  1.00 14.39           H  
ATOM   4475  HA  HIS B 695      11.504  39.539  64.225  1.00 13.65           H  
ATOM   4476  HB2 HIS B 695      13.173  37.482  64.294  1.00 13.24           H  
ATOM   4477  HB3 HIS B 695      12.849  37.454  66.022  1.00 13.24           H  
ATOM   4478  HD1 HIS B 695      13.486  39.671  67.419  1.00 20.31           H  
ATOM   4479  HD2 HIS B 695      14.928  39.418  63.424  1.00 19.90           H  
ATOM   4480  HE1 HIS B 695      15.268  41.526  67.098  1.00 20.91           H  
ATOM   4481  N   TRP B 696       9.806  36.838  64.863  1.00 11.95           N  
ATOM   4482  CA  TRP B 696       8.910  35.836  64.266  1.00 12.50           C  
ATOM   4483  C   TRP B 696       7.796  36.610  63.528  1.00 16.29           C  
ATOM   4484  O   TRP B 696       7.402  36.267  62.403  1.00 13.83           O  
ATOM   4485  CB  TRP B 696       8.330  34.905  65.339  1.00 12.00           C  
ATOM   4486  CG  TRP B 696       7.729  33.616  64.855  1.00 13.50           C  
ATOM   4487  CD1 TRP B 696       7.637  33.151  63.558  1.00 13.99           C  
ATOM   4488  CD2 TRP B 696       7.133  32.627  65.687  1.00 11.60           C  
ATOM   4489  NE1 TRP B 696       7.009  31.892  63.553  1.00 12.67           N  
ATOM   4490  CE2 TRP B 696       6.699  31.566  64.849  1.00 12.65           C  
ATOM   4491  CE3 TRP B 696       6.926  32.528  67.078  1.00 14.81           C  
ATOM   4492  CZ2 TRP B 696       6.065  30.427  65.359  1.00 13.31           C  
ATOM   4493  CZ3 TRP B 696       6.310  31.401  67.571  1.00 13.86           C  
ATOM   4494  CH2 TRP B 696       5.864  30.368  66.715  1.00 14.62           C  
ATOM   4495  H   TRP B 696       9.796  36.953  65.866  1.00 11.95           H  
ATOM   4496  HA  TRP B 696       9.494  35.286  63.520  1.00 12.50           H  
ATOM   4497  HB2 TRP B 696       9.132  34.634  66.038  1.00 12.00           H  
ATOM   4498  HB3 TRP B 696       7.574  35.437  65.929  1.00 12.00           H  
ATOM   4499  HD1 TRP B 696       7.993  33.673  62.682  1.00 13.99           H  
ATOM   4500  HE1 TRP B 696       6.819  31.327  62.738  1.00 12.67           H  
ATOM   4501  HE3 TRP B 696       7.243  33.319  67.742  1.00 14.81           H  
ATOM   4502  HZ2 TRP B 696       5.746  29.624  64.711  1.00 13.31           H  
ATOM   4503  HZ3 TRP B 696       6.163  31.303  68.637  1.00 13.86           H  
ATOM   4504  HH2 TRP B 696       5.354  29.515  67.138  1.00 14.62           H  
ATOM   4505  N   VAL B 697       7.286  37.664  64.181  1.00 12.92           N  
ATOM   4506  CA  VAL B 697       6.213  38.475  63.618  1.00 15.97           C  
ATOM   4507  C   VAL B 697       6.765  39.319  62.445  1.00 17.91           C  
ATOM   4508  O   VAL B 697       6.127  39.424  61.391  1.00 18.25           O  
ATOM   4509  CB  VAL B 697       5.575  39.342  64.724  1.00 14.99           C  
ATOM   4510  CG1 VAL B 697       4.812  40.539  64.168  1.00 26.47           C  
ATOM   4511  CG2 VAL B 697       4.642  38.485  65.589  1.00 17.22           C  
ATOM   4512  H   VAL B 697       7.651  37.923  65.087  1.00 12.92           H  
ATOM   4513  HA  VAL B 697       5.467  37.792  63.192  1.00 15.97           H  
ATOM   4514  HB  VAL B 697       6.364  39.744  65.372  1.00 14.99           H  
ATOM   4515 HG11 VAL B 697       5.483  41.203  63.623  1.00 26.47           H  
ATOM   4516 HG12 VAL B 697       4.005  40.232  63.497  1.00 26.47           H  
ATOM   4517 HG13 VAL B 697       4.396  41.138  64.979  1.00 26.47           H  
ATOM   4518 HG21 VAL B 697       3.802  38.098  65.001  1.00 17.22           H  
ATOM   4519 HG22 VAL B 697       5.170  37.628  66.019  1.00 17.22           H  
ATOM   4520 HG23 VAL B 697       4.231  39.069  66.417  1.00 17.22           H  
ATOM   4521  N   GLU B 698       7.885  39.992  62.638  1.00 14.62           N  
ATOM   4522  CA  GLU B 698       8.355  40.962  61.652  1.00 14.19           C  
ATOM   4523  C   GLU B 698       8.900  40.242  60.404  1.00 18.15           C  
ATOM   4524  O   GLU B 698       8.668  40.724  59.273  1.00 18.25           O  
ATOM   4525  CB  GLU B 698       9.392  41.920  62.246  1.00 18.64           C  
ATOM   4526  CG  GLU B 698       9.743  43.073  61.298  1.00 27.94           C  
ATOM   4527  CD  GLU B 698      10.682  44.033  61.985  1.00 40.56           C  
ATOM   4528  OE1 GLU B 698      11.748  43.592  62.451  1.00 44.45           O  
ATOM   4529  OE2 GLU B 698      10.317  45.212  62.131  1.00 42.63           O1-
ATOM   4530  H   GLU B 698       8.440  39.850  63.470  1.00 14.62           H  
ATOM   4531  HA  GLU B 698       7.479  41.532  61.320  1.00 14.19           H  
ATOM   4532  HB2 GLU B 698       8.999  42.341  63.181  1.00 18.64           H  
ATOM   4533  HB3 GLU B 698      10.295  41.368  62.526  1.00 18.64           H  
ATOM   4534  HG2 GLU B 698       8.832  43.600  60.991  1.00 27.94           H  
ATOM   4535  HG3 GLU B 698      10.233  42.704  60.392  1.00 27.94           H  
ATOM   4536  N   HIS B 699       9.687  39.196  60.584  1.00 14.42           N  
ATOM   4537  CA  HIS B 699      10.455  38.596  59.494  1.00 13.50           C  
ATOM   4538  C   HIS B 699       9.814  37.262  59.090  1.00 15.63           C  
ATOM   4539  O   HIS B 699       9.240  37.129  57.996  1.00 16.68           O  
ATOM   4540  CB  HIS B 699      11.951  38.443  59.825  1.00 16.99           C  
ATOM   4541  CG  HIS B 699      12.574  39.764  60.074  1.00 22.65           C  
ATOM   4542  ND1 HIS B 699      13.042  40.572  59.058  1.00 26.52           N  
ATOM   4543  CD2 HIS B 699      12.674  40.496  61.216  1.00 24.91           C  
ATOM   4544  CE1 HIS B 699      13.388  41.746  59.553  1.00 29.82           C  
ATOM   4545  NE2 HIS B 699      13.182  41.728  60.857  1.00 25.35           N  
ATOM   4546  H   HIS B 699       9.766  38.799  61.510  1.00 14.42           H  
ATOM   4547  HA  HIS B 699      10.376  39.244  58.611  1.00 13.50           H  
ATOM   4548  HB2 HIS B 699      12.465  37.948  58.992  1.00 16.99           H  
ATOM   4549  HB3 HIS B 699      12.103  37.806  60.703  1.00 16.99           H  
ATOM   4550  HD2 HIS B 699      12.407  40.174  62.212  1.00 24.91           H  
ATOM   4551  HE2 HIS B 699      13.367  42.493  61.490  1.00 25.35           H  
ATOM   4552  HE1 HIS B 699      13.774  42.581  58.986  1.00 29.82           H  
ATOM   4553  N   HIS B 700       9.968  36.244  59.920  1.00 12.80           N  
ATOM   4554  CA  HIS B 700       9.634  34.842  59.583  1.00 15.29           C  
ATOM   4555  C   HIS B 700       8.141  34.493  59.734  1.00 14.81           C  
ATOM   4556  O   HIS B 700       7.731  33.469  60.286  1.00 15.66           O  
ATOM   4557  CB  HIS B 700      10.511  33.859  60.360  1.00 13.14           C  
ATOM   4558  CG  HIS B 700      11.897  33.881  59.841  1.00 12.90           C  
ATOM   4559  ND1 HIS B 700      12.219  33.302  58.629  1.00 17.22           N  
ATOM   4560  CD2 HIS B 700      13.050  34.385  60.345  1.00 14.89           C  
ATOM   4561  CE1 HIS B 700      13.507  33.491  58.392  1.00 17.18           C  
ATOM   4562  NE2 HIS B 700      14.036  34.141  59.425  1.00 17.97           N  
ATOM   4563  H   HIS B 700      10.413  36.394  60.814  1.00 12.80           H  
ATOM   4564  HA  HIS B 700       9.838  34.723  58.508  1.00 15.29           H  
ATOM   4565  HB2 HIS B 700      10.134  32.836  60.253  1.00 13.14           H  
ATOM   4566  HB3 HIS B 700      10.496  34.092  61.431  1.00 13.14           H  
ATOM   4567  HD2 HIS B 700      13.169  34.886  61.295  1.00 14.89           H  
ATOM   4568  HE2 HIS B 700      15.005  34.410  59.517  1.00 17.97           H  
ATOM   4569  HE1 HIS B 700      14.039  33.170  57.509  1.00 17.18           H  
ATOM   4570  N   PHE B 701       7.328  35.321  59.033  1.00 15.31           N  
ATOM   4571  CA  PHE B 701       5.866  35.269  59.141  1.00 14.07           C  
ATOM   4572  C   PHE B 701       5.198  34.064  58.423  1.00 15.20           C  
ATOM   4573  O   PHE B 701       3.990  33.916  58.423  1.00 14.70           O  
ATOM   4574  CB  PHE B 701       5.300  36.581  58.561  1.00 13.56           C  
ATOM   4575  CG  PHE B 701       3.903  36.954  58.996  1.00 15.31           C  
ATOM   4576  CD1 PHE B 701       3.674  37.402  60.279  1.00 17.05           C  
ATOM   4577  CD2 PHE B 701       2.840  36.851  58.117  1.00 21.62           C  
ATOM   4578  CE1 PHE B 701       2.367  37.757  60.718  1.00 18.69           C  
ATOM   4579  CE2 PHE B 701       1.550  37.180  58.532  1.00 24.58           C  
ATOM   4580  CZ  PHE B 701       1.319  37.637  59.821  1.00 21.97           C  
ATOM   4581  H   PHE B 701       7.734  36.044  58.456  1.00 15.31           H  
ATOM   4582  HA  PHE B 701       5.638  35.175  60.207  1.00 14.07           H  
ATOM   4583  HB2 PHE B 701       5.956  37.411  58.852  1.00 13.56           H  
ATOM   4584  HB3 PHE B 701       5.351  36.553  57.463  1.00 13.56           H  
ATOM   4585  HD1 PHE B 701       4.504  37.486  60.966  1.00 17.05           H  
ATOM   4586  HD2 PHE B 701       3.010  36.515  57.104  1.00 21.62           H  
ATOM   4587  HE1 PHE B 701       2.197  38.110  61.724  1.00 18.69           H  
ATOM   4588  HE2 PHE B 701       0.723  37.078  57.844  1.00 24.58           H  
ATOM   4589  HZ  PHE B 701       0.318  37.902  60.126  1.00 21.97           H  
ATOM   4590  N   TYR B 702       6.004  33.268  57.715  1.00 14.16           N  
ATOM   4591  CA  TYR B 702       5.451  32.245  56.824  1.00 15.17           C  
ATOM   4592  C   TYR B 702       4.764  31.034  57.481  1.00 16.58           C  
ATOM   4593  O   TYR B 702       4.135  30.215  56.821  1.00 14.68           O  
ATOM   4594  CB  TYR B 702       6.424  31.823  55.717  1.00 15.52           C  
ATOM   4595  CG  TYR B 702       7.578  30.941  56.126  1.00 14.85           C  
ATOM   4596  CD1 TYR B 702       8.813  31.479  56.510  1.00 14.49           C  
ATOM   4597  CD2 TYR B 702       7.467  29.555  56.040  1.00 16.93           C  
ATOM   4598  CE1 TYR B 702       9.918  30.647  56.782  1.00 14.82           C  
ATOM   4599  CE2 TYR B 702       8.570  28.717  56.272  1.00 15.74           C  
ATOM   4600  CZ  TYR B 702       9.782  29.289  56.642  1.00 14.70           C  
ATOM   4601  OH  TYR B 702      10.862  28.464  56.778  1.00 17.47           O  
ATOM   4602  H   TYR B 702       7.003  33.416  57.716  1.00 14.16           H  
ATOM   4603  HA  TYR B 702       4.626  32.760  56.323  1.00 15.17           H  
ATOM   4604  HB2 TYR B 702       5.869  31.294  54.934  1.00 15.52           H  
ATOM   4605  HB3 TYR B 702       6.827  32.718  55.224  1.00 15.52           H  
ATOM   4606  HD1 TYR B 702       8.921  32.550  56.599  1.00 14.49           H  
ATOM   4607  HD2 TYR B 702       6.513  29.115  55.790  1.00 16.93           H  
ATOM   4608  HE1 TYR B 702      10.859  31.073  57.096  1.00 14.82           H  
ATOM   4609  HE2 TYR B 702       8.479  27.647  56.165  1.00 15.74           H  
ATOM   4610  HH  TYR B 702      11.653  28.977  56.512  1.00 17.47           H  
ATOM   4611  N   ASP B 703       4.823  30.960  58.817  1.00 16.83           N  
ATOM   4612  CA  ASP B 703       4.094  29.913  59.543  1.00 13.61           C  
ATOM   4613  C   ASP B 703       2.597  30.313  59.591  1.00 14.81           C  
ATOM   4614  O   ASP B 703       1.703  29.459  59.604  1.00 15.04           O  
ATOM   4615  CB  ASP B 703       4.586  29.758  60.969  1.00 12.63           C  
ATOM   4616  CG  ASP B 703       5.995  29.267  60.982  1.00 16.36           C  
ATOM   4617  OD1 ASP B 703       6.323  28.294  60.249  1.00 15.71           O  
ATOM   4618  OD2 ASP B 703       6.809  29.866  61.721  1.00 14.21           O1-
ATOM   4619  H   ASP B 703       5.363  31.625  59.351  1.00 16.83           H  
ATOM   4620  HA  ASP B 703       4.167  28.976  58.977  1.00 13.61           H  
ATOM   4621  HB2 ASP B 703       3.975  29.022  61.502  1.00 12.63           H  
ATOM   4622  HB3 ASP B 703       4.509  30.704  61.521  1.00 12.63           H  
ATOM   4623  N   PHE B 704       2.368  31.619  59.772  1.00 14.92           N  
ATOM   4624  CA  PHE B 704       1.036  32.191  60.015  1.00 15.24           C  
ATOM   4625  C   PHE B 704       0.198  32.282  58.723  1.00 16.37           C  
ATOM   4626  O   PHE B 704      -0.995  32.556  58.732  1.00 19.73           O  
ATOM   4627  CB  PHE B 704       1.113  33.592  60.635  1.00 15.23           C  
ATOM   4628  CG  PHE B 704       1.943  33.643  61.900  1.00 15.22           C  
ATOM   4629  CD1 PHE B 704       1.479  33.098  63.073  1.00 14.97           C  
ATOM   4630  CD2 PHE B 704       3.194  34.228  61.875  1.00 14.08           C  
ATOM   4631  CE1 PHE B 704       2.296  33.125  64.244  1.00 15.59           C  
ATOM   4632  CE2 PHE B 704       4.016  34.280  63.036  1.00 16.28           C  
ATOM   4633  CZ  PHE B 704       3.580  33.736  64.189  1.00 15.81           C  
ATOM   4634  H   PHE B 704       3.164  32.240  59.792  1.00 14.92           H  
ATOM   4635  HA  PHE B 704       0.508  31.502  60.687  1.00 15.24           H  
ATOM   4636  HB2 PHE B 704       1.520  34.297  59.900  1.00 15.23           H  
ATOM   4637  HB3 PHE B 704       0.104  33.961  60.859  1.00 15.23           H  
ATOM   4638  HD1 PHE B 704       0.498  32.648  63.108  1.00 14.97           H  
ATOM   4639  HD2 PHE B 704       3.558  34.656  60.952  1.00 14.08           H  
ATOM   4640  HE1 PHE B 704       1.941  32.685  65.165  1.00 15.59           H  
ATOM   4641  HE2 PHE B 704       4.985  34.754  62.993  1.00 16.28           H  
ATOM   4642  HZ  PHE B 704       4.204  33.764  65.070  1.00 15.81           H  
ATOM   4643  N   GLU B 705       0.880  32.004  57.588  1.00 16.60           N  
ATOM   4644  CA  GLU B 705       0.210  31.876  56.296  1.00 16.48           C  
ATOM   4645  C   GLU B 705      -0.605  30.560  56.278  1.00 20.20           C  
ATOM   4646  O   GLU B 705      -1.540  30.391  55.471  1.00 20.64           O  
ATOM   4647  CB  GLU B 705       1.247  31.744  55.170  1.00 18.77           C  
ATOM   4648  CG  GLU B 705       2.018  33.017  54.866  1.00 20.71           C  
ATOM   4649  CD  GLU B 705       3.282  32.773  54.064  1.00 30.40           C  
ATOM   4650  OE1 GLU B 705       3.548  31.621  53.620  1.00 28.97           O  
ATOM   4651  OE2 GLU B 705       4.035  33.758  53.925  1.00 36.94           O1-
ATOM   4652  H   GLU B 705       1.878  31.853  57.619  1.00 16.60           H  
ATOM   4653  HA  GLU B 705      -0.471  32.721  56.147  1.00 16.48           H  
ATOM   4654  HB2 GLU B 705       1.955  30.958  55.452  1.00 18.77           H  
ATOM   4655  HB3 GLU B 705       0.760  31.403  54.247  1.00 18.77           H  
ATOM   4656  HG2 GLU B 705       2.310  33.517  55.797  1.00 20.71           H  
ATOM   4657  HG3 GLU B 705       1.379  33.714  54.312  1.00 20.71           H  
ATOM   4658  N   ARG B 706      -0.084  29.567  57.003  1.00 15.87           N  
ATOM   4659  CA  ARG B 706      -0.431  28.158  56.828  1.00 16.09           C  
ATOM   4660  C   ARG B 706      -1.104  27.565  58.083  1.00 21.23           C  
ATOM   4661  O   ARG B 706      -1.396  26.365  58.132  1.00 20.72           O  
ATOM   4662  CB  ARG B 706       0.848  27.388  56.447  1.00 14.61           C  
ATOM   4663  CG  ARG B 706       1.406  27.852  55.090  1.00 17.44           C  
ATOM   4664  CD  ARG B 706       2.911  27.623  54.937  1.00 16.87           C  
ATOM   4665  NE  ARG B 706       3.523  28.697  54.118  1.00 17.62           N  
ATOM   4666  CZ  ARG B 706       4.522  28.587  53.261  1.00 20.56           C  
ATOM   4667  NH1 ARG B 706       5.094  27.377  53.046  1.00 18.79           N  
ATOM   4668  NH2 ARG B 706       4.998  29.702  52.661  1.00 19.03           N1+
ATOM   4669  H   ARG B 706       0.601  29.786  57.712  1.00 15.87           H  
ATOM   4670  HA  ARG B 706      -1.164  28.064  56.019  1.00 16.09           H  
ATOM   4671  HB2 ARG B 706       1.597  27.538  57.236  1.00 14.61           H  
ATOM   4672  HB3 ARG B 706       0.654  26.309  56.406  1.00 14.61           H  
ATOM   4673  HG2 ARG B 706       1.194  28.909  54.929  1.00 17.44           H  
ATOM   4674  HG3 ARG B 706       0.875  27.331  54.283  1.00 17.44           H  
ATOM   4675  HD2 ARG B 706       3.062  26.646  54.473  1.00 16.87           H  
ATOM   4676  HD3 ARG B 706       3.422  27.642  55.904  1.00 16.87           H  
ATOM   4677  HE  ARG B 706       3.120  29.610  54.270  1.00 17.62           H  
ATOM   4678 HH11 ARG B 706       5.890  27.297  52.429  1.00 18.79           H  
ATOM   4679 HH12 ARG B 706       4.725  26.555  53.503  1.00 18.79           H  
ATOM   4680 HH21 ARG B 706       4.590  30.602  52.871  1.00 19.03           H  
ATOM   4681 HH22 ARG B 706       5.762  29.636  52.003  1.00 19.03           H  
ATOM   4682  N   ASP B 707      -1.389  28.423  59.053  1.00 16.45           N  
ATOM   4683  CA  ASP B 707      -2.027  28.035  60.311  1.00 16.76           C  
ATOM   4684  C   ASP B 707      -2.641  29.317  60.941  1.00 18.05           C  
ATOM   4685  O   ASP B 707      -1.938  30.260  61.341  1.00 18.04           O  
ATOM   4686  CB  ASP B 707      -1.022  27.375  61.242  1.00 19.20           C  
ATOM   4687  CG  ASP B 707      -1.710  26.854  62.475  1.00 19.04           C  
ATOM   4688  OD1 ASP B 707      -2.737  27.434  62.886  1.00 19.80           O  
ATOM   4689  OD2 ASP B 707      -1.159  25.909  63.089  1.00 20.53           O1-
ATOM   4690  H   ASP B 707      -1.150  29.397  58.937  1.00 16.45           H  
ATOM   4691  HA  ASP B 707      -2.827  27.324  60.069  1.00 16.76           H  
ATOM   4692  HB2 ASP B 707      -0.244  28.084  61.550  1.00 19.20           H  
ATOM   4693  HB3 ASP B 707      -0.517  26.542  60.740  1.00 19.20           H  
ATOM   4694  N   ALA B 708      -3.977  29.338  60.971  1.00 18.53           N  
ATOM   4695  CA  ALA B 708      -4.736  30.471  61.489  1.00 15.93           C  
ATOM   4696  C   ALA B 708      -4.927  30.397  63.021  1.00 21.45           C  
ATOM   4697  O   ALA B 708      -5.351  31.354  63.655  1.00 19.42           O  
ATOM   4698  CB  ALA B 708      -6.101  30.543  60.817  1.00 20.64           C  
ATOM   4699  H   ALA B 708      -4.491  28.525  60.664  1.00 18.53           H  
ATOM   4700  HA  ALA B 708      -4.174  31.389  61.280  1.00 15.93           H  
ATOM   4701  HB1 ALA B 708      -5.996  30.625  59.730  1.00 20.64           H  
ATOM   4702  HB2 ALA B 708      -6.695  29.647  61.029  1.00 20.64           H  
ATOM   4703  HB3 ALA B 708      -6.669  31.409  61.172  1.00 20.64           H  
ATOM   4704  N   TYR B 709      -4.710  29.212  63.594  1.00 17.92           N  
ATOM   4705  CA  TYR B 709      -4.879  28.983  65.036  1.00 17.75           C  
ATOM   4706  C   TYR B 709      -3.566  29.422  65.710  1.00 22.48           C  
ATOM   4707  O   TYR B 709      -3.532  29.919  66.850  1.00 18.68           O  
ATOM   4708  CB  TYR B 709      -5.212  27.518  65.346  1.00 20.47           C  
ATOM   4709  CG  TYR B 709      -5.558  27.255  66.797  1.00 18.31           C  
ATOM   4710  CD1 TYR B 709      -6.595  27.941  67.422  1.00 22.75           C  
ATOM   4711  CD2 TYR B 709      -4.855  26.304  67.532  1.00 24.28           C  
ATOM   4712  CE1 TYR B 709      -6.893  27.700  68.737  1.00 22.87           C  
ATOM   4713  CE2 TYR B 709      -5.150  26.066  68.837  1.00 22.28           C  
ATOM   4714  CZ  TYR B 709      -6.170  26.763  69.428  1.00 23.56           C  
ATOM   4715  OH  TYR B 709      -6.440  26.495  70.741  1.00 30.70           O  
ATOM   4716  H   TYR B 709      -4.376  28.428  63.053  1.00 17.92           H  
ATOM   4717  HA  TYR B 709      -5.670  29.652  65.388  1.00 17.75           H  
ATOM   4718  HB2 TYR B 709      -6.068  27.199  64.736  1.00 20.47           H  
ATOM   4719  HB3 TYR B 709      -4.377  26.875  65.043  1.00 20.47           H  
ATOM   4720  HD1 TYR B 709      -7.169  28.667  66.866  1.00 22.75           H  
ATOM   4721  HD2 TYR B 709      -4.062  25.746  67.056  1.00 24.28           H  
ATOM   4722  HE1 TYR B 709      -7.689  28.244  69.225  1.00 22.87           H  
ATOM   4723  HE2 TYR B 709      -4.588  25.337  69.402  1.00 22.28           H  
ATOM   4724  HH  TYR B 709      -7.247  26.976  70.990  1.00 30.70           H  
ATOM   4725  N   LEU B 710      -2.450  29.208  65.000  1.00 16.74           N  
ATOM   4726  CA  LEU B 710      -1.147  29.700  65.441  1.00 16.55           C  
ATOM   4727  C   LEU B 710      -1.201  31.244  65.493  1.00 16.13           C  
ATOM   4728  O   LEU B 710      -0.609  31.888  66.372  1.00 16.85           O  
ATOM   4729  CB  LEU B 710      -0.059  29.261  64.459  1.00 16.32           C  
ATOM   4730  CG  LEU B 710       1.372  29.486  64.964  1.00 15.93           C  
ATOM   4731  CD1 LEU B 710       1.760  28.450  66.015  1.00 15.40           C  
ATOM   4732  CD2 LEU B 710       2.336  29.421  63.782  1.00 15.84           C  
ATOM   4733  H   LEU B 710      -2.482  28.682  64.138  1.00 16.74           H  
ATOM   4734  HA  LEU B 710      -0.976  29.321  66.453  1.00 16.55           H  
ATOM   4735  HB2 LEU B 710      -0.175  28.197  64.234  1.00 16.32           H  
ATOM   4736  HB3 LEU B 710      -0.200  29.791  63.509  1.00 16.32           H  
ATOM   4737  HG  LEU B 710       1.458  30.477  65.415  1.00 15.93           H  
ATOM   4738 HD11 LEU B 710       1.104  28.492  66.888  1.00 15.40           H  
ATOM   4739 HD12 LEU B 710       1.701  27.435  65.610  1.00 15.40           H  
ATOM   4740 HD13 LEU B 710       2.784  28.624  66.359  1.00 15.40           H  
ATOM   4741 HD21 LEU B 710       2.299  28.442  63.294  1.00 15.84           H  
ATOM   4742 HD22 LEU B 710       2.085  30.173  63.028  1.00 15.84           H  
ATOM   4743 HD23 LEU B 710       3.362  29.610  64.107  1.00 15.84           H  
ATOM   4744  N   LEU B 711      -1.874  31.851  64.502  1.00 16.71           N  
ATOM   4745  CA  LEU B 711      -2.007  33.309  64.454  1.00 19.27           C  
ATOM   4746  C   LEU B 711      -2.886  33.755  65.635  1.00 19.14           C  
ATOM   4747  O   LEU B 711      -2.567  34.717  66.334  1.00 16.56           O  
ATOM   4748  CB  LEU B 711      -2.579  33.767  63.109  1.00 22.14           C  
ATOM   4749  CG  LEU B 711      -2.720  35.295  62.947  1.00 26.37           C  
ATOM   4750  CD1 LEU B 711      -1.398  36.043  63.123  1.00 24.02           C  
ATOM   4751  CD2 LEU B 711      -3.313  35.613  61.572  1.00 26.69           C  
ATOM   4752  H   LEU B 711      -2.307  31.302  63.773  1.00 16.71           H  
ATOM   4753  HA  LEU B 711      -1.008  33.727  64.616  1.00 19.27           H  
ATOM   4754  HB2 LEU B 711      -1.945  33.374  62.303  1.00 22.14           H  
ATOM   4755  HB3 LEU B 711      -3.566  33.312  62.962  1.00 22.14           H  
ATOM   4756  HG  LEU B 711      -3.425  35.666  63.702  1.00 26.37           H  
ATOM   4757 HD11 LEU B 711      -1.006  35.935  64.139  1.00 24.02           H  
ATOM   4758 HD12 LEU B 711      -0.639  35.680  62.423  1.00 24.02           H  
ATOM   4759 HD13 LEU B 711      -1.533  37.115  62.944  1.00 24.02           H  
ATOM   4760 HD21 LEU B 711      -2.648  35.284  60.766  1.00 26.69           H  
ATOM   4761 HD22 LEU B 711      -4.280  35.116  61.440  1.00 26.69           H  
ATOM   4762 HD23 LEU B 711      -3.476  36.690  61.459  1.00 26.69           H  
ATOM   4763  N   GLN B 712      -3.999  33.054  65.870  1.00 15.94           N  
ATOM   4764  CA  GLN B 712      -4.885  33.397  66.984  1.00 17.85           C  
ATOM   4765  C   GLN B 712      -4.125  33.256  68.322  1.00 21.32           C  
ATOM   4766  O   GLN B 712      -4.250  34.126  69.197  1.00 19.77           O  
ATOM   4767  CB  GLN B 712      -6.149  32.535  66.994  1.00 18.04           C  
ATOM   4768  CG  GLN B 712      -7.162  33.032  65.963  1.00 16.50           C  
ATOM   4769  CD  GLN B 712      -8.306  32.061  65.736  1.00 25.30           C  
ATOM   4770  OE1 GLN B 712      -8.249  30.869  66.037  1.00 24.86           O  
ATOM   4771  NE2 GLN B 712      -9.371  32.610  65.144  1.00 43.62           N  
ATOM   4772  H   GLN B 712      -4.247  32.273  65.279  1.00 15.94           H  
ATOM   4773  HA  GLN B 712      -5.145  34.459  66.880  1.00 17.85           H  
ATOM   4774  HB2 GLN B 712      -5.890  31.486  66.813  1.00 18.04           H  
ATOM   4775  HB3 GLN B 712      -6.620  32.564  67.985  1.00 18.04           H  
ATOM   4776  HG2 GLN B 712      -6.683  33.196  64.992  1.00 16.50           H  
ATOM   4777  HG3 GLN B 712      -7.570  33.996  66.292  1.00 16.50           H  
ATOM   4778 HE21 GLN B 712      -9.371  33.594  64.917  1.00 43.62           H  
ATOM   4779 HE22 GLN B 712     -10.176  32.040  64.924  1.00 43.62           H  
ATOM   4780  N   ARG B 713      -3.349  32.174  68.477  1.00 16.80           N  
ATOM   4781  CA  ARG B 713      -2.571  31.994  69.699  1.00 15.97           C  
ATOM   4782  C   ARG B 713      -1.584  33.174  69.902  1.00 16.85           C  
ATOM   4783  O   ARG B 713      -1.278  33.548  71.040  1.00 20.08           O  
ATOM   4784  CB  ARG B 713      -1.778  30.680  69.687  1.00 17.03           C  
ATOM   4785  CG  ARG B 713      -2.639  29.455  70.014  1.00 19.15           C  
ATOM   4786  CD  ARG B 713      -1.863  28.145  69.848  1.00 18.80           C  
ATOM   4787  NE  ARG B 713      -0.842  27.976  70.898  1.00 18.42           N  
ATOM   4788  CZ  ARG B 713      -0.115  26.875  71.079  1.00 19.27           C  
ATOM   4789  NH1 ARG B 713      -0.218  25.838  70.242  1.00 17.39           N  
ATOM   4790  NH2 ARG B 713       0.715  26.815  72.123  1.00 20.78           N1+
ATOM   4791  H   ARG B 713      -3.316  31.470  67.754  1.00 16.80           H  
ATOM   4792  HA  ARG B 713      -3.271  32.018  70.544  1.00 15.97           H  
ATOM   4793  HB2 ARG B 713      -1.312  30.543  68.705  1.00 17.03           H  
ATOM   4794  HB3 ARG B 713      -0.961  30.736  70.417  1.00 17.03           H  
ATOM   4795  HG2 ARG B 713      -3.515  29.429  69.358  1.00 19.15           H  
ATOM   4796  HG3 ARG B 713      -3.011  29.535  71.043  1.00 19.15           H  
ATOM   4797  HD2 ARG B 713      -1.369  28.119  68.871  1.00 18.80           H  
ATOM   4798  HD3 ARG B 713      -2.567  27.311  69.932  1.00 18.80           H  
ATOM   4799  HE  ARG B 713      -0.713  28.727  71.561  1.00 18.42           H  
ATOM   4800 HH11 ARG B 713       0.332  25.006  70.398  1.00 17.39           H  
ATOM   4801 HH12 ARG B 713      -0.847  25.888  69.453  1.00 17.39           H  
ATOM   4802 HH21 ARG B 713       0.784  27.596  72.759  1.00 20.78           H  
ATOM   4803 HH22 ARG B 713       1.275  25.988  72.277  1.00 20.78           H  
ATOM   4804  N   MET B 714      -1.028  33.695  68.803  1.00 15.80           N  
ATOM   4805  CA  MET B 714      -0.058  34.792  68.875  1.00 15.95           C  
ATOM   4806  C   MET B 714      -0.805  36.096  69.231  1.00 20.13           C  
ATOM   4807  O   MET B 714      -0.331  36.886  70.066  1.00 19.16           O  
ATOM   4808  CB  MET B 714       0.715  34.932  67.556  1.00 16.72           C  
ATOM   4809  CG  MET B 714       1.752  36.058  67.524  1.00 16.93           C  
ATOM   4810  SD  MET B 714       3.072  35.909  68.773  1.00 16.62           S  
ATOM   4811  CE  MET B 714       4.087  34.631  67.997  1.00 15.96           C  
ATOM   4812  H   MET B 714      -1.284  33.348  67.889  1.00 15.80           H  
ATOM   4813  HA  MET B 714       0.625  34.564  69.702  1.00 15.95           H  
ATOM   4814  HB2 MET B 714       0.009  35.115  66.736  1.00 16.72           H  
ATOM   4815  HB3 MET B 714       1.198  33.977  67.317  1.00 16.72           H  
ATOM   4816  HG2 MET B 714       1.260  37.022  67.683  1.00 16.93           H  
ATOM   4817  HG3 MET B 714       2.215  36.108  66.532  1.00 16.93           H  
ATOM   4818  HE1 MET B 714       3.505  33.729  67.799  1.00 15.96           H  
ATOM   4819  HE2 MET B 714       4.520  35.011  67.069  1.00 15.96           H  
ATOM   4820  HE3 MET B 714       4.904  34.371  68.676  1.00 15.96           H  
ATOM   4821  N   GLU B 715      -1.933  36.352  68.551  1.00 19.36           N  
ATOM   4822  CA  GLU B 715      -2.667  37.599  68.756  1.00 21.57           C  
ATOM   4823  C   GLU B 715      -3.270  37.630  70.178  1.00 22.35           C  
ATOM   4824  O   GLU B 715      -3.246  38.682  70.840  1.00 23.36           O  
ATOM   4825  CB  GLU B 715      -3.747  37.843  67.696  1.00 19.83           C  
ATOM   4826  CG  GLU B 715      -3.138  38.076  66.314  1.00 22.33           C  
ATOM   4827  CD  GLU B 715      -4.002  38.925  65.423  1.00 24.47           C  
ATOM   4828  OE1 GLU B 715      -4.391  38.429  64.319  1.00 23.30           O  
ATOM   4829  OE2 GLU B 715      -4.220  40.107  65.718  1.00 25.67           O1-
ATOM   4830  H   GLU B 715      -2.288  35.678  67.887  1.00 19.36           H  
ATOM   4831  HA  GLU B 715      -1.931  38.414  68.722  1.00 21.57           H  
ATOM   4832  HB2 GLU B 715      -4.436  36.990  67.649  1.00 19.83           H  
ATOM   4833  HB3 GLU B 715      -4.354  38.706  67.997  1.00 19.83           H  
ATOM   4834  HG2 GLU B 715      -2.928  37.122  65.825  1.00 22.33           H  
ATOM   4835  HG3 GLU B 715      -2.177  38.596  66.407  1.00 22.33           H  
ATOM   4836  N   GLU B 716      -3.785  36.488  70.654  1.00 18.57           N  
ATOM   4837  CA  GLU B 716      -4.386  36.416  71.991  1.00 21.90           C  
ATOM   4838  C   GLU B 716      -3.269  36.603  73.054  1.00 21.93           C  
ATOM   4839  O   GLU B 716      -3.504  37.161  74.137  1.00 21.46           O  
ATOM   4840  CB  GLU B 716      -5.075  35.065  72.228  1.00 20.90           C  
ATOM   4841  CG  GLU B 716      -6.369  34.885  71.434  1.00 24.30           C  
ATOM   4842  CD  GLU B 716      -7.560  35.651  71.957  1.00 40.74           C  
ATOM   4843  OE1 GLU B 716      -7.401  36.477  72.873  1.00 49.34           O  
ATOM   4844  OE2 GLU B 716      -8.670  35.415  71.449  1.00 44.00           O1-
ATOM   4845  H   GLU B 716      -3.753  35.651  70.090  1.00 18.57           H  
ATOM   4846  HA  GLU B 716      -5.076  37.260  72.095  1.00 21.90           H  
ATOM   4847  HB2 GLU B 716      -4.385  34.253  71.963  1.00 20.90           H  
ATOM   4848  HB3 GLU B 716      -5.285  34.941  73.299  1.00 20.90           H  
ATOM   4849  HG2 GLU B 716      -6.636  33.822  71.449  1.00 24.30           H  
ATOM   4850  HG3 GLU B 716      -6.228  35.168  70.386  1.00 24.30           H  
ATOM   4851  N   PHE B 717      -2.078  36.071  72.766  1.00 18.85           N  
ATOM   4852  CA  PHE B 717      -0.942  36.162  73.695  1.00 19.80           C  
ATOM   4853  C   PHE B 717      -0.483  37.634  73.755  1.00 20.31           C
[truncated: 458,470 more chars]
