# Supplementary material for: DegraderTCM: A Computationally Sparing Approach for Predicting Ternary Degradation Complexes
Source: ACS Med Chem Lett. 2023 Dec 13;15(1):45–53. doi: 10.1021/acsmedchemlett.3c00362 (PMC10788944; doi:10.1021/acsmedchemlett.3c00362)
Supplement: Supplementary file 2 — ml3c00362_si_002.zip [file ml3c00362_si_002.zip › TC models/Application_domain/STAT3-482-active.pdb]

HEADER    DNA BINDING PROTEIN/LIGASE                                  
REMARK  99                                                                      
REMARK  99 MOE v2022.02 (Chemical Computing Group ULC) Fri Nov 24 16:01:08 2023 
SEQRES   1 C  381  ASN PHE ASP THR SER LEU PRO THR SER HIS THR TYR LEU
SEQRES   2 C  381  GLY ALA ASP MET GLU GLU PHE HIS GLY ARG THR LEU HIS
SEQRES   3 C  381  ASP ASP ASP SER CYS GLN VAL ILE PRO VAL LEU PRO GLN
SEQRES   4 C  381  VAL MET MET ILE LEU ILE PRO GLY GLN THR LEU PRO LEU
SEQRES   5 C  381  GLN LEU PHE HIS PRO GLN GLU VAL SER MET VAL ARG ASN
SEQRES   6 C  381  LEU ILE GLN LYS ASP ARG THR PHE ALA VAL LEU ALA TYR
SEQRES   7 C  381  SER ASN VAL GLN GLU ARG GLU ALA GLN PHE GLY THR THR
SEQRES   8 C  381  ALA GLU ILE TYR ALA TYR ARG GLU GLU GLN ASP PHE GLY
SEQRES   9 C  381  ILE GLU ILE VAL LYS VAL LYS ALA ILE GLY ARG GLN ARG
SEQRES  10 C  381  PHE LYS VAL LEU GLU LEU ARG THR GLN SER ASP GLY ILE
SEQRES  11 C  381  GLN GLN ALA LYS VAL GLN ILE LEU PRO GLU CYS VAL LEU
SEQRES  12 C  381  PRO SER THR MET SER ALA VAL GLN LEU GLU SER LEU ASN
SEQRES  13 C  381  LYS CYS GLN ILE PHE PRO SER LYS PRO VAL SER ARG GLU
SEQRES  14 C  381  ASP GLN CYS SER TYR LYS TRP TRP GLN LYS TYR GLN LYS
SEQRES  15 C  381  ARG LYS PHE HIS CYS ALA ASN LEU THR SER TRP PRO ARG
SEQRES  16 C  381  TRP LEU TYR SER LEU TYR ASP ALA GLU THR LEU MET ASP
SEQRES  17 C  381  ARG ILE LYS LYS GLN LEU ARG GLU TRP ASP GLU ASN LEU
SEQRES  18 C  381  LYS ASP ASP SER LEU PRO SER ASN PRO ILE ASP PHE SER
SEQRES  19 C  381  TYR ARG VAL ALA ALA CYS LEU PRO ILE ASP ASP VAL LEU
SEQRES  20 C  381  ARG ILE GLN LEU LEU LYS ILE GLY SER ALA ILE GLN ARG
SEQRES  21 C  381  LEU ARG CYS GLU LEU ASP ILE MET ASN LYS CYS THR SER
SEQRES  22 C  381  LEU CYS CYS LYS GLN CYS GLN GLU THR GLU ILE THR THR
SEQRES  23 C  381  LYS ASN GLU ILE PHE SER LEU SER LEU CYS GLY PRO MET
SEQRES  24 C  381  ALA ALA TYR VAL ASN PRO HIS GLY TYR VAL HIS GLU THR
SEQRES  25 C  381  LEU THR VAL TYR LYS ALA CYS ASN LEU ASN LEU ILE GLY
SEQRES  26 C  381  ARG PRO SER THR GLU HIS SER TRP PHE PRO GLY TYR ALA
SEQRES  27 C  381  TRP THR VAL ALA GLN CYS LYS ILE CYS ALA SER HIS ILE
SEQRES  28 C  381  GLY TRP LYS PHE THR ALA THR LYS LYS ASP MET SER PRO
SEQRES  29 C  381  GLN LYS PHE TRP GLY LEU THR ARG SER ALA LEU LEU PRO
SEQRES  30 C  381  THR ILE PRO ASP
SEQRES   1 A  531  ACE VAL VAL THR GLU LYS GLN GLN MET LEU GLU GLN HIS
SEQRES   2 A  531  LEU GLN ASP VAL ARG LYS ARG VAL GLN ASP LEU GLU GLN
SEQRES   3 A  531  LYS MET LYS VAL VAL GLU ASN LEU GLN ASP ASP PHE ASP
SEQRES   4 A  531  PHE ASN TYR LYS THR LEU LYS NME ACE ASN GLN SER VAL
SEQRES   5 A  531  THR ARG GLN LYS MET GLN GLN LEU GLU GLN MET LEU THR
SEQRES   6 A  531  ALA LEU ASP GLN MET ARG ARG SER ILE VAL SER GLU LEU
SEQRES   7 A  531  ALA GLY LEU LEU SER ALA MET GLU TYR VAL GLN LYS THR
SEQRES   8 A  531  LEU THR ASP GLU GLU LEU ALA ASP TRP LYS ARG ARG GLN
SEQRES   9 A  531  GLN ILE ALA CYS ILE GLY GLY PRO PRO ASN ILE CYS LEU
SEQRES  10 A  531  ASP ARG LEU GLU ASN TRP ILE THR SER LEU ALA GLU SER
SEQRES  11 A  531  GLN LEU GLN THR ARG GLN GLN ILE LYS LYS LEU GLU GLU
SEQRES  12 A  531  LEU GLN GLN LYS VAL SER TYR LYS GLY ASP PRO ILE VAL
SEQRES  13 A  531  GLN HIS ARG PRO MET LEU GLU GLU ARG ILE VAL GLU LEU
SEQRES  14 A  531  PHE ARG ASN LEU MET LYS SER ALA PHE VAL VAL GLU ARG
SEQRES  15 A  531  GLN PRO CYS MET PRO MET HIS PRO ASP ARG PRO LEU VAL
SEQRES  16 A  531  ILE LYS THR GLY VAL GLN PHE THR THR LYS VAL ARG LEU
SEQRES  17 A  531  LEU VAL LYS PHE PRO GLU LEU ASN TYR GLN LEU LYS ILE
SEQRES  18 A  531  LYS VAL CYS ILE ASP LYS ASP NME ACE ARG GLY SER ARG
SEQRES  19 A  531  LYS PHE ASN ILE LEU GLY THR ASN THR LYS VAL MET ASN
SEQRES  20 A  531  MET GLU GLU SER ASN ASN GLY SER LEU SER ALA GLU PHE
SEQRES  21 A  531  LYS HIS LEU THR LEU ARG GLU GLN ARG CYS NME ACE LEU
SEQRES  22 A  531  ILE VAL THR GLU GLU LEU HIS LEU ILE THR PHE GLU THR
SEQRES  23 A  531  GLU VAL TYR HIS GLN GLY LEU LYS ILE ASP LEU GLU THR
SEQRES  24 A  531  HIS SER LEU PRO VAL VAL VAL ILE SER ASN ILE CYS GLN
SEQRES  25 A  531  MET PRO ASN ALA TRP ALA SER ILE LEU TRP TYR ASN MET
SEQRES  26 A  531  LEU THR ASN ASN PRO LYS ASN VAL ASN PHE PHE THR LYS
SEQRES  27 A  531  PRO PRO ILE GLY THR TRP ASP GLN VAL ALA GLU VAL LEU
SEQRES  28 A  531  SER TRP GLN PHE SER SER THR THR LYS ARG GLY LEU SER
SEQRES  29 A  531  ILE GLU GLN LEU THR THR LEU ALA GLU LYS LEU LEU GLY
SEQRES  30 A  531  PRO GLY VAL ASN TYR SER GLY CYS GLN ILE THR TRP ALA
SEQRES  31 A  531  LYS PHE CYS LYS GLU ASN MET ALA GLY LYS GLY PHE SER
SEQRES  32 A  531  PHE TRP VAL TRP LEU ASP ASN ILE ILE ASP LEU VAL LYS
SEQRES  33 A  531  LYS TYR ILE LEU ALA LEU TRP ASN GLU GLY TYR ILE MET
SEQRES  34 A  531  GLY PHE ILE SER LYS GLU ARG GLU ARG ALA ILE LEU SER
SEQRES  35 A  531  THR LYS PRO PRO GLY THR PHE LEU LEU ARG PHE SER GLU
SEQRES  36 A  531  SER SER LYS GLU GLY GLY VAL THR PHE THR TRP VAL GLU
SEQRES  37 A  531  LYS ASP ILE SER GLY LYS THR GLN ILE GLN SER VAL GLU
SEQRES  38 A  531  PRO TYR THR LYS GLN GLN LEU ASN ASN MET SER PHE ALA
SEQRES  39 A  531  GLU ILE ILE MET GLY TYR LYS ILE MET ASP ALA THR ASN
SEQRES  40 A  531  ILE LEU VAL SER PRO LEU VAL TYR LEU TYR PRO ASP ILE
SEQRES  41 A  531  PRO LYS GLU GLU ALA PHE GLY LYS TYR CYS NME
HELIX    1   1 LEU C   53  SER C   56  5               Generated by MOE    4
HELIX    2   2 THR C   58  LEU C   60  5               Generated by MOE    3
HELIX    3   3 PRO C  104  VAL C  110  1               Generated by MOE    7
HELIX    4   4 THR C  193  ALA C  196  5               Generated by MOE    4
HELIX    5   5 VAL C  213  ARG C  215  5               Generated by MOE    3
HELIX    6   6 TYR C  221  LYS C  229  1               Generated by MOE    9
HELIX    7   7 CYS C  234  LEU C  237  5               Generated by MOE    4
HELIX    8   8 ARG C  242  TYR C  245  1               Generated by MOE    4
HELIX    9   9 ALA C  250  LEU C  261  1               Generated by MOE   12
HELIX   10  10 ARG C  262  TRP C  264  5               Generated by MOE    3
HELIX   11  11 PRO C  277  ALA C  285  1               Generated by MOE    9
HELIX   12  12 LEU C  294  GLN C  297  1               Generated by MOE    4
HELIX   13  13 LEU C  298  LYS C  300  5               Generated by MOE    3
HELIX   14  14 ALA C  304  LYS C  317  1               Generated by MOE   14
HELIX   15  15 LYS C  334  GLU C  336  5               Generated by MOE    3
HELIX   16  16 ARG C  419  ALA C  421  5               Generated by MOE    3
HELIX   17  17 GLN A  141  HIS A  147  1               Generated by MOE    7
HELIX   18  18 GLN A  149  LYS A  177  1               Generated by MOE   29
HELIX   19  19 SER A  194  THR A  236  1               Generated by MOE   43
HELIX   20  20 GLU A  239  ALA A  250  1               Generated by MOE   12
HELIX   21  21 LEU A  260  LYS A  290  1               Generated by MOE   31
HELIX   22  22 PRO A  297  SER A  319  1               Generated by MOE   23
HELIX   23  23 PRO A  356  LEU A  358  5               Generated by MOE    3
HELIX   24  24 GLU A  398  ASN A  400  5               Generated by MOE    3
HELIX   25  25 ILE A  467  GLN A  469  5               Generated by MOE    3
HELIX   26  26 MET A  470  LEU A  483  1               Generated by MOE   14
HELIX   27  27 PHE A  492  THR A  494  5               Generated by MOE    3
HELIX   28  28 TRP A  501  PHE A  512  1               Generated by MOE   12
HELIX   29  29 ILE A  522  LEU A  533  1               Generated by MOE   12
HELIX   30  30 TRP A  546  PHE A  549  1               Generated by MOE    4
HELIX   31  31 PHE A  561  VAL A  572  1               Generated by MOE   12
HELIX   32  32 LEU A  577  GLU A  582  1               Generated by MOE    6
HELIX   33  33 LYS A  591  ILE A  597  1               Generated by MOE    7
HELIX   34  34 PHE A  650  GLY A  656  1               Generated by MOE    7
HELIX   35  35 LYS A  679  ALA A  682  1               Generated by MOE    4
HELIX   36  36 GLY A  684  TYR A  686  5               Generated by MOE    3
SHEET    1       CYS C  78  PRO C  82                  Generated by MOE
SHEET    2       THR C  96  LEU C 101                  Generated by MOE
SHEET    3       THR C 119  PHE C 120                  Generated by MOE
SHEET    4       ALA C 121  ALA C 121                  Generated by MOE
SHEET    5       VAL C 122  TYR C 125                  Generated by MOE
SHEET    6       ALA C 133  GLN C 148                  Generated by MOE
SHEET    7       GLU C 153  SER C 174                  Generated by MOE
SHEET    8       ILE C 177  LEU C 185                  Generated by MOE
SHEET    9       SER C 320  CYS C 323                  Generated by MOE
SHEET   10       GLU C 330  THR C 333                  Generated by MOE
SHEET   11       MET C 346  VAL C 350                  Generated by MOE
SHEET   12       VAL C 356  VAL C 362                  Generated by MOE
SHEET   13       ASN C 369  SER C 375                  Generated by MOE
SHEET   14       TYR C 384  GLN C 390                  Generated by MOE
SHEET   15       HIS C 397  ALA C 404                  Generated by MOE
SHEET   16       LYS C 413  THR C 418                  Generated by MOE
SHEET   17       LEU C 422  THR C 425                  Generated by MOE
SHEET   18       PHE A 321  CYS A 328                  Generated by MOE
SHEET   19       VAL A 338  LYS A 340                  Generated by MOE
SHEET   20       GLN A 344  LEU A 351                  Generated by MOE
SHEET   21       LEU A 362  ILE A 368                  Generated by MOE
SHEET   22       PHE A 384  GLY A 388                  Generated by MOE
SHEET   23       THR A 391  GLU A 397                  Generated by MOE
SHEET   24       SER A 403  GLU A 415                  Generated by MOE
SHEET   25       ILE A 439  HIS A 447                  Generated by MOE
SHEET   26       LEU A 450  HIS A 457                  Generated by MOE
SHEET   27       VAL A 462  ILE A 464                  Generated by MOE
SHEET   28       GLY A 499  THR A 500                  Generated by MOE
SHEET   29       GLN A 543  ILE A 544                  Generated by MOE
SHEET   30       THR A 605  PHE A 606                  Generated by MOE
SHEET   31       LEU A 607  LEU A 608                  Generated by MOE
SHEET   32       ARG A 609  ARG A 609                  Generated by MOE
SHEET   33       PHE A 610  PHE A 610                  Generated by MOE
SHEET   34       VAL A 619  GLU A 625                  Generated by MOE
SHEET   35       GLN A 633  SER A 636                  Generated by MOE
SHEET   36       ILE A 659  MET A 660                  Generated by MOE
SHEET   37       LEU A 666  VAL A 667                  Generated by MOE
SHEET   38       TYR A 672  LEU A 673                  Generated by MOE
SHEET   39       ILE A 677  PRO A 678                  Generated by MOE
ATOM      1  N   ASN C  48       1.712  36.317 -27.150  1.00 66.25           N1+
ATOM      2  CA  ASN C  48       0.756  37.465 -27.284  1.00 66.53           C  
ATOM      3  C   ASN C  48      -0.462  37.185 -26.389  1.00 69.76           C  
ATOM      4  O   ASN C  48      -0.595  36.068 -25.865  1.00 71.36           O  
ATOM      5  CB  ASN C  48       0.363  37.672 -28.751  1.00 63.15           C  
ATOM      6  CG  ASN C  48       1.592  37.874 -29.603  1.00 61.48           C  
ATOM      7  ND2 ASN C  48       1.508  38.257 -30.771  1.00 57.53           N  
ATOM      8  OD1 ASN C  48       2.747  37.556 -29.039  1.00 63.01           O  
ATOM      9  H1  ASN C  48       2.488  36.435 -27.831  1.00 66.25           H  
ATOM     10  H2  ASN C  48       1.246  35.413 -27.275  1.00 66.25           H  
ATOM     11  H3  ASN C  48       2.132  36.316 -26.201  1.00 66.25           H  
ATOM     12  HA  ASN C  48       1.287  38.340 -26.893  1.00 66.53           H  
ATOM     13  HB2 ASN C  48      -0.288  38.548 -28.856  1.00 63.15           H  
ATOM     14  HB3 ASN C  48      -0.188  36.805 -29.133  1.00 63.15           H  
ATOM     15 HD21 ASN C  48       2.341  38.338 -31.337  1.00 57.53           H  
ATOM     16 HD22 ASN C  48       0.607  38.489 -31.163  1.00 57.53           H  
ATOM     17  N   PHE C  49      -1.323  38.193 -26.216  1.00 71.75           N  
ATOM     18  CA  PHE C  49      -2.530  38.140 -25.380  1.00 69.83           C  
ATOM     19  C   PHE C  49      -3.469  39.222 -25.959  1.00 70.72           C  
ATOM     20  O   PHE C  49      -3.558  39.297 -27.198  1.00 70.72           O  
ATOM     21  CB  PHE C  49      -2.228  38.149 -23.872  1.00 67.60           C  
ATOM     22  CG  PHE C  49      -1.398  39.253 -23.240  1.00 65.45           C  
ATOM     23  CD1 PHE C  49      -1.037  40.434 -23.878  1.00 64.22           C  
ATOM     24  CD2 PHE C  49      -0.991  39.065 -21.915  1.00 65.00           C  
ATOM     25  CE1 PHE C  49      -0.333  41.421 -23.197  1.00 62.80           C  
ATOM     26  CE2 PHE C  49      -0.274  40.044 -21.236  1.00 62.14           C  
ATOM     27  CZ  PHE C  49       0.054  41.225 -21.881  1.00 61.71           C  
ATOM     28  H   PHE C  49      -1.162  39.049 -26.728  1.00 71.75           H  
ATOM     29  HA  PHE C  49      -3.025  37.185 -25.602  1.00 69.83           H  
ATOM     30  HB2 PHE C  49      -3.182  38.110 -23.330  1.00 67.60           H  
ATOM     31  HB3 PHE C  49      -1.711  37.205 -23.646  1.00 67.60           H  
ATOM     32  HD1 PHE C  49      -1.306  40.586 -24.913  1.00 64.22           H  
ATOM     33  HD2 PHE C  49      -1.238  38.143 -21.410  1.00 65.00           H  
ATOM     34  HE1 PHE C  49      -0.087  42.346 -23.697  1.00 62.80           H  
ATOM     35  HE2 PHE C  49       0.025  39.883 -20.211  1.00 62.14           H  
ATOM     36  HZ  PHE C  49       0.610  41.990 -21.360  1.00 61.71           H  
ATOM     37  N   ASP C  50      -4.061  40.088 -25.136  1.00 70.09           N  
ATOM     38  CA  ASP C  50      -4.896  41.175 -25.644  1.00 69.01           C  
ATOM     39  C   ASP C  50      -3.941  42.277 -26.184  1.00 66.19           C  
ATOM     40  O   ASP C  50      -2.892  42.579 -25.613  1.00 66.24           O  
ATOM     41  CB  ASP C  50      -5.811  41.721 -24.557  1.00 68.94           C  
ATOM     42  CG  ASP C  50      -6.399  43.001 -25.082  1.00 70.40           C  
ATOM     43  OD1 ASP C  50      -6.984  42.994 -26.187  1.00 73.45           O  
ATOM     44  OD2 ASP C  50      -6.168  44.048 -24.448  1.00 69.70           O1-
ATOM     45  H   ASP C  50      -3.856  40.042 -24.148  1.00 70.09           H  
ATOM     46  HA  ASP C  50      -5.488  40.782 -26.481  1.00 69.01           H  
ATOM     47  HB2 ASP C  50      -5.252  41.919 -23.634  1.00 68.94           H  
ATOM     48  HB3 ASP C  50      -6.606  41.008 -24.316  1.00 68.94           H  
ATOM     49  N   THR C  51      -4.413  42.949 -27.234  1.00 64.32           N  
ATOM     50  CA  THR C  51      -3.707  44.056 -27.868  1.00 63.43           C  
ATOM     51  C   THR C  51      -4.625  45.296 -28.051  1.00 62.61           C  
ATOM     52  O   THR C  51      -4.233  46.290 -28.678  1.00 61.06           O  
ATOM     53  CB  THR C  51      -3.055  43.626 -29.196  1.00 62.83           C  
ATOM     54  OG1 THR C  51      -4.049  43.156 -30.112  1.00 64.88           O  
ATOM     55  CG2 THR C  51      -1.973  42.568 -28.989  1.00 62.34           C  
ATOM     56  H   THR C  51      -5.340  42.738 -27.575  1.00 64.32           H  
ATOM     57  HA  THR C  51      -2.915  44.399 -27.188  1.00 63.43           H  
ATOM     58  HB  THR C  51      -2.591  44.493 -29.669  1.00 62.83           H  
ATOM     59 HG21 THR C  51      -1.255  42.880 -28.226  1.00 62.34           H  
ATOM     60 HG22 THR C  51      -2.403  41.603 -28.703  1.00 62.34           H  
ATOM     61 HG23 THR C  51      -1.421  42.400 -29.920  1.00 62.34           H  
ATOM     62  HG1 THR C  51      -3.691  42.378 -30.601  1.00 64.88           H  
ATOM     63  N   SER C  52      -5.821  45.241 -27.464  1.00 63.19           N  
ATOM     64  CA  SER C  52      -6.802  46.319 -27.440  1.00 62.44           C  
ATOM     65  C   SER C  52      -6.583  47.201 -26.200  1.00 62.96           C  
ATOM     66  O   SER C  52      -6.117  48.341 -26.351  1.00 64.82           O  
ATOM     67  CB  SER C  52      -8.248  45.825 -27.571  1.00 60.90           C  
ATOM     68  OG  SER C  52      -8.712  45.037 -26.484  1.00 59.34           O  
ATOM     69  H   SER C  52      -6.099  44.392 -26.994  1.00 63.19           H  
ATOM     70  HA  SER C  52      -6.603  46.960 -28.307  1.00 62.44           H  
ATOM     71  HB2 SER C  52      -8.364  45.227 -28.480  1.00 60.90           H  
ATOM     72  HB3 SER C  52      -8.922  46.684 -27.649  1.00 60.90           H  
ATOM     73  HG  SER C  52      -8.129  44.240 -26.406  1.00 59.34           H  
ATOM     74  N   LEU C  53      -6.686  46.606 -25.009  1.00 60.35           N  
ATOM     75  CA  LEU C  53      -6.900  47.331 -23.780  1.00 57.88           C  
ATOM     76  C   LEU C  53      -5.699  48.250 -23.425  1.00 55.55           C  
ATOM     77  O   LEU C  53      -5.964  49.346 -22.936  1.00 56.18           O  
ATOM     78  CB  LEU C  53      -7.264  46.446 -22.582  1.00  0.00           C  
ATOM     79  CG  LEU C  53      -8.597  45.684 -22.728  1.00  0.00           C  
ATOM     80  CD1 LEU C  53      -8.781  44.737 -21.538  1.00  0.00           C  
ATOM     81  CD2 LEU C  53      -9.800  46.624 -22.829  1.00  0.00           C  
ATOM     82  H   LEU C  53      -6.454  45.613 -24.975  1.00 60.35           H  
ATOM     83  HA  LEU C  53      -7.725  48.024 -23.986  1.00 57.88           H  
ATOM     84  HB2 LEU C  53      -6.458  45.727 -22.398  1.00  0.00           H  
ATOM     85  HB3 LEU C  53      -7.310  47.071 -21.679  1.00  0.00           H  
ATOM     86  HG  LEU C  53      -8.569  45.071 -23.635  1.00  0.00           H  
ATOM     87 HD11 LEU C  53      -7.951  44.026 -21.476  1.00  0.00           H  
ATOM     88 HD12 LEU C  53      -8.828  45.290 -20.594  1.00  0.00           H  
ATOM     89 HD13 LEU C  53      -9.706  44.160 -21.640  1.00  0.00           H  
ATOM     90 HD21 LEU C  53      -9.833  47.319 -21.984  1.00  0.00           H  
ATOM     91 HD22 LEU C  53      -9.773  47.209 -23.753  1.00  0.00           H  
ATOM     92 HD23 LEU C  53     -10.737  46.056 -22.836  1.00  0.00           H  
ATOM     93  N   PRO C  54      -4.423  47.847 -23.649  1.00 54.02           N  
ATOM     94  CA  PRO C  54      -3.315  48.787 -23.444  1.00 52.73           C  
ATOM     95  C   PRO C  54      -3.473  50.097 -24.247  1.00 53.51           C  
ATOM     96  O   PRO C  54      -3.027  51.148 -23.804  1.00 55.86           O  
ATOM     97  CB  PRO C  54      -2.074  48.015 -23.898  1.00 52.12           C  
ATOM     98  CG  PRO C  54      -2.455  46.562 -23.653  1.00 54.27           C  
ATOM     99  CD  PRO C  54      -3.929  46.529 -24.032  1.00 55.54           C  
ATOM    100  HA  PRO C  54      -3.276  49.027 -22.375  1.00 52.73           H  
ATOM    101  HB2 PRO C  54      -1.874  48.170 -24.965  1.00 52.12           H  
ATOM    102  HB3 PRO C  54      -1.177  48.311 -23.345  1.00 52.12           H  
ATOM    103  HG2 PRO C  54      -2.334  46.322 -22.589  1.00 54.27           H  
ATOM    104  HG3 PRO C  54      -1.855  45.858 -24.235  1.00 54.27           H  
ATOM    105  HD2 PRO C  54      -4.465  45.736 -23.512  1.00 55.54           H  
ATOM    106  HD3 PRO C  54      -4.039  46.417 -25.114  1.00 55.54           H  
ATOM    107  N   THR C  55      -4.077  50.009 -25.428  1.00 54.60           N  
ATOM    108  CA  THR C  55      -4.294  51.157 -26.317  1.00 53.79           C  
ATOM    109  C   THR C  55      -5.770  51.645 -26.246  1.00 52.29           C  
ATOM    110  O   THR C  55      -6.229  52.415 -27.101  1.00 53.25           O  
ATOM    111  CB  THR C  55      -3.746  50.930 -27.741  1.00 54.49           C  
ATOM    112  OG1 THR C  55      -3.451  52.188 -28.373  1.00 51.83           O  
ATOM    113  CG2 THR C  55      -4.627  50.083 -28.652  1.00 53.56           C  
ATOM    114  H   THR C  55      -4.463  49.122 -25.719  1.00 54.60           H  
ATOM    115  HA  THR C  55      -3.730  52.001 -25.896  1.00 53.79           H  
ATOM    116  HB  THR C  55      -2.778  50.424 -27.647  1.00 54.49           H  
ATOM    117 HG21 THR C  55      -4.758  49.076 -28.254  1.00 53.56           H  
ATOM    118 HG22 THR C  55      -5.609  50.537 -28.811  1.00 53.56           H  
ATOM    119 HG23 THR C  55      -4.173  49.986 -29.644  1.00 53.56           H  
ATOM    120  HG1 THR C  55      -3.343  52.014 -29.328  1.00 51.83           H  
ATOM    121  N   SER C  56      -6.397  51.363 -25.102  1.00 50.76           N  
ATOM    122  CA  SER C  56      -7.623  52.052 -24.696  1.00 49.85           C  
ATOM    123  C   SER C  56      -7.254  53.341 -23.927  1.00 47.79           C  
ATOM    124  O   SER C  56      -8.096  54.202 -23.681  1.00 48.76           O  
ATOM    125  CB  SER C  56      -8.539  51.197 -23.812  1.00 50.16           C  
ATOM    126  OG  SER C  56      -7.971  50.925 -22.527  1.00 49.57           O  
ATOM    127  H   SER C  56      -5.981  50.691 -24.474  1.00 50.76           H  
ATOM    128  HA  SER C  56      -8.169  52.353 -25.598  1.00 49.85           H  
ATOM    129  HB2 SER C  56      -8.773  50.242 -24.294  1.00 50.16           H  
ATOM    130  HB3 SER C  56      -9.483  51.723 -23.633  1.00 50.16           H  
ATOM    131  HG  SER C  56      -7.241  50.278 -22.669  1.00 49.57           H  
ATOM    132  N   HIS C  57      -6.021  53.365 -23.417  1.00 45.59           N  
ATOM    133  CA  HIS C  57      -5.392  54.496 -22.725  1.00 43.78           C  
ATOM    134  C   HIS C  57      -5.912  54.679 -21.281  1.00 43.41           C  
ATOM    135  O   HIS C  57      -5.720  55.723 -20.654  1.00 42.92           O  
ATOM    136  CB  HIS C  57      -5.335  55.797 -23.534  1.00 42.77           C  
ATOM    137  CG  HIS C  57      -4.673  55.576 -24.848  1.00 41.48           C  
ATOM    138  ND1 HIS C  57      -3.344  55.521 -25.007  1.00 40.42           N  
ATOM    139  CD2 HIS C  57      -5.229  55.266 -26.084  1.00 41.75           C  
ATOM    140  CE1 HIS C  57      -3.060  55.185 -26.274  1.00 40.70           C  
ATOM    141  NE2 HIS C  57      -4.214  55.030 -26.933  1.00 41.38           N  
ATOM    142  H   HIS C  57      -5.451  52.536 -23.512  1.00 45.59           H  
ATOM    143  HA  HIS C  57      -4.363  54.155 -22.584  1.00 43.78           H  
ATOM    144  HB2 HIS C  57      -4.779  56.562 -22.979  1.00 42.77           H  
ATOM    145  HB3 HIS C  57      -6.341  56.201 -23.686  1.00 42.77           H  
ATOM    146  HD2 HIS C  57      -6.282  55.224 -26.319  1.00 41.75           H  
ATOM    147  HE2 HIS C  57      -4.307  54.777 -27.906  1.00 41.38           H  
ATOM    148  HE1 HIS C  57      -2.072  55.062 -26.691  1.00 40.70           H  
ATOM    149  N   THR C  58      -6.336  53.556 -20.719  1.00 43.25           N  
ATOM    150  CA  THR C  58      -6.797  53.441 -19.328  1.00 44.94           C  
ATOM    151  C   THR C  58      -5.613  53.256 -18.335  1.00 45.50           C  
ATOM    152  O   THR C  58      -5.805  53.199 -17.108  1.00 46.28           O  
ATOM    153  CB  THR C  58      -7.802  52.286 -19.172  1.00 46.26           C  
ATOM    154  OG1 THR C  58      -7.324  51.138 -19.889  1.00 47.17           O  
ATOM    155  CG2 THR C  58      -9.189  52.674 -19.678  1.00 46.45           C  
ATOM    156  H   THR C  58      -6.328  52.707 -21.265  1.00 43.25           H  
ATOM    157  HA  THR C  58      -7.262  54.394 -19.047  1.00 44.94           H  
ATOM    158  HB  THR C  58      -7.889  51.988 -18.122  1.00 46.26           H  
ATOM    159 HG21 THR C  58      -9.597  53.514 -19.107  1.00 46.45           H  
ATOM    160 HG22 THR C  58      -9.164  52.954 -20.737  1.00 46.45           H  
ATOM    161 HG23 THR C  58      -9.877  51.826 -19.592  1.00 46.45           H  
ATOM    162  HG1 THR C  58      -7.819  51.069 -20.736  1.00 47.17           H  
ATOM    163  N   TYR C  59      -4.398  53.304 -18.894  1.00 43.87           N  
ATOM    164  CA  TYR C  59      -3.155  53.296 -18.120  1.00 43.68           C  
ATOM    165  C   TYR C  59      -2.852  54.678 -17.463  1.00 45.69           C  
ATOM    166  O   TYR C  59      -1.840  54.862 -16.774  1.00 46.25           O  
ATOM    167  CB  TYR C  59      -1.950  52.814 -18.950  1.00 42.43           C  
ATOM    168  CG  TYR C  59      -1.627  53.685 -20.147  1.00 42.08           C  
ATOM    169  CD1 TYR C  59      -1.147  54.990 -20.008  1.00 41.00           C  
ATOM    170  CD2 TYR C  59      -1.912  53.218 -21.432  1.00 42.28           C  
ATOM    171  CE1 TYR C  59      -0.956  55.800 -21.114  1.00 41.80           C  
ATOM    172  CE2 TYR C  59      -1.722  54.018 -22.547  1.00 42.28           C  
ATOM    173  CZ  TYR C  59      -1.241  55.305 -22.389  1.00 42.50           C  
ATOM    174  OH  TYR C  59      -1.141  56.165 -23.438  1.00 42.63           O  
ATOM    175  H   TYR C  59      -4.340  53.351 -19.901  1.00 43.87           H  
ATOM    176  HA  TYR C  59      -3.301  52.600 -17.284  1.00 43.68           H  
ATOM    177  HB2 TYR C  59      -1.057  52.744 -18.323  1.00 42.43           H  
ATOM    178  HB3 TYR C  59      -2.146  51.788 -19.290  1.00 42.43           H  
ATOM    179  HD1 TYR C  59      -0.923  55.372 -19.023  1.00 41.00           H  
ATOM    180  HD2 TYR C  59      -2.288  52.214 -21.559  1.00 42.28           H  
ATOM    181  HE1 TYR C  59      -0.588  56.808 -20.993  1.00 41.80           H  
ATOM    182  HE2 TYR C  59      -1.948  53.639 -23.532  1.00 42.28           H  
ATOM    183  HH  TYR C  59      -1.822  55.884 -24.098  1.00 42.63           H  
ATOM    184  N   LEU C  60      -3.779  55.600 -17.650  1.00 47.94           N  
ATOM    185  CA  LEU C  60      -3.830  56.938 -17.072  1.00 49.52           C  
ATOM    186  C   LEU C  60      -4.796  56.962 -15.857  1.00 54.04           C  
ATOM    187  O   LEU C  60      -4.864  57.928 -15.129  1.00 56.18           O  
ATOM    188  CB  LEU C  60      -4.350  57.944 -18.110  1.00 48.21           C  
ATOM    189  CG  LEU C  60      -3.470  58.067 -19.367  1.00 46.96           C  
ATOM    190  CD1 LEU C  60      -4.148  58.978 -20.392  1.00 46.38           C  
ATOM    191  CD2 LEU C  60      -2.069  58.572 -19.024  1.00 47.46           C  
ATOM    192  H   LEU C  60      -4.598  55.363 -18.191  1.00 47.94           H  
ATOM    193  HA  LEU C  60      -2.838  57.211 -16.697  1.00 49.52           H  
ATOM    194  HB2 LEU C  60      -5.364  57.652 -18.414  1.00 48.21           H  
ATOM    195  HB3 LEU C  60      -4.454  58.931 -17.641  1.00 48.21           H  
ATOM    196  HG  LEU C  60      -3.372  57.082 -19.837  1.00 46.96           H  
ATOM    197 HD11 LEU C  60      -5.098  58.544 -20.724  1.00 46.38           H  
ATOM    198 HD12 LEU C  60      -4.367  59.962 -19.971  1.00 46.38           H  
ATOM    199 HD13 LEU C  60      -3.518  59.112 -21.276  1.00 46.38           H  
ATOM    200 HD21 LEU C  60      -2.103  59.442 -18.364  1.00 47.46           H  
ATOM    201 HD22 LEU C  60      -1.487  57.800 -18.512  1.00 47.46           H  
ATOM    202 HD23 LEU C  60      -1.521  58.850 -19.928  1.00 47.46           H  
ATOM    203  N   GLY C  61      -5.600  55.930 -15.735  1.00 56.30           N  
ATOM    204  CA  GLY C  61      -6.700  55.801 -14.791  1.00 58.95           C  
ATOM    205  C   GLY C  61      -7.822  55.005 -15.476  1.00 62.48           C  
ATOM    206  O   GLY C  61      -8.147  55.234 -16.616  1.00 60.72           O  
ATOM    207  H   GLY C  61      -5.481  55.127 -16.337  1.00 56.30           H  
ATOM    208  HA2 GLY C  61      -6.323  55.275 -13.910  1.00 58.95           H  
ATOM    209  HA3 GLY C  61      -7.078  56.785 -14.499  1.00 58.95           H  
ATOM    210  N   ALA C  62      -8.409  54.092 -14.740  1.00 66.56           N  
ATOM    211  CA  ALA C  62      -9.373  53.123 -15.276  1.00 70.05           C  
ATOM    212  C   ALA C  62     -10.807  53.648 -15.066  1.00 71.12           C  
ATOM    213  O   ALA C  62     -11.604  53.117 -14.313  1.00 71.48           O  
ATOM    214  CB  ALA C  62      -9.167  51.761 -14.629  1.00 70.70           C  
ATOM    215  H   ALA C  62      -8.237  54.069 -13.745  1.00 66.56           H  
ATOM    216  HA  ALA C  62      -9.220  53.026 -16.357  1.00 70.05           H  
ATOM    217  HB1 ALA C  62      -8.153  51.392 -14.818  1.00 70.70           H  
ATOM    218  HB2 ALA C  62      -9.305  51.809 -13.543  1.00 70.70           H  
ATOM    219  HB3 ALA C  62      -9.878  51.028 -15.025  1.00 70.70           H  
ATOM    220  N   ASP C  63     -11.055  54.801 -15.663  1.00 74.01           N  
ATOM    221  CA  ASP C  63     -12.417  55.358 -15.817  1.00 78.30           C  
ATOM    222  C   ASP C  63     -12.256  56.559 -16.790  1.00 78.02           C  
ATOM    223  O   ASP C  63     -11.246  57.222 -16.786  1.00 77.76           O  
ATOM    224  CB  ASP C  63     -12.967  55.827 -14.480  1.00  0.00           C  
ATOM    225  CG  ASP C  63     -14.254  56.552 -14.718  1.00  0.00           C  
ATOM    226  OD1 ASP C  63     -15.075  56.194 -15.559  1.00  0.00           O  
ATOM    227  OD2 ASP C  63     -14.400  57.695 -13.984  1.00  0.00           O1-
ATOM    228  H   ASP C  63     -10.361  55.469 -16.003  1.00 74.01           H  
ATOM    229  HA  ASP C  63     -13.046  54.583 -16.271  1.00 78.30           H  
ATOM    230  HB2 ASP C  63     -12.243  56.480 -13.981  1.00  0.00           H  
ATOM    231  HB3 ASP C  63     -13.168  54.989 -13.806  1.00  0.00           H  
ATOM    232  N   MET C  64     -13.270  56.785 -17.606  1.00 75.05           N  
ATOM    233  CA  MET C  64     -13.293  57.790 -18.674  1.00 74.24           C  
ATOM    234  C   MET C  64     -14.575  57.618 -19.550  1.00 76.07           C  
ATOM    235  O   MET C  64     -14.939  56.511 -19.844  1.00 77.36           O  
ATOM    236  CB  MET C  64     -12.048  57.678 -19.602  1.00 71.46           C  
ATOM    237  CG  MET C  64     -11.074  58.838 -19.389  1.00 70.62           C  
ATOM    238  SD  MET C  64      -9.466  58.598 -20.221  1.00 67.60           S  
ATOM    239  CE  MET C  64      -8.738  57.389 -19.083  1.00 65.57           C  
ATOM    240  H   MET C  64     -14.128  56.266 -17.489  1.00 75.05           H  
ATOM    241  HA  MET C  64     -13.346  58.770 -18.189  1.00 74.24           H  
ATOM    242  HB2 MET C  64     -12.346  57.682 -20.658  1.00 71.46           H  
ATOM    243  HB3 MET C  64     -11.552  56.714 -19.442  1.00 71.46           H  
ATOM    244  HG2 MET C  64     -10.883  59.042 -18.333  1.00 70.62           H  
ATOM    245  HG3 MET C  64     -11.508  59.745 -19.813  1.00 70.62           H  
ATOM    246  HE1 MET C  64      -8.709  57.790 -18.067  1.00 65.57           H  
ATOM    247  HE2 MET C  64      -9.295  56.450 -19.100  1.00 65.57           H  
ATOM    248  HE3 MET C  64      -7.712  57.183 -19.398  1.00 65.57           H  
ATOM    249  N   GLU C  65     -14.929  58.690 -20.243  1.00 76.92           N  
ATOM    250  CA  GLU C  65     -16.086  58.991 -21.088  1.00 76.70           C  
ATOM    251  C   GLU C  65     -15.406  58.950 -22.482  1.00 77.37           C  
ATOM    252  O   GLU C  65     -14.276  59.408 -22.647  1.00 77.16           O  
ATOM    253  CB  GLU C  65     -16.713  60.345 -20.753  1.00  0.00           C  
ATOM    254  CG  GLU C  65     -17.693  60.904 -21.782  1.00  0.00           C  
ATOM    255  CD  GLU C  65     -18.768  59.923 -22.156  1.00  0.00           C  
ATOM    256  OE1 GLU C  65     -19.840  59.848 -21.559  1.00  0.00           O  
ATOM    257  OE2 GLU C  65     -18.460  59.127 -23.221  1.00  0.00           O1-
ATOM    258  H   GLU C  65     -14.029  59.142 -20.427  1.00 76.92           H  
ATOM    259  HA  GLU C  65     -16.807  58.173 -20.993  1.00 76.70           H  
ATOM    260  HB2 GLU C  65     -15.931  61.099 -20.618  1.00  0.00           H  
ATOM    261  HB3 GLU C  65     -17.216  60.261 -19.781  1.00  0.00           H  
ATOM    262  HG2 GLU C  65     -17.155  61.209 -22.688  1.00  0.00           H  
ATOM    263  HG3 GLU C  65     -18.163  61.810 -21.382  1.00  0.00           H  
ATOM    264  N   GLU C  66     -16.050  58.267 -23.427  1.00 79.30           N  
ATOM    265  CA  GLU C  66     -15.453  57.812 -24.682  1.00 76.55           C  
ATOM    266  C   GLU C  66     -16.214  58.292 -25.953  1.00 76.94           C  
ATOM    267  O   GLU C  66     -15.798  57.989 -27.068  1.00 79.92           O  
ATOM    268  CB  GLU C  66     -15.384  56.269 -24.697  1.00 76.24           C  
ATOM    269  CG  GLU C  66     -14.570  55.646 -23.558  1.00 77.82           C  
ATOM    270  CD  GLU C  66     -13.064  55.766 -23.637  1.00 79.26           C  
ATOM    271  OE1 GLU C  66     -12.538  56.048 -24.735  1.00 80.84           O  
ATOM    272  OE2 GLU C  66     -12.406  55.517 -22.601  1.00 80.13           O1-
ATOM    273  H   GLU C  66     -17.014  58.006 -23.276  1.00 79.30           H  
ATOM    274  HA  GLU C  66     -14.443  58.220 -24.762  1.00 76.55           H  
ATOM    275  HB2 GLU C  66     -16.408  55.875 -24.636  1.00 76.24           H  
ATOM    276  HB3 GLU C  66     -14.987  55.925 -25.660  1.00 76.24           H  
ATOM    277  HG2 GLU C  66     -14.780  54.569 -23.548  1.00 77.82           H  
ATOM    278  HG3 GLU C  66     -14.908  56.030 -22.590  1.00 77.82           H  
ATOM    279  N   PHE C  67     -17.319  59.008 -25.757  1.00 76.01           N  
ATOM    280  CA  PHE C  67     -18.199  59.401 -26.858  1.00 78.64           C  
ATOM    281  C   PHE C  67     -17.548  60.389 -27.878  1.00 81.03           C  
ATOM    282  O   PHE C  67     -17.535  61.616 -27.720  1.00 81.08           O  
ATOM    283  CB  PHE C  67     -19.539  59.998 -26.376  1.00 78.72           C  
ATOM    284  CG  PHE C  67     -20.668  58.989 -26.434  1.00 81.23           C  
ATOM    285  CD1 PHE C  67     -20.986  58.214 -25.316  1.00 83.44           C  
ATOM    286  CD2 PHE C  67     -21.388  58.796 -27.610  1.00 80.03           C  
ATOM    287  CE1 PHE C  67     -22.000  57.271 -25.373  1.00 84.13           C  
ATOM    288  CE2 PHE C  67     -22.402  57.849 -27.672  1.00 80.52           C  
ATOM    289  CZ  PHE C  67     -22.707  57.087 -26.554  1.00 83.00           C  
ATOM    290  H   PHE C  67     -17.593  59.244 -24.814  1.00 76.01           H  
ATOM    291  HA  PHE C  67     -18.398  58.475 -27.418  1.00 78.64           H  
ATOM    292  HB2 PHE C  67     -19.456  60.408 -25.363  1.00 78.72           H  
ATOM    293  HB3 PHE C  67     -19.843  60.849 -27.001  1.00 78.72           H  
ATOM    294  HD1 PHE C  67     -20.436  58.351 -24.397  1.00 83.44           H  
ATOM    295  HD2 PHE C  67     -21.157  59.389 -28.482  1.00 80.03           H  
ATOM    296  HE1 PHE C  67     -22.239  56.680 -24.502  1.00 84.13           H  
ATOM    297  HE2 PHE C  67     -22.952  57.706 -28.590  1.00 80.52           H  
ATOM    298  HZ  PHE C  67     -23.495  56.350 -26.601  1.00 83.00           H  
ATOM    299  N   HIS C  68     -16.936  59.761 -28.889  1.00 83.18           N  
ATOM    300  CA  HIS C  68     -17.197  59.812 -30.323  1.00 81.59           C  
ATOM    301  C   HIS C  68     -16.654  61.097 -31.008  1.00 80.53           C  
ATOM    302  O   HIS C  68     -16.439  62.126 -30.360  1.00 78.58           O  
ATOM    303  CB  HIS C  68     -18.702  59.632 -30.595  1.00  0.00           C  
ATOM    304  CG  HIS C  68     -19.051  59.365 -32.012  1.00  0.00           C  
ATOM    305  ND1 HIS C  68     -18.196  58.711 -32.870  1.00  0.00           N  
ATOM    306  CE1 HIS C  68     -18.781  58.677 -34.080  1.00  0.00           C  
ATOM    307  NE2 HIS C  68     -19.984  59.277 -34.051  1.00  0.00           N  
ATOM    308  CD2 HIS C  68     -20.158  59.718 -32.736  1.00  0.00           C  
ATOM    309  H   HIS C  68     -16.186  59.241 -28.383  1.00 83.18           H  
ATOM    310  HA  HIS C  68     -16.636  58.965 -30.738  1.00 81.59           H  
ATOM    311  HB2 HIS C  68     -19.245  60.524 -30.255  1.00  0.00           H  
ATOM    312  HB3 HIS C  68     -19.080  58.791 -30.000  1.00  0.00           H  
ATOM    313  HD2 HIS C  68     -21.020  60.246 -32.356  1.00  0.00           H  
ATOM    314  HE2 HIS C  68     -20.629  59.386 -34.821  1.00  0.00           H  
ATOM    315  HE1 HIS C  68     -18.343  58.228 -34.958  1.00  0.00           H  
ATOM    316  N   GLY C  69     -16.535  61.033 -32.332  1.00 80.19           N  
ATOM    317  CA  GLY C  69     -16.044  62.118 -33.175  1.00 78.74           C  
ATOM    318  C   GLY C  69     -17.225  62.796 -33.896  1.00 78.89           C  
ATOM    319  O   GLY C  69     -18.147  62.109 -34.363  1.00 76.89           O  
ATOM    320  H   GLY C  69     -16.889  60.218 -32.812  1.00 80.19           H  
ATOM    321  HA2 GLY C  69     -15.480  62.828 -32.570  1.00 78.74           H  
ATOM    322  HA3 GLY C  69     -15.384  61.684 -33.932  1.00 78.74           H  
ATOM    323  N   ARG C  70     -17.201  64.123 -33.956  1.00 78.05           N  
ATOM    324  CA  ARG C  70     -18.271  64.908 -34.563  1.00 78.54           C  
ATOM    325  C   ARG C  70     -17.870  66.149 -35.390  1.00 77.91           C  
ATOM    326  O   ARG C  70     -18.739  66.972 -35.678  1.00 84.55           O  
ATOM    327  CB  ARG C  70     -19.342  65.306 -33.511  1.00 82.35           C  
ATOM    328  CG  ARG C  70     -18.828  65.973 -32.225  1.00 84.49           C  
ATOM    329  CD  ARG C  70     -18.074  67.295 -32.365  1.00 87.14           C  
ATOM    330  NE  ARG C  70     -18.921  68.479 -32.106  1.00 91.57           N  
ATOM    331  CZ  ARG C  70     -19.390  69.362 -32.991  1.00 93.32           C  
ATOM    332  NH1 ARG C  70     -19.338  69.114 -34.296  1.00 92.51           N  
ATOM    333  NH2 ARG C  70     -19.913  70.506 -32.568  1.00 93.24           N1+
ATOM    334  H   ARG C  70     -16.440  64.623 -33.519  1.00 78.05           H  
ATOM    335  HA  ARG C  70     -18.774  64.263 -35.297  1.00 78.54           H  
ATOM    336  HB2 ARG C  70     -20.110  65.946 -33.960  1.00 82.35           H  
ATOM    337  HB3 ARG C  70     -19.862  64.388 -33.206  1.00 82.35           H  
ATOM    338  HG2 ARG C  70     -18.174  65.253 -31.723  1.00 84.49           H  
ATOM    339  HG3 ARG C  70     -19.681  66.117 -31.549  1.00 84.49           H  
ATOM    340  HD2 ARG C  70     -17.512  67.418 -33.284  1.00 87.14           H  
ATOM    341  HD3 ARG C  70     -17.319  67.317 -31.572  1.00 87.14           H  
ATOM    342  HE  ARG C  70     -18.985  68.720 -31.127  1.00 91.57           H  
ATOM    343 HH11 ARG C  70     -19.695  69.793 -34.953  1.00 92.51           H  
ATOM    344 HH12 ARG C  70     -18.943  68.247 -34.630  1.00 92.51           H  
ATOM    345 HH21 ARG C  70     -19.956  70.707 -31.579  1.00 93.24           H  
ATOM    346 HH22 ARG C  70     -20.268  71.175 -33.235  1.00 93.24           H  
ATOM    347  N   THR C  71     -16.586  66.339 -35.670  1.00 73.14           N  
ATOM    348  CA  THR C  71     -16.131  67.488 -36.473  1.00 74.03           C  
ATOM    349  C   THR C  71     -15.212  67.054 -37.634  1.00 73.14           C  
ATOM    350  O   THR C  71     -14.445  66.092 -37.540  1.00 73.84           O  
ATOM    351  CB  THR C  71     -15.473  68.569 -35.561  1.00 73.41           C  
ATOM    352  OG1 THR C  71     -16.518  69.224 -34.819  1.00 68.61           O  
ATOM    353  CG2 THR C  71     -14.698  69.655 -36.306  1.00 72.69           C  
ATOM    354  H   THR C  71     -15.886  65.754 -35.237  1.00 73.14           H  
ATOM    355  HA  THR C  71     -17.021  67.940 -36.931  1.00 74.03           H  
ATOM    356  HB  THR C  71     -14.808  68.089 -34.834  1.00 73.41           H  
ATOM    357 HG21 THR C  71     -13.826  69.251 -36.828  1.00 72.69           H  
ATOM    358 HG22 THR C  71     -15.344  70.180 -37.017  1.00 72.69           H  
ATOM    359 HG23 THR C  71     -14.333  70.419 -35.613  1.00 72.69           H  
ATOM    360  HG1 THR C  71     -16.097  69.982 -34.323  1.00 68.61           H  
ATOM    361  N   LEU C  72     -15.248  67.882 -38.682  1.00 71.99           N  
ATOM    362  CA  LEU C  72     -14.288  67.958 -39.785  1.00 70.44           C  
ATOM    363  C   LEU C  72     -14.178  69.480 -40.032  1.00 71.18           C  
ATOM    364  O   LEU C  72     -15.168  70.202 -39.906  1.00 74.27           O  
ATOM    365  CB  LEU C  72     -14.780  67.267 -41.058  1.00 69.65           C  
ATOM    366  CG  LEU C  72     -14.795  65.728 -40.993  1.00 68.28           C  
ATOM    367  CD1 LEU C  72     -15.490  65.164 -42.236  1.00 65.30           C  
ATOM    368  CD2 LEU C  72     -13.386  65.140 -40.888  1.00 65.20           C  
ATOM    369  H   LEU C  72     -15.964  68.594 -38.705  1.00 71.99           H  
ATOM    370  HA  LEU C  72     -13.323  67.572 -39.445  1.00 70.44           H  
ATOM    371  HB2 LEU C  72     -15.794  67.624 -41.286  1.00 69.65           H  
ATOM    372  HB3 LEU C  72     -14.153  67.582 -41.904  1.00 69.65           H  
ATOM    373  HG  LEU C  72     -15.372  65.407 -40.118  1.00 68.28           H  
ATOM    374 HD11 LEU C  72     -16.518  65.536 -42.309  1.00 65.30           H  
ATOM    375 HD12 LEU C  72     -14.960  65.449 -43.152  1.00 65.30           H  
ATOM    376 HD13 LEU C  72     -15.534  64.071 -42.195  1.00 65.30           H  
ATOM    377 HD21 LEU C  72     -12.760  65.458 -41.728  1.00 65.20           H  
ATOM    378 HD22 LEU C  72     -12.891  65.446 -39.963  1.00 65.20           H  
ATOM    379 HD23 LEU C  72     -13.422  64.045 -40.889  1.00 65.20           H  
ATOM    380  N   HIS C  73     -12.968  69.950 -40.317  1.00 69.48           N  
ATOM    381  CA  HIS C  73     -12.697  71.375 -40.527  1.00 70.72           C  
ATOM    382  C   HIS C  73     -12.945  71.722 -42.005  1.00 69.44           C  
ATOM    383  O   HIS C  73     -13.003  70.855 -42.870  1.00 67.03           O  
ATOM    384  CB  HIS C  73     -11.270  71.762 -40.109  1.00 71.12           C  
ATOM    385  CG  HIS C  73     -11.080  71.697 -38.635  1.00 71.33           C  
ATOM    386  ND1 HIS C  73     -10.266  70.816 -38.024  1.00 72.97           N  
ATOM    387  CD2 HIS C  73     -11.711  72.414 -37.622  1.00 69.56           C  
ATOM    388  CE1 HIS C  73     -10.371  70.956 -36.690  1.00 71.91           C  
ATOM    389  NE2 HIS C  73     -11.253  71.935 -36.444  1.00 70.20           N  
ATOM    390  H   HIS C  73     -12.200  69.300 -40.399  1.00 69.48           H  
ATOM    391  HA  HIS C  73     -13.427  71.951 -39.941  1.00 70.72           H  
ATOM    392  HB2 HIS C  73     -11.041  72.782 -40.435  1.00 71.12           H  
ATOM    393  HB3 HIS C  73     -10.540  71.107 -40.601  1.00 71.12           H  
ATOM    394  HD2 HIS C  73     -12.434  73.206 -37.753  1.00 69.56           H  
ATOM    395  HE2 HIS C  73     -11.529  72.262 -35.529  1.00 70.20           H  
ATOM    396  HE1 HIS C  73      -9.840  70.380 -35.947  1.00 71.91           H  
ATOM    397  N   ASP C  74     -13.040  73.024 -42.277  1.00 72.21           N  
ATOM    398  CA  ASP C  74     -13.272  73.581 -43.596  1.00 72.62           C  
ATOM    399  C   ASP C  74     -11.898  73.831 -44.280  1.00 72.43           C  
ATOM    400  O   ASP C  74     -11.055  74.587 -43.786  1.00 70.85           O  
ATOM    401  CB  ASP C  74     -14.146  74.826 -43.551  1.00 74.18           C  
ATOM    402  CG  ASP C  74     -13.795  75.856 -42.508  1.00 77.69           C  
ATOM    403  OD1 ASP C  74     -13.249  75.501 -41.439  1.00 79.92           O  
ATOM    404  OD2 ASP C  74     -14.101  77.051 -42.743  1.00 77.22           O1-
ATOM    405  H   ASP C  74     -12.894  73.699 -41.539  1.00 72.21           H  
ATOM    406  HA  ASP C  74     -13.809  72.825 -44.184  1.00 72.62           H  
ATOM    407  HB2 ASP C  74     -15.179  74.525 -43.335  1.00 74.18           H  
ATOM    408  HB3 ASP C  74     -14.153  75.306 -44.538  1.00 74.18           H  
ATOM    409  N   ASP C  75     -11.725  73.175 -45.423  1.00 73.59           N  
ATOM    410  CA  ASP C  75     -10.429  73.044 -46.090  1.00 74.24           C  
ATOM    411  C   ASP C  75     -10.153  74.348 -46.898  1.00 75.35           C  
ATOM    412  O   ASP C  75     -11.041  74.901 -47.544  1.00 75.04           O  
ATOM    413  CB  ASP C  75     -10.384  71.851 -47.027  1.00 74.30           C  
ATOM    414  CG  ASP C  75     -10.107  70.517 -46.378  1.00 73.53           C  
ATOM    415  OD1 ASP C  75      -9.685  70.465 -45.197  1.00 72.46           O  
ATOM    416  OD2 ASP C  75     -10.289  69.499 -47.076  1.00 75.34           O1-
ATOM    417  H   ASP C  75     -12.535  72.781 -45.879  1.00 73.59           H  
ATOM    418  HA  ASP C  75      -9.668  72.955 -45.308  1.00 74.24           H  
ATOM    419  HB2 ASP C  75      -9.579  72.009 -47.752  1.00 74.30           H  
ATOM    420  HB3 ASP C  75     -11.315  71.778 -47.603  1.00 74.30           H  
ATOM    421  N   ASP C  76      -8.920  74.839 -46.735  1.00 76.91           N  
ATOM    422  CA  ASP C  76      -8.343  76.079 -47.283  1.00 77.90           C  
ATOM    423  C   ASP C  76      -9.079  77.337 -46.744  1.00 77.41           C  
ATOM    424  O   ASP C  76      -8.963  78.448 -47.264  1.00 78.37           O  
ATOM    425  CB  ASP C  76      -8.107  76.041 -48.784  1.00 80.70           C  
ATOM    426  CG  ASP C  76      -6.626  75.830 -49.028  1.00 82.19           C  
ATOM    427  OD1 ASP C  76      -6.289  74.871 -49.755  1.00 83.01           O  
ATOM    428  OD2 ASP C  76      -5.802  76.622 -48.527  1.00 83.03           O1-
ATOM    429  H   ASP C  76      -8.285  74.312 -46.153  1.00 76.91           H  
ATOM    430  HA  ASP C  76      -7.381  76.156 -46.759  1.00 77.90           H  
ATOM    431  HB2 ASP C  76      -8.384  76.984 -49.269  1.00 80.70           H  
ATOM    432  HB3 ASP C  76      -8.683  75.244 -49.267  1.00 80.70           H  
ATOM    433  N   SER C  77      -9.670  77.141 -45.566  1.00 76.70           N  
ATOM    434  CA  SER C  77     -10.299  78.195 -44.791  1.00 77.76           C  
ATOM    435  C   SER C  77      -9.248  78.728 -43.798  1.00 77.07           C  
ATOM    436  O   SER C  77      -8.358  78.014 -43.334  1.00 77.45           O  
ATOM    437  CB  SER C  77     -11.507  77.692 -44.018  1.00 78.02           C  
ATOM    438  OG  SER C  77     -12.328  78.778 -43.587  1.00 83.17           O  
ATOM    439  H   SER C  77      -9.649  76.215 -45.162  1.00 76.70           H  
ATOM    440  HA  SER C  77     -10.594  79.007 -45.467  1.00 77.76           H  
ATOM    441  HB2 SER C  77     -11.203  77.120 -43.135  1.00 78.02           H  
ATOM    442  HB3 SER C  77     -12.117  77.053 -44.665  1.00 78.02           H  
ATOM    443  HG  SER C  77     -13.123  78.319 -43.190  1.00 83.17           H  
ATOM    444  N   CYS C  78      -9.337  80.036 -43.553  1.00 76.42           N  
ATOM    445  CA  CYS C  78      -8.448  80.739 -42.628  1.00 75.05           C  
ATOM    446  C   CYS C  78      -8.989  80.648 -41.176  1.00 72.13           C  
ATOM    447  O   CYS C  78      -9.471  81.631 -40.611  1.00 72.52           O  
ATOM    448  CB  CYS C  78      -8.304  82.214 -43.025  1.00 80.11           C  
ATOM    449  SG  CYS C  78      -7.441  82.452 -44.611  1.00 88.10           S  
ATOM    450  H   CYS C  78     -10.001  80.589 -44.075  1.00 76.42           H  
ATOM    451  HA  CYS C  78      -7.462  80.263 -42.650  1.00 75.05           H  
ATOM    452  HB2 CYS C  78      -7.739  82.766 -42.266  1.00 80.11           H  
ATOM    453  HB3 CYS C  78      -9.288  82.690 -43.108  1.00 80.11           H  
ATOM    454  HG  CYS C  78      -8.057  81.466 -45.288  1.00 88.10           H  
ATOM    455  N   GLN C  79      -8.878  79.448 -40.614  1.00 68.43           N  
ATOM    456  CA  GLN C  79      -9.400  79.122 -39.286  1.00 66.12           C  
ATOM    457  C   GLN C  79      -8.531  79.691 -38.129  1.00 65.79           C  
ATOM    458  O   GLN C  79      -7.434  80.210 -38.345  1.00 66.03           O  
ATOM    459  CB  GLN C  79      -9.569  77.602 -39.122  1.00 62.77           C  
ATOM    460  CG  GLN C  79     -10.898  77.111 -39.691  1.00 62.50           C  
ATOM    461  CD  GLN C  79     -12.079  77.620 -38.885  1.00 63.23           C  
ATOM    462  OE1 GLN C  79     -11.950  78.360 -37.906  1.00 63.00           O  
ATOM    463  NE2 GLN C  79     -13.260  77.215 -39.323  1.00 63.94           N  
ATOM    464  H   GLN C  79      -8.430  78.709 -41.137  1.00 68.43           H  
ATOM    465  HA  GLN C  79     -10.361  79.644 -39.207  1.00 66.12           H  
ATOM    466  HB2 GLN C  79      -8.747  77.075 -39.623  1.00 62.77           H  
ATOM    467  HB3 GLN C  79      -9.515  77.310 -38.067  1.00 62.77           H  
ATOM    468  HG2 GLN C  79     -10.918  76.015 -39.668  1.00 62.50           H  
ATOM    469  HG3 GLN C  79     -11.014  77.430 -40.732  1.00 62.50           H  
ATOM    470 HE21 GLN C  79     -14.103  77.512 -38.852  1.00 63.94           H  
ATOM    471 HE22 GLN C  79     -13.319  76.609 -40.129  1.00 63.94           H  
ATOM    472  N   VAL C  80      -9.103  79.658 -36.933  1.00 65.99           N  
ATOM    473  CA  VAL C  80      -8.455  80.041 -35.664  1.00 64.84           C  
ATOM    474  C   VAL C  80      -8.562  78.809 -34.744  1.00 63.01           C  
ATOM    475  O   VAL C  80      -9.667  78.306 -34.518  1.00 63.53           O  
ATOM    476  CB  VAL C  80      -9.163  81.241 -34.990  1.00 66.11           C  
ATOM    477  CG1 VAL C  80      -8.486  81.613 -33.663  1.00 66.60           C  
ATOM    478  CG2 VAL C  80      -9.193  82.477 -35.890  1.00 66.02           C  
ATOM    479  H   VAL C  80     -10.062  79.349 -36.858  1.00 65.99           H  
ATOM    480  HA  VAL C  80      -7.411  80.280 -35.869  1.00 64.84           H  
ATOM    481  HB  VAL C  80     -10.204  80.967 -34.772  1.00 66.11           H  
ATOM    482 HG11 VAL C  80      -8.548  80.796 -32.938  1.00 66.60           H  
ATOM    483 HG12 VAL C  80      -7.429  81.857 -33.813  1.00 66.60           H  
ATOM    484 HG13 VAL C  80      -8.973  82.484 -33.211  1.00 66.60           H  
ATOM    485 HG21 VAL C  80      -8.181  82.837 -36.094  1.00 66.02           H  
ATOM    486 HG22 VAL C  80      -9.691  82.269 -36.841  1.00 66.02           H  
ATOM    487 HG23 VAL C  80      -9.743  83.292 -35.407  1.00 66.02           H  
ATOM    488  N   ILE C  81      -7.428  78.298 -34.275  1.00 61.18           N  
ATOM    489  CA  ILE C  81      -7.392  77.057 -33.483  1.00 60.33           C  
ATOM    490  C   ILE C  81      -6.276  77.189 -32.391  1.00 60.44           C  
ATOM    491  O   ILE C  81      -5.190  77.697 -32.689  1.00 60.82           O  
ATOM    492  CB  ILE C  81      -7.144  75.824 -34.410  1.00 57.86           C  
ATOM    493  CG1 ILE C  81      -8.144  75.781 -35.591  1.00 58.22           C  
ATOM    494  CG2 ILE C  81      -7.205  74.512 -33.630  1.00 56.44           C  
ATOM    495  CD1 ILE C  81      -8.044  74.556 -36.482  1.00 57.07           C  
ATOM    496  H   ILE C  81      -6.557  78.764 -34.485  1.00 61.18           H  
ATOM    497  HA  ILE C  81      -8.368  76.950 -33.002  1.00 60.33           H  
ATOM    498  HB  ILE C  81      -6.131  75.908 -34.820  1.00 57.86           H  
ATOM    499 HG12 ILE C  81      -9.170  75.839 -35.210  1.00 58.22           H  
ATOM    500 HG13 ILE C  81      -7.981  76.653 -36.234  1.00 58.22           H  
ATOM    501 HG21 ILE C  81      -6.524  74.531 -32.779  1.00 56.44           H  
ATOM    502 HG22 ILE C  81      -8.218  74.312 -33.267  1.00 56.44           H  
ATOM    503 HG23 ILE C  81      -6.897  73.666 -34.251  1.00 56.44           H  
ATOM    504 HD11 ILE C  81      -7.026  74.429 -36.859  1.00 57.07           H  
ATOM    505 HD12 ILE C  81      -8.346  73.645 -35.957  1.00 57.07           H  
ATOM    506 HD13 ILE C  81      -8.719  74.669 -37.336  1.00 57.07           H  
ATOM    507  N   PRO C  82      -6.543  76.718 -31.155  1.00 60.40           N  
ATOM    508  CA  PRO C  82      -5.522  76.674 -30.100  1.00 60.21           C  
ATOM    509  C   PRO C  82      -4.540  75.480 -30.236  1.00 57.71           C  
ATOM    510  O   PRO C  82      -4.870  74.418 -30.760  1.00 56.83           O  
ATOM    511  CB  PRO C  82      -6.323  76.536 -28.806  1.00 60.13           C  
ATOM    512  CG  PRO C  82      -7.538  75.725 -29.241  1.00 59.39           C  
ATOM    513  CD  PRO C  82      -7.828  76.254 -30.639  1.00 60.08           C  
ATOM    514  HA  PRO C  82      -4.954  77.605 -30.110  1.00 60.21           H  
ATOM    515  HB2 PRO C  82      -5.773  76.054 -27.993  1.00 60.13           H  
ATOM    516  HB3 PRO C  82      -6.649  77.526 -28.466  1.00 60.13           H  
ATOM    517  HG2 PRO C  82      -8.391  75.837 -28.566  1.00 59.39           H  
ATOM    518  HG3 PRO C  82      -7.281  74.660 -29.287  1.00 59.39           H  
ATOM    519  HD2 PRO C  82      -8.502  77.117 -30.602  1.00 60.08           H  
ATOM    520  HD3 PRO C  82      -8.272  75.490 -31.279  1.00 60.08           H  
ATOM    521  N   VAL C  83      -3.324  75.705 -29.750  1.00 57.31           N  
ATOM    522  CA  VAL C  83      -2.255  74.710 -29.631  1.00 56.91           C  
ATOM    523  C   VAL C  83      -2.073  74.404 -28.125  1.00 58.80           C  
ATOM    524  O   VAL C  83      -2.069  75.311 -27.281  1.00 61.52           O  
ATOM    525  CB  VAL C  83      -0.931  75.247 -30.228  1.00 57.05           C  
ATOM    526  CG1 VAL C  83       0.204  74.223 -30.124  1.00 54.93           C  
ATOM    527  CG2 VAL C  83      -1.091  75.664 -31.694  1.00 57.74           C  
ATOM    528  H   VAL C  83      -3.082  76.643 -29.462  1.00 57.31           H  
ATOM    529  HA  VAL C  83      -2.565  73.800 -30.150  1.00 56.91           H  
ATOM    530  HB  VAL C  83      -0.625  76.136 -29.662  1.00 57.05           H  
ATOM    531 HG11 VAL C  83       0.455  74.009 -29.081  1.00 54.93           H  
ATOM    532 HG12 VAL C  83      -0.060  73.282 -30.617  1.00 54.93           H  
ATOM    533 HG13 VAL C  83       1.115  74.607 -30.594  1.00 54.93           H  
ATOM    534 HG21 VAL C  83      -1.348  74.805 -32.321  1.00 57.74           H  
ATOM    535 HG22 VAL C  83      -1.864  76.428 -31.818  1.00 57.74           H  
ATOM    536 HG23 VAL C  83      -0.157  76.088 -32.078  1.00 57.74           H  
ATOM    537  N   LEU C  84      -1.891  73.126 -27.814  1.00 59.24           N  
ATOM    538  CA  LEU C  84      -1.634  72.656 -26.450  1.00 62.42           C  
ATOM    539  C   LEU C  84      -0.143  72.231 -26.342  1.00 64.68           C  
ATOM    540  O   LEU C  84       0.420  71.765 -27.338  1.00 63.85           O  
ATOM    541  CB  LEU C  84      -2.525  71.458 -26.085  1.00 62.13           C  
ATOM    542  CG  LEU C  84      -4.041  71.732 -26.161  1.00 62.04           C  
ATOM    543  CD1 LEU C  84      -4.812  70.456 -25.813  1.00 61.01           C  
ATOM    544  CD2 LEU C  84      -4.483  72.867 -25.236  1.00 63.40           C  
ATOM    545  H   LEU C  84      -1.881  72.429 -28.544  1.00 59.24           H  
ATOM    546  HA  LEU C  84      -1.828  73.484 -25.770  1.00 62.42           H  
ATOM    547  HB2 LEU C  84      -2.287  70.620 -26.755  1.00 62.13           H  
ATOM    548  HB3 LEU C  84      -2.270  71.116 -25.074  1.00 62.13           H  
ATOM    549  HG  LEU C  84      -4.304  72.008 -27.189  1.00 62.04           H  
ATOM    550 HD11 LEU C  84      -4.519  69.633 -26.471  1.00 61.01           H  
ATOM    551 HD12 LEU C  84      -4.622  70.146 -24.780  1.00 61.01           H  
ATOM    552 HD13 LEU C  84      -5.890  70.608 -25.932  1.00 61.01           H  
ATOM    553 HD21 LEU C  84      -4.188  72.674 -24.199  1.00 63.40           H  
ATOM    554 HD22 LEU C  84      -4.053  73.824 -25.542  1.00 63.40           H  
ATOM    555 HD23 LEU C  84      -5.572  72.983 -25.262  1.00 63.40           H  
ATOM    556  N   PRO C  85       0.465  72.340 -25.136  1.00 68.49           N  
ATOM    557  CA  PRO C  85       1.818  71.815 -24.911  1.00 70.47           C  
ATOM    558  C   PRO C  85       1.851  70.257 -24.800  1.00 70.91           C  
ATOM    559  O   PRO C  85       0.871  69.572 -25.119  1.00 71.48           O  
ATOM    560  CB  PRO C  85       2.273  72.479 -23.600  1.00 71.25           C  
ATOM    561  CG  PRO C  85       1.244  73.568 -23.333  1.00 72.52           C  
ATOM    562  CD  PRO C  85      -0.023  72.987 -23.930  1.00 70.52           C  
ATOM    563  HA  PRO C  85       2.458  72.108 -25.752  1.00 70.47           H  
ATOM    564  HB2 PRO C  85       2.266  71.773 -22.767  1.00 71.25           H  
ATOM    565  HB3 PRO C  85       3.286  72.886 -23.678  1.00 71.25           H  
ATOM    566  HG2 PRO C  85       1.529  74.482 -23.871  1.00 72.52           H  
ATOM    567  HG3 PRO C  85       1.145  73.817 -22.274  1.00 72.52           H  
ATOM    568  HD2 PRO C  85      -0.762  73.761 -24.125  1.00 70.52           H  
ATOM    569  HD3 PRO C  85      -0.462  72.215 -23.290  1.00 70.52           H  
ATOM    570  N   GLN C  86       3.026  69.739 -24.440  1.00 70.77           N  
ATOM    571  CA  GLN C  86       3.318  68.309 -24.235  1.00 69.95           C  
ATOM    572  C   GLN C  86       3.383  67.435 -25.514  1.00 66.36           C  
ATOM    573  O   GLN C  86       4.066  66.413 -25.522  1.00 64.27           O  
ATOM    574  CB  GLN C  86       2.411  67.619 -23.195  1.00 71.63           C  
ATOM    575  CG  GLN C  86       2.855  67.879 -21.758  1.00 75.22           C  
ATOM    576  CD  GLN C  86       2.648  69.307 -21.336  1.00 79.18           C  
ATOM    577  OE1 GLN C  86       3.581  70.113 -21.271  1.00 82.72           O  
ATOM    578  NE2 GLN C  86       1.382  69.643 -21.070  1.00 76.69           N  
ATOM    579  H   GLN C  86       3.793  70.368 -24.255  1.00 70.77           H  
ATOM    580  HA  GLN C  86       4.351  68.303 -23.860  1.00 69.95           H  
ATOM    581  HB2 GLN C  86       1.363  67.906 -23.328  1.00 71.63           H  
ATOM    582  HB3 GLN C  86       2.446  66.532 -23.347  1.00 71.63           H  
ATOM    583  HG2 GLN C  86       3.914  67.643 -21.627  1.00 75.22           H  
ATOM    584  HG3 GLN C  86       2.292  67.230 -21.076  1.00 75.22           H  
ATOM    585 HE21 GLN C  86       0.651  68.949 -21.136  1.00 76.69           H  
ATOM    586 HE22 GLN C  86       1.157  70.591 -20.804  1.00 76.69           H  
ATOM    587  N   VAL C  87       2.581  67.747 -26.504  1.00 66.69           N  
ATOM    588  CA  VAL C  87       2.512  66.946 -27.732  1.00 67.34           C  
ATOM    589  C   VAL C  87       3.783  67.216 -28.590  1.00 67.73           C  
ATOM    590  O   VAL C  87       3.758  67.872 -29.601  1.00 68.39           O  
ATOM    591  CB  VAL C  87       1.226  67.200 -28.553  1.00 68.12           C  
ATOM    592  CG1 VAL C  87       1.096  66.153 -29.668  1.00 67.60           C  
ATOM    593  CG2 VAL C  87      -0.040  67.149 -27.700  1.00 68.87           C  
ATOM    594  H   VAL C  87       1.940  68.524 -26.430  1.00 66.69           H  
ATOM    595  HA  VAL C  87       2.534  65.888 -27.434  1.00 67.34           H  
ATOM    596  HB  VAL C  87       1.273  68.196 -29.013  1.00 68.12           H  
ATOM    597 HG11 VAL C  87       1.926  66.209 -30.377  1.00 67.60           H  
ATOM    598 HG12 VAL C  87       1.075  65.138 -29.257  1.00 67.60           H  
ATOM    599 HG13 VAL C  87       0.172  66.302 -30.234  1.00 67.60           H  
ATOM    600 HG21 VAL C  87      -0.143  66.179 -27.201  1.00 68.87           H  
ATOM    601 HG22 VAL C  87      -0.054  67.931 -26.939  1.00 68.87           H  
ATOM    602 HG23 VAL C  87      -0.924  67.310 -28.325  1.00 68.87           H  
ATOM    603  N   MET C  88       4.881  66.679 -28.114  1.00 68.12           N  
ATOM    604  CA  MET C  88       6.154  66.670 -28.842  1.00 69.37           C  
ATOM    605  C   MET C  88       6.185  65.396 -29.713  1.00 67.52           C  
ATOM    606  O   MET C  88       6.835  64.415 -29.428  1.00 68.26           O  
ATOM    607  CB  MET C  88       7.347  66.741 -27.880  1.00 72.07           C  
ATOM    608  CG  MET C  88       7.588  68.158 -27.355  1.00 77.78           C  
ATOM    609  SD  MET C  88       8.324  69.213 -28.652  1.00 84.84           S  
ATOM    610  CE  MET C  88       8.007  70.835 -27.918  1.00 85.04           C  
ATOM    611  H   MET C  88       4.876  66.259 -27.196  1.00 68.12           H  
ATOM    612  HA  MET C  88       6.173  67.519 -29.536  1.00 69.37           H  
ATOM    613  HB2 MET C  88       8.259  66.367 -28.364  1.00 72.07           H  
ATOM    614  HB3 MET C  88       7.166  66.077 -27.025  1.00 72.07           H  
ATOM    615  HG2 MET C  88       8.291  68.122 -26.516  1.00 77.78           H  
ATOM    616  HG3 MET C  88       6.652  68.600 -26.999  1.00 77.78           H  
ATOM    617  HE1 MET C  88       6.932  71.004 -27.817  1.00 85.04           H  
ATOM    618  HE2 MET C  88       8.485  70.909 -26.938  1.00 85.04           H  
ATOM    619  HE3 MET C  88       8.422  71.611 -28.567  1.00 85.04           H  
ATOM    620  N   MET C  89       5.349  65.429 -30.726  1.00 64.20           N  
ATOM    621  CA  MET C  89       5.319  64.452 -31.804  1.00 63.91           C  
ATOM    622  C   MET C  89       4.513  65.073 -32.960  1.00 62.34           C  
ATOM    623  O   MET C  89       3.574  65.789 -32.755  1.00 63.69           O  
ATOM    624  CB  MET C  89       4.719  63.095 -31.405  1.00 64.31           C  
ATOM    625  CG  MET C  89       3.352  63.216 -30.730  1.00 64.01           C  
ATOM    626  SD  MET C  89       2.596  61.586 -30.423  1.00 65.54           S  
ATOM    627  CE  MET C  89       2.056  61.197 -32.104  1.00 63.89           C  
ATOM    628  H   MET C  89       4.636  66.143 -30.757  1.00 64.20           H  
ATOM    629  HA  MET C  89       6.354  64.297 -32.134  1.00 63.91           H  
ATOM    630  HB2 MET C  89       5.408  62.583 -30.720  1.00 64.31           H  
ATOM    631  HB3 MET C  89       4.651  62.472 -32.304  1.00 64.31           H  
ATOM    632  HG2 MET C  89       2.651  63.809 -31.323  1.00 64.01           H  
ATOM    633  HG3 MET C  89       3.456  63.709 -29.758  1.00 64.01           H  
ATOM    634  HE1 MET C  89       1.421  61.996 -32.489  1.00 63.89           H  
ATOM    635  HE2 MET C  89       2.910  61.064 -32.770  1.00 63.89           H  
ATOM    636  HE3 MET C  89       1.479  60.269 -32.087  1.00 63.89           H  
ATOM    637  N   ILE C  90       4.932  64.775 -34.173  1.00 59.34           N  
ATOM    638  CA  ILE C  90       4.252  65.271 -35.369  1.00 58.13           C  
ATOM    639  C   ILE C  90       3.133  64.239 -35.664  1.00 55.27           C  
ATOM    640  O   ILE C  90       3.343  63.158 -36.128  1.00 57.27           O  
ATOM    641  CB  ILE C  90       5.232  65.471 -36.540  1.00 59.28           C  
ATOM    642  CG1 ILE C  90       6.347  66.482 -36.175  1.00 61.59           C  
ATOM    643  CG2 ILE C  90       4.479  65.960 -37.785  1.00 58.33           C  
ATOM    644  CD1 ILE C  90       7.677  65.805 -35.865  1.00 63.30           C  
ATOM    645  H   ILE C  90       5.757  64.205 -34.292  1.00 59.34           H  
ATOM    646  HA  ILE C  90       3.795  66.242 -35.133  1.00 58.13           H  
ATOM    647  HB  ILE C  90       5.691  64.509 -36.781  1.00 59.28           H  
ATOM    648 HG12 ILE C  90       6.516  67.181 -36.999  1.00 61.59           H  
ATOM    649 HG13 ILE C  90       6.052  67.099 -35.318  1.00 61.59           H  
ATOM    650 HG21 ILE C  90       3.725  65.234 -38.108  1.00 58.33           H  
ATOM    651 HG22 ILE C  90       3.973  66.912 -37.593  1.00 58.33           H  
ATOM    652 HG23 ILE C  90       5.167  66.102 -38.624  1.00 58.33           H  
ATOM    653 HD11 ILE C  90       7.604  65.142 -35.000  1.00 63.30           H  
ATOM    654 HD12 ILE C  90       8.026  65.218 -36.721  1.00 63.30           H  
ATOM    655 HD13 ILE C  90       8.439  66.559 -35.643  1.00 63.30           H  
ATOM    656  N   LEU C  91       1.950  64.625 -35.268  1.00 51.70           N  
ATOM    657  CA  LEU C  91       0.720  63.808 -35.181  1.00 49.55           C  
ATOM    658  C   LEU C  91       0.080  63.752 -36.585  1.00 50.10           C  
ATOM    659  O   LEU C  91      -0.018  64.765 -37.285  1.00 54.56           O  
ATOM    660  CB  LEU C  91      -0.181  64.495 -34.131  1.00 49.19           C  
ATOM    661  CG  LEU C  91      -1.556  63.919 -33.757  1.00 47.90           C  
ATOM    662  CD1 LEU C  91      -2.647  64.309 -34.747  1.00 47.66           C  
ATOM    663  CD2 LEU C  91      -1.551  62.421 -33.507  1.00 46.59           C  
ATOM    664  H   LEU C  91       1.819  65.588 -34.994  1.00 51.70           H  
ATOM    665  HA  LEU C  91       1.010  62.804 -34.858  1.00 49.55           H  
ATOM    666  HB2 LEU C  91       0.402  64.538 -33.199  1.00 49.19           H  
ATOM    667  HB3 LEU C  91      -0.330  65.543 -34.425  1.00 49.19           H  
ATOM    668  HG  LEU C  91      -1.838  64.397 -32.810  1.00 47.90           H  
ATOM    669 HD11 LEU C  91      -2.667  65.392 -34.900  1.00 47.66           H  
ATOM    670 HD12 LEU C  91      -2.519  63.825 -35.715  1.00 47.66           H  
ATOM    671 HD13 LEU C  91      -3.626  64.016 -34.354  1.00 47.66           H  
ATOM    672 HD21 LEU C  91      -1.268  61.877 -34.402  1.00 46.59           H  
ATOM    673 HD22 LEU C  91      -0.855  62.160 -32.706  1.00 46.59           H  
ATOM    674 HD23 LEU C  91      -2.546  62.070 -33.212  1.00 46.59           H  
ATOM    675  N   ILE C  92      -0.348  62.562 -36.987  1.00 46.57           N  
ATOM    676  CA  ILE C  92      -0.921  62.272 -38.313  1.00 43.55           C  
ATOM    677  C   ILE C  92      -2.482  62.160 -38.232  1.00 42.53           C  
ATOM    678  O   ILE C  92      -3.008  61.665 -37.241  1.00 41.08           O  
ATOM    679  CB  ILE C  92      -0.214  61.002 -38.869  1.00 42.85           C  
ATOM    680  CG1 ILE C  92       1.099  61.418 -39.569  1.00 43.21           C  
ATOM    681  CG2 ILE C  92      -1.073  60.139 -39.787  1.00 42.96           C  
ATOM    682  CD1 ILE C  92       1.997  60.240 -39.908  1.00 43.37           C  
ATOM    683  H   ILE C  92      -0.289  61.780 -36.349  1.00 46.57           H  
ATOM    684  HA  ILE C  92      -0.676  63.122 -38.955  1.00 43.55           H  
ATOM    685  HB  ILE C  92       0.058  60.356 -38.023  1.00 42.85           H  
ATOM    686 HG12 ILE C  92       0.873  61.973 -40.487  1.00 43.21           H  
ATOM    687 HG13 ILE C  92       1.663  62.097 -38.919  1.00 43.21           H  
ATOM    688 HG21 ILE C  92      -1.935  59.743 -39.247  1.00 42.96           H  
ATOM    689 HG22 ILE C  92      -1.415  60.688 -40.664  1.00 42.96           H  
ATOM    690 HG23 ILE C  92      -0.517  59.272 -40.145  1.00 42.96           H  
ATOM    691 HD11 ILE C  92       2.236  59.659 -39.013  1.00 43.37           H  
ATOM    692 HD12 ILE C  92       1.543  59.580 -40.648  1.00 43.37           H  
ATOM    693 HD13 ILE C  92       2.934  60.598 -40.337  1.00 43.37           H  
ATOM    694  N   PRO C  93      -3.191  62.556 -39.305  1.00 42.93           N  
ATOM    695  CA  PRO C  93      -4.637  62.286 -39.399  1.00 43.24           C  
ATOM    696  C   PRO C  93      -5.006  60.793 -39.233  1.00 42.78           C  
ATOM    697  O   PRO C  93      -4.339  59.908 -39.785  1.00 42.60           O  
ATOM    698  CB  PRO C  93      -5.019  62.754 -40.804  1.00 43.59           C  
ATOM    699  CG  PRO C  93      -4.009  63.849 -41.100  1.00 43.86           C  
ATOM    700  CD  PRO C  93      -2.734  63.326 -40.456  1.00 43.61           C  
ATOM    701  HA  PRO C  93      -5.125  62.899 -38.638  1.00 43.24           H  
ATOM    702  HB2 PRO C  93      -4.914  61.945 -41.536  1.00 43.59           H  
ATOM    703  HB3 PRO C  93      -6.052  63.106 -40.855  1.00 43.59           H  
ATOM    704  HG2 PRO C  93      -4.324  64.781 -40.616  1.00 43.86           H  
ATOM    705  HG3 PRO C  93      -3.891  64.045 -42.169  1.00 43.86           H  
ATOM    706  HD2 PRO C  93      -2.074  64.143 -40.154  1.00 43.61           H  
ATOM    707  HD3 PRO C  93      -2.191  62.661 -41.130  1.00 43.61           H  
ATOM    708  N   GLY C  94      -6.024  60.541 -38.412  1.00 42.59           N  
ATOM    709  CA  GLY C  94      -6.458  59.186 -38.113  1.00 41.99           C  
ATOM    710  C   GLY C  94      -5.711  58.510 -36.946  1.00 41.21           C  
ATOM    711  O   GLY C  94      -6.135  57.477 -36.454  1.00 41.21           O  
ATOM    712  H   GLY C  94      -6.498  61.316 -37.969  1.00 42.59           H  
ATOM    713  HA2 GLY C  94      -7.519  59.241 -37.852  1.00 41.99           H  
ATOM    714  HA3 GLY C  94      -6.340  58.557 -39.002  1.00 41.99           H  
ATOM    715  N   GLN C  95      -4.590  59.100 -36.538  1.00 41.15           N  
ATOM    716  CA  GLN C  95      -3.758  58.590 -35.452  1.00 40.83           C  
ATOM    717  C   GLN C  95      -4.436  59.061 -34.143  1.00 42.38           C  
ATOM    718  O   GLN C  95      -4.877  60.199 -34.017  1.00 44.79           O  
ATOM    719  CB  GLN C  95      -2.328  59.132 -35.566  1.00 40.74           C  
ATOM    720  CG  GLN C  95      -1.313  58.452 -34.644  1.00 40.50           C  
ATOM    721  CD  GLN C  95       0.098  59.014 -34.803  1.00 40.66           C  
ATOM    722  NE2 GLN C  95       1.047  58.373 -34.354  1.00 41.65           N  
ATOM    723  OE1 GLN C  95       0.250  60.196 -35.382  1.00 40.52           O  
ATOM    724  H   GLN C  95      -4.310  59.966 -36.976  1.00 41.15           H  
ATOM    725  HA  GLN C  95      -3.760  57.495 -35.502  1.00 40.83           H  
ATOM    726  HB2 GLN C  95      -1.982  59.027 -36.603  1.00 40.74           H  
ATOM    727  HB3 GLN C  95      -2.337  60.204 -35.352  1.00 40.74           H  
ATOM    728  HG2 GLN C  95      -1.290  57.376 -34.848  1.00 40.50           H  
ATOM    729  HG3 GLN C  95      -1.599  58.588 -33.596  1.00 40.50           H  
ATOM    730 HE21 GLN C  95       1.983  58.745 -34.419  1.00 41.65           H  
ATOM    731 HE22 GLN C  95       0.889  57.475 -33.919  1.00 41.65           H  
ATOM    732  N   THR C  96      -4.485  58.174 -33.173  1.00 42.69           N  
ATOM    733  CA  THR C  96      -5.050  58.472 -31.847  1.00 42.89           C  
ATOM    734  C   THR C  96      -3.900  59.025 -30.995  1.00 42.81           C  
ATOM    735  O   THR C  96      -2.786  58.495 -30.953  1.00 44.95           O  
ATOM    736  CB  THR C  96      -5.707  57.237 -31.186  1.00 43.55           C  
ATOM    737  OG1 THR C  96      -7.082  57.131 -31.607  1.00 45.51           O  
ATOM    738  CG2 THR C  96      -5.728  57.264 -29.659  1.00 45.55           C  
ATOM    739  H   THR C  96      -4.070  57.261 -33.293  1.00 42.69           H  
ATOM    740  HA  THR C  96      -5.813  59.243 -31.986  1.00 42.89           H  
ATOM    741  HB  THR C  96      -5.203  56.317 -31.506  1.00 43.55           H  
ATOM    742 HG21 THR C  96      -4.721  57.243 -29.234  1.00 45.55           H  
ATOM    743 HG22 THR C  96      -6.254  58.151 -29.288  1.00 45.55           H  
ATOM    744 HG23 THR C  96      -6.268  56.393 -29.273  1.00 45.55           H  
ATOM    745  HG1 THR C  96      -7.075  57.122 -32.584  1.00 45.51           H  
ATOM    746  N   LEU C  97      -4.203  60.110 -30.281  1.00 41.51           N  
ATOM    747  CA  LEU C  97      -3.301  60.823 -29.387  1.00 40.31           C  
ATOM    748  C   LEU C  97      -3.982  60.836 -28.000  1.00 40.97           C  
ATOM    749  O   LEU C  97      -5.019  61.474 -27.839  1.00 42.93           O  
ATOM    750  CB  LEU C  97      -3.136  62.261 -29.910  1.00 40.60           C  
ATOM    751  CG  LEU C  97      -2.401  63.233 -28.971  1.00 40.82           C  
ATOM    752  CD1 LEU C  97      -0.966  62.797 -28.690  1.00 40.48           C  
ATOM    753  CD2 LEU C  97      -2.410  64.634 -29.581  1.00 40.74           C  
ATOM    754  H   LEU C  97      -5.136  60.492 -30.339  1.00 41.51           H  
ATOM    755  HA  LEU C  97      -2.331  60.328 -29.375  1.00 40.31           H  
ATOM    756  HB2 LEU C  97      -2.614  62.221 -30.872  1.00 40.60           H  
ATOM    757  HB3 LEU C  97      -4.128  62.679 -30.131  1.00 40.60           H  
ATOM    758  HG  LEU C  97      -2.938  63.292 -28.018  1.00 40.82           H  
ATOM    759 HD11 LEU C  97      -0.934  61.827 -28.188  1.00 40.48           H  
ATOM    760 HD12 LEU C  97      -0.389  62.719 -29.618  1.00 40.48           H  
ATOM    761 HD13 LEU C  97      -0.463  63.519 -28.038  1.00 40.48           H  
ATOM    762 HD21 LEU C  97      -1.793  64.679 -30.483  1.00 40.74           H  
ATOM    763 HD22 LEU C  97      -3.426  64.940 -29.849  1.00 40.74           H  
ATOM    764 HD23 LEU C  97      -2.023  65.362 -28.866  1.00 40.74           H  
ATOM    765  N   PRO C  98      -3.407  60.129 -27.009  1.00 40.30           N  
ATOM    766  CA  PRO C  98      -3.811  60.344 -25.618  1.00 40.12           C  
ATOM    767  C   PRO C  98      -3.202  61.673 -25.113  1.00 40.63           C  
ATOM    768  O   PRO C  98      -2.095  62.041 -25.503  1.00 41.00           O  
ATOM    769  CB  PRO C  98      -3.226  59.156 -24.868  1.00 39.07           C  
ATOM    770  CG  PRO C  98      -1.980  58.811 -25.674  1.00 38.83           C  
ATOM    771  CD  PRO C  98      -2.374  59.106 -27.109  1.00 39.28           C  
ATOM    772  HA  PRO C  98      -4.899  60.376 -25.532  1.00 40.12           H  
ATOM    773  HB2 PRO C  98      -3.004  59.364 -23.818  1.00 39.07           H  
ATOM    774  HB3 PRO C  98      -3.932  58.321 -24.909  1.00 39.07           H  
ATOM    775  HG2 PRO C  98      -1.650  57.783 -25.529  1.00 38.83           H  
ATOM    776  HG3 PRO C  98      -1.152  59.468 -25.395  1.00 38.83           H  
ATOM    777  HD2 PRO C  98      -2.814  58.233 -27.601  1.00 39.28           H  
ATOM    778  HD3 PRO C  98      -1.518  59.450 -27.693  1.00 39.28           H  
ATOM    779  N   LEU C  99      -3.913  62.349 -24.217  1.00 41.21           N  
ATOM    780  CA  LEU C  99      -3.445  63.608 -23.661  1.00 41.54           C  
ATOM    781  C   LEU C  99      -3.864  63.746 -22.182  1.00 42.30           C  
ATOM    782  O   LEU C  99      -4.839  63.184 -21.688  1.00 42.69           O  
ATOM    783  CB  LEU C  99      -3.908  64.828 -24.470  1.00 41.39           C  
ATOM    784  CG  LEU C  99      -2.797  65.550 -25.259  1.00 40.79           C  
ATOM    785  CD1 LEU C  99      -3.444  66.652 -26.101  1.00 40.75           C  
ATOM    786  CD2 LEU C  99      -1.733  66.165 -24.347  1.00 40.56           C  
ATOM    787  H   LEU C  99      -4.797  61.972 -23.905  1.00 41.21           H  
ATOM    788  HA  LEU C  99      -2.350  63.554 -23.664  1.00 41.54           H  
ATOM    789  HB2 LEU C  99      -4.691  64.520 -25.176  1.00 41.39           H  
ATOM    790  HB3 LEU C  99      -4.364  65.569 -23.802  1.00 41.39           H  
ATOM    791  HG  LEU C  99      -2.312  64.839 -25.937  1.00 40.79           H  
ATOM    792 HD11 LEU C  99      -4.180  66.222 -26.785  1.00 40.75           H  
ATOM    793 HD12 LEU C  99      -3.957  67.384 -25.468  1.00 40.75           H  
ATOM    794 HD13 LEU C  99      -2.701  67.186 -26.698  1.00 40.75           H  
ATOM    795 HD21 LEU C  99      -2.188  66.789 -23.571  1.00 40.56           H  
ATOM    796 HD22 LEU C  99      -1.131  65.395 -23.858  1.00 40.56           H  
ATOM    797 HD23 LEU C  99      -1.042  66.795 -24.916  1.00 40.56           H  
ATOM    798  N   GLN C 100      -2.995  64.459 -21.469  1.00 42.42           N  
ATOM    799  CA  GLN C 100      -3.002  64.675 -20.027  1.00 42.45           C  
ATOM    800  C   GLN C 100      -2.224  66.002 -19.820  1.00 42.78           C  
ATOM    801  O   GLN C 100      -1.385  66.353 -20.654  1.00 41.88           O  
ATOM    802  CB  GLN C 100      -2.297  63.475 -19.395  1.00 42.65           C  
ATOM    803  CG  GLN C 100      -3.238  62.364 -18.934  1.00 43.74           C  
ATOM    804  CD  GLN C 100      -3.636  62.421 -17.475  1.00 44.34           C  
ATOM    805  NE2 GLN C 100      -4.193  63.420 -17.027  1.00 45.68           N  
ATOM    806  OE1 GLN C 100      -3.399  61.340 -16.741  1.00 44.64           O  
ATOM    807  H   GLN C 100      -2.179  64.830 -21.933  1.00 42.42           H  
ATOM    808  HA  GLN C 100      -4.035  64.792 -19.693  1.00 42.45           H  
ATOM    809  HB2 GLN C 100      -1.606  63.035 -20.129  1.00 42.65           H  
ATOM    810  HB3 GLN C 100      -1.656  63.790 -18.586  1.00 42.65           H  
ATOM    811  HG2 GLN C 100      -2.717  61.415 -19.084  1.00 43.74           H  
ATOM    812  HG3 GLN C 100      -4.153  62.321 -19.528  1.00 43.74           H  
ATOM    813 HE21 GLN C 100      -4.492  63.442 -16.062  1.00 45.68           H  
ATOM    814 HE22 GLN C 100      -4.352  64.220 -17.623  1.00 45.68           H  
ATOM    815  N   LEU C 101      -2.597  66.761 -18.799  1.00 43.88           N  
ATOM    816  CA  LEU C 101      -2.269  68.191 -18.656  1.00 46.15           C  
ATOM    817  C   LEU C 101      -2.120  68.537 -17.155  1.00 47.06           C  
ATOM    818  O   LEU C 101      -2.833  67.994 -16.314  1.00 46.37           O  
ATOM    819  CB  LEU C 101      -3.429  69.031 -19.232  1.00 46.84           C  
ATOM    820  CG  LEU C 101      -3.741  68.792 -20.725  1.00 45.54           C  
ATOM    821  CD1 LEU C 101      -5.084  69.414 -21.100  1.00 46.30           C  
ATOM    822  CD2 LEU C 101      -2.645  69.321 -21.651  1.00 44.11           C  
ATOM    823  H   LEU C 101      -3.173  66.365 -18.069  1.00 43.88           H  
ATOM    824  HA  LEU C 101      -1.330  68.401 -19.178  1.00 46.15           H  
ATOM    825  HB2 LEU C 101      -4.335  68.806 -18.650  1.00 46.84           H  
ATOM    826  HB3 LEU C 101      -3.230  70.094 -19.061  1.00 46.84           H  
ATOM    827  HG  LEU C 101      -3.852  67.719 -20.909  1.00 45.54           H  
ATOM    828 HD11 LEU C 101      -5.888  69.031 -20.466  1.00 46.30           H  
ATOM    829 HD12 LEU C 101      -5.071  70.503 -21.010  1.00 46.30           H  
ATOM    830 HD13 LEU C 101      -5.333  69.155 -22.134  1.00 46.30           H  
ATOM    831 HD21 LEU C 101      -2.525  70.403 -21.554  1.00 44.11           H  
ATOM    832 HD22 LEU C 101      -1.680  68.855 -21.441  1.00 44.11           H  
ATOM    833 HD23 LEU C 101      -2.891  69.110 -22.697  1.00 44.11           H  
ATOM    834  N   PHE C 102      -1.170  69.413 -16.838  1.00 49.21           N  
ATOM    835  CA  PHE C 102      -0.807  69.760 -15.453  1.00 53.71           C  
ATOM    836  C   PHE C 102      -1.127  71.233 -15.104  1.00 57.31           C  
ATOM    837  O   PHE C 102      -1.249  71.566 -13.923  1.00 57.70           O  
ATOM    838  CB  PHE C 102       0.724  69.580 -15.160  1.00 52.17           C  
ATOM    839  CG  PHE C 102       1.273  68.179 -14.798  1.00 51.15           C  
ATOM    840  CD1 PHE C 102       0.546  67.336 -13.954  1.00 51.00           C  
ATOM    841  CD2 PHE C 102       2.468  67.710 -15.342  1.00 49.44           C  
ATOM    842  CE1 PHE C 102       1.004  66.060 -13.647  1.00 48.70           C  
ATOM    843  CE2 PHE C 102       2.928  66.439 -15.039  1.00 47.92           C  
ATOM    844  CZ  PHE C 102       2.195  65.615 -14.188  1.00 48.06           C  
ATOM    845  H   PHE C 102      -0.631  69.854 -17.570  1.00 49.21           H  
ATOM    846  HA  PHE C 102      -1.412  69.158 -14.768  1.00 53.71           H  
ATOM    847  HB2 PHE C 102       1.286  69.961 -16.024  1.00 52.17           H  
ATOM    848  HB3 PHE C 102       0.995  70.221 -14.312  1.00 52.17           H  
ATOM    849  HD1 PHE C 102      -0.386  67.681 -13.532  1.00 51.00           H  
ATOM    850  HD2 PHE C 102       3.040  68.342 -16.005  1.00 49.44           H  
ATOM    851  HE1 PHE C 102       0.432  65.420 -12.991  1.00 48.70           H  
ATOM    852  HE2 PHE C 102       3.856  66.086 -15.463  1.00 47.92           H  
ATOM    853  HZ  PHE C 102       2.559  64.626 -13.950  1.00 48.06           H  
ATOM    854  N   HIS C 103      -1.015  72.113 -16.092  1.00 60.19           N  
ATOM    855  CA  HIS C 103      -0.962  73.547 -15.827  1.00 65.74           C  
ATOM    856  C   HIS C 103      -2.391  74.143 -15.792  1.00 65.71           C  
ATOM    857  O   HIS C 103      -3.234  73.758 -16.593  1.00 64.97           O  
ATOM    858  CB  HIS C 103      -0.159  74.316 -16.880  1.00 70.65           C  
ATOM    859  CG  HIS C 103       1.290  74.024 -16.833  1.00 74.96           C  
ATOM    860  CD2 HIS C 103       2.052  73.163 -17.536  1.00 74.95           C  
ATOM    861  ND1 HIS C 103       2.148  74.689 -15.958  1.00 77.66           N  
ATOM    862  NE2 HIS C 103       3.336  73.284 -17.150  1.00 76.40           N  
ATOM    863  CE1 HIS C 103       3.392  74.218 -16.182  1.00 80.01           C  
ATOM    864  H   HIS C 103      -0.953  71.788 -17.047  1.00 60.19           H  
ATOM    865  HA  HIS C 103      -0.493  73.678 -14.846  1.00 65.74           H  
ATOM    866  HB2 HIS C 103      -0.293  75.397 -16.743  1.00 70.65           H  
ATOM    867  HB3 HIS C 103      -0.545  74.104 -17.878  1.00 70.65           H  
ATOM    868  HD2 HIS C 103       1.689  72.482 -18.292  1.00 74.95           H  
ATOM    869  HE2 HIS C 103       4.174  72.730 -17.547  1.00 76.40           H  
ATOM    870  HE1 HIS C 103       4.229  74.517 -15.701  1.00 80.01           H  
ATOM    871  N   PRO C 104      -2.604  75.159 -14.932  1.00 67.81           N  
ATOM    872  CA  PRO C 104      -3.954  75.709 -14.790  1.00 68.43           C  
ATOM    873  C   PRO C 104      -4.460  76.404 -16.077  1.00 68.66           C  
ATOM    874  O   PRO C 104      -5.669  76.568 -16.256  1.00 66.80           O  
ATOM    875  CB  PRO C 104      -3.850  76.685 -13.619  1.00 69.83           C  
ATOM    876  CG  PRO C 104      -2.374  77.070 -13.591  1.00 70.21           C  
ATOM    877  CD  PRO C 104      -1.670  75.789 -14.008  1.00 67.58           C  
ATOM    878  HA  PRO C 104      -4.649  74.889 -14.571  1.00 68.43           H  
ATOM    879  HB2 PRO C 104      -4.503  77.558 -13.713  1.00 69.83           H  
ATOM    880  HB3 PRO C 104      -4.105  76.168 -12.686  1.00 69.83           H  
ATOM    881  HG2 PRO C 104      -2.047  77.430 -12.611  1.00 70.21           H  
ATOM    882  HG3 PRO C 104      -2.183  77.861 -14.326  1.00 70.21           H  
ATOM    883  HD2 PRO C 104      -1.534  75.112 -13.157  1.00 67.58           H  
ATOM    884  HD3 PRO C 104      -0.701  75.977 -14.477  1.00 67.58           H  
ATOM    885  N   GLN C 105      -3.512  76.867 -16.897  1.00 70.65           N  
ATOM    886  CA  GLN C 105      -3.834  77.495 -18.176  1.00 71.72           C  
ATOM    887  C   GLN C 105      -4.343  76.433 -19.182  1.00 71.18           C  
ATOM    888  O   GLN C 105      -5.199  76.735 -20.025  1.00 72.50           O  
ATOM    889  CB  GLN C 105      -2.627  78.237 -18.752  1.00 72.82           C  
ATOM    890  CG  GLN C 105      -2.289  79.478 -17.924  1.00 75.74           C  
ATOM    891  CD  GLN C 105      -1.182  80.300 -18.549  1.00 79.27           C  
ATOM    892  OE1 GLN C 105      -0.341  79.817 -19.320  1.00 79.55           O  
ATOM    893  NE2 GLN C 105      -1.182  81.587 -18.194  1.00 79.22           N  
ATOM    894  H   GLN C 105      -2.550  76.792 -16.599  1.00 70.65           H  
ATOM    895  HA  GLN C 105      -4.664  78.191 -18.007  1.00 71.72           H  
ATOM    896  HB2 GLN C 105      -1.756  77.571 -18.805  1.00 72.82           H  
ATOM    897  HB3 GLN C 105      -2.842  78.543 -19.783  1.00 72.82           H  
ATOM    898  HG2 GLN C 105      -1.961  79.195 -16.917  1.00 75.74           H  
ATOM    899  HG3 GLN C 105      -3.183  80.105 -17.820  1.00 75.74           H  
ATOM    900 HE21 GLN C 105      -1.888  81.937 -17.562  1.00 79.22           H  
ATOM    901 HE22 GLN C 105      -0.476  82.212 -18.558  1.00 79.22           H  
ATOM    902  N   GLU C 106      -3.756  75.233 -19.114  1.00 68.33           N  
ATOM    903  CA  GLU C 106      -4.100  74.113 -19.992  1.00 64.56           C  
ATOM    904  C   GLU C 106      -5.530  73.672 -19.644  1.00 64.66           C  
ATOM    905  O   GLU C 106      -6.370  73.463 -20.523  1.00 65.97           O  
ATOM    906  CB  GLU C 106      -3.176  72.913 -19.793  1.00 62.82           C  
ATOM    907  CG  GLU C 106      -1.760  73.158 -20.280  1.00 62.97           C  
ATOM    908  CD  GLU C 106      -0.774  72.107 -19.825  1.00 62.60           C  
ATOM    909  OE1 GLU C 106      -0.946  71.489 -18.752  1.00 64.33           O  
ATOM    910  OE2 GLU C 106       0.233  71.935 -20.548  1.00 61.88           O1-
ATOM    911  H   GLU C 106      -3.038  75.096 -18.417  1.00 68.33           H  
ATOM    912  HA  GLU C 106      -4.089  74.467 -21.029  1.00 64.56           H  
ATOM    913  HB2 GLU C 106      -3.175  72.606 -18.743  1.00 62.82           H  
ATOM    914  HB3 GLU C 106      -3.585  72.062 -20.346  1.00 62.82           H  
ATOM    915  HG2 GLU C 106      -1.387  74.124 -19.927  1.00 62.97           H  
ATOM    916  HG3 GLU C 106      -1.762  73.200 -21.375  1.00 62.97           H  
ATOM    917  N   VAL C 107      -5.791  73.582 -18.338  1.00 63.33           N  
ATOM    918  CA  VAL C 107      -7.094  73.149 -17.853  1.00 62.30           C  
ATOM    919  C   VAL C 107      -8.105  74.258 -18.244  1.00 63.65           C  
ATOM    920  O   VAL C 107      -9.235  73.958 -18.630  1.00 64.25           O  
ATOM    921  CB  VAL C 107      -7.074  72.887 -16.333  1.00 62.10           C  
ATOM    922  CG1 VAL C 107      -8.474  72.592 -15.785  1.00 62.68           C  
ATOM    923  CG2 VAL C 107      -6.149  71.711 -15.992  1.00 59.54           C  
ATOM    924  H   VAL C 107      -5.075  73.869 -17.686  1.00 63.33           H  
ATOM    925  HA  VAL C 107      -7.375  72.241 -18.402  1.00 62.30           H  
ATOM    926  HB  VAL C 107      -6.694  73.776 -15.815  1.00 62.10           H  
ATOM    927 HG11 VAL C 107      -9.129  73.465 -15.875  1.00 62.68           H  
ATOM    928 HG12 VAL C 107      -8.943  71.758 -16.316  1.00 62.68           H  
ATOM    929 HG13 VAL C 107      -8.428  72.334 -14.722  1.00 62.68           H  
ATOM    930 HG21 VAL C 107      -6.480  70.790 -16.481  1.00 59.54           H  
ATOM    931 HG22 VAL C 107      -5.120  71.904 -16.306  1.00 59.54           H  
ATOM    932 HG23 VAL C 107      -6.133  71.533 -14.912  1.00 59.54           H  
ATOM    933  N   SER C 108      -7.731  75.520 -18.031  1.00 63.90           N  
ATOM    934  CA  SER C 108      -8.624  76.641 -18.319  1.00 65.08           C  
ATOM    935  C   SER C 108      -8.941  76.847 -19.823  1.00 64.17           C  
ATOM    936  O   SER C 108      -9.823  77.669 -20.110  1.00 64.59           O  
ATOM    937  CB  SER C 108      -8.079  77.967 -17.769  1.00 67.43           C  
ATOM    938  OG  SER C 108      -7.977  77.933 -16.346  1.00 69.06           O  
ATOM    939  H   SER C 108      -6.839  75.705 -17.594  1.00 63.90           H  
ATOM    940  HA  SER C 108      -9.576  76.411 -17.822  1.00 65.08           H  
ATOM    941  HB2 SER C 108      -8.745  78.799 -18.022  1.00 67.43           H  
ATOM    942  HB3 SER C 108      -7.094  78.201 -18.184  1.00 67.43           H  
ATOM    943  HG  SER C 108      -7.216  77.354 -16.129  1.00 69.06           H  
ATOM    944  N   MET C 109      -8.058  76.371 -20.709  1.00 61.59           N  
ATOM    945  CA  MET C 109      -8.318  76.106 -22.107  1.00 60.31           C  
ATOM    946  C   MET C 109      -9.237  74.880 -22.279  1.00 59.10           C  
ATOM    947  O   MET C 109     -10.294  74.993 -22.886  1.00 60.35           O  
ATOM    948  CB  MET C 109      -7.016  75.949 -22.902  1.00  0.00           C  
ATOM    949  CG  MET C 109      -7.207  75.751 -24.409  1.00  0.00           C  
ATOM    950  SD  MET C 109      -7.727  77.272 -25.270  1.00  0.00           S  
ATOM    951  CE  MET C 109      -9.464  76.876 -25.591  1.00  0.00           C  
ATOM    952  H   MET C 109      -7.164  76.553 -20.251  1.00 61.59           H  
ATOM    953  HA  MET C 109      -8.874  76.975 -22.480  1.00 60.31           H  
ATOM    954  HB2 MET C 109      -6.369  76.817 -22.720  1.00  0.00           H  
ATOM    955  HB3 MET C 109      -6.455  75.087 -22.524  1.00  0.00           H  
ATOM    956  HG2 MET C 109      -6.238  75.478 -24.841  1.00  0.00           H  
ATOM    957  HG3 MET C 109      -7.886  74.923 -24.633  1.00  0.00           H  
ATOM    958  HE1 MET C 109      -9.552  75.914 -26.101  1.00  0.00           H  
ATOM    959  HE2 MET C 109     -10.036  76.863 -24.663  1.00  0.00           H  
ATOM    960  HE3 MET C 109      -9.888  77.647 -26.240  1.00  0.00           H  
ATOM    961  N   VAL C 110      -8.760  73.713 -21.857  1.00 57.34           N  
ATOM    962  CA  VAL C 110      -9.392  72.459 -22.258  1.00 55.56           C  
ATOM    963  C   VAL C 110     -10.762  72.253 -21.583  1.00 57.09           C  
ATOM    964  O   VAL C 110     -11.645  71.644 -22.199  1.00 56.05           O  
ATOM    965  CB  VAL C 110      -8.434  71.258 -22.152  1.00 52.64           C  
ATOM    966  CG1 VAL C 110      -9.128  69.931 -22.478  1.00 51.59           C  
ATOM    967  CG2 VAL C 110      -7.277  71.449 -23.144  1.00 50.69           C  
ATOM    968  H   VAL C 110      -7.910  73.706 -21.311  1.00 57.34           H  
ATOM    969  HA  VAL C 110      -9.630  72.588 -23.322  1.00 55.56           H  
ATOM    970  HB  VAL C 110      -8.027  71.193 -21.136  1.00 52.64           H  
ATOM    971 HG11 VAL C 110      -9.886  69.684 -21.728  1.00 51.59           H  
ATOM    972 HG12 VAL C 110      -9.615  69.968 -23.458  1.00 51.59           H  
ATOM    973 HG13 VAL C 110      -8.406  69.107 -22.494  1.00 51.59           H  
ATOM    974 HG21 VAL C 110      -7.651  71.609 -24.162  1.00 50.69           H  
ATOM    975 HG22 VAL C 110      -6.655  72.308 -22.878  1.00 50.69           H  
ATOM    976 HG23 VAL C 110      -6.631  70.570 -23.174  1.00 50.69           H  
ATOM    977  N   ARG C 111     -10.945  72.772 -20.370  1.00 59.32           N  
ATOM    978  CA  ARG C 111     -12.225  72.662 -19.652  1.00 61.93           C  
ATOM    979  C   ARG C 111     -13.302  73.506 -20.382  1.00 64.16           C  
ATOM    980  O   ARG C 111     -14.501  73.228 -20.282  1.00 64.78           O  
ATOM    981  CB  ARG C 111     -12.052  73.151 -18.211  1.00 63.70           C  
ATOM    982  CG  ARG C 111     -13.302  73.022 -17.338  1.00 65.05           C  
ATOM    983  CD  ARG C 111     -12.978  73.330 -15.874  1.00 65.42           C  
ATOM    984  NE  ARG C 111     -12.133  72.281 -15.302  1.00 64.15           N  
ATOM    985  CZ  ARG C 111     -11.630  72.254 -14.068  1.00 64.94           C  
ATOM    986  NH1 ARG C 111     -11.794  73.287 -13.250  1.00 66.32           N  
ATOM    987  NH2 ARG C 111     -10.952  71.194 -13.650  1.00 63.27           N1+
ATOM    988  H   ARG C 111     -10.179  73.265 -19.934  1.00 59.32           H  
ATOM    989  HA  ARG C 111     -12.535  71.611 -19.677  1.00 61.93           H  
ATOM    990  HB2 ARG C 111     -11.233  72.580 -17.756  1.00 63.70           H  
ATOM    991  HB3 ARG C 111     -11.742  74.204 -18.210  1.00 63.70           H  
ATOM    992  HG2 ARG C 111     -13.716  72.010 -17.422  1.00 65.05           H  
ATOM    993  HG3 ARG C 111     -14.069  73.724 -17.681  1.00 65.05           H  
ATOM    994  HD2 ARG C 111     -13.909  73.365 -15.299  1.00 65.42           H  
ATOM    995  HD3 ARG C 111     -12.457  74.290 -15.800  1.00 65.42           H  
ATOM    996  HE  ARG C 111     -11.966  71.482 -15.896  1.00 64.15           H  
ATOM    997 HH11 ARG C 111     -11.403  73.259 -12.319  1.00 66.32           H  
ATOM    998 HH12 ARG C 111     -12.308  74.099 -13.558  1.00 66.32           H  
ATOM    999 HH21 ARG C 111     -10.816  70.405 -14.266  1.00 63.27           H  
ATOM   1000 HH22 ARG C 111     -10.572  71.175 -12.714  1.00 63.27           H  
ATOM   1001  N   ASN C 112     -12.845  74.581 -21.025  1.00 65.57           N  
ATOM   1002  CA  ASN C 112     -13.736  75.474 -21.774  1.00 68.92           C  
ATOM   1003  C   ASN C 112     -14.042  74.843 -23.154  1.00 67.69           C  
ATOM   1004  O   ASN C 112     -15.078  75.109 -23.770  1.00 69.49           O  
ATOM   1005  CB  ASN C 112     -13.111  76.857 -21.959  1.00 71.63           C  
ATOM   1006  CG  ASN C 112     -13.499  77.762 -20.811  1.00 74.71           C  
ATOM   1007  OD1 ASN C 112     -14.689  77.976 -20.541  1.00 74.52           O  
ATOM   1008  ND2 ASN C 112     -12.495  78.319 -20.132  1.00 76.75           N  
ATOM   1009  H   ASN C 112     -11.852  74.764 -21.024  1.00 65.57           H  
ATOM   1010  HA  ASN C 112     -14.693  75.525 -21.240  1.00 68.92           H  
ATOM   1011  HB2 ASN C 112     -13.487  77.341 -22.870  1.00 71.63           H  
ATOM   1012  HB3 ASN C 112     -12.023  76.802 -22.059  1.00 71.63           H  
ATOM   1013 HD21 ASN C 112     -11.539  78.115 -20.387  1.00 76.75           H  
ATOM   1014 HD22 ASN C 112     -12.691  78.943 -19.362  1.00 76.75           H  
ATOM   1015  N   LEU C 113     -13.066  74.104 -23.672  1.00 65.28           N  
ATOM   1016  CA  LEU C 113     -13.093  73.499 -25.014  1.00 64.06           C  
ATOM   1017  C   LEU C 113     -14.000  72.241 -25.116  1.00 65.20           C  
ATOM   1018  O   LEU C 113     -14.217  71.720 -26.209  1.00 64.27           O  
ATOM   1019  CB  LEU C 113     -11.645  73.163 -25.412  1.00 61.06           C  
ATOM   1020  CG  LEU C 113     -11.380  72.722 -26.859  1.00 59.58           C  
ATOM   1021  CD1 LEU C 113     -11.907  73.718 -27.889  1.00 60.69           C  
ATOM   1022  CD2 LEU C 113      -9.876  72.498 -27.053  1.00 58.91           C  
ATOM   1023  H   LEU C 113     -12.220  73.966 -23.138  1.00 65.28           H  
ATOM   1024  HA  LEU C 113     -13.520  74.253 -25.684  1.00 64.06           H  
ATOM   1025  HB2 LEU C 113     -11.016  74.037 -25.204  1.00 61.06           H  
ATOM   1026  HB3 LEU C 113     -11.289  72.361 -24.755  1.00 61.06           H  
ATOM   1027  HG  LEU C 113     -11.861  71.757 -27.024  1.00 59.58           H  
ATOM   1028 HD11 LEU C 113     -12.996  73.807 -27.837  1.00 60.69           H  
ATOM   1029 HD12 LEU C 113     -11.474  74.712 -27.739  1.00 60.69           H  
ATOM   1030 HD13 LEU C 113     -11.666  73.392 -28.904  1.00 60.69           H  
ATOM   1031 HD21 LEU C 113      -9.317  73.436 -26.972  1.00 58.91           H  
ATOM   1032 HD22 LEU C 113      -9.485  71.803 -26.302  1.00 58.91           H  
ATOM   1033 HD23 LEU C 113      -9.676  72.063 -28.035  1.00 58.91           H  
ATOM   1034  N   ILE C 114     -14.539  71.813 -23.970  1.00 67.34           N  
ATOM   1035  CA  ILE C 114     -15.457  70.670 -23.921  1.00 69.20           C  
ATOM   1036  C   ILE C 114     -16.819  71.075 -24.562  1.00 73.50           C  
ATOM   1037  O   ILE C 114     -17.625  70.211 -24.911  1.00 77.10           O  
ATOM   1038  CB  ILE C 114     -15.660  70.152 -22.474  1.00 69.45           C  
ATOM   1039  CG1 ILE C 114     -14.334  69.831 -21.752  1.00 68.00           C  
ATOM   1040  CG2 ILE C 114     -16.576  68.920 -22.417  1.00 70.77           C  
ATOM   1041  CD1 ILE C 114     -13.408  68.872 -22.488  1.00 67.12           C  
ATOM   1042  H   ILE C 114     -14.307  72.304 -23.119  1.00 67.34           H  
ATOM   1043  HA  ILE C 114     -15.039  69.882 -24.556  1.00 69.20           H  
ATOM   1044  HB  ILE C 114     -16.154  70.943 -21.891  1.00 69.45           H  
ATOM   1045 HG12 ILE C 114     -13.802  70.765 -21.565  1.00 68.00           H  
ATOM   1046 HG13 ILE C 114     -14.553  69.422 -20.759  1.00 68.00           H  
ATOM   1047 HG21 ILE C 114     -17.611  69.184 -22.653  1.00 70.77           H  
ATOM   1048 HG22 ILE C 114     -16.253  68.144 -23.118  1.00 70.77           H  
ATOM   1049 HG23 ILE C 114     -16.590  68.487 -21.411  1.00 70.77           H  
ATOM   1050 HD11 ILE C 114     -13.896  67.913 -22.684  1.00 67.12           H  
ATOM   1051 HD12 ILE C 114     -13.067  69.288 -23.440  1.00 67.12           H  
ATOM   1052 HD13 ILE C 114     -12.516  68.679 -21.882  1.00 67.12           H  
ATOM   1053  N   GLN C 115     -17.090  72.359 -24.570  1.00 75.86           N  
ATOM   1054  CA  GLN C 115     -18.292  72.915 -25.170  1.00 77.95           C  
ATOM   1055  C   GLN C 115     -17.979  73.427 -26.599  1.00 79.43           C  
ATOM   1056  O   GLN C 115     -17.080  74.219 -26.784  1.00 78.81           O  
ATOM   1057  CB  GLN C 115     -18.855  74.071 -24.331  1.00 80.59           C  
ATOM   1058  CG  GLN C 115     -19.329  73.623 -22.948  1.00 83.06           C  
ATOM   1059  CD  GLN C 115     -20.437  72.587 -23.024  1.00 84.06           C  
ATOM   1060  NE2 GLN C 115     -20.396  71.615 -22.287  1.00 81.82           N  
ATOM   1061  OE1 GLN C 115     -21.412  72.780 -23.884  1.00 85.51           O  
ATOM   1062  H   GLN C 115     -16.439  73.016 -24.165  1.00 75.86           H  
ATOM   1063  HA  GLN C 115     -19.047  72.130 -25.232  1.00 77.95           H  
ATOM   1064  HB2 GLN C 115     -18.093  74.850 -24.205  1.00 80.59           H  
ATOM   1065  HB3 GLN C 115     -19.688  74.539 -24.871  1.00 80.59           H  
ATOM   1066  HG2 GLN C 115     -19.726  74.485 -22.399  1.00 83.06           H  
ATOM   1067  HG3 GLN C 115     -18.485  73.235 -22.366  1.00 83.06           H  
ATOM   1068 HE21 GLN C 115     -19.629  71.503 -21.640  1.00 81.82           H  
ATOM   1069 HE22 GLN C 115     -21.130  70.922 -22.325  1.00 81.82           H  
ATOM   1070  N   LYS C 116     -18.664  72.893 -27.601  1.00 79.16           N  
ATOM   1071  CA  LYS C 116     -18.920  71.458 -27.794  1.00 78.13           C  
ATOM   1072  C   LYS C 116     -18.542  71.106 -29.258  1.00 74.17           C  
ATOM   1073  O   LYS C 116     -19.220  70.421 -29.986  1.00 74.15           O  
ATOM   1074  CB  LYS C 116     -20.331  70.997 -27.381  1.00  0.00           C  
ATOM   1075  CG  LYS C 116     -21.408  72.089 -27.377  1.00  0.00           C  
ATOM   1076  CD  LYS C 116     -22.789  71.512 -27.030  1.00  0.00           C  
ATOM   1077  CE  LYS C 116     -23.781  72.590 -26.606  1.00  0.00           C  
ATOM   1078  NZ  LYS C 116     -23.622  72.892 -25.168  1.00  0.00           N1+
ATOM   1079  H   LYS C 116     -19.067  73.487 -28.328  1.00 79.16           H  
ATOM   1080  HA  LYS C 116     -18.192  70.902 -27.193  1.00 78.13           H  
ATOM   1081  HB2 LYS C 116     -20.268  70.596 -26.361  1.00  0.00           H  
ATOM   1082  HB3 LYS C 116     -20.660  70.154 -28.000  1.00  0.00           H  
ATOM   1083  HG2 LYS C 116     -21.456  72.576 -28.358  1.00  0.00           H  
ATOM   1084  HG3 LYS C 116     -21.137  72.860 -26.647  1.00  0.00           H  
ATOM   1085  HD2 LYS C 116     -22.705  70.750 -26.245  1.00  0.00           H  
ATOM   1086  HD3 LYS C 116     -23.177  71.005 -27.922  1.00  0.00           H  
ATOM   1087  HE2 LYS C 116     -24.813  72.249 -26.733  1.00  0.00           H  
ATOM   1088  HE3 LYS C 116     -23.638  73.525 -27.156  1.00  0.00           H  
ATOM   1089  HZ1 LYS C 116     -23.982  72.137 -24.574  1.00  0.00           H  
ATOM   1090  HZ2 LYS C 116     -22.626  72.992 -24.864  1.00  0.00           H  
ATOM   1091  HZ3 LYS C 116     -24.095  73.757 -24.888  1.00  0.00           H  
ATOM   1092  N   ASP C 117     -17.368  71.590 -29.625  1.00 70.49           N  
ATOM   1093  CA  ASP C 117     -16.613  71.196 -30.830  1.00 67.29           C  
ATOM   1094  C   ASP C 117     -15.546  70.160 -30.371  1.00 63.13           C  
ATOM   1095  O   ASP C 117     -15.680  68.981 -30.584  1.00 60.56           O  
ATOM   1096  CB  ASP C 117     -16.048  72.432 -31.510  1.00 67.28           C  
ATOM   1097  CG  ASP C 117     -15.141  71.871 -32.559  1.00 65.79           C  
ATOM   1098  OD1 ASP C 117     -15.627  71.270 -33.505  1.00 65.26           O  
ATOM   1099  OD2 ASP C 117     -13.927  71.978 -32.382  1.00 64.47           O1-
ATOM   1100  H   ASP C 117     -16.918  72.288 -29.050  1.00 70.49           H  
ATOM   1101  HA  ASP C 117     -17.289  70.672 -31.513  1.00 67.29           H  
ATOM   1102  HB2 ASP C 117     -15.498  73.082 -30.820  1.00 67.28           H  
ATOM   1103  HB3 ASP C 117     -16.844  73.032 -31.965  1.00 67.28           H  
ATOM   1104  N   ARG C 118     -14.584  70.653 -29.622  1.00 61.37           N  
ATOM   1105  CA  ARG C 118     -13.527  69.899 -28.961  1.00 58.98           C  
ATOM   1106  C   ARG C 118     -12.247  69.699 -29.828  1.00 55.45           C  
ATOM   1107  O   ARG C 118     -11.423  68.839 -29.500  1.00 52.94           O  
ATOM   1108  CB  ARG C 118     -13.940  68.543 -28.357  1.00 60.11           C  
ATOM   1109  CG  ARG C 118     -15.288  68.460 -27.630  1.00 64.19           C  
ATOM   1110  CD  ARG C 118     -15.786  67.012 -27.534  1.00 66.75           C  
ATOM   1111  NE  ARG C 118     -15.940  66.396 -28.867  1.00 68.99           N  
ATOM   1112  CZ  ARG C 118     -16.146  65.102 -29.088  1.00 72.19           C  
ATOM   1113  NH1 ARG C 118     -16.438  64.283 -28.084  1.00 75.43           N  
ATOM   1114  NH2 ARG C 118     -16.040  64.624 -30.321  1.00 73.13           N1+
ATOM   1115  H   ARG C 118     -14.538  71.652 -29.478  1.00 61.37           H  
ATOM   1116  HA  ARG C 118     -13.210  70.541 -28.138  1.00 58.98           H  
ATOM   1117  HB2 ARG C 118     -13.874  67.784 -29.146  1.00 60.11           H  
ATOM   1118  HB3 ARG C 118     -13.174  68.266 -27.628  1.00 60.11           H  
ATOM   1119  HG2 ARG C 118     -16.065  69.052 -28.116  1.00 64.19           H  
ATOM   1120  HG3 ARG C 118     -15.178  68.871 -26.622  1.00 64.19           H  
ATOM   1121  HD2 ARG C 118     -16.763  67.002 -27.041  1.00 66.75           H  
ATOM   1122  HD3 ARG C 118     -15.071  66.419 -26.954  1.00 66.75           H  
ATOM   1123  HE  ARG C 118     -15.702  66.975 -29.659  1.00 68.99           H  
ATOM   1124 HH11 ARG C 118     -16.579  63.298 -28.261  1.00 75.43           H  
ATOM   1125 HH12 ARG C 118     -16.519  64.644 -27.145  1.00 75.43           H  
ATOM   1126 HH21 ARG C 118     -15.804  65.243 -31.084  1.00 73.13           H  
ATOM   1127 HH22 ARG C 118     -16.195  63.642 -30.497  1.00 73.13           H  
ATOM   1128  N   THR C 119     -12.036  70.557 -30.826  1.00 54.49           N  
ATOM   1129  CA  THR C 119     -10.833  70.515 -31.657  1.00 51.75           C  
ATOM   1130  C   THR C 119      -9.695  71.470 -31.200  1.00 50.38           C  
ATOM   1131  O   THR C 119      -9.927  72.503 -30.572  1.00 50.37           O  
ATOM   1132  CB  THR C 119     -11.094  70.670 -33.169  1.00 51.69           C  
ATOM   1133  OG1 THR C 119     -11.638  71.940 -33.535  1.00 54.27           O  
ATOM   1134  CG2 THR C 119     -11.996  69.569 -33.715  1.00 52.62           C  
ATOM   1135  H   THR C 119     -12.730  71.263 -31.026  1.00 54.49           H  
ATOM   1136  HA  THR C 119     -10.427  69.512 -31.514  1.00 51.75           H  
ATOM   1137  HB  THR C 119     -10.133  70.604 -33.689  1.00 51.69           H  
ATOM   1138 HG21 THR C 119     -11.529  68.593 -33.589  1.00 52.62           H  
ATOM   1139 HG22 THR C 119     -12.972  69.557 -33.222  1.00 52.62           H  
ATOM   1140 HG23 THR C 119     -12.186  69.715 -34.780  1.00 52.62           H  
ATOM   1141  HG1 THR C 119     -12.536  71.996 -33.102  1.00 54.27           H  
ATOM   1142  N   PHE C 120      -8.476  71.053 -31.528  1.00 48.55           N  
ATOM   1143  CA  PHE C 120      -7.234  71.780 -31.260  1.00 47.28           C  
ATOM   1144  C   PHE C 120      -6.179  71.432 -32.346  1.00 45.66           C  
ATOM   1145  O   PHE C 120      -6.383  70.547 -33.178  1.00 44.44           O  
ATOM   1146  CB  PHE C 120      -6.708  71.531 -29.834  1.00 46.88           C  
ATOM   1147  CG  PHE C 120      -6.245  70.117 -29.580  1.00 45.66           C  
ATOM   1148  CD1 PHE C 120      -7.173  69.096 -29.354  1.00 45.14           C  
ATOM   1149  CD2 PHE C 120      -4.882  69.799 -29.588  1.00 43.72           C  
ATOM   1150  CE1 PHE C 120      -6.752  67.789 -29.150  1.00 43.83           C  
ATOM   1151  CE2 PHE C 120      -4.461  68.496 -29.379  1.00 42.57           C  
ATOM   1152  CZ  PHE C 120      -5.393  67.491 -29.158  1.00 42.74           C  
ATOM   1153  H   PHE C 120      -8.390  70.142 -31.957  1.00 48.55           H  
ATOM   1154  HA  PHE C 120      -7.463  72.847 -31.349  1.00 47.28           H  
ATOM   1155  HB2 PHE C 120      -5.882  72.218 -29.614  1.00 46.88           H  
ATOM   1156  HB3 PHE C 120      -7.487  71.776 -29.100  1.00 46.88           H  
ATOM   1157  HD1 PHE C 120      -8.228  69.326 -29.338  1.00 45.14           H  
ATOM   1158  HD2 PHE C 120      -4.151  70.576 -29.758  1.00 43.72           H  
ATOM   1159  HE1 PHE C 120      -7.477  67.006 -28.987  1.00 43.83           H  
ATOM   1160  HE2 PHE C 120      -3.407  68.262 -29.387  1.00 42.57           H  
ATOM   1161  HZ  PHE C 120      -5.062  66.476 -28.992  1.00 42.74           H  
ATOM   1162  N   ALA C 121      -5.060  72.153 -32.319  1.00 45.60           N  
ATOM   1163  CA  ALA C 121      -3.971  72.024 -33.276  1.00 44.52           C  
ATOM   1164  C   ALA C 121      -2.721  71.395 -32.624  1.00 43.59           C  
ATOM   1165  O   ALA C 121      -2.371  71.685 -31.486  1.00 43.62           O  
ATOM   1166  CB  ALA C 121      -3.609  73.395 -33.832  1.00 45.69           C  
ATOM   1167  H   ALA C 121      -4.932  72.824 -31.575  1.00 45.60           H  
ATOM   1168  HA  ALA C 121      -4.291  71.384 -34.102  1.00 44.52           H  
ATOM   1169  HB1 ALA C 121      -4.386  73.756 -34.513  1.00 45.69           H  
ATOM   1170  HB2 ALA C 121      -3.504  74.137 -33.035  1.00 45.69           H  
ATOM   1171  HB3 ALA C 121      -2.662  73.368 -34.371  1.00 45.69           H  
ATOM   1172  N   VAL C 122      -2.015  70.586 -33.409  1.00 43.24           N  
ATOM   1173  CA  VAL C 122      -0.695  70.052 -33.079  1.00 43.77           C  
ATOM   1174  C   VAL C 122       0.246  70.551 -34.197  1.00 45.62           C  
ATOM   1175  O   VAL C 122      -0.003  70.330 -35.387  1.00 45.65           O  
ATOM   1176  CB  VAL C 122      -0.693  68.510 -33.034  1.00 42.07           C  
ATOM   1177  CG1 VAL C 122       0.712  67.976 -32.732  1.00 42.08           C  
ATOM   1178  CG2 VAL C 122      -1.678  67.980 -31.988  1.00 41.86           C  
ATOM   1179  H   VAL C 122      -2.395  70.313 -34.303  1.00 43.24           H  
ATOM   1180  HA  VAL C 122      -0.369  70.458 -32.114  1.00 43.77           H  
ATOM   1181  HB  VAL C 122      -1.000  68.113 -34.011  1.00 42.07           H  
ATOM   1182 HG11 VAL C 122       1.407  68.198 -33.547  1.00 42.08           H  
ATOM   1183 HG12 VAL C 122       1.114  68.414 -31.812  1.00 42.08           H  
ATOM   1184 HG13 VAL C 122       0.700  66.889 -32.610  1.00 42.08           H  
ATOM   1185 HG21 VAL C 122      -1.433  68.357 -30.989  1.00 41.86           H  
ATOM   1186 HG22 VAL C 122      -2.706  68.274 -32.224  1.00 41.86           H  
ATOM   1187 HG23 VAL C 122      -1.655  66.886 -31.953  1.00 41.86           H  
ATOM   1188  N   LEU C 123       1.333  71.201 -33.788  1.00 47.55           N  
ATOM   1189  CA  LEU C 123       2.294  71.803 -34.703  1.00 49.48           C  
ATOM   1190  C   LEU C 123       3.331  70.740 -35.125  1.00 51.60           C  
ATOM   1191  O   LEU C 123       3.705  69.855 -34.352  1.00 52.24           O  
ATOM   1192  CB  LEU C 123       3.051  72.972 -34.049  1.00 49.30           C  
ATOM   1193  CG  LEU C 123       2.184  74.214 -33.774  1.00 49.77           C  
ATOM   1194  CD1 LEU C 123       2.951  75.199 -32.887  1.00 51.17           C  
ATOM   1195  CD2 LEU C 123       1.765  74.914 -35.066  1.00 49.37           C  
ATOM   1196  H   LEU C 123       1.544  71.228 -32.801  1.00 47.55           H  
ATOM   1197  HA  LEU C 123       1.759  72.133 -35.599  1.00 49.48           H  
ATOM   1198  HB2 LEU C 123       3.484  72.621 -33.103  1.00 49.30           H  
ATOM   1199  HB3 LEU C 123       3.902  73.261 -34.680  1.00 49.30           H  
ATOM   1200  HG  LEU C 123       1.279  73.909 -33.235  1.00 49.77           H  
ATOM   1201 HD11 LEU C 123       3.231  74.732 -31.937  1.00 51.17           H  
ATOM   1202 HD12 LEU C 123       3.868  75.545 -33.374  1.00 51.17           H  
ATOM   1203 HD13 LEU C 123       2.338  76.077 -32.659  1.00 51.17           H  
ATOM   1204 HD21 LEU C 123       2.629  75.314 -35.604  1.00 49.37           H  
ATOM   1205 HD22 LEU C 123       1.242  74.235 -35.741  1.00 49.37           H  
ATOM   1206 HD23 LEU C 123       1.087  75.745 -34.852  1.00 49.37           H  
ATOM   1207  N   ALA C 124       3.812  70.893 -36.356  1.00 54.48           N  
ATOM   1208  CA  ALA C 124       5.006  70.217 -36.823  1.00 56.96           C  
ATOM   1209  C   ALA C 124       6.144  71.178 -36.465  1.00 59.61           C  
ATOM   1210  O   ALA C 124       6.377  72.196 -37.112  1.00 64.11           O  
ATOM   1211  CB  ALA C 124       4.972  69.939 -38.318  1.00 56.29           C  
ATOM   1212  H   ALA C 124       3.329  71.508 -36.995  1.00 54.48           H  
ATOM   1213  HA  ALA C 124       5.123  69.270 -36.285  1.00 56.96           H  
ATOM   1214  HB1 ALA C 124       4.089  69.351 -38.588  1.00 56.29           H  
ATOM   1215  HB2 ALA C 124       4.956  70.860 -38.908  1.00 56.29           H  
ATOM   1216  HB3 ALA C 124       5.864  69.381 -38.621  1.00 56.29           H  
ATOM   1217  N   TYR C 125       6.814  70.858 -35.359  1.00 60.86           N  
ATOM   1218  CA  TYR C 125       7.922  71.660 -34.857  1.00 63.39           C  
ATOM   1219  C   TYR C 125       9.113  71.433 -35.808  1.00 66.40           C  
ATOM   1220  O   TYR C 125       9.359  70.327 -36.312  1.00 65.69           O  
ATOM   1221  CB  TYR C 125       8.345  71.285 -33.431  1.00 62.03           C  
ATOM   1222  CG  TYR C 125       7.541  72.020 -32.386  1.00 61.54           C  
ATOM   1223  CD1 TYR C 125       7.932  73.298 -31.971  1.00 61.86           C  
ATOM   1224  CD2 TYR C 125       6.395  71.455 -31.807  1.00 59.94           C  
ATOM   1225  CE1 TYR C 125       7.200  73.998 -31.018  1.00 60.86           C  
ATOM   1226  CE2 TYR C 125       5.659  72.148 -30.852  1.00 59.10           C  
ATOM   1227  CZ  TYR C 125       6.065  73.417 -30.462  1.00 59.29           C  
ATOM   1228  OH  TYR C 125       5.328  74.071 -29.519  1.00 57.93           O  
ATOM   1229  H   TYR C 125       6.579  70.010 -34.864  1.00 60.86           H  
ATOM   1230  HA  TYR C 125       7.612  72.710 -34.914  1.00 63.39           H  
ATOM   1231  HB2 TYR C 125       8.262  70.203 -33.269  1.00 62.03           H  
ATOM   1232  HB3 TYR C 125       9.406  71.522 -33.269  1.00 62.03           H  
ATOM   1233  HD1 TYR C 125       8.816  73.749 -32.397  1.00 61.86           H  
ATOM   1234  HD2 TYR C 125       6.079  70.467 -32.107  1.00 59.94           H  
ATOM   1235  HE1 TYR C 125       7.511  74.985 -30.711  1.00 60.86           H  
ATOM   1236  HE2 TYR C 125       4.777  71.702 -30.416  1.00 59.10           H  
ATOM   1237  HH  TYR C 125       5.735  74.941 -29.375  1.00 57.93           H  
ATOM   1238  N   SER C 126       9.815  72.540 -36.073  1.00 68.79           N  
ATOM   1239  CA  SER C 126      10.966  72.592 -36.972  1.00 67.93           C  
ATOM   1240  C   SER C 126      12.140  72.008 -36.190  1.00 68.97           C  
ATOM   1241  O   SER C 126      13.180  71.563 -35.682  1.00 69.27           O  
ATOM   1242  CB  SER C 126      11.230  74.077 -37.296  1.00  0.00           C  
ATOM   1243  OG  SER C 126      12.247  74.296 -38.278  1.00  0.00           O  
ATOM   1244  H   SER C 126       9.507  73.404 -35.673  1.00 68.79           H  
ATOM   1245  HA  SER C 126      10.733  71.997 -37.863  1.00 67.93           H  
ATOM   1246  HB2 SER C 126      10.312  74.533 -37.681  1.00  0.00           H  
ATOM   1247  HB3 SER C 126      11.520  74.611 -36.382  1.00  0.00           H  
ATOM   1248  HG  SER C 126      12.673  75.135 -37.987  1.00  0.00           H  
ATOM   1249  N   ASN C 127      13.066  71.879 -37.570  1.00  0.00           N  
ATOM   1250  CA  ASN C 127      14.318  71.098 -37.751  1.00  0.00           C  
ATOM   1251  C   ASN C 127      15.509  72.098 -37.696  1.00  0.00           C  
ATOM   1252  O   ASN C 127      16.664  71.785 -37.978  1.00  0.00           O  
ATOM   1253  CB  ASN C 127      14.332  70.367 -39.090  1.00  0.00           C  
ATOM   1254  CG  ASN C 127      13.173  69.409 -39.284  1.00  0.00           C  
ATOM   1255  OD1 ASN C 127      12.440  69.503 -40.267  1.00  0.00           O  
ATOM   1256  ND2 ASN C 127      13.038  68.434 -38.381  1.00  0.00           N  
ATOM   1257  H   ASN C 127      12.844  72.511 -38.327  1.00  0.00           H  
ATOM   1258  HA  ASN C 127      14.457  70.378 -36.938  1.00  0.00           H  
ATOM   1259  HB2 ASN C 127      14.309  71.092 -39.913  1.00  0.00           H  
ATOM   1260  HB3 ASN C 127      15.260  69.793 -39.202  1.00  0.00           H  
ATOM   1261 HD21 ASN C 127      12.312  67.739 -38.486  1.00  0.00           H  
ATOM   1262 HD22 ASN C 127      13.660  68.397 -37.585  1.00  0.00           H  
ATOM   1263  N   VAL C 128      15.166  73.364 -37.312  1.00  0.00           N  
ATOM   1264  CA  VAL C 128      16.057  74.504 -37.141  1.00  0.00           C  
ATOM   1265  C   VAL C 128      15.218  75.559 -36.380  1.00  0.00           C  
ATOM   1266  O   VAL C 128      14.065  75.847 -36.700  1.00  0.00           O  
ATOM   1267  CB  VAL C 128      16.619  75.041 -38.475  1.00  0.00           C  
ATOM   1268  CG1 VAL C 128      15.543  75.507 -39.461  1.00  0.00           C  
ATOM   1269  CG2 VAL C 128      17.631  76.166 -38.238  1.00  0.00           C  
ATOM   1270  H   VAL C 128      14.186  73.504 -37.113  1.00  0.00           H  
ATOM   1271  HA  VAL C 128      16.884  74.164 -36.506  1.00  0.00           H  
ATOM   1272  HB  VAL C 128      17.162  74.221 -38.964  1.00  0.00           H  
ATOM   1273 HG11 VAL C 128      14.815  74.714 -39.661  1.00  0.00           H  
ATOM   1274 HG12 VAL C 128      15.004  76.385 -39.093  1.00  0.00           H  
ATOM   1275 HG13 VAL C 128      15.998  75.782 -40.419  1.00  0.00           H  
ATOM   1276 HG21 VAL C 128      17.154  77.058 -37.819  1.00  0.00           H  
ATOM   1277 HG22 VAL C 128      18.418  75.843 -37.549  1.00  0.00           H  
ATOM   1278 HG23 VAL C 128      18.111  76.457 -39.179  1.00  0.00           H  
ATOM   1279  N   GLN C 129      15.840  76.112 -35.275  1.00  0.00           N  
ATOM   1280  CA  GLN C 129      15.118  76.943 -34.306  1.00  0.00           C  
ATOM   1281  C   GLN C 129      14.909  78.386 -34.838  1.00  0.00           C  
ATOM   1282  O   GLN C 129      15.562  78.830 -35.780  1.00  0.00           O  
ATOM   1283  CB  GLN C 129      15.879  77.014 -32.968  1.00  0.00           C  
ATOM   1284  CG  GLN C 129      16.181  75.669 -32.313  1.00  0.00           C  
ATOM   1285  CD  GLN C 129      15.011  74.743 -32.058  1.00  0.00           C  
ATOM   1286  NE2 GLN C 129      13.871  75.156 -31.845  1.00  0.00           N  
ATOM   1287  OE1 GLN C 129      15.309  73.441 -32.026  1.00  0.00           O  
ATOM   1288  H   GLN C 129      16.820  75.931 -35.113  1.00  0.00           H  
ATOM   1289  HA  GLN C 129      14.125  76.499 -34.179  1.00  0.00           H  
ATOM   1290  HB2 GLN C 129      16.835  77.529 -33.131  1.00  0.00           H  
ATOM   1291  HB3 GLN C 129      15.337  77.638 -32.249  1.00  0.00           H  
ATOM   1292  HG2 GLN C 129      16.906  75.122 -32.928  1.00  0.00           H  
ATOM   1293  HG3 GLN C 129      16.663  75.848 -31.344  1.00  0.00           H  
ATOM   1294 HE21 GLN C 129      13.679  76.148 -31.876  1.00  0.00           H  
ATOM   1295 HE22 GLN C 129      13.128  74.504 -31.640  1.00  0.00           H  
ATOM   1296  N   GLU C 130      14.037  79.130 -34.081  1.00  0.00           N  
ATOM   1297  CA  GLU C 130      13.545  80.494 -34.328  1.00  0.00           C  
ATOM   1298  C   GLU C 130      12.397  80.395 -35.351  1.00  0.00           C  
ATOM   1299  O   GLU C 130      11.310  80.959 -35.211  1.00  0.00           O  
ATOM   1300  CB  GLU C 130      14.641  81.468 -34.781  1.00  0.00           C  
ATOM   1301  CG  GLU C 130      14.239  82.934 -34.628  1.00  0.00           C  
ATOM   1302  CD  GLU C 130      14.165  83.407 -33.196  1.00  0.00           C  
ATOM   1303  OE1 GLU C 130      14.547  82.721 -32.248  1.00  0.00           O  
ATOM   1304  OE2 GLU C 130      13.649  84.661 -33.036  1.00  0.00           O1-
ATOM   1305  H   GLU C 130      13.734  78.707 -33.216  1.00  0.00           H  
ATOM   1306  HA  GLU C 130      13.102  80.812 -33.378  1.00  0.00           H  
ATOM   1307  HB2 GLU C 130      14.889  81.300 -35.836  1.00  0.00           H  
ATOM   1308  HB3 GLU C 130      15.561  81.282 -34.212  1.00  0.00           H  
ATOM   1309  HG2 GLU C 130      13.278  83.122 -35.119  1.00  0.00           H  
ATOM   1310  HG3 GLU C 130      14.987  83.558 -35.131  1.00  0.00           H  
ATOM   1311  N   ARG C 131      12.696  79.665 -36.479  1.00  0.00           N  
ATOM   1312  CA  ARG C 131      11.680  79.309 -37.447  1.00  0.00           C  
ATOM   1313  C   ARG C 131      10.932  78.048 -36.924  1.00  0.00           C  
ATOM   1314  O   ARG C 131      10.869  77.021 -37.592  1.00  0.00           O  
ATOM   1315  CB  ARG C 131      12.301  78.973 -38.806  1.00  0.00           C  
ATOM   1316  CG  ARG C 131      13.126  80.082 -39.455  1.00  0.00           C  
ATOM   1317  CD  ARG C 131      13.717  79.632 -40.795  1.00  0.00           C  
ATOM   1318  NE  ARG C 131      12.681  79.480 -41.833  1.00  0.00           N  
ATOM   1319  CZ  ARG C 131      11.941  78.383 -42.081  1.00  0.00           C  
ATOM   1320  NH1 ARG C 131      10.971  78.450 -43.003  1.00  0.00           N  
ATOM   1321  NH2 ARG C 131      12.147  77.226 -41.433  1.00  0.00           N1+
ATOM   1322  H   ARG C 131      13.652  79.370 -36.618  1.00  0.00           H  
ATOM   1323  HA  ARG C 131      10.954  80.125 -37.546  1.00  0.00           H  
ATOM   1324  HB2 ARG C 131      12.937  78.084 -38.704  1.00  0.00           H  
ATOM   1325  HB3 ARG C 131      11.476  78.707 -39.475  1.00  0.00           H  
ATOM   1326  HG2 ARG C 131      12.499  80.968 -39.606  1.00  0.00           H  
ATOM   1327  HG3 ARG C 131      13.950  80.370 -38.793  1.00  0.00           H  
ATOM   1328  HD2 ARG C 131      14.407  80.402 -41.159  1.00  0.00           H  
ATOM   1329  HD3 ARG C 131      14.302  78.710 -40.713  1.00  0.00           H  
ATOM   1330  HE  ARG C 131      12.465  80.315 -42.362  1.00  0.00           H  
ATOM   1331 HH11 ARG C 131      10.408  77.638 -43.203  1.00  0.00           H  
ATOM   1332 HH12 ARG C 131      10.807  79.315 -43.499  1.00  0.00           H  
ATOM   1333 HH21 ARG C 131      11.571  76.423 -41.643  1.00  0.00           H  
ATOM   1334 HH22 ARG C 131      12.872  77.160 -40.735  1.00  0.00           H  
ATOM   1335  N   GLU C 132      10.322  78.198 -35.680  1.00 70.26           N  
ATOM   1336  CA  GLU C 132       9.923  77.096 -34.809  1.00 71.10           C  
ATOM   1337  C   GLU C 132       8.911  76.102 -35.422  1.00 71.93           C  
ATOM   1338  O   GLU C 132       8.972  74.900 -35.123  1.00 71.62           O  
ATOM   1339  CB  GLU C 132       9.342  77.636 -33.491  1.00  0.00           C  
ATOM   1340  CG  GLU C 132      10.392  78.288 -32.589  1.00  0.00           C  
ATOM   1341  CD  GLU C 132      11.485  77.320 -32.218  1.00  0.00           C  
ATOM   1342  OE1 GLU C 132      12.673  77.626 -32.295  1.00  0.00           O  
ATOM   1343  OE2 GLU C 132      11.066  76.076 -31.847  1.00  0.00           O1-
ATOM   1344  H   GLU C 132      10.300  79.157 -35.397  1.00 70.26           H  
ATOM   1345  HA  GLU C 132      10.834  76.511 -34.635  1.00 71.10           H  
ATOM   1346  HB2 GLU C 132       8.848  76.823 -32.943  1.00  0.00           H  
ATOM   1347  HB3 GLU C 132       8.557  78.373 -33.706  1.00  0.00           H  
ATOM   1348  HG2 GLU C 132       9.916  78.633 -31.664  1.00  0.00           H  
ATOM   1349  HG3 GLU C 132      10.824  79.169 -33.074  1.00  0.00           H  
ATOM   1350  N   ALA C 133       7.971  76.613 -36.222  1.00 70.45           N  
ATOM   1351  CA  ALA C 133       6.884  75.794 -36.754  1.00 66.61           C  
ATOM   1352  C   ALA C 133       6.409  76.391 -38.092  1.00 66.84           C  
ATOM   1353  O   ALA C 133       6.723  77.539 -38.413  1.00 68.86           O  
ATOM   1354  CB  ALA C 133       5.731  75.692 -35.769  1.00 66.23           C  
ATOM   1355  H   ALA C 133       8.036  77.578 -36.515  1.00 70.45           H  
ATOM   1356  HA  ALA C 133       7.280  74.792 -36.957  1.00 66.61           H  
ATOM   1357  HB1 ALA C 133       6.059  75.258 -34.820  1.00 66.23           H  
ATOM   1358  HB2 ALA C 133       5.306  76.679 -35.556  1.00 66.23           H  
ATOM   1359  HB3 ALA C 133       4.930  75.064 -36.171  1.00 66.23           H  
ATOM   1360  N   GLN C 134       5.719  75.575 -38.887  1.00 65.14           N  
ATOM   1361  CA  GLN C 134       5.250  75.991 -40.220  1.00 64.70           C  
ATOM   1362  C   GLN C 134       3.956  75.240 -40.655  1.00 62.52           C  
ATOM   1363  O   GLN C 134       3.065  75.828 -41.270  1.00 62.54           O  
ATOM   1364  CB  GLN C 134       6.340  75.780 -41.298  1.00 65.26           C  
ATOM   1365  CG  GLN C 134       7.267  76.985 -41.525  1.00 67.70           C  
ATOM   1366  CD  GLN C 134       8.713  76.702 -41.152  1.00 69.35           C  
ATOM   1367  OE1 GLN C 134       9.541  76.292 -41.978  1.00 67.56           O  
ATOM   1368  NE2 GLN C 134       9.021  76.905 -39.871  1.00 71.31           N  
ATOM   1369  H   GLN C 134       5.523  74.637 -38.568  1.00 65.14           H  
ATOM   1370  HA  GLN C 134       4.972  77.051 -40.162  1.00 64.70           H  
ATOM   1371  HB2 GLN C 134       6.919  74.874 -41.078  1.00 65.26           H  
ATOM   1372  HB3 GLN C 134       5.841  75.597 -42.258  1.00 65.26           H  
ATOM   1373  HG2 GLN C 134       6.920  77.880 -40.999  1.00 67.70           H  
ATOM   1374  HG3 GLN C 134       7.268  77.244 -42.591  1.00 67.70           H  
ATOM   1375 HE21 GLN C 134       8.317  77.240 -39.229  1.00 71.31           H  
ATOM   1376 HE22 GLN C 134       9.959  76.723 -39.542  1.00 71.31           H  
ATOM   1377  N   PHE C 135       3.922  73.934 -40.391  1.00 59.52           N  
ATOM   1378  CA  PHE C 135       2.842  73.021 -40.784  1.00 56.90           C  
ATOM   1379  C   PHE C 135       2.348  72.343 -39.486  1.00 54.52           C  
ATOM   1380  O   PHE C 135       2.975  72.469 -38.428  1.00 53.00           O  
ATOM   1381  CB  PHE C 135       3.332  71.949 -41.774  1.00 56.84           C  
ATOM   1382  CG  PHE C 135       3.610  72.478 -43.164  1.00 58.38           C  
ATOM   1383  CD1 PHE C 135       2.629  72.409 -44.154  1.00 60.22           C  
ATOM   1384  CD2 PHE C 135       4.847  73.031 -43.485  1.00 59.25           C  
ATOM   1385  CE1 PHE C 135       2.872  72.904 -45.430  1.00 61.46           C  
ATOM   1386  CE2 PHE C 135       5.096  73.529 -44.756  1.00 60.58           C  
ATOM   1387  CZ  PHE C 135       4.109  73.465 -45.732  1.00 62.07           C  
ATOM   1388  H   PHE C 135       4.648  73.537 -39.813  1.00 59.52           H  
ATOM   1389  HA  PHE C 135       2.016  73.601 -41.199  1.00 56.90           H  
ATOM   1390  HB2 PHE C 135       4.242  71.468 -41.390  1.00 56.84           H  
ATOM   1391  HB3 PHE C 135       2.599  71.136 -41.858  1.00 56.84           H  
ATOM   1392  HD1 PHE C 135       1.671  71.966 -43.927  1.00 60.22           H  
ATOM   1393  HD2 PHE C 135       5.624  73.071 -42.736  1.00 59.25           H  
ATOM   1394  HE1 PHE C 135       2.102  72.853 -46.186  1.00 61.46           H  
ATOM   1395  HE2 PHE C 135       6.057  73.966 -44.987  1.00 60.58           H  
ATOM   1396  HZ  PHE C 135       4.301  73.850 -46.722  1.00 62.07           H  
ATOM   1397  N   GLY C 136       1.254  71.585 -39.603  1.00 52.15           N  
ATOM   1398  CA  GLY C 136       0.764  70.757 -38.522  1.00 50.28           C  
ATOM   1399  C   GLY C 136      -0.500  69.986 -38.885  1.00 49.46           C  
ATOM   1400  O   GLY C 136      -0.884  69.849 -40.047  1.00 49.99           O  
ATOM   1401  H   GLY C 136       0.741  71.602 -40.473  1.00 52.15           H  
ATOM   1402  HA2 GLY C 136       1.546  70.037 -38.257  1.00 50.28           H  
ATOM   1403  HA3 GLY C 136       0.581  71.402 -37.660  1.00 50.28           H  
ATOM   1404  N   THR C 137      -1.142  69.451 -37.847  1.00 48.25           N  
ATOM   1405  CA  THR C 137      -2.330  68.595 -37.956  1.00 46.67           C  
ATOM   1406  C   THR C 137      -3.331  69.042 -36.873  1.00 45.55           C  
ATOM   1407  O   THR C 137      -2.955  69.353 -35.740  1.00 44.17           O  
ATOM   1408  CB  THR C 137      -1.947  67.117 -37.749  1.00 46.02           C  
ATOM   1409  OG1 THR C 137      -0.993  66.721 -38.745  1.00 45.31           O  
ATOM   1410  CG2 THR C 137      -3.124  66.160 -37.860  1.00 45.93           C  
ATOM   1411  H   THR C 137      -0.806  69.637 -36.913  1.00 48.25           H  
ATOM   1412  HA  THR C 137      -2.755  68.739 -38.950  1.00 46.67           H  
ATOM   1413  HB  THR C 137      -1.470  66.998 -36.768  1.00 46.02           H  
ATOM   1414 HG21 THR C 137      -3.822  66.287 -37.034  1.00 45.93           H  
ATOM   1415 HG22 THR C 137      -3.657  66.298 -38.806  1.00 45.93           H  
ATOM   1416 HG23 THR C 137      -2.777  65.123 -37.846  1.00 45.93           H  
ATOM   1417  HG1 THR C 137      -0.536  65.934 -38.369  1.00 45.31           H  
ATOM   1418  N   THR C 138      -4.611  69.093 -37.246  1.00 44.75           N  
ATOM   1419  CA  THR C 138      -5.694  69.375 -36.311  1.00 44.33           C  
ATOM   1420  C   THR C 138      -6.132  68.045 -35.677  1.00 43.27           C  
ATOM   1421  O   THR C 138      -6.036  66.991 -36.291  1.00 42.77           O  
ATOM   1422  CB  THR C 138      -6.910  70.085 -36.932  1.00 44.20           C  
ATOM   1423  OG1 THR C 138      -7.513  69.320 -37.984  1.00 42.78           O  
ATOM   1424  CG2 THR C 138      -6.554  71.453 -37.491  1.00 45.20           C  
ATOM   1425  H   THR C 138      -4.857  68.918 -38.210  1.00 44.75           H  
ATOM   1426  HA  THR C 138      -5.289  70.010 -35.518  1.00 44.33           H  
ATOM   1427  HB  THR C 138      -7.659  70.207 -36.145  1.00 44.20           H  
ATOM   1428 HG21 THR C 138      -6.003  72.058 -36.764  1.00 45.20           H  
ATOM   1429 HG22 THR C 138      -5.969  71.363 -38.410  1.00 45.20           H  
ATOM   1430 HG23 THR C 138      -7.467  71.989 -37.765  1.00 45.20           H  
ATOM   1431  HG1 THR C 138      -8.344  69.793 -38.225  1.00 42.78           H  
ATOM   1432  N   ALA C 139      -6.583  68.117 -34.441  1.00 43.51           N  
ATOM   1433  CA  ALA C 139      -7.099  66.963 -33.724  1.00 43.59           C  
ATOM   1434  C   ALA C 139      -8.380  67.309 -32.950  1.00 45.53           C  
ATOM   1435  O   ALA C 139      -8.609  68.462 -32.569  1.00 47.23           O  
ATOM   1436  CB  ALA C 139      -6.033  66.405 -32.792  1.00 42.27           C  
ATOM   1437  H   ALA C 139      -6.522  68.993 -33.941  1.00 43.51           H  
ATOM   1438  HA  ALA C 139      -7.366  66.205 -34.465  1.00 43.59           H  
ATOM   1439  HB1 ALA C 139      -5.148  66.090 -33.355  1.00 42.27           H  
ATOM   1440  HB2 ALA C 139      -5.708  67.166 -32.076  1.00 42.27           H  
ATOM   1441  HB3 ALA C 139      -6.401  65.545 -32.227  1.00 42.27           H  
ATOM   1442  N   GLU C 140      -9.185  66.281 -32.709  1.00 45.91           N  
ATOM   1443  CA  GLU C 140     -10.471  66.353 -32.018  1.00 47.57           C  
ATOM   1444  C   GLU C 140     -10.376  65.457 -30.779  1.00 47.54           C  
ATOM   1445  O   GLU C 140      -9.974  64.297 -30.878  1.00 47.27           O  
ATOM   1446  CB  GLU C 140     -11.576  65.810 -32.934  1.00 49.71           C  
ATOM   1447  CG  GLU C 140     -12.973  65.992 -32.353  1.00 53.31           C  
ATOM   1448  CD  GLU C 140     -14.056  65.320 -33.157  1.00 55.83           C  
ATOM   1449  OE1 GLU C 140     -15.230  65.428 -32.729  1.00 57.83           O  
ATOM   1450  OE2 GLU C 140     -13.763  64.659 -34.182  1.00 55.74           O1-
ATOM   1451  H   GLU C 140      -8.884  65.363 -33.006  1.00 45.91           H  
ATOM   1452  HA  GLU C 140     -10.680  67.382 -31.726  1.00 47.57           H  
ATOM   1453  HB2 GLU C 140     -11.531  66.318 -33.902  1.00 49.71           H  
ATOM   1454  HB3 GLU C 140     -11.394  64.748 -33.144  1.00 49.71           H  
ATOM   1455  HG2 GLU C 140     -13.209  67.059 -32.272  1.00 53.31           H  
ATOM   1456  HG3 GLU C 140     -13.027  65.569 -31.345  1.00 53.31           H  
ATOM   1457  N   ILE C 141     -10.809  65.969 -29.633  1.00 48.34           N  
ATOM   1458  CA  ILE C 141     -10.894  65.204 -28.384  1.00 49.29           C  
ATOM   1459  C   ILE C 141     -12.174  64.341 -28.499  1.00 50.00           C  
ATOM   1460  O   ILE C 141     -13.273  64.871 -28.667  1.00 51.49           O  
ATOM   1461  CB  ILE C 141     -10.994  66.127 -27.145  1.00 50.95           C  
ATOM   1462  CG1 ILE C 141      -9.737  67.009 -27.002  1.00 50.46           C  
ATOM   1463  CG2 ILE C 141     -11.248  65.317 -25.871  1.00 50.99           C  
ATOM   1464  CD1 ILE C 141      -9.886  68.132 -25.984  1.00 50.78           C  
ATOM   1465  H   ILE C 141     -11.138  66.924 -29.602  1.00 48.34           H  
ATOM   1466  HA  ILE C 141     -10.010  64.570 -28.306  1.00 49.29           H  
ATOM   1467  HB  ILE C 141     -11.854  66.784 -27.278  1.00 50.95           H  
ATOM   1468 HG12 ILE C 141      -8.870  66.391 -26.741  1.00 50.46           H  
ATOM   1469 HG13 ILE C 141      -9.516  67.481 -27.963  1.00 50.46           H  
ATOM   1470 HG21 ILE C 141     -12.188  64.759 -25.927  1.00 50.99           H  
ATOM   1471 HG22 ILE C 141     -10.440  64.601 -25.705  1.00 50.99           H  
ATOM   1472 HG23 ILE C 141     -11.328  65.964 -24.994  1.00 50.99           H  
ATOM   1473 HD11 ILE C 141     -10.760  68.752 -26.208  1.00 50.78           H  
ATOM   1474 HD12 ILE C 141      -9.986  67.748 -24.966  1.00 50.78           H  
ATOM   1475 HD13 ILE C 141      -9.001  68.776 -26.006  1.00 50.78           H  
ATOM   1476  N   TYR C 142     -12.004  63.019 -28.436  1.00 49.36           N  
ATOM   1477  CA  TYR C 142     -13.120  62.071 -28.510  1.00 50.34           C  
ATOM   1478  C   TYR C 142     -13.451  61.387 -27.172  1.00 52.08           C  
ATOM   1479  O   TYR C 142     -14.496  60.751 -27.051  1.00 53.45           O  
ATOM   1480  CB  TYR C 142     -12.971  61.035 -29.634  1.00 48.22           C  
ATOM   1481  CG  TYR C 142     -11.886  59.996 -29.466  1.00 46.16           C  
ATOM   1482  CD1 TYR C 142     -12.114  58.817 -28.754  1.00 45.88           C  
ATOM   1483  CD2 TYR C 142     -10.657  60.141 -30.119  1.00 45.61           C  
ATOM   1484  CE1 TYR C 142     -11.135  57.830 -28.659  1.00 45.11           C  
ATOM   1485  CE2 TYR C 142      -9.672  59.153 -30.043  1.00 44.82           C  
ATOM   1486  CZ  TYR C 142      -9.916  57.999 -29.311  1.00 44.10           C  
ATOM   1487  OH  TYR C 142      -8.994  56.997 -29.255  1.00 41.59           O  
ATOM   1488  H   TYR C 142     -11.072  62.648 -28.323  1.00 49.36           H  
ATOM   1489  HA  TYR C 142     -14.021  62.651 -28.747  1.00 50.34           H  
ATOM   1490  HB2 TYR C 142     -13.921  60.498 -29.759  1.00 48.22           H  
ATOM   1491  HB3 TYR C 142     -12.814  61.561 -30.586  1.00 48.22           H  
ATOM   1492  HD1 TYR C 142     -13.067  58.667 -28.269  1.00 45.88           H  
ATOM   1493  HD2 TYR C 142     -10.465  61.035 -30.693  1.00 45.61           H  
ATOM   1494  HE1 TYR C 142     -11.321  56.937 -28.080  1.00 45.11           H  
ATOM   1495  HE2 TYR C 142      -8.727  59.286 -30.549  1.00 44.82           H  
ATOM   1496  HH  TYR C 142      -8.421  57.072 -30.048  1.00 41.59           H  
ATOM   1497  N   ALA C 143     -12.533  61.465 -26.213  1.00 53.64           N  
ATOM   1498  CA  ALA C 143     -12.697  60.829 -24.907  1.00 54.87           C  
ATOM   1499  C   ALA C 143     -12.120  61.768 -23.838  1.00 54.87           C  
ATOM   1500  O   ALA C 143     -11.216  62.558 -24.122  1.00 52.72           O  
ATOM   1501  CB  ALA C 143     -11.983  59.495 -24.863  1.00 53.98           C  
ATOM   1502  H   ALA C 143     -11.689  61.988 -26.395  1.00 53.64           H  
ATOM   1503  HA  ALA C 143     -13.767  60.697 -24.721  1.00 54.87           H  
ATOM   1504  HB1 ALA C 143     -12.329  58.827 -25.658  1.00 53.98           H  
ATOM   1505  HB2 ALA C 143     -10.914  59.644 -24.993  1.00 53.98           H  
ATOM   1506  HB3 ALA C 143     -12.121  58.993 -23.902  1.00 53.98           H  
ATOM   1507  N   TYR C 144     -12.654  61.671 -22.624  1.00 57.32           N  
ATOM   1508  CA  TYR C 144     -12.531  62.725 -21.610  1.00 59.48           C  
ATOM   1509  C   TYR C 144     -12.779  62.201 -20.177  1.00 59.50           C  
ATOM   1510  O   TYR C 144     -13.623  61.340 -19.953  1.00 59.40           O  
ATOM   1511  CB  TYR C 144     -13.573  63.812 -21.971  1.00 63.53           C  
ATOM   1512  CG  TYR C 144     -13.905  64.863 -20.945  1.00 68.15           C  
ATOM   1513  CD1 TYR C 144     -15.223  65.006 -20.500  1.00 70.72           C  
ATOM   1514  CD2 TYR C 144     -12.944  65.752 -20.458  1.00 70.05           C  
ATOM   1515  CE1 TYR C 144     -15.568  65.983 -19.579  1.00 74.66           C  
ATOM   1516  CE2 TYR C 144     -13.276  66.740 -19.538  1.00 72.88           C  
ATOM   1517  CZ  TYR C 144     -14.587  66.852 -19.096  1.00 75.92           C  
ATOM   1518  OH  TYR C 144     -14.975  67.817 -18.217  1.00 78.58           O  
ATOM   1519  H   TYR C 144     -13.209  60.856 -22.403  1.00 57.32           H  
ATOM   1520  HA  TYR C 144     -11.529  63.148 -21.669  1.00 59.48           H  
ATOM   1521  HB2 TYR C 144     -13.252  64.329 -22.887  1.00 63.53           H  
ATOM   1522  HB3 TYR C 144     -14.508  63.305 -22.255  1.00 63.53           H  
ATOM   1523  HD1 TYR C 144     -15.986  64.343 -20.881  1.00 70.72           H  
ATOM   1524  HD2 TYR C 144     -11.924  65.671 -20.804  1.00 70.05           H  
ATOM   1525  HE1 TYR C 144     -16.589  66.073 -19.238  1.00 74.66           H  
ATOM   1526  HE2 TYR C 144     -12.519  67.415 -19.169  1.00 72.88           H  
ATOM   1527  HH  TYR C 144     -14.164  68.304 -17.890  1.00 78.58           H  
ATOM   1528  N   ARG C 145     -12.128  62.844 -19.211  1.00 60.67           N  
ATOM   1529  CA  ARG C 145     -12.576  62.901 -17.824  1.00 62.97           C  
ATOM   1530  C   ARG C 145     -11.902  64.109 -17.129  1.00 62.88           C  
ATOM   1531  O   ARG C 145     -10.721  64.416 -17.326  1.00 61.77           O  
ATOM   1532  CB  ARG C 145     -12.308  61.628 -17.006  1.00 64.42           C  
ATOM   1533  CG  ARG C 145     -13.361  61.477 -15.899  1.00 69.42           C  
ATOM   1534  CD  ARG C 145     -13.140  60.282 -14.978  1.00 73.30           C  
ATOM   1535  NE  ARG C 145     -12.003  60.482 -14.067  1.00 73.29           N  
ATOM   1536  CZ  ARG C 145     -11.783  59.750 -12.975  1.00 72.02           C  
ATOM   1537  NH1 ARG C 145     -10.734  60.015 -12.207  1.00 71.81           N  
ATOM   1538  NH2 ARG C 145     -12.592  58.744 -12.658  1.00 72.81           N1+
ATOM   1539  H   ARG C 145     -11.309  63.384 -19.450  1.00 60.67           H  
ATOM   1540  HA  ARG C 145     -13.658  63.084 -17.874  1.00 62.97           H  
ATOM   1541  HB2 ARG C 145     -12.357  60.748 -17.649  1.00 64.42           H  
ATOM   1542  HB3 ARG C 145     -11.300  61.651 -16.575  1.00 64.42           H  
ATOM   1543  HG2 ARG C 145     -14.345  61.364 -16.372  1.00 69.42           H  
ATOM   1544  HG3 ARG C 145     -13.404  62.383 -15.290  1.00 69.42           H  
ATOM   1545  HD2 ARG C 145     -12.964  59.375 -15.563  1.00 73.30           H  
ATOM   1546  HD3 ARG C 145     -14.046  60.183 -14.373  1.00 73.30           H  
ATOM   1547  HE  ARG C 145     -11.350  61.225 -14.268  1.00 73.29           H  
ATOM   1548 HH11 ARG C 145     -10.554  59.454 -11.387  1.00 71.81           H  
ATOM   1549 HH12 ARG C 145     -10.116  60.778 -12.443  1.00 71.81           H  
ATOM   1550 HH21 ARG C 145     -13.383  58.527 -13.247  1.00 72.81           H  
ATOM   1551 HH22 ARG C 145     -12.414  58.197 -11.828  1.00 72.81           H  
ATOM   1552  N   GLU C 146     -12.715  64.804 -16.337  1.00 64.23           N  
ATOM   1553  CA  GLU C 146     -12.210  65.836 -15.408  1.00 66.36           C  
ATOM   1554  C   GLU C 146     -11.912  65.162 -14.046  1.00 68.35           C  
ATOM   1555  O   GLU C 146     -12.595  64.199 -13.674  1.00 72.09           O  
ATOM   1556  CB  GLU C 146     -13.335  66.865 -15.152  1.00  0.00           C  
ATOM   1557  CG  GLU C 146     -12.830  68.248 -14.781  1.00  0.00           C  
ATOM   1558  CD  GLU C 146     -12.346  69.064 -15.949  1.00  0.00           C  
ATOM   1559  OE1 GLU C 146     -11.443  69.883 -15.795  1.00  0.00           O  
ATOM   1560  OE2 GLU C 146     -13.038  68.942 -17.119  1.00  0.00           O1-
ATOM   1561  H   GLU C 146     -13.736  64.770 -16.277  1.00 64.23           H  
ATOM   1562  HA  GLU C 146     -11.306  66.297 -15.820  1.00 66.36           H  
ATOM   1563  HB2 GLU C 146     -13.983  66.510 -14.339  1.00  0.00           H  
ATOM   1564  HB3 GLU C 146     -13.988  66.933 -16.026  1.00  0.00           H  
ATOM   1565  HG2 GLU C 146     -12.042  68.190 -14.024  1.00  0.00           H  
ATOM   1566  HG3 GLU C 146     -13.654  68.818 -14.333  1.00  0.00           H  
ATOM   1567  N   GLU C 147     -11.026  65.772 -13.261  1.00 67.32           N  
ATOM   1568  CA  GLU C 147     -10.878  65.439 -11.849  1.00 66.98           C  
ATOM   1569  C   GLU C 147     -10.160  66.562 -11.067  1.00 65.40           C  
ATOM   1570  O   GLU C 147      -9.335  67.299 -11.606  1.00 61.78           O  
ATOM   1571  CB  GLU C 147     -10.196  64.084 -11.622  1.00 66.87           C  
ATOM   1572  CG  GLU C 147      -8.792  64.008 -12.214  1.00 64.59           C  
ATOM   1573  CD  GLU C 147      -8.347  62.584 -12.388  1.00 64.68           C  
ATOM   1574  OE1 GLU C 147      -9.126  61.768 -12.936  1.00 65.49           O  
ATOM   1575  OE2 GLU C 147      -7.187  62.285 -12.015  1.00 61.63           O1-
ATOM   1576  H   GLU C 147     -10.443  66.505 -13.638  1.00 67.32           H  
ATOM   1577  HA  GLU C 147     -11.897  65.368 -11.446  1.00 66.98           H  
ATOM   1578  HB2 GLU C 147     -10.132  63.876 -10.545  1.00 66.87           H  
ATOM   1579  HB3 GLU C 147     -10.834  63.295 -12.036  1.00 66.87           H  
ATOM   1580  HG2 GLU C 147      -8.092  64.546 -11.565  1.00 64.59           H  
ATOM   1581  HG3 GLU C 147      -8.747  64.472 -13.205  1.00 64.59           H  
ATOM   1582  N   GLN C 148     -10.508  66.651  -9.788  1.00 66.46           N  
ATOM   1583  CA  GLN C 148      -9.840  67.507  -8.814  1.00 66.22           C  
ATOM   1584  C   GLN C 148      -9.867  66.813  -7.439  1.00 65.79           C  
ATOM   1585  O   GLN C 148     -10.468  67.251  -6.459  1.00 66.52           O  
ATOM   1586  CB  GLN C 148     -10.361  68.941  -8.769  1.00 68.46           C  
ATOM   1587  CG  GLN C 148     -11.875  69.106  -8.702  1.00 72.06           C  
ATOM   1588  CD  GLN C 148     -12.570  68.750  -9.996  1.00 73.30           C  
ATOM   1589  NE2 GLN C 148     -12.311  69.362 -11.034  1.00 74.71           N  
ATOM   1590  OE1 GLN C 148     -13.474  67.776  -9.943  1.00 72.91           O  
ATOM   1591  H   GLN C 148     -11.305  66.121  -9.467  1.00 66.46           H  
ATOM   1592  HA  GLN C 148      -8.788  67.559  -9.099  1.00 66.22           H  
ATOM   1593  HB2 GLN C 148      -9.920  69.457  -7.911  1.00 68.46           H  
ATOM   1594  HB3 GLN C 148      -9.978  69.453  -9.649  1.00 68.46           H  
ATOM   1595  HG2 GLN C 148     -12.113  70.155  -8.485  1.00 72.06           H  
ATOM   1596  HG3 GLN C 148     -12.302  68.507  -7.890  1.00 72.06           H  
ATOM   1597 HE21 GLN C 148     -11.617  70.096 -11.028  1.00 74.71           H  
ATOM   1598 HE22 GLN C 148     -12.794  69.130 -11.890  1.00 74.71           H  
ATOM   1599  N   ASP C 149      -9.198  65.664  -7.426  1.00 65.07           N  
ATOM   1600  CA  ASP C 149      -9.037  64.780  -6.288  1.00 65.90           C  
ATOM   1601  C   ASP C 149      -8.059  65.425  -5.275  1.00 63.61           C  
ATOM   1602  O   ASP C 149      -6.832  65.440  -5.449  1.00 61.97           O  
ATOM   1603  CB  ASP C 149      -8.611  63.378  -6.699  1.00 67.85           C  
ATOM   1604  CG  ASP C 149      -7.556  63.295  -7.772  1.00 73.56           C  
ATOM   1605  OD1 ASP C 149      -7.501  64.194  -8.650  1.00 76.34           O  
ATOM   1606  OD2 ASP C 149      -6.828  62.278  -7.804  1.00 75.48           O1-
ATOM   1607  H   ASP C 149      -8.769  65.343  -8.283  1.00 65.07           H  
ATOM   1608  HA  ASP C 149     -10.021  64.698  -5.809  1.00 65.90           H  
ATOM   1609  HB2 ASP C 149      -9.484  62.851  -7.107  1.00 67.85           H  
ATOM   1610  HB3 ASP C 149      -8.285  62.814  -5.818  1.00 67.85           H  
ATOM   1611  N   PHE C 150      -8.670  65.998  -4.238  1.00 62.52           N  
ATOM   1612  CA  PHE C 150      -8.034  66.887  -3.262  1.00 61.68           C  
ATOM   1613  C   PHE C 150      -7.611  68.244  -3.879  1.00 63.11           C  
ATOM   1614  O   PHE C 150      -6.736  68.938  -3.350  1.00 63.23           O  
ATOM   1615  CB  PHE C 150      -6.902  66.247  -2.438  1.00 58.23           C  
ATOM   1616  CG  PHE C 150      -7.342  65.083  -1.571  1.00 57.19           C  
ATOM   1617  CD1 PHE C 150      -8.301  65.248  -0.575  1.00 58.23           C  
ATOM   1618  CD2 PHE C 150      -6.756  63.831  -1.733  1.00 55.69           C  
ATOM   1619  CE1 PHE C 150      -8.673  64.181   0.233  1.00 57.67           C  
ATOM   1620  CE2 PHE C 150      -7.122  62.762  -0.925  1.00 54.51           C  
ATOM   1621  CZ  PHE C 150      -8.080  62.936   0.056  1.00 55.71           C  
ATOM   1622  H   PHE C 150      -9.636  65.758  -4.064  1.00 62.52           H  
ATOM   1623  HA  PHE C 150      -8.851  67.159  -2.580  1.00 61.68           H  
ATOM   1624  HB2 PHE C 150      -6.083  65.938  -3.099  1.00 58.23           H  
ATOM   1625  HB3 PHE C 150      -6.460  66.994  -1.764  1.00 58.23           H  
ATOM   1626  HD1 PHE C 150      -8.760  66.214  -0.430  1.00 58.23           H  
ATOM   1627  HD2 PHE C 150      -6.007  63.689  -2.497  1.00 55.69           H  
ATOM   1628  HE1 PHE C 150      -9.422  64.319   0.998  1.00 57.67           H  
ATOM   1629  HE2 PHE C 150      -6.658  61.797  -1.062  1.00 54.51           H  
ATOM   1630  HZ  PHE C 150      -8.368  62.106   0.684  1.00 55.71           H  
ATOM   1631  N   GLY C 151      -8.371  68.674  -4.887  1.00 63.99           N  
ATOM   1632  CA  GLY C 151      -8.195  69.988  -5.486  1.00 63.38           C  
ATOM   1633  C   GLY C 151      -7.085  70.084  -6.542  1.00 61.07           C  
ATOM   1634  O   GLY C 151      -6.754  71.179  -7.004  1.00 61.68           O  
ATOM   1635  H   GLY C 151      -9.110  68.074  -5.227  1.00 63.99           H  
ATOM   1636  HA2 GLY C 151      -9.143  70.268  -5.951  1.00 63.38           H  
ATOM   1637  HA3 GLY C 151      -7.968  70.711  -4.694  1.00 63.38           H  
ATOM   1638  N   ILE C 152      -6.514  68.933  -6.899  1.00 57.66           N  
ATOM   1639  CA  ILE C 152      -5.463  68.847  -7.913  1.00 56.43           C  
ATOM   1640  C   ILE C 152      -6.188  68.755  -9.279  1.00 57.74           C  
ATOM   1641  O   ILE C 152      -6.536  67.665  -9.752  1.00 59.17           O  
ATOM   1642  CB  ILE C 152      -4.519  67.640  -7.664  1.00 54.06           C  
ATOM   1643  CG1 ILE C 152      -3.991  67.620  -6.209  1.00 53.92           C  
ATOM   1644  CG2 ILE C 152      -3.345  67.682  -8.655  1.00 52.82           C  
ATOM   1645  CD1 ILE C 152      -3.101  66.424  -5.895  1.00 51.72           C  
ATOM   1646  H   ILE C 152      -6.782  68.087  -6.417  1.00 57.66           H  
ATOM   1647  HA  ILE C 152      -4.876  69.774  -7.884  1.00 56.43           H  
ATOM   1648  HB  ILE C 152      -5.077  66.709  -7.834  1.00 54.06           H  
ATOM   1649 HG12 ILE C 152      -3.439  68.544  -5.998  1.00 53.92           H  
ATOM   1650 HG13 ILE C 152      -4.831  67.589  -5.507  1.00 53.92           H  
ATOM   1651 HG21 ILE C 152      -3.689  67.796  -9.684  1.00 52.82           H  
ATOM   1652 HG22 ILE C 152      -2.675  68.520  -8.435  1.00 52.82           H  
ATOM   1653 HG23 ILE C 152      -2.760  66.758  -8.616  1.00 52.82           H  
ATOM   1654 HD11 ILE C 152      -3.593  65.487  -6.169  1.00 51.72           H  
ATOM   1655 HD12 ILE C 152      -2.145  66.485  -6.422  1.00 51.72           H  
ATOM   1656 HD13 ILE C 152      -2.882  66.391  -4.823  1.00 51.72           H  
ATOM   1657  N   GLU C 153      -6.452  69.928  -9.861  1.00 59.14           N  
ATOM   1658  CA  GLU C 153      -7.233  70.084 -11.097  1.00 58.69           C  
ATOM   1659  C   GLU C 153      -6.456  69.442 -12.279  1.00 56.13           C  
ATOM   1660  O   GLU C 153      -5.371  69.902 -12.635  1.00 55.71           O  
ATOM   1661  CB  GLU C 153      -7.427  71.586 -11.398  1.00 61.37           C  
ATOM   1662  CG  GLU C 153      -8.347  72.322 -10.414  1.00 66.56           C  
ATOM   1663  CD  GLU C 153      -9.771  72.285 -10.910  1.00 71.00           C  
ATOM   1664  OE1 GLU C 153     -10.380  73.375 -11.069  1.00 71.83           O  
ATOM   1665  OE2 GLU C 153     -10.243  71.174 -11.240  1.00 73.56           O1-
ATOM   1666  H   GLU C 153      -6.100  70.773  -9.434  1.00 59.14           H  
ATOM   1667  HA  GLU C 153      -8.188  69.575 -10.964  1.00 58.69           H  
ATOM   1668  HB2 GLU C 153      -6.445  72.080 -11.374  1.00 61.37           H  
ATOM   1669  HB3 GLU C 153      -7.798  71.707 -12.424  1.00 61.37           H  
ATOM   1670  HG2 GLU C 153      -8.029  73.369 -10.346  1.00 66.56           H  
ATOM   1671  HG3 GLU C 153      -8.300  71.899  -9.406  1.00 66.56           H  
ATOM   1672  N   ILE C 154      -6.970  68.320 -12.764  1.00 54.15           N  
ATOM   1673  CA  ILE C 154      -6.364  67.525 -13.832  1.00 52.24           C  
ATOM   1674  C   ILE C 154      -7.460  67.178 -14.878  1.00 51.93           C  
ATOM   1675  O   ILE C 154      -8.629  66.971 -14.558  1.00 52.67           O  
ATOM   1676  CB  ILE C 154      -5.719  66.245 -13.234  1.00 52.26           C  
ATOM   1677  CG1 ILE C 154      -4.488  66.548 -12.353  1.00 52.73           C  
ATOM   1678  CG2 ILE C 154      -5.372  65.185 -14.279  1.00 50.19           C  
ATOM   1679  CD1 ILE C 154      -3.273  67.107 -13.075  1.00 52.49           C  
ATOM   1680  H   ILE C 154      -7.804  67.941 -12.338  1.00 54.15           H  
ATOM   1681  HA  ILE C 154      -5.604  68.133 -14.336  1.00 52.24           H  
ATOM   1682  HB  ILE C 154      -6.461  65.787 -12.567  1.00 52.26           H  
ATOM   1683 HG12 ILE C 154      -4.770  67.248 -11.565  1.00 52.73           H  
ATOM   1684 HG13 ILE C 154      -4.185  65.629 -11.839  1.00 52.73           H  
ATOM   1685 HG21 ILE C 154      -6.274  64.779 -14.749  1.00 50.19           H  
ATOM   1686 HG22 ILE C 154      -4.728  65.591 -15.065  1.00 50.19           H  
ATOM   1687 HG23 ILE C 154      -4.858  64.338 -13.813  1.00 50.19           H  
ATOM   1688 HD11 ILE C 154      -2.896  66.414 -13.832  1.00 52.49           H  
ATOM   1689 HD12 ILE C 154      -3.490  68.064 -13.556  1.00 52.49           H  
ATOM   1690 HD13 ILE C 154      -2.467  67.277 -12.354  1.00 52.49           H  
ATOM   1691  N   VAL C 155      -7.031  67.121 -16.128  1.00 51.34           N  
ATOM   1692  CA  VAL C 155      -7.851  66.652 -17.248  1.00 50.91           C  
ATOM   1693  C   VAL C 155      -7.162  65.392 -17.841  1.00 48.75           C  
ATOM   1694  O   VAL C 155      -5.938  65.353 -18.011  1.00 47.78           O  
ATOM   1695  CB  VAL C 155      -7.991  67.768 -18.307  1.00 52.34           C  
ATOM   1696  CG1 VAL C 155      -8.634  67.265 -19.597  1.00 51.95           C  
ATOM   1697  CG2 VAL C 155      -8.824  68.935 -17.769  1.00 53.78           C  
ATOM   1698  H   VAL C 155      -6.097  67.438 -16.345  1.00 51.34           H  
ATOM   1699  HA  VAL C 155      -8.842  66.369 -16.877  1.00 50.91           H  
ATOM   1700  HB  VAL C 155      -6.993  68.152 -18.554  1.00 52.34           H  
ATOM   1701 HG11 VAL C 155      -7.980  66.553 -20.108  1.00 51.95           H  
ATOM   1702 HG12 VAL C 155      -9.595  66.778 -19.401  1.00 51.95           H  
ATOM   1703 HG13 VAL C 155      -8.810  68.091 -20.290  1.00 51.95           H  
ATOM   1704 HG21 VAL C 155      -9.850  68.613 -17.567  1.00 53.78           H  
ATOM   1705 HG22 VAL C 155      -8.405  69.337 -16.843  1.00 53.78           H  
ATOM   1706 HG23 VAL C 155      -8.865  69.753 -18.496  1.00 53.78           H  
ATOM   1707  N   LYS C 156      -7.983  64.398 -18.161  1.00 47.65           N  
ATOM   1708  CA  LYS C 156      -7.605  63.182 -18.890  1.00 46.44           C  
ATOM   1709  C   LYS C 156      -8.428  63.198 -20.187  1.00 46.53           C  
ATOM   1710  O   LYS C 156      -9.645  63.390 -20.136  1.00 47.56           O  
ATOM   1711  CB  LYS C 156      -7.941  61.925 -18.064  1.00 47.11           C  
ATOM   1712  CG  LYS C 156      -6.937  61.749 -16.926  1.00 48.50           C  
ATOM   1713  CD  LYS C 156      -7.317  60.717 -15.866  1.00 49.37           C  
ATOM   1714  CE  LYS C 156      -6.481  60.898 -14.595  1.00 49.72           C  
ATOM   1715  NZ  LYS C 156      -5.077  60.502 -14.792  1.00 49.31           N1+
ATOM   1716  H   LYS C 156      -8.958  64.471 -17.907  1.00 47.65           H  
ATOM   1717  HA  LYS C 156      -6.537  63.213 -19.134  1.00 46.44           H  
ATOM   1718  HB2 LYS C 156      -8.959  62.000 -17.662  1.00 47.11           H  
ATOM   1719  HB3 LYS C 156      -7.916  61.036 -18.704  1.00 47.11           H  
ATOM   1720  HG2 LYS C 156      -5.991  61.442 -17.374  1.00 48.50           H  
ATOM   1721  HG3 LYS C 156      -6.787  62.715 -16.432  1.00 48.50           H  
ATOM   1722  HD2 LYS C 156      -7.207  59.702 -16.265  1.00 49.37           H  
ATOM   1723  HD3 LYS C 156      -8.373  60.848 -15.601  1.00 49.37           H  
ATOM   1724  HE2 LYS C 156      -6.864  60.279 -13.780  1.00 49.72           H  
ATOM   1725  HE3 LYS C 156      -6.452  61.949 -14.304  1.00 49.72           H  
ATOM   1726  HZ1 LYS C 156      -4.973  59.473 -14.843  1.00 49.31           H  
ATOM   1727  HZ2 LYS C 156      -4.603  60.886 -15.628  1.00 49.31           H  
ATOM   1728  HZ3 LYS C 156      -4.490  60.824 -14.000  1.00 49.31           H  
ATOM   1729  N   VAL C 157      -7.761  63.050 -21.332  1.00 45.00           N  
ATOM   1730  CA  VAL C 157      -8.408  63.081 -22.640  1.00 44.96           C  
ATOM   1731  C   VAL C 157      -7.705  62.130 -23.648  1.00 43.80           C  
ATOM   1732  O   VAL C 157      -6.569  61.696 -23.456  1.00 43.09           O  
ATOM   1733  CB  VAL C 157      -8.501  64.513 -23.238  1.00 45.65           C  
ATOM   1734  CG1 VAL C 157      -9.624  65.347 -22.628  1.00 47.10           C  
ATOM   1735  CG2 VAL C 157      -7.186  65.277 -23.137  1.00 44.97           C  
ATOM   1736  H   VAL C 157      -6.759  62.932 -21.307  1.00 45.00           H  
ATOM   1737  HA  VAL C 157      -9.416  62.678 -22.501  1.00 44.96           H  
ATOM   1738  HB  VAL C 157      -8.725  64.427 -24.307  1.00 45.65           H  
ATOM   1739 HG11 VAL C 157     -10.595  64.881 -22.808  1.00 47.10           H  
ATOM   1740 HG12 VAL C 157      -9.499  65.474 -21.553  1.00 47.10           H  
ATOM   1741 HG13 VAL C 157      -9.653  66.347 -23.072  1.00 47.10           H  
ATOM   1742 HG21 VAL C 157      -6.908  65.492 -22.101  1.00 44.97           H  
ATOM   1743 HG22 VAL C 157      -6.394  64.686 -23.592  1.00 44.97           H  
ATOM   1744 HG23 VAL C 157      -7.244  66.231 -23.673  1.00 44.97           H  
ATOM   1745  N   LYS C 158      -8.433  61.837 -24.723  1.00 43.86           N  
ATOM   1746  CA  LYS C 158      -7.897  61.153 -25.895  1.00 41.91           C  
ATOM   1747  C   LYS C 158      -8.453  61.905 -27.114  1.00 41.43           C  
ATOM   1748  O   LYS C 158      -9.601  62.332 -27.137  1.00 41.96           O  
ATOM   1749  CB  LYS C 158      -8.290  59.675 -26.007  1.00 41.97           C  
ATOM   1750  CG  LYS C 158      -8.248  58.901 -24.687  1.00 41.82           C  
ATOM   1751  CD  LYS C 158      -8.899  57.521 -24.829  1.00 41.99           C  
ATOM   1752  CE  LYS C 158      -9.462  57.052 -23.494  1.00 42.04           C  
ATOM   1753  NZ  LYS C 158     -10.182  55.804 -23.686  1.00 42.15           N1+
ATOM   1754  H   LYS C 158      -9.410  62.092 -24.735  1.00 43.86           H  
ATOM   1755  HA  LYS C 158      -6.810  61.247 -25.874  1.00 41.91           H  
ATOM   1756  HB2 LYS C 158      -9.298  59.609 -26.434  1.00 41.97           H  
ATOM   1757  HB3 LYS C 158      -7.636  59.185 -26.740  1.00 41.97           H  
ATOM   1758  HG2 LYS C 158      -7.213  58.795 -24.342  1.00 41.82           H  
ATOM   1759  HG3 LYS C 158      -8.784  59.462 -23.914  1.00 41.82           H  
ATOM   1760  HD2 LYS C 158      -8.167  56.804 -25.218  1.00 41.99           H  
ATOM   1761  HD3 LYS C 158      -9.713  57.560 -25.562  1.00 41.99           H  
ATOM   1762  HE2 LYS C 158     -10.184  57.769 -23.096  1.00 42.04           H  
ATOM   1763  HE3 LYS C 158      -8.675  56.870 -22.757  1.00 42.04           H  
ATOM   1764  HZ1 LYS C 158     -10.842  55.601 -22.893  1.00 42.15           H  
ATOM   1765  HZ2 LYS C 158     -10.903  55.871 -24.445  1.00 42.15           H  
ATOM   1766  HZ3 LYS C 158      -9.578  54.986 -23.827  1.00 42.15           H  
ATOM   1767  N   ALA C 159      -7.592  62.086 -28.107  1.00 41.21           N  
ATOM   1768  CA  ALA C 159      -7.901  62.780 -29.340  1.00 41.25           C  
ATOM   1769  C   ALA C 159      -7.521  61.952 -30.573  1.00 39.85           C  
ATOM   1770  O   ALA C 159      -6.701  61.038 -30.511  1.00 38.52           O  
ATOM   1771  CB  ALA C 159      -7.178  64.117 -29.361  1.00 40.72           C  
ATOM   1772  H   ALA C 159      -6.642  61.762 -27.998  1.00 41.21           H  
ATOM   1773  HA  ALA C 159      -8.980  62.925 -29.367  1.00 41.25           H  
ATOM   1774  HB1 ALA C 159      -7.448  64.713 -28.483  1.00 40.72           H  
ATOM   1775  HB2 ALA C 159      -6.091  63.979 -29.342  1.00 40.72           H  
ATOM   1776  HB3 ALA C 159      -7.418  64.693 -30.258  1.00 40.72           H  
ATOM   1777  N   ILE C 160      -8.122  62.306 -31.699  1.00 39.98           N  
ATOM   1778  CA  ILE C 160      -7.815  61.725 -33.004  1.00 39.76           C  
ATOM   1779  C   ILE C 160      -7.444  62.888 -33.939  1.00 39.61           C  
ATOM   1780  O   ILE C 160      -8.048  63.954 -33.901  1.00 41.57           O  
ATOM   1781  CB  ILE C 160      -8.979  60.861 -33.551  1.00 40.87           C  
ATOM   1782  CG1 ILE C 160      -8.523  60.019 -34.761  1.00 40.81           C  
ATOM   1783  CG2 ILE C 160     -10.233  61.684 -33.874  1.00 41.71           C  
ATOM   1784  CD1 ILE C 160      -9.545  58.976 -35.195  1.00 41.49           C  
ATOM   1785  H   ILE C 160      -8.826  63.030 -31.673  1.00 39.98           H  
ATOM   1786  HA  ILE C 160      -6.934  61.089 -32.884  1.00 39.76           H  
ATOM   1787  HB  ILE C 160      -9.255  60.155 -32.760  1.00 40.87           H  
ATOM   1788 HG12 ILE C 160      -8.298  60.665 -35.616  1.00 40.81           H  
ATOM   1789 HG13 ILE C 160      -7.597  59.493 -34.503  1.00 40.81           H  
ATOM   1790 HG21 ILE C 160     -10.522  62.321 -33.033  1.00 41.71           H  
ATOM   1791 HG22 ILE C 160     -10.080  62.322 -34.750  1.00 41.71           H  
ATOM   1792 HG23 ILE C 160     -11.087  61.032 -34.081  1.00 41.71           H  
ATOM   1793 HD11 ILE C 160      -9.836  58.337 -34.355  1.00 41.49           H  
ATOM   1794 HD12 ILE C 160     -10.445  59.442 -35.607  1.00 41.49           H  
ATOM   1795 HD13 ILE C 160      -9.120  58.335 -35.974  1.00 41.49           H  
ATOM   1796  N   GLY C 161      -6.466  62.647 -34.804  1.00 38.20           N  
ATOM   1797  CA  GLY C 161      -6.056  63.607 -35.811  1.00 38.64           C  
ATOM   1798  C   GLY C 161      -7.118  63.727 -36.914  1.00 39.34           C  
ATOM   1799  O   GLY C 161      -7.669  62.744 -37.389  1.00 39.53           O  
ATOM   1800  H   GLY C 161      -5.961  61.774 -34.748  1.00 38.20           H  
ATOM   1801  HA2 GLY C 161      -5.874  64.568 -35.327  1.00 38.64           H  
ATOM   1802  HA3 GLY C 161      -5.127  63.252 -36.262  1.00 38.64           H  
ATOM   1803  N   ARG C 162      -7.399  64.964 -37.302  1.00 40.75           N  
ATOM   1804  CA  ARG C 162      -8.461  65.326 -38.230  1.00 42.34           C  
ATOM   1805  C   ARG C 162      -7.895  65.693 -39.617  1.00 41.84           C  
ATOM   1806  O   ARG C 162      -7.931  64.870 -40.527  1.00 40.96           O  
ATOM   1807  CB  ARG C 162      -9.354  66.431 -37.650  1.00 44.86           C  
ATOM   1808  CG  ARG C 162     -10.281  65.972 -36.515  1.00 45.79           C  
ATOM   1809  CD  ARG C 162     -11.640  65.461 -36.992  1.00 48.11           C  
ATOM   1810  NE  ARG C 162     -11.566  64.102 -37.561  1.00 48.16           N  
ATOM   1811  CZ  ARG C 162     -12.084  62.971 -37.083  1.00 48.92           C  
ATOM   1812  NH1 ARG C 162     -12.798  62.974 -35.959  1.00 49.48           N  
ATOM   1813  NH2 ARG C 162     -11.896  61.834 -37.732  1.00 48.43           N1+
ATOM   1814  H   ARG C 162      -6.851  65.730 -36.937  1.00 40.75           H  
ATOM   1815  HA  ARG C 162      -9.072  64.437 -38.404  1.00 42.34           H  
ATOM   1816  HB2 ARG C 162      -8.714  67.220 -37.239  1.00 44.86           H  
ATOM   1817  HB3 ARG C 162      -9.945  66.902 -38.445  1.00 44.86           H  
ATOM   1818  HG2 ARG C 162     -10.471  66.854 -35.891  1.00 45.79           H  
ATOM   1819  HG3 ARG C 162      -9.792  65.228 -35.877  1.00 45.79           H  
ATOM   1820  HD2 ARG C 162     -12.020  66.118 -37.778  1.00 48.11           H  
ATOM   1821  HD3 ARG C 162     -12.352  65.499 -36.170  1.00 48.11           H  
ATOM   1822  HE  ARG C 162     -11.039  64.056 -38.422  1.00 48.16           H  
ATOM   1823 HH11 ARG C 162     -12.946  63.838 -35.457  1.00 49.48           H  
ATOM   1824 HH12 ARG C 162     -13.191  62.112 -35.608  1.00 49.48           H  
ATOM   1825 HH21 ARG C 162     -11.361  61.824 -38.588  1.00 48.43           H  
ATOM   1826 HH22 ARG C 162     -12.288  60.976 -37.371  1.00 48.43           H  
ATOM   1827  N   GLN C 163      -7.356  66.898 -39.772  1.00 42.27           N  
ATOM   1828  CA  GLN C 163      -6.909  67.428 -41.063  1.00 43.55           C  
ATOM   1829  C   GLN C 163      -5.518  68.085 -40.915  1.00 44.19           C  
ATOM   1830  O   GLN C 163      -5.052  68.387 -39.810  1.00 44.70           O  
ATOM   1831  CB  GLN C 163      -7.938  68.413 -41.640  1.00 44.19           C  
ATOM   1832  CG  GLN C 163      -9.059  67.690 -42.394  1.00 44.68           C  
ATOM   1833  CD  GLN C 163     -10.402  68.339 -42.152  1.00 45.95           C  
ATOM   1834  OE1 GLN C 163     -11.066  68.071 -41.156  1.00 48.21           O  
ATOM   1835  NE2 GLN C 163     -10.807  69.193 -43.077  1.00 46.09           N  
ATOM   1836  H   GLN C 163      -7.234  67.495 -38.967  1.00 42.27           H  
ATOM   1837  HA  GLN C 163      -6.774  66.590 -41.760  1.00 43.55           H  
ATOM   1838  HB2 GLN C 163      -8.343  69.040 -40.835  1.00 44.19           H  
ATOM   1839  HB3 GLN C 163      -7.454  69.101 -42.343  1.00 44.19           H  
ATOM   1840  HG2 GLN C 163      -9.159  66.646 -42.082  1.00 44.68           H  
ATOM   1841  HG3 GLN C 163      -8.834  67.670 -43.467  1.00 44.68           H  
ATOM   1842 HE21 GLN C 163     -10.225  69.382 -43.881  1.00 46.09           H  
ATOM   1843 HE22 GLN C 163     -11.700  69.657 -42.980  1.00 46.09           H  
ATOM   1844  N   ARG C 164      -4.849  68.254 -42.050  1.00 43.94           N  
ATOM   1845  CA  ARG C 164      -3.519  68.858 -42.115  1.00 44.63           C  
ATOM   1846  C   ARG C 164      -3.660  70.389 -42.194  1.00 46.68           C  
ATOM   1847  O   ARG C 164      -4.653  70.903 -42.720  1.00 47.78           O  
ATOM   1848  CB  ARG C 164      -2.786  68.419 -43.388  1.00 43.52           C  
ATOM   1849  CG  ARG C 164      -2.440  66.932 -43.410  1.00 41.79           C  
ATOM   1850  CD  ARG C 164      -1.676  66.566 -44.680  1.00 42.21           C  
ATOM   1851  NE  ARG C 164      -2.592  66.253 -45.784  1.00 42.99           N  
ATOM   1852  CZ  ARG C 164      -3.063  67.065 -46.729  1.00 43.90           C  
ATOM   1853  NH1 ARG C 164      -2.702  68.342 -46.766  1.00 43.36           N  
ATOM   1854  NH2 ARG C 164      -3.905  66.597 -47.642  1.00 44.87           N1+
ATOM   1855  H   ARG C 164      -5.265  67.964 -42.924  1.00 43.94           H  
ATOM   1856  HA  ARG C 164      -2.950  68.584 -41.223  1.00 44.63           H  
ATOM   1857  HB2 ARG C 164      -3.411  68.662 -44.255  1.00 43.52           H  
ATOM   1858  HB3 ARG C 164      -1.860  69.000 -43.497  1.00 43.52           H  
ATOM   1859  HG2 ARG C 164      -3.349  66.324 -43.334  1.00 41.79           H  
ATOM   1860  HG3 ARG C 164      -1.827  66.700 -42.533  1.00 41.79           H  
ATOM   1861  HD2 ARG C 164      -1.088  65.659 -44.502  1.00 42.21           H  
ATOM   1862  HD3 ARG C 164      -0.977  67.342 -44.991  1.00 42.21           H  
ATOM   1863  HE  ARG C 164      -2.897  65.290 -45.798  1.00 42.99           H  
ATOM   1864 HH11 ARG C 164      -3.067  68.949 -47.486  1.00 43.36           H  
ATOM   1865 HH12 ARG C 164      -2.061  68.706 -46.075  1.00 43.36           H  
ATOM   1866 HH21 ARG C 164      -4.187  65.627 -47.618  1.00 44.87           H  
ATOM   1867 HH22 ARG C 164      -4.265  67.210 -48.359  1.00 44.87           H  
ATOM   1868  N   PHE C 165      -2.615  71.102 -41.798  1.00 48.02           N  
ATOM   1869  CA  PHE C 165      -2.594  72.547 -41.949  1.00 50.03           C  
ATOM   1870  C   PHE C 165      -1.211  73.153 -42.249  1.00 51.15           C  
ATOM   1871  O   PHE C 165      -0.162  72.569 -41.966  1.00 50.66           O  
ATOM   1872  CB  PHE C 165      -3.281  73.264 -40.778  1.00 50.70           C  
ATOM   1873  CG  PHE C 165      -2.573  73.257 -39.443  1.00 50.47           C  
ATOM   1874  CD1 PHE C 165      -1.583  74.189 -39.150  1.00 50.75           C  
ATOM   1875  CD2 PHE C 165      -2.979  72.389 -38.442  1.00 50.07           C  
ATOM   1876  CE1 PHE C 165      -0.999  74.239 -37.897  1.00 50.30           C  
ATOM   1877  CE2 PHE C 165      -2.396  72.438 -37.184  1.00 49.63           C  
ATOM   1878  CZ  PHE C 165      -1.404  73.362 -36.912  1.00 49.18           C  
ATOM   1879  H   PHE C 165      -1.827  70.639 -41.368  1.00 48.02           H  
ATOM   1880  HA  PHE C 165      -3.191  72.758 -42.844  1.00 50.03           H  
ATOM   1881  HB2 PHE C 165      -3.437  74.312 -41.049  1.00 50.70           H  
ATOM   1882  HB3 PHE C 165      -4.289  72.853 -40.642  1.00 50.70           H  
ATOM   1883  HD1 PHE C 165      -1.265  74.885 -39.913  1.00 50.75           H  
ATOM   1884  HD2 PHE C 165      -3.758  71.668 -38.643  1.00 50.07           H  
ATOM   1885  HE1 PHE C 165      -0.226  74.964 -37.690  1.00 50.30           H  
ATOM   1886  HE2 PHE C 165      -2.718  71.751 -36.415  1.00 49.63           H  
ATOM   1887  HZ  PHE C 165      -0.949  73.397 -35.933  1.00 49.18           H  
ATOM   1888  N   LYS C 166      -1.270  74.383 -42.756  1.00 53.55           N  
ATOM   1889  CA  LYS C 166      -0.153  75.308 -42.861  1.00 55.28           C  
ATOM   1890  C   LYS C 166      -0.513  76.466 -41.902  1.00 57.17           C  
ATOM   1891  O   LYS C 166      -1.680  76.856 -41.768  1.00 57.99           O  
ATOM   1892  CB  LYS C 166      -0.004  75.859 -44.281  1.00 56.63           C  
ATOM   1893  CG  LYS C 166       1.362  76.510 -44.525  1.00 59.00           C  
ATOM   1894  CD  LYS C 166       1.418  77.237 -45.874  1.00 61.48           C  
ATOM   1895  CE  LYS C 166       1.340  78.757 -45.772  1.00 62.52           C  
ATOM   1896  NZ  LYS C 166       0.120  79.201 -45.087  1.00 64.64           N1+
ATOM   1897  H   LYS C 166      -2.176  74.735 -43.030  1.00 53.55           H  
ATOM   1898  HA  LYS C 166       0.764  74.813 -42.535  1.00 55.28           H  
ATOM   1899  HB2 LYS C 166      -0.130  75.047 -45.004  1.00 56.63           H  
ATOM   1900  HB3 LYS C 166      -0.802  76.578 -44.488  1.00 56.63           H  
ATOM   1901  HG2 LYS C 166       1.635  77.194 -43.717  1.00 59.00           H  
ATOM   1902  HG3 LYS C 166       2.120  75.718 -44.520  1.00 59.00           H  
ATOM   1903  HD2 LYS C 166       0.635  76.867 -46.548  1.00 61.48           H  
ATOM   1904  HD3 LYS C 166       2.373  76.993 -46.356  1.00 61.48           H  
ATOM   1905  HE2 LYS C 166       1.324  79.205 -46.770  1.00 62.52           H  
ATOM   1906  HE3 LYS C 166       2.187  79.168 -45.214  1.00 62.52           H  
ATOM   1907  HZ1 LYS C 166      -0.744  78.761 -45.474  1.00 64.64           H  
ATOM   1908  HZ2 LYS C 166       0.161  79.051 -44.060  1.00 64.64           H  
ATOM   1909  HZ3 LYS C 166      -0.019  80.208 -45.201  1.00 64.64           H  
ATOM   1910  N   VAL C 167       0.513  77.034 -41.276  1.00 57.94           N  
ATOM   1911  CA  VAL C 167       0.360  78.201 -40.410  1.00 59.19           C  
ATOM   1912  C   VAL C 167       0.159  79.438 -41.334  1.00 60.27           C  
ATOM   1913  O   VAL C 167       0.671  79.516 -42.440  1.00 59.91           O  
ATOM   1914  CB  VAL C 167       1.598  78.338 -39.485  1.00 59.59           C  
ATOM   1915  CG1 VAL C 167       1.656  79.656 -38.716  1.00 59.99           C  
ATOM   1916  CG2 VAL C 167       1.646  77.186 -38.471  1.00 57.23           C  
ATOM   1917  H   VAL C 167       1.437  76.643 -41.393  1.00 57.94           H  
ATOM   1918  HA  VAL C 167      -0.549  78.067 -39.809  1.00 59.19           H  
ATOM   1919  HB  VAL C 167       2.506  78.284 -40.101  1.00 59.59           H  
ATOM   1920 HG11 VAL C 167       1.821  80.500 -39.391  1.00 59.99           H  
ATOM   1921 HG12 VAL C 167       0.734  79.825 -38.151  1.00 59.99           H  
ATOM   1922 HG13 VAL C 167       2.491  79.658 -38.007  1.00 59.99           H  
ATOM   1923 HG21 VAL C 167       0.803  77.242 -37.774  1.00 57.23           H  
ATOM   1924 HG22 VAL C 167       1.614  76.209 -38.962  1.00 57.23           H  
ATOM   1925 HG23 VAL C 167       2.571  77.226 -37.885  1.00 57.23           H  
ATOM   1926  N   LEU C 168      -0.536  80.428 -40.790  1.00 62.89           N  
ATOM   1927  CA  LEU C 168      -0.549  81.803 -41.300  1.00 66.63           C  
ATOM   1928  C   LEU C 168       0.087  82.743 -40.244  1.00 70.00           C  
ATOM   1929  O   LEU C 168       0.801  83.680 -40.594  1.00 72.14           O  
ATOM   1930  CB  LEU C 168      -1.968  82.276 -41.631  1.00 67.02           C  
ATOM   1931  CG  LEU C 168      -2.608  81.537 -42.820  1.00 65.34           C  
ATOM   1932  CD1 LEU C 168      -4.127  81.718 -42.801  1.00 65.80           C  
ATOM   1933  CD2 LEU C 168      -2.050  82.037 -44.153  1.00 65.89           C  
ATOM   1934  H   LEU C 168      -1.056  80.261 -39.940  1.00 62.89           H  
ATOM   1935  HA  LEU C 168       0.093  81.861 -42.186  1.00 66.63           H  
ATOM   1936  HB2 LEU C 168      -2.594  82.146 -40.747  1.00 67.02           H  
ATOM   1937  HB3 LEU C 168      -1.961  83.356 -41.831  1.00 67.02           H  
ATOM   1938  HG  LEU C 168      -2.402  80.464 -42.737  1.00 65.34           H  
ATOM   1939 HD11 LEU C 168      -4.558  81.289 -41.891  1.00 65.80           H  
ATOM   1940 HD12 LEU C 168      -4.403  82.777 -42.841  1.00 65.80           H  
ATOM   1941 HD13 LEU C 168      -4.588  81.211 -43.654  1.00 65.80           H  
ATOM   1942 HD21 LEU C 168      -2.295  83.093 -44.314  1.00 65.89           H  
ATOM   1943 HD22 LEU C 168      -0.963  81.937 -44.195  1.00 65.89           H  
ATOM   1944 HD23 LEU C 168      -2.471  81.464 -44.986  1.00 65.89           H  
ATOM   1945  N   GLU C 169      -0.267  82.542 -38.972  1.00 71.73           N  
ATOM   1946  CA  GLU C 169       0.209  83.358 -37.849  1.00 74.85           C  
ATOM   1947  C   GLU C 169       0.083  82.467 -36.584  1.00 74.52           C  
ATOM   1948  O   GLU C 169      -0.819  81.634 -36.494  1.00 73.13           O  
ATOM   1949  CB  GLU C 169      -0.677  84.598 -37.686  1.00 79.52           C  
ATOM   1950  CG  GLU C 169      -0.013  85.767 -36.966  1.00 83.52           C  
ATOM   1951  CD  GLU C 169      -1.029  86.768 -36.452  1.00 88.27           C  
ATOM   1952  OE1 GLU C 169      -2.250  86.504 -36.540  1.00 92.12           O  
ATOM   1953  OE2 GLU C 169      -0.595  87.782 -35.856  1.00 87.80           O1-
ATOM   1954  H   GLU C 169      -0.901  81.788 -38.747  1.00 71.73           H  
ATOM   1955  HA  GLU C 169       1.255  83.627 -38.030  1.00 74.85           H  
ATOM   1956  HB2 GLU C 169      -1.022  84.954 -38.666  1.00 79.52           H  
ATOM   1957  HB3 GLU C 169      -1.573  84.303 -37.134  1.00 79.52           H  
ATOM   1958  HG2 GLU C 169       0.686  86.273 -37.640  1.00 83.52           H  
ATOM   1959  HG3 GLU C 169       0.558  85.416 -36.100  1.00 83.52           H  
ATOM   1960  N   LEU C 170       0.964  82.700 -35.613  1.00 76.32           N  
ATOM   1961  CA  LEU C 170       0.980  82.015 -34.316  1.00 76.62           C  
ATOM   1962  C   LEU C 170       1.096  83.118 -33.254  1.00 79.30           C  
ATOM   1963  O   LEU C 170       2.041  83.910 -33.277  1.00 79.75           O  
ATOM   1964  CB  LEU C 170       2.179  81.060 -34.200  1.00 74.25           C  
ATOM   1965  CG  LEU C 170       1.872  79.644 -34.719  1.00 71.69           C  
ATOM   1966  CD1 LEU C 170       3.172  78.877 -34.971  1.00 70.99           C  
ATOM   1967  CD2 LEU C 170       1.008  78.862 -33.729  1.00 71.32           C  
ATOM   1968  H   LEU C 170       1.662  83.416 -35.757  1.00 76.32           H  
ATOM   1969  HA  LEU C 170       0.035  81.487 -34.180  1.00 76.62           H  
ATOM   1970  HB2 LEU C 170       3.029  81.481 -34.753  1.00 74.25           H  
ATOM   1971  HB3 LEU C 170       2.503  80.988 -33.153  1.00 74.25           H  
ATOM   1972  HG  LEU C 170       1.332  79.717 -35.670  1.00 71.69           H  
ATOM   1973 HD11 LEU C 170       3.791  79.392 -35.713  1.00 70.99           H  
ATOM   1974 HD12 LEU C 170       3.760  78.774 -34.052  1.00 70.99           H  
ATOM   1975 HD13 LEU C 170       2.962  77.874 -35.353  1.00 70.99           H  
ATOM   1976 HD21 LEU C 170       1.547  78.661 -32.799  1.00 71.32           H  
ATOM   1977 HD22 LEU C 170       0.094  79.401 -33.469  1.00 71.32           H  
ATOM   1978 HD23 LEU C 170       0.715  77.899 -34.156  1.00 71.32           H  
ATOM   1979  N   ARG C 171       0.085  83.215 -32.390  1.00 82.29           N  
ATOM   1980  CA  ARG C 171      -0.035  84.301 -31.434  1.00 85.78           C  
ATOM   1981  C   ARG C 171      -0.115  83.715 -30.002  1.00 84.79           C  
ATOM   1982  O   ARG C 171      -0.884  82.785 -29.713  1.00 82.13           O  
ATOM   1983  CB  ARG C 171      -1.278  85.166 -31.699  1.00 89.49           C  
ATOM   1984  CG  ARG C 171      -1.448  85.581 -33.173  1.00 90.29           C  
ATOM   1985  CD  ARG C 171      -2.569  84.794 -33.849  1.00 89.23           C  
ATOM   1986  NE  ARG C 171      -3.881  85.289 -33.405  1.00 90.49           N  
ATOM   1987  CZ  ARG C 171      -4.524  86.365 -33.856  1.00 93.25           C  
ATOM   1988  NH1 ARG C 171      -5.608  86.805 -33.229  1.00 94.55           N  
ATOM   1989  NH2 ARG C 171      -4.090  87.002 -34.938  1.00 94.21           N1+
ATOM   1990  H   ARG C 171      -0.634  82.506 -32.406  1.00 82.29           H  
ATOM   1991  HA  ARG C 171       0.850  84.944 -31.507  1.00 85.78           H  
ATOM   1992  HB2 ARG C 171      -2.177  84.650 -31.341  1.00 89.49           H  
ATOM   1993  HB3 ARG C 171      -1.195  86.072 -31.084  1.00 89.49           H  
ATOM   1994  HG2 ARG C 171      -0.513  85.454 -33.725  1.00 90.29           H  
ATOM   1995  HG3 ARG C 171      -1.688  86.650 -33.210  1.00 90.29           H  
ATOM   1996  HD2 ARG C 171      -2.518  83.736 -33.581  1.00 89.23           H  
ATOM   1997  HD3 ARG C 171      -2.522  84.804 -34.935  1.00 89.23           H  
ATOM   1998  HE  ARG C 171      -4.246  84.831 -32.582  1.00 90.49           H  
ATOM   1999 HH11 ARG C 171      -6.097  87.618 -33.575  1.00 94.55           H  
ATOM   2000 HH12 ARG C 171      -5.945  86.326 -32.406  1.00 94.55           H  
ATOM   2001 HH21 ARG C 171      -3.267  86.671 -35.423  1.00 94.21           H  
ATOM   2002 HH22 ARG C 171      -4.581  87.817 -35.276  1.00 94.21           H  
ATOM   2003  N   THR C 172       0.696  84.299 -29.114  1.00 85.89           N  
ATOM   2004  CA  THR C 172       0.734  84.030 -27.673  1.00 83.41           C  
ATOM   2005  C   THR C 172      -0.416  84.766 -27.010  1.00 82.40           C  
ATOM   2006  O   THR C 172      -0.556  85.380 -25.942  1.00 79.60           O  
ATOM   2007  CB  THR C 172       2.073  84.474 -27.057  1.00 82.37           C  
ATOM   2008  OG1 THR C 172       2.431  85.762 -27.583  1.00 85.67           O  
ATOM   2009  CG2 THR C 172       3.203  83.513 -27.409  1.00 79.63           C  
ATOM   2010  H   THR C 172       1.374  84.955 -29.445  1.00 85.89           H  
ATOM   2011  HA  THR C 172       0.560  82.961 -27.507  1.00 83.41           H  
ATOM   2012  HB  THR C 172       1.988  84.559 -25.968  1.00 82.37           H  
ATOM   2013 HG21 THR C 172       2.993  82.499 -27.059  1.00 79.63           H  
ATOM   2014 HG22 THR C 172       3.375  83.480 -28.490  1.00 79.63           H  
ATOM   2015 HG23 THR C 172       4.141  83.849 -26.954  1.00 79.63           H  
ATOM   2016  HG1 THR C 172       3.088  86.139 -26.968  1.00 85.67           H  
ATOM   2017  N   GLN C 173      -1.808  84.500 -27.461  1.00  0.00           N  
ATOM   2018  CA  GLN C 173      -2.982  85.150 -26.845  1.00  0.00           C  
ATOM   2019  C   GLN C 173      -3.301  84.640 -25.424  1.00  0.00           C  
ATOM   2020  O   GLN C 173      -4.115  85.188 -24.678  1.00  0.00           O  
ATOM   2021  CB  GLN C 173      -4.232  84.902 -27.696  1.00  0.00           C  
ATOM   2022  CG  GLN C 173      -4.325  85.819 -28.913  1.00  0.00           C  
ATOM   2023  CD  GLN C 173      -5.466  85.409 -29.822  1.00  0.00           C  
ATOM   2024  NE2 GLN C 173      -6.606  85.276 -29.379  1.00  0.00           N  
ATOM   2025  OE1 GLN C 173      -5.176  85.200 -31.110  1.00  0.00           O  
ATOM   2026  H   GLN C 173      -1.957  83.871 -28.238  1.00  0.00           H  
ATOM   2027  HA  GLN C 173      -2.769  86.223 -26.761  1.00  0.00           H  
ATOM   2028  HB2 GLN C 173      -4.253  83.855 -28.022  1.00  0.00           H  
ATOM   2029  HB3 GLN C 173      -5.132  85.044 -27.084  1.00  0.00           H  
ATOM   2030  HG2 GLN C 173      -4.486  86.857 -28.601  1.00  0.00           H  
ATOM   2031  HG3 GLN C 173      -3.395  85.784 -29.489  1.00  0.00           H  
ATOM   2032 HE21 GLN C 173      -6.791  85.443 -28.400  1.00  0.00           H  
ATOM   2033 HE22 GLN C 173      -7.358  85.000 -29.995  1.00  0.00           H  
ATOM   2034  N   SER C 174      -2.693  83.451 -25.083  1.00  0.00           N  
ATOM   2035  CA  SER C 174      -2.945  82.777 -23.815  1.00  0.00           C  
ATOM   2036  C   SER C 174      -1.616  82.153 -23.347  1.00  0.00           C  
ATOM   2037  O   SER C 174      -1.482  80.994 -22.963  1.00  0.00           O  
ATOM   2038  CB  SER C 174      -4.128  81.804 -23.914  1.00  0.00           C  
ATOM   2039  OG  SER C 174      -4.298  81.235 -25.223  1.00  0.00           O  
ATOM   2040  H   SER C 174      -2.028  83.027 -25.715  1.00  0.00           H  
ATOM   2041  HA  SER C 174      -3.190  83.527 -23.051  1.00  0.00           H  
ATOM   2042  HB2 SER C 174      -4.066  80.995 -23.181  1.00  0.00           H  
ATOM   2043  HB3 SER C 174      -5.055  82.351 -23.712  1.00  0.00           H  
ATOM   2044  HG  SER C 174      -3.430  80.845 -25.478  1.00  0.00           H  
ATOM   2045  N   ASP C 175      -0.570  83.049 -23.382  1.00  0.00           N  
ATOM   2046  CA  ASP C 175       0.738  82.848 -22.761  1.00  0.00           C  
ATOM   2047  C   ASP C 175       1.520  81.764 -23.561  1.00  0.00           C  
ATOM   2048  O   ASP C 175       2.032  82.050 -24.646  1.00  0.00           O  
ATOM   2049  CB  ASP C 175       0.692  82.644 -21.258  1.00  0.00           C  
ATOM   2050  CG  ASP C 175       0.435  83.896 -20.477  1.00  0.00           C  
ATOM   2051  OD1 ASP C 175       0.491  85.024 -20.964  1.00  0.00           O  
ATOM   2052  OD2 ASP C 175       0.158  83.673 -19.159  1.00  0.00           O1-
ATOM   2053  H   ASP C 175      -0.697  83.915 -23.887  1.00  0.00           H  
ATOM   2054  HA  ASP C 175       1.292  83.774 -22.969  1.00  0.00           H  
ATOM   2055  HB2 ASP C 175       1.660  82.276 -20.895  1.00  0.00           H  
ATOM   2056  HB3 ASP C 175      -0.068  81.906 -20.984  1.00  0.00           H  
ATOM   2057  N   GLY C 176       1.604  80.485 -22.981  1.00 81.37           N  
ATOM   2058  CA  GLY C 176       2.143  79.300 -23.593  1.00 81.86           C  
ATOM   2059  C   GLY C 176       1.130  78.545 -24.453  1.00 79.69           C  
ATOM   2060  O   GLY C 176       1.509  77.689 -25.266  1.00 76.97           O  
ATOM   2061  H   GLY C 176       1.294  80.609 -22.038  1.00 81.37           H  
ATOM   2062  HA2 GLY C 176       2.990  79.583 -24.226  1.00 81.86           H  
ATOM   2063  HA3 GLY C 176       2.483  78.636 -22.794  1.00 81.86           H  
ATOM   2064  N   ILE C 177      -0.152  78.809 -24.211  1.00 79.35           N  
ATOM   2065  CA  ILE C 177      -1.242  78.187 -24.949  1.00 77.96           C  
ATOM   2066  C   ILE C 177      -1.375  79.116 -26.176  1.00 77.58           C  
ATOM   2067  O   ILE C 177      -2.040  80.156 -26.144  1.00 78.92           O  
ATOM   2068  CB  ILE C 177      -2.549  78.109 -24.134  1.00 78.33           C  
ATOM   2069  CG1 ILE C 177      -2.373  77.530 -22.716  1.00 78.61           C  
ATOM   2070  CG2 ILE C 177      -3.620  77.339 -24.912  1.00 75.97           C  
ATOM   2071  CD1 ILE C 177      -1.777  76.134 -22.654  1.00 75.79           C  
ATOM   2072  H   ILE C 177      -0.388  79.507 -23.520  1.00 79.35           H  
ATOM   2073  HA  ILE C 177      -0.936  77.186 -25.275  1.00 77.96           H  
ATOM   2074  HB  ILE C 177      -2.938  79.121 -23.994  1.00 78.33           H  
ATOM   2075 HG12 ILE C 177      -1.742  78.202 -22.122  1.00 78.61           H  
ATOM   2076 HG13 ILE C 177      -3.348  77.515 -22.213  1.00 78.61           H  
ATOM   2077 HG21 ILE C 177      -3.834  77.816 -25.874  1.00 75.97           H  
ATOM   2078 HG22 ILE C 177      -3.317  76.307 -25.108  1.00 75.97           H  
ATOM   2079 HG23 ILE C 177      -4.554  77.316 -24.344  1.00 75.97           H  
ATOM   2080 HD11 ILE C 177      -2.423  75.399 -23.143  1.00 75.79           H  
ATOM   2081 HD12 ILE C 177      -0.788  76.096 -23.117  1.00 75.79           H  
ATOM   2082 HD13 ILE C 177      -1.662  75.833 -21.609  1.00 75.79           H  
ATOM   2083  N   GLN C 178      -0.635  78.750 -27.219  1.00 75.03           N  
ATOM   2084  CA  GLN C 178      -0.572  79.551 -28.425  1.00 74.21           C  
ATOM   2085  C   GLN C 178      -1.883  79.313 -29.200  1.00 73.63           C  
ATOM   2086  O   GLN C 178      -2.498  78.247 -29.143  1.00 73.50           O  
ATOM   2087  CB  GLN C 178       0.639  79.241 -29.305  1.00 72.70           C  
ATOM   2088  CG  GLN C 178       1.954  79.624 -28.622  1.00 72.79           C  
ATOM   2089  CD  GLN C 178       3.144  79.555 -29.562  1.00 71.35           C  
ATOM   2090  OE1 GLN C 178       3.024  79.379 -30.777  1.00 68.71           O  
ATOM   2091  NE2 GLN C 178       4.323  79.723 -28.976  1.00 72.21           N  
ATOM   2092  H   GLN C 178      -0.141  77.870 -27.181  1.00 75.03           H  
ATOM   2093  HA  GLN C 178      -0.537  80.605 -28.119  1.00 74.21           H  
ATOM   2094  HB2 GLN C 178       0.662  78.177 -29.571  1.00 72.70           H  
ATOM   2095  HB3 GLN C 178       0.541  79.790 -30.251  1.00 72.70           H  
ATOM   2096  HG2 GLN C 178       2.143  78.963 -27.769  1.00 72.79           H  
ATOM   2097  HG3 GLN C 178       1.894  80.652 -28.246  1.00 72.79           H  
ATOM   2098 HE21 GLN C 178       5.168  79.710 -29.528  1.00 72.21           H  
ATOM   2099 HE22 GLN C 178       4.375  79.865 -27.977  1.00 72.21           H  
ATOM   2100  N   GLN C 179      -2.338  80.381 -29.841  1.00 73.48           N  
ATOM   2101  CA  GLN C 179      -3.491  80.345 -30.723  1.00 72.38           C  
ATOM   2102  C   GLN C 179      -2.960  80.651 -32.122  1.00 72.24           C  
ATOM   2103  O   GLN C 179      -2.197  81.601 -32.334  1.00 73.48           O  
ATOM   2104  CB  GLN C 179      -4.573  81.327 -30.278  1.00 74.04           C  
ATOM   2105  CG  GLN C 179      -5.079  80.978 -28.876  1.00 75.61           C  
ATOM   2106  CD  GLN C 179      -6.247  81.833 -28.439  1.00 77.25           C  
ATOM   2107  OE1 GLN C 179      -7.038  82.344 -29.237  1.00 76.73           O  
ATOM   2108  NE2 GLN C 179      -6.380  81.961 -27.123  1.00 78.93           N  
ATOM   2109  H   GLN C 179      -1.901  81.277 -29.679  1.00 73.48           H  
ATOM   2110  HA  GLN C 179      -3.909  79.337 -30.724  1.00 72.38           H  
ATOM   2111  HB2 GLN C 179      -4.188  82.355 -30.284  1.00 74.04           H  
ATOM   2112  HB3 GLN C 179      -5.400  81.306 -30.999  1.00 74.04           H  
ATOM   2113  HG2 GLN C 179      -4.267  81.091 -28.149  1.00 75.61           H  
ATOM   2114  HG3 GLN C 179      -5.412  79.934 -28.840  1.00 75.61           H  
ATOM   2115 HE21 GLN C 179      -5.711  81.527 -26.503  1.00 78.93           H  
ATOM   2116 HE22 GLN C 179      -7.150  82.492 -26.742  1.00 78.93           H  
ATOM   2117  N   ALA C 180      -3.329  79.778 -33.064  1.00 69.71           N  
ATOM   2118  CA  ALA C 180      -2.867  79.839 -34.430  1.00 67.60           C  
ATOM   2119  C   ALA C 180      -3.966  80.453 -35.313  1.00 67.17           C  
ATOM   2120  O   ALA C 180      -5.174  80.277 -35.083  1.00 62.89           O  
ATOM   2121  CB  ALA C 180      -2.491  78.452 -34.925  1.00 64.59           C  
ATOM   2122  H   ALA C 180      -3.975  79.041 -32.818  1.00 69.71           H  
ATOM   2123  HA  ALA C 180      -1.982  80.479 -34.471  1.00 67.60           H  
ATOM   2124  HB1 ALA C 180      -1.721  78.003 -34.291  1.00 64.59           H  
ATOM   2125  HB2 ALA C 180      -3.352  77.777 -34.898  1.00 64.59           H  
ATOM   2126  HB3 ALA C 180      -2.113  78.490 -35.951  1.00 64.59           H  
ATOM   2127  N   LYS C 181      -3.500  81.162 -36.347  1.00 68.79           N  
ATOM   2128  CA  LYS C 181      -4.288  81.547 -37.515  1.00 69.23           C  
ATOM   2129  C   LYS C 181      -3.840  80.505 -38.561  1.00 67.80           C  
ATOM   2130  O   LYS C 181      -2.676  80.447 -38.969  1.00 67.87           O  
ATOM   2131  CB  LYS C 181      -3.949  82.980 -37.926  1.00 70.75           C  
ATOM   2132  CG  LYS C 181      -4.615  83.548 -39.183  1.00 71.21           C  
ATOM   2133  CD  LYS C 181      -6.029  84.109 -39.018  1.00 74.39           C  
ATOM   2134  CE  LYS C 181      -7.074  83.012 -39.016  1.00 74.63           C  
ATOM   2135  NZ  LYS C 181      -8.417  83.568 -39.268  1.00 77.04           N1+
ATOM   2136  H   LYS C 181      -2.529  81.438 -36.344  1.00 68.79           H  
ATOM   2137  HA  LYS C 181      -5.348  81.441 -37.281  1.00 69.23           H  
ATOM   2138  HB2 LYS C 181      -4.116  83.660 -37.081  1.00 70.75           H  
ATOM   2139  HB3 LYS C 181      -2.876  83.004 -38.129  1.00 70.75           H  
ATOM   2140  HG2 LYS C 181      -3.985  84.381 -39.523  1.00 71.21           H  
ATOM   2141  HG3 LYS C 181      -4.601  82.811 -39.991  1.00 71.21           H  
ATOM   2142  HD2 LYS C 181      -6.218  84.784 -39.863  1.00 74.39           H  
ATOM   2143  HD3 LYS C 181      -6.103  84.717 -38.109  1.00 74.39           H  
ATOM   2144  HE2 LYS C 181      -7.116  82.521 -38.048  1.00 74.63           H  
ATOM   2145  HE3 LYS C 181      -6.884  82.286 -39.811  1.00 74.63           H  
ATOM   2146  HZ1 LYS C 181      -8.830  84.022 -38.448  1.00 77.04           H  
ATOM   2147  HZ2 LYS C 181      -8.451  84.212 -40.065  1.00 77.04           H  
ATOM   2148  HZ3 LYS C 181      -9.052  82.782 -39.538  1.00 77.04           H  
ATOM   2149  N   VAL C 182      -4.784  79.647 -38.931  1.00 66.05           N  
ATOM   2150  CA  VAL C 182      -4.523  78.347 -39.537  1.00 62.63           C  
ATOM   2151  C   VAL C 182      -5.097  78.312 -40.965  1.00 62.43           C  
ATOM   2152  O   VAL C 182      -6.253  78.673 -41.184  1.00 64.30           O  
ATOM   2153  CB  VAL C 182      -5.219  77.247 -38.688  1.00 60.90           C  
ATOM   2154  CG1 VAL C 182      -5.053  75.862 -39.296  1.00 59.24           C  
ATOM   2155  CG2 VAL C 182      -4.659  77.210 -37.270  1.00 59.85           C  
ATOM   2156  H   VAL C 182      -5.754  79.905 -38.817  1.00 66.05           H  
ATOM   2157  HA  VAL C 182      -3.441  78.169 -39.574  1.00 62.63           H  
ATOM   2158  HB  VAL C 182      -6.294  77.456 -38.622  1.00 60.90           H  
ATOM   2159 HG11 VAL C 182      -5.591  75.770 -40.243  1.00 59.24           H  
ATOM   2160 HG12 VAL C 182      -3.994  75.677 -39.474  1.00 59.24           H  
ATOM   2161 HG13 VAL C 182      -5.431  75.080 -38.631  1.00 59.24           H  
ATOM   2162 HG21 VAL C 182      -3.570  77.104 -37.284  1.00 59.85           H  
ATOM   2163 HG22 VAL C 182      -4.922  78.119 -36.725  1.00 59.85           H  
ATOM   2164 HG23 VAL C 182      -5.067  76.365 -36.710  1.00 59.85           H  
ATOM   2165  N   GLN C 183      -4.362  77.635 -41.849  1.00 61.80           N  
ATOM   2166  CA  GLN C 183      -4.829  77.377 -43.221  1.00 61.97           C  
ATOM   2167  C   GLN C 183      -4.931  75.837 -43.289  1.00 59.54           C  
ATOM   2168  O   GLN C 183      -3.914  75.133 -43.289  1.00 57.96           O  
ATOM   2169  CB  GLN C 183      -3.817  77.889 -44.242  1.00  0.00           C  
ATOM   2170  CG  GLN C 183      -4.244  77.608 -45.681  1.00  0.00           C  
ATOM   2171  CD  GLN C 183      -3.136  77.938 -46.661  1.00  0.00           C  
ATOM   2172  OE1 GLN C 183      -2.054  78.416 -46.323  1.00  0.00           O  
ATOM   2173  NE2 GLN C 183      -3.436  77.673 -47.935  1.00  0.00           N  
ATOM   2174  H   GLN C 183      -3.507  77.108 -41.651  1.00 61.80           H  
ATOM   2175  HA  GLN C 183      -5.805  77.838 -43.392  1.00 61.97           H  
ATOM   2176  HB2 GLN C 183      -3.677  78.967 -44.112  1.00  0.00           H  
ATOM   2177  HB3 GLN C 183      -2.838  77.437 -44.055  1.00  0.00           H  
ATOM   2178  HG2 GLN C 183      -4.497  76.550 -45.815  1.00  0.00           H  
ATOM   2179  HG3 GLN C 183      -5.129  78.202 -45.935  1.00  0.00           H  
ATOM   2180 HE21 GLN C 183      -2.761  77.860 -48.662  1.00  0.00           H  
ATOM   2181 HE22 GLN C 183      -4.341  77.290 -48.172  1.00  0.00           H  
ATOM   2182  N   ILE C 184      -6.162  75.329 -43.241  1.00 58.01           N  
ATOM   2183  CA  ILE C 184      -6.432  73.877 -43.253  1.00 56.48           C  
ATOM   2184  C   ILE C 184      -6.189  73.442 -44.718  1.00 56.73           C  
ATOM   2185  O   ILE C 184      -6.634  74.150 -45.633  1.00 58.02           O  
ATOM   2186  CB  ILE C 184      -7.886  73.564 -42.844  1.00 56.08           C  
ATOM   2187  CG1 ILE C 184      -8.315  74.208 -41.510  1.00 55.84           C  
ATOM   2188  CG2 ILE C 184      -8.124  72.052 -42.819  1.00 54.28           C  
ATOM   2189  CD1 ILE C 184      -7.677  73.594 -40.277  1.00 54.38           C  
ATOM   2190  H   ILE C 184      -6.955  75.953 -43.230  1.00 58.01           H  
ATOM   2191  HA  ILE C 184      -5.712  73.389 -42.591  1.00 56.48           H  
ATOM   2192  HB  ILE C 184      -8.541  73.990 -43.612  1.00 56.08           H  
ATOM   2193 HG12 ILE C 184      -8.107  75.283 -41.520  1.00 55.84           H  
ATOM   2194 HG13 ILE C 184      -9.403  74.124 -41.412  1.00 55.84           H  
ATOM   2195 HG21 ILE C 184      -7.919  71.604 -43.794  1.00 54.28           H  
ATOM   2196 HG22 ILE C 184      -7.474  71.552 -42.094  1.00 54.28           H  
ATOM   2197 HG23 ILE C 184      -9.164  71.828 -42.562  1.00 54.28           H  
ATOM   2198 HD11 ILE C 184      -8.064  72.588 -40.089  1.00 54.38           H  
ATOM   2199 HD12 ILE C 184      -6.590  73.534 -40.367  1.00 54.38           H  
ATOM   2200 HD13 ILE C 184      -7.910  74.204 -39.402  1.00 54.38           H  
ATOM   2201  N   LEU C 185      -5.367  72.417 -44.935  1.00 54.51           N  
ATOM   2202  CA  LEU C 185      -5.001  72.001 -46.288  1.00 52.85           C  
ATOM   2203  C   LEU C 185      -5.765  70.727 -46.718  1.00 53.02           C  
ATOM   2204  O   LEU C 185      -5.714  69.725 -46.004  1.00 52.75           O  
ATOM   2205  CB  LEU C 185      -3.502  71.673 -46.380  1.00 50.05           C  
ATOM   2206  CG  LEU C 185      -2.540  72.850 -46.147  1.00 49.66           C  
ATOM   2207  CD1 LEU C 185      -1.103  72.319 -46.171  1.00 48.66           C  
ATOM   2208  CD2 LEU C 185      -2.704  73.959 -47.186  1.00 50.23           C  
ATOM   2209  H   LEU C 185      -4.931  71.951 -44.152  1.00 54.51           H  
ATOM   2210  HA  LEU C 185      -5.228  72.822 -46.968  1.00 52.85           H  
ATOM   2211  HB2 LEU C 185      -3.268  70.888 -45.648  1.00 50.05           H  
ATOM   2212  HB3 LEU C 185      -3.295  71.241 -47.369  1.00 50.05           H  
ATOM   2213  HG  LEU C 185      -2.725  73.280 -45.158  1.00 49.66           H  
ATOM   2214 HD11 LEU C 185      -0.947  71.585 -45.373  1.00 48.66           H  
ATOM   2215 HD12 LEU C 185      -0.874  71.835 -47.127  1.00 48.66           H  
ATOM   2216 HD13 LEU C 185      -0.382  73.126 -46.027  1.00 48.66           H  
ATOM   2217 HD21 LEU C 185      -2.590  73.571 -48.204  1.00 50.23           H  
ATOM   2218 HD22 LEU C 185      -3.687  74.433 -47.110  1.00 50.23           H  
ATOM   2219 HD23 LEU C 185      -1.955  74.744 -47.036  1.00 50.23           H  
ATOM   2220  N   PRO C 186      -6.388  70.744 -47.909  1.00 54.12           N  
ATOM   2221  CA  PRO C 186      -7.195  69.614 -48.371  1.00 54.06           C  
ATOM   2222  C   PRO C 186      -6.367  68.388 -48.815  1.00 52.37           C  
ATOM   2223  O   PRO C 186      -5.139  68.423 -48.965  1.00 52.85           O  
ATOM   2224  CB  PRO C 186      -7.966  70.157 -49.581  1.00 55.97           C  
ATOM   2225  CG  PRO C 186      -7.042  71.239 -50.126  1.00 55.70           C  
ATOM   2226  CD  PRO C 186      -6.433  71.844 -48.872  1.00 55.32           C  
ATOM   2227  HA  PRO C 186      -7.850  69.286 -47.561  1.00 54.06           H  
ATOM   2228  HB2 PRO C 186      -8.200  69.405 -50.341  1.00 55.97           H  
ATOM   2229  HB3 PRO C 186      -8.909  70.609 -49.265  1.00 55.97           H  
ATOM   2230  HG2 PRO C 186      -7.566  71.979 -50.737  1.00 55.70           H  
ATOM   2231  HG3 PRO C 186      -6.258  70.782 -50.741  1.00 55.70           H  
ATOM   2232  HD2 PRO C 186      -7.077  72.622 -48.449  1.00 55.32           H  
ATOM   2233  HD3 PRO C 186      -5.433  72.246 -49.053  1.00 55.32           H  
ATOM   2234  N   GLU C 187      -7.091  67.283 -49.011  1.00 56.26           N  
ATOM   2235  CA  GLU C 187      -6.580  66.069 -49.649  1.00 53.63           C  
ATOM   2236  C   GLU C 187      -6.976  66.139 -51.140  1.00 52.58           C  
ATOM   2237  O   GLU C 187      -8.164  66.215 -51.490  1.00 53.47           O  
ATOM   2238  CB  GLU C 187      -7.161  64.808 -48.992  1.00 54.46           C  
ATOM   2239  CG  GLU C 187      -6.435  63.520 -49.396  1.00 52.99           C  
ATOM   2240  CD  GLU C 187      -5.077  63.303 -48.767  1.00 52.62           C  
ATOM   2241  OE1 GLU C 187      -4.625  64.164 -47.976  1.00 52.91           O  
ATOM   2242  OE2 GLU C 187      -4.466  62.247 -49.050  1.00 51.88           O1-
ATOM   2243  H   GLU C 187      -8.056  67.257 -48.713  1.00 56.26           H  
ATOM   2244  HA  GLU C 187      -5.494  66.064 -49.575  1.00 53.63           H  
ATOM   2245  HB2 GLU C 187      -7.131  64.916 -47.900  1.00 54.46           H  
ATOM   2246  HB3 GLU C 187      -8.222  64.708 -49.258  1.00 54.46           H  
ATOM   2247  HG2 GLU C 187      -6.329  63.464 -50.485  1.00 52.99           H  
ATOM   2248  HG3 GLU C 187      -7.058  62.669 -49.093  1.00 52.99           H  
ATOM   2249  N   CYS C 188      -5.957  66.077 -51.989  1.00 49.90           N  
ATOM   2250  CA  CYS C 188      -6.114  66.186 -53.436  1.00 47.99           C  
ATOM   2251  C   CYS C 188      -6.334  64.738 -53.913  1.00 45.61           C  
ATOM   2252  O   CYS C 188      -5.411  64.024 -54.284  1.00 43.75           O  
ATOM   2253  CB  CYS C 188      -4.880  66.826 -54.077  1.00 48.73           C  
ATOM   2254  SG  CYS C 188      -5.121  67.210 -55.844  1.00 52.47           S  
ATOM   2255  H   CYS C 188      -5.034  65.881 -51.629  1.00 49.90           H  
ATOM   2256  HA  CYS C 188      -7.008  66.786 -53.649  1.00 47.99           H  
ATOM   2257  HB2 CYS C 188      -3.998  66.185 -53.983  1.00 48.73           H  
ATOM   2258  HB3 CYS C 188      -4.646  67.768 -53.568  1.00 48.73           H  
ATOM   2259  HG  CYS C 188      -5.282  65.942 -56.260  1.00 52.47           H  
ATOM   2260  N   VAL C 189      -7.596  64.318 -53.843  1.00 45.60           N  
ATOM   2261  CA  VAL C 189      -8.004  62.979 -54.248  1.00 44.46           C  
ATOM   2262  C   VAL C 189      -8.156  62.973 -55.787  1.00 43.90           C  
ATOM   2263  O   VAL C 189      -8.477  64.005 -56.406  1.00 45.02           O  
ATOM   2264  CB  VAL C 189      -9.284  62.479 -53.547  1.00 45.39           C  
ATOM   2265  CG1 VAL C 189      -9.057  62.336 -52.039  1.00 45.03           C  
ATOM   2266  CG2 VAL C 189     -10.514  63.356 -53.805  1.00 47.69           C  
ATOM   2267  H   VAL C 189      -8.312  64.973 -53.562  1.00 45.60           H  
ATOM   2268  HA  VAL C 189      -7.181  62.295 -54.001  1.00 44.46           H  
ATOM   2269  HB  VAL C 189      -9.515  61.480 -53.940  1.00 45.39           H  
ATOM   2270 HG11 VAL C 189      -8.211  61.673 -51.832  1.00 45.03           H  
ATOM   2271 HG12 VAL C 189      -8.857  63.303 -51.568  1.00 45.03           H  
ATOM   2272 HG13 VAL C 189      -9.942  61.909 -51.557  1.00 45.03           H  
ATOM   2273 HG21 VAL C 189     -10.391  64.365 -53.399  1.00 47.69           H  
ATOM   2274 HG22 VAL C 189     -10.726  63.440 -54.875  1.00 47.69           H  
ATOM   2275 HG23 VAL C 189     -11.400  62.917 -53.332  1.00 47.69           H  
ATOM   2276  N   LEU C 190      -7.908  61.809 -56.385  1.00 41.75           N  
ATOM   2277  CA  LEU C 190      -7.932  61.618 -57.832  1.00 41.03           C  
ATOM   2278  C   LEU C 190      -8.633  60.270 -58.124  1.00 40.60           C  
ATOM   2279  O   LEU C 190      -8.543  59.345 -57.324  1.00 40.48           O  
ATOM   2280  CB  LEU C 190      -6.503  61.556 -58.402  1.00 39.70           C  
ATOM   2281  CG  LEU C 190      -5.683  62.854 -58.269  1.00 39.65           C  
ATOM   2282  CD1 LEU C 190      -4.223  62.585 -58.648  1.00 38.58           C  
ATOM   2283  CD2 LEU C 190      -6.240  63.978 -59.144  1.00 41.10           C  
ATOM   2284  H   LEU C 190      -7.672  61.003 -55.823  1.00 41.75           H  
ATOM   2285  HA  LEU C 190      -8.499  62.436 -58.280  1.00 41.03           H  
ATOM   2286  HB2 LEU C 190      -5.963  60.748 -57.891  1.00 39.70           H  
ATOM   2287  HB3 LEU C 190      -6.539  61.262 -59.459  1.00 39.70           H  
ATOM   2288  HG  LEU C 190      -5.691  63.189 -57.226  1.00 39.65           H  
ATOM   2289 HD11 LEU C 190      -3.789  61.815 -58.000  1.00 38.58           H  
ATOM   2290 HD12 LEU C 190      -4.137  62.244 -59.685  1.00 38.58           H  
ATOM   2291 HD13 LEU C 190      -3.618  63.491 -58.536  1.00 38.58           H  
ATOM   2292 HD21 LEU C 190      -6.266  63.683 -60.199  1.00 41.10           H  
ATOM   2293 HD22 LEU C 190      -7.255  64.254 -58.847  1.00 41.10           H  
ATOM   2294 HD23 LEU C 190      -5.620  64.877 -59.061  1.00 41.10           H  
ATOM   2295  N   PRO C 191      -9.283  60.164 -59.303  1.00 40.56           N  
ATOM   2296  CA  PRO C 191      -9.824  58.886 -59.773  1.00 40.54           C  
ATOM   2297  C   PRO C 191      -8.714  57.998 -60.401  1.00 39.79           C  
ATOM   2298  O   PRO C 191      -7.519  58.300 -60.344  1.00 39.75           O  
ATOM   2299  CB  PRO C 191     -10.859  59.316 -60.818  1.00 40.89           C  
ATOM   2300  CG  PRO C 191     -10.216  60.551 -61.440  1.00 40.75           C  
ATOM   2301  CD  PRO C 191      -9.559  61.234 -60.253  1.00 41.01           C  
ATOM   2302  HA  PRO C 191     -10.278  58.330 -58.946  1.00 40.54           H  
ATOM   2303  HB2 PRO C 191     -11.097  58.558 -61.569  1.00 40.89           H  
ATOM   2304  HB3 PRO C 191     -11.793  59.604 -60.319  1.00 40.89           H  
ATOM   2305  HG2 PRO C 191     -10.935  61.195 -61.953  1.00 40.75           H  
ATOM   2306  HG3 PRO C 191      -9.449  60.250 -62.163  1.00 40.75           H  
ATOM   2307  HD2 PRO C 191     -10.244  61.942 -59.773  1.00 41.01           H  
ATOM   2308  HD3 PRO C 191      -8.643  61.760 -60.534  1.00 41.01           H  
ATOM   2309  N   SER C 192      -9.144  56.884 -60.991  1.00 39.93           N  
ATOM   2310  CA  SER C 192      -8.255  56.023 -61.761  1.00 39.92           C  
ATOM   2311  C   SER C 192      -7.935  56.721 -63.104  1.00 39.79           C  
ATOM   2312  O   SER C 192      -8.711  57.542 -63.611  1.00 40.48           O  
ATOM   2313  CB  SER C 192      -8.879  54.645 -62.008  1.00 41.05           C  
ATOM   2314  OG  SER C 192     -10.204  54.782 -62.523  1.00 42.31           O  
ATOM   2315  H   SER C 192     -10.118  56.623 -60.930  1.00 39.93           H  
ATOM   2316  HA  SER C 192      -7.317  55.903 -61.206  1.00 39.92           H  
ATOM   2317  HB2 SER C 192      -8.948  54.093 -61.065  1.00 41.05           H  
ATOM   2318  HB3 SER C 192      -8.290  54.058 -62.720  1.00 41.05           H  
ATOM   2319  HG  SER C 192     -10.587  53.877 -62.587  1.00 42.31           H  
ATOM   2320  N   THR C 193      -6.779  56.384 -63.664  1.00 39.22           N  
ATOM   2321  CA  THR C 193      -6.281  57.014 -64.898  1.00 39.46           C  
ATOM   2322  C   THR C 193      -7.193  56.778 -66.117  1.00 39.60           C  
ATOM   2323  O   THR C 193      -7.151  57.523 -67.096  1.00 40.67           O  
ATOM   2324  CB  THR C 193      -4.862  56.523 -65.256  1.00 39.48           C  
ATOM   2325  OG1 THR C 193      -4.802  55.091 -65.150  1.00 39.94           O  
ATOM   2326  CG2 THR C 193      -3.814  57.114 -64.318  1.00 39.91           C  
ATOM   2327  H   THR C 193      -6.151  55.759 -63.180  1.00 39.22           H  
ATOM   2328  HA  THR C 193      -6.279  58.098 -64.728  1.00 39.46           H  
ATOM   2329  HB  THR C 193      -4.615  56.793 -66.289  1.00 39.48           H  
ATOM   2330 HG21 THR C 193      -3.820  58.207 -64.355  1.00 39.91           H  
ATOM   2331 HG22 THR C 193      -3.980  56.795 -63.283  1.00 39.91           H  
ATOM   2332 HG23 THR C 193      -2.814  56.766 -64.590  1.00 39.91           H  
ATOM   2333  HG1 THR C 193      -4.011  54.812 -65.652  1.00 39.94           H  
ATOM   2334  N   MET C 194      -8.006  55.729 -66.038  1.00 38.38           N  
ATOM   2335  CA  MET C 194      -8.848  55.304 -67.151  1.00 37.90           C  
ATOM   2336  C   MET C 194     -10.116  56.175 -67.259  1.00 38.38           C  
ATOM   2337  O   MET C 194     -10.851  56.090 -68.233  1.00 38.88           O  
ATOM   2338  CB  MET C 194      -9.228  53.829 -67.026  1.00 37.93           C  
ATOM   2339  CG  MET C 194      -8.047  52.863 -67.116  1.00 37.18           C  
ATOM   2340  SD  MET C 194      -7.244  52.828 -68.757  1.00 37.61           S  
ATOM   2341  CE  MET C 194      -5.828  53.920 -68.436  1.00 36.58           C  
ATOM   2342  H   MET C 194      -8.090  55.236 -65.160  1.00 38.38           H  
ATOM   2343  HA  MET C 194      -8.307  55.490 -68.084  1.00 37.90           H  
ATOM   2344  HB2 MET C 194      -9.972  53.564 -67.785  1.00 37.93           H  
ATOM   2345  HB3 MET C 194      -9.727  53.669 -66.060  1.00 37.93           H  
ATOM   2346  HG2 MET C 194      -8.419  51.849 -66.930  1.00 37.18           H  
ATOM   2347  HG3 MET C 194      -7.306  53.072 -66.339  1.00 37.18           H  
ATOM   2348  HE1 MET C 194      -6.148  54.924 -68.162  1.00 36.58           H  
ATOM   2349  HE2 MET C 194      -5.201  53.508 -67.643  1.00 36.58           H  
ATOM   2350  HE3 MET C 194      -5.228  53.998 -69.345  1.00 36.58           H  
ATOM   2351  N   SER C 195     -10.331  57.038 -66.276  1.00 38.76           N  
ATOM   2352  CA  SER C 195     -11.482  57.941 -66.268  1.00 39.82           C  
ATOM   2353  C   SER C 195     -11.392  58.989 -67.398  1.00 40.18           C  
ATOM   2354  O   SER C 195     -12.383  59.576 -67.793  1.00 41.31           O  
ATOM   2355  CB  SER C 195     -11.652  58.648 -64.922  1.00 40.06           C  
ATOM   2356  OG  SER C 195     -10.473  59.354 -64.534  1.00 40.02           O  
ATOM   2357  H   SER C 195      -9.681  57.066 -65.504  1.00 38.76           H  
ATOM   2358  HA  SER C 195     -12.374  57.339 -66.471  1.00 39.82           H  
ATOM   2359  HB2 SER C 195     -11.884  57.925 -64.132  1.00 40.06           H  
ATOM   2360  HB3 SER C 195     -12.470  59.374 -64.964  1.00 40.06           H  
ATOM   2361  HG  SER C 195      -9.849  58.707 -64.137  1.00 40.02           H  
ATOM   2362  N   ALA C 196     -10.182  59.221 -67.893  1.00 40.10           N  
ATOM   2363  CA  ALA C 196      -9.898  60.214 -68.923  1.00 41.26           C  
ATOM   2364  C   ALA C 196      -9.589  59.602 -70.314  1.00 42.11           C  
ATOM   2365  O   ALA C 196      -9.407  60.353 -71.276  1.00 43.47           O  
ATOM   2366  CB  ALA C 196      -8.716  61.073 -68.482  1.00 40.75           C  
ATOM   2367  H   ALA C 196      -9.410  58.658 -67.564  1.00 40.10           H  
ATOM   2368  HA  ALA C 196     -10.776  60.856 -69.056  1.00 41.26           H  
ATOM   2369  HB1 ALA C 196      -8.917  61.546 -67.515  1.00 40.75           H  
ATOM   2370  HB2 ALA C 196      -7.807  60.469 -68.377  1.00 40.75           H  
ATOM   2371  HB3 ALA C 196      -8.506  61.863 -69.211  1.00 40.75           H  
ATOM   2372  N   VAL C 197      -9.455  58.286 -70.383  1.00 41.23           N  
ATOM   2373  CA  VAL C 197      -8.891  57.627 -71.576  1.00 40.66           C  
ATOM   2374  C   VAL C 197      -9.393  56.163 -71.756  1.00 41.03           C  
ATOM   2375  O   VAL C 197      -8.713  55.309 -72.344  1.00 41.15           O  
ATOM   2376  CB  VAL C 197      -7.348  57.791 -71.608  1.00 39.57           C  
ATOM   2377  CG1 VAL C 197      -6.627  56.896 -70.600  1.00 39.11           C  
ATOM   2378  CG2 VAL C 197      -6.768  57.605 -73.012  1.00 40.22           C  
ATOM   2379  H   VAL C 197      -9.746  57.725 -69.595  1.00 41.23           H  
ATOM   2380  HA  VAL C 197      -9.304  58.167 -72.440  1.00 40.66           H  
ATOM   2381  HB  VAL C 197      -7.117  58.827 -71.324  1.00 39.57           H  
ATOM   2382 HG11 VAL C 197      -7.059  57.006 -69.604  1.00 39.11           H  
ATOM   2383 HG12 VAL C 197      -6.674  55.839 -70.879  1.00 39.11           H  
ATOM   2384 HG13 VAL C 197      -5.569  57.171 -70.534  1.00 39.11           H  
ATOM   2385 HG21 VAL C 197      -6.826  56.568 -73.354  1.00 40.22           H  
ATOM   2386 HG22 VAL C 197      -7.292  58.235 -73.738  1.00 40.22           H  
ATOM   2387 HG23 VAL C 197      -5.713  57.897 -73.026  1.00 40.22           H  
ATOM   2388  N   GLN C 198     -10.678  55.984 -71.425  1.00 41.12           N  
ATOM   2389  CA  GLN C 198     -11.412  54.734 -71.623  1.00 41.81           C  
ATOM   2390  C   GLN C 198     -12.891  55.147 -71.784  1.00 42.57           C  
ATOM   2391  O   GLN C 198     -13.339  56.114 -71.175  1.00 43.33           O  
ATOM   2392  CB  GLN C 198     -11.152  53.751 -70.478  1.00 43.10           C  
ATOM   2393  CG  GLN C 198     -11.782  52.374 -70.668  1.00 44.12           C  
ATOM   2394  CD  GLN C 198     -10.976  51.302 -69.956  1.00 44.55           C  
ATOM   2395  NE2 GLN C 198     -11.225  51.025 -68.772  1.00 45.04           N  
ATOM   2396  OE1 GLN C 198     -10.010  50.697 -70.648  1.00 43.98           O  
ATOM   2397  H   GLN C 198     -11.192  56.774 -71.062  1.00 41.12           H  
ATOM   2398  HA  GLN C 198     -11.062  54.300 -72.566  1.00 41.81           H  
ATOM   2399  HB2 GLN C 198     -10.068  53.646 -70.347  1.00 43.10           H  
ATOM   2400  HB3 GLN C 198     -11.529  54.160 -69.539  1.00 43.10           H  
ATOM   2401  HG2 GLN C 198     -11.843  52.098 -71.724  1.00 44.12           H  
ATOM   2402  HG3 GLN C 198     -12.805  52.380 -70.279  1.00 44.12           H  
ATOM   2403 HE21 GLN C 198     -11.967  51.508 -68.285  1.00 45.04           H  
ATOM   2404 HE22 GLN C 198     -10.685  50.317 -68.295  1.00 45.04           H  
ATOM   2405  N   LEU C 199     -13.584  54.467 -72.685  1.00 42.83           N  
ATOM   2406  CA  LEU C 199     -14.955  54.836 -73.051  1.00 44.47           C  
ATOM   2407  C   LEU C 199     -15.931  54.695 -71.851  1.00 45.41           C  
ATOM   2408  O   LEU C 199     -15.685  53.985 -70.882  1.00 45.15           O  
ATOM   2409  CB  LEU C 199     -15.470  53.986 -74.228  1.00 44.28           C  
ATOM   2410  CG  LEU C 199     -15.043  54.493 -75.622  1.00 44.23           C  
ATOM   2411  CD1 LEU C 199     -13.531  54.464 -75.844  1.00 43.23           C  
ATOM   2412  CD2 LEU C 199     -15.734  53.656 -76.702  1.00 43.77           C  
ATOM   2413  H   LEU C 199     -13.124  53.743 -73.219  1.00 42.83           H  
ATOM   2414  HA  LEU C 199     -14.939  55.898 -73.330  1.00 44.47           H  
ATOM   2415  HB2 LEU C 199     -15.157  52.942 -74.098  1.00 44.28           H  
ATOM   2416  HB3 LEU C 199     -16.566  53.973 -74.213  1.00 44.28           H  
ATOM   2417  HG  LEU C 199     -15.385  55.530 -75.734  1.00 44.23           H  
ATOM   2418 HD11 LEU C 199     -13.020  55.182 -75.195  1.00 43.23           H  
ATOM   2419 HD12 LEU C 199     -13.120  53.467 -75.652  1.00 43.23           H  
ATOM   2420 HD13 LEU C 199     -13.285  54.737 -76.876  1.00 43.23           H  
ATOM   2421 HD21 LEU C 199     -15.432  52.605 -76.644  1.00 43.77           H  
ATOM   2422 HD22 LEU C 199     -16.823  53.703 -76.595  1.00 43.77           H  
ATOM   2423 HD23 LEU C 199     -15.484  54.027 -77.702  1.00 43.77           H  
ATOM   2424  N   GLU C 200     -17.060  55.383 -71.984  1.00 47.30           N  
ATOM   2425  CA  GLU C 200     -18.128  55.486 -70.988  1.00 48.89           C  
ATOM   2426  C   GLU C 200     -18.756  54.092 -70.761  1.00 48.44           C  
ATOM   2427  O   GLU C 200     -19.256  53.754 -69.694  1.00 48.59           O  
ATOM   2428  CB  GLU C 200     -19.260  56.440 -71.424  1.00 52.33           C  
ATOM   2429  CG  GLU C 200     -18.817  57.840 -71.861  1.00 55.70           C  
ATOM   2430  CD  GLU C 200     -18.391  57.916 -73.315  1.00 58.09           C  
ATOM   2431  OE1 GLU C 200     -17.830  56.914 -73.817  1.00 57.94           O  
ATOM   2432  OE2 GLU C 200     -18.606  58.977 -73.948  1.00 60.49           O1-
ATOM   2433  H   GLU C 200     -17.187  55.962 -72.802  1.00 47.30           H  
ATOM   2434  HA  GLU C 200     -17.673  55.816 -70.048  1.00 48.89           H  
ATOM   2435  HB2 GLU C 200     -19.846  55.980 -72.231  1.00 52.33           H  
ATOM   2436  HB3 GLU C 200     -19.951  56.545 -70.578  1.00 52.33           H  
ATOM   2437  HG2 GLU C 200     -18.001  58.205 -71.227  1.00 55.70           H  
ATOM   2438  HG3 GLU C 200     -19.663  58.526 -71.728  1.00 55.70           H  
ATOM   2439  N   SER C 201     -18.746  53.310 -71.836  1.00 48.05           N  
ATOM   2440  CA  SER C 201     -19.289  51.964 -71.835  1.00 48.32           C  
ATOM   2441  C   SER C 201     -18.378  51.070 -70.965  1.00 47.61           C  
ATOM   2442  O   SER C 201     -18.862  50.220 -70.197  1.00 48.35           O  
ATOM   2443  CB  SER C 201     -19.385  51.413 -73.261  1.00 48.18           C  
ATOM   2444  OG  SER C 201     -18.171  51.668 -73.973  1.00 47.75           O  
ATOM   2445  H   SER C 201     -18.312  53.644 -72.684  1.00 48.05           H  
ATOM   2446  HA  SER C 201     -20.279  51.981 -71.366  1.00 48.32           H  
ATOM   2447  HB2 SER C 201     -20.194  51.919 -73.799  1.00 48.18           H  
ATOM   2448  HB3 SER C 201     -19.573  50.335 -73.264  1.00 48.18           H  
ATOM   2449  HG  SER C 201     -18.336  51.445 -74.909  1.00 47.75           H  
ATOM   2450  N   LEU C 202     -17.063  51.220 -71.160  1.00 45.59           N  
ATOM   2451  CA  LEU C 202     -16.027  50.376 -70.568  1.00 44.22           C  
ATOM   2452  C   LEU C 202     -15.582  50.860 -69.166  1.00 43.98           C  
ATOM   2453  O   LEU C 202     -15.020  50.088 -68.402  1.00 43.95           O  
ATOM   2454  CB  LEU C 202     -14.790  50.324 -71.478  1.00 42.75           C  
ATOM   2455  CG  LEU C 202     -15.019  49.656 -72.847  1.00 42.40           C  
ATOM   2456  CD1 LEU C 202     -13.759  49.803 -73.704  1.00 41.06           C  
ATOM   2457  CD2 LEU C 202     -15.387  48.177 -72.717  1.00 42.98           C  
ATOM   2458  H   LEU C 202     -16.744  51.967 -71.759  1.00 45.59           H  
ATOM   2459  HA  LEU C 202     -16.449  49.377 -70.421  1.00 44.22           H  
ATOM   2460  HB2 LEU C 202     -14.439  51.350 -71.649  1.00 42.75           H  
ATOM   2461  HB3 LEU C 202     -13.973  49.806 -70.958  1.00 42.75           H  
ATOM   2462  HG  LEU C 202     -15.835  50.169 -73.370  1.00 42.40           H  
ATOM   2463 HD11 LEU C 202     -13.514  50.860 -73.853  1.00 41.06           H  
ATOM   2464 HD12 LEU C 202     -12.898  49.318 -73.231  1.00 41.06           H  
ATOM   2465 HD13 LEU C 202     -13.902  49.353 -74.692  1.00 41.06           H  
ATOM   2466 HD21 LEU C 202     -14.633  47.630 -72.141  1.00 42.98           H  
ATOM   2467 HD22 LEU C 202     -16.354  48.049 -72.223  1.00 42.98           H  
ATOM   2468 HD23 LEU C 202     -15.464  47.708 -73.704  1.00 42.98           H  
ATOM   2469  N   ASN C 203     -15.754  52.144 -68.887  1.00 44.70           N  
ATOM   2470  CA  ASN C 203     -15.326  52.737 -67.603  1.00 46.04           C  
ATOM   2471  C   ASN C 203     -16.091  52.157 -66.389  1.00 48.56           C  
ATOM   2472  O   ASN C 203     -15.653  52.286 -65.237  1.00 48.54           O  
ATOM   2473  CB  ASN C 203     -15.464  54.261 -67.582  1.00 45.93           C  
ATOM   2474  CG  ASN C 203     -14.087  54.865 -67.492  1.00 44.46           C  
ATOM   2475  ND2 ASN C 203     -13.627  55.511 -68.428  1.00 44.63           N  
ATOM   2476  OD1 ASN C 203     -13.403  54.630 -66.381  1.00 43.51           O  
ATOM   2477  H   ASN C 203     -16.102  52.763 -69.605  1.00 44.70           H  
ATOM   2478  HA  ASN C 203     -14.283  52.419 -67.468  1.00 46.04           H  
ATOM   2479  HB2 ASN C 203     -16.021  54.618 -66.707  1.00 45.93           H  
ATOM   2480  HB3 ASN C 203     -15.991  54.646 -68.460  1.00 45.93           H  
ATOM   2481 HD21 ASN C 203     -12.691  55.887 -68.371  1.00 44.63           H  
ATOM   2482 HD22 ASN C 203     -14.183  55.666 -69.257  1.00 44.63           H  
ATOM   2483  N   LYS C 204     -17.201  51.476 -66.682  1.00 51.46           N  
ATOM   2484  CA  LYS C 204     -18.011  50.823 -65.660  1.00 53.44           C  
ATOM   2485  C   LYS C 204     -17.334  49.506 -65.201  1.00 53.11           C  
ATOM   2486  O   LYS C 204     -17.660  48.947 -64.160  1.00 54.68           O  
ATOM   2487  CB  LYS C 204     -19.396  50.459 -66.211  1.00 55.05           C  
ATOM   2488  CG  LYS C 204     -20.213  51.683 -66.633  1.00 57.29           C  
ATOM   2489  CD  LYS C 204     -21.639  51.333 -67.070  1.00 59.28           C  
ATOM   2490  CE  LYS C 204     -21.811  50.995 -68.547  1.00 59.00           C  
ATOM   2491  NZ  LYS C 204     -21.087  49.768 -68.926  1.00 59.51           N1+
ATOM   2492  H   LYS C 204     -17.446  51.358 -67.654  1.00 51.46           H  
ATOM   2493  HA  LYS C 204     -18.087  51.484 -64.788  1.00 53.44           H  
ATOM   2494  HB2 LYS C 204     -19.272  49.776 -67.058  1.00 55.05           H  
ATOM   2495  HB3 LYS C 204     -19.953  49.903 -65.446  1.00 55.05           H  
ATOM   2496  HG2 LYS C 204     -20.279  52.358 -65.770  1.00 57.29           H  
ATOM   2497  HG3 LYS C 204     -19.704  52.239 -67.428  1.00 57.29           H  
ATOM   2498  HD2 LYS C 204     -22.270  52.209 -66.872  1.00 59.28           H  
ATOM   2499  HD3 LYS C 204     -22.041  50.523 -66.448  1.00 59.28           H  
ATOM   2500  HE2 LYS C 204     -21.454  51.798 -69.198  1.00 59.00           H  
ATOM   2501  HE3 LYS C 204     -22.867  50.808 -68.766  1.00 59.00           H  
ATOM   2502  HZ1 LYS C 204     -20.087  49.958 -69.159  1.00 59.51           H  
ATOM   2503  HZ2 LYS C 204     -21.103  49.036 -68.206  1.00 59.51           H  
ATOM   2504  HZ3 LYS C 204     -21.466  49.355 -69.786  1.00 59.51           H  
ATOM   2505  N   CYS C 205     -16.460  48.979 -66.050  1.00 51.92           N  
ATOM   2506  CA  CYS C 205     -15.882  47.641 -65.918  1.00 52.37           C  
ATOM   2507  C   CYS C 205     -14.640  47.655 -64.994  1.00 52.35           C  
ATOM   2508  O   CYS C 205     -13.714  46.853 -65.170  1.00 52.41           O  
ATOM   2509  CB  CYS C 205     -15.532  47.012 -67.274  1.00 51.67           C  
ATOM   2510  SG  CYS C 205     -16.984  46.900 -68.383  1.00 53.26           S  
ATOM   2511  H   CYS C 205     -16.145  49.524 -66.840  1.00 51.92           H  
ATOM   2512  HA  CYS C 205     -16.621  47.005 -65.409  1.00 52.37           H  
ATOM   2513  HB2 CYS C 205     -15.146  45.996 -67.139  1.00 51.67           H  
ATOM   2514  HB3 CYS C 205     -14.752  47.586 -67.785  1.00 51.67           H  
ATOM   2515  HG  CYS C 205     -16.341  46.316 -69.407  1.00 53.26           H  
ATOM   2516  N   GLN C 206     -14.756  48.425 -63.911  1.00 52.52           N  
ATOM   2517  CA  GLN C 206     -13.739  48.501 -62.866  1.00 51.95           C  
ATOM   2518  C   GLN C 206     -14.166  47.710 -61.602  1.00 52.76           C  
ATOM   2519  O   GLN C 206     -13.432  47.645 -60.617  1.00 53.41           O  
ATOM   2520  CB  GLN C 206     -13.431  49.966 -62.533  1.00 51.71           C  
ATOM   2521  CG  GLN C 206     -12.876  50.715 -63.747  1.00 52.27           C  
ATOM   2522  CD  GLN C 206     -12.439  52.113 -63.376  1.00 52.60           C  
ATOM   2523  OE1 GLN C 206     -11.381  52.328 -62.775  1.00 53.24           O  
ATOM   2524  NE2 GLN C 206     -13.268  53.098 -63.746  1.00 51.12           N  
ATOM   2525  H   GLN C 206     -15.596  48.970 -63.780  1.00 52.52           H  
ATOM   2526  HA  GLN C 206     -12.827  48.009 -63.224  1.00 51.95           H  
ATOM   2527  HB2 GLN C 206     -14.337  50.472 -62.174  1.00 51.71           H  
ATOM   2528  HB3 GLN C 206     -12.711  50.017 -61.707  1.00 51.71           H  
ATOM   2529  HG2 GLN C 206     -13.617  50.758 -64.551  1.00 52.27           H  
ATOM   2530  HG3 GLN C 206     -12.001  50.202 -64.159  1.00 52.27           H  
ATOM   2531 HE21 GLN C 206     -14.124  52.881 -64.236  1.00 51.12           H  
ATOM   2532 HE22 GLN C 206     -13.036  54.059 -63.536  1.00 51.12           H  
ATOM   2533  N   ILE C 207     -15.396  47.204 -61.623  1.00 54.22           N  
ATOM   2534  CA  ILE C 207     -15.968  46.378 -60.551  1.00 55.20           C  
ATOM   2535  C   ILE C 207     -15.613  44.887 -60.831  1.00 55.90           C  
ATOM   2536  O   ILE C 207     -15.618  44.428 -61.971  1.00 55.39           O  
ATOM   2537  CB  ILE C 207     -17.509  46.583 -60.469  1.00 55.84           C  
ATOM   2538  CG1 ILE C 207     -17.843  48.072 -60.207  1.00 55.83           C  
ATOM   2539  CG2 ILE C 207     -18.144  45.691 -59.393  1.00 56.36           C  
ATOM   2540  CD1 ILE C 207     -19.329  48.397 -60.295  1.00 57.55           C  
ATOM   2541  H   ILE C 207     -16.012  47.429 -62.392  1.00 54.22           H  
ATOM   2542  HA  ILE C 207     -15.504  46.679 -59.604  1.00 55.20           H  
ATOM   2543  HB  ILE C 207     -17.947  46.300 -61.436  1.00 55.84           H  
ATOM   2544 HG12 ILE C 207     -17.466  48.372 -59.221  1.00 55.83           H  
ATOM   2545 HG13 ILE C 207     -17.334  48.706 -60.942  1.00 55.83           H  
ATOM   2546 HG21 ILE C 207     -17.998  44.629 -59.615  1.00 56.36           H  
ATOM   2547 HG22 ILE C 207     -17.718  45.898 -58.406  1.00 56.36           H  
ATOM   2548 HG23 ILE C 207     -19.226  45.839 -59.334  1.00 56.36           H  
ATOM   2549 HD11 ILE C 207     -19.752  48.050 -61.242  1.00 57.55           H  
ATOM   2550 HD12 ILE C 207     -19.893  47.946 -59.473  1.00 57.55           H  
ATOM   2551 HD13 ILE C 207     -19.478  49.480 -60.236  1.00 57.55           H  
ATOM   2552  N   PHE C 208     -15.347  44.164 -59.743  1.00 57.75           N  
ATOM   2553  CA  PHE C 208     -15.039  42.732 -59.725  1.00 60.35           C  
ATOM   2554  C   PHE C 208     -15.610  42.115 -58.431  1.00 62.51           C  
ATOM   2555  O   PHE C 208     -15.775  42.824 -57.437  1.00 60.94           O  
ATOM   2556  CB  PHE C 208     -13.522  42.474 -59.677  1.00 61.17           C  
ATOM   2557  CG  PHE C 208     -12.785  42.808 -60.946  1.00 62.23           C  
ATOM   2558  CD1 PHE C 208     -12.846  41.960 -62.060  1.00 63.33           C  
ATOM   2559  CD2 PHE C 208     -11.990  43.949 -61.016  1.00 62.56           C  
ATOM   2560  CE1 PHE C 208     -12.140  42.256 -63.224  1.00 63.14           C  
ATOM   2561  CE2 PHE C 208     -11.277  44.247 -62.175  1.00 63.00           C  
ATOM   2562  CZ  PHE C 208     -11.354  43.402 -63.280  1.00 62.13           C  
ATOM   2563  H   PHE C 208     -15.348  44.629 -58.846  1.00 57.75           H  
ATOM   2564  HA  PHE C 208     -15.494  42.274 -60.607  1.00 60.35           H  
ATOM   2565  HB2 PHE C 208     -13.078  43.029 -58.838  1.00 61.17           H  
ATOM   2566  HB3 PHE C 208     -13.315  41.419 -59.456  1.00 61.17           H  
ATOM   2567  HD1 PHE C 208     -13.448  41.064 -62.015  1.00 63.33           H  
ATOM   2568  HD2 PHE C 208     -11.926  44.608 -60.163  1.00 62.56           H  
ATOM   2569  HE1 PHE C 208     -12.203  41.599 -64.079  1.00 63.14           H  
ATOM   2570  HE2 PHE C 208     -10.663  45.135 -62.216  1.00 63.00           H  
ATOM   2571  HZ  PHE C 208     -10.804  43.637 -64.180  1.00 62.13           H  
ATOM   2572  N   PRO C 209     -15.783  40.774 -58.406  1.00 64.70           N  
ATOM   2573  CA  PRO C 209     -15.877  40.054 -57.133  1.00 67.15           C  
ATOM   2574  C   PRO C 209     -14.528  40.108 -56.377  1.00 68.25           C  
ATOM   2575  O   PRO C 209     -13.473  40.430 -56.940  1.00 68.02           O  
ATOM   2576  CB  PRO C 209     -16.189  38.604 -57.522  1.00 67.69           C  
ATOM   2577  CG  PRO C 209     -16.710  38.704 -58.951  1.00 66.69           C  
ATOM   2578  CD  PRO C 209     -15.922  39.867 -59.528  1.00 64.60           C  
ATOM   2579  HA  PRO C 209     -16.669  40.503 -56.523  1.00 67.15           H  
ATOM   2580  HB2 PRO C 209     -15.288  37.978 -57.501  1.00 67.69           H  
ATOM   2581  HB3 PRO C 209     -16.921  38.147 -56.849  1.00 67.69           H  
ATOM   2582  HG2 PRO C 209     -17.779  38.946 -58.934  1.00 66.69           H  
ATOM   2583  HG3 PRO C 209     -16.577  37.779 -59.519  1.00 66.69           H  
ATOM   2584  HD2 PRO C 209     -16.436  40.338 -60.370  1.00 64.60           H  
ATOM   2585  HD3 PRO C 209     -14.920  39.555 -59.842  1.00 64.60           H  
ATOM   2586  N   SER C 210     -14.586  39.741 -55.098  1.00 69.42           N  
ATOM   2587  CA  SER C 210     -13.482  39.858 -54.149  1.00 70.48           C  
ATOM   2588  C   SER C 210     -12.338  38.844 -54.409  1.00 72.55           C  
ATOM   2589  O   SER C 210     -12.451  37.925 -55.216  1.00 74.05           O  
ATOM   2590  CB  SER C 210     -14.013  39.741 -52.710  1.00 71.61           C  
ATOM   2591  OG  SER C 210     -15.024  38.732 -52.633  1.00 75.31           O  
ATOM   2592  H   SER C 210     -15.442  39.349 -54.731  1.00 69.42           H  
ATOM   2593  HA  SER C 210     -13.037  40.853 -54.284  1.00 70.48           H  
ATOM   2594  HB2 SER C 210     -14.485  40.685 -52.416  1.00 71.61           H  
ATOM   2595  HB3 SER C 210     -13.227  39.506 -51.987  1.00 71.61           H  
ATOM   2596  HG  SER C 210     -15.254  38.625 -51.692  1.00 75.31           H  
ATOM   2597  N   LYS C 211     -11.217  39.095 -53.736  1.00 75.39           N  
ATOM   2598  CA  LYS C 211      -9.971  38.348 -53.909  1.00 78.98           C  
ATOM   2599  C   LYS C 211      -9.858  37.229 -52.841  1.00 83.73           C  
ATOM   2600  O   LYS C 211     -10.097  37.500 -51.658  1.00 86.73           O  
ATOM   2601  CB  LYS C 211      -8.720  39.254 -53.844  1.00 77.52           C  
ATOM   2602  CG  LYS C 211      -8.667  40.198 -52.636  1.00 77.28           C  
ATOM   2603  CD  LYS C 211      -7.353  40.970 -52.499  1.00 76.79           C  
ATOM   2604  CE  LYS C 211      -7.061  41.868 -53.692  1.00 74.71           C  
ATOM   2605  NZ  LYS C 211      -6.182  42.944 -53.275  1.00 68.57           N1+
ATOM   2606  H   LYS C 211     -11.232  39.830 -53.044  1.00 75.39           H  
ATOM   2607  HA  LYS C 211      -9.991  37.914 -54.908  1.00 78.98           H  
ATOM   2608  HB2 LYS C 211      -7.820  38.626 -53.855  1.00 77.52           H  
ATOM   2609  HB3 LYS C 211      -8.690  39.863 -54.752  1.00 77.52           H  
ATOM   2610  HG2 LYS C 211      -9.484  40.926 -52.697  1.00 77.28           H  
ATOM   2611  HG3 LYS C 211      -8.818  39.633 -51.714  1.00 77.28           H  
ATOM   2612  HD2 LYS C 211      -6.521  40.270 -52.354  1.00 76.79           H  
ATOM   2613  HD3 LYS C 211      -7.418  41.570 -51.582  1.00 76.79           H  
ATOM   2614  HE2 LYS C 211      -7.968  42.338 -54.081  1.00 74.71           H  
ATOM   2615  HE3 LYS C 211      -6.560  41.320 -54.494  1.00 74.71           H  
ATOM   2616  HZ1 LYS C 211      -6.657  43.632 -52.652  1.00 68.57           H  
ATOM   2617  HZ2 LYS C 211      -5.278  42.675 -52.825  1.00 68.57           H  
ATOM   2618  HZ3 LYS C 211      -5.976  43.600 -54.062  1.00 68.57           H  
ATOM   2619  N   PRO C 212      -9.425  36.013 -53.246  1.00 86.42           N  
ATOM   2620  CA  PRO C 212      -9.020  34.996 -52.278  1.00 89.97           C  
ATOM   2621  C   PRO C 212      -7.637  35.363 -51.664  1.00 90.33           C  
ATOM   2622  O   PRO C 212      -6.578  34.940 -52.135  1.00 88.18           O  
ATOM   2623  CB  PRO C 212      -8.968  33.683 -53.072  1.00 90.84           C  
ATOM   2624  CG  PRO C 212      -9.608  34.006 -54.415  1.00 88.20           C  
ATOM   2625  CD  PRO C 212      -9.347  35.489 -54.600  1.00 85.65           C  
ATOM   2626  HA  PRO C 212      -9.770  34.936 -51.480  1.00 89.97           H  
ATOM   2627  HB2 PRO C 212      -7.951  33.317 -53.226  1.00 90.84           H  
ATOM   2628  HB3 PRO C 212      -9.512  32.884 -52.557  1.00 90.84           H  
ATOM   2629  HG2 PRO C 212     -10.688  33.823 -54.355  1.00 88.20           H  
ATOM   2630  HG3 PRO C 212      -9.210  33.401 -55.233  1.00 88.20           H  
ATOM   2631  HD2 PRO C 212     -10.088  35.934 -55.267  1.00 85.65           H  
ATOM   2632  HD3 PRO C 212      -8.342  35.687 -54.984  1.00 85.65           H  
ATOM   2633  N   VAL C 213      -7.696  36.123 -50.573  1.00 93.61           N  
ATOM   2634  CA  VAL C 213      -6.497  36.634 -49.894  1.00 94.39           C  
ATOM   2635  C   VAL C 213      -5.639  35.475 -49.436  1.00 96.36           C  
ATOM   2636  O   VAL C 213      -4.531  34.988 -49.704  1.00 98.09           O  
ATOM   2637  CB  VAL C 213      -6.806  37.566 -48.698  1.00 94.96           C  
ATOM   2638  CG1 VAL C 213      -7.425  38.882 -49.171  1.00 91.77           C  
ATOM   2639  CG2 VAL C 213      -7.697  36.940 -47.619  1.00 96.25           C  
ATOM   2640  H   VAL C 213      -8.592  36.366 -50.200  1.00 93.61           H  
ATOM   2641  HA  VAL C 213      -5.905  37.180 -50.640  1.00 94.39           H  
ATOM   2642  HB  VAL C 213      -5.850  37.815 -48.217  1.00 94.96           H  
ATOM   2643 HG11 VAL C 213      -6.794  39.359 -49.927  1.00 91.77           H  
ATOM   2644 HG12 VAL C 213      -8.420  38.725 -49.596  1.00 91.77           H  
ATOM   2645 HG13 VAL C 213      -7.528  39.584 -48.336  1.00 91.77           H  
ATOM   2646 HG21 VAL C 213      -8.672  36.640 -48.015  1.00 96.25           H  
ATOM   2647 HG22 VAL C 213      -7.225  36.063 -47.168  1.00 96.25           H  
ATOM   2648 HG23 VAL C 213      -7.877  37.656 -46.810  1.00 96.25           H  
ATOM   2649  N   SER C 214      -6.193  34.230 -48.857  1.00  0.00           N  
ATOM   2650  CA  SER C 214      -5.411  33.166 -48.194  1.00  0.00           C  
ATOM   2651  C   SER C 214      -5.135  32.019 -49.191  1.00  0.00           C  
ATOM   2652  O   SER C 214      -4.992  30.853 -48.833  1.00  0.00           O  
ATOM   2653  CB  SER C 214      -6.160  32.608 -46.976  1.00  0.00           C  
ATOM   2654  OG  SER C 214      -5.327  31.780 -46.166  1.00  0.00           O  
ATOM   2655  H   SER C 214      -7.167  34.019 -49.022  1.00  0.00           H  
ATOM   2656  HA  SER C 214      -4.439  33.560 -47.876  1.00  0.00           H  
ATOM   2657  HB2 SER C 214      -6.510  33.430 -46.342  1.00  0.00           H  
ATOM   2658  HB3 SER C 214      -7.039  32.026 -47.274  1.00  0.00           H  
ATOM   2659  HG  SER C 214      -5.038  31.033 -46.734  1.00  0.00           H  
ATOM   2660  N   ARG C 215      -4.913  32.414 -50.488  1.00  0.00           N  
ATOM   2661  CA  ARG C 215      -4.591  31.500 -51.580  1.00  0.00           C  
ATOM   2662  C   ARG C 215      -3.786  32.266 -52.671  1.00  0.00           C  
ATOM   2663  O   ARG C 215      -3.841  31.982 -53.869  1.00  0.00           O  
ATOM   2664  CB  ARG C 215      -5.825  30.899 -52.242  1.00  0.00           C  
ATOM   2665  CG  ARG C 215      -6.729  30.020 -51.380  1.00  0.00           C  
ATOM   2666  CD  ARG C 215      -7.775  29.376 -52.288  1.00  0.00           C  
ATOM   2667  NE  ARG C 215      -8.744  28.561 -51.561  1.00  0.00           N  
ATOM   2668  CZ  ARG C 215      -9.743  27.900 -52.175  1.00  0.00           C  
ATOM   2669  NH1 ARG C 215      -9.927  27.969 -53.503  1.00  0.00           N  
ATOM   2670  NH2 ARG C 215     -10.579  27.155 -51.440  1.00  0.00           N1+
ATOM   2671  H   ARG C 215      -4.937  33.400 -50.710  1.00  0.00           H  
ATOM   2672  HA  ARG C 215      -3.947  30.707 -51.184  1.00  0.00           H  
ATOM   2673  HB2 ARG C 215      -6.427  31.709 -52.670  1.00  0.00           H  
ATOM   2674  HB3 ARG C 215      -5.476  30.287 -53.081  1.00  0.00           H  
ATOM   2675  HG2 ARG C 215      -6.146  29.240 -50.876  1.00  0.00           H  
ATOM   2676  HG3 ARG C 215      -7.227  30.613 -50.606  1.00  0.00           H  
ATOM   2677  HD2 ARG C 215      -8.332  30.166 -52.801  1.00  0.00           H  
ATOM   2678  HD3 ARG C 215      -7.270  28.721 -53.004  1.00  0.00           H  
ATOM   2679  HE  ARG C 215      -8.659  28.467 -50.559  1.00  0.00           H  
ATOM   2680 HH11 ARG C 215     -10.688  27.466 -53.934  1.00  0.00           H  
ATOM   2681 HH12 ARG C 215      -9.306  28.531 -54.068  1.00  0.00           H  
ATOM   2682 HH21 ARG C 215     -11.335  26.656 -51.886  1.00  0.00           H  
ATOM   2683 HH22 ARG C 215     -10.456  27.097 -50.438  1.00  0.00           H  
ATOM   2684  N   GLU C 216      -2.823  33.112 -52.154  1.00  0.00           N  
ATOM   2685  CA  GLU C 216      -1.947  33.927 -53.004  1.00  0.00           C  
ATOM   2686  C   GLU C 216      -0.669  33.149 -53.431  1.00  0.00           C  
ATOM   2687  O   GLU C 216       0.339  33.692 -53.881  1.00  0.00           O  
ATOM   2688  CB  GLU C 216      -1.604  35.265 -52.335  1.00  0.00           C  
ATOM   2689  CG  GLU C 216      -2.710  36.312 -52.490  1.00  0.00           C  
ATOM   2690  CD  GLU C 216      -2.614  37.005 -53.828  1.00  0.00           C  
ATOM   2691  OE1 GLU C 216      -2.543  36.385 -54.889  1.00  0.00           O  
ATOM   2692  OE2 GLU C 216      -2.603  38.368 -53.770  1.00  0.00           O1-
ATOM   2693  H   GLU C 216      -2.670  33.092 -51.156  1.00  0.00           H  
ATOM   2694  HA  GLU C 216      -2.479  34.097 -53.944  1.00  0.00           H  
ATOM   2695  HB2 GLU C 216      -0.671  35.676 -52.741  1.00  0.00           H  
ATOM   2696  HB3 GLU C 216      -1.423  35.098 -51.265  1.00  0.00           H  
ATOM   2697  HG2 GLU C 216      -2.604  37.060 -51.695  1.00  0.00           H  
ATOM   2698  HG3 GLU C 216      -3.704  35.865 -52.385  1.00  0.00           H  
ATOM   2699  N   ASP C 217      -0.833  31.785 -53.457  1.00  0.00           N  
ATOM   2700  CA  ASP C 217       0.037  30.834 -54.121  1.00  0.00           C  
ATOM   2701  C   ASP C 217      -0.448  30.641 -55.578  1.00  0.00           C  
ATOM   2702  O   ASP C 217       0.320  30.312 -56.480  1.00  0.00           O  
ATOM   2703  CB  ASP C 217       0.084  29.497 -53.390  1.00  0.00           C  
ATOM   2704  CG  ASP C 217      -1.282  28.881 -53.230  1.00  0.00           C  
ATOM   2705  OD1 ASP C 217      -2.283  29.564 -53.030  1.00  0.00           O  
ATOM   2706  OD2 ASP C 217      -1.325  27.516 -53.302  1.00  0.00           O1-
ATOM   2707  H   ASP C 217      -1.659  31.380 -53.039  1.00  0.00           H  
ATOM   2708  HA  ASP C 217       1.044  31.265 -54.174  1.00  0.00           H  
ATOM   2709  HB2 ASP C 217       0.504  29.633 -52.387  1.00  0.00           H  
ATOM   2710  HB3 ASP C 217       0.734  28.798 -53.931  1.00  0.00           H  
ATOM   2711  N   GLN C 218      -1.820  30.733 -55.770  1.00  0.00           N  
ATOM   2712  CA  GLN C 218      -2.390  30.406 -57.064  1.00  0.00           C  
ATOM   2713  C   GLN C 218      -3.817  30.914 -57.343  1.00  0.00           C  
ATOM   2714  O   GLN C 218      -4.168  31.217 -58.490  1.00  0.00           O  
ATOM   2715  CB  GLN C 218      -2.356  28.878 -57.278  1.00  0.00           C  
ATOM   2716  CG  GLN C 218      -2.542  28.440 -58.731  1.00  0.00           C  
ATOM   2717  CD  GLN C 218      -1.653  29.118 -59.759  1.00  0.00           C  
ATOM   2718  OE1 GLN C 218      -2.098  29.411 -60.869  1.00  0.00           O  
ATOM   2719  NE2 GLN C 218      -0.377  29.323 -59.423  1.00  0.00           N  
ATOM   2720  H   GLN C 218      -2.412  31.024 -55.005  1.00  0.00           H  
ATOM   2721  HA  GLN C 218      -1.755  30.915 -57.797  1.00  0.00           H  
ATOM   2722  HB2 GLN C 218      -1.411  28.458 -56.913  1.00  0.00           H  
ATOM   2723  HB3 GLN C 218      -3.135  28.403 -56.667  1.00  0.00           H  
ATOM   2724  HG2 GLN C 218      -2.364  27.360 -58.806  1.00  0.00           H  
ATOM   2725  HG3 GLN C 218      -3.584  28.607 -59.030  1.00  0.00           H  
ATOM   2726 HE21 GLN C 218      -0.052  29.075 -58.500  1.00  0.00           H  
ATOM   2727 HE22 GLN C 218       0.263  29.725 -60.093  1.00  0.00           H  
ATOM   2728  N   CYS C 219      -4.747  30.853 -56.326  1.00  0.00           N  
ATOM   2729  CA  CYS C 219      -6.188  30.886 -56.619  1.00  0.00           C  
ATOM   2730  C   CYS C 219      -6.728  32.305 -57.001  1.00  0.00           C  
ATOM   2731  O   CYS C 219      -7.888  32.421 -57.419  1.00  0.00           O  
ATOM   2732  CB  CYS C 219      -7.014  30.259 -55.479  1.00  0.00           C  
ATOM   2733  SG  CYS C 219      -8.598  29.428 -55.989  1.00  0.00           S1-
ATOM   2734  H   CYS C 219      -4.431  30.777 -55.370  1.00  0.00           H  
ATOM   2735  HA  CYS C 219      -6.297  30.281 -57.528  1.00  0.00           H  
ATOM   2736  HB2 CYS C 219      -7.211  31.042 -54.739  1.00  0.00           H  
ATOM   2737  HB3 CYS C 219      -6.380  29.516 -54.982  1.00  0.00           H  
ATOM   2738  N   SER C 220      -5.760  33.163 -57.490  1.00100.77           N  
ATOM   2739  CA  SER C 220      -5.502  34.528 -57.073  1.00 99.64           C  
ATOM   2740  C   SER C 220      -4.586  35.130 -58.147  1.00 97.05           C  
ATOM   2741  O   SER C 220      -4.824  36.256 -58.608  1.00 92.15           O  
ATOM   2742  CB  SER C 220      -5.002  34.675 -55.650  1.00103.59           C  
ATOM   2743  OG  SER C 220      -6.037  34.262 -54.754  1.00105.60           O  
ATOM   2744  H   SER C 220      -5.459  32.740 -58.344  1.00100.77           H  
ATOM   2745  HA  SER C 220      -6.473  35.030 -57.145  1.00 99.64           H  
ATOM   2746  HB2 SER C 220      -4.796  35.727 -55.445  1.00103.59           H  
ATOM   2747  HB3 SER C 220      -4.109  34.072 -55.475  1.00103.59           H  
ATOM   2748  HG  SER C 220      -5.760  34.528 -53.850  1.00105.60           H  
ATOM   2749  N   TYR C 221      -3.636  34.326 -58.627  1.00 96.42           N  
ATOM   2750  CA  TYR C 221      -2.923  34.630 -59.878  1.00 93.42           C  
ATOM   2751  C   TYR C 221      -3.987  34.776 -61.013  1.00 89.48           C  
ATOM   2752  O   TYR C 221      -3.903  35.677 -61.864  1.00 88.26           O  
ATOM   2753  CB  TYR C 221      -1.903  33.522 -60.183  1.00 98.05           C  
ATOM   2754  CG  TYR C 221      -1.187  33.648 -61.502  1.00101.60           C  
ATOM   2755  CD1 TYR C 221      -0.502  34.815 -61.869  1.00102.14           C  
ATOM   2756  CD2 TYR C 221      -1.192  32.577 -62.409  1.00104.33           C  
ATOM   2757  CE1 TYR C 221       0.139  34.915 -63.101  1.00103.59           C  
ATOM   2758  CE2 TYR C 221      -0.555  32.668 -63.641  1.00105.18           C  
ATOM   2759  CZ  TYR C 221       0.111  33.834 -63.982  1.00105.43           C  
ATOM   2760  OH  TYR C 221       0.673  33.923 -65.221  1.00104.35           O  
ATOM   2761  H   TYR C 221      -3.381  33.519 -58.075  1.00 96.42           H  
ATOM   2762  HA  TYR C 221      -2.436  35.604 -59.750  1.00 93.42           H  
ATOM   2763  HB2 TYR C 221      -1.149  33.490 -59.386  1.00 98.05           H  
ATOM   2764  HB3 TYR C 221      -2.412  32.550 -60.144  1.00 98.05           H  
ATOM   2765  HD1 TYR C 221      -0.473  35.651 -61.185  1.00102.14           H  
ATOM   2766  HD2 TYR C 221      -1.701  31.663 -62.143  1.00104.33           H  
ATOM   2767  HE1 TYR C 221       0.656  35.824 -63.372  1.00103.59           H  
ATOM   2768  HE2 TYR C 221      -0.580  31.835 -64.328  1.00105.18           H  
ATOM   2769  HH  TYR C 221       0.524  34.839 -65.547  1.00104.35           H  
ATOM   2770  N   LYS C 222      -4.967  33.861 -61.004  1.00 84.23           N  
ATOM   2771  CA  LYS C 222      -6.135  33.946 -61.890  1.00 77.06           C  
ATOM   2772  C   LYS C 222      -7.140  35.099 -61.570  1.00 71.76           C  
ATOM   2773  O   LYS C 222      -8.128  35.283 -62.288  1.00 70.46           O  
ATOM   2774  CB  LYS C 222      -6.887  32.603 -62.004  1.00 77.60           C  
ATOM   2775  CG  LYS C 222      -7.420  32.031 -60.678  1.00 79.87           C  
ATOM   2776  CD  LYS C 222      -8.360  30.837 -60.917  1.00 83.46           C  
ATOM   2777  CE  LYS C 222      -8.554  29.930 -59.703  1.00 84.22           C  
ATOM   2778  NZ  LYS C 222      -9.247  30.611 -58.608  1.00 81.96           N1+
ATOM   2779  H   LYS C 222      -4.870  33.052 -60.408  1.00 84.23           H  
ATOM   2780  HA  LYS C 222      -5.742  34.192 -62.887  1.00 77.06           H  
ATOM   2781  HB2 LYS C 222      -7.725  32.720 -62.702  1.00 77.60           H  
ATOM   2782  HB3 LYS C 222      -6.212  31.861 -62.451  1.00 77.60           H  
ATOM   2783  HG2 LYS C 222      -6.573  31.704 -60.067  1.00 79.87           H  
ATOM   2784  HG3 LYS C 222      -7.955  32.806 -60.120  1.00 79.87           H  
ATOM   2785  HD2 LYS C 222      -7.946  30.217 -61.723  1.00 83.46           H  
ATOM   2786  HD3 LYS C 222      -9.330  31.205 -61.272  1.00 83.46           H  
ATOM   2787  HE2 LYS C 222      -7.591  29.582 -59.321  1.00 84.22           H  
ATOM   2788  HE3 LYS C 222      -9.161  29.058 -59.964  1.00 84.22           H  
ATOM   2789  HZ1 LYS C 222      -8.799  31.490 -58.283  1.00 81.96           H  
ATOM   2790  HZ2 LYS C 222     -10.246  30.775 -58.729  1.00 81.96           H  
ATOM   2791  HZ3 LYS C 222      -9.153  30.042 -57.720  1.00 81.96           H  
ATOM   2792  N   TRP C 223      -6.857  35.841 -60.495  1.00 67.30           N  
ATOM   2793  CA  TRP C 223      -7.604  37.039 -60.121  1.00 61.43           C  
ATOM   2794  C   TRP C 223      -6.855  38.277 -60.659  1.00 57.98           C  
ATOM   2795  O   TRP C 223      -7.476  39.222 -61.139  1.00 56.11           O  
ATOM   2796  CB  TRP C 223      -7.850  37.135 -58.610  1.00 60.81           C  
ATOM   2797  CG  TRP C 223      -8.903  38.126 -58.212  1.00 59.86           C  
ATOM   2798  CD1 TRP C 223     -10.273  37.909 -58.053  1.00 60.74           C  
ATOM   2799  CD2 TRP C 223      -8.696  39.534 -57.834  1.00 57.90           C  
ATOM   2800  NE1 TRP C 223     -10.904  39.048 -57.603  1.00 59.11           N  
ATOM   2801  CE2 TRP C 223     -10.015  40.056 -57.450  1.00 57.44           C  
ATOM   2802  CE3 TRP C 223      -7.590  40.380 -57.780  1.00 55.83           C  
ATOM   2803  CZ2 TRP C 223     -10.192  41.360 -57.026  1.00 55.95           C  
ATOM   2804  CZ3 TRP C 223      -7.783  41.696 -57.356  1.00 54.43           C  
ATOM   2805  CH2 TRP C 223      -9.053  42.172 -56.986  1.00 54.80           C  
ATOM   2806  H   TRP C 223      -6.065  35.584 -59.924  1.00 67.30           H  
ATOM   2807  HA  TRP C 223      -8.559  36.993 -60.642  1.00 61.43           H  
ATOM   2808  HB2 TRP C 223      -8.161  36.151 -58.237  1.00 60.81           H  
ATOM   2809  HB3 TRP C 223      -6.927  37.387 -58.078  1.00 60.81           H  
ATOM   2810  HD1 TRP C 223     -10.772  36.972 -58.255  1.00 60.74           H  
ATOM   2811  HE1 TRP C 223     -11.894  39.121 -57.415  1.00 59.11           H  
ATOM   2812  HE3 TRP C 223      -6.608  40.027 -58.058  1.00 55.83           H  
ATOM   2813  HZ2 TRP C 223     -11.164  41.734 -56.740  1.00 55.95           H  
ATOM   2814  HZ3 TRP C 223      -6.936  42.364 -57.311  1.00 54.43           H  
ATOM   2815  HH2 TRP C 223      -9.153  43.197 -56.661  1.00 54.80           H  
ATOM   2816  N   TRP C 224      -5.537  38.303 -60.476  1.00 56.21           N  
ATOM   2817  CA  TRP C 224      -4.680  39.453 -60.784  1.00 52.71           C  
ATOM   2818  C   TRP C 224      -4.515  39.684 -62.295  1.00 51.84           C  
ATOM   2819  O   TRP C 224      -4.435  40.830 -62.735  1.00 49.76           O  
ATOM   2820  CB  TRP C 224      -3.273  39.332 -60.171  1.00 51.59           C  
ATOM   2821  CG  TRP C 224      -3.264  39.610 -58.705  1.00 51.02           C  
ATOM   2822  CD1 TRP C 224      -3.066  38.711 -57.663  1.00 52.46           C  
ATOM   2823  CD2 TRP C 224      -3.527  40.898 -58.056  1.00 49.01           C  
ATOM   2824  NE1 TRP C 224      -3.149  39.349 -56.447  1.00 52.12           N  
ATOM   2825  CE2 TRP C 224      -3.430  40.658 -56.611  1.00 50.06           C  
ATOM   2826  CE3 TRP C 224      -3.817  42.177 -58.507  1.00 46.71           C  
ATOM   2827  CZ2 TRP C 224      -3.609  41.671 -55.681  1.00 48.75           C  
ATOM   2828  CZ3 TRP C 224      -3.997  43.192 -57.560  1.00 46.00           C  
ATOM   2829  CH2 TRP C 224      -3.891  42.942 -56.178  1.00 46.68           C  
ATOM   2830  H   TRP C 224      -5.081  37.508 -60.050  1.00 56.21           H  
ATOM   2831  HA  TRP C 224      -5.200  40.331 -60.390  1.00 52.71           H  
ATOM   2832  HB2 TRP C 224      -2.862  38.333 -60.364  1.00 51.59           H  
ATOM   2833  HB3 TRP C 224      -2.588  40.043 -60.651  1.00 51.59           H  
ATOM   2834  HD1 TRP C 224      -2.874  37.656 -57.791  1.00 52.46           H  
ATOM   2835  HE1 TRP C 224      -3.018  38.898 -55.552  1.00 52.12           H  
ATOM   2836  HE3 TRP C 224      -3.903  42.384 -59.563  1.00 46.71           H  
ATOM   2837  HZ2 TRP C 224      -3.534  41.484 -54.620  1.00 48.75           H  
ATOM   2838  HZ3 TRP C 224      -4.224  44.193 -57.897  1.00 46.00           H  
ATOM   2839  HH2 TRP C 224      -4.031  43.758 -55.485  1.00 46.68           H  
ATOM   2840  N   GLN C 225      -4.368  38.606 -63.059  1.00 53.35           N  
ATOM   2841  CA  GLN C 225      -4.212  38.743 -64.504  1.00 53.76           C  
ATOM   2842  C   GLN C 225      -5.561  39.337 -65.118  1.00 51.71           C  
ATOM   2843  O   GLN C 225      -5.510  40.248 -65.954  1.00 50.14           O  
ATOM   2844  CB  GLN C 225      -3.858  37.426 -65.190  1.00 58.83           C  
ATOM   2845  CG  GLN C 225      -2.439  36.987 -64.834  1.00 63.60           C  
ATOM   2846  CD  GLN C 225      -1.886  35.927 -65.759  1.00 69.13           C  
ATOM   2847  NE2 GLN C 225      -2.553  34.916 -66.039  1.00 70.18           N  
ATOM   2848  OE1 GLN C 225      -0.633  36.109 -66.195  1.00 71.90           O  
ATOM   2849  H   GLN C 225      -4.337  37.690 -62.636  1.00 53.35           H  
ATOM   2850  HA  GLN C 225      -3.434  39.494 -64.694  1.00 53.76           H  
ATOM   2851  HB2 GLN C 225      -4.577  36.646 -64.909  1.00 58.83           H  
ATOM   2852  HB3 GLN C 225      -3.944  37.548 -66.277  1.00 58.83           H  
ATOM   2853  HG2 GLN C 225      -2.400  36.602 -63.811  1.00 63.60           H  
ATOM   2854  HG3 GLN C 225      -1.760  37.847 -64.885  1.00 63.60           H  
ATOM   2855 HE21 GLN C 225      -3.496  34.819 -65.688  1.00 70.18           H  
ATOM   2856 HE22 GLN C 225      -2.153  34.190 -66.617  1.00 70.18           H  
ATOM   2857  N   LYS C 226      -6.683  38.937 -64.515  1.00 51.00           N  
ATOM   2858  CA  LYS C 226      -8.049  39.341 -64.827  1.00 49.51           C  
ATOM   2859  C   LYS C 226      -8.169  40.823 -64.376  1.00 47.03           C  
ATOM   2860  O   LYS C 226      -8.866  41.620 -65.019  1.00 45.47           O  
ATOM   2861  CB  LYS C 226      -9.048  38.446 -64.075  1.00  0.00           C  
ATOM   2862  CG  LYS C 226     -10.466  39.020 -64.039  1.00  0.00           C  
ATOM   2863  CD  LYS C 226     -11.394  38.413 -62.988  1.00  0.00           C  
ATOM   2864  CE  LYS C 226     -10.972  38.499 -61.521  1.00  0.00           C  
ATOM   2865  NZ  LYS C 226     -10.213  39.717 -61.174  1.00  0.00           N1+
ATOM   2866  H   LYS C 226      -6.017  39.295 -65.203  1.00 51.00           H  
ATOM   2867  HA  LYS C 226      -8.195  39.300 -65.912  1.00 49.51           H  
ATOM   2868  HB2 LYS C 226      -8.689  38.270 -63.059  1.00  0.00           H  
ATOM   2869  HB3 LYS C 226      -9.068  37.454 -64.545  1.00  0.00           H  
ATOM   2870  HG2 LYS C 226     -10.920  38.898 -65.030  1.00  0.00           H  
ATOM   2871  HG3 LYS C 226     -10.444  40.093 -63.851  1.00  0.00           H  
ATOM   2872  HD2 LYS C 226     -11.578  37.360 -63.234  1.00  0.00           H  
ATOM   2873  HD3 LYS C 226     -12.367  38.910 -63.088  1.00  0.00           H  
ATOM   2874  HE2 LYS C 226     -10.356  37.644 -61.251  1.00  0.00           H  
ATOM   2875  HE3 LYS C 226     -11.858  38.489 -60.878  1.00  0.00           H  
ATOM   2876  HZ1 LYS C 226      -9.208  39.649 -61.425  1.00  0.00           H  
ATOM   2877  HZ2 LYS C 226     -10.583  40.588 -61.574  1.00  0.00           H  
ATOM   2878  HZ3 LYS C 226     -10.185  39.854 -60.152  1.00  0.00           H  
ATOM   2879  N   TYR C 227      -7.615  41.114 -63.195  1.00 46.01           N  
ATOM   2880  CA  TYR C 227      -7.730  42.430 -62.562  1.00 44.04           C  
ATOM   2881  C   TYR C 227      -7.122  43.497 -63.473  1.00 42.56           C  
ATOM   2882  O   TYR C 227      -7.764  44.529 -63.708  1.00 42.27           O  
ATOM   2883  CB  TYR C 227      -7.074  42.480 -61.179  1.00 44.30           C  
ATOM   2884  CG  TYR C 227      -7.211  43.811 -60.486  1.00 43.24           C  
ATOM   2885  CD1 TYR C 227      -6.144  44.712 -60.470  1.00 42.18           C  
ATOM   2886  CD2 TYR C 227      -8.388  44.178 -59.838  1.00 43.54           C  
ATOM   2887  CE1 TYR C 227      -6.259  45.946 -59.855  1.00 41.15           C  
ATOM   2888  CE2 TYR C 227      -8.511  45.404 -59.214  1.00 42.40           C  
ATOM   2889  CZ  TYR C 227      -7.448  46.281 -59.225  1.00 41.41           C  
ATOM   2890  OH  TYR C 227      -7.605  47.498 -58.624  1.00 41.34           O  
ATOM   2891  H   TYR C 227      -7.133  40.375 -62.703  1.00 46.01           H  
ATOM   2892  HA  TYR C 227      -8.800  42.637 -62.473  1.00 44.04           H  
ATOM   2893  HB2 TYR C 227      -7.510  41.710 -60.534  1.00 44.30           H  
ATOM   2894  HB3 TYR C 227      -6.010  42.234 -61.256  1.00 44.30           H  
ATOM   2895  HD1 TYR C 227      -5.213  44.441 -60.946  1.00 42.18           H  
ATOM   2896  HD2 TYR C 227      -9.220  43.490 -59.823  1.00 43.54           H  
ATOM   2897  HE1 TYR C 227      -5.432  46.641 -59.865  1.00 41.15           H  
ATOM   2898  HE2 TYR C 227      -9.433  45.673 -58.722  1.00 42.40           H  
ATOM   2899  HH  TYR C 227      -6.695  47.835 -58.398  1.00 41.34           H  
ATOM   2900  N   GLN C 228      -5.898  43.273 -63.951  1.00 41.38           N  
ATOM   2901  CA  GLN C 228      -5.247  44.286 -64.771  1.00 39.78           C  
ATOM   2902  C   GLN C 228      -6.011  44.379 -66.118  1.00 39.90           C  
ATOM   2903  O   GLN C 228      -6.582  45.424 -66.438  1.00 39.20           O  
ATOM   2904  CB  GLN C 228      -3.759  44.009 -64.976  1.00 39.47           C  
ATOM   2905  CG  GLN C 228      -3.031  45.294 -65.381  1.00 38.35           C  
ATOM   2906  CD  GLN C 228      -1.652  44.983 -65.901  1.00 38.76           C  
ATOM   2907  NE2 GLN C 228      -0.654  45.133 -65.179  1.00 38.24           N  
ATOM   2908  OE1 GLN C 228      -1.575  44.527 -67.155  1.00 39.42           O  
ATOM   2909  H   GLN C 228      -5.434  42.405 -63.724  1.00 41.38           H  
ATOM   2910  HA  GLN C 228      -5.371  45.244 -64.250  1.00 39.78           H  
ATOM   2911  HB2 GLN C 228      -3.311  43.631 -64.048  1.00 39.47           H  
ATOM   2912  HB3 GLN C 228      -3.610  43.226 -65.729  1.00 39.47           H  
ATOM   2913  HG2 GLN C 228      -2.967  45.980 -64.528  1.00 38.35           H  
ATOM   2914  HG3 GLN C 228      -3.566  45.823 -66.178  1.00 38.35           H  
ATOM   2915 HE21 GLN C 228      -0.760  45.480 -64.237  1.00 38.24           H  
ATOM   2916 HE22 GLN C 228       0.264  44.907 -65.534  1.00 38.24           H  
ATOM   2917  N   LYS C 229      -6.191  43.217 -66.756  1.00 40.47           N  
ATOM   2918  CA  LYS C 229      -6.484  43.158 -68.178  1.00 40.33           C  
ATOM   2919  C   LYS C 229      -7.929  43.635 -68.442  1.00 39.69           C  
ATOM   2920  O   LYS C 229      -8.159  44.332 -69.442  1.00 39.42           O  
ATOM   2921  CB  LYS C 229      -6.270  41.758 -68.764  1.00  0.00           C  
ATOM   2922  CG  LYS C 229      -6.661  41.626 -70.246  1.00  0.00           C  
ATOM   2923  CD  LYS C 229      -5.801  42.453 -71.215  1.00  0.00           C  
ATOM   2924  CE  LYS C 229      -6.622  43.101 -72.331  1.00  0.00           C  
ATOM   2925  NZ  LYS C 229      -7.216  44.356 -71.850  1.00  0.00           N1+
ATOM   2926  H   LYS C 229      -6.296  42.398 -66.159  1.00 40.47           H  
ATOM   2927  HA  LYS C 229      -5.819  43.883 -68.662  1.00 40.33           H  
ATOM   2928  HB2 LYS C 229      -6.869  41.034 -68.196  1.00  0.00           H  
ATOM   2929  HB3 LYS C 229      -5.222  41.463 -68.635  1.00  0.00           H  
ATOM   2930  HG2 LYS C 229      -7.726  41.855 -70.368  1.00  0.00           H  
ATOM   2931  HG3 LYS C 229      -6.563  40.569 -70.526  1.00  0.00           H  
ATOM   2932  HD2 LYS C 229      -5.075  41.773 -71.677  1.00  0.00           H  
ATOM   2933  HD3 LYS C 229      -5.210  43.214 -70.694  1.00  0.00           H  
ATOM   2934  HE2 LYS C 229      -7.436  42.458 -72.679  1.00  0.00           H  
ATOM   2935  HE3 LYS C 229      -5.987  43.370 -73.180  1.00  0.00           H  
ATOM   2936  HZ1 LYS C 229      -7.746  44.272 -70.960  1.00  0.00           H  
ATOM   2937  HZ2 LYS C 229      -6.535  45.107 -71.697  1.00  0.00           H  
ATOM   2938  HZ3 LYS C 229      -7.920  44.748 -72.513  1.00  0.00           H  
ATOM   2939  N   ARG C 230      -8.848  43.341 -67.514  1.00 39.28           N  
ATOM   2940  CA  ARG C 230     -10.278  43.574 -67.767  1.00 39.14           C  
ATOM   2941  C   ARG C 230     -10.729  44.844 -66.992  1.00 38.13           C  
ATOM   2942  O   ARG C 230     -11.915  45.099 -66.808  1.00 38.39           O  
ATOM   2943  CB  ARG C 230     -11.141  42.360 -67.394  1.00  0.00           C  
ATOM   2944  CG  ARG C 230     -12.530  42.385 -68.067  1.00  0.00           C  
ATOM   2945  CD  ARG C 230     -13.694  42.250 -67.079  1.00  0.00           C  
ATOM   2946  NE  ARG C 230     -13.797  43.423 -66.201  1.00  0.00           N  
ATOM   2947  CZ  ARG C 230     -14.492  43.470 -65.050  1.00  0.00           C  
ATOM   2948  NH1 ARG C 230     -14.391  44.554 -64.269  1.00  0.00           N  
ATOM   2949  NH2 ARG C 230     -15.289  42.460 -64.664  1.00  0.00           N1+
ATOM   2950  H   ARG C 230      -8.643  43.132 -66.538  1.00 39.28           H  
ATOM   2951  HA  ARG C 230     -10.408  43.798 -68.833  1.00 39.14           H  
ATOM   2952  HB2 ARG C 230     -10.626  41.445 -67.717  1.00  0.00           H  
ATOM   2953  HB3 ARG C 230     -11.234  42.287 -66.305  1.00  0.00           H  
ATOM   2954  HG2 ARG C 230     -12.669  43.298 -68.657  1.00  0.00           H  
ATOM   2955  HG3 ARG C 230     -12.585  41.549 -68.774  1.00  0.00           H  
ATOM   2956  HD2 ARG C 230     -14.632  42.168 -67.635  1.00  0.00           H  
ATOM   2957  HD3 ARG C 230     -13.548  41.353 -66.467  1.00  0.00           H  
ATOM   2958  HE  ARG C 230     -13.215  44.213 -66.439  1.00  0.00           H  
ATOM   2959 HH11 ARG C 230     -13.794  45.321 -64.545  1.00  0.00           H  
ATOM   2960 HH12 ARG C 230     -14.910  44.604 -63.404  1.00  0.00           H  
ATOM   2961 HH21 ARG C 230     -15.800  42.526 -63.794  1.00  0.00           H  
ATOM   2962 HH22 ARG C 230     -15.376  41.637 -65.242  1.00  0.00           H  
ATOM   2963  N   LYS C 231      -9.755  45.684 -66.653  1.00 37.23           N  
ATOM   2964  CA  LYS C 231      -9.935  47.003 -66.032  1.00 36.27           C  
ATOM   2965  C   LYS C 231      -9.191  48.020 -66.930  1.00 35.33           C  
ATOM   2966  O   LYS C 231      -9.765  48.990 -67.420  1.00 35.22           O  
ATOM   2967  CB  LYS C 231      -9.361  46.985 -64.609  1.00 35.70           C  
ATOM   2968  CG  LYS C 231      -9.557  48.283 -63.827  1.00 34.35           C  
ATOM   2969  CD  LYS C 231      -8.955  48.181 -62.419  1.00 34.84           C  
ATOM   2970  CE  LYS C 231      -9.155  49.473 -61.641  1.00 34.67           C  
ATOM   2971  NZ  LYS C 231      -8.496  49.394 -60.335  1.00 35.17           N1+
ATOM   2972  H   LYS C 231      -8.796  45.436 -66.847  1.00 37.23           H  
ATOM   2973  HA  LYS C 231     -10.999  47.263 -66.018  1.00 36.27           H  
ATOM   2974  HB2 LYS C 231      -9.832  46.166 -64.058  1.00 35.70           H  
ATOM   2975  HB3 LYS C 231      -8.288  46.764 -64.641  1.00 35.70           H  
ATOM   2976  HG2 LYS C 231      -9.093  49.120 -64.362  1.00 34.35           H  
ATOM   2977  HG3 LYS C 231     -10.626  48.496 -63.750  1.00 34.35           H  
ATOM   2978  HD2 LYS C 231      -7.888  47.944 -62.489  1.00 34.84           H  
ATOM   2979  HD3 LYS C 231      -9.427  47.351 -61.879  1.00 34.84           H  
ATOM   2980  HE2 LYS C 231     -10.217  49.649 -61.448  1.00 34.67           H  
ATOM   2981  HE3 LYS C 231      -8.736  50.340 -62.160  1.00 34.67           H  
ATOM   2982  HZ1 LYS C 231      -8.793  50.109 -59.671  1.00 35.17           H  
ATOM   2983  HZ2 LYS C 231      -8.554  48.484 -59.846  1.00 35.17           H  
ATOM   2984  HZ3 LYS C 231      -7.451  49.551 -60.376  1.00 35.17           H  
ATOM   2985  N   PHE C 232      -7.898  47.782 -67.111  1.00 34.94           N  
ATOM   2986  CA  PHE C 232      -6.995  48.648 -67.861  1.00 34.31           C  
ATOM   2987  C   PHE C 232      -6.956  48.107 -69.310  1.00 34.67           C  
ATOM   2988  O   PHE C 232      -6.011  47.437 -69.717  1.00 34.81           O  
ATOM   2989  CB  PHE C 232      -5.582  48.642 -67.252  1.00 34.13           C  
ATOM   2990  CG  PHE C 232      -5.485  49.324 -65.905  1.00 34.11           C  
ATOM   2991  CD1 PHE C 232      -5.334  50.701 -65.825  1.00 33.60           C  
ATOM   2992  CD2 PHE C 232      -5.539  48.582 -64.733  1.00 34.69           C  
ATOM   2993  CE1 PHE C 232      -5.231  51.332 -64.602  1.00 33.66           C  
ATOM   2994  CE2 PHE C 232      -5.437  49.204 -63.498  1.00 34.72           C  
ATOM   2995  CZ  PHE C 232      -5.288  50.583 -63.435  1.00 34.34           C  
ATOM   2996  H   PHE C 232      -7.498  46.933 -66.738  1.00 34.94           H  
ATOM   2997  HA  PHE C 232      -7.398  49.667 -67.883  1.00 34.31           H  
ATOM   2998  HB2 PHE C 232      -5.204  47.615 -67.163  1.00 34.13           H  
ATOM   2999  HB3 PHE C 232      -4.879  49.137 -67.932  1.00 34.13           H  
ATOM   3000  HD1 PHE C 232      -5.298  51.287 -66.732  1.00 33.60           H  
ATOM   3001  HD2 PHE C 232      -5.662  47.511 -64.784  1.00 34.69           H  
ATOM   3002  HE1 PHE C 232      -5.105  52.403 -64.553  1.00 33.66           H  
ATOM   3003  HE2 PHE C 232      -5.473  48.619 -62.590  1.00 34.72           H  
ATOM   3004  HZ  PHE C 232      -5.217  51.074 -62.476  1.00 34.34           H  
ATOM   3005  N   HIS C 233      -8.016  48.389 -70.053  1.00 34.78           N  
ATOM   3006  CA  HIS C 233      -8.156  47.876 -71.417  1.00 35.22           C  
ATOM   3007  C   HIS C 233      -7.541  48.871 -72.420  1.00 35.61           C  
ATOM   3008  O   HIS C 233      -6.598  48.533 -73.146  1.00 36.17           O  
ATOM   3009  CB  HIS C 233      -9.596  47.501 -71.770  1.00 35.34           C  
ATOM   3010  CG  HIS C 233      -9.686  46.795 -73.079  1.00 35.51           C  
ATOM   3011  CD2 HIS C 233     -10.303  47.137 -74.205  1.00 35.99           C  
ATOM   3012  ND1 HIS C 233      -9.053  45.583 -73.326  1.00 36.10           N  
ATOM   3013  NE2 HIS C 233     -10.097  46.184 -75.136  1.00 36.72           N  
ATOM   3014  CE1 HIS C 233      -9.329  45.237 -74.593  1.00 36.70           C  
ATOM   3015  H   HIS C 233      -8.738  48.987 -69.677  1.00 34.78           H  
ATOM   3016  HA  HIS C 233      -7.541  46.975 -71.486  1.00 35.22           H  
ATOM   3017  HB2 HIS C 233     -10.240  48.387 -71.786  1.00 35.34           H  
ATOM   3018  HB3 HIS C 233     -10.002  46.840 -70.994  1.00 35.34           H  
ATOM   3019  HD2 HIS C 233     -10.881  48.038 -74.352  1.00 35.99           H  
ATOM   3020  HE2 HIS C 233     -10.486  46.186 -76.143  1.00 36.72           H  
ATOM   3021  HE1 HIS C 233      -9.008  44.400 -75.059  1.00 36.70           H  
ATOM   3022  N   CYS C 234      -8.061  50.097 -72.426  1.00 36.03           N  
ATOM   3023  CA  CYS C 234      -7.643  51.137 -73.383  1.00 36.17           C  
ATOM   3024  C   CYS C 234      -6.270  51.724 -72.997  1.00 35.66           C  
ATOM   3025  O   CYS C 234      -5.646  52.484 -73.747  1.00 36.23           O  
ATOM   3026  CB  CYS C 234      -8.658  52.274 -73.505  1.00 36.99           C  
ATOM   3027  SG  CYS C 234     -10.232  51.692 -74.233  1.00 39.00           S  
ATOM   3028  H   CYS C 234      -8.766  50.332 -71.742  1.00 36.03           H  
ATOM   3029  HA  CYS C 234      -7.497  50.647 -74.354  1.00 36.17           H  
ATOM   3030  HB2 CYS C 234      -8.274  53.081 -74.138  1.00 36.99           H  
ATOM   3031  HB3 CYS C 234      -8.877  52.694 -72.519  1.00 36.99           H  
ATOM   3032  HG  CYS C 234     -10.450  50.720 -73.335  1.00 39.00           H  
ATOM   3033  N   ALA C 235      -5.789  51.315 -71.818  1.00 34.34           N  
ATOM   3034  CA  ALA C 235      -4.447  51.636 -71.349  1.00 33.61           C  
ATOM   3035  C   ALA C 235      -3.356  51.285 -72.373  1.00 34.33           C  
ATOM   3036  O   ALA C 235      -2.295  51.899 -72.404  1.00 34.50           O  
ATOM   3037  CB  ALA C 235      -4.145  50.821 -70.097  1.00 33.27           C  
ATOM   3038  H   ALA C 235      -6.396  50.820 -71.181  1.00 34.34           H  
ATOM   3039  HA  ALA C 235      -4.401  52.712 -71.157  1.00 33.61           H  
ATOM   3040  HB1 ALA C 235      -4.754  51.154 -69.254  1.00 33.27           H  
ATOM   3041  HB2 ALA C 235      -4.359  49.759 -70.261  1.00 33.27           H  
ATOM   3042  HB3 ALA C 235      -3.092  50.891 -69.814  1.00 33.27           H  
ATOM   3043  N   ASN C 236      -3.600  50.227 -73.138  1.00 34.71           N  
ATOM   3044  CA  ASN C 236      -2.607  49.687 -74.064  1.00 35.41           C  
ATOM   3045  C   ASN C 236      -2.498  50.510 -75.371  1.00 35.16           C  
ATOM   3046  O   ASN C 236      -1.681  50.170 -76.229  1.00 35.42           O  
ATOM   3047  CB  ASN C 236      -2.905  48.227 -74.410  1.00 37.12           C  
ATOM   3048  CG  ASN C 236      -1.639  47.400 -74.350  1.00 38.50           C  
ATOM   3049  OD1 ASN C 236      -1.466  46.551 -73.466  1.00 38.29           O  
ATOM   3050  ND2 ASN C 236      -0.733  47.642 -75.311  1.00 39.63           N  
ATOM   3051  H   ASN C 236      -4.509  49.789 -73.093  1.00 34.71           H  
ATOM   3052  HA  ASN C 236      -1.630  49.780 -73.569  1.00 35.41           H  
ATOM   3053  HB2 ASN C 236      -3.350  48.116 -75.406  1.00 37.12           H  
ATOM   3054  HB3 ASN C 236      -3.608  47.784 -73.694  1.00 37.12           H  
ATOM   3055 HD21 ASN C 236      -0.917  48.346 -76.012  1.00 39.63           H  
ATOM   3056 HD22 ASN C 236       0.132  47.121 -75.333  1.00 39.63           H  
ATOM   3057  N   LEU C 237      -3.287  51.588 -75.462  1.00 34.34           N  
ATOM   3058  CA  LEU C 237      -3.260  52.564 -76.544  1.00 34.36           C  
ATOM   3059  C   LEU C 237      -2.818  53.946 -75.970  1.00 34.00           C  
ATOM   3060  O   LEU C 237      -3.114  54.994 -76.553  1.00 34.33           O  
ATOM   3061  CB  LEU C 237      -4.621  52.690 -77.251  1.00 34.38           C  
ATOM   3062  CG  LEU C 237      -5.128  51.480 -78.064  1.00 35.28           C  
ATOM   3063  CD1 LEU C 237      -4.102  50.970 -79.074  1.00 36.55           C  
ATOM   3064  CD2 LEU C 237      -5.646  50.337 -77.194  1.00 35.49           C  
ATOM   3065  H   LEU C 237      -3.923  51.768 -74.699  1.00 34.34           H  
ATOM   3066  HA  LEU C 237      -2.483  52.284 -77.264  1.00 34.36           H  
ATOM   3067  HB2 LEU C 237      -5.388  52.973 -76.517  1.00 34.38           H  
ATOM   3068  HB3 LEU C 237      -4.566  53.534 -77.952  1.00 34.38           H  
ATOM   3069  HG  LEU C 237      -5.991  51.844 -78.639  1.00 35.28           H  
ATOM   3070 HD11 LEU C 237      -3.725  51.789 -79.695  1.00 36.55           H  
ATOM   3071 HD12 LEU C 237      -3.250  50.491 -78.583  1.00 36.55           H  
ATOM   3072 HD13 LEU C 237      -4.556  50.229 -79.741  1.00 36.55           H  
ATOM   3073 HD21 LEU C 237      -4.840  49.796 -76.694  1.00 35.49           H  
ATOM   3074 HD22 LEU C 237      -6.339  50.708 -76.434  1.00 35.49           H  
ATOM   3075 HD23 LEU C 237      -6.188  49.609 -77.808  1.00 35.49           H  
ATOM   3076  N   THR C 238      -2.009  53.899 -74.917  1.00 33.15           N  
ATOM   3077  CA  THR C 238      -1.433  55.087 -74.292  1.00 32.51           C  
ATOM   3078  C   THR C 238       0.090  54.888 -74.146  1.00 32.79           C  
ATOM   3079  O   THR C 238       0.606  53.789 -74.218  1.00 33.05           O  
ATOM   3080  CB  THR C 238      -2.083  55.458 -72.937  1.00 31.36           C  
ATOM   3081  OG1 THR C 238      -1.736  54.570 -71.866  1.00 30.45           O  
ATOM   3082  CG2 THR C 238      -3.601  55.540 -73.005  1.00 31.04           C  
ATOM   3083  H   THR C 238      -1.748  52.996 -74.548  1.00 33.15           H  
ATOM   3084  HA  THR C 238      -1.577  55.934 -74.975  1.00 32.51           H  
ATOM   3085  HB  THR C 238      -1.706  56.441 -72.632  1.00 31.36           H  
ATOM   3086 HG21 THR C 238      -3.929  56.221 -73.796  1.00 31.04           H  
ATOM   3087 HG22 THR C 238      -4.046  54.556 -73.176  1.00 31.04           H  
ATOM   3088 HG23 THR C 238      -4.001  55.895 -72.050  1.00 31.04           H  
ATOM   3089  HG1 THR C 238      -1.778  53.646 -72.209  1.00 30.45           H  
ATOM   3090  N   SER C 239       0.789  55.975 -73.904  1.00 33.37           N  
ATOM   3091  CA  SER C 239       2.253  56.026 -73.821  1.00 34.52           C  
ATOM   3092  C   SER C 239       2.835  55.551 -72.477  1.00 34.15           C  
ATOM   3093  O   SER C 239       4.047  55.513 -72.288  1.00 35.12           O  
ATOM   3094  CB  SER C 239       2.723  57.465 -74.077  1.00 35.26           C  
ATOM   3095  OG  SER C 239       1.867  58.403 -73.409  1.00 34.96           O  
ATOM   3096  H   SER C 239       0.312  56.854 -73.766  1.00 33.37           H  
ATOM   3097  HA  SER C 239       2.668  55.357 -74.584  1.00 34.52           H  
ATOM   3098  HB2 SER C 239       2.643  57.687 -75.147  1.00 35.26           H  
ATOM   3099  HB3 SER C 239       3.759  57.647 -73.773  1.00 35.26           H  
ATOM   3100  HG  SER C 239       2.131  58.427 -72.467  1.00 34.96           H  
ATOM   3101  N   TRP C 240       1.950  55.284 -71.517  1.00 33.44           N  
ATOM   3102  CA  TRP C 240       2.312  54.818 -70.179  1.00 33.55           C  
ATOM   3103  C   TRP C 240       1.868  53.342 -70.109  1.00 33.70           C  
ATOM   3104  O   TRP C 240       0.669  53.058 -70.209  1.00 33.97           O  
ATOM   3105  CB  TRP C 240       1.609  55.644 -69.096  1.00 33.06           C  
ATOM   3106  CG  TRP C 240       2.017  57.086 -69.126  1.00 34.35           C  
ATOM   3107  CD1 TRP C 240       3.229  57.649 -68.684  1.00 35.25           C  
ATOM   3108  CD2 TRP C 240       1.274  58.204 -69.677  1.00 34.74           C  
ATOM   3109  NE1 TRP C 240       3.261  59.008 -68.904  1.00 35.44           N  
ATOM   3110  CE2 TRP C 240       2.136  59.409 -69.493  1.00 35.17           C  
ATOM   3111  CE3 TRP C 240       0.037  58.342 -70.272  1.00 34.62           C  
ATOM   3112  CZ2 TRP C 240       1.741  60.654 -69.885  1.00 35.63           C  
ATOM   3113  CZ3 TRP C 240      -0.346  59.617 -70.678  1.00 35.39           C  
ATOM   3114  CH2 TRP C 240       0.486  60.747 -70.481  1.00 36.03           C  
ATOM   3115  H   TRP C 240       0.965  55.402 -71.706  1.00 33.44           H  
ATOM   3116  HA  TRP C 240       3.389  54.919 -70.037  1.00 33.55           H  
ATOM   3117  HB2 TRP C 240       0.527  55.580 -69.229  1.00 33.06           H  
ATOM   3118  HB3 TRP C 240       1.824  55.223 -68.106  1.00 33.06           H  
ATOM   3119  HD1 TRP C 240       4.031  57.086 -68.231  1.00 35.25           H  
ATOM   3120  HE1 TRP C 240       4.029  59.615 -68.654  1.00 35.44           H  
ATOM   3121  HE3 TRP C 240      -0.611  57.491 -70.417  1.00 34.62           H  
ATOM   3122  HZ2 TRP C 240       2.368  61.522 -69.740  1.00 35.63           H  
ATOM   3123  HZ3 TRP C 240      -1.305  59.749 -71.158  1.00 35.39           H  
ATOM   3124  HH2 TRP C 240       0.135  61.716 -70.806  1.00 36.03           H  
ATOM   3125  N   PRO C 241       2.818  52.393 -70.016  1.00 33.69           N  
ATOM   3126  CA  PRO C 241       2.450  50.982 -69.983  1.00 34.37           C  
ATOM   3127  C   PRO C 241       1.591  50.548 -68.769  1.00 34.18           C  
ATOM   3128  O   PRO C 241       1.583  51.174 -67.703  1.00 33.80           O  
ATOM   3129  CB  PRO C 241       3.787  50.239 -69.915  1.00 35.13           C  
ATOM   3130  CG  PRO C 241       4.784  51.220 -70.509  1.00 34.91           C  
ATOM   3131  CD  PRO C 241       4.263  52.564 -70.029  1.00 33.82           C  
ATOM   3132  HA  PRO C 241       1.916  50.755 -70.914  1.00 34.37           H  
ATOM   3133  HB2 PRO C 241       4.059  50.029 -68.875  1.00 35.13           H  
ATOM   3134  HB3 PRO C 241       3.761  49.289 -70.456  1.00 35.13           H  
ATOM   3135  HG2 PRO C 241       4.741  51.170 -71.604  1.00 34.91           H  
ATOM   3136  HG3 PRO C 241       5.814  51.032 -70.198  1.00 34.91           H  
ATOM   3137  HD2 PRO C 241       4.582  53.368 -70.694  1.00 33.82           H  
ATOM   3138  HD3 PRO C 241       4.586  52.784 -69.007  1.00 33.82           H  
ATOM   3139  N   ARG C 242       0.915  49.408 -68.966  1.00 34.85           N  
ATOM   3140  CA  ARG C 242       0.067  48.818 -67.930  1.00 34.32           C  
ATOM   3141  C   ARG C 242       0.822  48.495 -66.620  1.00 33.57           C  
ATOM   3142  O   ARG C 242       0.247  48.542 -65.539  1.00 32.75           O  
ATOM   3143  CB  ARG C 242      -0.629  47.551 -68.441  1.00 35.85           C  
ATOM   3144  CG  ARG C 242      -1.802  47.873 -69.369  1.00 37.46           C  
ATOM   3145  CD  ARG C 242      -2.524  46.624 -69.862  1.00 39.18           C  
ATOM   3146  NE  ARG C 242      -1.757  45.929 -70.911  1.00 40.10           N  
ATOM   3147  CZ  ARG C 242      -1.143  44.749 -70.851  1.00 41.38           C  
ATOM   3148  NH1 ARG C 242      -1.058  44.092 -69.688  1.00 41.20           N  
ATOM   3149  NH2 ARG C 242      -0.616  44.224 -71.961  1.00 42.34           N1+
ATOM   3150  H   ARG C 242       0.892  49.023 -69.900  1.00 34.85           H  
ATOM   3151  HA  ARG C 242      -0.678  49.575 -67.665  1.00 34.32           H  
ATOM   3152  HB2 ARG C 242       0.092  46.898 -68.948  1.00 35.85           H  
ATOM   3153  HB3 ARG C 242      -1.019  46.994 -67.587  1.00 35.85           H  
ATOM   3154  HG2 ARG C 242      -1.457  48.460 -70.228  1.00 37.46           H  
ATOM   3155  HG3 ARG C 242      -2.521  48.493 -68.821  1.00 37.46           H  
ATOM   3156  HD2 ARG C 242      -3.462  46.929 -70.338  1.00 39.18           H  
ATOM   3157  HD3 ARG C 242      -2.803  45.946 -69.052  1.00 39.18           H  
ATOM   3158  HE  ARG C 242      -1.819  46.383 -71.811  1.00 40.10           H  
ATOM   3159 HH11 ARG C 242      -1.458  44.493 -68.851  1.00 41.20           H  
ATOM   3160 HH12 ARG C 242      -0.595  43.196 -69.647  1.00 41.20           H  
ATOM   3161 HH21 ARG C 242      -0.685  44.722 -72.838  1.00 42.34           H  
ATOM   3162 HH22 ARG C 242      -0.148  43.330 -71.924  1.00 42.34           H  
ATOM   3163  N   TRP C 243       2.110  48.170 -66.750  1.00 33.89           N  
ATOM   3164  CA  TRP C 243       2.932  47.838 -65.585  1.00 33.29           C  
ATOM   3165  C   TRP C 243       3.283  49.115 -64.791  1.00 32.33           C  
ATOM   3166  O   TRP C 243       3.663  49.039 -63.622  1.00 32.10           O  
ATOM   3167  CB  TRP C 243       4.179  47.006 -65.901  1.00 34.06           C  
ATOM   3168  CG  TRP C 243       5.101  47.579 -66.930  1.00 34.28           C  
ATOM   3169  CD1 TRP C 243       5.190  47.232 -68.275  1.00 35.06           C  
ATOM   3170  CD2 TRP C 243       6.157  48.585 -66.727  1.00 34.09           C  
ATOM   3171  NE1 TRP C 243       6.188  47.940 -68.906  1.00 35.34           N  
ATOM   3172  CE2 TRP C 243       6.808  48.771 -68.040  1.00 34.98           C  
ATOM   3173  CE3 TRP C 243       6.600  49.337 -65.645  1.00 33.36           C  
ATOM   3174  CZ2 TRP C 243       7.861  49.666 -68.229  1.00 35.04           C  
ATOM   3175  CZ3 TRP C 243       7.659  50.241 -65.851  1.00 33.80           C  
ATOM   3176  CH2 TRP C 243       8.279  50.393 -67.116  1.00 34.49           C  
ATOM   3177  H   TRP C 243       2.536  48.238 -67.663  1.00 33.89           H  
ATOM   3178  HA  TRP C 243       2.300  47.243 -64.911  1.00 33.29           H  
ATOM   3179  HB2 TRP C 243       4.749  46.830 -64.979  1.00 34.06           H  
ATOM   3180  HB3 TRP C 243       3.854  46.016 -66.249  1.00 34.06           H  
ATOM   3181  HD1 TRP C 243       4.559  46.503 -68.761  1.00 35.06           H  
ATOM   3182  HE1 TRP C 243       6.425  47.850 -69.884  1.00 35.34           H  
ATOM   3183  HE3 TRP C 243       6.144  49.230 -64.672  1.00 33.36           H  
ATOM   3184  HZ2 TRP C 243       8.331  49.790 -69.193  1.00 35.04           H  
ATOM   3185  HZ3 TRP C 243       8.009  50.836 -65.020  1.00 33.80           H  
ATOM   3186  HH2 TRP C 243       9.096  51.091 -67.220  1.00 34.49           H  
ATOM   3187  N   LEU C 244       3.204  50.272 -65.445  1.00 31.86           N  
ATOM   3188  CA  LEU C 244       3.437  51.565 -64.805  1.00 31.13           C  
ATOM   3189  C   LEU C 244       2.125  51.969 -64.094  1.00 30.39           C  
ATOM   3190  O   LEU C 244       2.163  52.435 -62.949  1.00 29.66           O  
ATOM   3191  CB  LEU C 244       3.859  52.629 -65.826  1.00 30.77           C  
ATOM   3192  CG  LEU C 244       4.542  53.848 -65.173  1.00 30.21           C  
ATOM   3193  CD1 LEU C 244       5.987  53.541 -64.775  1.00 30.56           C  
ATOM   3194  CD2 LEU C 244       4.521  55.039 -66.131  1.00 30.98           C  
ATOM   3195  H   LEU C 244       2.967  50.277 -66.427  1.00 31.86           H  
ATOM   3196  HA  LEU C 244       4.205  51.424 -64.038  1.00 31.13           H  
ATOM   3197  HB2 LEU C 244       4.542  52.187 -66.563  1.00 30.77           H  
ATOM   3198  HB3 LEU C 244       2.980  52.967 -66.387  1.00 30.77           H  
ATOM   3199  HG  LEU C 244       3.989  54.137 -64.271  1.00 30.21           H  
ATOM   3200 HD11 LEU C 244       6.044  52.702 -64.077  1.00 30.56           H  
ATOM   3201 HD12 LEU C 244       6.594  53.293 -65.652  1.00 30.56           H  
ATOM   3202 HD13 LEU C 244       6.444  54.408 -64.286  1.00 30.56           H  
ATOM   3203 HD21 LEU C 244       5.021  54.801 -67.076  1.00 30.98           H  
ATOM   3204 HD22 LEU C 244       3.490  55.331 -66.353  1.00 30.98           H  
ATOM   3205 HD23 LEU C 244       5.021  55.907 -65.689  1.00 30.98           H  
ATOM   3206  N   TYR C 245       1.001  51.789 -64.769  1.00 30.33           N  
ATOM   3207  CA  TYR C 245      -0.303  52.108 -64.178  1.00 30.20           C  
ATOM   3208  C   TYR C 245      -0.581  51.216 -62.944  1.00 30.78           C  
ATOM   3209  O   TYR C 245      -1.337  51.619 -62.037  1.00 31.21           O  
ATOM   3210  CB  TYR C 245      -1.482  51.941 -65.140  1.00 30.09           C  
ATOM   3211  CG  TYR C 245      -1.583  52.947 -66.263  1.00 29.98           C  
ATOM   3212  CD1 TYR C 245      -1.501  54.325 -66.052  1.00 29.91           C  
ATOM   3213  CD2 TYR C 245      -1.847  52.495 -67.559  1.00 30.31           C  
ATOM   3214  CE1 TYR C 245      -1.671  55.229 -67.088  1.00 30.04           C  
ATOM   3215  CE2 TYR C 245      -2.025  53.391 -68.608  1.00 30.54           C  
ATOM   3216  CZ  TYR C 245      -1.941  54.761 -68.365  1.00 30.41           C  
ATOM   3217  OH  TYR C 245      -2.121  55.651 -69.381  1.00 30.39           O  
ATOM   3218  H   TYR C 245       1.043  51.445 -65.718  1.00 30.33           H  
ATOM   3219  HA  TYR C 245      -0.242  53.135 -63.804  1.00 30.20           H  
ATOM   3220  HB2 TYR C 245      -1.457  50.924 -65.554  1.00 30.09           H  
ATOM   3221  HB3 TYR C 245      -2.421  52.009 -64.577  1.00 30.09           H  
ATOM   3222  HD1 TYR C 245      -1.300  54.695 -65.057  1.00 29.91           H  
ATOM   3223  HD2 TYR C 245      -1.913  51.434 -67.749  1.00 30.31           H  
ATOM   3224  HE1 TYR C 245      -1.594  56.290 -66.903  1.00 30.04           H  
ATOM   3225  HE2 TYR C 245      -2.226  53.028 -69.605  1.00 30.54           H  
ATOM   3226  HH  TYR C 245      -1.984  55.169 -70.230  1.00 30.39           H  
ATOM   3227  N   SER C 246       0.060  50.052 -62.895  1.00 31.31           N  
ATOM   3228  CA  SER C 246      -0.073  49.127 -61.761  1.00 31.54           C  
ATOM   3229  C   SER C 246       0.668  49.649 -60.495  1.00 31.47           C  
ATOM   3230  O   SER C 246       0.547  49.081 -59.413  1.00 32.30           O  
ATOM   3231  CB  SER C 246       0.446  47.728 -62.112  1.00 32.16           C  
ATOM   3232  OG  SER C 246      -0.277  47.149 -63.206  1.00 32.76           O  
ATOM   3233  H   SER C 246       0.685  49.813 -63.651  1.00 31.31           H  
ATOM   3234  HA  SER C 246      -1.142  49.076 -61.517  1.00 31.54           H  
ATOM   3235  HB2 SER C 246       0.346  47.051 -61.258  1.00 32.16           H  
ATOM   3236  HB3 SER C 246       1.506  47.757 -62.387  1.00 32.16           H  
ATOM   3237  HG  SER C 246      -0.226  47.787 -63.953  1.00 32.76           H  
ATOM   3238  N   LEU C 247       1.370  50.770 -60.658  1.00 31.16           N  
ATOM   3239  CA  LEU C 247       2.031  51.506 -59.591  1.00 30.72           C  
ATOM   3240  C   LEU C 247       1.204  52.767 -59.194  1.00 30.46           C  
ATOM   3241  O   LEU C 247       1.657  53.596 -58.420  1.00 30.04           O  
ATOM   3242  CB  LEU C 247       3.448  51.958 -59.992  1.00 30.25           C  
ATOM   3243  CG  LEU C 247       4.340  50.900 -60.664  1.00 30.84           C  
ATOM   3244  CD1 LEU C 247       5.676  51.530 -61.064  1.00 30.76           C  
ATOM   3245  CD2 LEU C 247       4.588  49.682 -59.781  1.00 31.41           C  
ATOM   3246  H   LEU C 247       1.407  51.191 -61.576  1.00 31.16           H  
ATOM   3247  HA  LEU C 247       2.082  50.874 -58.697  1.00 30.72           H  
ATOM   3248  HB2 LEU C 247       3.361  52.809 -60.678  1.00 30.25           H  
ATOM   3249  HB3 LEU C 247       3.957  52.350 -59.100  1.00 30.25           H  
ATOM   3250  HG  LEU C 247       3.852  50.561 -61.582  1.00 30.84           H  
ATOM   3251 HD11 LEU C 247       5.518  52.399 -61.710  1.00 30.76           H  
ATOM   3252 HD12 LEU C 247       6.239  51.862 -60.185  1.00 30.76           H  
ATOM   3253 HD13 LEU C 247       6.296  50.813 -61.614  1.00 30.76           H  
ATOM   3254 HD21 LEU C 247       5.071  49.969 -58.841  1.00 31.41           H  
ATOM   3255 HD22 LEU C 247       3.655  49.161 -59.549  1.00 31.41           H  
ATOM   3256 HD23 LEU C 247       5.243  48.963 -60.287  1.00 31.41           H  
ATOM   3257  N   TYR C 248       0.007  52.905 -59.773  1.00 31.18           N  
ATOM   3258  CA  TYR C 248      -0.952  53.984 -59.483  1.00 31.71           C  
ATOM   3259  C   TYR C 248      -2.366  53.442 -59.137  1.00 32.54           C  
ATOM   3260  O   TYR C 248      -3.294  54.223 -58.926  1.00 32.81           O  
ATOM   3261  CB  TYR C 248      -1.095  54.953 -60.674  1.00 31.47           C  
ATOM   3262  CG  TYR C 248       0.111  55.825 -60.938  1.00 31.56           C  
ATOM   3263  CD1 TYR C 248       1.056  55.468 -61.907  1.00 31.86           C  
ATOM   3264  CD2 TYR C 248       0.285  57.035 -60.253  1.00 31.34           C  
ATOM   3265  CE1 TYR C 248       2.136  56.288 -62.194  1.00 32.03           C  
ATOM   3266  CE2 TYR C 248       1.365  57.860 -60.526  1.00 31.54           C  
ATOM   3267  CZ  TYR C 248       2.283  57.483 -61.504  1.00 32.12           C  
ATOM   3268  OH  TYR C 248       3.369  58.257 -61.787  1.00 33.02           O  
ATOM   3269  H   TYR C 248      -0.261  52.255 -60.497  1.00 31.18           H  
ATOM   3270  HA  TYR C 248      -0.608  54.530 -58.597  1.00 31.71           H  
ATOM   3271  HB2 TYR C 248      -1.337  54.389 -61.585  1.00 31.47           H  
ATOM   3272  HB3 TYR C 248      -1.954  55.621 -60.523  1.00 31.47           H  
ATOM   3273  HD1 TYR C 248       0.941  54.536 -62.441  1.00 31.86           H  
ATOM   3274  HD2 TYR C 248      -0.432  57.329 -59.501  1.00 31.34           H  
ATOM   3275  HE1 TYR C 248       2.856  56.000 -62.946  1.00 32.03           H  
ATOM   3276  HE2 TYR C 248       1.494  58.786 -59.985  1.00 31.54           H  
ATOM   3277  HH  TYR C 248       3.105  59.185 -61.653  1.00 33.02           H  
ATOM   3278  N   ASP C 249      -2.489  52.118 -59.065  1.00 33.64           N  
ATOM   3279  CA  ASP C 249      -3.773  51.461 -58.831  1.00 34.63           C  
ATOM   3280  C   ASP C 249      -3.954  51.362 -57.297  1.00 35.48           C  
ATOM   3281  O   ASP C 249      -3.141  50.739 -56.593  1.00 36.19           O  
ATOM   3282  CB  ASP C 249      -3.806  50.095 -59.488  1.00 35.55           C  
ATOM   3283  CG  ASP C 249      -5.160  49.551 -59.156  1.00 36.88           C  
ATOM   3284  OD1 ASP C 249      -6.137  49.880 -59.873  1.00 37.04           O  
ATOM   3285  OD2 ASP C 249      -5.284  48.782 -58.177  1.00 38.05           O1-
ATOM   3286  H   ASP C 249      -1.655  51.554 -59.142  1.00 33.64           H  
ATOM   3287  HA  ASP C 249      -4.562  52.098 -59.251  1.00 34.63           H  
ATOM   3288  HB2 ASP C 249      -3.014  49.441 -59.116  1.00 35.55           H  
ATOM   3289  HB3 ASP C 249      -3.677  50.174 -60.573  1.00 35.55           H  
ATOM   3290  N   ALA C 250      -5.010  52.015 -56.805  1.00 35.93           N  
ATOM   3291  CA  ALA C 250      -5.204  52.201 -55.372  1.00 35.90           C  
ATOM   3292  C   ALA C 250      -5.359  50.890 -54.573  1.00 36.87           C  
ATOM   3293  O   ALA C 250      -4.992  50.836 -53.412  1.00 37.47           O  
ATOM   3294  CB  ALA C 250      -6.415  53.088 -55.116  1.00 35.92           C  
ATOM   3295  H   ALA C 250      -5.651  52.454 -57.449  1.00 35.93           H  
ATOM   3296  HA  ALA C 250      -4.302  52.699 -54.995  1.00 35.90           H  
ATOM   3297  HB1 ALA C 250      -6.309  54.052 -55.625  1.00 35.92           H  
ATOM   3298  HB2 ALA C 250      -7.337  52.618 -55.476  1.00 35.92           H  
ATOM   3299  HB3 ALA C 250      -6.532  53.279 -54.047  1.00 35.92           H  
ATOM   3300  N   GLU C 251      -5.944  49.873 -55.189  1.00 37.89           N  
ATOM   3301  CA  GLU C 251      -6.194  48.596 -54.502  1.00 39.43           C  
ATOM   3302  C   GLU C 251      -4.843  47.863 -54.478  1.00 38.45           C  
ATOM   3303  O   GLU C 251      -4.417  47.335 -53.449  1.00 39.00           O  
ATOM   3304  CB  GLU C 251      -7.299  47.786 -55.184  1.00 41.86           C  
ATOM   3305  CG  GLU C 251      -8.021  46.845 -54.215  1.00 44.57           C  
ATOM   3306  CD  GLU C 251      -7.284  45.589 -53.823  1.00 48.48           C  
ATOM   3307  OE1 GLU C 251      -6.497  45.054 -54.642  1.00 50.46           O  
ATOM   3308  OE2 GLU C 251      -7.526  45.078 -52.698  1.00 49.89           O1-
ATOM   3309  H   GLU C 251      -6.150  49.943 -56.175  1.00 37.89           H  
ATOM   3310  HA  GLU C 251      -6.469  48.828 -53.466  1.00 39.43           H  
ATOM   3311  HB2 GLU C 251      -8.049  48.475 -55.592  1.00 41.86           H  
ATOM   3312  HB3 GLU C 251      -6.897  47.221 -56.032  1.00 41.86           H  
ATOM   3313  HG2 GLU C 251      -8.950  46.510 -54.694  1.00 44.57           H  
ATOM   3314  HG3 GLU C 251      -8.317  47.393 -53.312  1.00 44.57           H  
ATOM   3315  N   THR C 252      -4.152  47.870 -55.616  1.00 36.87           N  
ATOM   3316  CA  THR C 252      -2.874  47.160 -55.760  1.00 36.55           C  
ATOM   3317  C   THR C 252      -1.828  47.772 -54.789  1.00 35.95           C  
ATOM   3318  O   THR C 252      -0.958  47.069 -54.277  1.00 36.37           O  
ATOM   3319  CB  THR C 252      -2.351  47.229 -57.209  1.00 35.37           C  
ATOM   3320  OG1 THR C 252      -3.351  46.792 -58.139  1.00 35.61           O  
ATOM   3321  CG2 THR C 252      -1.133  46.343 -57.439  1.00 35.77           C  
ATOM   3322  H   THR C 252      -4.522  48.358 -56.420  1.00 36.87           H  
ATOM   3323  HA  THR C 252      -3.061  46.122 -55.463  1.00 36.55           H  
ATOM   3324  HB  THR C 252      -2.085  48.258 -57.468  1.00 35.37           H  
ATOM   3325 HG21 THR C 252      -0.270  46.690 -56.869  1.00 35.77           H  
ATOM   3326 HG22 THR C 252      -1.344  45.304 -57.163  1.00 35.77           H  
ATOM   3327 HG23 THR C 252      -0.860  46.337 -58.500  1.00 35.77           H  
ATOM   3328  HG1 THR C 252      -4.121  47.395 -58.046  1.00 35.61           H  
ATOM   3329  N   LEU C 253      -1.953  49.076 -54.563  1.00 34.58           N  
ATOM   3330  CA  LEU C 253      -1.073  49.791 -53.650  1.00 34.48           C  
ATOM   3331  C   LEU C 253      -1.398  49.383 -52.187  1.00 36.03           C  
ATOM   3332  O   LEU C 253      -0.470  49.136 -51.413  1.00 36.33           O  
ATOM   3333  CB  LEU C 253      -1.180  51.307 -53.837  1.00 33.27           C  
ATOM   3334  CG  LEU C 253      -0.478  51.827 -55.113  1.00 32.37           C  
ATOM   3335  CD1 LEU C 253      -0.930  53.255 -55.425  1.00 31.63           C  
ATOM   3336  CD2 LEU C 253       1.045  51.795 -54.985  1.00 31.90           C  
ATOM   3337  H   LEU C 253      -2.719  49.569 -54.999  1.00 34.58           H  
ATOM   3338  HA  LEU C 253      -0.050  49.446 -53.839  1.00 34.48           H  
ATOM   3339  HB2 LEU C 253      -2.239  51.590 -53.863  1.00 33.27           H  
ATOM   3340  HB3 LEU C 253      -0.752  51.806 -52.962  1.00 33.27           H  
ATOM   3341  HG  LEU C 253      -0.752  51.196 -55.965  1.00 32.37           H  
ATOM   3342 HD11 LEU C 253      -2.012  53.301 -55.579  1.00 31.63           H  
ATOM   3343 HD12 LEU C 253      -0.673  53.940 -54.614  1.00 31.63           H  
ATOM   3344 HD13 LEU C 253      -0.449  53.622 -56.337  1.00 31.63           H  
ATOM   3345 HD21 LEU C 253       1.381  52.382 -54.124  1.00 31.90           H  
ATOM   3346 HD22 LEU C 253       1.412  50.772 -54.871  1.00 31.90           H  
ATOM   3347 HD23 LEU C 253       1.520  52.210 -55.880  1.00 31.90           H  
ATOM   3348  N   MET C 254      -2.686  49.324 -51.838  1.00 37.44           N  
ATOM   3349  CA  MET C 254      -3.091  48.918 -50.491  1.00 39.14           C  
ATOM   3350  C   MET C 254      -2.704  47.432 -50.263  1.00 41.12           C  
ATOM   3351  O   MET C 254      -2.331  47.039 -49.154  1.00 42.20           O  
ATOM   3352  CB  MET C 254      -4.600  49.058 -50.245  1.00 39.50           C  
ATOM   3353  CG  MET C 254      -5.037  50.509 -50.078  1.00 39.14           C  
ATOM   3354  SD  MET C 254      -6.739  50.652 -49.416  1.00 40.58           S  
ATOM   3355  CE  MET C 254      -7.672  49.969 -50.809  1.00 40.13           C  
ATOM   3356  H   MET C 254      -3.381  49.541 -52.537  1.00 37.44           H  
ATOM   3357  HA  MET C 254      -2.516  49.515 -49.774  1.00 39.14           H  
ATOM   3358  HB2 MET C 254      -4.855  48.499 -49.334  1.00 39.50           H  
ATOM   3359  HB3 MET C 254      -5.154  48.588 -51.066  1.00 39.50           H  
ATOM   3360  HG2 MET C 254      -4.972  51.066 -51.014  1.00 39.14           H  
ATOM   3361  HG3 MET C 254      -4.379  51.019 -49.372  1.00 39.14           H  
ATOM   3362  HE1 MET C 254      -7.417  50.491 -51.734  1.00 40.13           H  
ATOM   3363  HE2 MET C 254      -7.480  48.900 -50.918  1.00 40.13           H  
ATOM   3364  HE3 MET C 254      -8.740  50.106 -50.621  1.00 40.13           H  
ATOM   3365  N   ASP C 255      -2.863  46.630 -51.313  1.00 42.40           N  
ATOM   3366  CA  ASP C 255      -2.607  45.187 -51.291  1.00 44.44           C  
ATOM   3367  C   ASP C 255      -1.112  44.937 -50.980  1.00 44.85           C  
ATOM   3368  O   ASP C 255      -0.750  44.110 -50.145  1.00 46.83           O  
ATOM   3369  CB  ASP C 255      -2.964  44.609 -52.646  1.00 45.34           C  
ATOM   3370  CG  ASP C 255      -2.894  43.126 -52.519  1.00 48.06           C  
ATOM   3371  OD1 ASP C 255      -3.936  42.528 -52.170  1.00 49.64           O  
ATOM   3372  OD2 ASP C 255      -1.840  42.538 -52.854  1.00 49.31           O1-
ATOM   3373  H   ASP C 255      -3.202  47.031 -52.176  1.00 42.40           H  
ATOM   3374  HA  ASP C 255      -3.204  44.756 -50.478  1.00 44.44           H  
ATOM   3375  HB2 ASP C 255      -2.289  44.942 -53.440  1.00 45.34           H  
ATOM   3376  HB3 ASP C 255      -3.979  44.893 -52.941  1.00 45.34           H  
ATOM   3377  N   ARG C 256      -0.253  45.645 -51.707  1.00 43.68           N  
ATOM   3378  CA  ARG C 256       1.186  45.473 -51.577  1.00 43.91           C  
ATOM   3379  C   ARG C 256       1.679  45.948 -50.196  1.00 45.19           C  
ATOM   3380  O   ARG C 256       2.692  45.449 -49.691  1.00 46.35           O  
ATOM   3381  CB  ARG C 256       1.926  46.226 -52.684  1.00 41.41           C  
ATOM   3382  CG  ARG C 256       1.804  45.501 -54.032  1.00 40.28           C  
ATOM   3383  CD  ARG C 256       2.145  46.417 -55.201  1.00 38.68           C  
ATOM   3384  NE  ARG C 256       3.551  46.848 -55.156  1.00 38.95           N  
ATOM   3385  CZ  ARG C 256       4.059  47.860 -55.857  1.00 37.79           C  
ATOM   3386  NH1 ARG C 256       3.302  48.542 -56.710  1.00 36.80           N  
ATOM   3387  NH2 ARG C 256       5.326  48.206 -55.686  1.00 37.62           N1+
ATOM   3388  H   ARG C 256      -0.609  46.290 -52.398  1.00 43.68           H  
ATOM   3389  HA  ARG C 256       1.400  44.398 -51.634  1.00 43.91           H  
ATOM   3390  HB2 ARG C 256       1.532  47.247 -52.763  1.00 41.41           H  
ATOM   3391  HB3 ARG C 256       2.989  46.321 -52.431  1.00 41.41           H  
ATOM   3392  HG2 ARG C 256       0.786  45.121 -54.177  1.00 40.28           H  
ATOM   3393  HG3 ARG C 256       2.470  44.629 -54.032  1.00 40.28           H  
ATOM   3394  HD2 ARG C 256       1.504  47.303 -55.169  1.00 38.68           H  
ATOM   3395  HD3 ARG C 256       1.992  45.881 -56.142  1.00 38.68           H  
ATOM   3396  HE  ARG C 256       4.166  46.367 -54.516  1.00 38.95           H  
ATOM   3397 HH11 ARG C 256       2.335  48.284 -56.845  1.00 36.80           H  
ATOM   3398 HH12 ARG C 256       3.693  49.319 -57.223  1.00 36.80           H  
ATOM   3399 HH21 ARG C 256       5.902  47.704 -55.026  1.00 37.62           H  
ATOM   3400 HH22 ARG C 256       5.716  48.973 -56.216  1.00 37.62           H  
ATOM   3401  N   ILE C 257       0.984  46.935 -49.626  1.00 43.53           N  
ATOM   3402  CA  ILE C 257       1.302  47.433 -48.290  1.00 43.83           C  
ATOM   3403  C   ILE C 257       0.786  46.405 -47.254  1.00 44.94           C  
ATOM   3404  O   ILE C 257       1.468  46.147 -46.270  1.00 45.33           O  
ATOM   3405  CB  ILE C 257       0.739  48.845 -48.039  1.00 42.72           C  
ATOM   3406  CG1 ILE C 257       1.501  49.871 -48.903  1.00 42.46           C  
ATOM   3407  CG2 ILE C 257       0.844  49.222 -46.558  1.00 41.50           C  
ATOM   3408  CD1 ILE C 257       0.854  51.245 -48.934  1.00 42.02           C  
ATOM   3409  H   ILE C 257       0.196  47.327 -50.121  1.00 43.53           H  
ATOM   3410  HA  ILE C 257       2.396  47.451 -48.194  1.00 43.83           H  
ATOM   3411  HB  ILE C 257      -0.320  48.860 -48.326  1.00 42.72           H  
ATOM   3412 HG12 ILE C 257       2.534  49.968 -48.547  1.00 42.46           H  
ATOM   3413 HG13 ILE C 257       1.557  49.510 -49.934  1.00 42.46           H  
ATOM   3414 HG21 ILE C 257       0.188  48.601 -45.941  1.00 41.50           H  
ATOM   3415 HG22 ILE C 257       1.866  49.100 -46.194  1.00 41.50           H  
ATOM   3416 HG23 ILE C 257       0.550  50.257 -46.385  1.00 41.50           H  
ATOM   3417 HD11 ILE C 257      -0.208  51.165 -49.178  1.00 42.02           H  
ATOM   3418 HD12 ILE C 257       0.956  51.763 -47.978  1.00 42.02           H  
ATOM   3419 HD13 ILE C 257       1.331  51.870 -49.695  1.00 42.02           H  
ATOM   3420  N   LYS C 258      -0.404  45.849 -47.474  1.00 46.99           N  
ATOM   3421  CA  LYS C 258      -0.956  44.857 -46.547  1.00 48.67           C  
ATOM   3422  C   LYS C 258      -0.025  43.622 -46.465  1.00 49.71           C  
ATOM   3423  O   LYS C 258       0.117  43.007 -45.402  1.00 49.95           O  
ATOM   3424  CB  LYS C 258      -2.370  44.406 -46.931  1.00 50.43           C  
ATOM   3425  CG  LYS C 258      -3.437  45.402 -46.466  1.00 51.28           C  
ATOM   3426  CD  LYS C 258      -4.842  44.946 -46.862  1.00 53.65           C  
ATOM   3427  CE  LYS C 258      -5.905  45.888 -46.309  1.00 55.09           C  
ATOM   3428  NZ  LYS C 258      -7.244  45.381 -46.639  1.00 56.52           N1+
ATOM   3429  H   LYS C 258      -0.930  46.119 -48.292  1.00 46.99           H  
ATOM   3430  HA  LYS C 258      -0.955  45.311 -45.550  1.00 48.67           H  
ATOM   3431  HB2 LYS C 258      -2.444  44.258 -48.015  1.00 50.43           H  
ATOM   3432  HB3 LYS C 258      -2.584  43.433 -46.470  1.00 50.43           H  
ATOM   3433  HG2 LYS C 258      -3.381  45.509 -45.375  1.00 51.28           H  
ATOM   3434  HG3 LYS C 258      -3.244  46.388 -46.896  1.00 51.28           H  
ATOM   3435  HD2 LYS C 258      -5.003  43.931 -46.485  1.00 53.65           H  
ATOM   3436  HD3 LYS C 258      -4.920  44.898 -47.956  1.00 53.65           H  
ATOM   3437  HE2 LYS C 258      -5.825  46.888 -46.745  1.00 55.09           H  
ATOM   3438  HE3 LYS C 258      -5.854  45.960 -45.218  1.00 55.09           H  
ATOM   3439  HZ1 LYS C 258      -7.418  45.321 -47.646  1.00 56.52           H  
ATOM   3440  HZ2 LYS C 258      -7.388  44.431 -46.241  1.00 56.52           H  
ATOM   3441  HZ3 LYS C 258      -7.981  45.994 -46.231  1.00 56.52           H  
ATOM   3442  N   LYS C 259       0.612  43.302 -47.587  1.00 50.26           N  
ATOM   3443  CA  LYS C 259       1.528  42.170 -47.676  1.00 52.15           C  
ATOM   3444  C   LYS C 259       2.921  42.505 -47.087  1.00 52.37           C  
ATOM   3445  O   LYS C 259       3.724  41.606 -46.844  1.00 53.65           O  
ATOM   3446  CB  LYS C 259       1.645  41.678 -49.122  1.00 52.46           C  
ATOM   3447  CG  LYS C 259       0.383  40.916 -49.547  1.00 53.01           C  
ATOM   3448  CD  LYS C 259       0.315  40.733 -51.061  1.00 53.77           C  
ATOM   3449  CE  LYS C 259      -0.936  39.960 -51.465  1.00 54.32           C  
ATOM   3450  NZ  LYS C 259      -1.181  40.158 -52.888  1.00 56.15           N1+
ATOM   3451  H   LYS C 259       0.504  43.894 -48.398  1.00 50.26           H  
ATOM   3452  HA  LYS C 259       1.129  41.366 -47.043  1.00 52.15           H  
ATOM   3453  HB2 LYS C 259       1.819  42.531 -49.790  1.00 52.46           H  
ATOM   3454  HB3 LYS C 259       2.511  41.014 -49.234  1.00 52.46           H  
ATOM   3455  HG2 LYS C 259       0.364  39.938 -49.050  1.00 53.01           H  
ATOM   3456  HG3 LYS C 259      -0.514  41.456 -49.219  1.00 53.01           H  
ATOM   3457  HD2 LYS C 259       1.206  40.202 -51.417  1.00 53.77           H  
ATOM   3458  HD3 LYS C 259       0.328  41.722 -51.536  1.00 53.77           H  
ATOM   3459  HE2 LYS C 259      -1.830  40.302 -50.936  1.00 54.32           H  
ATOM   3460  HE3 LYS C 259      -0.806  38.887 -51.297  1.00 54.32           H  
ATOM   3461  HZ1 LYS C 259      -0.401  40.009 -53.520  1.00 56.15           H  
ATOM   3462  HZ2 LYS C 259      -1.950  39.532 -53.244  1.00 56.15           H  
ATOM   3463  HZ3 LYS C 259      -1.521  41.142 -53.035  1.00 56.15           H  
ATOM   3464  N   GLN C 260       3.182  43.782 -46.830  1.00 52.35           N  
ATOM   3465  CA  GLN C 260       4.359  44.235 -46.078  1.00 53.09           C  
ATOM   3466  C   GLN C 260       3.969  44.205 -44.585  1.00 52.00           C  
ATOM   3467  O   GLN C 260       4.680  43.621 -43.782  1.00 52.86           O  
ATOM   3468  CB  GLN C 260       4.831  45.631 -46.493  1.00 53.95           C  
ATOM   3469  CG  GLN C 260       5.648  45.622 -47.785  1.00 55.51           C  
ATOM   3470  CD  GLN C 260       7.105  45.314 -47.506  1.00 56.66           C  
ATOM   3471  OE1 GLN C 260       7.903  46.207 -47.204  1.00 56.33           O  
ATOM   3472  NE2 GLN C 260       7.453  44.036 -47.568  1.00 58.21           N  
ATOM   3473  H   GLN C 260       2.506  44.487 -47.086  1.00 52.35           H  
ATOM   3474  HA  GLN C 260       5.160  43.499 -46.202  1.00 53.09           H  
ATOM   3475  HB2 GLN C 260       3.970  46.292 -46.634  1.00 53.95           H  
ATOM   3476  HB3 GLN C 260       5.428  46.074 -45.686  1.00 53.95           H  
ATOM   3477  HG2 GLN C 260       5.615  46.616 -48.248  1.00 55.51           H  
ATOM   3478  HG3 GLN C 260       5.242  44.915 -48.518  1.00 55.51           H  
ATOM   3479 HE21 GLN C 260       8.403  43.761 -47.364  1.00 58.21           H  
ATOM   3480 HE22 GLN C 260       6.768  43.338 -47.820  1.00 58.21           H  
ATOM   3481  N   LEU C 261       2.825  44.794 -44.245  1.00 51.86           N  
ATOM   3482  CA  LEU C 261       2.376  44.840 -42.849  1.00 52.38           C  
ATOM   3483  C   LEU C 261       2.335  43.428 -42.201  1.00 55.18           C  
ATOM   3484  O   LEU C 261       2.424  43.293 -40.974  1.00 54.16           O  
ATOM   3485  CB  LEU C 261       0.967  45.434 -42.712  1.00 50.26           C  
ATOM   3486  CG  LEU C 261       0.856  46.950 -42.947  1.00 48.05           C  
ATOM   3487  CD1 LEU C 261      -0.622  47.350 -42.929  1.00 47.30           C  
ATOM   3488  CD2 LEU C 261       1.622  47.758 -41.898  1.00 47.81           C  
ATOM   3489  H   LEU C 261       2.283  45.249 -44.966  1.00 51.86           H  
ATOM   3490  HA  LEU C 261       3.121  45.416 -42.288  1.00 52.38           H  
ATOM   3491  HB2 LEU C 261       0.297  44.914 -43.410  1.00 50.26           H  
ATOM   3492  HB3 LEU C 261       0.575  45.213 -41.709  1.00 50.26           H  
ATOM   3493  HG  LEU C 261       1.263  47.201 -43.932  1.00 48.05           H  
ATOM   3494 HD11 LEU C 261      -1.187  46.806 -43.692  1.00 47.30           H  
ATOM   3495 HD12 LEU C 261      -1.079  47.142 -41.956  1.00 47.30           H  
ATOM   3496 HD13 LEU C 261      -0.736  48.416 -43.135  1.00 47.30           H  
ATOM   3497 HD21 LEU C 261       1.324  47.477 -40.882  1.00 47.81           H  
ATOM   3498 HD22 LEU C 261       2.700  47.606 -41.993  1.00 47.81           H  
ATOM   3499 HD23 LEU C 261       1.433  48.830 -42.018  1.00 47.81           H  
ATOM   3500  N   ARG C 262       2.176  42.411 -43.046  1.00 58.94           N  
ATOM   3501  CA  ARG C 262       2.129  41.032 -42.601  1.00 63.13           C  
ATOM   3502  C   ARG C 262       3.497  40.497 -42.095  1.00 64.57           C  
ATOM   3503  O   ARG C 262       3.542  39.405 -41.523  1.00 66.61           O  
ATOM   3504  CB  ARG C 262       1.540  40.111 -43.681  1.00 68.33           C  
ATOM   3505  CG  ARG C 262       0.990  38.809 -43.074  1.00 71.83           C  
ATOM   3506  CD  ARG C 262      -0.325  38.320 -43.673  1.00 74.86           C  
ATOM   3507  NE  ARG C 262      -1.350  39.347 -43.920  1.00 77.28           N  
ATOM   3508  CZ  ARG C 262      -1.775  40.333 -43.124  1.00 77.39           C  
ATOM   3509  NH1 ARG C 262      -1.445  40.352 -41.836  1.00 78.26           N  
ATOM   3510  NH2 ARG C 262      -2.534  41.305 -43.618  1.00 75.88           N1+
ATOM   3511  H   ARG C 262       2.105  42.618 -44.033  1.00 58.94           H  
ATOM   3512  HA  ARG C 262       1.463  41.040 -41.733  1.00 63.13           H  
ATOM   3513  HB2 ARG C 262       0.753  40.648 -44.218  1.00 68.33           H  
ATOM   3514  HB3 ARG C 262       2.303  39.869 -44.431  1.00 68.33           H  
ATOM   3515  HG2 ARG C 262       0.865  38.908 -41.996  1.00 71.83           H  
ATOM   3516  HG3 ARG C 262       1.740  38.017 -43.196  1.00 71.83           H  
ATOM   3517  HD2 ARG C 262      -0.771  37.530 -43.062  1.00 74.86           H  
ATOM   3518  HD3 ARG C 262      -0.107  37.871 -44.650  1.00 74.86           H  
ATOM   3519  HE  ARG C 262      -1.635  39.375 -44.889  1.00 77.28           H  
ATOM   3520 HH11 ARG C 262      -1.771  41.101 -41.242  1.00 78.26           H  
ATOM   3521 HH12 ARG C 262      -0.868  39.617 -41.451  1.00 78.26           H  
ATOM   3522 HH21 ARG C 262      -2.790  41.299 -44.595  1.00 75.88           H  
ATOM   3523 HH22 ARG C 262      -2.855  42.050 -43.016  1.00 75.88           H  
ATOM   3524  N   GLU C 263       4.566  41.273 -42.263  1.00 66.37           N  
ATOM   3525  CA  GLU C 263       5.881  40.939 -41.710  1.00 70.79           C  
ATOM   3526  C   GLU C 263       5.992  41.331 -40.211  1.00 69.50           C  
ATOM   3527  O   GLU C 263       6.977  41.008 -39.546  1.00 70.39           O  
ATOM   3528  CB  GLU C 263       7.029  41.499 -42.567  1.00 74.59           C  
ATOM   3529  CG  GLU C 263       7.349  42.973 -42.336  1.00 79.54           C  
ATOM   3530  CD  GLU C 263       8.092  43.547 -43.523  1.00 85.85           C  
ATOM   3531  OE1 GLU C 263       7.529  44.441 -44.200  1.00 90.86           O  
ATOM   3532  OE2 GLU C 263       9.287  43.192 -43.694  1.00 84.66           O1-
ATOM   3533  H   GLU C 263       4.475  42.139 -42.775  1.00 66.37           H  
ATOM   3534  HA  GLU C 263       5.960  39.844 -41.732  1.00 70.79           H  
ATOM   3535  HB2 GLU C 263       7.938  40.923 -42.346  1.00 74.59           H  
ATOM   3536  HB3 GLU C 263       6.806  41.319 -43.627  1.00 74.59           H  
ATOM   3537  HG2 GLU C 263       7.982  43.083 -41.448  1.00 79.54           H  
ATOM   3538  HG3 GLU C 263       6.447  43.561 -42.145  1.00 79.54           H  
ATOM   3539  N   TRP C 264       4.985  42.058 -39.717  1.00 69.47           N  
ATOM   3540  CA  TRP C 264       4.853  42.465 -38.311  1.00 67.44           C  
ATOM   3541  C   TRP C 264       3.500  41.959 -37.718  1.00 68.80           C  
ATOM   3542  O   TRP C 264       2.903  42.611 -36.857  1.00 66.57           O  
ATOM   3543  CB  TRP C 264       4.852  43.998 -38.166  1.00 65.02           C  
ATOM   3544  CG  TRP C 264       6.041  44.728 -38.687  1.00 65.03           C  
ATOM   3545  CD1 TRP C 264       7.394  44.378 -38.615  1.00 66.76           C  
ATOM   3546  CD2 TRP C 264       6.042  46.068 -39.310  1.00 63.78           C  
ATOM   3547  NE1 TRP C 264       8.193  45.362 -39.154  1.00 64.71           N  
ATOM   3548  CE2 TRP C 264       7.452  46.400 -39.577  1.00 63.02           C  
ATOM   3549  CE3 TRP C 264       5.055  46.988 -39.663  1.00 63.29           C  
ATOM   3550  CZ2 TRP C 264       7.828  47.596 -40.172  1.00 62.70           C  
ATOM   3551  CZ3 TRP C 264       5.451  48.199 -40.264  1.00 60.87           C  
ATOM   3552  CH2 TRP C 264       6.802  48.491 -40.513  1.00 61.09           C  
ATOM   3553  H   TRP C 264       4.264  42.371 -40.351  1.00 69.47           H  
ATOM   3554  HA  TRP C 264       5.657  42.018 -37.716  1.00 67.44           H  
ATOM   3555  HB2 TRP C 264       3.955  44.397 -38.659  1.00 65.02           H  
ATOM   3556  HB3 TRP C 264       4.756  44.263 -37.104  1.00 65.02           H  
ATOM   3557  HD1 TRP C 264       7.763  43.455 -38.192  1.00 66.76           H  
ATOM   3558  HE1 TRP C 264       9.199  45.310 -39.221  1.00 64.71           H  
ATOM   3559  HE3 TRP C 264       4.012  46.776 -39.481  1.00 63.29           H  
ATOM   3560  HZ2 TRP C 264       8.865  47.829 -40.364  1.00 62.70           H  
ATOM   3561  HZ3 TRP C 264       4.696  48.920 -40.541  1.00 60.87           H  
ATOM   3562  HH2 TRP C 264       7.059  49.431 -40.979  1.00 61.09           H  
ATOM   3563  N   ASP C 265       2.970  40.887 -38.335  1.00 71.90           N  
ATOM   3564  CA  ASP C 265       1.737  40.204 -37.922  1.00 71.56           C  
ATOM   3565  C   ASP C 265       1.994  38.817 -37.418  1.00 72.40           C  
ATOM   3566  O   ASP C 265       2.635  37.778 -37.636  1.00 71.58           O  
ATOM   3567  CB  ASP C 265       0.869  40.090 -39.162  1.00 70.96           C  
ATOM   3568  CG  ASP C 265      -0.394  39.334 -38.934  1.00 72.88           C  
ATOM   3569  OD1 ASP C 265      -0.969  39.400 -37.816  1.00 70.41           O  
ATOM   3570  OD2 ASP C 265      -0.886  38.694 -39.899  1.00 70.87           O1-
ATOM   3571  H   ASP C 265       3.342  40.631 -39.227  1.00 71.90           H  
ATOM   3572  HA  ASP C 265       1.224  40.788 -37.154  1.00 71.56           H  
ATOM   3573  HB2 ASP C 265       1.426  39.572 -39.949  1.00 70.96           H  
ATOM   3574  HB3 ASP C 265       0.611  41.087 -39.538  1.00 70.96           H  
ATOM   3575  N   GLU C 266       1.430  38.106 -36.161  1.00  0.00           N  
ATOM   3576  CA  GLU C 266       1.405  38.626 -34.800  1.00  0.00           C  
ATOM   3577  C   GLU C 266       0.007  39.007 -34.255  1.00  0.00           C  
ATOM   3578  O   GLU C 266      -0.232  38.933 -33.047  1.00  0.00           O  
ATOM   3579  CB  GLU C 266       2.366  39.800 -34.542  1.00  0.00           C  
ATOM   3580  CG  GLU C 266       3.843  39.420 -34.620  1.00  0.00           C  
ATOM   3581  CD  GLU C 266       4.392  38.785 -33.364  1.00  0.00           C  
ATOM   3582  OE1 GLU C 266       5.604  38.673 -33.191  1.00  0.00           O  
ATOM   3583  OE2 GLU C 266       3.477  38.409 -32.422  1.00  0.00           O1-
ATOM   3584  H   GLU C 266       1.003  37.216 -36.377  1.00  0.00           H  
ATOM   3585  HA  GLU C 266       1.709  37.766 -34.191  1.00  0.00           H  
ATOM   3586  HB2 GLU C 266       2.158  40.242 -33.558  1.00  0.00           H  
ATOM   3587  HB3 GLU C 266       2.168  40.608 -35.249  1.00  0.00           H  
ATOM   3588  HG2 GLU C 266       4.421  40.332 -34.804  1.00  0.00           H  
ATOM   3589  HG3 GLU C 266       4.044  38.748 -35.459  1.00  0.00           H  
ATOM   3590  N   ASN C 267      -0.868  39.640 -35.104  1.00  0.00           N  
ATOM   3591  CA  ASN C 267      -1.984  40.419 -34.551  1.00  0.00           C  
ATOM   3592  C   ASN C 267      -3.115  40.891 -35.498  1.00  0.00           C  
ATOM   3593  O   ASN C 267      -4.182  41.315 -35.040  1.00  0.00           O  
ATOM   3594  CB  ASN C 267      -1.427  41.713 -33.917  1.00  0.00           C  
ATOM   3595  CG  ASN C 267      -2.337  42.255 -32.835  1.00  0.00           C  
ATOM   3596  OD1 ASN C 267      -2.891  41.533 -32.007  1.00  0.00           O  
ATOM   3597  ND2 ASN C 267      -2.458  43.586 -32.804  1.00  0.00           N  
ATOM   3598  H   ASN C 267      -0.725  39.544 -36.100  1.00  0.00           H  
ATOM   3599  HA  ASN C 267      -2.466  39.783 -33.798  1.00  0.00           H  
ATOM   3600  HB2 ASN C 267      -0.460  41.541 -33.430  1.00  0.00           H  
ATOM   3601  HB3 ASN C 267      -1.251  42.473 -34.688  1.00  0.00           H  
ATOM   3602 HD21 ASN C 267      -1.982  44.153 -33.492  1.00  0.00           H  
ATOM   3603 HD22 ASN C 267      -3.026  44.025 -32.094  1.00  0.00           H  
ATOM   3604  N   LEU C 268      -2.811  41.063 -36.837  1.00  0.00           N  
ATOM   3605  CA  LEU C 268      -3.583  42.000 -37.660  1.00  0.00           C  
ATOM   3606  C   LEU C 268      -3.553  41.565 -39.134  1.00  0.00           C  
ATOM   3607  O   LEU C 268      -2.549  41.614 -39.841  1.00  0.00           O  
ATOM   3608  CB  LEU C 268      -2.979  43.411 -37.507  1.00  0.00           C  
ATOM   3609  CG  LEU C 268      -3.819  44.546 -38.125  1.00  0.00           C  
ATOM   3610  CD1 LEU C 268      -5.149  44.740 -37.395  1.00  0.00           C  
ATOM   3611  CD2 LEU C 268      -3.023  45.855 -38.088  1.00  0.00           C  
ATOM   3612  H   LEU C 268      -2.058  40.529 -37.245  1.00  0.00           H  
ATOM   3613  HA  LEU C 268      -4.616  41.992 -37.301  1.00  0.00           H  
ATOM   3614  HB2 LEU C 268      -2.829  43.630 -36.441  1.00  0.00           H  
ATOM   3615  HB3 LEU C 268      -1.977  43.420 -37.955  1.00  0.00           H  
ATOM   3616  HG  LEU C 268      -4.030  44.312 -39.176  1.00  0.00           H  
ATOM   3617 HD11 LEU C 268      -5.798  43.867 -37.505  1.00  0.00           H  
ATOM   3618 HD12 LEU C 268      -4.993  44.916 -36.325  1.00  0.00           H  
ATOM   3619 HD13 LEU C 268      -5.690  45.601 -37.801  1.00  0.00           H  
ATOM   3620 HD21 LEU C 268      -2.768  46.137 -37.060  1.00  0.00           H  
ATOM   3621 HD22 LEU C 268      -2.090  45.759 -38.655  1.00  0.00           H  
ATOM   3622 HD23 LEU C 268      -3.598  46.674 -38.530  1.00  0.00           H  
ATOM   3623  N   LYS C 269      -4.766  41.055 -39.602  1.00  0.00           N  
ATOM   3624  CA  LYS C 269      -4.887  40.355 -40.863  1.00  0.00           C  
ATOM   3625  C   LYS C 269      -5.133  41.334 -42.050  1.00  0.00           C  
ATOM   3626  O   LYS C 269      -4.463  42.364 -42.195  1.00  0.00           O  
ATOM   3627  CB  LYS C 269      -5.836  39.153 -40.775  1.00  0.00           C  
ATOM   3628  CG  LYS C 269      -5.431  38.027 -39.823  1.00  0.00           C  
ATOM   3629  CD  LYS C 269      -4.006  37.466 -39.901  1.00  0.00           C  
ATOM   3630  CE  LYS C 269      -3.304  37.284 -41.246  1.00  0.00           C  
ATOM   3631  NZ  LYS C 269      -4.179  36.756 -42.309  1.00  0.00           N1+
ATOM   3632  H   LYS C 269      -5.601  41.219 -39.058  1.00  0.00           H  
ATOM   3633  HA  LYS C 269      -3.898  39.958 -41.089  1.00  0.00           H  
ATOM   3634  HB2 LYS C 269      -5.952  38.692 -41.759  1.00  0.00           H  
ATOM   3635  HB3 LYS C 269      -6.837  39.498 -40.488  1.00  0.00           H  
ATOM   3636  HG2 LYS C 269      -6.132  37.197 -39.981  1.00  0.00           H  
ATOM   3637  HG3 LYS C 269      -5.605  38.358 -38.791  1.00  0.00           H  
ATOM   3638  HD2 LYS C 269      -4.017  36.492 -39.393  1.00  0.00           H  
ATOM   3639  HD3 LYS C 269      -3.365  38.099 -39.277  1.00  0.00           H  
ATOM   3640  HE2 LYS C 269      -2.477  36.574 -41.140  1.00  0.00           H  
ATOM   3641  HE3 LYS C 269      -2.894  38.213 -41.630  1.00  0.00           H  
ATOM   3642  HZ1 LYS C 269      -4.399  37.518 -43.017  1.00  0.00           H  
ATOM   3643  HZ2 LYS C 269      -3.702  36.066 -42.895  1.00  0.00           H  
ATOM   3644  HZ3 LYS C 269      -5.076  36.381 -41.999  1.00  0.00           H  
ATOM   3645  N   ASP C 270      -6.013  40.859 -43.024  1.00  0.00           N  
ATOM   3646  CA  ASP C 270      -5.938  41.266 -44.428  1.00  0.00           C  
ATOM   3647  C   ASP C 270      -7.139  42.158 -44.801  1.00  0.00           C  
ATOM   3648  O   ASP C 270      -7.194  42.876 -45.804  1.00  0.00           O  
ATOM   3649  CB  ASP C 270      -5.872  40.028 -45.315  1.00  0.00           C  
ATOM   3650  CG  ASP C 270      -4.592  39.322 -44.960  1.00  0.00           C  
ATOM   3651  OD1 ASP C 270      -4.561  38.399 -44.149  1.00  0.00           O  
ATOM   3652  OD2 ASP C 270      -3.463  39.831 -45.539  1.00  0.00           O1-
ATOM   3653  H   ASP C 270      -6.734  40.206 -42.750  1.00  0.00           H  
ATOM   3654  HA  ASP C 270      -5.049  41.891 -44.567  1.00  0.00           H  
ATOM   3655  HB2 ASP C 270      -5.869  40.300 -46.376  1.00  0.00           H  
ATOM   3656  HB3 ASP C 270      -6.729  39.365 -45.145  1.00  0.00           H  
ATOM   3657  N   ASP C 271      -8.214  42.044 -43.941  1.00  0.00           N  
ATOM   3658  CA  ASP C 271      -9.458  42.787 -43.978  1.00  0.00           C  
ATOM   3659  C   ASP C 271      -9.148  44.095 -43.208  1.00  0.00           C  
ATOM   3660  O   ASP C 271      -8.637  45.061 -43.769  1.00  0.00           O  
ATOM   3661  CB  ASP C 271     -10.626  41.953 -43.477  1.00  0.00           C  
ATOM   3662  CG  ASP C 271     -10.382  41.452 -42.079  1.00  0.00           C  
ATOM   3663  OD1 ASP C 271     -11.212  41.626 -41.189  1.00  0.00           O  
ATOM   3664  OD2 ASP C 271      -9.149  40.916 -41.844  1.00  0.00           O1-
ATOM   3665  H   ASP C 271      -8.150  41.414 -43.154  1.00  0.00           H  
ATOM   3666  HA  ASP C 271      -9.656  43.078 -45.017  1.00  0.00           H  
ATOM   3667  HB2 ASP C 271     -10.775  41.080 -44.122  1.00  0.00           H  
ATOM   3668  HB3 ASP C 271     -11.548  42.545 -43.499  1.00  0.00           H  
ATOM   3669  N   SER C 272      -9.456  44.115 -41.839  1.00 62.29           N  
ATOM   3670  CA  SER C 272      -8.669  44.303 -40.624  1.00 61.79           C  
ATOM   3671  C   SER C 272      -8.317  45.782 -40.346  1.00 60.74           C  
ATOM   3672  O   SER C 272      -8.063  46.174 -39.198  1.00 61.14           O  
ATOM   3673  CB  SER C 272      -7.373  43.482 -40.614  1.00 61.74           C  
ATOM   3674  OG  SER C 272      -7.561  42.152 -40.125  1.00 60.56           O  
ATOM   3675  H   SER C 272     -10.445  44.090 -41.987  1.00 62.29           H  
ATOM   3676  HA  SER C 272      -9.324  43.976 -39.808  1.00 61.79           H  
ATOM   3677  HB2 SER C 272      -6.623  43.939 -39.962  1.00 61.74           H  
ATOM   3678  HB3 SER C 272      -6.935  43.424 -41.613  1.00 61.74           H  
ATOM   3679  HG  SER C 272      -8.282  41.730 -40.667  1.00 60.56           H  
ATOM   3680  N   LEU C 273      -8.219  46.563 -41.432  1.00 58.53           N  
ATOM   3681  CA  LEU C 273      -7.869  47.969 -41.406  1.00 54.11           C  
ATOM   3682  C   LEU C 273      -8.956  48.689 -42.237  1.00 52.03           C  
ATOM   3683  O   LEU C 273      -9.509  48.098 -43.165  1.00 52.56           O  
ATOM   3684  CB  LEU C 273      -6.490  48.256 -42.027  1.00 52.98           C  
ATOM   3685  CG  LEU C 273      -5.310  47.627 -41.256  1.00 52.86           C  
ATOM   3686  CD1 LEU C 273      -4.884  46.294 -41.875  1.00 52.98           C  
ATOM   3687  CD2 LEU C 273      -4.109  48.579 -41.241  1.00 51.60           C  
ATOM   3688  H   LEU C 273      -8.474  46.163 -42.323  1.00 58.53           H  
ATOM   3689  HA  LEU C 273      -7.893  48.316 -40.371  1.00 54.11           H  
ATOM   3690  HB2 LEU C 273      -6.478  47.921 -43.073  1.00 52.98           H  
ATOM   3691  HB3 LEU C 273      -6.359  49.345 -42.066  1.00 52.98           H  
ATOM   3692  HG  LEU C 273      -5.602  47.453 -40.213  1.00 52.86           H  
ATOM   3693 HD11 LEU C 273      -5.713  45.584 -41.912  1.00 52.98           H  
ATOM   3694 HD12 LEU C 273      -4.515  46.430 -42.897  1.00 52.98           H  
ATOM   3695 HD13 LEU C 273      -4.079  45.835 -41.290  1.00 52.98           H  
ATOM   3696 HD21 LEU C 273      -3.767  48.809 -42.254  1.00 51.60           H  
ATOM   3697 HD22 LEU C 273      -4.369  49.521 -40.747  1.00 51.60           H  
ATOM   3698 HD23 LEU C 273      -3.270  48.139 -40.692  1.00 51.60           H  
ATOM   3699  N   PRO C 274      -9.198  49.990 -41.981  1.00 49.87           N  
ATOM   3700  CA  PRO C 274     -10.096  50.775 -42.843  1.00 50.04           C  
ATOM   3701  C   PRO C 274      -9.468  50.842 -44.253  1.00 51.05           C  
ATOM   3702  O   PRO C 274      -8.509  51.588 -44.505  1.00 50.32           O  
ATOM   3703  CB  PRO C 274     -10.164  52.156 -42.185  1.00 48.71           C  
ATOM   3704  CG  PRO C 274      -9.735  51.905 -40.747  1.00 47.82           C  
ATOM   3705  CD  PRO C 274      -8.696  50.806 -40.887  1.00 48.99           C  
ATOM   3706  HA  PRO C 274     -11.077  50.288 -42.865  1.00 50.04           H  
ATOM   3707  HB2 PRO C 274      -9.473  52.867 -42.648  1.00 48.71           H  
ATOM   3708  HB3 PRO C 274     -11.167  52.590 -42.247  1.00 48.71           H  
ATOM   3709  HG2 PRO C 274     -10.591  51.543 -40.165  1.00 47.82           H  
ATOM   3710  HG3 PRO C 274      -9.340  52.799 -40.257  1.00 47.82           H  
ATOM   3711  HD2 PRO C 274      -8.582  50.236 -39.963  1.00 48.99           H  
ATOM   3712  HD3 PRO C 274      -7.724  51.211 -41.186  1.00 48.99           H  
ATOM   3713  N   SER C 275      -9.950  49.942 -45.112  1.00 52.02           N  
ATOM   3714  CA  SER C 275      -9.397  49.735 -46.455  1.00 51.71           C  
ATOM   3715  C   SER C 275     -10.056  50.734 -47.425  1.00 50.31           C  
ATOM   3716  O   SER C 275     -10.809  50.381 -48.338  1.00 51.00           O  
ATOM   3717  CB  SER C 275      -9.590  48.280 -46.890  1.00 53.56           C  
ATOM   3718  OG  SER C 275      -8.897  47.376 -46.002  1.00 55.12           O  
ATOM   3719  H   SER C 275     -10.718  49.357 -44.815  1.00 52.02           H  
ATOM   3720  HA  SER C 275      -8.322  49.953 -46.413  1.00 51.71           H  
ATOM   3721  HB2 SER C 275      -9.195  48.117 -47.898  1.00 53.56           H  
ATOM   3722  HB3 SER C 275     -10.648  47.995 -46.891  1.00 53.56           H  
ATOM   3723  HG  SER C 275      -9.195  47.611 -45.087  1.00 55.12           H  
ATOM   3724  N   ASN C 276      -9.783  52.005 -47.139  1.00 48.44           N  
ATOM   3725  CA  ASN C 276     -10.176  53.183 -47.917  1.00 47.45           C  
ATOM   3726  C   ASN C 276      -8.831  53.893 -48.145  1.00 46.12           C  
ATOM   3727  O   ASN C 276      -8.154  54.165 -47.140  1.00 45.86           O  
ATOM   3728  CB  ASN C 276     -11.101  54.062 -47.075  1.00 48.53           C  
ATOM   3729  CG  ASN C 276     -11.244  55.469 -47.615  1.00 49.63           C  
ATOM   3730  OD1 ASN C 276     -10.995  55.760 -48.783  1.00 50.08           O  
ATOM   3731  ND2 ASN C 276     -11.681  56.365 -46.733  1.00 50.56           N  
ATOM   3732  H   ASN C 276      -9.261  52.209 -46.298  1.00 48.44           H  
ATOM   3733  HA  ASN C 276     -10.665  52.878 -48.843  1.00 47.45           H  
ATOM   3734  HB2 ASN C 276     -10.723  54.120 -46.048  1.00 48.53           H  
ATOM   3735  HB3 ASN C 276     -12.098  53.610 -47.017  1.00 48.53           H  
ATOM   3736 HD21 ASN C 276     -11.821  57.325 -47.015  1.00 50.56           H  
ATOM   3737 HD22 ASN C 276     -11.874  56.085 -45.782  1.00 50.56           H  
ATOM   3738  N   PRO C 277      -8.439  54.189 -49.397  1.00 44.67           N  
ATOM   3739  CA  PRO C 277      -7.115  54.773 -49.635  1.00 43.32           C  
ATOM   3740  C   PRO C 277      -6.781  56.040 -48.823  1.00 41.29           C  
ATOM   3741  O   PRO C 277      -5.616  56.352 -48.619  1.00 40.22           O  
ATOM   3742  CB  PRO C 277      -7.118  55.097 -51.131  1.00 43.57           C  
ATOM   3743  CG  PRO C 277      -8.069  54.063 -51.713  1.00 44.45           C  
ATOM   3744  CD  PRO C 277      -9.144  53.940 -50.646  1.00 44.79           C  
ATOM   3745  HA  PRO C 277      -6.372  54.003 -49.395  1.00 43.32           H  
ATOM   3746  HB2 PRO C 277      -7.504  56.106 -51.320  1.00 43.57           H  
ATOM   3747  HB3 PRO C 277      -6.118  55.037 -51.570  1.00 43.57           H  
ATOM   3748  HG2 PRO C 277      -7.546  53.106 -51.828  1.00 44.45           H  
ATOM   3749  HG3 PRO C 277      -8.474  54.353 -52.687  1.00 44.45           H  
ATOM   3750  HD2 PRO C 277      -9.610  52.952 -50.658  1.00 44.79           H  
ATOM   3751  HD3 PRO C 277      -9.912  54.707 -50.772  1.00 44.79           H  
ATOM   3752  N   ILE C 278      -7.812  56.797 -48.445  1.00 40.81           N  
ATOM   3753  CA  ILE C 278      -7.618  58.016 -47.655  1.00 40.60           C  
ATOM   3754  C   ILE C 278      -7.240  57.572 -46.218  1.00 40.08           C  
ATOM   3755  O   ILE C 278      -6.189  57.947 -45.700  1.00 38.99           O  
ATOM   3756  CB  ILE C 278      -8.865  58.935 -47.665  1.00 40.78           C  
ATOM   3757  CG1 ILE C 278      -9.282  59.297 -49.109  1.00 41.23           C  
ATOM   3758  CG2 ILE C 278      -8.595  60.205 -46.844  1.00 40.69           C  
ATOM   3759  CD1 ILE C 278     -10.604  60.050 -49.185  1.00 42.02           C  
ATOM   3760  H   ILE C 278      -8.748  56.513 -48.697  1.00 40.81           H  
ATOM   3761  HA  ILE C 278      -6.757  58.555 -48.072  1.00 40.60           H  
ATOM   3762  HB  ILE C 278      -9.701  58.406 -47.194  1.00 40.78           H  
ATOM   3763 HG12 ILE C 278      -8.496  59.892 -49.591  1.00 41.23           H  
ATOM   3764 HG13 ILE C 278      -9.395  58.386 -49.707  1.00 41.23           H  
ATOM   3765 HG21 ILE C 278      -8.319  59.965 -45.812  1.00 40.69           H  
ATOM   3766 HG22 ILE C 278      -7.782  60.794 -47.282  1.00 40.69           H  
ATOM   3767 HG23 ILE C 278      -9.484  60.841 -46.787  1.00 40.69           H  
ATOM   3768 HD11 ILE C 278     -11.388  59.525 -48.630  1.00 42.02           H  
ATOM   3769 HD12 ILE C 278     -10.513  61.065 -48.788  1.00 42.02           H  
ATOM   3770 HD13 ILE C 278     -10.929  60.131 -50.227  1.00 42.02           H  
ATOM   3771  N   ASP C 279      -8.107  56.789 -45.590  1.00 40.74           N  
ATOM   3772  CA  ASP C 279      -7.946  56.403 -44.182  1.00 41.28           C  
ATOM   3773  C   ASP C 279      -6.687  55.508 -44.051  1.00 40.48           C  
ATOM   3774  O   ASP C 279      -5.969  55.549 -43.059  1.00 39.81           O  
ATOM   3775  CB  ASP C 279      -9.137  55.603 -43.671  1.00 42.30           C  
ATOM   3776  CG  ASP C 279     -10.416  56.391 -43.694  1.00 43.32           C  
ATOM   3777  OD1 ASP C 279     -10.397  57.582 -43.293  1.00 43.00           O  
ATOM   3778  OD2 ASP C 279     -11.426  55.830 -44.162  1.00 45.02           O1-
ATOM   3779  H   ASP C 279      -8.932  56.470 -46.077  1.00 40.74           H  
ATOM   3780  HA  ASP C 279      -7.774  57.317 -43.599  1.00 41.28           H  
ATOM   3781  HB2 ASP C 279      -8.960  55.289 -42.635  1.00 42.30           H  
ATOM   3782  HB3 ASP C 279      -9.262  54.687 -44.261  1.00 42.30           H  
ATOM   3783  N   PHE C 280      -6.507  54.654 -45.042  1.00 41.71           N  
ATOM   3784  CA  PHE C 280      -5.487  53.612 -45.019  1.00 41.37           C  
ATOM   3785  C   PHE C 280      -4.091  54.258 -45.083  1.00 40.29           C  
ATOM   3786  O   PHE C 280      -3.198  53.839 -44.361  1.00 39.90           O  
ATOM   3787  CB  PHE C 280      -5.667  52.635 -46.187  1.00 42.62           C  
ATOM   3788  CG  PHE C 280      -4.752  51.439 -46.121  1.00 43.49           C  
ATOM   3789  CD1 PHE C 280      -3.533  51.455 -46.790  1.00 42.91           C  
ATOM   3790  CD2 PHE C 280      -5.109  50.307 -45.394  1.00 44.46           C  
ATOM   3791  CE1 PHE C 280      -2.685  50.364 -46.732  1.00 43.37           C  
ATOM   3792  CE2 PHE C 280      -4.259  49.211 -45.332  1.00 44.81           C  
ATOM   3793  CZ  PHE C 280      -3.048  49.241 -46.002  1.00 43.93           C  
ATOM   3794  H   PHE C 280      -7.111  54.708 -45.849  1.00 41.71           H  
ATOM   3795  HA  PHE C 280      -5.575  53.090 -44.058  1.00 41.37           H  
ATOM   3796  HB2 PHE C 280      -6.700  52.269 -46.215  1.00 42.62           H  
ATOM   3797  HB3 PHE C 280      -5.519  53.150 -47.146  1.00 42.62           H  
ATOM   3798  HD1 PHE C 280      -3.245  52.327 -47.359  1.00 42.91           H  
ATOM   3799  HD2 PHE C 280      -6.054  50.282 -44.873  1.00 44.46           H  
ATOM   3800  HE1 PHE C 280      -1.740  50.385 -47.255  1.00 43.37           H  
ATOM   3801  HE2 PHE C 280      -4.541  48.337 -44.764  1.00 44.81           H  
ATOM   3802  HZ  PHE C 280      -2.385  48.390 -45.957  1.00 43.93           H  
ATOM   3803  N   SER C 281      -3.917  55.216 -45.992  1.00 40.46           N  
ATOM   3804  CA  SER C 281      -2.580  55.752 -46.281  1.00 39.67           C  
ATOM   3805  C   SER C 281      -2.065  56.475 -45.019  1.00 38.31           C  
ATOM   3806  O   SER C 281      -0.945  56.265 -44.577  1.00 37.84           O  
ATOM   3807  CB  SER C 281      -2.550  56.656 -47.516  1.00 39.74           C  
ATOM   3808  OG  SER C 281      -3.526  57.709 -47.477  1.00 39.50           O  
ATOM   3809  H   SER C 281      -4.730  55.574 -46.474  1.00 40.46           H  
ATOM   3810  HA  SER C 281      -1.926  54.895 -46.462  1.00 39.67           H  
ATOM   3811  HB2 SER C 281      -2.748  56.067 -48.417  1.00 39.74           H  
ATOM   3812  HB3 SER C 281      -1.574  57.124 -47.637  1.00 39.74           H  
ATOM   3813  HG  SER C 281      -4.373  57.297 -47.760  1.00 39.50           H  
ATOM   3814  N   TYR C 282      -2.932  57.310 -44.458  1.00 38.68           N  
ATOM   3815  CA  TYR C 282      -2.579  57.994 -43.225  1.00 39.26           C  
ATOM   3816  C   TYR C 282      -2.408  57.005 -42.048  1.00 40.01           C  
ATOM   3817  O   TYR C 282      -1.555  57.244 -41.176  1.00 40.00           O  
ATOM   3818  CB  TYR C 282      -3.579  59.079 -42.844  1.00 38.04           C  
ATOM   3819  CG  TYR C 282      -3.475  60.311 -43.710  1.00 37.87           C  
ATOM   3820  CD1 TYR C 282      -2.334  61.115 -43.677  1.00 37.83           C  
ATOM   3821  CD2 TYR C 282      -4.531  60.695 -44.536  1.00 37.80           C  
ATOM   3822  CE1 TYR C 282      -2.249  62.262 -44.442  1.00 37.71           C  
ATOM   3823  CE2 TYR C 282      -4.448  61.840 -45.309  1.00 37.93           C  
ATOM   3824  CZ  TYR C 282      -3.305  62.620 -45.255  1.00 37.88           C  
ATOM   3825  OH  TYR C 282      -3.179  63.747 -46.008  1.00 38.98           O  
ATOM   3826  H   TYR C 282      -3.809  57.483 -44.928  1.00 38.68           H  
ATOM   3827  HA  TYR C 282      -1.586  58.433 -43.386  1.00 39.26           H  
ATOM   3828  HB2 TYR C 282      -4.602  58.682 -42.856  1.00 38.04           H  
ATOM   3829  HB3 TYR C 282      -3.386  59.398 -41.818  1.00 38.04           H  
ATOM   3830  HD1 TYR C 282      -1.505  60.836 -43.044  1.00 37.83           H  
ATOM   3831  HD2 TYR C 282      -5.426  60.091 -44.572  1.00 37.80           H  
ATOM   3832  HE1 TYR C 282      -1.360  62.874 -44.403  1.00 37.71           H  
ATOM   3833  HE2 TYR C 282      -5.269  62.123 -45.951  1.00 37.93           H  
ATOM   3834  HH  TYR C 282      -3.838  63.681 -46.754  1.00 38.98           H  
ATOM   3835  N   ARG C 283      -3.220  55.946 -42.006  1.00 40.83           N  
ATOM   3836  CA  ARG C 283      -3.077  54.953 -40.952  1.00 42.38           C  
ATOM   3837  C   ARG C 283      -1.692  54.285 -41.069  1.00 43.80           C  
ATOM   3838  O   ARG C 283      -1.040  54.046 -40.045  1.00 44.99           O  
ATOM   3839  CB  ARG C 283      -4.201  53.904 -40.964  1.00 44.16           C  
ATOM   3840  CG  ARG C 283      -3.967  52.654 -40.099  1.00 46.92           C  
ATOM   3841  CD  ARG C 283      -3.740  52.923 -38.616  1.00 51.17           C  
ATOM   3842  NE  ARG C 283      -3.135  51.748 -37.955  1.00 55.13           N  
ATOM   3843  CZ  ARG C 283      -3.767  50.703 -37.413  1.00 59.69           C  
ATOM   3844  NH1 ARG C 283      -3.069  49.746 -36.803  1.00 63.40           N  
ATOM   3845  NH2 ARG C 283      -5.096  50.609 -37.465  1.00 59.78           N1+
ATOM   3846  H   ARG C 283      -3.935  55.853 -42.713  1.00 40.83           H  
ATOM   3847  HA  ARG C 283      -3.094  55.496 -39.998  1.00 42.38           H  
ATOM   3848  HB2 ARG C 283      -5.137  54.386 -40.655  1.00 44.16           H  
ATOM   3849  HB3 ARG C 283      -4.364  53.557 -41.990  1.00 44.16           H  
ATOM   3850  HG2 ARG C 283      -3.119  52.088 -40.503  1.00 46.92           H  
ATOM   3851  HG3 ARG C 283      -4.834  51.990 -40.206  1.00 46.92           H  
ATOM   3852  HD2 ARG C 283      -4.665  53.203 -38.101  1.00 51.17           H  
ATOM   3853  HD3 ARG C 283      -3.043  53.750 -38.453  1.00 51.17           H  
ATOM   3854  HE  ARG C 283      -2.129  51.787 -37.864  1.00 55.13           H  
ATOM   3855 HH11 ARG C 283      -2.061  49.807 -36.757  1.00 63.40           H  
ATOM   3856 HH12 ARG C 283      -3.546  48.960 -36.385  1.00 63.40           H  
ATOM   3857 HH21 ARG C 283      -5.637  51.332 -37.917  1.00 59.78           H  
ATOM   3858 HH22 ARG C 283      -5.563  49.814 -37.052  1.00 59.78           H  
ATOM   3859  N   VAL C 284      -1.282  53.900 -42.280  1.00 43.58           N  
ATOM   3860  CA  VAL C 284      -0.012  53.207 -42.436  1.00 42.86           C  
ATOM   3861  C   VAL C 284       1.175  54.178 -42.296  1.00 42.85           C  
ATOM   3862  O   VAL C 284       2.239  53.768 -41.827  1.00 43.87           O  
ATOM   3863  CB  VAL C 284       0.107  52.305 -43.669  1.00 43.30           C  
ATOM   3864  CG1 VAL C 284      -0.972  51.225 -43.643  1.00 42.48           C  
ATOM   3865  CG2 VAL C 284       0.101  53.064 -44.986  1.00 43.08           C  
ATOM   3866  H   VAL C 284      -1.843  54.102 -43.095  1.00 43.58           H  
ATOM   3867  HA  VAL C 284       0.078  52.544 -41.564  1.00 42.86           H  
ATOM   3868  HB  VAL C 284       1.075  51.794 -43.607  1.00 43.30           H  
ATOM   3869 HG11 VAL C 284      -0.975  50.701 -42.682  1.00 42.48           H  
ATOM   3870 HG12 VAL C 284      -1.972  51.638 -43.800  1.00 42.48           H  
ATOM   3871 HG13 VAL C 284      -0.786  50.482 -44.422  1.00 42.48           H  
ATOM   3872 HG21 VAL C 284      -0.828  53.612 -45.122  1.00 43.08           H  
ATOM   3873 HG22 VAL C 284       0.932  53.772 -45.036  1.00 43.08           H  
ATOM   3874 HG23 VAL C 284       0.203  52.382 -45.833  1.00 43.08           H  
ATOM   3875  N   ALA C 285       0.976  55.442 -42.659  1.00 42.18           N  
ATOM   3876  CA  ALA C 285       1.996  56.473 -42.481  1.00 42.90           C  
ATOM   3877  C   ALA C 285       2.320  56.662 -40.975  1.00 44.43           C  
ATOM   3878  O   ALA C 285       3.449  57.002 -40.591  1.00 45.70           O  
ATOM   3879  CB  ALA C 285       1.573  57.802 -43.085  1.00 42.80           C  
ATOM   3880  H   ALA C 285       0.104  55.700 -43.098  1.00 42.18           H  
ATOM   3881  HA  ALA C 285       2.900  56.117 -42.980  1.00 42.90           H  
ATOM   3882  HB1 ALA C 285       1.369  57.701 -44.155  1.00 42.80           H  
ATOM   3883  HB2 ALA C 285       0.669  58.190 -42.605  1.00 42.80           H  
ATOM   3884  HB3 ALA C 285       2.361  58.551 -42.958  1.00 42.80           H  
ATOM   3885  N   ALA C 286       1.311  56.424 -40.139  1.00 44.60           N  
ATOM   3886  CA  ALA C 286       1.439  56.508 -38.689  1.00 45.36           C  
ATOM   3887  C   ALA C 286       2.095  55.238 -38.091  1.00 47.33           C  
ATOM   3888  O   ALA C 286       2.355  55.172 -36.891  1.00 49.07           O  
ATOM   3889  CB  ALA C 286       0.084  56.730 -38.030  1.00 44.78           C  
ATOM   3890  H   ALA C 286       0.424  56.122 -40.514  1.00 44.60           H  
ATOM   3891  HA  ALA C 286       2.106  57.344 -38.451  1.00 45.36           H  
ATOM   3892  HB1 ALA C 286      -0.390  57.641 -38.402  1.00 44.78           H  
ATOM   3893  HB2 ALA C 286      -0.598  55.896 -38.224  1.00 44.78           H  
ATOM   3894  HB3 ALA C 286       0.188  56.819 -36.945  1.00 44.78           H  
ATOM   3895  N   CYS C 287       2.304  54.221 -38.925  1.00 48.94           N  
ATOM   3896  CA  CYS C 287       2.933  52.952 -38.547  1.00 50.51           C  
ATOM   3897  C   CYS C 287       4.377  52.830 -39.097  1.00 51.70           C  
ATOM   3898  O   CYS C 287       4.966  51.748 -39.051  1.00 53.52           O  
ATOM   3899  CB  CYS C 287       2.130  51.732 -39.036  1.00 52.18           C  
ATOM   3900  SG  CYS C 287       0.403  51.692 -38.433  1.00 58.28           S  
ATOM   3901  H   CYS C 287       2.010  54.313 -39.887  1.00 48.94           H  
ATOM   3902  HA  CYS C 287       3.023  52.911 -37.455  1.00 50.51           H  
ATOM   3903  HB2 CYS C 287       2.607  50.802 -38.711  1.00 52.18           H  
ATOM   3904  HB3 CYS C 287       2.098  51.707 -40.130  1.00 52.18           H  
ATOM   3905  HG  CYS C 287       0.041  52.868 -38.987  1.00 58.28           H  
ATOM   3906  N   LEU C 288       4.955  53.948 -39.522  1.00 50.31           N  
ATOM   3907  CA  LEU C 288       6.292  53.959 -40.109  1.00 50.67           C  
ATOM   3908  C   LEU C 288       7.354  54.271 -39.016  1.00 51.51           C  
ATOM   3909  O   LEU C 288       7.252  55.306 -38.352  1.00 53.28           O  
ATOM   3910  CB  LEU C 288       6.423  55.030 -41.205  1.00 50.56           C  
ATOM   3911  CG  LEU C 288       5.537  54.811 -42.441  1.00 51.12           C  
ATOM   3912  CD1 LEU C 288       5.672  56.000 -43.394  1.00 52.18           C  
ATOM   3913  CD2 LEU C 288       5.858  53.516 -43.180  1.00 51.73           C  
ATOM   3914  H   LEU C 288       4.473  54.829 -39.416  1.00 50.31           H  
ATOM   3915  HA  LEU C 288       6.475  52.978 -40.546  1.00 50.67           H  
ATOM   3916  HB2 LEU C 288       6.186  56.012 -40.775  1.00 50.56           H  
ATOM   3917  HB3 LEU C 288       7.470  55.082 -41.527  1.00 50.56           H  
ATOM   3918  HG  LEU C 288       4.497  54.761 -42.115  1.00 51.12           H  
ATOM   3919 HD11 LEU C 288       5.378  56.930 -42.898  1.00 52.18           H  
ATOM   3920 HD12 LEU C 288       6.701  56.114 -43.741  1.00 52.18           H  
ATOM   3921 HD13 LEU C 288       5.032  55.874 -44.274  1.00 52.18           H  
ATOM   3922 HD21 LEU C 288       6.917  53.457 -43.442  1.00 51.73           H  
ATOM   3923 HD22 LEU C 288       5.610  52.641 -42.573  1.00 51.73           H  
ATOM   3924 HD23 LEU C 288       5.276  53.448 -44.105  1.00 51.73           H  
ATOM   3925  N   PRO C 289       8.377  53.400 -38.873  1.00 52.13           N  
ATOM   3926  CA  PRO C 289       9.519  53.688 -38.000  1.00 50.73           C  
ATOM   3927  C   PRO C 289      10.524  54.584 -38.775  1.00 51.75           C  
ATOM   3928  O   PRO C 289      11.400  54.112 -39.495  1.00 53.40           O  
ATOM   3929  CB  PRO C 289      10.088  52.307 -37.688  1.00 50.83           C  
ATOM   3930  CG  PRO C 289       9.822  51.511 -38.962  1.00 51.50           C  
ATOM   3931  CD  PRO C 289       8.508  52.079 -39.478  1.00 52.18           C  
ATOM   3932  HA  PRO C 289       9.196  54.208 -37.091  1.00 50.73           H  
ATOM   3933  HB2 PRO C 289      11.146  52.321 -37.414  1.00 50.83           H  
ATOM   3934  HB3 PRO C 289       9.528  51.856 -36.861  1.00 50.83           H  
ATOM   3935  HG2 PRO C 289       9.766  50.433 -38.783  1.00 51.50           H  
ATOM   3936  HG3 PRO C 289      10.620  51.679 -39.694  1.00 51.50           H  
ATOM   3937  HD2 PRO C 289       7.659  51.468 -39.154  1.00 52.18           H  
ATOM   3938  HD3 PRO C 289       8.501  52.155 -40.570  1.00 52.18           H  
ATOM   3939  N   ILE C 290      10.256  55.879 -38.719  1.00 51.74           N  
ATOM   3940  CA  ILE C 290      11.039  56.905 -39.408  1.00 51.74           C  
ATOM   3941  C   ILE C 290      11.412  58.063 -38.455  1.00 52.56           C  
ATOM   3942  O   ILE C 290      10.946  58.171 -37.318  1.00 51.27           O  
ATOM   3943  CB  ILE C 290      10.298  57.442 -40.667  1.00 51.23           C  
ATOM   3944  CG1 ILE C 290       8.874  57.935 -40.330  1.00 50.92           C  
ATOM   3945  CG2 ILE C 290      10.312  56.393 -41.779  1.00 51.43           C  
ATOM   3946  CD1 ILE C 290       8.161  58.610 -41.489  1.00 49.71           C  
ATOM   3947  H   ILE C 290       9.440  56.191 -38.211  1.00 51.74           H  
ATOM   3948  HA  ILE C 290      11.994  56.462 -39.720  1.00 51.74           H  
ATOM   3949  HB  ILE C 290      10.848  58.303 -41.064  1.00 51.23           H  
ATOM   3950 HG12 ILE C 290       8.254  57.102 -39.988  1.00 50.92           H  
ATOM   3951 HG13 ILE C 290       8.923  58.652 -39.502  1.00 50.92           H  
ATOM   3952 HG21 ILE C 290      11.333  56.045 -41.972  1.00 51.43           H  
ATOM   3953 HG22 ILE C 290       9.703  55.522 -41.524  1.00 51.43           H  
ATOM   3954 HG23 ILE C 290       9.938  56.815 -42.715  1.00 51.43           H  
ATOM   3955 HD11 ILE C 290       8.754  59.435 -41.889  1.00 49.71           H  
ATOM   3956 HD12 ILE C 290       7.953  57.907 -42.300  1.00 49.71           H  
ATOM   3957 HD13 ILE C 290       7.204  59.015 -41.148  1.00 49.71           H  
ATOM   3958  N   ASP C 291      12.217  58.973 -38.987  1.00 54.27           N  
ATOM   3959  CA  ASP C 291      12.689  60.182 -38.323  1.00 56.85           C  
ATOM   3960  C   ASP C 291      11.612  61.314 -38.348  1.00 55.93           C  
ATOM   3961  O   ASP C 291      10.467  61.112 -38.752  1.00 54.75           O  
ATOM   3962  CB  ASP C 291      14.005  60.676 -38.912  1.00 60.64           C  
ATOM   3963  CG  ASP C 291      13.647  60.913 -40.343  1.00 65.61           C  
ATOM   3964  OD1 ASP C 291      13.100  61.994 -40.654  1.00 67.77           O  
ATOM   3965  OD2 ASP C 291      13.776  59.946 -41.137  1.00 67.95           O1-
ATOM   3966  H   ASP C 291      12.497  58.886 -39.953  1.00 54.27           H  
ATOM   3967  HA  ASP C 291      12.854  59.922 -37.269  1.00 56.85           H  
ATOM   3968  HB2 ASP C 291      14.786  59.919 -38.835  1.00 60.64           H  
ATOM   3969  HB3 ASP C 291      14.364  61.598 -38.444  1.00 60.64           H  
ATOM   3970  N   ASP C 292      11.945  62.351 -37.587  1.00 56.72           N  
ATOM   3971  CA  ASP C 292      11.324  63.663 -37.471  1.00 57.54           C  
ATOM   3972  C   ASP C 292      11.659  64.734 -38.545  1.00 58.35           C  
ATOM   3973  O   ASP C 292      11.312  65.903 -38.362  1.00 58.49           O  
ATOM   3974  CB  ASP C 292      11.554  64.219 -36.059  1.00  0.00           C  
ATOM   3975  CG  ASP C 292      11.148  63.119 -35.119  1.00  0.00           C  
ATOM   3976  OD1 ASP C 292      10.017  63.033 -34.646  1.00  0.00           O  
ATOM   3977  OD2 ASP C 292      12.090  62.144 -34.960  1.00  0.00           O1-
ATOM   3978  H   ASP C 292      12.494  62.014 -36.794  1.00 56.72           H  
ATOM   3979  HA  ASP C 292      10.248  63.485 -37.601  1.00 57.54           H  
ATOM   3980  HB2 ASP C 292      10.956  65.118 -35.877  1.00  0.00           H  
ATOM   3981  HB3 ASP C 292      12.607  64.478 -35.901  1.00  0.00           H  
ATOM   3982  N   VAL C 293      12.077  64.297 -39.733  1.00 58.52           N  
ATOM   3983  CA  VAL C 293      12.099  65.127 -40.942  1.00 59.88           C  
ATOM   3984  C   VAL C 293      11.255  64.443 -42.058  1.00 59.08           C  
ATOM   3985  O   VAL C 293      10.515  65.128 -42.764  1.00 59.20           O  
ATOM   3986  CB  VAL C 293      13.503  65.608 -41.359  1.00 61.23           C  
ATOM   3987  CG1 VAL C 293      14.493  64.501 -41.706  1.00 61.28           C  
ATOM   3988  CG2 VAL C 293      13.418  66.603 -42.522  1.00 59.62           C  
ATOM   3989  H   VAL C 293      12.323  63.325 -39.853  1.00 58.52           H  
ATOM   3990  HA  VAL C 293      11.524  66.033 -40.703  1.00 59.88           H  
ATOM   3991  HB  VAL C 293      13.927  66.153 -40.503  1.00 61.23           H  
ATOM   3992 HG11 VAL C 293      14.718  63.891 -40.828  1.00 61.28           H  
ATOM   3993 HG12 VAL C 293      14.120  63.855 -42.506  1.00 61.28           H  
ATOM   3994 HG13 VAL C 293      15.445  64.926 -42.044  1.00 61.28           H  
ATOM   3995 HG21 VAL C 293      13.090  66.116 -43.446  1.00 59.62           H  
ATOM   3996 HG22 VAL C 293      12.718  67.414 -42.296  1.00 59.62           H  
ATOM   3997 HG23 VAL C 293      14.397  67.057 -42.714  1.00 59.62           H  
ATOM   3998  N   LEU C 294      11.368  63.121 -42.195  1.00 57.43           N  
ATOM   3999  CA  LEU C 294      10.540  62.366 -43.128  1.00 55.85           C  
ATOM   4000  C   LEU C 294       9.064  62.427 -42.666  1.00 55.02           C  
ATOM   4001  O   LEU C 294       8.149  62.507 -43.492  1.00 54.12           O  
ATOM   4002  CB  LEU C 294      10.957  60.901 -43.281  1.00 55.61           C  
ATOM   4003  CG  LEU C 294      12.262  60.666 -44.068  1.00 56.60           C  
ATOM   4004  CD1 LEU C 294      12.534  59.160 -44.162  1.00 56.08           C  
ATOM   4005  CD2 LEU C 294      12.222  61.259 -45.478  1.00 56.40           C  
ATOM   4006  H   LEU C 294      12.064  62.629 -41.653  1.00 57.43           H  
ATOM   4007  HA  LEU C 294      10.575  62.886 -44.089  1.00 55.85           H  
ATOM   4008  HB2 LEU C 294      11.054  60.448 -42.286  1.00 55.61           H  
ATOM   4009  HB3 LEU C 294      10.149  60.353 -43.785  1.00 55.61           H  
ATOM   4010  HG  LEU C 294      13.093  61.133 -43.529  1.00 56.60           H  
ATOM   4011 HD11 LEU C 294      12.551  58.697 -43.171  1.00 56.08           H  
ATOM   4012 HD12 LEU C 294      11.762  58.653 -44.753  1.00 56.08           H  
ATOM   4013 HD13 LEU C 294      13.502  58.969 -44.637  1.00 56.08           H  
ATOM   4014 HD21 LEU C 294      11.342  60.914 -46.030  1.00 56.40           H  
ATOM   4015 HD22 LEU C 294      12.205  62.353 -45.452  1.00 56.40           H  
ATOM   4016 HD23 LEU C 294      13.113  60.968 -46.047  1.00 56.40           H  
ATOM   4017  N   ARG C 295       8.845  62.381 -41.348  1.00 52.88           N  
ATOM   4018  CA  ARG C 295       7.494  62.485 -40.779  1.00 52.17           C  
ATOM   4019  C   ARG C 295       6.883  63.874 -41.121  1.00 52.44           C  
ATOM   4020  O   ARG C 295       5.669  64.019 -41.194  1.00 54.75           O  
ATOM   4021  CB  ARG C 295       7.538  62.227 -39.261  1.00 52.56           C  
ATOM   4022  CG  ARG C 295       6.227  62.405 -38.483  1.00 50.78           C  
ATOM   4023  CD  ARG C 295       5.135  61.389 -38.784  1.00 53.03           C  
ATOM   4024  NE  ARG C 295       5.348  60.095 -38.111  1.00 51.81           N  
ATOM   4025  CZ  ARG C 295       4.933  59.746 -36.893  1.00 50.80           C  
ATOM   4026  NH1 ARG C 295       4.341  60.619 -36.091  1.00 50.21           N  
ATOM   4027  NH2 ARG C 295       5.106  58.498 -36.481  1.00 49.51           N1+
ATOM   4028  H   ARG C 295       9.626  62.266 -40.718  1.00 52.88           H  
ATOM   4029  HA  ARG C 295       6.878  61.727 -41.276  1.00 52.17           H  
ATOM   4030  HB2 ARG C 295       7.915  61.213 -39.083  1.00 52.56           H  
ATOM   4031  HB3 ARG C 295       8.270  62.914 -38.817  1.00 52.56           H  
ATOM   4032  HG2 ARG C 295       5.834  63.404 -38.687  1.00 50.78           H  
ATOM   4033  HG3 ARG C 295       6.458  62.369 -37.411  1.00 50.78           H  
ATOM   4034  HD2 ARG C 295       5.079  61.190 -39.859  1.00 53.03           H  
ATOM   4035  HD3 ARG C 295       4.155  61.777 -38.491  1.00 53.03           H  
ATOM   4036  HE  ARG C 295       5.782  59.374 -38.669  1.00 51.81           H  
ATOM   4037 HH11 ARG C 295       4.205  61.573 -36.395  1.00 50.21           H  
ATOM   4038 HH12 ARG C 295       4.025  60.331 -35.176  1.00 50.21           H  
ATOM   4039 HH21 ARG C 295       5.547  57.823 -37.089  1.00 49.51           H  
ATOM   4040 HH22 ARG C 295       4.796  58.223 -35.561  1.00 49.51           H  
ATOM   4041  N   ILE C 296       7.735  64.890 -41.246  1.00 51.85           N  
ATOM   4042  CA  ILE C 296       7.309  66.260 -41.569  1.00 53.24           C  
ATOM   4043  C   ILE C 296       7.142  66.400 -43.106  1.00 55.33           C  
ATOM   4044  O   ILE C 296       6.287  67.166 -43.572  1.00 56.06           O  
ATOM   4045  CB  ILE C 296       8.292  67.312 -40.994  1.00 53.06           C  
ATOM   4046  CG1 ILE C 296       8.298  67.209 -39.454  1.00 52.68           C  
ATOM   4047  CG2 ILE C 296       7.932  68.734 -41.446  1.00 53.40           C  
ATOM   4048  CD1 ILE C 296       9.184  68.231 -38.760  1.00 54.12           C  
ATOM   4049  H   ILE C 296       8.727  64.723 -41.148  1.00 51.85           H  
ATOM   4050  HA  ILE C 296       6.313  66.414 -41.135  1.00 53.24           H  
ATOM   4051  HB  ILE C 296       9.304  67.099 -41.358  1.00 53.06           H  
ATOM   4052 HG12 ILE C 296       7.276  67.321 -39.080  1.00 52.68           H  
ATOM   4053 HG13 ILE C 296       8.636  66.210 -39.157  1.00 52.68           H  
ATOM   4054 HG21 ILE C 296       8.011  68.834 -42.531  1.00 53.40           H  
ATOM   4055 HG22 ILE C 296       6.913  69.001 -41.146  1.00 53.40           H  
ATOM   4056 HG23 ILE C 296       8.618  69.478 -41.029  1.00 53.40           H  
ATOM   4057 HD11 ILE C 296      10.172  68.272 -39.223  1.00 54.12           H  
ATOM   4058 HD12 ILE C 296       8.741  69.230 -38.794  1.00 54.12           H  
ATOM   4059 HD13 ILE C 296       9.308  67.963 -37.706  1.00 54.12           H  
ATOM   4060  N   GLN C 297       7.994  65.710 -43.866  1.00 56.55           N  
ATOM   4061  CA  GLN C 297       7.952  65.783 -45.320  1.00 57.90           C  
ATOM   4062  C   GLN C 297       6.658  65.131 -45.841  1.00 57.09           C  
ATOM   4063  O   GLN C 297       6.017  65.666 -46.738  1.00 58.56           O  
ATOM   4064  CB  GLN C 297       9.166  65.121 -45.981  1.00 60.80           C  
ATOM   4065  CG  GLN C 297      10.419  65.994 -45.920  1.00 63.30           C  
ATOM   4066  CD  GLN C 297      10.365  67.092 -46.961  1.00 64.97           C  
ATOM   4067  NE2 GLN C 297      10.757  66.874 -48.104  1.00 66.61           N  
ATOM   4068  OE1 GLN C 297       9.848  68.261 -46.587  1.00 65.51           O  
ATOM   4069  H   GLN C 297       8.677  65.119 -43.414  1.00 56.55           H  
ATOM   4070  HA  GLN C 297       7.891  66.843 -45.591  1.00 57.90           H  
ATOM   4071  HB2 GLN C 297       9.372  64.163 -45.494  1.00 60.80           H  
ATOM   4072  HB3 GLN C 297       8.936  64.888 -47.029  1.00 60.80           H  
ATOM   4073  HG2 GLN C 297      11.303  65.374 -46.114  1.00 63.30           H  
ATOM   4074  HG3 GLN C 297      10.557  66.453 -44.937  1.00 63.30           H  
ATOM   4075 HE21 GLN C 297      10.695  67.597 -48.806  1.00 66.61           H  
ATOM   4076 HE22 GLN C 297      11.142  65.971 -48.342  1.00 66.61           H  
ATOM   4077  N   LEU C 298       6.300  63.959 -45.307  1.00 54.94           N  
ATOM   4078  CA  LEU C 298       5.102  63.255 -45.777  1.00 53.63           C  
ATOM   4079  C   LEU C 298       3.786  63.960 -45.363  1.00 52.10           C  
ATOM   4080  O   LEU C 298       2.707  63.647 -45.863  1.00 52.05           O  
ATOM   4081  CB  LEU C 298       5.120  61.755 -45.458  1.00 53.99           C  
ATOM   4082  CG  LEU C 298       4.997  61.356 -43.975  1.00 54.41           C  
ATOM   4083  CD1 LEU C 298       3.558  61.398 -43.460  1.00 55.00           C  
ATOM   4084  CD2 LEU C 298       5.540  59.934 -43.788  1.00 53.57           C  
ATOM   4085  H   LEU C 298       6.859  63.547 -44.574  1.00 54.94           H  
ATOM   4086  HA  LEU C 298       5.124  63.340 -46.870  1.00 53.63           H  
ATOM   4087  HB2 LEU C 298       4.320  61.261 -46.026  1.00 53.99           H  
ATOM   4088  HB3 LEU C 298       6.063  61.353 -45.855  1.00 53.99           H  
ATOM   4089  HG  LEU C 298       5.599  62.029 -43.358  1.00 54.41           H  
ATOM   4090 HD11 LEU C 298       3.183  62.419 -43.371  1.00 55.00           H  
ATOM   4091 HD12 LEU C 298       2.882  60.837 -44.112  1.00 55.00           H  
ATOM   4092 HD13 LEU C 298       3.498  60.957 -42.462  1.00 55.00           H  
ATOM   4093 HD21 LEU C 298       4.987  59.214 -44.400  1.00 53.57           H  
ATOM   4094 HD22 LEU C 298       6.598  59.880 -44.069  1.00 53.57           H  
ATOM   4095 HD23 LEU C 298       5.458  59.622 -42.742  1.00 53.57           H  
ATOM   4096  N   LEU C 299       3.921  64.897 -44.430  1.00 50.08           N  
ATOM   4097  CA  LEU C 299       2.824  65.750 -43.949  1.00 47.94           C  
ATOM   4098  C   LEU C 299       2.426  66.793 -45.036  1.00 46.79           C  
ATOM   4099  O   LEU C 299       1.392  67.447 -44.935  1.00 46.28           O  
ATOM   4100  CB  LEU C 299       3.261  66.468 -42.652  1.00 47.66           C  
ATOM   4101  CG  LEU C 299       2.243  66.508 -41.495  1.00 47.24           C  
ATOM   4102  CD1 LEU C 299       1.001  67.316 -41.842  1.00 47.08           C  
ATOM   4103  CD2 LEU C 299       1.866  65.111 -40.998  1.00 47.56           C  
ATOM   4104  H   LEU C 299       4.820  65.025 -43.988  1.00 50.08           H  
ATOM   4105  HA  LEU C 299       1.956  65.101 -43.797  1.00 47.94           H  
ATOM   4106  HB2 LEU C 299       4.156  65.982 -42.246  1.00 47.66           H  
ATOM   4107  HB3 LEU C 299       3.564  67.498 -42.882  1.00 47.66           H  
ATOM   4108  HG  LEU C 299       2.739  67.022 -40.660  1.00 47.24           H  
ATOM   4109 HD11 LEU C 299       1.266  68.322 -42.183  1.00 47.08           H  
ATOM   4110 HD12 LEU C 299       0.425  66.824 -42.627  1.00 47.08           H  
ATOM   4111 HD13 LEU C 299       0.351  67.422 -40.969  1.00 47.08           H  
ATOM   4112 HD21 LEU C 299       1.277  64.557 -41.735  1.00 47.56           H  
ATOM   4113 HD22 LEU C 299       2.760  64.524 -40.765  1.00 47.56           H  
ATOM   4114 HD23 LEU C 299       1.267  65.179 -40.084  1.00 47.56           H  
ATOM   4115  N   LYS C 300       3.315  66.980 -46.012  1.00 46.09           N  
ATOM   4116  CA  LYS C 300       3.104  67.900 -47.130  1.00 46.11           C  
ATOM   4117  C   LYS C 300       2.515  67.181 -48.369  1.00 44.12           C  
ATOM   4118  O   LYS C 300       2.116  67.821 -49.339  1.00 44.30           O  
ATOM   4119  CB  LYS C 300       4.428  68.568 -47.526  1.00 48.61           C  
ATOM   4120  CG  LYS C 300       5.081  69.308 -46.356  1.00 51.14           C  
ATOM   4121  CD  LYS C 300       6.530  69.678 -46.665  1.00 54.07           C  
ATOM   4122  CE  LYS C 300       7.231  70.162 -45.407  1.00 56.29           C  
ATOM   4123  NZ  LYS C 300       8.667  70.347 -45.693  1.00 57.09           N1+
ATOM   4124  H   LYS C 300       4.186  66.469 -45.985  1.00 46.09           H  
ATOM   4125  HA  LYS C 300       2.377  68.664 -46.829  1.00 46.11           H  
ATOM   4126  HB2 LYS C 300       5.114  67.806 -47.915  1.00 48.61           H  
ATOM   4127  HB3 LYS C 300       4.261  69.273 -48.351  1.00 48.61           H  
ATOM   4128  HG2 LYS C 300       4.504  70.208 -46.118  1.00 51.14           H  
ATOM   4129  HG3 LYS C 300       5.070  68.681 -45.458  1.00 51.14           H  
ATOM   4130  HD2 LYS C 300       6.562  70.449 -47.443  1.00 54.07           H  
ATOM   4131  HD3 LYS C 300       7.054  68.799 -47.061  1.00 54.07           H  
ATOM   4132  HE2 LYS C 300       7.168  69.433 -44.598  1.00 56.29           H  
ATOM   4133  HE3 LYS C 300       6.846  71.124 -45.063  1.00 56.29           H  
ATOM   4134  HZ1 LYS C 300       9.091  69.458 -46.047  1.00 57.09           H  
ATOM   4135  HZ2 LYS C 300       8.851  71.055 -46.410  1.00 57.09           H  
ATOM   4136  HZ3 LYS C 300       9.203  70.578 -44.849  1.00 57.09           H  
ATOM   4137  N   ILE C 301       2.567  65.846 -48.354  1.00 42.05           N  
ATOM   4138  CA  ILE C 301       2.185  65.027 -49.502  1.00 41.53           C  
ATOM   4139  C   ILE C 301       0.655  64.829 -49.376  1.00 40.86           C  
ATOM   4140  O   ILE C 301       0.139  63.881 -48.759  1.00 40.34           O  
ATOM   4141  CB  ILE C 301       2.971  63.697 -49.565  1.00 41.25           C  
ATOM   4142  CG1 ILE C 301       4.486  63.976 -49.700  1.00 41.85           C  
ATOM   4143  CG2 ILE C 301       2.485  62.849 -50.745  1.00 41.34           C  
ATOM   4144  CD1 ILE C 301       5.345  62.718 -49.721  1.00 41.53           C  
ATOM   4145  H   ILE C 301       2.866  65.380 -47.509  1.00 42.05           H  
ATOM   4146  HA  ILE C 301       2.388  65.596 -50.419  1.00 41.53           H  
ATOM   4147  HB  ILE C 301       2.799  63.133 -48.640  1.00 41.25           H  
ATOM   4148 HG12 ILE C 301       4.682  64.554 -50.612  1.00 41.85           H  
ATOM   4149 HG13 ILE C 301       4.818  64.597 -48.863  1.00 41.85           H  
ATOM   4150 HG21 ILE C 301       1.415  62.634 -50.679  1.00 41.34           H  
ATOM   4151 HG22 ILE C 301       2.669  63.364 -51.693  1.00 41.34           H  
ATOM   4152 HG23 ILE C 301       2.995  61.883 -50.782  1.00 41.34           H  
ATOM   4153 HD11 ILE C 301       5.089  62.048 -48.894  1.00 41.53           H  
ATOM   4154 HD12 ILE C 301       5.230  62.169 -50.660  1.00 41.53           H  
ATOM   4155 HD13 ILE C 301       6.403  62.986 -49.627  1.00 41.53           H  
ATOM   4156  N   GLY C 302      -0.060  65.786 -49.963  1.00 40.88           N  
ATOM   4157  CA  GLY C 302      -1.495  65.934 -49.836  1.00 40.51           C  
ATOM   4158  C   GLY C 302      -2.340  65.125 -50.826  1.00 39.18           C  
ATOM   4159  O   GLY C 302      -3.450  65.523 -51.164  1.00 39.00           O  
ATOM   4160  H   GLY C 302       0.410  66.474 -50.534  1.00 40.88           H  
ATOM   4161  HA2 GLY C 302      -1.782  65.619 -48.829  1.00 40.51           H  
ATOM   4162  HA3 GLY C 302      -1.725  66.996 -49.966  1.00 40.51           H  
ATOM   4163  N   SER C 303      -1.892  63.913 -51.105  1.00 38.52           N  
ATOM   4164  CA  SER C 303      -2.654  62.952 -51.884  1.00 38.55           C  
ATOM   4165  C   SER C 303      -2.154  61.541 -51.548  1.00 38.48           C  
ATOM   4166  O   SER C 303      -0.961  61.236 -51.674  1.00 38.58           O  
ATOM   4167  CB  SER C 303      -2.480  63.138 -53.394  1.00 38.69           C  
ATOM   4168  OG  SER C 303      -3.372  62.273 -54.106  1.00 38.64           O  
ATOM   4169  H   SER C 303      -1.003  63.612 -50.731  1.00 38.52           H  
ATOM   4170  HA  SER C 303      -3.716  63.044 -51.627  1.00 38.55           H  
ATOM   4171  HB2 SER C 303      -1.465  62.885 -53.709  1.00 38.69           H  
ATOM   4172  HB3 SER C 303      -2.669  64.171 -53.700  1.00 38.69           H  
ATOM   4173  HG  SER C 303      -4.177  62.816 -54.286  1.00 38.64           H  
ATOM   4174  N   ALA C 304      -3.102  60.667 -51.213  1.00 38.42           N  
ATOM   4175  CA  ALA C 304      -2.823  59.255 -50.985  1.00 37.11           C  
ATOM   4176  C   ALA C 304      -2.152  58.596 -52.210  1.00 37.14           C  
ATOM   4177  O   ALA C 304      -1.382  57.660 -52.060  1.00 37.43           O  
ATOM   4178  CB  ALA C 304      -4.110  58.505 -50.674  1.00 37.41           C  
ATOM   4179  H   ALA C 304      -4.037  61.006 -51.041  1.00 38.42           H  
ATOM   4180  HA  ALA C 304      -2.123  59.189 -50.145  1.00 37.11           H  
ATOM   4181  HB1 ALA C 304      -4.600  58.922 -49.789  1.00 37.41           H  
ATOM   4182  HB2 ALA C 304      -4.820  58.568 -51.506  1.00 37.41           H  
ATOM   4183  HB3 ALA C 304      -3.908  57.444 -50.494  1.00 37.41           H  
ATOM   4184  N   ILE C 305      -2.498  59.083 -53.409  1.00 37.22           N  
ATOM   4185  CA  ILE C 305      -2.032  58.458 -54.656  1.00 37.13           C  
ATOM   4186  C   ILE C 305      -0.499  58.698 -54.808  1.00 36.75           C  
ATOM   4187  O   ILE C 305       0.201  57.954 -55.482  1.00 36.46           O  
ATOM   4188  CB  ILE C 305      -2.830  58.981 -55.873  1.00 37.97           C  
ATOM   4189  CG1 ILE C 305      -4.360  58.803 -55.712  1.00 38.16           C  
ATOM   4190  CG2 ILE C 305      -2.363  58.334 -57.184  1.00 38.34           C  
ATOM   4191  CD1 ILE C 305      -4.828  57.373 -55.470  1.00 38.45           C  
ATOM   4192  H   ILE C 305      -3.082  59.907 -53.449  1.00 37.22           H  
ATOM   4193  HA  ILE C 305      -2.157  57.373 -54.546  1.00 37.13           H  
ATOM   4194  HB  ILE C 305      -2.646  60.060 -55.968  1.00 37.97           H  
ATOM   4195 HG12 ILE C 305      -4.723  59.433 -54.891  1.00 38.16           H  
ATOM   4196 HG13 ILE C 305      -4.856  59.178 -56.614  1.00 38.16           H  
ATOM   4197 HG21 ILE C 305      -1.354  58.665 -57.447  1.00 38.34           H  
ATOM   4198 HG22 ILE C 305      -2.355  57.242 -57.117  1.00 38.34           H  
ATOM   4199 HG23 ILE C 305      -3.016  58.620 -58.017  1.00 38.34           H  
ATOM   4200 HD11 ILE C 305      -4.513  56.703 -56.276  1.00 38.45           H  
ATOM   4201 HD12 ILE C 305      -4.451  56.980 -54.522  1.00 38.45           H  
ATOM   4202 HD13 ILE C 305      -5.922  57.344 -55.424  1.00 38.45           H  
ATOM   4203  N   GLN C 306      -0.031  59.780 -54.190  1.00 36.83           N  
ATOM   4204  CA  GLN C 306       1.386  60.114 -54.141  1.00 37.54           C  
ATOM   4205  C   GLN C 306       2.024  59.392 -52.924  1.00 37.53           C  
ATOM   4206  O   GLN C 306       3.178  58.979 -52.970  1.00 37.88           O  
ATOM   4207  CB  GLN C 306       1.595  61.621 -53.972  1.00 37.97           C  
ATOM   4208  CG  GLN C 306       1.169  62.444 -55.185  1.00 38.81           C  
ATOM   4209  CD  GLN C 306       1.123  63.926 -54.845  1.00 38.79           C  
ATOM   4210  OE1 GLN C 306       0.864  64.333 -53.707  1.00 38.54           O  
ATOM   4211  NE2 GLN C 306       1.346  64.746 -55.866  1.00 39.62           N  
ATOM   4212  H   GLN C 306      -0.674  60.360 -53.670  1.00 36.83           H  
ATOM   4213  HA  GLN C 306       1.881  59.748 -55.048  1.00 37.54           H  
ATOM   4214  HB2 GLN C 306       1.048  61.961 -53.086  1.00 37.97           H  
ATOM   4215  HB3 GLN C 306       2.654  61.826 -53.765  1.00 37.97           H  
ATOM   4216  HG2 GLN C 306       0.166  62.162 -55.523  1.00 38.81           H  
ATOM   4217  HG3 GLN C 306       1.863  62.268 -56.014  1.00 38.81           H  
ATOM   4218 HE21 GLN C 306       1.307  65.746 -55.729  1.00 39.62           H  
ATOM   4219 HE22 GLN C 306       1.554  64.369 -56.780  1.00 39.62           H  
ATOM   4220  N   ARG C 307       1.315  59.440 -51.797  1.00 37.43           N  
ATOM   4221  CA  ARG C 307       1.832  58.978 -50.511  1.00 36.89           C  
ATOM   4222  C   ARG C 307       1.950  57.448 -50.444  1.00 37.18           C  
ATOM   4223  O   ARG C 307       2.917  56.958 -49.867  1.00 38.38           O  
ATOM   4224  CB  ARG C 307       0.994  59.515 -49.352  1.00 36.69           C  
ATOM   4225  CG  ARG C 307       1.867  59.932 -48.157  1.00 36.46           C  
ATOM   4226  CD  ARG C 307       1.052  60.443 -46.970  1.00 36.14           C  
ATOM   4227  NE  ARG C 307       0.039  61.414 -47.406  1.00 36.52           N  
ATOM   4228  CZ  ARG C 307      -1.239  61.147 -47.684  1.00 37.00           C  
ATOM   4229  NH1 ARG C 307      -1.749  59.945 -47.420  1.00 36.28           N  
ATOM   4230  NH2 ARG C 307      -2.020  62.097 -48.204  1.00 37.31           N1+
ATOM   4231  H   ARG C 307       0.406  59.880 -51.807  1.00 37.43           H  
ATOM   4232  HA  ARG C 307       2.854  59.372 -50.447  1.00 36.89           H  
ATOM   4233  HB2 ARG C 307       0.447  60.401 -49.687  1.00 36.69           H  
ATOM   4234  HB3 ARG C 307       0.244  58.779 -49.043  1.00 36.69           H  
ATOM   4235  HG2 ARG C 307       2.538  60.734 -48.484  1.00 36.46           H  
ATOM   4236  HG3 ARG C 307       2.512  59.108 -47.834  1.00 36.46           H  
ATOM   4237  HD2 ARG C 307       1.716  60.967 -46.275  1.00 36.14           H  
ATOM   4238  HD3 ARG C 307       0.596  59.641 -46.387  1.00 36.14           H  
ATOM   4239  HE  ARG C 307       0.379  62.343 -47.611  1.00 36.52           H  
ATOM   4240 HH11 ARG C 307      -1.163  59.223 -47.027  1.00 36.28           H  
ATOM   4241 HH12 ARG C 307      -2.722  59.756 -47.614  1.00 36.28           H  
ATOM   4242 HH21 ARG C 307      -1.643  63.016 -48.387  1.00 37.31           H  
ATOM   4243 HH22 ARG C 307      -2.987  61.896 -48.414  1.00 37.31           H  
ATOM   4244  N   LEU C 308       1.008  56.713 -51.028  1.00 37.44           N  
ATOM   4245  CA  LEU C 308       1.015  55.239 -50.982  1.00 37.81           C  
ATOM   4246  C   LEU C 308       2.323  54.687 -51.615  1.00 38.31           C  
ATOM   4247  O   LEU C 308       2.819  53.620 -51.271  1.00 39.09           O  
ATOM   4248  CB  LEU C 308      -0.176  54.657 -51.762  1.00 38.34           C  
ATOM   4249  CG  LEU C 308      -1.524  54.719 -51.017  1.00 38.11           C  
ATOM   4250  CD1 LEU C 308      -2.689  54.605 -52.006  1.00 38.55           C  
ATOM   4251  CD2 LEU C 308      -1.654  53.606 -49.978  1.00 38.56           C  
ATOM   4252  H   LEU C 308       0.231  57.184 -51.471  1.00 37.44           H  
ATOM   4253  HA  LEU C 308       1.011  54.928 -49.938  1.00 37.81           H  
ATOM   4254  HB2 LEU C 308      -0.259  55.195 -52.715  1.00 38.34           H  
ATOM   4255  HB3 LEU C 308       0.038  53.614 -52.021  1.00 38.34           H  
ATOM   4256  HG  LEU C 308      -1.610  55.680 -50.500  1.00 38.11           H  
ATOM   4257 HD11 LEU C 308      -2.646  55.393 -52.764  1.00 38.55           H  
ATOM   4258 HD12 LEU C 308      -2.681  53.641 -52.523  1.00 38.55           H  
ATOM   4259 HD13 LEU C 308      -3.647  54.699 -51.484  1.00 38.55           H  
ATOM   4260 HD21 LEU C 308      -1.628  52.619 -50.452  1.00 38.56           H  
ATOM   4261 HD22 LEU C 308      -0.850  53.652 -49.242  1.00 38.56           H  
ATOM   4262 HD23 LEU C 308      -2.603  53.690 -49.438  1.00 38.56           H  
ATOM   4263  N   ARG C 309       2.810  55.432 -52.607  1.00 38.53           N  
ATOM   4264  CA  ARG C 309       4.045  55.081 -53.302  1.00 39.48           C  
ATOM   4265  C   ARG C 309       5.256  55.393 -52.385  1.00 40.42           C  
ATOM   4266  O   ARG C 309       6.304  54.770 -52.491  1.00 41.21           O  
ATOM   4267  CB  ARG C 309       4.154  55.854 -54.620  1.00 38.77           C  
ATOM   4268  CG  ARG C 309       3.087  55.422 -55.639  1.00 38.04           C  
ATOM   4269  CD  ARG C 309       2.833  56.494 -56.689  1.00 38.08           C  
ATOM   4270  NE  ARG C 309       4.012  56.757 -57.530  1.00 38.40           N  
ATOM   4271  CZ  ARG C 309       4.206  56.302 -58.768  1.00 39.83           C  
ATOM   4272  NH1 ARG C 309       5.178  56.803 -59.512  1.00 41.10           N  
ATOM   4273  NH2 ARG C 309       3.441  55.339 -59.273  1.00 40.21           N1+
ATOM   4274  H   ARG C 309       2.320  56.277 -52.863  1.00 38.53           H  
ATOM   4275  HA  ARG C 309       4.045  53.999 -53.487  1.00 39.48           H  
ATOM   4276  HB2 ARG C 309       4.066  56.929 -54.418  1.00 38.77           H  
ATOM   4277  HB3 ARG C 309       5.149  55.706 -55.060  1.00 38.77           H  
ATOM   4278  HG2 ARG C 309       2.135  55.220 -55.134  1.00 38.04           H  
ATOM   4279  HG3 ARG C 309       3.400  54.487 -56.118  1.00 38.04           H  
ATOM   4280  HD2 ARG C 309       2.587  57.443 -56.203  1.00 38.08           H  
ATOM   4281  HD3 ARG C 309       1.971  56.247 -57.318  1.00 38.08           H  
ATOM   4282  HE  ARG C 309       4.625  57.487 -57.198  1.00 38.40           H  
ATOM   4283 HH11 ARG C 309       5.769  57.535 -59.145  1.00 41.10           H  
ATOM   4284 HH12 ARG C 309       5.330  56.454 -60.448  1.00 41.10           H  
ATOM   4285 HH21 ARG C 309       2.698  54.940 -58.716  1.00 40.21           H  
ATOM   4286 HH22 ARG C 309       3.603  55.006 -60.213  1.00 40.21           H  
ATOM   4287  N   CYS C 310       5.114  56.412 -51.554  1.00 41.74           N  
ATOM   4288  CA  CYS C 310       6.156  56.856 -50.611  1.00 43.84           C  
ATOM   4289  C   CYS C 310       6.145  55.891 -49.403  1.00 43.62           C  
ATOM   4290  O   CYS C 310       7.197  55.532 -48.876  1.00 44.97           O  
ATOM   4291  CB  CYS C 310       5.907  58.299 -50.157  1.00 44.64           C  
ATOM   4292  SG  CYS C 310       7.360  59.073 -49.379  1.00 49.00           S  
ATOM   4293  H   CYS C 310       4.231  56.901 -51.521  1.00 41.74           H  
ATOM   4294  HA  CYS C 310       7.118  56.763 -51.126  1.00 43.84           H  
ATOM   4295  HB2 CYS C 310       5.082  58.357 -49.440  1.00 44.64           H  
ATOM   4296  HB3 CYS C 310       5.633  58.921 -51.016  1.00 44.64           H  
ATOM   4297  HG  CYS C 310       6.794  60.265 -49.146  1.00 49.00           H  
ATOM   4298  N   GLU C 311       4.950  55.516 -48.960  1.00 43.32           N  
ATOM   4299  CA  GLU C 311       4.770  54.587 -47.847  1.00 43.26           C  
ATOM   4300  C   GLU C 311       5.443  53.241 -48.232  1.00 42.53           C  
ATOM   4301  O   GLU C 311       6.112  52.619 -47.427  1.00 42.58           O  
ATOM   4302  CB  GLU C 311       3.283  54.422 -47.502  1.00 44.14           C  
ATOM   4303  CG  GLU C 311       2.701  55.680 -46.834  1.00 44.99           C  
ATOM   4304  CD  GLU C 311       1.256  56.006 -47.172  1.00 46.52           C  
ATOM   4305  OE1 GLU C 311       0.898  57.203 -47.083  1.00 45.80           O  
ATOM   4306  OE2 GLU C 311       0.494  55.073 -47.540  1.00 48.25           O1-
ATOM   4307  H   GLU C 311       4.127  55.914 -49.389  1.00 43.32           H  
ATOM   4308  HA  GLU C 311       5.323  54.988 -46.988  1.00 43.26           H  
ATOM   4309  HB2 GLU C 311       2.727  54.169 -48.412  1.00 44.14           H  
ATOM   4310  HB3 GLU C 311       3.156  53.571 -46.821  1.00 44.14           H  
ATOM   4311  HG2 GLU C 311       3.299  56.562 -47.095  1.00 44.99           H  
ATOM   4312  HG3 GLU C 311       2.772  55.572 -45.745  1.00 44.99           H  
ATOM   4313  N   LEU C 312       5.239  52.806 -49.469  1.00 42.18           N  
ATOM   4314  CA  LEU C 312       5.917  51.622 -49.987  1.00 42.67           C  
ATOM   4315  C   LEU C 312       7.447  51.826 -50.065  1.00 43.19           C  
ATOM   4316  O   LEU C 312       8.195  50.908 -49.764  1.00 44.34           O  
ATOM   4317  CB  LEU C 312       5.431  51.236 -51.394  1.00 42.25           C  
ATOM   4318  CG  LEU C 312       4.147  50.391 -51.396  1.00 41.80           C  
ATOM   4319  CD1 LEU C 312       3.582  50.310 -52.814  1.00 42.51           C  
ATOM   4320  CD2 LEU C 312       4.393  48.975 -50.869  1.00 41.80           C  
ATOM   4321  H   LEU C 312       4.577  53.282 -50.064  1.00 42.18           H  
ATOM   4322  HA  LEU C 312       5.751  50.813 -49.267  1.00 42.67           H  
ATOM   4323  HB2 LEU C 312       5.272  52.148 -51.982  1.00 42.25           H  
ATOM   4324  HB3 LEU C 312       6.214  50.673 -51.922  1.00 42.25           H  
ATOM   4325  HG  LEU C 312       3.402  50.884 -50.765  1.00 41.80           H  
ATOM   4326 HD11 LEU C 312       3.386  51.311 -53.207  1.00 42.51           H  
ATOM   4327 HD12 LEU C 312       4.282  49.813 -53.492  1.00 42.51           H  
ATOM   4328 HD13 LEU C 312       2.640  49.752 -52.826  1.00 42.51           H  
ATOM   4329 HD21 LEU C 312       5.170  48.465 -51.449  1.00 41.80           H  
ATOM   4330 HD22 LEU C 312       4.702  48.978 -49.820  1.00 41.80           H  
ATOM   4331 HD23 LEU C 312       3.482  48.374 -50.936  1.00 41.80           H  
ATOM   4332  N   ASP C 313       7.872  52.983 -50.551  1.00 43.54           N  
ATOM   4333  CA  ASP C 313       9.296  53.287 -50.775  1.00 45.44           C  
ATOM   4334  C   ASP C 313      10.046  53.313 -49.411  1.00 46.02           C  
ATOM   4335  O   ASP C 313      11.226  52.956 -49.325  1.00 47.19           O  
ATOM   4336  CB  ASP C 313       9.455  54.602 -51.525  1.00 45.30           C  
ATOM   4337  CG  ASP C 313      10.932  54.814 -51.678  1.00 46.34           C  
ATOM   4338  OD1 ASP C 313      11.449  55.742 -51.032  1.00 47.28           O  
ATOM   4339  OD2 ASP C 313      11.589  53.970 -52.304  1.00 47.23           O1-
ATOM   4340  H   ASP C 313       7.193  53.691 -50.791  1.00 43.54           H  
ATOM   4341  HA  ASP C 313       9.706  52.445 -51.347  1.00 45.44           H  
ATOM   4342  HB2 ASP C 313       9.011  55.434 -50.971  1.00 45.30           H  
ATOM   4343  HB3 ASP C 313       8.984  54.558 -52.512  1.00 45.30           H  
ATOM   4344  N   ILE C 314       9.331  53.719 -48.364  1.00 44.91           N  
ATOM   4345  CA  ILE C 314       9.876  53.743 -47.011  1.00 45.64           C  
ATOM   4346  C   ILE C 314       9.875  52.278 -46.491  1.00 47.32           C  
ATOM   4347  O   ILE C 314      10.893  51.802 -45.992  1.00 49.39           O  
ATOM   4348  CB  ILE C 314       9.088  54.719 -46.106  1.00 44.24           C  
ATOM   4349  CG1 ILE C 314       9.414  56.176 -46.516  1.00 43.58           C  
ATOM   4350  CG2 ILE C 314       9.404  54.499 -44.624  1.00 43.76           C  
ATOM   4351  CD1 ILE C 314       8.499  57.215 -45.883  1.00 42.32           C  
ATOM   4352  H   ILE C 314       8.363  53.971 -48.503  1.00 44.91           H  
ATOM   4353  HA  ILE C 314      10.927  54.055 -47.070  1.00 45.64           H  
ATOM   4354  HB  ILE C 314       8.012  54.545 -46.245  1.00 44.24           H  
ATOM   4355 HG12 ILE C 314      10.454  56.411 -46.254  1.00 43.58           H  
ATOM   4356 HG13 ILE C 314       9.341  56.286 -47.603  1.00 43.58           H  
ATOM   4357 HG21 ILE C 314       9.191  53.475 -44.306  1.00 43.76           H  
ATOM   4358 HG22 ILE C 314      10.454  54.709 -44.407  1.00 43.76           H  
ATOM   4359 HG23 ILE C 314       8.793  55.149 -43.994  1.00 43.76           H  
ATOM   4360 HD11 ILE C 314       7.449  56.997 -46.099  1.00 42.32           H  
ATOM   4361 HD12 ILE C 314       8.631  57.263 -44.799  1.00 42.32           H  
ATOM   4362 HD13 ILE C 314       8.728  58.208 -46.282  1.00 42.32           H  
ATOM   4363  N   MET C 315       8.726  51.607 -46.577  1.00 47.77           N  
ATOM   4364  CA  MET C 315       8.569  50.278 -45.986  1.00 48.76           C  
ATOM   4365  C   MET C 315       9.504  49.224 -46.616  1.00 50.48           C  
ATOM   4366  O   MET C 315       9.834  48.232 -45.976  1.00 51.76           O  
ATOM   4367  CB  MET C 315       7.137  49.739 -46.083  1.00 49.45           C  
ATOM   4368  CG  MET C 315       6.224  50.355 -45.027  1.00 48.84           C  
ATOM   4369  SD  MET C 315       4.616  49.508 -45.070  1.00 49.40           S  
ATOM   4370  CE  MET C 315       3.724  50.533 -43.880  1.00 49.07           C  
ATOM   4371  H   MET C 315       7.942  52.040 -47.042  1.00 47.77           H  
ATOM   4372  HA  MET C 315       8.876  50.361 -44.935  1.00 48.76           H  
ATOM   4373  HB2 MET C 315       7.154  48.650 -45.939  1.00 49.45           H  
ATOM   4374  HB3 MET C 315       6.736  49.914 -47.089  1.00 49.45           H  
ATOM   4375  HG2 MET C 315       6.083  51.420 -45.214  1.00 48.84           H  
ATOM   4376  HG3 MET C 315       6.653  50.229 -44.028  1.00 48.84           H  
ATOM   4377  HE1 MET C 315       4.235  50.534 -42.914  1.00 49.07           H  
ATOM   4378  HE2 MET C 315       3.626  51.555 -44.254  1.00 49.07           H  
ATOM   4379  HE3 MET C 315       2.724  50.117 -43.741  1.00 49.07           H  
ATOM   4380  N   ASN C 316       9.817  49.395 -47.897  1.00 51.50           N  
ATOM   4381  CA  ASN C 316      10.708  48.458 -48.588  1.00 53.56           C  
ATOM   4382  C   ASN C 316      12.159  48.674 -48.102  1.00 55.36           C  
ATOM   4383  O   ASN C 316      12.879  47.721 -47.813  1.00 57.38           O  
ATOM   4384  CB  ASN C 316      10.643  48.599 -50.106  1.00 53.70           C  
ATOM   4385  CG  ASN C 316       9.520  47.746 -50.655  1.00 52.49           C  
ATOM   4386  OD1 ASN C 316       9.728  46.642 -51.162  1.00 51.53           O  
ATOM   4387  ND2 ASN C 316       8.297  48.252 -50.520  1.00 52.72           N  
ATOM   4388  H   ASN C 316       9.413  50.167 -48.408  1.00 51.50           H  
ATOM   4389  HA  ASN C 316      10.423  47.441 -48.285  1.00 53.56           H  
ATOM   4390  HB2 ASN C 316      11.572  48.250 -50.574  1.00 53.70           H  
ATOM   4391  HB3 ASN C 316      10.505  49.641 -50.417  1.00 53.70           H  
ATOM   4392 HD21 ASN C 316       8.171  49.161 -50.098  1.00 52.72           H  
ATOM   4393 HD22 ASN C 316       7.495  47.728 -50.839  1.00 52.72           H  
ATOM   4394  N   LYS C 317      12.518  49.946 -47.909  1.00 55.76           N  
ATOM   4395  CA  LYS C 317      13.907  50.373 -48.043  1.00 57.20           C  
ATOM   4396  C   LYS C 317      14.581  50.618 -46.679  1.00 58.77           C  
ATOM   4397  O   LYS C 317      15.793  50.507 -46.566  1.00 61.51           O  
ATOM   4398  CB  LYS C 317      13.975  51.636 -48.907  1.00  0.00           C  
ATOM   4399  CG  LYS C 317      15.396  52.030 -49.312  1.00  0.00           C  
ATOM   4400  CD  LYS C 317      15.470  53.020 -50.482  1.00  0.00           C  
ATOM   4401  CE  LYS C 317      14.800  54.370 -50.249  1.00  0.00           C  
ATOM   4402  NZ  LYS C 317      13.374  54.290 -50.487  1.00  0.00           N1+
ATOM   4403  H   LYS C 317      11.850  50.590 -47.487  1.00 55.76           H  
ATOM   4404  HA  LYS C 317      14.464  49.564 -48.533  1.00 57.20           H  
ATOM   4405  HB2 LYS C 317      13.522  52.465 -48.352  1.00  0.00           H  
ATOM   4406  HB3 LYS C 317      13.380  51.467 -49.813  1.00  0.00           H  
ATOM   4407  HG2 LYS C 317      15.955  51.131 -49.600  1.00  0.00           H  
ATOM   4408  HG3 LYS C 317      15.916  52.461 -48.448  1.00  0.00           H  
ATOM   4409  HD2 LYS C 317      15.073  52.548 -51.389  1.00  0.00           H  
ATOM   4410  HD3 LYS C 317      16.535  53.206 -50.675  1.00  0.00           H  
ATOM   4411  HE2 LYS C 317      15.187  55.108 -50.958  1.00  0.00           H  
ATOM   4412  HE3 LYS C 317      14.953  54.741 -49.232  1.00  0.00           H  
ATOM   4413  HZ1 LYS C 317      13.066  53.948 -51.430  1.00  0.00           H  
ATOM   4414  HZ2 LYS C 317      12.781  53.742 -49.842  1.00  0.00           H  
ATOM   4415  HZ3 LYS C 317      12.873  55.215 -50.507  1.00  0.00           H  
ATOM   4416  N   CYS C 318      13.829  51.078 -45.684  1.00 59.27           N  
ATOM   4417  CA  CYS C 318      14.415  51.561 -44.425  1.00 60.17           C  
ATOM   4418  C   CYS C 318      14.583  50.337 -43.500  1.00 60.54           C  
ATOM   4419  O   CYS C 318      13.676  49.962 -42.750  1.00 60.28           O  
ATOM   4420  CB  CYS C 318      13.532  52.613 -43.749  1.00 59.56           C  
ATOM   4421  SG  CYS C 318      13.484  54.166 -44.714  1.00 62.13           S  
ATOM   4422  H   CYS C 318      12.822  51.052 -45.757  1.00 59.27           H  
ATOM   4423  HA  CYS C 318      15.409  51.982 -44.624  1.00 60.17           H  
ATOM   4424  HB2 CYS C 318      13.915  52.844 -42.750  1.00 59.56           H  
ATOM   4425  HB3 CYS C 318      12.503  52.257 -43.631  1.00 59.56           H  
ATOM   4426  HG  CYS C 318      12.849  54.896 -43.784  1.00 62.13           H  
ATOM   4427  N   THR C 319      15.718  49.660 -43.655  1.00 61.49           N  
ATOM   4428  CA  THR C 319      15.968  48.341 -43.090  1.00 61.97           C  
ATOM   4429  C   THR C 319      16.550  48.384 -41.666  1.00 61.63           C  
ATOM   4430  O   THR C 319      16.317  47.456 -40.886  1.00 61.44           O  
ATOM   4431  CB  THR C 319      16.890  47.495 -43.993  1.00 64.82           C  
ATOM   4432  OG1 THR C 319      18.020  48.271 -44.407  1.00 66.53           O  
ATOM   4433  CG2 THR C 319      16.155  46.997 -45.235  1.00 67.06           C  
ATOM   4434  H   THR C 319      16.466  50.074 -44.193  1.00 61.49           H  
ATOM   4435  HA  THR C 319      15.002  47.831 -42.999  1.00 61.97           H  
ATOM   4436  HB  THR C 319      17.272  46.630 -43.439  1.00 64.82           H  
ATOM   4437 HG21 THR C 319      15.283  46.394 -44.965  1.00 67.06           H  
ATOM   4438 HG22 THR C 319      15.827  47.830 -45.864  1.00 67.06           H  
ATOM   4439 HG23 THR C 319      16.821  46.385 -45.852  1.00 67.06           H  
ATOM   4440  HG1 THR C 319      18.512  47.744 -45.063  1.00 66.53           H  
ATOM   4441  N   SER C 320      17.377  49.386 -41.359  1.00 60.43           N  
ATOM   4442  CA  SER C 320      18.053  49.533 -40.067  1.00 57.75           C  
ATOM   4443  C   SER C 320      17.558  50.805 -39.350  1.00 56.16           C  
ATOM   4444  O   SER C 320      17.129  51.772 -39.991  1.00 56.28           O  
ATOM   4445  CB  SER C 320      19.577  49.552 -40.184  1.00 58.34           C  
ATOM   4446  OG  SER C 320      20.055  50.546 -41.092  1.00 58.83           O  
ATOM   4447  H   SER C 320      17.529  50.125 -42.030  1.00 60.43           H  
ATOM   4448  HA  SER C 320      17.785  48.684 -39.436  1.00 57.75           H  
ATOM   4449  HB2 SER C 320      19.938  48.584 -40.546  1.00 58.34           H  
ATOM   4450  HB3 SER C 320      20.019  49.775 -39.212  1.00 58.34           H  
ATOM   4451  HG  SER C 320      21.025  50.528 -40.964  1.00 58.83           H  
ATOM   4452  N   LEU C 321      17.663  50.800 -38.020  1.00 54.16           N  
ATOM   4453  CA  LEU C 321      17.282  51.918 -37.162  1.00 50.97           C  
ATOM   4454  C   LEU C 321      18.490  52.284 -36.259  1.00 50.34           C  
ATOM   4455  O   LEU C 321      19.053  51.443 -35.566  1.00 49.42           O  
ATOM   4456  CB  LEU C 321      16.079  51.567 -36.270  1.00 49.67           C  
ATOM   4457  CG  LEU C 321      14.798  51.152 -37.023  1.00 48.72           C  
ATOM   4458  CD1 LEU C 321      13.709  50.758 -36.024  1.00 48.39           C  
ATOM   4459  CD2 LEU C 321      14.261  52.254 -37.935  1.00 47.41           C  
ATOM   4460  H   LEU C 321      18.047  49.980 -37.571  1.00 54.16           H  
ATOM   4461  HA  LEU C 321      17.036  52.775 -37.791  1.00 50.97           H  
ATOM   4462  HB2 LEU C 321      16.363  50.751 -35.593  1.00 49.67           H  
ATOM   4463  HB3 LEU C 321      15.859  52.428 -35.625  1.00 49.67           H  
ATOM   4464  HG  LEU C 321      15.014  50.270 -37.638  1.00 48.72           H  
ATOM   4465 HD11 LEU C 321      14.046  49.946 -35.374  1.00 48.39           H  
ATOM   4466 HD12 LEU C 321      13.423  51.604 -35.392  1.00 48.39           H  
ATOM   4467 HD13 LEU C 321      12.813  50.413 -36.548  1.00 48.39           H  
ATOM   4468 HD21 LEU C 321      14.090  53.184 -37.382  1.00 47.41           H  
ATOM   4469 HD22 LEU C 321      14.951  52.464 -38.753  1.00 47.41           H  
ATOM   4470 HD23 LEU C 321      13.315  51.951 -38.394  1.00 47.41           H  
ATOM   4471  N   CYS C 322      18.843  53.564 -36.284  1.00 50.58           N  
ATOM   4472  CA  CYS C 322      20.050  54.124 -35.666  1.00 51.38           C  
ATOM   4473  C   CYS C 322      19.683  55.220 -34.634  1.00 50.00           C  
ATOM   4474  O   CYS C 322      18.555  55.707 -34.587  1.00 49.19           O  
ATOM   4475  CB  CYS C 322      20.995  54.748 -36.703  1.00 53.39           C  
ATOM   4476  SG  CYS C 322      21.633  53.551 -37.915  1.00 56.21           S  
ATOM   4477  H   CYS C 322      18.238  54.230 -36.744  1.00 50.58           H  
ATOM   4478  HA  CYS C 322      20.560  53.327 -35.119  1.00 51.38           H  
ATOM   4479  HB2 CYS C 322      21.857  55.191 -36.199  1.00 53.39           H  
ATOM   4480  HB3 CYS C 322      20.490  55.550 -37.253  1.00 53.39           H  
ATOM   4481  HG  CYS C 322      22.493  54.403 -38.502  1.00 56.21           H  
ATOM   4482  N   CYS C 323      20.678  55.580 -33.825  1.00 50.15           N  
ATOM   4483  CA  CYS C 323      20.612  56.676 -32.838  1.00 49.64           C  
ATOM   4484  C   CYS C 323      20.606  58.055 -33.561  1.00 50.34           C  
ATOM   4485  O   CYS C 323      21.307  58.279 -34.527  1.00 52.39           O  
ATOM   4486  CB  CYS C 323      21.865  56.585 -31.925  1.00 49.93           C  
ATOM   4487  SG  CYS C 323      21.936  57.793 -30.534  1.00 48.38           S1-
ATOM   4488  H   CYS C 323      21.537  55.048 -33.851  1.00 50.15           H  
ATOM   4489  HA  CYS C 323      19.685  56.554 -32.265  1.00 49.64           H  
ATOM   4490  HB2 CYS C 323      22.752  56.687 -32.566  1.00 49.93           H  
ATOM   4491  HB3 CYS C 323      21.922  55.559 -31.538  1.00 49.93           H  
ATOM   4492  N   LYS C 324      19.865  58.996 -32.990  1.00 50.51           N  
ATOM   4493  CA  LYS C 324      19.836  60.368 -33.486  1.00 52.33           C  
ATOM   4494  C   LYS C 324      21.130  61.153 -33.189  1.00 53.67           C  
ATOM   4495  O   LYS C 324      21.429  62.107 -33.906  1.00 54.42           O  
ATOM   4496  CB  LYS C 324      18.675  61.193 -32.890  1.00 53.34           C  
ATOM   4497  CG  LYS C 324      17.432  61.207 -33.785  1.00 55.61           C  
ATOM   4498  CD  LYS C 324      16.377  62.179 -33.253  1.00 56.59           C  
ATOM   4499  CE  LYS C 324      15.167  62.329 -34.168  1.00 58.66           C  
ATOM   4500  NZ  LYS C 324      14.244  61.204 -34.030  1.00 58.60           N1+
ATOM   4501  H   LYS C 324      19.305  58.771 -32.180  1.00 50.51           H  
ATOM   4502  HA  LYS C 324      19.767  60.326 -34.576  1.00 52.33           H  
ATOM   4503  HB2 LYS C 324      18.415  60.834 -31.887  1.00 53.34           H  
ATOM   4504  HB3 LYS C 324      18.991  62.236 -32.756  1.00 53.34           H  
ATOM   4505  HG2 LYS C 324      17.723  61.532 -34.789  1.00 55.61           H  
ATOM   4506  HG3 LYS C 324      17.022  60.200 -33.867  1.00 55.61           H  
ATOM   4507  HD2 LYS C 324      16.841  63.169 -33.155  1.00 56.59           H  
ATOM   4508  HD3 LYS C 324      16.069  61.880 -32.245  1.00 56.59           H  
ATOM   4509  HE2 LYS C 324      15.442  62.406 -35.224  1.00 58.66           H  
ATOM   4510  HE3 LYS C 324      14.602  63.223 -33.885  1.00 58.66           H  
ATOM   4511  HZ1 LYS C 324      14.536  60.310 -34.465  1.00 58.60           H  
ATOM   4512  HZ2 LYS C 324      14.021  61.034 -33.038  1.00 58.60           H  
ATOM   4513  HZ3 LYS C 324      13.310  61.464 -34.444  1.00 58.60           H  
ATOM   4514  N   GLN C 325      21.737  60.874 -32.039  1.00 54.43           N  
ATOM   4515  CA  GLN C 325      22.759  61.758 -31.486  1.00 56.85           C  
ATOM   4516  C   GLN C 325      24.151  61.440 -32.062  1.00 60.39           C  
ATOM   4517  O   GLN C 325      24.990  62.334 -32.193  1.00 62.68           O  
ATOM   4518  CB  GLN C 325      22.739  61.716 -29.956  1.00 56.55           C  
ATOM   4519  CG  GLN C 325      23.753  62.631 -29.267  1.00 59.15           C  
ATOM   4520  CD  GLN C 325      23.520  64.093 -29.578  1.00 60.42           C  
ATOM   4521  OE1 GLN C 325      22.752  64.782 -28.903  1.00 60.75           O  
ATOM   4522  NE2 GLN C 325      24.179  64.573 -30.625  1.00 61.89           N  
ATOM   4523  H   GLN C 325      21.473  60.026 -31.556  1.00 54.43           H  
ATOM   4524  HA  GLN C 325      22.511  62.773 -31.819  1.00 56.85           H  
ATOM   4525  HB2 GLN C 325      21.731  61.977 -29.610  1.00 56.55           H  
ATOM   4526  HB3 GLN C 325      22.920  60.692 -29.622  1.00 56.55           H  
ATOM   4527  HG2 GLN C 325      24.780  62.351 -29.524  1.00 59.15           H  
ATOM   4528  HG3 GLN C 325      23.667  62.513 -28.180  1.00 59.15           H  
ATOM   4529 HE21 GLN C 325      24.798  63.972 -31.150  1.00 61.89           H  
ATOM   4530 HE22 GLN C 325      24.062  65.538 -30.897  1.00 61.89           H  
ATOM   4531  N   CYS C 326      24.430  60.162 -32.323  1.00 62.65           N  
ATOM   4532  CA  CYS C 326      25.744  59.710 -32.800  1.00 66.02           C  
ATOM   4533  C   CYS C 326      25.729  59.008 -34.189  1.00 66.62           C  
ATOM   4534  O   CYS C 326      26.778  58.577 -34.670  1.00 69.37           O  
ATOM   4535  CB  CYS C 326      26.535  58.942 -31.716  1.00 68.31           C  
ATOM   4536  SG  CYS C 326      25.652  57.480 -31.025  1.00 67.84           S1-
ATOM   4537  H   CYS C 326      23.706  59.464 -32.228  1.00 62.65           H  
ATOM   4538  HA  CYS C 326      26.336  60.613 -33.007  1.00 66.02           H  
ATOM   4539  HB2 CYS C 326      26.768  59.655 -30.914  1.00 68.31           H  
ATOM   4540  HB3 CYS C 326      27.508  58.653 -32.133  1.00 68.31           H  
ATOM   4541  N   GLN C 327      24.553  58.969 -34.809  1.00 65.95           N  
ATOM   4542  CA  GLN C 327      24.341  58.698 -36.240  1.00 66.32           C  
ATOM   4543  C   GLN C 327      24.599  57.214 -36.613  1.00 67.58           C  
ATOM   4544  O   GLN C 327      23.715  56.509 -37.091  1.00 66.99           O  
ATOM   4545  CB  GLN C 327      25.164  59.665 -37.116  1.00 67.21           C  
ATOM   4546  CG  GLN C 327      24.425  60.178 -38.351  1.00 68.13           C  
ATOM   4547  CD  GLN C 327      23.857  59.107 -39.254  1.00 70.62           C  
ATOM   4548  OE1 GLN C 327      22.644  59.004 -39.418  1.00 73.21           O  
ATOM   4549  NE2 GLN C 327      24.733  58.313 -39.858  1.00 71.21           N  
ATOM   4550  H   GLN C 327      23.727  59.128 -34.251  1.00 65.95           H  
ATOM   4551  HA  GLN C 327      23.271  58.884 -36.396  1.00 66.32           H  
ATOM   4552  HB2 GLN C 327      25.441  60.553 -36.531  1.00 67.21           H  
ATOM   4553  HB3 GLN C 327      26.108  59.205 -37.421  1.00 67.21           H  
ATOM   4554  HG2 GLN C 327      25.100  60.803 -38.947  1.00 68.13           H  
ATOM   4555  HG3 GLN C 327      23.596  60.824 -38.035  1.00 68.13           H  
ATOM   4556 HE21 GLN C 327      24.410  57.587 -40.482  1.00 71.21           H  
ATOM   4557 HE22 GLN C 327      25.722  58.434 -39.694  1.00 71.21           H  
ATOM   4558  N   GLU C 328      25.842  56.777 -36.426  1.00 70.43           N  
ATOM   4559  CA  GLU C 328      26.349  55.525 -36.996  1.00 72.39           C  
ATOM   4560  C   GLU C 328      25.993  54.285 -36.133  1.00 70.38           C  
ATOM   4561  O   GLU C 328      26.214  53.140 -36.518  1.00 72.19           O  
ATOM   4562  CB  GLU C 328      27.882  55.577 -37.154  1.00 77.62           C  
ATOM   4563  CG  GLU C 328      28.418  56.821 -37.864  1.00 80.91           C  
ATOM   4564  CD  GLU C 328      27.768  57.065 -39.201  1.00 82.64           C  
ATOM   4565  OE1 GLU C 328      27.387  58.224 -39.474  1.00 82.31           O  
ATOM   4566  OE2 GLU C 328      27.609  56.097 -39.982  1.00 84.41           O1-
ATOM   4567  H   GLU C 328      26.487  57.341 -35.891  1.00 70.43           H  
ATOM   4568  HA  GLU C 328      25.864  55.375 -37.968  1.00 72.39           H  
ATOM   4569  HB2 GLU C 328      28.353  55.524 -36.164  1.00 77.62           H  
ATOM   4570  HB3 GLU C 328      28.214  54.679 -37.691  1.00 77.62           H  
ATOM   4571  HG2 GLU C 328      29.496  56.706 -38.029  1.00 80.91           H  
ATOM   4572  HG3 GLU C 328      28.295  57.704 -37.227  1.00 80.91           H  
ATOM   4573  N   THR C 329      25.478  54.546 -34.932  1.00 66.89           N  
ATOM   4574  CA  THR C 329      25.252  53.494 -33.947  1.00 65.28           C  
ATOM   4575  C   THR C 329      23.863  52.885 -34.228  1.00 62.16           C  
ATOM   4576  O   THR C 329      22.825  53.465 -33.905  1.00 60.61           O  
ATOM   4577  CB  THR C 329      25.322  54.037 -32.506  1.00 65.07           C  
ATOM   4578  OG1 THR C 329      26.605  54.644 -32.289  1.00 67.52           O  
ATOM   4579  CG2 THR C 329      25.180  52.929 -31.467  1.00 63.04           C  
ATOM   4580  H   THR C 329      25.199  55.489 -34.706  1.00 66.89           H  
ATOM   4581  HA  THR C 329      26.034  52.736 -34.079  1.00 65.28           H  
ATOM   4582  HB  THR C 329      24.544  54.792 -32.344  1.00 65.07           H  
ATOM   4583 HG21 THR C 329      24.200  52.448 -31.512  1.00 63.04           H  
ATOM   4584 HG22 THR C 329      25.951  52.162 -31.605  1.00 63.04           H  
ATOM   4585 HG23 THR C 329      25.321  53.331 -30.458  1.00 63.04           H  
ATOM   4586  HG1 THR C 329      26.428  55.547 -31.925  1.00 67.52           H  
ATOM   4587  N   GLU C 330      23.882  51.675 -34.790  1.00 60.69           N  
ATOM   4588  CA  GLU C 330      22.684  50.950 -35.202  1.00 57.81           C  
ATOM   4589  C   GLU C 330      22.113  50.254 -33.951  1.00 55.08           C  
ATOM   4590  O   GLU C 330      22.828  49.640 -33.168  1.00 56.08           O  
ATOM   4591  CB  GLU C 330      22.989  49.922 -36.292  1.00 59.61           C  
ATOM   4592  CG  GLU C 330      21.745  49.135 -36.701  1.00 59.29           C  
ATOM   4593  CD  GLU C 330      21.890  48.309 -37.953  1.00 60.83           C  
ATOM   4594  OE1 GLU C 330      20.932  47.579 -38.270  1.00 61.00           O  
ATOM   4595  OE2 GLU C 330      22.928  48.427 -38.651  1.00 62.24           O1-
ATOM   4596  H   GLU C 330      24.770  51.203 -34.877  1.00 60.69           H  
ATOM   4597  HA  GLU C 330      21.961  51.678 -35.573  1.00 57.81           H  
ATOM   4598  HB2 GLU C 330      23.412  50.446 -37.158  1.00 59.61           H  
ATOM   4599  HB3 GLU C 330      23.761  49.220 -35.952  1.00 59.61           H  
ATOM   4600  HG2 GLU C 330      20.911  49.827 -36.872  1.00 59.29           H  
ATOM   4601  HG3 GLU C 330      21.448  48.457 -35.892  1.00 59.29           H  
ATOM   4602  N   ILE C 331      20.804  50.402 -33.771  1.00 52.05           N  
ATOM   4603  CA  ILE C 331      20.094  49.875 -32.617  1.00 50.61           C  
ATOM   4604  C   ILE C 331      19.427  48.532 -32.990  1.00 49.82           C  
ATOM   4605  O   ILE C 331      19.461  47.595 -32.191  1.00 49.94           O  
ATOM   4606  CB  ILE C 331      19.058  50.891 -32.081  1.00 48.71           C  
ATOM   4607  CG1 ILE C 331      19.642  52.306 -31.860  1.00 49.09           C  
ATOM   4608  CG2 ILE C 331      18.415  50.375 -30.786  1.00 47.75           C  
ATOM   4609  CD1 ILE C 331      20.923  52.361 -31.041  1.00 50.15           C  
ATOM   4610  H   ILE C 331      20.268  50.912 -34.459  1.00 52.05           H  
ATOM   4611  HA  ILE C 331      20.827  49.653 -31.833  1.00 50.61           H  
ATOM   4612  HB  ILE C 331      18.248  50.998 -32.816  1.00 48.71           H  
ATOM   4613 HG12 ILE C 331      19.834  52.773 -32.832  1.00 49.09           H  
ATOM   4614 HG13 ILE C 331      18.887  52.933 -31.373  1.00 49.09           H  
ATOM   4615 HG21 ILE C 331      17.818  49.478 -30.974  1.00 47.75           H  
ATOM   4616 HG22 ILE C 331      19.170  50.122 -30.038  1.00 47.75           H  
ATOM   4617 HG23 ILE C 331      17.746  51.126 -30.353  1.00 47.75           H  
ATOM   4618 HD11 ILE C 331      20.841  51.781 -30.121  1.00 50.15           H  
ATOM   4619 HD12 ILE C 331      21.775  51.975 -31.604  1.00 50.15           H  
ATOM   4620 HD13 ILE C 331      21.152  53.396 -30.770  1.00 50.15           H  
ATOM   4621  N   THR C 332      18.719  48.497 -34.114  1.00 49.51           N  
ATOM   4622  CA  THR C 332      17.916  47.328 -34.497  1.00 49.75           C  
ATOM   4623  C   THR C 332      17.473  47.452 -35.965  1.00 49.89           C  
ATOM   4624  O   THR C 332      17.795  48.425 -36.645  1.00 49.00           O  
ATOM   4625  CB  THR C 332      16.728  47.073 -33.539  1.00 48.14           C  
ATOM   4626  OG1 THR C 332      16.295  45.710 -33.643  1.00 49.14           O  
ATOM   4627  CG2 THR C 332      15.535  47.994 -33.745  1.00 47.25           C  
ATOM   4628  H   THR C 332      18.771  49.282 -34.747  1.00 49.51           H  
ATOM   4629  HA  THR C 332      18.590  46.461 -34.454  1.00 49.75           H  
ATOM   4630  HB  THR C 332      17.065  47.202 -32.507  1.00 48.14           H  
ATOM   4631 HG21 THR C 332      15.827  49.046 -33.686  1.00 47.25           H  
ATOM   4632 HG22 THR C 332      15.042  47.809 -34.704  1.00 47.25           H  
ATOM   4633 HG23 THR C 332      14.780  47.802 -32.976  1.00 47.25           H  
ATOM   4634  HG1 THR C 332      15.841  45.504 -32.793  1.00 49.14           H  
ATOM   4635  N   THR C 333      16.804  46.417 -36.469  1.00 51.26           N  
ATOM   4636  CA  THR C 333      16.365  46.357 -37.863  1.00 53.56           C  
ATOM   4637  C   THR C 333      14.822  46.333 -37.983  1.00 54.32           C  
ATOM   4638  O   THR C 333      14.086  46.137 -37.006  1.00 52.82           O  
ATOM   4639  CB  THR C 333      16.987  45.174 -38.641  1.00 54.12           C  
ATOM   4640  OG1 THR C 333      16.617  43.923 -38.053  1.00 53.96           O  
ATOM   4641  CG2 THR C 333      18.504  45.266 -38.746  1.00 55.16           C  
ATOM   4642  H   THR C 333      16.597  45.627 -35.875  1.00 51.26           H  
ATOM   4643  HA  THR C 333      16.676  47.283 -38.349  1.00 53.56           H  
ATOM   4644  HB  THR C 333      16.586  45.145 -39.659  1.00 54.12           H  
ATOM   4645 HG21 THR C 333      18.804  46.182 -39.262  1.00 55.16           H  
ATOM   4646 HG22 THR C 333      18.979  45.242 -37.759  1.00 55.16           H  
ATOM   4647 HG23 THR C 333      18.899  44.408 -39.301  1.00 55.16           H  
ATOM   4648  HG1 THR C 333      17.270  43.721 -37.358  1.00 53.96           H  
ATOM   4649  N   LYS C 334      14.371  46.538 -39.224  1.00 55.76           N  
ATOM   4650  CA  LYS C 334      12.954  46.572 -39.582  1.00 55.66           C  
ATOM   4651  C   LYS C 334      12.218  45.275 -39.167  1.00 56.78           C  
ATOM   4652  O   LYS C 334      11.020  45.314 -38.874  1.00 56.39           O  
ATOM   4653  CB  LYS C 334      12.814  46.753 -41.109  1.00 57.48           C  
ATOM   4654  CG  LYS C 334      11.371  46.968 -41.578  1.00 57.27           C  
ATOM   4655  CD  LYS C 334      11.158  46.601 -43.051  1.00 57.67           C  
ATOM   4656  CE  LYS C 334       9.667  46.579 -43.371  1.00 56.92           C  
ATOM   4657  NZ  LYS C 334       9.431  45.930 -44.658  1.00 56.50           N1+
ATOM   4658  H   LYS C 334      15.039  46.773 -39.945  1.00 55.76           H  
ATOM   4659  HA  LYS C 334      12.507  47.415 -39.046  1.00 55.66           H  
ATOM   4660  HB2 LYS C 334      13.406  47.619 -41.424  1.00 57.48           H  
ATOM   4661  HB3 LYS C 334      13.247  45.882 -41.616  1.00 57.48           H  
ATOM   4662  HG2 LYS C 334      10.688  46.355 -40.988  1.00 57.27           H  
ATOM   4663  HG3 LYS C 334      11.084  48.013 -41.407  1.00 57.27           H  
ATOM   4664  HD2 LYS C 334      11.588  45.610 -43.241  1.00 57.67           H  
ATOM   4665  HD3 LYS C 334      11.682  47.312 -43.700  1.00 57.67           H  
ATOM   4666  HE2 LYS C 334       9.240  47.585 -43.418  1.00 56.92           H  
ATOM   4667  HE3 LYS C 334       9.118  46.003 -42.621  1.00 56.92           H  
ATOM   4668  HZ1 LYS C 334       9.589  46.517 -45.493  1.00 56.50           H  
ATOM   4669  HZ2 LYS C 334       9.881  45.005 -44.730  1.00 56.50           H  
ATOM   4670  HZ3 LYS C 334       8.428  45.611 -44.706  1.00 56.50           H  
ATOM   4671  N   ASN C 335      12.908  44.145 -39.320  1.00 58.17           N  
ATOM   4672  CA  ASN C 335      12.282  42.828 -39.188  1.00 59.67           C  
ATOM   4673  C   ASN C 335      12.438  42.215 -37.786  1.00 58.51           C  
ATOM   4674  O   ASN C 335      12.058  41.067 -37.557  1.00 59.15           O  
ATOM   4675  CB  ASN C 335      12.746  41.876 -40.285  1.00 62.55           C  
ATOM   4676  CG  ASN C 335      12.207  42.373 -41.604  1.00 64.43           C  
ATOM   4677  ND2 ASN C 335      11.044  42.130 -41.930  1.00 66.95           N  
ATOM   4678  OD1 ASN C 335      13.019  43.130 -42.339  1.00 63.09           O  
ATOM   4679  H   ASN C 335      13.891  44.203 -39.548  1.00 58.17           H  
ATOM   4680  HA  ASN C 335      11.197  42.973 -39.290  1.00 59.67           H  
ATOM   4681  HB2 ASN C 335      12.379  40.857 -40.116  1.00 62.55           H  
ATOM   4682  HB3 ASN C 335      13.839  41.822 -40.337  1.00 62.55           H  
ATOM   4683 HD21 ASN C 335      10.670  42.511 -42.788  1.00 66.95           H  
ATOM   4684 HD22 ASN C 335      10.464  41.550 -41.341  1.00 66.95           H  
ATOM   4685  N   GLU C 336      12.795  43.070 -36.829  1.00 57.30           N  
ATOM   4686  CA  GLU C 336      12.887  42.729 -35.406  1.00 56.56           C  
ATOM   4687  C   GLU C 336      11.763  43.466 -34.615  1.00 52.77           C  
ATOM   4688  O   GLU C 336      11.752  43.495 -33.387  1.00 51.21           O  
ATOM   4689  CB  GLU C 336      14.255  43.139 -34.844  1.00 58.38           C  
ATOM   4690  CG  GLU C 336      15.425  42.339 -35.413  1.00 64.15           C  
ATOM   4691  CD  GLU C 336      15.708  41.084 -34.631  1.00 67.69           C  
ATOM   4692  OE1 GLU C 336      16.900  40.849 -34.320  1.00 71.42           O  
ATOM   4693  OE2 GLU C 336      14.755  40.355 -34.253  1.00 68.04           O1-
ATOM   4694  H   GLU C 336      12.945  44.039 -37.070  1.00 57.30           H  
ATOM   4695  HA  GLU C 336      12.713  41.658 -35.275  1.00 56.56           H  
ATOM   4696  HB2 GLU C 336      14.419  44.201 -35.070  1.00 58.38           H  
ATOM   4697  HB3 GLU C 336      14.255  43.061 -33.749  1.00 58.38           H  
ATOM   4698  HG2 GLU C 336      16.322  42.969 -35.365  1.00 64.15           H  
ATOM   4699  HG3 GLU C 336      15.272  42.075 -36.464  1.00 64.15           H  
ATOM   4700  N   ILE C 337      10.849  44.074 -35.362  1.00 50.95           N  
ATOM   4701  CA  ILE C 337       9.711  44.845 -34.855  1.00 49.56           C  
ATOM   4702  C   ILE C 337       8.511  43.869 -34.829  1.00 50.69           C  
ATOM   4703  O   ILE C 337       8.436  42.951 -35.660  1.00 52.12           O  
ATOM   4704  CB  ILE C 337       9.435  46.065 -35.769  1.00 48.18           C  
ATOM   4705  CG1 ILE C 337      10.683  46.963 -35.933  1.00 47.48           C  
ATOM   4706  CG2 ILE C 337       8.245  46.887 -35.278  1.00 46.28           C  
ATOM   4707  CD1 ILE C 337      10.516  48.059 -36.978  1.00 47.40           C  
ATOM   4708  H   ILE C 337      10.910  44.001 -36.367  1.00 50.95           H  
ATOM   4709  HA  ILE C 337       9.932  45.171 -33.837  1.00 49.56           H  
ATOM   4710  HB  ILE C 337       9.180  45.681 -36.758  1.00 48.18           H  
ATOM   4711 HG12 ILE C 337      10.948  47.426 -34.978  1.00 47.48           H  
ATOM   4712 HG13 ILE C 337      11.542  46.355 -36.233  1.00 47.48           H  
ATOM   4713 HG21 ILE C 337       7.334  46.287 -35.225  1.00 46.28           H  
ATOM   4714 HG22 ILE C 337       8.435  47.315 -34.289  1.00 46.28           H  
ATOM   4715 HG23 ILE C 337       8.028  47.706 -35.968  1.00 46.28           H  
ATOM   4716 HD11 ILE C 337      10.174  47.653 -37.933  1.00 47.40           H  
ATOM   4717 HD12 ILE C 337       9.803  48.822 -36.658  1.00 47.40           H  
ATOM   4718 HD13 ILE C 337      11.473  48.560 -37.148  1.00 47.40           H  
ATOM   4719  N   PHE C 338       7.607  44.071 -33.872  1.00 49.54           N  
ATOM   4720  CA  PHE C 338       6.396  43.258 -33.778  1.00 49.68           C  
ATOM   4721  C   PHE C 338       5.203  44.067 -33.234  1.00 49.10           C  
ATOM   4722  O   PHE C 338       5.376  45.100 -32.568  1.00 46.93           O  
ATOM   4723  CB  PHE C 338       6.618  41.956 -32.997  1.00 49.64           C  
ATOM   4724  CG  PHE C 338       6.675  42.063 -31.488  1.00 48.70           C  
ATOM   4725  CD1 PHE C 338       7.674  42.789 -30.850  1.00 48.69           C  
ATOM   4726  CD2 PHE C 338       5.732  41.403 -30.716  1.00 48.94           C  
ATOM   4727  CE1 PHE C 338       7.721  42.863 -29.466  1.00 48.31           C  
ATOM   4728  CE2 PHE C 338       5.780  41.463 -29.333  1.00 49.13           C  
ATOM   4729  CZ  PHE C 338       6.776  42.197 -28.708  1.00 48.62           C  
ATOM   4730  H   PHE C 338       7.788  44.767 -33.163  1.00 49.54           H  
ATOM   4731  HA  PHE C 338       6.133  42.979 -34.809  1.00 49.68           H  
ATOM   4732  HB2 PHE C 338       5.801  41.279 -33.260  1.00 49.64           H  
ATOM   4733  HB3 PHE C 338       7.536  41.469 -33.344  1.00 49.64           H  
ATOM   4734  HD1 PHE C 338       8.422  43.300 -31.438  1.00 48.69           H  
ATOM   4735  HD2 PHE C 338       4.951  40.835 -31.199  1.00 48.94           H  
ATOM   4736  HE1 PHE C 338       8.495  43.440 -28.982  1.00 48.31           H  
ATOM   4737  HE2 PHE C 338       5.042  40.940 -28.743  1.00 49.13           H  
ATOM   4738  HZ  PHE C 338       6.815  42.248 -27.630  1.00 48.62           H  
ATOM   4739  N   SER C 339       3.996  43.603 -33.567  1.00 49.56           N  
ATOM   4740  CA  SER C 339       2.751  44.273 -33.194  1.00 48.39           C  
ATOM   4741  C   SER C 339       2.213  43.746 -31.858  1.00 48.69           C  
ATOM   4742  O   SER C 339       1.657  42.662 -31.775  1.00 49.23           O  
ATOM   4743  CB  SER C 339       1.648  44.074 -34.243  1.00 47.70           C  
ATOM   4744  OG  SER C 339       1.958  44.740 -35.469  1.00 49.54           O  
ATOM   4745  H   SER C 339       3.936  42.754 -34.112  1.00 49.56           H  
ATOM   4746  HA  SER C 339       2.969  45.337 -33.096  1.00 48.39           H  
ATOM   4747  HB2 SER C 339       0.703  44.493 -33.882  1.00 47.70           H  
ATOM   4748  HB3 SER C 339       1.474  43.013 -34.456  1.00 47.70           H  
ATOM   4749  HG  SER C 339       2.373  44.054 -36.041  1.00 49.54           H  
ATOM   4750  N   LEU C 340       2.434  44.490 -30.801  1.00 50.41           N  
ATOM   4751  CA  LEU C 340       1.824  44.231 -29.484  1.00 51.33           C  
ATOM   4752  C   LEU C 340       0.881  45.407 -29.100  1.00 52.27           C  
ATOM   4753  O   LEU C 340       0.764  45.815 -27.986  1.00 54.74           O  
ATOM   4754  CB  LEU C 340       2.916  43.928 -28.448  1.00 51.19           C  
ATOM   4755  CG  LEU C 340       2.605  42.809 -27.428  1.00 51.62           C  
ATOM   4756  CD1 LEU C 340       1.597  43.240 -26.367  1.00 50.61           C  
ATOM   4757  CD2 LEU C 340       2.152  41.496 -28.074  1.00 51.17           C  
ATOM   4758  H   LEU C 340       3.085  45.260 -30.862  1.00 50.41           H  
ATOM   4759  HA  LEU C 340       1.156  43.370 -29.591  1.00 51.33           H  
ATOM   4760  HB2 LEU C 340       3.826  43.621 -28.980  1.00 51.19           H  
ATOM   4761  HB3 LEU C 340       3.192  44.842 -27.907  1.00 51.19           H  
ATOM   4762  HG  LEU C 340       3.549  42.602 -26.905  1.00 51.62           H  
ATOM   4763 HD11 LEU C 340       1.928  44.154 -25.868  1.00 50.61           H  
ATOM   4764 HD12 LEU C 340       0.606  43.417 -26.793  1.00 50.61           H  
ATOM   4765 HD13 LEU C 340       1.497  42.463 -25.602  1.00 50.61           H  
ATOM   4766 HD21 LEU C 340       1.104  41.532 -28.388  1.00 51.17           H  
ATOM   4767 HD22 LEU C 340       2.758  41.250 -28.950  1.00 51.17           H  
ATOM   4768 HD23 LEU C 340       2.246  40.672 -27.359  1.00 51.17           H  
ATOM   4769  N   SER C 341       0.149  45.844 -30.103  1.00 52.57           N  
ATOM   4770  CA  SER C 341      -0.947  46.807 -29.980  1.00 52.33           C  
ATOM   4771  C   SER C 341      -1.805  46.716 -31.267  1.00 53.58           C  
ATOM   4772  O   SER C 341      -1.291  46.464 -32.309  1.00 53.63           O  
ATOM   4773  CB  SER C 341      -0.388  48.233 -29.850  1.00 51.59           C  
ATOM   4774  OG  SER C 341      -1.426  49.205 -29.708  1.00 50.65           O  
ATOM   4775  H   SER C 341       0.377  45.551 -31.043  1.00 52.57           H  
ATOM   4776  HA  SER C 341      -1.557  46.557 -29.106  1.00 52.33           H  
ATOM   4777  HB2 SER C 341       0.203  48.508 -30.730  1.00 51.59           H  
ATOM   4778  HB3 SER C 341       0.268  48.305 -28.974  1.00 51.59           H  
ATOM   4779  HG  SER C 341      -1.058  49.892 -29.116  1.00 50.65           H  
ATOM   4780  N   LEU C 342      -3.054  47.075 -31.168  1.00 55.11           N  
ATOM   4781  CA  LEU C 342      -3.951  47.165 -32.335  1.00 58.30           C  
ATOM   4782  C   LEU C 342      -3.559  48.355 -33.255  1.00 59.59           C  
ATOM   4783  O   LEU C 342      -3.907  48.411 -34.406  1.00 59.73           O  
ATOM   4784  CB  LEU C 342      -5.431  47.307 -31.958  1.00 58.50           C  
ATOM   4785  CG  LEU C 342      -6.157  45.981 -31.655  1.00 59.16           C  
ATOM   4786  CD1 LEU C 342      -7.604  46.280 -31.251  1.00 58.55           C  
ATOM   4787  CD2 LEU C 342      -6.168  45.018 -32.845  1.00 58.68           C  
ATOM   4788  H   LEU C 342      -3.426  47.319 -30.261  1.00 55.11           H  
ATOM   4789  HA  LEU C 342      -3.774  46.273 -32.944  1.00 58.30           H  
ATOM   4790  HB2 LEU C 342      -5.520  47.975 -31.091  1.00 58.50           H  
ATOM   4791  HB3 LEU C 342      -5.972  47.805 -32.774  1.00 58.50           H  
ATOM   4792  HG  LEU C 342      -5.661  45.485 -30.815  1.00 59.16           H  
ATOM   4793 HD11 LEU C 342      -7.643  46.980 -30.411  1.00 58.55           H  
ATOM   4794 HD12 LEU C 342      -8.164  46.725 -32.081  1.00 58.55           H  
ATOM   4795 HD13 LEU C 342      -8.121  45.362 -30.951  1.00 58.55           H  
ATOM   4796 HD21 LEU C 342      -6.572  45.500 -33.742  1.00 58.68           H  
ATOM   4797 HD22 LEU C 342      -5.166  44.651 -33.080  1.00 58.68           H  
ATOM   4798 HD23 LEU C 342      -6.785  44.140 -32.627  1.00 58.68           H  
ATOM   4799  N   CYS C 343      -2.720  49.217 -32.738  1.00 60.02           N  
ATOM   4800  CA  CYS C 343      -2.149  50.322 -33.505  1.00 60.89           C  
ATOM   4801  C   CYS C 343      -1.124  49.742 -34.520  1.00 59.49           C  
ATOM   4802  O   CYS C 343      -0.819  50.356 -35.505  1.00 58.06           O  
ATOM   4803  CB  CYS C 343      -1.436  51.356 -32.634  1.00 62.63           C  
ATOM   4804  SG  CYS C 343      -2.592  52.293 -31.580  1.00 72.82           S
[truncated: 822,422 more chars]
