# Supplementary material for: DegraderTCM: A Computationally Sparing Approach for Predicting Ternary Degradation Complexes
Source: ACS Med Chem Lett. 2023 Dec 13;15(1):45–53. doi: 10.1021/acsmedchemlett.3c00362 (PMC10788944; doi:10.1021/acsmedchemlett.3c00362)
Supplement: Supplementary file 2 — ml3c00362_si_002.zip [file ml3c00362_si_002.zip › TC models/Application_domain/STAT3-495-active.pdb]

HEADER    DNA BINDING PROTEIN/LIGASE                                  
REMARK  99                                                                      
REMARK  99 MOE v2022.02 (Chemical Computing Group ULC) Fri Nov 24 16:01:40 2023 
SEQRES   1 C  381  ASN PHE ASP THR SER LEU PRO THR SER HIS THR TYR LEU
SEQRES   2 C  381  GLY ALA ASP MET GLU GLU PHE HIS GLY ARG THR LEU HIS
SEQRES   3 C  381  ASP ASP ASP SER CYS GLN VAL ILE PRO VAL LEU PRO GLN
SEQRES   4 C  381  VAL MET MET ILE LEU ILE PRO GLY GLN THR LEU PRO LEU
SEQRES   5 C  381  GLN LEU PHE HIS PRO GLN GLU VAL SER MET VAL ARG ASN
SEQRES   6 C  381  LEU ILE GLN LYS ASP ARG THR PHE ALA VAL LEU ALA TYR
SEQRES   7 C  381  SER ASN VAL GLN GLU ARG GLU ALA GLN PHE GLY THR THR
SEQRES   8 C  381  ALA GLU ILE TYR ALA TYR ARG GLU GLU GLN ASP PHE GLY
SEQRES   9 C  381  ILE GLU ILE VAL LYS VAL LYS ALA ILE GLY ARG GLN ARG
SEQRES  10 C  381  PHE LYS VAL LEU GLU LEU ARG THR GLN SER ASP GLY ILE
SEQRES  11 C  381  GLN GLN ALA LYS VAL GLN ILE LEU PRO GLU CYS VAL LEU
SEQRES  12 C  381  PRO SER THR MET SER ALA VAL GLN LEU GLU SER LEU ASN
SEQRES  13 C  381  LYS CYS GLN ILE PHE PRO SER LYS PRO VAL SER ARG GLU
SEQRES  14 C  381  ASP GLN CYS SER TYR LYS TRP TRP GLN LYS TYR GLN LYS
SEQRES  15 C  381  ARG LYS PHE HIS CYS ALA ASN LEU THR SER TRP PRO ARG
SEQRES  16 C  381  TRP LEU TYR SER LEU TYR ASP ALA GLU THR LEU MET ASP
SEQRES  17 C  381  ARG ILE LYS LYS GLN LEU ARG GLU TRP ASP GLU ASN LEU
SEQRES  18 C  381  LYS ASP ASP SER LEU PRO SER ASN PRO ILE ASP PHE SER
SEQRES  19 C  381  TYR ARG VAL ALA ALA CYS LEU PRO ILE ASP ASP VAL LEU
SEQRES  20 C  381  ARG ILE GLN LEU LEU LYS ILE GLY SER ALA ILE GLN ARG
SEQRES  21 C  381  LEU ARG CYS GLU LEU ASP ILE MET ASN LYS CYS THR SER
SEQRES  22 C  381  LEU CYS CYS LYS GLN CYS GLN GLU THR GLU ILE THR THR
SEQRES  23 C  381  LYS ASN GLU ILE PHE SER LEU SER LEU CYS GLY PRO MET
SEQRES  24 C  381  ALA ALA TYR VAL ASN PRO HIS GLY TYR VAL HIS GLU THR
SEQRES  25 C  381  LEU THR VAL TYR LYS ALA CYS ASN LEU ASN LEU ILE GLY
SEQRES  26 C  381  ARG PRO SER THR GLU HIS SER TRP PHE PRO GLY TYR ALA
SEQRES  27 C  381  TRP THR VAL ALA GLN CYS LYS ILE CYS ALA SER HIS ILE
SEQRES  28 C  381  GLY TRP LYS PHE THR ALA THR LYS LYS ASP MET SER PRO
SEQRES  29 C  381  GLN LYS PHE TRP GLY LEU THR ARG SER ALA LEU LEU PRO
SEQRES  30 C  381  THR ILE PRO ASP
SEQRES   1 A  531  ACE VAL VAL THR GLU LYS GLN GLN MET LEU GLU GLN HIS
SEQRES   2 A  531  LEU GLN ASP VAL ARG LYS ARG VAL GLN ASP LEU GLU GLN
SEQRES   3 A  531  LYS MET LYS VAL VAL GLU ASN LEU GLN ASP ASP PHE ASP
SEQRES   4 A  531  PHE ASN TYR LYS THR LEU LYS NME ACE ASN GLN SER VAL
SEQRES   5 A  531  THR ARG GLN LYS MET GLN GLN LEU GLU GLN MET LEU THR
SEQRES   6 A  531  ALA LEU ASP GLN MET ARG ARG SER ILE VAL SER GLU LEU
SEQRES   7 A  531  ALA GLY LEU LEU SER ALA MET GLU TYR VAL GLN LYS THR
SEQRES   8 A  531  LEU THR ASP GLU GLU LEU ALA ASP TRP LYS ARG ARG GLN
SEQRES   9 A  531  GLN ILE ALA CYS ILE GLY GLY PRO PRO ASN ILE CYS LEU
SEQRES  10 A  531  ASP ARG LEU GLU ASN TRP ILE THR SER LEU ALA GLU SER
SEQRES  11 A  531  GLN LEU GLN THR ARG GLN GLN ILE LYS LYS LEU GLU GLU
SEQRES  12 A  531  LEU GLN GLN LYS VAL SER TYR LYS GLY ASP PRO ILE VAL
SEQRES  13 A  531  GLN HIS ARG PRO MET LEU GLU GLU ARG ILE VAL GLU LEU
SEQRES  14 A  531  PHE ARG ASN LEU MET LYS SER ALA PHE VAL VAL GLU ARG
SEQRES  15 A  531  GLN PRO CYS MET PRO MET HIS PRO ASP ARG PRO LEU VAL
SEQRES  16 A  531  ILE LYS THR GLY VAL GLN PHE THR THR LYS VAL ARG LEU
SEQRES  17 A  531  LEU VAL LYS PHE PRO GLU LEU ASN TYR GLN LEU LYS ILE
SEQRES  18 A  531  LYS VAL CYS ILE ASP LYS ASP NME ACE ARG GLY SER ARG
SEQRES  19 A  531  LYS PHE ASN ILE LEU GLY THR ASN THR LYS VAL MET ASN
SEQRES  20 A  531  MET GLU GLU SER ASN ASN GLY SER LEU SER ALA GLU PHE
SEQRES  21 A  531  LYS HIS LEU THR LEU ARG GLU GLN ARG CYS NME ACE LEU
SEQRES  22 A  531  ILE VAL THR GLU GLU LEU HIS LEU ILE THR PHE GLU THR
SEQRES  23 A  531  GLU VAL TYR HIS GLN GLY LEU LYS ILE ASP LEU GLU THR
SEQRES  24 A  531  HIS SER LEU PRO VAL VAL VAL ILE SER ASN ILE CYS GLN
SEQRES  25 A  531  MET PRO ASN ALA TRP ALA SER ILE LEU TRP TYR ASN MET
SEQRES  26 A  531  LEU THR ASN ASN PRO LYS ASN VAL ASN PHE PHE THR LYS
SEQRES  27 A  531  PRO PRO ILE GLY THR TRP ASP GLN VAL ALA GLU VAL LEU
SEQRES  28 A  531  SER TRP GLN PHE SER SER THR THR LYS ARG GLY LEU SER
SEQRES  29 A  531  ILE GLU GLN LEU THR THR LEU ALA GLU LYS LEU LEU GLY
SEQRES  30 A  531  PRO GLY VAL ASN TYR SER GLY CYS GLN ILE THR TRP ALA
SEQRES  31 A  531  LYS PHE CYS LYS GLU ASN MET ALA GLY LYS GLY PHE SER
SEQRES  32 A  531  PHE TRP VAL TRP LEU ASP ASN ILE ILE ASP LEU VAL LYS
SEQRES  33 A  531  LYS TYR ILE LEU ALA LEU TRP ASN GLU GLY TYR ILE MET
SEQRES  34 A  531  GLY PHE ILE SER LYS GLU ARG GLU ARG ALA ILE LEU SER
SEQRES  35 A  531  THR LYS PRO PRO GLY THR PHE LEU LEU ARG PHE SER GLU
SEQRES  36 A  531  SER SER LYS GLU GLY GLY VAL THR PHE THR TRP VAL GLU
SEQRES  37 A  531  LYS ASP ILE SER GLY LYS THR GLN ILE GLN SER VAL GLU
SEQRES  38 A  531  PRO TYR THR LYS GLN GLN LEU ASN ASN MET SER PHE ALA
SEQRES  39 A  531  GLU ILE ILE MET GLY TYR LYS ILE MET ASP ALA THR ASN
SEQRES  40 A  531  ILE LEU VAL SER PRO LEU VAL TYR LEU TYR PRO ASP ILE
SEQRES  41 A  531  PRO LYS GLU GLU ALA PHE GLY LYS TYR CYS NME
HELIX    1   1 LEU C   53  SER C   56  5               Generated by MOE    4
HELIX    2   2 THR C   58  LEU C   60  5               Generated by MOE    3
HELIX    3   3 PRO C  104  VAL C  110  1               Generated by MOE    7
HELIX    4   4 THR C  193  ALA C  196  5               Generated by MOE    4
HELIX    5   5 ASN C  203  GLN C  206  5               Generated by MOE    4
HELIX    6   6 TYR C  221  PHE C  232  1               Generated by MOE   12
HELIX    7   7 ARG C  242  LEU C  247  5               Generated by MOE    6
HELIX    8   8 ALA C  250  LEU C  261  1               Generated by MOE   12
HELIX    9   9 ARG C  262  TRP C  264  5               Generated by MOE    3
HELIX   10  10 PRO C  277  ALA C  286  1               Generated by MOE   10
HELIX   11  11 LEU C  294  GLN C  297  1               Generated by MOE    4
HELIX   12  12 ALA C  304  LYS C  317  1               Generated by MOE   14
HELIX   13  13 LYS C  334  GLU C  336  5               Generated by MOE    3
HELIX   14  14 ARG C  419  ALA C  421  5               Generated by MOE    3
HELIX   15  15 LEU A  144  ASP A  157  1               Generated by MOE   14
HELIX   16  16 GLU A  159  LYS A  177  1               Generated by MOE   19
HELIX   17  17 VAL A  195  LEU A  225  1               Generated by MOE   31
HELIX   18  18 MET A  228  THR A  236  1               Generated by MOE    9
HELIX   19  19 GLU A  239  ALA A  250  1               Generated by MOE   12
HELIX   20  20 LEU A  260  LYS A  290  1               Generated by MOE   31
HELIX   21  21 PRO A  297  HIS A  301  1               Generated by MOE    5
HELIX   22  22 PRO A  303  SER A  319  1               Generated by MOE   17
HELIX   23  23 PRO A  356  LEU A  358  5               Generated by MOE    3
HELIX   24  24 GLU A  398  ASN A  400  5               Generated by MOE    3
HELIX   25  25 ILE A  467  GLN A  469  5               Generated by MOE    3
HELIX   26  26 MET A  470  LEU A  483  1               Generated by MOE   14
HELIX   27  27 PHE A  492  THR A  494  5               Generated by MOE    3
HELIX   28  28 TRP A  501  THR A  515  1               Generated by MOE   15
HELIX   29  29 ILE A  522  LEU A  532  1               Generated by MOE   11
HELIX   30  30 TYR A  539  GLY A  541  5               Generated by MOE    3
HELIX   31  31 TRP A  546  PHE A  549  1               Generated by MOE    4
HELIX   32  32 PHE A  561  VAL A  572  1               Generated by MOE   12
HELIX   33  33 LEU A  577  GLU A  582  1               Generated by MOE    6
HELIX   34  34 ARG A  593  ILE A  597  1               Generated by MOE    5
HELIX   35  35 PHE A  650  GLY A  656  1               Generated by MOE    7
HELIX   36  36 LYS A  679  PHE A  683  1               Generated by MOE    5
HELIX   37  37 GLY A  684  TYR A  686  5               Generated by MOE    3
SHEET    1       CYS C  78  VAL C  83                  Generated by MOE
SHEET    2       THR C  96  LEU C 101                  Generated by MOE
SHEET    3       THR C 119  TYR C 125                  Generated by MOE
SHEET    4       ALA C 133  GLU C 146                  Generated by MOE
SHEET    5       VAL C 155  SER C 174                  Generated by MOE
SHEET    6       ILE C 177  LEU C 185                  Generated by MOE
SHEET    7       SER C 320  CYS C 323                  Generated by MOE
SHEET    8       GLU C 330  THR C 333                  Generated by MOE
SHEET    9       MET C 346  VAL C 350                  Generated by MOE
SHEET   10       VAL C 356  VAL C 362                  Generated by MOE
SHEET   11       LEU C 368  SER C 375                  Generated by MOE
SHEET   12       TYR C 384  CYS C 391                  Generated by MOE
SHEET   13       HIS C 397  ALA C 404                  Generated by MOE
SHEET   14       LYS C 413  THR C 418                  Generated by MOE
SHEET   15       LEU C 422  THR C 425                  Generated by MOE
SHEET   16       PHE A 321  CYS A 328                  Generated by MOE
SHEET   17       VAL A 338  LYS A 340                  Generated by MOE
SHEET   18       GLN A 344  LEU A 351                  Generated by MOE
SHEET   19       LEU A 362  ILE A 368                  Generated by MOE
SHEET   20       PHE A 384  GLY A 388                  Generated by MOE
SHEET   21       THR A 391  GLU A 397                  Generated by MOE
SHEET   22       SER A 403  GLU A 415                  Generated by MOE
SHEET   23       LEU A 436  HIS A 437                  Generated by MOE
SHEET   24       ILE A 439  HIS A 447                  Generated by MOE
SHEET   25       LEU A 450  HIS A 457                  Generated by MOE
SHEET   26       VAL A 461  VAL A 461                  Generated by MOE
SHEET   27       VAL A 462  ILE A 464                  Generated by MOE
SHEET   28       ILE A 498  THR A 500                  Generated by MOE
SHEET   29       GLN A 543  THR A 545                  Generated by MOE
SHEET   30       THR A 605  PHE A 606                  Generated by MOE
SHEET   31       LEU A 607  LEU A 608                  Generated by MOE
SHEET   32       ARG A 609  ARG A 609                  Generated by MOE
SHEET   33       PHE A 610  PHE A 610                  Generated by MOE
SHEET   34       VAL A 619  GLU A 625                  Generated by MOE
SHEET   35       GLN A 633  SER A 636                  Generated by MOE
SHEET   36       ILE A 659  MET A 660                  Generated by MOE
SHEET   37       LEU A 666  VAL A 667                  Generated by MOE
SHEET   38       TYR A 672  LEU A 673                  Generated by MOE
SHEET   39       ILE A 677  PRO A 678                  Generated by MOE
ATOM      1  N   ASN C  48      28.466  59.276 -31.638  1.00 66.25           N1+
ATOM      2  CA  ASN C  48      28.048  57.845 -31.500  1.00 66.53           C  
ATOM      3  C   ASN C  48      29.093  57.075 -30.682  1.00 69.76           C  
ATOM      4  O   ASN C  48      30.203  57.580 -30.453  1.00 71.36           O  
ATOM      5  CB  ASN C  48      27.870  57.206 -32.884  1.00 63.15           C  
ATOM      6  CG  ASN C  48      26.782  57.920 -33.639  1.00 61.48           C  
ATOM      7  ND2 ASN C  48      26.172  57.379 -34.562  1.00 57.53           N  
ATOM      8  OD1 ASN C  48      26.532  59.162 -33.253  1.00 63.01           O  
ATOM      9  H1  ASN C  48      27.841  59.747 -32.322  1.00 66.25           H  
ATOM     10  H2  ASN C  48      29.449  59.373 -31.907  1.00 66.25           H  
ATOM     11  H3  ASN C  48      28.339  59.796 -30.746  1.00 66.25           H  
ATOM     12  HA  ASN C  48      27.103  57.860 -30.945  1.00 66.53           H  
ATOM     13  HB2 ASN C  48      27.603  56.147 -32.794  1.00 63.15           H  
ATOM     14  HB3 ASN C  48      28.796  57.264 -33.468  1.00 63.15           H  
ATOM     15 HD21 ASN C  48      25.451  57.884 -35.056  1.00 57.53           H  
ATOM     16 HD22 ASN C  48      26.394  56.429 -34.826  1.00 57.53           H  
ATOM     17  N   PHE C  49      28.745  55.843 -30.295  1.00 71.75           N  
ATOM     18  CA  PHE C  49      29.587  54.886 -29.567  1.00 69.83           C  
ATOM     19  C   PHE C  49      29.246  53.508 -30.174  1.00 70.72           C  
ATOM     20  O   PHE C  49      28.612  53.476 -31.244  1.00 70.72           O  
ATOM     21  CB  PHE C  49      29.434  55.027 -28.045  1.00 67.60           C  
ATOM     22  CG  PHE C  49      28.075  54.865 -27.384  1.00 65.45           C  
ATOM     23  CD1 PHE C  49      26.999  54.182 -27.939  1.00 64.22           C  
ATOM     24  CD2 PHE C  49      27.922  55.417 -26.108  1.00 65.00           C  
ATOM     25  CE1 PHE C  49      25.821  54.012 -27.221  1.00 62.80           C  
ATOM     26  CE2 PHE C  49      26.740  55.261 -25.394  1.00 62.14           C  
ATOM     27  CZ  PHE C  49      25.688  54.556 -25.953  1.00 61.71           C  
ATOM     28  H   PHE C  49      27.839  55.496 -30.574  1.00 71.75           H  
ATOM     29  HA  PHE C  49      30.633  55.090 -29.831  1.00 69.83           H  
ATOM     30  HB2 PHE C  49      30.117  54.326 -27.548  1.00 67.60           H  
ATOM     31  HB3 PHE C  49      29.796  56.034 -27.791  1.00 67.60           H  
ATOM     32  HD1 PHE C  49      27.080  53.780 -28.938  1.00 64.22           H  
ATOM     33  HD2 PHE C  49      28.737  55.974 -25.670  1.00 65.00           H  
ATOM     34  HE1 PHE C  49      25.005  53.452 -27.653  1.00 62.80           H  
ATOM     35  HE2 PHE C  49      26.643  55.689 -24.407  1.00 62.14           H  
ATOM     36  HZ  PHE C  49      24.767  54.430 -25.403  1.00 61.71           H  
ATOM     37  N   ASP C  50      29.610  52.408 -29.513  1.00 70.09           N  
ATOM     38  CA  ASP C  50      29.345  51.070 -30.047  1.00 69.01           C  
ATOM     39  C   ASP C  50      27.818  50.834 -29.885  1.00 66.19           C  
ATOM     40  O   ASP C  50      27.231  50.990 -28.813  1.00 66.24           O  
ATOM     41  CB  ASP C  50      30.158  50.022 -29.316  1.00 68.94           C  
ATOM     42  CG  ASP C  50      29.859  48.764 -30.075  1.00 70.40           C  
ATOM     43  OD1 ASP C  50      30.716  48.337 -30.880  1.00 73.45           O  
ATOM     44  OD2 ASP C  50      28.756  48.213 -29.909  1.00 69.70           O1-
ATOM     45  H   ASP C  50      30.020  52.502 -28.595  1.00 70.09           H  
ATOM     46  HA  ASP C  50      29.602  51.089 -31.115  1.00 69.01           H  
ATOM     47  HB2 ASP C  50      29.863  49.920 -28.269  1.00 68.94           H  
ATOM     48  HB3 ASP C  50      31.229  50.254 -29.345  1.00 68.94           H  
ATOM     49  N   THR C  51      27.189  50.501 -31.012  1.00 64.32           N  
ATOM     50  CA  THR C  51      25.744  50.427 -31.140  1.00 63.43           C  
ATOM     51  C   THR C  51      25.191  49.020 -30.833  1.00 62.61           C  
ATOM     52  O   THR C  51      23.978  48.789 -30.933  1.00 61.06           O  
ATOM     53  CB  THR C  51      25.289  50.901 -32.528  1.00 62.83           C  
ATOM     54  OG1 THR C  51      25.924  50.091 -33.519  1.00 64.88           O  
ATOM     55  CG2 THR C  51      25.600  52.378 -32.755  1.00 62.34           C  
ATOM     56  H   THR C  51      27.737  50.259 -31.825  1.00 64.32           H  
ATOM     57  HA  THR C  51      25.301  51.081 -30.377  1.00 63.43           H  
ATOM     58  HB  THR C  51      24.212  50.756 -32.638  1.00 62.83           H  
ATOM     59 HG21 THR C  51      25.235  52.995 -31.929  1.00 62.34           H  
ATOM     60 HG22 THR C  51      26.673  52.547 -32.881  1.00 62.34           H  
ATOM     61 HG23 THR C  51      25.119  52.732 -33.673  1.00 62.34           H  
ATOM     62  HG1 THR C  51      26.209  50.659 -34.272  1.00 64.88           H  
ATOM     63  N   SER C  52      26.052  48.137 -30.328  1.00 63.19           N  
ATOM     64  CA  SER C  52      25.645  46.857 -29.769  1.00 62.44           C  
ATOM     65  C   SER C  52      25.109  47.125 -28.356  1.00 62.96           C  
ATOM     66  O   SER C  52      24.059  46.578 -27.985  1.00 64.82           O  
ATOM     67  CB  SER C  52      26.746  45.796 -29.734  1.00 60.90           C  
ATOM     68  OG  SER C  52      27.804  46.110 -28.836  1.00 59.34           O  
ATOM     69  H   SER C  52      27.035  48.368 -30.300  1.00 63.19           H  
ATOM     70  HA  SER C  52      24.810  46.481 -30.372  1.00 62.44           H  
ATOM     71  HB2 SER C  52      27.179  45.646 -30.728  1.00 60.90           H  
ATOM     72  HB3 SER C  52      26.325  44.841 -29.404  1.00 60.90           H  
ATOM     73  HG  SER C  52      28.289  46.878 -29.247  1.00 59.34           H  
ATOM     74  N   LEU C  53      25.722  48.082 -27.656  1.00 60.35           N  
ATOM     75  CA  LEU C  53      25.701  48.111 -26.209  1.00 57.88           C  
ATOM     76  C   LEU C  53      24.266  48.329 -25.661  1.00 55.55           C  
ATOM     77  O   LEU C  53      23.911  47.623 -24.719  1.00 56.18           O  
ATOM     78  CB  LEU C  53      26.671  49.132 -25.602  1.00  0.00           C  
ATOM     79  CG  LEU C  53      28.157  48.855 -25.899  1.00  0.00           C  
ATOM     80  CD1 LEU C  53      29.007  50.027 -25.401  1.00  0.00           C  
ATOM     81  CD2 LEU C  53      28.649  47.554 -25.263  1.00  0.00           C  
ATOM     82  H   LEU C  53      26.107  48.860 -28.190  1.00 60.35           H  
ATOM     83  HA  LEU C  53      25.978  47.100 -25.883  1.00 57.88           H  
ATOM     84  HB2 LEU C  53      26.428  50.137 -25.964  1.00  0.00           H  
ATOM     85  HB3 LEU C  53      26.521  49.166 -24.514  1.00  0.00           H  
ATOM     86  HG  LEU C  53      28.295  48.777 -26.982  1.00  0.00           H  
ATOM     87 HD11 LEU C  53      28.707  50.961 -25.888  1.00  0.00           H  
ATOM     88 HD12 LEU C  53      28.906  50.161 -24.318  1.00  0.00           H  
ATOM     89 HD13 LEU C  53      30.067  49.863 -25.624  1.00  0.00           H  
ATOM     90 HD21 LEU C  53      28.469  47.548 -24.182  1.00  0.00           H  
ATOM     91 HD22 LEU C  53      28.151  46.683 -25.698  1.00  0.00           H  
ATOM     92 HD23 LEU C  53      29.724  47.425 -25.427  1.00  0.00           H  
ATOM     93  N   PRO C  54      23.458  49.274 -26.201  1.00 54.02           N  
ATOM     94  CA  PRO C  54      22.074  49.415 -25.710  1.00 52.73           C  
ATOM     95  C   PRO C  54      21.233  48.142 -25.960  1.00 53.51           C  
ATOM     96  O   PRO C  54      20.321  47.826 -25.205  1.00 55.86           O  
ATOM     97  CB  PRO C  54      21.506  50.590 -26.514  1.00 52.12           C  
ATOM     98  CG  PRO C  54      22.739  51.364 -26.959  1.00 54.27           C  
ATOM     99  CD  PRO C  54      23.747  50.262 -27.230  1.00 55.54           C  
ATOM    100  HA  PRO C  54      22.113  49.620 -24.635  1.00 52.73           H  
ATOM    101  HB2 PRO C  54      20.961  50.241 -27.399  1.00 52.12           H  
ATOM    102  HB3 PRO C  54      20.818  51.201 -25.924  1.00 52.12           H  
ATOM    103  HG2 PRO C  54      23.089  52.004 -26.140  1.00 54.27           H  
ATOM    104  HG3 PRO C  54      22.556  51.991 -27.836  1.00 54.27           H  
ATOM    105  HD2 PRO C  54      24.773  50.625 -27.191  1.00 55.54           H  
ATOM    106  HD3 PRO C  54      23.563  49.799 -28.205  1.00 55.54           H  
ATOM    107  N   THR C  55      21.509  47.476 -27.078  1.00 54.60           N  
ATOM    108  CA  THR C  55      20.763  46.296 -27.534  1.00 53.79           C  
ATOM    109  C   THR C  55      21.523  44.986 -27.196  1.00 52.29           C  
ATOM    110  O   THR C  55      21.225  43.904 -27.719  1.00 53.25           O  
ATOM    111  CB  THR C  55      20.299  46.412 -28.999  1.00 54.49           C  
ATOM    112  OG1 THR C  55      19.164  45.564 -29.232  1.00 51.83           O  
ATOM    113  CG2 THR C  55      21.382  46.136 -30.035  1.00 53.56           C  
ATOM    114  H   THR C  55      22.302  47.760 -27.636  1.00 54.60           H  
ATOM    115  HA  THR C  55      19.856  46.233 -26.918  1.00 53.79           H  
ATOM    116  HB  THR C  55      19.935  47.435 -29.155  1.00 54.49           H  
ATOM    117 HG21 THR C  55      22.234  46.808 -29.909  1.00 53.56           H  
ATOM    118 HG22 THR C  55      21.733  45.101 -29.993  1.00 53.56           H  
ATOM    119 HG23 THR C  55      20.987  46.280 -31.047  1.00 53.56           H  
ATOM    120  HG1 THR C  55      18.973  45.592 -30.189  1.00 51.83           H  
ATOM    121  N   SER C  56      22.335  45.091 -26.142  1.00 50.76           N  
ATOM    122  CA  SER C  56      22.848  43.923 -25.432  1.00 49.85           C  
ATOM    123  C   SER C  56      21.770  43.454 -24.427  1.00 47.79           C  
ATOM    124  O   SER C  56      21.769  42.317 -23.959  1.00 48.76           O  
ATOM    125  CB  SER C  56      24.137  44.237 -24.661  1.00 50.16           C  
ATOM    126  OG  SER C  56      23.946  45.257 -23.668  1.00 49.57           O  
ATOM    127  H   SER C  56      22.568  46.012 -25.798  1.00 50.76           H  
ATOM    128  HA  SER C  56      23.019  43.113 -26.150  1.00 49.85           H  
ATOM    129  HB2 SER C  56      24.929  44.570 -25.341  1.00 50.16           H  
ATOM    130  HB3 SER C  56      24.493  43.344 -24.138  1.00 50.16           H  
ATOM    131  HG  SER C  56      24.001  46.124 -24.136  1.00 49.57           H  
ATOM    132  N   HIS C  57      20.998  44.434 -23.956  1.00 45.59           N  
ATOM    133  CA  HIS C  57      19.917  44.283 -22.984  1.00 43.78           C  
ATOM    134  C   HIS C  57      20.506  44.070 -21.567  1.00 43.41           C  
ATOM    135  O   HIS C  57      19.870  43.494 -20.681  1.00 42.92           O  
ATOM    136  CB  HIS C  57      18.812  43.295 -23.369  1.00 42.77           C  
ATOM    137  CG  HIS C  57      18.205  43.636 -24.687  1.00 41.48           C  
ATOM    138  ND1 HIS C  57      17.157  44.454 -24.844  1.00 40.42           N  
ATOM    139  CD2 HIS C  57      18.637  43.301 -25.966  1.00 41.75           C  
ATOM    140  CE1 HIS C  57      16.930  44.642 -26.153  1.00 40.70           C  
ATOM    141  NE2 HIS C  57      17.836  43.936 -26.839  1.00 41.38           N  
ATOM    142  H   HIS C  57      21.187  45.378 -24.263  1.00 45.59           H  
ATOM    143  HA  HIS C  57      19.469  45.281 -22.945  1.00 43.78           H  
ATOM    144  HB2 HIS C  57      18.023  43.311 -22.609  1.00 42.77           H  
ATOM    145  HB3 HIS C  57      19.197  42.270 -23.391  1.00 42.77           H  
ATOM    146  HD2 HIS C  57      19.462  42.650 -26.212  1.00 41.75           H  
ATOM    147  HE2 HIS C  57      17.906  43.888 -27.845  1.00 41.38           H  
ATOM    148  HE1 HIS C  57      16.152  45.257 -26.579  1.00 40.70           H  
ATOM    149  N   THR C  58      21.612  44.764 -21.337  1.00 43.25           N  
ATOM    150  CA  THR C  58      22.318  44.777 -20.054  1.00 44.94           C  
ATOM    151  C   THR C  58      21.584  45.619 -18.979  1.00 45.50           C  
ATOM    152  O   THR C  58      21.929  45.545 -17.787  1.00 46.28           O  
ATOM    153  CB  THR C  58      23.773  45.266 -20.200  1.00 46.26           C  
ATOM    154  OG1 THR C  58      23.844  46.334 -21.157  1.00 47.17           O  
ATOM    155  CG2 THR C  58      24.707  44.138 -20.633  1.00 46.45           C  
ATOM    156  H   THR C  58      21.994  45.328 -22.083  1.00 43.25           H  
ATOM    157  HA  THR C  58      22.303  43.751 -19.660  1.00 44.94           H  
ATOM    158  HB  THR C  58      24.143  45.668 -19.250  1.00 46.26           H  
ATOM    159 HG21 THR C  58      24.765  43.359 -19.870  1.00 46.45           H  
ATOM    160 HG22 THR C  58      24.367  43.673 -21.564  1.00 46.45           H  
ATOM    161 HG23 THR C  58      25.715  44.524 -20.817  1.00 46.45           H  
ATOM    162  HG1 THR C  58      24.058  45.938 -22.031  1.00 47.17           H  
ATOM    163  N   TYR C  59      20.519  46.310 -19.401  1.00 43.87           N  
ATOM    164  CA  TYR C  59      19.618  47.036 -18.496  1.00 43.68           C  
ATOM    165  C   TYR C  59      18.723  46.050 -17.692  1.00 45.69           C  
ATOM    166  O   TYR C  59      18.087  46.432 -16.701  1.00 46.25           O  
ATOM    167  CB  TYR C  59      18.764  48.096 -19.209  1.00 42.43           C  
ATOM    168  CG  TYR C  59      17.840  47.539 -20.269  1.00 42.08           C  
ATOM    169  CD1 TYR C  59      16.618  46.956 -19.923  1.00 41.00           C  
ATOM    170  CD2 TYR C  59      18.209  47.554 -21.616  1.00 42.28           C  
ATOM    171  CE1 TYR C  59      15.792  46.409 -20.890  1.00 41.80           C  
ATOM    172  CE2 TYR C  59      17.389  47.013 -22.592  1.00 42.28           C  
ATOM    173  CZ  TYR C  59      16.182  46.444 -22.231  1.00 42.50           C  
ATOM    174  OH  TYR C  59      15.382  45.841 -23.156  1.00 42.63           O  
ATOM    175  H   TYR C  59      20.314  46.310 -20.390  1.00 43.87           H  
ATOM    176  HA  TYR C  59      20.253  47.537 -17.754  1.00 43.68           H  
ATOM    177  HB2 TYR C  59      18.158  48.646 -18.476  1.00 42.43           H  
ATOM    178  HB3 TYR C  59      19.427  48.839 -19.670  1.00 42.43           H  
ATOM    179  HD1 TYR C  59      16.315  46.932 -18.887  1.00 41.00           H  
ATOM    180  HD2 TYR C  59      19.152  47.997 -21.901  1.00 42.28           H  
ATOM    181  HE1 TYR C  59      14.852  45.957 -20.609  1.00 41.80           H  
ATOM    182  HE2 TYR C  59      17.692  47.034 -23.629  1.00 42.28           H  
ATOM    183  HH  TYR C  59      15.996  45.440 -23.819  1.00 42.63           H  
ATOM    184  N   LEU C  60      18.754  44.791 -18.091  1.00 47.94           N  
ATOM    185  CA  LEU C  60      18.093  43.689 -17.405  1.00 49.52           C  
ATOM    186  C   LEU C  60      18.976  43.229 -16.195  1.00 54.04           C  
ATOM    187  O   LEU C  60      18.570  42.436 -15.374  1.00 56.18           O  
ATOM    188  CB  LEU C  60      17.896  42.492 -18.355  1.00 48.21           C  
ATOM    189  CG  LEU C  60      17.021  42.754 -19.602  1.00 46.96           C  
ATOM    190  CD1 LEU C  60      17.029  41.517 -20.506  1.00 46.38           C  
ATOM    191  CD2 LEU C  60      15.578  43.124 -19.277  1.00 47.46           C  
ATOM    192  H   LEU C  60      19.329  44.547 -18.885  1.00 47.94           H  
ATOM    193  HA  LEU C  60      17.142  44.040 -16.991  1.00 49.52           H  
ATOM    194  HB2 LEU C  60      18.886  42.149 -18.688  1.00 48.21           H  
ATOM    195  HB3 LEU C  60      17.486  41.644 -17.799  1.00 48.21           H  
ATOM    196  HG  LEU C  60      17.447  43.589 -20.168  1.00 46.96           H  
ATOM    197 HD11 LEU C  60      18.049  41.269 -20.819  1.00 46.38           H  
ATOM    198 HD12 LEU C  60      16.612  40.645 -19.991  1.00 46.38           H  
ATOM    199 HD13 LEU C  60      16.436  41.689 -21.411  1.00 46.38           H  
ATOM    200 HD21 LEU C  60      15.044  42.286 -18.824  1.00 47.46           H  
ATOM    201 HD22 LEU C  60      15.522  43.984 -18.607  1.00 47.46           H  
ATOM    202 HD23 LEU C  60      15.037  43.386 -20.193  1.00 47.46           H  
ATOM    203  N   GLY C  61      20.213  43.670 -16.198  1.00 56.30           N  
ATOM    204  CA  GLY C  61      21.303  43.233 -15.339  1.00 58.95           C  
ATOM    205  C   GLY C  61      22.233  42.387 -16.219  1.00 62.48           C  
ATOM    206  O   GLY C  61      21.789  41.585 -17.004  1.00 60.72           O  
ATOM    207  H   GLY C  61      20.497  44.363 -16.876  1.00 56.30           H  
ATOM    208  HA2 GLY C  61      21.816  44.124 -14.966  1.00 58.95           H  
ATOM    209  HA3 GLY C  61      20.941  42.630 -14.503  1.00 58.95           H  
ATOM    210  N   ALA C  62      23.519  42.600 -16.073  1.00 66.56           N  
ATOM    211  CA  ALA C  62      24.536  42.101 -17.003  1.00 70.05           C  
ATOM    212  C   ALA C  62      24.963  40.651 -16.702  1.00 71.12           C  
ATOM    213  O   ALA C  62      25.938  40.369 -16.029  1.00 71.48           O  
ATOM    214  CB  ALA C  62      25.748  43.028 -16.995  1.00 70.70           C  
ATOM    215  H   ALA C  62      23.849  43.132 -15.281  1.00 66.56           H  
ATOM    216  HA  ALA C  62      24.099  42.110 -18.009  1.00 70.05           H  
ATOM    217  HB1 ALA C  62      25.460  44.046 -17.278  1.00 70.70           H  
ATOM    218  HB2 ALA C  62      26.206  43.079 -16.000  1.00 70.70           H  
ATOM    219  HB3 ALA C  62      26.512  42.679 -17.697  1.00 70.70           H  
ATOM    220  N   ASP C  63      24.111  39.736 -17.132  1.00 74.01           N  
ATOM    221  CA  ASP C  63      24.466  38.301 -17.253  1.00 78.30           C  
ATOM    222  C   ASP C  63      23.400  37.684 -18.205  1.00 78.02           C  
ATOM    223  O   ASP C  63      22.235  37.974 -18.074  1.00 77.76           O  
ATOM    224  CB  ASP C  63      24.416  37.610 -15.900  1.00  0.00           C  
ATOM    225  CG  ASP C  63      24.677  36.161 -16.184  1.00  0.00           C  
ATOM    226  OD1 ASP C  63      25.616  35.795 -16.887  1.00  0.00           O  
ATOM    227  OD2 ASP C  63      23.746  35.295 -15.687  1.00  0.00           O1-
ATOM    228  H   ASP C  63      23.130  39.889 -17.377  1.00 74.01           H  
ATOM    229  HA  ASP C  63      25.462  38.246 -17.710  1.00 78.30           H  
ATOM    230  HB2 ASP C  63      23.442  37.745 -15.416  1.00  0.00           H  
ATOM    231  HB3 ASP C  63      25.183  37.989 -15.218  1.00  0.00           H  
ATOM    232  N   MET C  64      23.844  36.866 -19.143  1.00 75.05           N  
ATOM    233  CA  MET C  64      22.999  36.238 -20.165  1.00 74.24           C  
ATOM    234  C   MET C  64      23.868  35.424 -21.166  1.00 76.07           C  
ATOM    235  O   MET C  64      25.036  35.663 -21.320  1.00 77.36           O  
ATOM    236  CB  MET C  64      22.093  37.251 -20.910  1.00 71.46           C  
ATOM    237  CG  MET C  64      20.622  36.885 -20.687  1.00 70.62           C  
ATOM    238  SD  MET C  64      19.505  38.161 -21.348  1.00 67.60           S  
ATOM    239  CE  MET C  64      17.936  37.495 -20.741  1.00 65.57           C  
ATOM    240  H   MET C  64      24.812  36.578 -19.136  1.00 75.05           H  
ATOM    241  HA  MET C  64      22.390  35.504 -19.620  1.00 74.24           H  
ATOM    242  HB2 MET C  64      22.309  37.263 -21.984  1.00 71.46           H  
ATOM    243  HB3 MET C  64      22.282  38.275 -20.565  1.00 71.46           H  
ATOM    244  HG2 MET C  64      20.422  36.787 -19.619  1.00 70.62           H  
ATOM    245  HG3 MET C  64      20.394  35.928 -21.165  1.00 70.62           H  
ATOM    246  HE1 MET C  64      17.774  36.484 -21.121  1.00 65.57           H  
ATOM    247  HE2 MET C  64      17.925  37.484 -19.649  1.00 65.57           H  
ATOM    248  HE3 MET C  64      17.118  38.132 -21.087  1.00 65.57           H  
ATOM    249  N   GLU C  65      23.198  34.606 -21.965  1.00 76.92           N  
ATOM    250  CA  GLU C  65      23.539  33.376 -22.671  1.00 76.70           C  
ATOM    251  C   GLU C  65      22.342  33.186 -23.634  1.00 77.37           C  
ATOM    252  O   GLU C  65      21.187  33.436 -23.292  1.00 77.16           O  
ATOM    253  CB  GLU C  65      23.747  32.191 -21.731  1.00  0.00           C  
ATOM    254  CG  GLU C  65      24.010  30.860 -22.434  1.00  0.00           C  
ATOM    255  CD  GLU C  65      25.154  30.923 -23.418  1.00  0.00           C  
ATOM    256  OE1 GLU C  65      26.260  30.447 -23.172  1.00  0.00           O  
ATOM    257  OE2 GLU C  65      24.851  31.506 -24.615  1.00  0.00           O1-
ATOM    258  H   GLU C  65      22.385  35.170 -22.228  1.00 76.92           H  
ATOM    259  HA  GLU C  65      24.455  33.600 -23.228  1.00 76.70           H  
ATOM    260  HB2 GLU C  65      22.866  32.072 -21.087  1.00  0.00           H  
ATOM    261  HB3 GLU C  65      24.587  32.414 -21.061  1.00  0.00           H  
ATOM    262  HG2 GLU C  65      23.109  30.529 -22.963  1.00  0.00           H  
ATOM    263  HG3 GLU C  65      24.228  30.092 -21.683  1.00  0.00           H  
ATOM    264  N   GLU C  66      22.681  32.950 -24.900  1.00 79.30           N  
ATOM    265  CA  GLU C  66      21.816  33.232 -26.045  1.00 76.55           C  
ATOM    266  C   GLU C  66      21.520  31.947 -26.868  1.00 76.94           C  
ATOM    267  O   GLU C  66      21.438  31.981 -28.094  1.00 79.92           O  
ATOM    268  CB  GLU C  66      22.474  34.301 -26.948  1.00 76.24           C  
ATOM    269  CG  GLU C  66      23.015  35.540 -26.232  1.00 77.82           C  
ATOM    270  CD  GLU C  66      21.961  36.539 -25.824  1.00 79.26           C  
ATOM    271  OE1 GLU C  66      21.506  37.298 -26.707  1.00 80.84           O  
ATOM    272  OE2 GLU C  66      21.680  36.647 -24.609  1.00 80.13           O1-
ATOM    273  H   GLU C  66      23.621  32.645 -25.111  1.00 79.30           H  
ATOM    274  HA  GLU C  66      20.856  33.617 -25.687  1.00 76.55           H  
ATOM    275  HB2 GLU C  66      23.318  33.836 -27.475  1.00 76.24           H  
ATOM    276  HB3 GLU C  66      21.759  34.603 -27.724  1.00 76.24           H  
ATOM    277  HG2 GLU C  66      23.688  36.063 -26.925  1.00 77.82           H  
ATOM    278  HG3 GLU C  66      23.636  35.275 -25.371  1.00 77.82           H  
ATOM    279  N   PHE C  67      21.269  30.854 -26.151  1.00 76.01           N  
ATOM    280  CA  PHE C  67      21.013  29.542 -26.763  1.00 78.64           C  
ATOM    281  C   PHE C  67      19.738  29.502 -27.664  1.00 81.03           C  
ATOM    282  O   PHE C  67      18.616  29.244 -27.210  1.00 81.08           O  
ATOM    283  CB  PHE C  67      20.870  28.429 -25.699  1.00 78.72           C  
ATOM    284  CG  PHE C  67      22.139  27.723 -25.262  1.00 81.23           C  
ATOM    285  CD1 PHE C  67      23.381  28.363 -25.212  1.00 83.44           C  
ATOM    286  CD2 PHE C  67      22.056  26.394 -24.856  1.00 80.03           C  
ATOM    287  CE1 PHE C  67      24.508  27.691 -24.767  1.00 84.13           C  
ATOM    288  CE2 PHE C  67      23.184  25.716 -24.414  1.00 80.52           C  
ATOM    289  CZ  PHE C  67      24.409  26.365 -24.369  1.00 83.00           C  
ATOM    290  H   PHE C  67      21.332  30.901 -25.144  1.00 76.01           H  
ATOM    291  HA  PHE C  67      21.865  29.326 -27.422  1.00 78.64           H  
ATOM    292  HB2 PHE C  67      20.376  28.824 -24.802  1.00 78.72           H  
ATOM    293  HB3 PHE C  67      20.207  27.649 -26.099  1.00 78.72           H  
ATOM    294  HD1 PHE C  67      23.462  29.394 -25.524  1.00 83.44           H  
ATOM    295  HD2 PHE C  67      21.104  25.885 -24.886  1.00 80.03           H  
ATOM    296  HE1 PHE C  67      25.461  28.198 -24.730  1.00 84.13           H  
ATOM    297  HE2 PHE C  67      23.107  24.684 -24.104  1.00 80.52           H  
ATOM    298  HZ  PHE C  67      25.287  25.838 -24.025  1.00 83.00           H  
ATOM    299  N   HIS C  68      19.956  29.928 -28.914  1.00 83.18           N  
ATOM    300  CA  HIS C  68      19.797  29.297 -30.212  1.00 81.59           C  
ATOM    301  C   HIS C  68      18.338  28.921 -30.573  1.00 80.53           C  
ATOM    302  O   HIS C  68      17.598  28.343 -29.771  1.00 78.58           O  
ATOM    303  CB  HIS C  68      20.703  28.070 -30.367  1.00  0.00           C  
ATOM    304  CG  HIS C  68      20.753  27.592 -31.770  1.00  0.00           C  
ATOM    305  ND1 HIS C  68      20.851  28.467 -32.827  1.00  0.00           N  
ATOM    306  CE1 HIS C  68      20.783  27.745 -33.960  1.00  0.00           C  
ATOM    307  NE2 HIS C  68      20.649  26.435 -33.689  1.00  0.00           N  
ATOM    308  CD2 HIS C  68      20.627  26.334 -32.295  1.00  0.00           C  
ATOM    309  H   HIS C  68      20.290  30.902 -28.743  1.00 83.18           H  
ATOM    310  HA  HIS C  68      20.122  30.076 -30.915  1.00 81.59           H  
ATOM    311  HB2 HIS C  68      20.356  27.262 -29.709  1.00  0.00           H  
ATOM    312  HB3 HIS C  68      21.723  28.318 -30.048  1.00  0.00           H  
ATOM    313  HD2 HIS C  68      20.529  25.420 -31.729  1.00  0.00           H  
ATOM    314  HE2 HIS C  68      20.578  25.679 -34.356  1.00  0.00           H  
ATOM    315  HE1 HIS C  68      20.830  28.162 -34.954  1.00  0.00           H  
ATOM    316  N   GLY C  69      17.975  29.213 -31.819  1.00 80.19           N  
ATOM    317  CA  GLY C  69      16.632  29.004 -32.340  1.00 78.74           C  
ATOM    318  C   GLY C  69      16.531  27.603 -32.956  1.00 78.89           C  
ATOM    319  O   GLY C  69      17.497  27.092 -33.544  1.00 76.89           O  
ATOM    320  H   GLY C  69      18.681  29.528 -32.469  1.00 80.19           H  
ATOM    321  HA2 GLY C  69      15.908  29.131 -31.530  1.00 78.74           H  
ATOM    322  HA3 GLY C  69      16.447  29.747 -33.121  1.00 78.74           H  
ATOM    323  N   ARG C  70      15.374  26.976 -32.773  1.00 78.05           N  
ATOM    324  CA  ARG C  70      15.147  25.617 -33.222  1.00 78.54           C  
ATOM    325  C   ARG C  70      13.758  25.271 -33.791  1.00 77.91           C  
ATOM    326  O   ARG C  70      13.602  24.138 -34.246  1.00 84.55           O  
ATOM    327  CB  ARG C  70      15.519  24.592 -32.113  1.00 82.35           C  
ATOM    328  CG  ARG C  70      14.973  24.849 -30.698  1.00 84.49           C  
ATOM    329  CD  ARG C  70      13.463  24.784 -30.494  1.00 87.14           C  
ATOM    330  NE  ARG C  70      12.947  23.442 -30.151  1.00 91.57           N  
ATOM    331  CZ  ARG C  70      12.326  22.575 -30.953  1.00 93.32           C  
ATOM    332  NH1 ARG C  70      12.410  22.685 -32.275  1.00 92.51           N  
ATOM    333  NH2 ARG C  70      11.610  21.587 -30.429  1.00 93.24           N1+
ATOM    334  H   ARG C  70      14.642  27.435 -32.249  1.00 78.05           H  
ATOM    335  HA  ARG C  70      15.825  25.431 -34.066  1.00 78.54           H  
ATOM    336  HB2 ARG C  70      15.249  23.574 -32.419  1.00 82.35           H  
ATOM    337  HB3 ARG C  70      16.615  24.593 -32.027  1.00 82.35           H  
ATOM    338  HG2 ARG C  70      15.318  25.841 -30.378  1.00 84.49           H  
ATOM    339  HG3 ARG C  70      15.449  24.135 -30.014  1.00 84.49           H  
ATOM    340  HD2 ARG C  70      12.870  25.201 -31.294  1.00 87.14           H  
ATOM    341  HD3 ARG C  70      13.235  25.405 -29.620  1.00 87.14           H  
ATOM    342  HE  ARG C  70      12.848  23.311 -29.155  1.00 91.57           H  
ATOM    343 HH11 ARG C  70      11.932  22.022 -32.869  1.00 92.51           H  
ATOM    344 HH12 ARG C  70      12.952  23.432 -32.686  1.00 92.51           H  
ATOM    345 HH21 ARG C  70      11.536  21.494 -29.426  1.00 93.24           H  
ATOM    346 HH22 ARG C  70      11.139  20.929 -31.034  1.00 93.24           H  
ATOM    347  N   THR C  71      12.739  26.066 -33.488  1.00 73.14           N  
ATOM    348  CA  THR C  71      11.356  25.709 -33.820  1.00 74.03           C  
ATOM    349  C   THR C  71      10.859  26.329 -35.136  1.00 73.14           C  
ATOM    350  O   THR C  71      11.038  27.517 -35.419  1.00 73.84           O  
ATOM    351  CB  THR C  71      10.374  25.929 -32.631  1.00 73.41           C  
ATOM    352  OG1 THR C  71      10.018  24.631 -32.101  1.00 68.61           O  
ATOM    353  CG2 THR C  71       9.095  26.679 -32.978  1.00 72.69           C  
ATOM    354  H   THR C  71      12.895  26.891 -32.926  1.00 73.14           H  
ATOM    355  HA  THR C  71      11.368  24.626 -33.998  1.00 74.03           H  
ATOM    356  HB  THR C  71      10.875  26.461 -31.815  1.00 73.41           H  
ATOM    357 HG21 THR C  71       9.301  27.705 -33.295  1.00 72.69           H  
ATOM    358 HG22 THR C  71       8.527  26.166 -33.758  1.00 72.69           H  
ATOM    359 HG23 THR C  71       8.436  26.715 -32.110  1.00 72.69           H  
ATOM    360  HG1 THR C  71       9.223  24.751 -31.515  1.00 68.61           H  
ATOM    361  N   LEU C  72      10.107  25.494 -35.858  1.00 71.99           N  
ATOM    362  CA  LEU C  72       9.221  25.855 -36.956  1.00 70.44           C  
ATOM    363  C   LEU C  72       8.060  24.850 -36.799  1.00 71.18           C  
ATOM    364  O   LEU C  72       8.275  23.667 -36.527  1.00 74.27           O  
ATOM    365  CB  LEU C  72       9.859  25.689 -38.338  1.00 69.65           C  
ATOM    366  CG  LEU C  72      10.903  26.761 -38.705  1.00 68.28           C  
ATOM    367  CD1 LEU C  72      11.572  26.395 -40.033  1.00 65.30           C  
ATOM    368  CD2 LEU C  72      10.288  28.159 -38.814  1.00 65.20           C  
ATOM    369  H   LEU C  72      10.084  24.520 -35.592  1.00 71.99           H  
ATOM    370  HA  LEU C  72       8.857  26.871 -36.788  1.00 70.44           H  
ATOM    371  HB2 LEU C  72      10.329  24.698 -38.397  1.00 69.65           H  
ATOM    372  HB3 LEU C  72       9.066  25.693 -39.099  1.00 69.65           H  
ATOM    373  HG  LEU C  72      11.685  26.783 -37.939  1.00 68.28           H  
ATOM    374 HD11 LEU C  72      12.056  25.414 -39.967  1.00 65.30           H  
ATOM    375 HD12 LEU C  72      10.843  26.359 -40.850  1.00 65.30           H  
ATOM    376 HD13 LEU C  72      12.342  27.128 -40.297  1.00 65.30           H  
ATOM    377 HD21 LEU C  72       9.471  28.177 -39.543  1.00 65.20           H  
ATOM    378 HD22 LEU C  72       9.892  28.503 -37.854  1.00 65.20           H  
ATOM    379 HD23 LEU C  72      11.040  28.889 -39.132  1.00 65.20           H  
ATOM    380  N   HIS C  73       6.837  25.360 -36.901  1.00 69.48           N  
ATOM    381  CA  HIS C  73       5.602  24.591 -36.744  1.00 70.72           C  
ATOM    382  C   HIS C  73       5.024  24.315 -38.145  1.00 69.44           C  
ATOM    383  O   HIS C  73       5.470  24.852 -39.152  1.00 67.03           O  
ATOM    384  CB  HIS C  73       4.587  25.324 -35.860  1.00 71.12           C  
ATOM    385  CG  HIS C  73       5.006  25.481 -34.438  1.00 71.33           C  
ATOM    386  ND1 HIS C  73       4.456  26.410 -33.634  1.00 72.97           N  
ATOM    387  CD2 HIS C  73       5.940  24.796 -33.663  1.00 69.56           C  
ATOM    388  CE1 HIS C  73       5.010  26.331 -32.410  1.00 71.91           C  
ATOM    389  NE2 HIS C  73       5.914  25.342 -32.427  1.00 70.20           N  
ATOM    390  H   HIS C  73       6.736  26.341 -37.121  1.00 69.48           H  
ATOM    391  HA  HIS C  73       5.844  23.613 -36.308  1.00 70.72           H  
ATOM    392  HB2 HIS C  73       3.627  24.797 -35.863  1.00 71.12           H  
ATOM    393  HB3 HIS C  73       4.392  26.320 -36.278  1.00 71.12           H  
ATOM    394  HD2 HIS C  73       6.569  23.981 -33.990  1.00 69.56           H  
ATOM    395  HE2 HIS C  73       6.483  25.052 -31.645  1.00 70.20           H  
ATOM    396  HE1 HIS C  73       4.768  26.955 -31.562  1.00 71.91           H  
ATOM    397  N   ASP C  74       4.011  23.447 -38.176  1.00 72.21           N  
ATOM    398  CA  ASP C  74       3.364  22.977 -39.385  1.00 72.62           C  
ATOM    399  C   ASP C  74       2.332  24.036 -39.857  1.00 72.43           C  
ATOM    400  O   ASP C  74       1.447  24.468 -39.110  1.00 70.85           O  
ATOM    401  CB  ASP C  74       2.758  21.588 -39.221  1.00 74.18           C  
ATOM    402  CG  ASP C  74       1.989  21.335 -37.950  1.00 77.69           C  
ATOM    403  OD1 ASP C  74       2.293  21.957 -36.906  1.00 79.92           O  
ATOM    404  OD2 ASP C  74       1.071  20.478 -37.978  1.00 77.22           O1-
ATOM    405  H   ASP C  74       3.623  23.103 -37.309  1.00 72.21           H  
ATOM    406  HA  ASP C  74       4.144  22.906 -40.155  1.00 72.62           H  
ATOM    407  HB2 ASP C  74       3.570  20.848 -39.227  1.00 74.18           H  
ATOM    408  HB3 ASP C  74       2.116  21.361 -40.081  1.00 74.18           H  
ATOM    409  N   ASP C  75       2.487  24.418 -41.121  1.00 73.59           N  
ATOM    410  CA  ASP C  75       1.827  25.590 -41.699  1.00 74.24           C  
ATOM    411  C   ASP C  75       0.388  25.186 -42.113  1.00 75.35           C  
ATOM    412  O   ASP C  75       0.155  24.106 -42.654  1.00 75.04           O  
ATOM    413  CB  ASP C  75       2.572  26.112 -42.913  1.00 74.30           C  
ATOM    414  CG  ASP C  75       3.672  27.079 -42.561  1.00 73.53           C  
ATOM    415  OD1 ASP C  75       3.535  27.840 -41.572  1.00 72.46           O  
ATOM    416  OD2 ASP C  75       4.662  27.126 -43.319  1.00 75.34           O1-
ATOM    417  H   ASP C  75       3.061  23.852 -41.728  1.00 73.59           H  
ATOM    418  HA  ASP C  75       1.758  26.343 -40.907  1.00 74.24           H  
ATOM    419  HB2 ASP C  75       1.879  26.656 -43.565  1.00 74.30           H  
ATOM    420  HB3 ASP C  75       2.980  25.287 -43.511  1.00 74.30           H  
ATOM    421  N   ASP C  76      -0.551  26.056 -41.728  1.00 76.91           N  
ATOM    422  CA  ASP C  76      -2.007  25.941 -41.878  1.00 77.90           C  
ATOM    423  C   ASP C  76      -2.559  24.746 -41.052  1.00 77.41           C  
ATOM    424  O   ASP C  76      -3.690  24.291 -41.228  1.00 78.37           O  
ATOM    425  CB  ASP C  76      -2.482  26.027 -43.320  1.00 80.70           C  
ATOM    426  CG  ASP C  76      -2.928  27.454 -43.538  1.00 82.19           C  
ATOM    427  OD1 ASP C  76      -2.296  28.157 -44.355  1.00 83.01           O  
ATOM    428  OD2 ASP C  76      -3.923  27.875 -42.912  1.00 83.03           O1-
ATOM    429  H   ASP C  76      -0.240  26.897 -41.262  1.00 76.91           H  
ATOM    430  HA  ASP C  76      -2.392  26.795 -41.305  1.00 77.90           H  
ATOM    431  HB2 ASP C  76      -3.342  25.376 -43.513  1.00 80.70           H  
ATOM    432  HB3 ASP C  76      -1.698  25.758 -44.035  1.00 80.70           H  
ATOM    433  N   SER C  77      -1.783  24.396 -40.027  1.00 76.70           N  
ATOM    434  CA  SER C  77      -2.150  23.395 -39.041  1.00 77.76           C  
ATOM    435  C   SER C  77      -2.749  24.124 -37.823  1.00 77.07           C  
ATOM    436  O   SER C  77      -2.471  25.292 -37.547  1.00 77.45           O  
ATOM    437  CB  SER C  77      -0.966  22.555 -38.591  1.00 78.02           C  
ATOM    438  OG  SER C  77      -1.413  21.329 -38.006  1.00 83.17           O  
ATOM    439  H   SER C  77      -0.904  24.876 -39.899  1.00 76.70           H  
ATOM    440  HA  SER C  77      -2.923  22.746 -39.471  1.00 77.76           H  
ATOM    441  HB2 SER C  77      -0.359  23.084 -37.851  1.00 78.02           H  
ATOM    442  HB3 SER C  77      -0.345  22.302 -39.456  1.00 78.02           H  
ATOM    443  HG  SER C  77      -0.566  20.814 -37.876  1.00 83.17           H  
ATOM    444  N   CYS C  78      -3.674  23.420 -37.170  1.00 76.42           N  
ATOM    445  CA  CYS C  78      -4.399  23.928 -36.007  1.00 75.05           C  
ATOM    446  C   CYS C  78      -3.643  23.619 -34.689  1.00 72.13           C  
ATOM    447  O   CYS C  78      -4.065  22.774 -33.898  1.00 72.52           O  
ATOM    448  CB  CYS C  78      -5.808  23.320 -35.944  1.00 80.11           C  
ATOM    449  SG  CYS C  78      -6.873  23.834 -37.329  1.00 88.10           S  
ATOM    450  H   CYS C  78      -3.954  22.521 -37.534  1.00 76.42           H  
ATOM    451  HA  CYS C  78      -4.487  25.017 -36.092  1.00 75.05           H  
ATOM    452  HB2 CYS C  78      -6.317  23.613 -35.021  1.00 80.11           H  
ATOM    453  HB3 CYS C  78      -5.756  22.225 -35.955  1.00 80.11           H  
ATOM    454  HG  CYS C  78      -5.961  23.685 -38.307  1.00 88.10           H  
ATOM    455  N   GLN C  79      -2.552  24.350 -34.484  1.00 68.43           N  
ATOM    456  CA  GLN C  79      -1.680  24.190 -33.317  1.00 66.12           C  
ATOM    457  C   GLN C  79      -2.272  24.847 -32.034  1.00 65.79           C  
ATOM    458  O   GLN C  79      -3.318  25.497 -32.071  1.00 66.03           O  
ATOM    459  CB  GLN C  79      -0.269  24.728 -33.609  1.00 62.77           C  
ATOM    460  CG  GLN C  79       0.565  23.743 -34.432  1.00 62.50           C  
ATOM    461  CD  GLN C  79       0.870  22.472 -33.659  1.00 63.23           C  
ATOM    462  OE1 GLN C  79       0.528  22.312 -32.485  1.00 63.00           O  
ATOM    463  NE2 GLN C  79       1.515  21.543 -34.348  1.00 63.94           N  
ATOM    464  H   GLN C  79      -2.304  25.051 -35.167  1.00 68.43           H  
ATOM    465  HA  GLN C  79      -1.659  23.116 -33.099  1.00 66.12           H  
ATOM    466  HB2 GLN C  79      -0.340  25.678 -34.152  1.00 62.77           H  
ATOM    467  HB3 GLN C  79       0.269  24.951 -32.680  1.00 62.77           H  
ATOM    468  HG2 GLN C  79       1.519  24.211 -34.698  1.00 62.50           H  
ATOM    469  HG3 GLN C  79       0.048  23.482 -35.362  1.00 62.50           H  
ATOM    470 HE21 GLN C  79       1.745  20.661 -33.913  1.00 63.94           H  
ATOM    471 HE22 GLN C  79       1.776  21.716 -35.308  1.00 63.94           H  
ATOM    472  N   VAL C  80      -1.636  24.546 -30.909  1.00 65.99           N  
ATOM    473  CA  VAL C  80      -1.955  25.094 -29.579  1.00 64.84           C  
ATOM    474  C   VAL C  80      -0.657  25.732 -29.049  1.00 63.01           C  
ATOM    475  O   VAL C  80       0.392  25.081 -29.035  1.00 63.53           O  
ATOM    476  CB  VAL C  80      -2.414  23.992 -28.591  1.00 66.11           C  
ATOM    477  CG1 VAL C  80      -2.742  24.577 -27.210  1.00 66.60           C  
ATOM    478  CG2 VAL C  80      -3.637  23.227 -29.100  1.00 66.02           C  
ATOM    479  H   VAL C  80      -0.868  23.890 -30.942  1.00 65.99           H  
ATOM    480  HA  VAL C  80      -2.734  25.848 -29.696  1.00 64.84           H  
ATOM    481  HB  VAL C  80      -1.601  23.265 -28.464  1.00 66.11           H  
ATOM    482 HG11 VAL C  80      -1.862  25.032 -26.746  1.00 66.60           H  
ATOM    483 HG12 VAL C  80      -3.523  25.341 -27.280  1.00 66.60           H  
ATOM    484 HG13 VAL C  80      -3.097  23.794 -26.531  1.00 66.60           H  
ATOM    485 HG21 VAL C  80      -4.504  23.888 -29.181  1.00 66.02           H  
ATOM    486 HG22 VAL C  80      -3.449  22.770 -30.075  1.00 66.02           H  
ATOM    487 HG23 VAL C  80      -3.901  22.420 -28.408  1.00 66.02           H  
ATOM    488  N   ILE C  81      -0.727  26.997 -28.645  1.00 61.18           N  
ATOM    489  CA  ILE C  81       0.449  27.760 -28.184  1.00 60.33           C  
ATOM    490  C   ILE C  81      -0.021  28.673 -27.004  1.00 60.44           C  
ATOM    491  O   ILE C  81      -1.117  29.238 -27.083  1.00 60.82           O  
ATOM    492  CB  ILE C  81       1.041  28.598 -29.355  1.00 57.86           C  
ATOM    493  CG1 ILE C  81       1.346  27.709 -30.584  1.00 58.22           C  
ATOM    494  CG2 ILE C  81       2.292  29.370 -28.933  1.00 56.44           C  
ATOM    495  CD1 ILE C  81       2.006  28.434 -31.740  1.00 57.07           C  
ATOM    496  H   ILE C  81      -1.618  27.471 -28.671  1.00 61.18           H  
ATOM    497  HA  ILE C  81       1.195  27.043 -27.828  1.00 60.33           H  
ATOM    498  HB  ILE C  81       0.290  29.341 -29.651  1.00 57.86           H  
ATOM    499 HG12 ILE C  81       1.993  26.874 -30.286  1.00 58.22           H  
ATOM    500 HG13 ILE C  81       0.415  27.279 -30.969  1.00 58.22           H  
ATOM    501 HG21 ILE C  81       2.098  29.973 -28.046  1.00 56.44           H  
ATOM    502 HG22 ILE C  81       3.127  28.695 -28.723  1.00 56.44           H  
ATOM    503 HG23 ILE C  81       2.613  30.070 -29.711  1.00 56.44           H  
ATOM    504 HD11 ILE C  81       1.421  29.306 -32.044  1.00 57.07           H  
ATOM    505 HD12 ILE C  81       3.018  28.755 -31.482  1.00 57.07           H  
ATOM    506 HD13 ILE C  81       2.091  27.760 -32.595  1.00 57.07           H  
ATOM    507  N   PRO C  82       0.796  28.818 -25.940  1.00 60.40           N  
ATOM    508  CA  PRO C  82       0.444  29.705 -24.822  1.00 60.21           C  
ATOM    509  C   PRO C  82       0.568  31.214 -25.158  1.00 57.71           C  
ATOM    510  O   PRO C  82       1.325  31.616 -26.039  1.00 56.83           O  
ATOM    511  CB  PRO C  82       1.414  29.320 -23.708  1.00 60.13           C  
ATOM    512  CG  PRO C  82       2.646  28.845 -24.467  1.00 59.39           C  
ATOM    513  CD  PRO C  82       2.061  28.137 -25.679  1.00 60.08           C  
ATOM    514  HA  PRO C  82      -0.581  29.494 -24.519  1.00 60.21           H  
ATOM    515  HB2 PRO C  82       1.640  30.136 -23.015  1.00 60.13           H  
ATOM    516  HB3 PRO C  82       0.994  28.484 -23.136  1.00 60.13           H  
ATOM    517  HG2 PRO C  82       3.290  28.192 -23.872  1.00 59.39           H  
ATOM    518  HG3 PRO C  82       3.240  29.709 -24.782  1.00 59.39           H  
ATOM    519  HD2 PRO C  82       1.829  27.091 -25.451  1.00 60.08           H  
ATOM    520  HD3 PRO C  82       2.730  28.166 -26.538  1.00 60.08           H  
ATOM    521  N   VAL C  83      -0.228  32.016 -24.459  1.00 57.31           N  
ATOM    522  CA  VAL C  83      -0.236  33.482 -24.549  1.00 56.91           C  
ATOM    523  C   VAL C  83       0.076  34.025 -23.137  1.00 58.80           C  
ATOM    524  O   VAL C  83      -0.579  33.669 -22.148  1.00 61.52           O  
ATOM    525  CB  VAL C  83      -1.619  34.001 -25.016  1.00 57.05           C  
ATOM    526  CG1 VAL C  83      -1.693  35.532 -25.012  1.00 54.93           C  
ATOM    527  CG2 VAL C  83      -1.979  33.497 -26.415  1.00 57.74           C  
ATOM    528  H   VAL C  83      -0.923  31.603 -23.853  1.00 57.31           H  
ATOM    529  HA  VAL C  83       0.542  33.803 -25.250  1.00 56.91           H  
ATOM    530  HB  VAL C  83      -2.386  33.628 -24.327  1.00 57.05           H  
ATOM    531 HG11 VAL C  83      -1.604  35.933 -23.998  1.00 54.93           H  
ATOM    532 HG12 VAL C  83      -0.898  35.970 -25.626  1.00 54.93           H  
ATOM    533 HG13 VAL C  83      -2.654  35.876 -25.408  1.00 54.93           H  
ATOM    534 HG21 VAL C  83      -1.295  33.903 -27.165  1.00 57.74           H  
ATOM    535 HG22 VAL C  83      -1.951  32.405 -26.471  1.00 57.74           H  
ATOM    536 HG23 VAL C  83      -2.992  33.813 -26.687  1.00 57.74           H  
ATOM    537  N   LEU C  84       1.072  34.899 -23.067  1.00 59.24           N  
ATOM    538  CA  LEU C  84       1.464  35.574 -21.832  1.00 62.42           C  
ATOM    539  C   LEU C  84       0.769  36.963 -21.792  1.00 64.68           C  
ATOM    540  O   LEU C  84       0.447  37.514 -22.850  1.00 63.85           O  
ATOM    541  CB  LEU C  84       2.986  35.781 -21.752  1.00 62.13           C  
ATOM    542  CG  LEU C  84       3.828  34.491 -21.797  1.00 62.04           C  
ATOM    543  CD1 LEU C  84       5.315  34.848 -21.712  1.00 61.01           C  
ATOM    544  CD2 LEU C  84       3.472  33.512 -20.678  1.00 63.40           C  
ATOM    545  H   LEU C  84       1.559  35.172 -23.909  1.00 59.24           H  
ATOM    546  HA  LEU C  84       1.116  34.969 -20.993  1.00 62.42           H  
ATOM    547  HB2 LEU C  84       3.299  36.431 -22.581  1.00 62.13           H  
ATOM    548  HB3 LEU C  84       3.228  36.332 -20.834  1.00 62.13           H  
ATOM    549  HG  LEU C  84       3.658  33.989 -22.757  1.00 62.04           H  
ATOM    550 HD11 LEU C  84       5.588  35.582 -22.475  1.00 61.01           H  
ATOM    551 HD12 LEU C  84       5.568  35.271 -20.734  1.00 61.01           H  
ATOM    552 HD13 LEU C  84       5.934  33.959 -21.870  1.00 61.01           H  
ATOM    553 HD21 LEU C  84       3.541  33.989 -19.694  1.00 63.40           H  
ATOM    554 HD22 LEU C  84       2.458  33.120 -20.799  1.00 63.40           H  
ATOM    555 HD23 LEU C  84       4.153  32.655 -20.685  1.00 63.40           H  
ATOM    556  N   PRO C  85       0.621  37.551 -20.581  1.00 68.49           N  
ATOM    557  CA  PRO C  85       0.263  38.969 -20.472  1.00 70.47           C  
ATOM    558  C   PRO C  85       1.478  39.877 -20.854  1.00 70.91           C  
ATOM    559  O   PRO C  85       2.430  39.427 -21.505  1.00 71.48           O  
ATOM    560  CB  PRO C  85      -0.141  39.143 -18.998  1.00 71.25           C  
ATOM    561  CG  PRO C  85      -0.242  37.730 -18.436  1.00 72.52           C  
ATOM    562  CD  PRO C  85       0.758  36.953 -19.267  1.00 70.52           C  
ATOM    563  HA  PRO C  85      -0.565  39.194 -21.154  1.00 70.47           H  
ATOM    564  HB2 PRO C  85       0.611  39.695 -18.430  1.00 71.25           H  
ATOM    565  HB3 PRO C  85      -1.087  39.685 -18.898  1.00 71.25           H  
ATOM    566  HG2 PRO C  85      -1.254  37.341 -18.604  1.00 72.52           H  
ATOM    567  HG3 PRO C  85      -0.031  37.682 -17.365  1.00 72.52           H  
ATOM    568  HD2 PRO C  85       0.542  35.884 -19.263  1.00 70.52           H  
ATOM    569  HD3 PRO C  85       1.784  37.122 -18.926  1.00 70.52           H  
ATOM    570  N   GLN C  86       1.388  41.150 -20.467  1.00 70.77           N  
ATOM    571  CA  GLN C  86       2.452  42.160 -20.584  1.00 69.95           C  
ATOM    572  C   GLN C  86       2.783  42.640 -22.021  1.00 66.36           C  
ATOM    573  O   GLN C  86       3.101  43.810 -22.222  1.00 64.27           O  
ATOM    574  CB  GLN C  86       3.737  41.741 -19.840  1.00 71.63           C  
ATOM    575  CG  GLN C  86       3.768  42.209 -18.385  1.00 75.22           C  
ATOM    576  CD  GLN C  86       2.558  41.748 -17.602  1.00 79.18           C  
ATOM    577  OE1 GLN C  86       1.517  42.410 -17.591  1.00 82.72           O  
ATOM    578  NE2 GLN C  86       2.687  40.592 -16.944  1.00 76.69           N  
ATOM    579  H   GLN C  86       0.548  41.450 -19.993  1.00 70.77           H  
ATOM    580  HA  GLN C  86       2.030  43.055 -20.106  1.00 69.95           H  
ATOM    581  HB2 GLN C  86       3.877  40.655 -19.863  1.00 71.63           H  
ATOM    582  HB3 GLN C  86       4.613  42.167 -20.344  1.00 71.63           H  
ATOM    583  HG2 GLN C  86       3.803  43.304 -18.339  1.00 75.22           H  
ATOM    584  HG3 GLN C  86       4.682  41.847 -17.900  1.00 75.22           H  
ATOM    585 HE21 GLN C  86       3.559  40.084 -16.982  1.00 76.69           H  
ATOM    586 HE22 GLN C  86       1.913  40.227 -16.408  1.00 76.69           H  
ATOM    587  N   VAL C  87       2.873  41.721 -22.952  1.00 66.69           N  
ATOM    588  CA  VAL C  87       3.263  42.032 -24.330  1.00 67.34           C  
ATOM    589  C   VAL C  87       2.021  42.553 -25.102  1.00 67.73           C  
ATOM    590  O   VAL C  87       1.402  41.857 -25.867  1.00 68.39           O  
ATOM    591  CB  VAL C  87       3.899  40.814 -25.040  1.00 68.12           C  
ATOM    592  CG1 VAL C  87       4.466  41.220 -26.407  1.00 67.60           C  
ATOM    593  CG2 VAL C  87       5.027  40.192 -24.214  1.00 68.87           C  
ATOM    594  H   VAL C  87       2.722  40.745 -22.738  1.00 66.69           H  
ATOM    595  HA  VAL C  87       4.002  42.845 -24.300  1.00 67.34           H  
ATOM    596  HB  VAL C  87       3.136  40.040 -25.197  1.00 68.12           H  
ATOM    597 HG11 VAL C  87       3.693  41.620 -27.068  1.00 67.60           H  
ATOM    598 HG12 VAL C  87       5.240  41.987 -26.298  1.00 67.60           H  
ATOM    599 HG13 VAL C  87       4.914  40.359 -26.911  1.00 67.60           H  
ATOM    600 HG21 VAL C  87       5.829  40.915 -24.034  1.00 68.87           H  
ATOM    601 HG22 VAL C  87       4.674  39.825 -23.246  1.00 68.87           H  
ATOM    602 HG23 VAL C  87       5.453  39.334 -24.741  1.00 68.87           H  
ATOM    603  N   MET C  88       1.683  43.792 -24.833  1.00 68.12           N  
ATOM    604  CA  MET C  88       0.640  44.515 -25.573  1.00 69.37           C  
ATOM    605  C   MET C  88       1.390  45.444 -26.567  1.00 67.52           C  
ATOM    606  O   MET C  88       1.685  46.591 -26.312  1.00 68.26           O  
ATOM    607  CB  MET C  88      -0.300  45.235 -24.604  1.00 72.07           C  
ATOM    608  CG  MET C  88      -1.720  45.454 -25.132  1.00 77.78           C  
ATOM    609  SD  MET C  88      -1.809  46.465 -26.643  1.00 84.84           S  
ATOM    610  CE  MET C  88      -3.601  46.728 -26.686  1.00 85.04           C  
ATOM    611  H   MET C  88       2.147  44.285 -24.083  1.00 68.12           H  
ATOM    612  HA  MET C  88       0.059  43.791 -26.158  1.00 69.37           H  
ATOM    613  HB2 MET C  88       0.124  46.186 -24.280  1.00 72.07           H  
ATOM    614  HB3 MET C  88      -0.397  44.632 -23.690  1.00 72.07           H  
ATOM    615  HG2 MET C  88      -2.304  45.953 -24.350  1.00 77.78           H  
ATOM    616  HG3 MET C  88      -2.193  44.489 -25.332  1.00 77.78           H  
ATOM    617  HE1 MET C  88      -4.132  45.775 -26.652  1.00 85.04           H  
ATOM    618  HE2 MET C  88      -3.910  47.348 -25.840  1.00 85.04           H  
ATOM    619  HE3 MET C  88      -3.867  47.244 -27.612  1.00 85.04           H  
ATOM    620  N   MET C  89       1.821  44.819 -27.639  1.00 64.20           N  
ATOM    621  CA  MET C  89       2.417  45.439 -28.822  1.00 63.91           C  
ATOM    622  C   MET C  89       2.321  44.395 -29.959  1.00 62.34           C  
ATOM    623  O   MET C  89       2.217  43.227 -29.709  1.00 63.69           O  
ATOM    624  CB  MET C  89       3.877  45.880 -28.626  1.00 64.31           C  
ATOM    625  CG  MET C  89       4.766  44.779 -28.042  1.00 64.01           C  
ATOM    626  SD  MET C  89       6.540  45.120 -28.303  1.00 65.54           S  
ATOM    627  CE  MET C  89       6.690  44.529 -30.007  1.00 63.89           C  
ATOM    628  H   MET C  89       1.791  43.810 -27.669  1.00 64.20           H  
ATOM    629  HA  MET C  89       1.804  46.309 -29.089  1.00 63.91           H  
ATOM    630  HB2 MET C  89       3.906  46.746 -27.953  1.00 64.31           H  
ATOM    631  HB3 MET C  89       4.265  46.223 -29.593  1.00 64.31           H  
ATOM    632  HG2 MET C  89       4.544  43.795 -28.466  1.00 64.01           H  
ATOM    633  HG3 MET C  89       4.599  44.706 -26.962  1.00 64.01           H  
ATOM    634  HE1 MET C  89       6.382  43.484 -30.074  1.00 63.89           H  
ATOM    635  HE2 MET C  89       6.079  45.135 -30.676  1.00 63.89           H  
ATOM    636  HE3 MET C  89       7.734  44.603 -30.322  1.00 63.89           H  
ATOM    637  N   ILE C  90       2.352  44.861 -31.191  1.00 59.34           N  
ATOM    638  CA  ILE C  90       2.312  43.971 -32.354  1.00 58.13           C  
ATOM    639  C   ILE C  90       3.793  43.590 -32.637  1.00 55.27           C  
ATOM    640  O   ILE C  90       4.640  44.428 -32.721  1.00 57.27           O  
ATOM    641  CB  ILE C  90       1.663  44.631 -33.597  1.00 59.28           C  
ATOM    642  CG1 ILE C  90       0.171  45.011 -33.428  1.00 61.59           C  
ATOM    643  CG2 ILE C  90       1.751  43.678 -34.805  1.00 58.33           C  
ATOM    644  CD1 ILE C  90      -0.158  46.021 -32.342  1.00 63.30           C  
ATOM    645  H   ILE C  90       2.393  45.857 -31.349  1.00 59.34           H  
ATOM    646  HA  ILE C  90       1.748  43.067 -32.089  1.00 58.13           H  
ATOM    647  HB  ILE C  90       2.218  45.545 -33.849  1.00 59.28           H  
ATOM    648 HG12 ILE C  90      -0.176  45.439 -34.376  1.00 61.59           H  
ATOM    649 HG13 ILE C  90      -0.428  44.111 -33.261  1.00 61.59           H  
ATOM    650 HG21 ILE C  90       2.788  43.516 -35.115  1.00 58.33           H  
ATOM    651 HG22 ILE C  90       1.308  42.704 -34.573  1.00 58.33           H  
ATOM    652 HG23 ILE C  90       1.216  44.087 -35.669  1.00 58.33           H  
ATOM    653 HD11 ILE C  90      -0.126  45.568 -31.348  1.00 63.30           H  
ATOM    654 HD12 ILE C  90       0.524  46.874 -32.371  1.00 63.30           H  
ATOM    655 HD13 ILE C  90      -1.177  46.399 -32.483  1.00 63.30           H  
ATOM    656  N   LEU C  91       4.036  42.316 -32.794  1.00 51.70           N  
ATOM    657  CA  LEU C  91       5.376  41.708 -32.944  1.00 49.55           C  
ATOM    658  C   LEU C  91       5.355  40.938 -34.282  1.00 50.10           C  
ATOM    659  O   LEU C  91       4.409  40.193 -34.552  1.00 54.56           O  
ATOM    660  CB  LEU C  91       5.577  40.784 -31.727  1.00 49.19           C  
ATOM    661  CG  LEU C  91       6.938  40.108 -31.481  1.00 47.90           C  
ATOM    662  CD1 LEU C  91       7.096  38.807 -32.262  1.00 47.66           C  
ATOM    663  CD2 LEU C  91       8.123  41.029 -31.723  1.00 46.59           C  
ATOM    664  H   LEU C  91       3.258  41.673 -32.826  1.00 51.70           H  
ATOM    665  HA  LEU C  91       6.129  42.500 -32.968  1.00 49.55           H  
ATOM    666  HB2 LEU C  91       5.369  41.390 -30.833  1.00 49.19           H  
ATOM    667  HB3 LEU C  91       4.801  40.007 -31.737  1.00 49.19           H  
ATOM    668  HG  LEU C  91       6.958  39.827 -30.419  1.00 47.90           H  
ATOM    669 HD11 LEU C  91       6.282  38.113 -32.028  1.00 47.66           H  
ATOM    670 HD12 LEU C  91       7.103  38.978 -33.339  1.00 47.66           H  
ATOM    671 HD13 LEU C  91       8.035  38.310 -31.996  1.00 47.66           H  
ATOM    672 HD21 LEU C  91       8.202  41.280 -32.779  1.00 46.59           H  
ATOM    673 HD22 LEU C  91       8.031  41.956 -31.151  1.00 46.59           H  
ATOM    674 HD23 LEU C  91       9.061  40.546 -31.430  1.00 46.59           H  
ATOM    675  N   ILE C  92       6.384  41.114 -35.102  1.00 46.57           N  
ATOM    676  CA  ILE C  92       6.525  40.474 -36.427  1.00 43.55           C  
ATOM    677  C   ILE C  92       7.725  39.464 -36.375  1.00 42.53           C  
ATOM    678  O   ILE C  92       8.578  39.588 -35.501  1.00 41.08           O  
ATOM    679  CB  ILE C  92       6.603  41.575 -37.530  1.00 42.85           C  
ATOM    680  CG1 ILE C  92       5.413  41.447 -38.510  1.00 43.21           C  
ATOM    681  CG2 ILE C  92       7.949  41.636 -38.246  1.00 42.96           C  
ATOM    682  CD1 ILE C  92       5.478  42.360 -39.727  1.00 43.37           C  
ATOM    683  H   ILE C  92       7.155  41.694 -34.802  1.00 46.57           H  
ATOM    684  HA  ILE C  92       5.620  39.880 -36.578  1.00 43.55           H  
ATOM    685  HB  ILE C  92       6.482  42.554 -37.043  1.00 42.85           H  
ATOM    686 HG12 ILE C  92       5.315  40.419 -38.868  1.00 43.21           H  
ATOM    687 HG13 ILE C  92       4.492  41.672 -37.958  1.00 43.21           H  
ATOM    688 HG21 ILE C  92       8.768  41.640 -37.524  1.00 42.96           H  
ATOM    689 HG22 ILE C  92       8.086  40.797 -38.930  1.00 42.96           H  
ATOM    690 HG23 ILE C  92       8.036  42.553 -38.837  1.00 42.96           H  
ATOM    691 HD11 ILE C  92       5.686  43.394 -39.445  1.00 43.37           H  
ATOM    692 HD12 ILE C  92       6.254  42.031 -40.426  1.00 43.37           H  
ATOM    693 HD13 ILE C  92       4.523  42.337 -40.261  1.00 43.37           H  
ATOM    694  N   PRO C  93       7.789  38.505 -37.316  1.00 42.93           N  
ATOM    695  CA  PRO C  93       8.954  37.617 -37.389  1.00 43.24           C  
ATOM    696  C   PRO C  93      10.279  38.361 -37.644  1.00 42.78           C  
ATOM    697  O   PRO C  93      10.308  39.431 -38.267  1.00 42.60           O  
ATOM    698  CB  PRO C  93       8.670  36.663 -38.547  1.00 43.59           C  
ATOM    699  CG  PRO C  93       7.157  36.702 -38.681  1.00 43.86           C  
ATOM    700  CD  PRO C  93       6.802  38.133 -38.313  1.00 43.61           C  
ATOM    701  HA  PRO C  93       8.998  37.080 -36.443  1.00 43.24           H  
ATOM    702  HB2 PRO C  93       9.137  37.008 -39.475  1.00 43.59           H  
ATOM    703  HB3 PRO C  93       9.043  35.653 -38.350  1.00 43.59           H  
ATOM    704  HG2 PRO C  93       6.703  36.003 -37.969  1.00 43.86           H  
ATOM    705  HG3 PRO C  93       6.827  36.434 -39.687  1.00 43.86           H  
ATOM    706  HD2 PRO C  93       5.782  38.217 -37.933  1.00 43.61           H  
ATOM    707  HD3 PRO C  93       6.924  38.796 -39.173  1.00 43.61           H  
ATOM    708  N   GLY C  94      11.361  37.786 -37.122  1.00 42.59           N  
ATOM    709  CA  GLY C  94      12.700  38.350 -37.264  1.00 41.99           C  
ATOM    710  C   GLY C  94      13.065  39.406 -36.200  1.00 41.21           C  
ATOM    711  O   GLY C  94      14.214  39.784 -36.034  1.00 41.21           O  
ATOM    712  H   GLY C  94      11.253  36.932 -36.594  1.00 42.59           H  
ATOM    713  HA2 GLY C  94      13.408  37.520 -37.178  1.00 41.99           H  
ATOM    714  HA3 GLY C  94      12.799  38.813 -38.251  1.00 41.99           H  
ATOM    715  N   GLN C  95      12.035  39.900 -35.517  1.00 41.15           N  
ATOM    716  CA  GLN C  95      12.124  40.946 -34.509  1.00 40.83           C  
ATOM    717  C   GLN C  95      12.434  40.265 -33.156  1.00 42.38           C  
ATOM    718  O   GLN C  95      11.837  39.255 -32.795  1.00 44.79           O  
ATOM    719  CB  GLN C  95      10.781  41.677 -34.457  1.00 40.74           C  
ATOM    720  CG  GLN C  95      10.782  42.953 -33.628  1.00 40.50           C  
ATOM    721  CD  GLN C  95       9.451  43.688 -33.705  1.00 40.66           C  
ATOM    722  NE2 GLN C  95       9.333  44.733 -33.068  1.00 41.65           N  
ATOM    723  OE1 GLN C  95       8.473  43.199 -34.454  1.00 40.52           O  
ATOM    724  H   GLN C  95      11.114  39.524 -35.689  1.00 41.15           H  
ATOM    725  HA  GLN C  95      12.934  41.632 -34.783  1.00 40.83           H  
ATOM    726  HB2 GLN C  95      10.468  41.917 -35.481  1.00 40.74           H  
ATOM    727  HB3 GLN C  95      10.019  41.000 -34.058  1.00 40.74           H  
ATOM    728  HG2 GLN C  95      11.567  43.632 -33.982  1.00 40.50           H  
ATOM    729  HG3 GLN C  95      10.982  42.725 -32.576  1.00 40.50           H  
ATOM    730 HE21 GLN C  95       8.467  45.252 -33.104  1.00 41.65           H  
ATOM    731 HE22 GLN C  95      10.103  45.073 -32.509  1.00 41.65           H  
ATOM    732  N   THR C  96      13.330  40.862 -32.401  1.00 42.69           N  
ATOM    733  CA  THR C  96      13.682  40.410 -31.041  1.00 42.89           C  
ATOM    734  C   THR C  96      12.755  41.155 -30.070  1.00 42.81           C  
ATOM    735  O   THR C  96      12.492  42.354 -30.193  1.00 44.95           O  
ATOM    736  CB  THR C  96      15.171  40.663 -30.696  1.00 43.55           C  
ATOM    737  OG1 THR C  96      15.975  39.566 -31.174  1.00 45.51           O  
ATOM    738  CG2 THR C  96      15.478  40.786 -29.205  1.00 45.55           C  
ATOM    739  H   THR C  96      13.768  41.719 -32.708  1.00 42.69           H  
ATOM    740  HA  THR C  96      13.483  39.337 -30.990  1.00 42.89           H  
ATOM    741  HB  THR C  96      15.532  41.570 -31.196  1.00 43.55           H  
ATOM    742 HG21 THR C  96      15.005  41.666 -28.760  1.00 45.55           H  
ATOM    743 HG22 THR C  96      15.158  39.892 -28.660  1.00 45.55           H  
ATOM    744 HG23 THR C  96      16.559  40.878 -29.046  1.00 45.55           H  
ATOM    745  HG1 THR C  96      15.840  39.529 -32.141  1.00 45.51           H  
ATOM    746  N   LEU C  97      12.290  40.422 -29.057  1.00 41.51           N  
ATOM    747  CA  LEU C  97      11.404  40.886 -27.997  1.00 40.31           C  
ATOM    748  C   LEU C  97      12.106  40.530 -26.656  1.00 40.97           C  
ATOM    749  O   LEU C  97      12.194  39.354 -26.312  1.00 42.93           O  
ATOM    750  CB  LEU C  97      10.078  40.113 -28.115  1.00 40.60           C  
ATOM    751  CG  LEU C  97       8.992  40.615 -27.152  1.00 40.82           C  
ATOM    752  CD1 LEU C  97       8.274  41.836 -27.723  1.00 40.48           C  
ATOM    753  CD2 LEU C  97       7.983  39.502 -26.883  1.00 40.74           C  
ATOM    754  H   LEU C  97      12.551  39.448 -28.995  1.00 41.51           H  
ATOM    755  HA  LEU C  97      11.229  41.957 -28.104  1.00 40.31           H  
ATOM    756  HB2 LEU C  97       9.709  40.169 -29.147  1.00 40.60           H  
ATOM    757  HB3 LEU C  97      10.268  39.047 -27.933  1.00 40.60           H  
ATOM    758  HG  LEU C  97       9.443  40.892 -26.192  1.00 40.82           H  
ATOM    759 HD11 LEU C  97       8.979  42.630 -27.983  1.00 40.48           H  
ATOM    760 HD12 LEU C  97       7.708  41.580 -28.625  1.00 40.48           H  
ATOM    761 HD13 LEU C  97       7.567  42.238 -26.990  1.00 40.48           H  
ATOM    762 HD21 LEU C  97       7.481  39.183 -27.802  1.00 40.74           H  
ATOM    763 HD22 LEU C  97       8.480  38.631 -26.445  1.00 40.74           H  
ATOM    764 HD23 LEU C  97       7.223  39.839 -26.174  1.00 40.74           H  
ATOM    765  N   PRO C  98      12.658  41.533 -25.948  1.00 40.30           N  
ATOM    766  CA  PRO C  98      13.139  41.311 -24.580  1.00 40.12           C  
ATOM    767  C   PRO C  98      11.942  41.349 -23.597  1.00 40.63           C  
ATOM    768  O   PRO C  98      10.925  41.979 -23.882  1.00 41.00           O  
ATOM    769  CB  PRO C  98      14.096  42.472 -24.342  1.00 39.07           C  
ATOM    770  CG  PRO C  98      13.465  43.606 -25.144  1.00 38.83           C  
ATOM    771  CD  PRO C  98      12.868  42.914 -26.360  1.00 39.28           C  
ATOM    772  HA  PRO C  98      13.643  40.348 -24.496  1.00 40.12           H  
ATOM    773  HB2 PRO C  98      14.232  42.724 -23.288  1.00 39.07           H  
ATOM    774  HB3 PRO C  98      15.079  42.232 -24.766  1.00 39.07           H  
ATOM    775  HG2 PRO C  98      14.182  44.380 -25.415  1.00 38.83           H  
ATOM    776  HG3 PRO C  98      12.668  44.085 -24.568  1.00 38.83           H  
ATOM    777  HD2 PRO C  98      13.558  42.916 -27.209  1.00 39.28           H  
ATOM    778  HD3 PRO C  98      11.927  43.378 -26.664  1.00 39.28           H  
ATOM    779  N   LEU C  99      12.110  40.739 -22.429  1.00 41.21           N  
ATOM    780  CA  LEU C  99      11.059  40.701 -21.415  1.00 41.54           C  
ATOM    781  C   LEU C  99      11.632  40.628 -19.978  1.00 42.30           C  
ATOM    782  O   LEU C  99      12.671  40.028 -19.709  1.00 42.69           O  
ATOM    783  CB  LEU C  99      10.141  39.482 -21.629  1.00 41.39           C  
ATOM    784  CG  LEU C  99       8.776  39.801 -22.263  1.00 40.79           C  
ATOM    785  CD1 LEU C  99       8.094  38.491 -22.664  1.00 40.75           C  
ATOM    786  CD2 LEU C  99       7.874  40.591 -21.315  1.00 40.56           C  
ATOM    787  H   LEU C  99      12.986  40.274 -22.238  1.00 41.21           H  
ATOM    788  HA  LEU C  99      10.491  41.635 -21.495  1.00 41.54           H  
ATOM    789  HB2 LEU C  99      10.659  38.770 -22.280  1.00 41.39           H  
ATOM    790  HB3 LEU C  99       9.965  38.957 -20.681  1.00 41.39           H  
ATOM    791  HG  LEU C  99       8.928  40.387 -23.175  1.00 40.79           H  
ATOM    792 HD11 LEU C  99       8.716  37.936 -23.374  1.00 40.75           H  
ATOM    793 HD12 LEU C  99       7.920  37.847 -21.797  1.00 40.75           H  
ATOM    794 HD13 LEU C  99       7.130  38.678 -23.141  1.00 40.75           H  
ATOM    795 HD21 LEU C  99       7.717  40.053 -20.375  1.00 40.56           H  
ATOM    796 HD22 LEU C  99       8.301  41.568 -21.074  1.00 40.56           H  
ATOM    797 HD23 LEU C  99       6.892  40.767 -21.766  1.00 40.56           H  
ATOM    798  N   GLN C 100      10.859  41.197 -19.055  1.00 42.42           N  
ATOM    799  CA  GLN C 100      11.009  41.049 -17.611  1.00 42.45           C  
ATOM    800  C   GLN C 100       9.645  40.509 -17.145  1.00 42.78           C  
ATOM    801  O   GLN C 100       8.613  41.101 -17.471  1.00 41.88           O  
ATOM    802  CB  GLN C 100      11.233  42.381 -16.878  1.00 42.65           C  
ATOM    803  CG  GLN C 100      12.487  43.159 -17.276  1.00 43.74           C  
ATOM    804  CD  GLN C 100      12.765  44.424 -16.454  1.00 44.34           C  
ATOM    805  NE2 GLN C 100      11.954  44.844 -15.634  1.00 45.68           N  
ATOM    806  OE1 GLN C 100      13.933  45.015 -16.678  1.00 44.64           O  
ATOM    807  H   GLN C 100      10.060  41.735 -19.359  1.00 42.42           H  
ATOM    808  HA  GLN C 100      11.803  40.335 -17.389  1.00 42.45           H  
ATOM    809  HB2 GLN C 100      10.364  43.032 -17.028  1.00 42.65           H  
ATOM    810  HB3 GLN C 100      11.267  42.171 -15.800  1.00 42.65           H  
ATOM    811  HG2 GLN C 100      12.431  43.460 -18.326  1.00 43.74           H  
ATOM    812  HG3 GLN C 100      13.355  42.506 -17.161  1.00 43.74           H  
ATOM    813 HE21 GLN C 100      12.163  45.672 -15.094  1.00 45.68           H  
ATOM    814 HE22 GLN C 100      11.077  44.361 -15.498  1.00 45.68           H  
ATOM    815  N   LEU C 101       9.654  39.439 -16.361  1.00 43.88           N  
ATOM    816  CA  LEU C 101       8.446  38.774 -15.869  1.00 46.15           C  
ATOM    817  C   LEU C 101       8.416  39.002 -14.347  1.00 47.06           C  
ATOM    818  O   LEU C 101       9.452  39.057 -13.689  1.00 46.37           O  
ATOM    819  CB  LEU C 101       8.474  37.270 -16.159  1.00 46.84           C  
ATOM    820  CG  LEU C 101       8.702  36.915 -17.640  1.00 45.54           C  
ATOM    821  CD1 LEU C 101       8.813  35.402 -17.802  1.00 46.30           C  
ATOM    822  CD2 LEU C 101       7.596  37.447 -18.548  1.00 44.11           C  
ATOM    823  H   LEU C 101      10.533  39.088 -16.010  1.00 43.88           H  
ATOM    824  HA  LEU C 101       7.559  39.237 -16.316  1.00 46.15           H  
ATOM    825  HB2 LEU C 101       9.269  36.806 -15.561  1.00 46.84           H  
ATOM    826  HB3 LEU C 101       7.539  36.818 -15.807  1.00 46.84           H  
ATOM    827  HG  LEU C 101       9.655  37.346 -17.970  1.00 45.54           H  
ATOM    828 HD11 LEU C 101       9.585  34.989 -17.149  1.00 46.30           H  
ATOM    829 HD12 LEU C 101       7.869  34.901 -17.564  1.00 46.30           H  
ATOM    830 HD13 LEU C 101       9.088  35.158 -18.832  1.00 46.30           H  
ATOM    831 HD21 LEU C 101       6.615  37.067 -18.249  1.00 44.11           H  
ATOM    832 HD22 LEU C 101       7.555  38.539 -18.534  1.00 44.11           H  
ATOM    833 HD23 LEU C 101       7.769  37.138 -19.584  1.00 44.11           H  
ATOM    834  N   PHE C 102       7.210  39.166 -13.808  1.00 49.21           N  
ATOM    835  CA  PHE C 102       7.006  39.508 -12.400  1.00 53.71           C  
ATOM    836  C   PHE C 102       6.174  38.479 -11.629  1.00 57.31           C  
ATOM    837  O   PHE C 102       6.323  38.360 -10.411  1.00 57.70           O  
ATOM    838  CB  PHE C 102       6.309  40.876 -12.257  1.00 52.17           C  
ATOM    839  CG  PHE C 102       7.296  42.019 -12.298  1.00 51.15           C  
ATOM    840  CD1 PHE C 102       7.925  42.454 -11.128  1.00 51.00           C  
ATOM    841  CD2 PHE C 102       7.640  42.625 -13.505  1.00 49.44           C  
ATOM    842  CE1 PHE C 102       8.864  43.477 -11.157  1.00 48.70           C  
ATOM    843  CE2 PHE C 102       8.576  43.646 -13.538  1.00 47.92           C  
ATOM    844  CZ  PHE C 102       9.186  44.074 -12.361  1.00 48.06           C  
ATOM    845  H   PHE C 102       6.387  39.082 -14.388  1.00 49.21           H  
ATOM    846  HA  PHE C 102       7.981  39.528 -11.900  1.00 53.71           H  
ATOM    847  HB2 PHE C 102       5.552  41.012 -13.041  1.00 52.17           H  
ATOM    848  HB3 PHE C 102       5.761  40.939 -11.308  1.00 52.17           H  
ATOM    849  HD1 PHE C 102       7.676  41.987 -10.187  1.00 51.00           H  
ATOM    850  HD2 PHE C 102       7.174  42.297 -14.422  1.00 49.44           H  
ATOM    851  HE1 PHE C 102       9.340  43.805 -10.244  1.00 48.70           H  
ATOM    852  HE2 PHE C 102       8.833  44.112 -14.478  1.00 47.92           H  
ATOM    853  HZ  PHE C 102       9.911  44.873 -12.390  1.00 48.06           H  
ATOM    854  N   HIS C 103       5.179  37.900 -12.293  1.00 60.19           N  
ATOM    855  CA  HIS C 103       4.173  37.116 -11.596  1.00 65.74           C  
ATOM    856  C   HIS C 103       4.533  35.615 -11.693  1.00 65.71           C  
ATOM    857  O   HIS C 103       4.875  35.156 -12.776  1.00 64.97           O  
ATOM    858  CB  HIS C 103       2.769  37.352 -12.175  1.00 70.65           C  
ATOM    859  CG  HIS C 103       1.731  37.011 -11.170  1.00 74.96           C  
ATOM    860  CD2 HIS C 103       1.299  37.711 -10.102  1.00 74.95           C  
ATOM    861  ND1 HIS C 103       1.150  35.747 -11.077  1.00 77.66           N  
ATOM    862  NE2 HIS C 103       0.467  36.944  -9.372  1.00 76.40           N  
ATOM    863  CE1 HIS C 103       0.379  35.741  -9.970  1.00 80.01           C  
ATOM    864  H   HIS C 103       5.122  37.999 -13.296  1.00 60.19           H  
ATOM    865  HA  HIS C 103       4.190  37.432 -10.549  1.00 65.74           H  
ATOM    866  HB2 HIS C 103       2.610  36.759 -13.083  1.00 70.65           H  
ATOM    867  HB3 HIS C 103       2.650  38.405 -12.461  1.00 70.65           H  
ATOM    868  HD2 HIS C 103       1.577  38.728  -9.868  1.00 74.95           H  
ATOM    869  HE2 HIS C 103      -0.041  37.242  -8.466  1.00 76.40           H  
ATOM    870  HE1 HIS C 103      -0.173  34.961  -9.642  1.00 80.01           H  
ATOM    871  N   PRO C 104       4.353  34.854 -10.596  1.00 67.81           N  
ATOM    872  CA  PRO C 104       4.606  33.419 -10.662  1.00 68.43           C  
ATOM    873  C   PRO C 104       3.751  32.646 -11.690  1.00 68.66           C  
ATOM    874  O   PRO C 104       4.119  31.520 -12.031  1.00 66.80           O  
ATOM    875  CB  PRO C 104       4.367  32.898  -9.243  1.00 69.83           C  
ATOM    876  CG  PRO C 104       3.490  33.967  -8.607  1.00 70.21           C  
ATOM    877  CD  PRO C 104       4.009  35.247  -9.235  1.00 67.58           C  
ATOM    878  HA  PRO C 104       5.654  33.276 -10.951  1.00 68.43           H  
ATOM    879  HB2 PRO C 104       3.905  31.908  -9.208  1.00 69.83           H  
ATOM    880  HB3 PRO C 104       5.318  32.844  -8.701  1.00 69.83           H  
ATOM    881  HG2 PRO C 104       3.558  33.980  -7.518  1.00 70.21           H  
ATOM    882  HG3 PRO C 104       2.443  33.799  -8.885  1.00 70.21           H  
ATOM    883  HD2 PRO C 104       4.936  35.575  -8.750  1.00 67.58           H  
ATOM    884  HD3 PRO C 104       3.294  36.061  -9.179  1.00 67.58           H  
ATOM    885  N   GLN C 105       2.655  33.249 -12.158  1.00 70.65           N  
ATOM    886  CA  GLN C 105       1.866  32.689 -13.259  1.00 71.72           C  
ATOM    887  C   GLN C 105       2.729  32.663 -14.548  1.00 71.18           C  
ATOM    888  O   GLN C 105       2.680  31.695 -15.319  1.00 72.50           O  
ATOM    889  CB  GLN C 105       0.617  33.538 -13.535  1.00 72.82           C  
ATOM    890  CG  GLN C 105      -0.452  33.375 -12.462  1.00 75.74           C  
ATOM    891  CD  GLN C 105      -1.230  32.091 -12.593  1.00 79.27           C  
ATOM    892  OE1 GLN C 105      -1.068  31.295 -13.529  1.00 79.55           O  
ATOM    893  NE2 GLN C 105      -2.103  31.878 -11.605  1.00 79.22           N  
ATOM    894  H   GLN C 105       2.370  34.116 -11.724  1.00 70.65           H  
ATOM    895  HA  GLN C 105       1.616  31.652 -13.005  1.00 71.72           H  
ATOM    896  HB2 GLN C 105       0.899  34.597 -13.592  1.00 72.82           H  
ATOM    897  HB3 GLN C 105       0.198  33.285 -14.516  1.00 72.82           H  
ATOM    898  HG2 GLN C 105      -1.169  34.202 -12.536  1.00 75.74           H  
ATOM    899  HG3 GLN C 105      -0.010  33.393 -11.462  1.00 75.74           H  
ATOM    900 HE21 GLN C 105      -2.201  32.555 -10.863  1.00 79.22           H  
ATOM    901 HE22 GLN C 105      -2.665  31.038 -11.600  1.00 79.22           H  
ATOM    902  N   GLU C 106       3.411  33.785 -14.805  1.00 68.33           N  
ATOM    903  CA  GLU C 106       4.197  33.984 -16.024  1.00 64.56           C  
ATOM    904  C   GLU C 106       5.352  32.970 -15.990  1.00 64.66           C  
ATOM    905  O   GLU C 106       5.681  32.314 -16.981  1.00 65.97           O  
ATOM    906  CB  GLU C 106       4.792  35.393 -16.109  1.00 62.82           C  
ATOM    907  CG  GLU C 106       3.746  36.496 -16.216  1.00 62.97           C  
ATOM    908  CD  GLU C 106       4.438  37.830 -16.070  1.00 62.60           C  
ATOM    909  OE1 GLU C 106       4.951  38.129 -14.969  1.00 64.33           O  
ATOM    910  OE2 GLU C 106       4.447  38.607 -17.050  1.00 61.88           O1-
ATOM    911  H   GLU C 106       3.353  34.538 -14.134  1.00 68.33           H  
ATOM    912  HA  GLU C 106       3.566  33.760 -16.890  1.00 64.56           H  
ATOM    913  HB2 GLU C 106       5.445  35.575 -15.246  1.00 62.82           H  
ATOM    914  HB3 GLU C 106       5.449  35.444 -16.986  1.00 62.82           H  
ATOM    915  HG2 GLU C 106       2.989  36.414 -15.430  1.00 62.97           H  
ATOM    916  HG3 GLU C 106       3.229  36.431 -17.178  1.00 62.97           H  
ATOM    917  N   VAL C 107       5.953  32.866 -14.803  1.00 63.33           N  
ATOM    918  CA  VAL C 107       7.125  32.033 -14.596  1.00 62.30           C  
ATOM    919  C   VAL C 107       6.696  30.552 -14.663  1.00 63.65           C  
ATOM    920  O   VAL C 107       7.465  29.707 -15.124  1.00 64.25           O  
ATOM    921  CB  VAL C 107       7.810  32.379 -13.264  1.00 62.10           C  
ATOM    922  CG1 VAL C 107       8.979  31.442 -12.964  1.00 62.68           C  
ATOM    923  CG2 VAL C 107       8.308  33.827 -13.296  1.00 59.54           C  
ATOM    924  H   VAL C 107       5.555  33.364 -14.019  1.00 63.33           H  
ATOM    925  HA  VAL C 107       7.809  32.205 -15.437  1.00 62.30           H  
ATOM    926  HB  VAL C 107       7.094  32.282 -12.440  1.00 62.10           H  
ATOM    927 HG11 VAL C 107       8.624  30.434 -12.729  1.00 62.68           H  
ATOM    928 HG12 VAL C 107       9.662  31.372 -13.814  1.00 62.68           H  
ATOM    929 HG13 VAL C 107       9.546  31.797 -12.099  1.00 62.68           H  
ATOM    930 HG21 VAL C 107       8.874  34.027 -14.209  1.00 59.54           H  
ATOM    931 HG22 VAL C 107       7.476  34.537 -13.260  1.00 59.54           H  
ATOM    932 HG23 VAL C 107       8.958  34.036 -12.445  1.00 59.54           H  
ATOM    933  N   SER C 108       5.535  30.230 -14.092  1.00 63.90           N  
ATOM    934  CA  SER C 108       5.049  28.854 -14.073  1.00 65.08           C  
ATOM    935  C   SER C 108       4.595  28.326 -15.452  1.00 64.17           C  
ATOM    936  O   SER C 108       4.233  27.143 -15.530  1.00 64.59           O  
ATOM    937  CB  SER C 108       3.907  28.652 -13.075  1.00 67.43           C  
ATOM    938  OG  SER C 108       4.353  28.917 -11.743  1.00 69.06           O  
ATOM    939  H   SER C 108       5.002  30.944 -13.617  1.00 63.90           H  
ATOM    940  HA  SER C 108       5.899  28.230 -13.765  1.00 65.08           H  
ATOM    941  HB2 SER C 108       3.550  27.617 -13.094  1.00 67.43           H  
ATOM    942  HB3 SER C 108       3.052  29.300 -13.297  1.00 67.43           H  
ATOM    943  HG  SER C 108       4.435  29.894 -11.683  1.00 69.06           H  
ATOM    944  N   MET C 109       4.406  29.222 -16.428  1.00 61.59           N  
ATOM    945  CA  MET C 109       4.519  28.936 -17.839  1.00 60.31           C  
ATOM    946  C   MET C 109       5.997  28.902 -18.280  1.00 59.10           C  
ATOM    947  O   MET C 109       6.449  27.890 -18.802  1.00 60.35           O  
ATOM    948  CB  MET C 109       3.697  29.903 -18.690  1.00  0.00           C  
ATOM    949  CG  MET C 109       3.579  29.483 -20.158  1.00  0.00           C  
ATOM    950  SD  MET C 109       2.486  28.037 -20.379  1.00  0.00           S  
ATOM    951  CE  MET C 109       3.706  26.790 -20.858  1.00  0.00           C  
ATOM    952  H   MET C 109       3.936  29.985 -15.941  1.00 61.59           H  
ATOM    953  HA  MET C 109       4.137  27.916 -17.968  1.00 60.31           H  
ATOM    954  HB2 MET C 109       2.696  30.005 -18.258  1.00  0.00           H  
ATOM    955  HB3 MET C 109       4.139  30.905 -18.655  1.00  0.00           H  
ATOM    956  HG2 MET C 109       3.119  30.303 -20.719  1.00  0.00           H  
ATOM    957  HG3 MET C 109       4.559  29.305 -20.611  1.00  0.00           H  
ATOM    958  HE1 MET C 109       4.232  27.105 -21.761  1.00  0.00           H  
ATOM    959  HE2 MET C 109       4.420  26.615 -20.051  1.00  0.00           H  
ATOM    960  HE3 MET C 109       3.190  25.850 -21.070  1.00  0.00           H  
ATOM    961  N   VAL C 110       6.686  30.034 -18.170  1.00 57.34           N  
ATOM    962  CA  VAL C 110       7.973  30.225 -18.847  1.00 55.56           C  
ATOM    963  C   VAL C 110       9.069  29.243 -18.374  1.00 57.09           C  
ATOM    964  O   VAL C 110       9.892  28.817 -19.193  1.00 56.05           O  
ATOM    965  CB  VAL C 110       8.411  31.705 -18.805  1.00 52.64           C  
ATOM    966  CG1 VAL C 110       9.885  31.916 -19.155  1.00 51.59           C  
ATOM    967  CG2 VAL C 110       7.544  32.510 -19.785  1.00 50.69           C  
ATOM    968  H   VAL C 110       6.267  30.808 -17.673  1.00 57.34           H  
ATOM    969  HA  VAL C 110       7.787  29.952 -19.894  1.00 55.56           H  
ATOM    970  HB  VAL C 110       8.255  32.104 -17.796  1.00 52.64           H  
ATOM    971 HG11 VAL C 110      10.541  31.477 -18.397  1.00 51.59           H  
ATOM    972 HG12 VAL C 110      10.132  31.473 -20.124  1.00 51.59           H  
ATOM    973 HG13 VAL C 110      10.123  32.983 -19.202  1.00 51.59           H  
ATOM    974 HG21 VAL C 110       7.675  32.153 -20.813  1.00 50.69           H  
ATOM    975 HG22 VAL C 110       6.481  32.432 -19.537  1.00 50.69           H  
ATOM    976 HG23 VAL C 110       7.805  33.570 -19.773  1.00 50.69           H  
ATOM    977  N   ARG C 111       9.092  28.920 -17.083  1.00 59.32           N  
ATOM    978  CA  ARG C 111      10.105  28.018 -16.513  1.00 61.93           C  
ATOM    979  C   ARG C 111       9.841  26.570 -17.011  1.00 64.16           C  
ATOM    980  O   ARG C 111      10.747  25.733 -17.043  1.00 64.78           O  
ATOM    981  CB  ARG C 111      10.040  28.088 -14.982  1.00 63.70           C  
ATOM    982  CG  ARG C 111      11.128  27.292 -14.260  1.00 65.05           C  
ATOM    983  CD  ARG C 111      10.976  27.404 -12.744  1.00 65.42           C  
ATOM    984  NE  ARG C 111      11.311  28.740 -12.235  1.00 64.15           N  
ATOM    985  CZ  ARG C 111      10.911  29.254 -11.072  1.00 64.94           C  
ATOM    986  NH1 ARG C 111      10.052  28.596 -10.303  1.00 66.32           N  
ATOM    987  NH2 ARG C 111      11.364  30.436 -10.676  1.00 63.27           N1+
ATOM    988  H   ARG C 111       8.379  29.299 -16.476  1.00 59.32           H  
ATOM    989  HA  ARG C 111      11.087  28.333 -16.884  1.00 61.93           H  
ATOM    990  HB2 ARG C 111      10.113  29.138 -14.677  1.00 63.70           H  
ATOM    991  HB3 ARG C 111       9.061  27.726 -14.643  1.00 63.70           H  
ATOM    992  HG2 ARG C 111      12.117  27.635 -14.569  1.00 65.05           H  
ATOM    993  HG3 ARG C 111      11.051  26.232 -14.527  1.00 65.05           H  
ATOM    994  HD2 ARG C 111      11.653  26.694 -12.258  1.00 65.42           H  
ATOM    995  HD3 ARG C 111       9.944  27.153 -12.481  1.00 65.42           H  
ATOM    996  HE  ARG C 111      11.950  29.286 -12.796  1.00 64.15           H  
ATOM    997 HH11 ARG C 111       9.749  28.996  -9.427  1.00 66.32           H  
ATOM    998 HH12 ARG C 111       9.700  27.695 -10.595  1.00 66.32           H  
ATOM    999 HH21 ARG C 111      12.013  30.949 -11.256  1.00 63.27           H  
ATOM   1000 HH22 ARG C 111      11.059  30.824  -9.795  1.00 63.27           H  
ATOM   1001  N   ASN C 112       8.566  26.287 -17.281  1.00 65.57           N  
ATOM   1002  CA  ASN C 112       8.131  24.963 -17.744  1.00 68.92           C  
ATOM   1003  C   ASN C 112       8.306  24.860 -19.282  1.00 67.69           C  
ATOM   1004  O   ASN C 112       8.457  23.773 -19.846  1.00 69.49           O  
ATOM   1005  CB  ASN C 112       6.673  24.704 -17.361  1.00 71.63           C  
ATOM   1006  CG  ASN C 112       6.572  24.260 -15.915  1.00 74.71           C  
ATOM   1007  OD1 ASN C 112       7.348  23.415 -15.447  1.00 74.52           O  
ATOM   1008  ND2 ASN C 112       5.589  24.809 -15.201  1.00 76.75           N  
ATOM   1009  H   ASN C 112       7.875  27.017 -17.190  1.00 65.57           H  
ATOM   1010  HA  ASN C 112       8.803  24.211 -17.312  1.00 68.92           H  
ATOM   1011  HB2 ASN C 112       6.251  23.892 -17.966  1.00 71.63           H  
ATOM   1012  HB3 ASN C 112       6.051  25.588 -17.537  1.00 71.63           H  
ATOM   1013 HD21 ASN C 112       4.980  25.495 -15.624  1.00 76.75           H  
ATOM   1014 HD22 ASN C 112       5.453  24.539 -14.237  1.00 76.75           H  
ATOM   1015  N   LEU C 113       8.184  26.005 -19.946  1.00 65.28           N  
ATOM   1016  CA  LEU C 113       8.224  26.148 -21.414  1.00 64.06           C  
ATOM   1017  C   LEU C 113       9.650  26.010 -22.017  1.00 65.20           C  
ATOM   1018  O   LEU C 113       9.815  26.003 -23.236  1.00 64.27           O  
ATOM   1019  CB  LEU C 113       7.603  27.510 -21.771  1.00 61.06           C  
ATOM   1020  CG  LEU C 113       7.452  27.888 -23.250  1.00 59.58           C  
ATOM   1021  CD1 LEU C 113       6.705  26.833 -24.062  1.00 60.69           C  
ATOM   1022  CD2 LEU C 113       6.746  29.245 -23.352  1.00 58.91           C  
ATOM   1023  H   LEU C 113       8.010  26.855 -19.428  1.00 65.28           H  
ATOM   1024  HA  LEU C 113       7.625  25.327 -21.825  1.00 64.06           H  
ATOM   1025  HB2 LEU C 113       6.613  27.567 -21.305  1.00 61.06           H  
ATOM   1026  HB3 LEU C 113       8.211  28.290 -21.297  1.00 61.06           H  
ATOM   1027  HG  LEU C 113       8.449  28.026 -23.677  1.00 59.58           H  
ATOM   1028 HD11 LEU C 113       7.227  25.872 -24.053  1.00 60.69           H  
ATOM   1029 HD12 LEU C 113       5.694  26.674 -23.675  1.00 60.69           H  
ATOM   1030 HD13 LEU C 113       6.622  27.138 -25.109  1.00 60.69           H  
ATOM   1031 HD21 LEU C 113       5.698  29.176 -23.042  1.00 58.91           H  
ATOM   1032 HD22 LEU C 113       7.238  29.992 -22.720  1.00 58.91           H  
ATOM   1033 HD23 LEU C 113       6.777  29.620 -24.378  1.00 58.91           H  
ATOM   1034  N   ILE C 114      10.638  25.843 -21.133  1.00 67.34           N  
ATOM   1035  CA  ILE C 114      12.023  25.622 -21.556  1.00 69.20           C  
ATOM   1036  C   ILE C 114      12.132  24.205 -22.202  1.00 73.50           C  
ATOM   1037  O   ILE C 114      13.093  23.918 -22.920  1.00 77.10           O  
ATOM   1038  CB  ILE C 114      13.007  25.788 -20.372  1.00 69.45           C  
ATOM   1039  CG1 ILE C 114      12.853  27.142 -19.641  1.00 68.00           C  
ATOM   1040  CG2 ILE C 114      14.468  25.600 -20.803  1.00 70.77           C  
ATOM   1041  CD1 ILE C 114      13.037  28.378 -20.511  1.00 67.12           C  
ATOM   1042  H   ILE C 114      10.409  25.860 -20.150  1.00 67.34           H  
ATOM   1043  HA  ILE C 114      12.247  26.341 -22.353  1.00 69.20           H  
ATOM   1044  HB  ILE C 114      12.789  25.005 -19.632  1.00 69.45           H  
ATOM   1045 HG12 ILE C 114      11.869  27.190 -19.169  1.00 68.00           H  
ATOM   1046 HG13 ILE C 114      13.573  27.181 -18.815  1.00 68.00           H  
ATOM   1047 HG21 ILE C 114      14.674  24.555 -21.057  1.00 70.77           H  
ATOM   1048 HG22 ILE C 114      14.714  26.216 -21.674  1.00 70.77           H  
ATOM   1049 HG23 ILE C 114      15.155  25.866 -19.993  1.00 70.77           H  
ATOM   1050 HD11 ILE C 114      14.030  28.404 -20.970  1.00 67.12           H  
ATOM   1051 HD12 ILE C 114      12.286  28.430 -21.304  1.00 67.12           H  
ATOM   1052 HD13 ILE C 114      12.929  29.281 -19.900  1.00 67.12           H  
ATOM   1053  N   GLN C 115      11.213  23.339 -21.849  1.00 75.86           N  
ATOM   1054  CA  GLN C 115      11.096  22.010 -22.427  1.00 77.95           C  
ATOM   1055  C   GLN C 115      10.033  22.031 -23.556  1.00 79.43           C  
ATOM   1056  O   GLN C 115       8.913  22.444 -23.342  1.00 78.81           O  
ATOM   1057  CB  GLN C 115      10.680  20.968 -21.379  1.00 80.59           C  
ATOM   1058  CG  GLN C 115      11.743  20.751 -20.302  1.00 83.06           C  
ATOM   1059  CD  GLN C 115      13.040  20.187 -20.855  1.00 84.06           C  
ATOM   1060  NE2 GLN C 115      14.098  20.551 -20.366  1.00 81.82           N  
ATOM   1061  OE1 GLN C 115      12.980  19.309 -21.831  1.00 85.51           O  
ATOM   1062  H   GLN C 115      10.512  23.594 -21.167  1.00 75.86           H  
ATOM   1063  HA  GLN C 115      12.061  21.723 -22.845  1.00 77.95           H  
ATOM   1064  HB2 GLN C 115       9.747  21.280 -20.891  1.00 80.59           H  
ATOM   1065  HB3 GLN C 115      10.461  20.016 -21.878  1.00 80.59           H  
ATOM   1066  HG2 GLN C 115      11.369  20.032 -19.563  1.00 83.06           H  
ATOM   1067  HG3 GLN C 115      11.937  21.688 -19.767  1.00 83.06           H  
ATOM   1068 HE21 GLN C 115      14.101  21.227 -19.616  1.00 81.82           H  
ATOM   1069 HE22 GLN C 115      14.969  20.175 -20.711  1.00 81.82           H  
ATOM   1070  N   LYS C 116      10.420  21.644 -24.764  1.00 79.16           N  
ATOM   1071  CA  LYS C 116      11.629  22.106 -25.457  1.00 78.13           C  
ATOM   1072  C   LYS C 116      11.225  22.514 -26.900  1.00 74.17           C  
ATOM   1073  O   LYS C 116      11.926  22.329 -27.867  1.00 74.15           O  
ATOM   1074  CB  LYS C 116      12.814  21.124 -25.406  1.00  0.00           C  
ATOM   1075  CG  LYS C 116      12.429  19.645 -25.296  1.00  0.00           C  
ATOM   1076  CD  LYS C 116      13.668  18.739 -25.352  1.00  0.00           C  
ATOM   1077  CE  LYS C 116      13.386  17.335 -24.824  1.00  0.00           C  
ATOM   1078  NZ  LYS C 116      13.506  17.315 -23.352  1.00  0.00           N1+
ATOM   1079  H   LYS C 116       9.857  20.983 -25.302  1.00 79.16           H  
ATOM   1080  HA  LYS C 116      11.945  23.047 -24.991  1.00 78.13           H  
ATOM   1081  HB2 LYS C 116      13.429  21.372 -24.532  1.00  0.00           H  
ATOM   1082  HB3 LYS C 116      13.472  21.271 -26.271  1.00  0.00           H  
ATOM   1083  HG2 LYS C 116      11.747  19.372 -26.109  1.00  0.00           H  
ATOM   1084  HG3 LYS C 116      11.892  19.480 -24.355  1.00  0.00           H  
ATOM   1085  HD2 LYS C 116      14.501  19.187 -24.797  1.00  0.00           H  
ATOM   1086  HD3 LYS C 116      13.988  18.667 -26.398  1.00  0.00           H  
ATOM   1087  HE2 LYS C 116      14.119  16.615 -25.200  1.00  0.00           H  
ATOM   1088  HE3 LYS C 116      12.378  16.992 -25.076  1.00  0.00           H  
ATOM   1089  HZ1 LYS C 116      14.485  17.367 -23.047  1.00  0.00           H  
ATOM   1090  HZ2 LYS C 116      13.055  18.133 -22.881  1.00  0.00           H  
ATOM   1091  HZ3 LYS C 116      13.094  16.477 -22.929  1.00  0.00           H  
ATOM   1092  N   ASP C 117      10.074  23.161 -26.968  1.00 70.49           N  
ATOM   1093  CA  ASP C 117       9.606  23.951 -28.125  1.00 67.29           C  
ATOM   1094  C   ASP C 117      10.120  25.393 -27.889  1.00 63.13           C  
ATOM   1095  O   ASP C 117      10.956  25.883 -28.606  1.00 60.56           O  
ATOM   1096  CB  ASP C 117       8.099  23.842 -28.258  1.00 67.28           C  
ATOM   1097  CG  ASP C 117       7.730  24.872 -29.281  1.00 65.79           C  
ATOM   1098  OD1 ASP C 117       7.889  24.628 -30.467  1.00 65.26           O  
ATOM   1099  OD2 ASP C 117       7.299  25.949 -28.868  1.00 64.47           O1-
ATOM   1100  H   ASP C 117       9.449  23.146 -26.175  1.00 70.49           H  
ATOM   1101  HA  ASP C 117      10.095  23.575 -29.031  1.00 67.29           H  
ATOM   1102  HB2 ASP C 117       7.580  24.041 -27.312  1.00 67.28           H  
ATOM   1103  HB3 ASP C 117       7.803  22.840 -28.587  1.00 67.28           H  
ATOM   1104  N   ARG C 118       9.653  25.989 -26.813  1.00 61.37           N  
ATOM   1105  CA  ARG C 118      10.041  27.303 -26.330  1.00 58.98           C  
ATOM   1106  C   ARG C 118       9.308  28.512 -26.968  1.00 55.45           C  
ATOM   1107  O   ARG C 118       9.738  29.650 -26.756  1.00 52.94           O  
ATOM   1108  CB  ARG C 118      11.552  27.601 -26.308  1.00 60.11           C  
ATOM   1109  CG  ARG C 118      12.471  26.489 -25.794  1.00 64.19           C  
ATOM   1110  CD  ARG C 118      13.847  27.041 -25.419  1.00 66.75           C  
ATOM   1111  NE  ARG C 118      14.365  27.969 -26.443  1.00 68.99           N  
ATOM   1112  CZ  ARG C 118      15.327  27.778 -27.339  1.00 72.19           C  
ATOM   1113  NH1 ARG C 118      15.974  26.619 -27.400  1.00 75.43           N  
ATOM   1114  NH2 ARG C 118      15.655  28.761 -28.166  1.00 73.13           N1+
ATOM   1115  H   ARG C 118       8.960  25.515 -26.253  1.00 61.37           H  
ATOM   1116  HA  ARG C 118       9.704  27.309 -25.291  1.00 58.98           H  
ATOM   1117  HB2 ARG C 118      11.878  27.897 -27.314  1.00 60.11           H  
ATOM   1118  HB3 ARG C 118      11.701  28.486 -25.678  1.00 60.11           H  
ATOM   1119  HG2 ARG C 118      12.599  25.725 -26.568  1.00 64.19           H  
ATOM   1120  HG3 ARG C 118      12.032  25.997 -24.921  1.00 64.19           H  
ATOM   1121  HD2 ARG C 118      14.559  26.237 -25.216  1.00 66.75           H  
ATOM   1122  HD3 ARG C 118      13.768  27.621 -24.492  1.00 66.75           H  
ATOM   1123  HE  ARG C 118      13.916  28.873 -26.422  1.00 68.99           H  
ATOM   1124 HH11 ARG C 118      16.713  26.488 -28.075  1.00 75.43           H  
ATOM   1125 HH12 ARG C 118      15.726  25.869 -26.771  1.00 75.43           H  
ATOM   1126 HH21 ARG C 118      15.175  29.648 -28.113  1.00 73.13           H  
ATOM   1127 HH22 ARG C 118      16.386  28.623 -28.850  1.00 73.13           H  
ATOM   1128  N   THR C 119       8.166  28.280 -27.616  1.00 54.49           N  
ATOM   1129  CA  THR C 119       7.352  29.358 -28.161  1.00 51.75           C  
ATOM   1130  C   THR C 119       6.191  29.797 -27.245  1.00 50.38           C  
ATOM   1131  O   THR C 119       5.566  28.997 -26.548  1.00 50.37           O  
ATOM   1132  CB  THR C 119       6.766  29.099 -29.566  1.00 51.69           C  
ATOM   1133  OG1 THR C 119       5.913  27.958 -29.609  1.00 54.27           O  
ATOM   1134  CG2 THR C 119       7.847  28.969 -30.625  1.00 52.62           C  
ATOM   1135  H   THR C 119       7.846  27.329 -27.727  1.00 54.49           H  
ATOM   1136  HA  THR C 119       8.017  30.216 -28.250  1.00 51.75           H  
ATOM   1137  HB  THR C 119       6.133  29.947 -29.854  1.00 51.69           H  
ATOM   1138 HG21 THR C 119       8.416  29.896 -30.721  1.00 52.62           H  
ATOM   1139 HG22 THR C 119       8.542  28.159 -30.384  1.00 52.62           H  
ATOM   1140 HG23 THR C 119       7.398  28.743 -31.597  1.00 52.62           H  
ATOM   1141  HG1 THR C 119       6.456  27.170 -29.335  1.00 54.27           H  
ATOM   1142  N   PHE C 120       5.851  31.073 -27.404  1.00 48.55           N  
ATOM   1143  CA  PHE C 120       4.597  31.646 -26.948  1.00 47.28           C  
ATOM   1144  C   PHE C 120       4.032  32.521 -28.089  1.00 45.66           C  
ATOM   1145  O   PHE C 120       4.740  32.973 -28.988  1.00 44.44           O  
ATOM   1146  CB  PHE C 120       4.671  32.358 -25.596  1.00 46.88           C  
ATOM   1147  CG  PHE C 120       5.548  33.583 -25.540  1.00 45.66           C  
ATOM   1148  CD1 PHE C 120       6.926  33.459 -25.344  1.00 45.14           C  
ATOM   1149  CD2 PHE C 120       4.993  34.865 -25.633  1.00 43.72           C  
ATOM   1150  CE1 PHE C 120       7.733  34.585 -25.253  1.00 43.83           C  
ATOM   1151  CE2 PHE C 120       5.797  35.988 -25.537  1.00 42.57           C  
ATOM   1152  CZ  PHE C 120       7.165  35.852 -25.345  1.00 42.74           C  
ATOM   1153  H   PHE C 120       6.486  31.668 -27.917  1.00 48.55           H  
ATOM   1154  HA  PHE C 120       3.898  30.810 -26.828  1.00 47.28           H  
ATOM   1155  HB2 PHE C 120       3.661  32.644 -25.276  1.00 46.88           H  
ATOM   1156  HB3 PHE C 120       5.022  31.651 -24.832  1.00 46.88           H  
ATOM   1157  HD1 PHE C 120       7.368  32.477 -25.263  1.00 45.14           H  
ATOM   1158  HD2 PHE C 120       3.929  34.979 -25.782  1.00 43.72           H  
ATOM   1159  HE1 PHE C 120       8.798  34.478 -25.112  1.00 43.83           H  
ATOM   1160  HE2 PHE C 120       5.358  36.972 -25.611  1.00 42.57           H  
ATOM   1161  HZ  PHE C 120       7.789  36.729 -25.266  1.00 42.74           H  
ATOM   1162  N   ALA C 121       2.716  32.716 -28.039  1.00 45.60           N  
ATOM   1163  CA  ALA C 121       1.963  33.424 -29.055  1.00 44.52           C  
ATOM   1164  C   ALA C 121       1.825  34.891 -28.624  1.00 43.59           C  
ATOM   1165  O   ALA C 121       1.329  35.199 -27.546  1.00 43.62           O  
ATOM   1166  CB  ALA C 121       0.591  32.784 -29.227  1.00 45.69           C  
ATOM   1167  H   ALA C 121       2.202  32.366 -27.243  1.00 45.60           H  
ATOM   1168  HA  ALA C 121       2.505  33.371 -30.005  1.00 44.52           H  
ATOM   1169  HB1 ALA C 121       0.671  31.860 -29.808  1.00 45.69           H  
ATOM   1170  HB2 ALA C 121       0.143  32.518 -28.266  1.00 45.69           H  
ATOM   1171  HB3 ALA C 121      -0.109  33.450 -29.734  1.00 45.69           H  
ATOM   1172  N   VAL C 122       2.287  35.792 -29.485  1.00 43.24           N  
ATOM   1173  CA  VAL C 122       2.110  37.228 -29.314  1.00 43.77           C  
ATOM   1174  C   VAL C 122       1.034  37.621 -30.340  1.00 45.62           C  
ATOM   1175  O   VAL C 122       1.160  37.381 -31.545  1.00 45.65           O  
ATOM   1176  CB  VAL C 122       3.402  38.030 -29.543  1.00 42.07           C  
ATOM   1177  CG1 VAL C 122       3.137  39.531 -29.374  1.00 42.08           C  
ATOM   1178  CG2 VAL C 122       4.490  37.602 -28.558  1.00 41.86           C  
ATOM   1179  H   VAL C 122       2.763  35.478 -30.318  1.00 43.24           H  
ATOM   1180  HA  VAL C 122       1.737  37.425 -28.301  1.00 43.77           H  
ATOM   1181  HB  VAL C 122       3.776  37.856 -30.561  1.00 42.07           H  
ATOM   1182 HG11 VAL C 122       2.528  39.921 -30.196  1.00 42.08           H  
ATOM   1183 HG12 VAL C 122       2.611  39.738 -28.435  1.00 42.08           H  
ATOM   1184 HG13 VAL C 122       4.072  40.097 -29.359  1.00 42.08           H  
ATOM   1185 HG21 VAL C 122       4.177  37.791 -27.527  1.00 41.86           H  
ATOM   1186 HG22 VAL C 122       4.720  36.537 -28.657  1.00 41.86           H  
ATOM   1187 HG23 VAL C 122       5.416  38.158 -28.739  1.00 41.86           H  
ATOM   1188  N   LEU C 123      -0.035  38.222 -29.824  1.00 47.55           N  
ATOM   1189  CA  LEU C 123      -1.219  38.553 -30.598  1.00 49.48           C  
ATOM   1190  C   LEU C 123      -0.990  39.913 -31.298  1.00 51.60           C  
ATOM   1191  O   LEU C 123      -0.347  40.817 -30.760  1.00 52.24           O  
ATOM   1192  CB  LEU C 123      -2.462  38.656 -29.700  1.00 49.30           C  
ATOM   1193  CG  LEU C 123      -2.791  37.379 -28.896  1.00 49.77           C  
ATOM   1194  CD1 LEU C 123      -3.962  37.642 -27.946  1.00 51.17           C  
ATOM   1195  CD2 LEU C 123      -3.120  36.193 -29.801  1.00 49.37           C  
ATOM   1196  H   LEU C 123      -0.015  38.509 -28.856  1.00 47.55           H  
ATOM   1197  HA  LEU C 123      -1.361  37.783 -31.364  1.00 49.48           H  
ATOM   1198  HB2 LEU C 123      -2.319  39.483 -28.992  1.00 49.30           H  
ATOM   1199  HB3 LEU C 123      -3.326  38.936 -30.316  1.00 49.30           H  
ATOM   1200  HG  LEU C 123      -1.926  37.107 -28.279  1.00 49.77           H  
ATOM   1201 HD11 LEU C 123      -3.730  38.463 -27.260  1.00 51.17           H  
ATOM   1202 HD12 LEU C 123      -4.871  37.903 -28.495  1.00 51.17           H  
ATOM   1203 HD13 LEU C 123      -4.179  36.755 -27.341  1.00 51.17           H  
ATOM   1204 HD21 LEU C 123      -3.947  36.431 -30.478  1.00 49.37           H  
ATOM   1205 HD22 LEU C 123      -2.256  35.905 -30.403  1.00 49.37           H  
ATOM   1206 HD23 LEU C 123      -3.408  35.318 -29.208  1.00 49.37           H  
ATOM   1207  N   ALA C 124      -1.557  40.026 -32.496  1.00 54.48           N  
ATOM   1208  CA  ALA C 124      -1.698  41.295 -33.181  1.00 56.96           C  
ATOM   1209  C   ALA C 124      -3.034  41.857 -32.681  1.00 59.61           C  
ATOM   1210  O   ALA C 124      -4.117  41.381 -33.010  1.00 64.11           O  
ATOM   1211  CB  ALA C 124      -1.705  41.156 -34.694  1.00 56.29           C  
ATOM   1212  H   ALA C 124      -1.898  39.193 -32.953  1.00 54.48           H  
ATOM   1213  HA  ALA C 124      -0.871  41.948 -32.887  1.00 56.96           H  
ATOM   1214  HB1 ALA C 124      -0.802  40.648 -35.047  1.00 56.29           H  
ATOM   1215  HB2 ALA C 124      -2.573  40.595 -35.051  1.00 56.29           H  
ATOM   1216  HB3 ALA C 124      -1.748  42.143 -35.165  1.00 56.29           H  
ATOM   1217  N   TYR C 125      -2.919  42.838 -31.789  1.00 60.86           N  
ATOM   1218  CA  TYR C 125      -4.069  43.452 -31.140  1.00 63.39           C  
ATOM   1219  C   TYR C 125      -4.745  44.399 -32.152  1.00 66.40           C  
ATOM   1220  O   TYR C 125      -4.097  45.093 -32.950  1.00 65.69           O  
ATOM   1221  CB  TYR C 125      -3.695  44.241 -29.881  1.00 62.03           C  
ATOM   1222  CG  TYR C 125      -3.608  43.353 -28.663  1.00 61.54           C  
ATOM   1223  CD1 TYR C 125      -4.752  43.099 -27.897  1.00 61.86           C  
ATOM   1224  CD2 TYR C 125      -2.397  42.771 -28.258  1.00 59.94           C  
ATOM   1225  CE1 TYR C 125      -4.697  42.285 -26.772  1.00 60.86           C  
ATOM   1226  CE2 TYR C 125      -2.333  41.957 -27.133  1.00 59.10           C  
ATOM   1227  CZ  TYR C 125      -3.484  41.717 -26.395  1.00 59.29           C  
ATOM   1228  OH  TYR C 125      -3.389  40.924 -25.290  1.00 57.93           O  
ATOM   1229  H   TYR C 125      -2.002  43.191 -31.553  1.00 60.86           H  
ATOM   1230  HA  TYR C 125      -4.766  42.642 -30.895  1.00 63.39           H  
ATOM   1231  HB2 TYR C 125      -2.745  44.774 -30.018  1.00 62.03           H  
ATOM   1232  HB3 TYR C 125      -4.439  45.023 -29.680  1.00 62.03           H  
ATOM   1233  HD1 TYR C 125      -5.693  43.544 -28.185  1.00 61.86           H  
ATOM   1234  HD2 TYR C 125      -1.500  42.959 -28.830  1.00 59.94           H  
ATOM   1235  HE1 TYR C 125      -5.589  42.094 -26.195  1.00 60.86           H  
ATOM   1236  HE2 TYR C 125      -1.394  41.514 -26.835  1.00 59.10           H  
ATOM   1237  HH  TYR C 125      -4.274  40.850 -24.895  1.00 57.93           H  
ATOM   1238  N   SER C 126      -6.082  44.362 -32.119  1.00 68.79           N  
ATOM   1239  CA  SER C 126      -6.956  45.130 -33.005  1.00 67.93           C  
ATOM   1240  C   SER C 126      -6.978  46.560 -32.467  1.00 68.97           C  
ATOM   1241  O   SER C 126      -7.095  47.752 -32.146  1.00 69.27           O  
ATOM   1242  CB  SER C 126      -8.362  44.504 -32.910  1.00  0.00           C  
ATOM   1243  OG  SER C 126      -9.317  45.045 -33.827  1.00  0.00           O  
ATOM   1244  H   SER C 126      -6.523  43.724 -31.487  1.00 68.79           H  
ATOM   1245  HA  SER C 126      -6.540  45.087 -34.019  1.00 67.93           H  
ATOM   1246  HB2 SER C 126      -8.295  43.430 -33.116  1.00  0.00           H  
ATOM   1247  HB3 SER C 126      -8.756  44.635 -31.894  1.00  0.00           H  
ATOM   1248  HG  SER C 126     -10.167  44.985 -33.334  1.00  0.00           H  
ATOM   1249  N   ASN C 127      -7.711  47.129 -33.852  1.00  0.00           N  
ATOM   1250  CA  ASN C 127      -7.825  48.542 -34.301  1.00  0.00           C  
ATOM   1251  C   ASN C 127      -9.241  49.058 -33.924  1.00  0.00           C  
ATOM   1252  O   ASN C 127      -9.664  50.163 -34.258  1.00  0.00           O  
ATOM   1253  CB  ASN C 127      -7.650  48.661 -35.812  1.00  0.00           C  
ATOM   1254  CG  ASN C 127      -6.362  48.051 -36.318  1.00  0.00           C  
ATOM   1255  OD1 ASN C 127      -6.374  47.175 -37.181  1.00  0.00           O  
ATOM   1256  ND2 ASN C 127      -5.228  48.542 -35.811  1.00  0.00           N  
ATOM   1257  H   ASN C 127      -8.260  46.466 -34.381  1.00  0.00           H  
ATOM   1258  HA  ASN C 127      -7.090  49.173 -33.790  1.00  0.00           H  
ATOM   1259  HB2 ASN C 127      -8.481  48.165 -36.329  1.00  0.00           H  
ATOM   1260  HB3 ASN C 127      -7.672  49.714 -36.119  1.00  0.00           H  
ATOM   1261 HD21 ASN C 127      -4.335  48.194 -36.131  1.00  0.00           H  
ATOM   1262 HD22 ASN C 127      -5.266  49.259 -35.099  1.00  0.00           H  
ATOM   1263  N   VAL C 128      -9.997  48.167 -33.217  1.00  0.00           N  
ATOM   1264  CA  VAL C 128     -11.350  48.368 -32.721  1.00  0.00           C  
ATOM   1265  C   VAL C 128     -11.554  47.258 -31.665  1.00  0.00           C  
ATOM   1266  O   VAL C 128     -11.241  46.084 -31.864  1.00  0.00           O  
ATOM   1267  CB  VAL C 128     -12.412  48.334 -33.841  1.00  0.00           C  
ATOM   1268  CG1 VAL C 128     -12.454  47.013 -34.617  1.00  0.00           C  
ATOM   1269  CG2 VAL C 128     -13.804  48.662 -33.295  1.00  0.00           C  
ATOM   1270  H   VAL C 128      -9.545  47.289 -33.007  1.00  0.00           H  
ATOM   1271  HA  VAL C 128     -11.366  49.349 -32.232  1.00  0.00           H  
ATOM   1272  HB  VAL C 128     -12.157  49.118 -34.566  1.00  0.00           H  
ATOM   1273 HG11 VAL C 128     -11.472  46.760 -35.028  1.00  0.00           H  
ATOM   1274 HG12 VAL C 128     -12.789  46.181 -33.989  1.00  0.00           H  
ATOM   1275 HG13 VAL C 128     -13.151  47.087 -35.458  1.00  0.00           H  
ATOM   1276 HG21 VAL C 128     -14.166  47.885 -32.614  1.00  0.00           H  
ATOM   1277 HG22 VAL C 128     -13.796  49.615 -32.755  1.00  0.00           H  
ATOM   1278 HG23 VAL C 128     -14.527  48.750 -34.113  1.00  0.00           H  
ATOM   1279  N   GLN C 129     -12.064  47.695 -30.455  1.00  0.00           N  
ATOM   1280  CA  GLN C 129     -12.109  46.833 -29.271  1.00  0.00           C  
ATOM   1281  C   GLN C 129     -13.283  45.821 -29.367  1.00  0.00           C  
ATOM   1282  O   GLN C 129     -14.213  45.981 -30.154  1.00  0.00           O  
ATOM   1283  CB  GLN C 129     -12.272  47.668 -27.988  1.00  0.00           C  
ATOM   1284  CG  GLN C 129     -11.200  48.730 -27.754  1.00  0.00           C  
ATOM   1285  CD  GLN C 129      -9.758  48.270 -27.701  1.00  0.00           C  
ATOM   1286  NE2 GLN C 129      -9.435  47.133 -27.358  1.00  0.00           N  
ATOM   1287  OE1 GLN C 129      -8.850  49.202 -28.004  1.00  0.00           O  
ATOM   1288  H   GLN C 129     -12.408  48.641 -30.373  1.00  0.00           H  
ATOM   1289  HA  GLN C 129     -11.180  46.254 -29.258  1.00  0.00           H  
ATOM   1290  HB2 GLN C 129     -13.245  48.178 -28.020  1.00  0.00           H  
ATOM   1291  HB3 GLN C 129     -12.319  47.017 -27.108  1.00  0.00           H  
ATOM   1292  HG2 GLN C 129     -11.272  49.497 -28.535  1.00  0.00           H  
ATOM   1293  HG3 GLN C 129     -11.406  49.232 -26.801  1.00  0.00           H  
ATOM   1294 HE21 GLN C 129     -10.146  46.452 -27.136  1.00  0.00           H  
ATOM   1295 HE22 GLN C 129      -8.458  46.882 -27.299  1.00  0.00           H  
ATOM   1296  N   GLU C 130     -13.232  44.828 -28.419  1.00  0.00           N  
ATOM   1297  CA  GLU C 130     -14.120  43.665 -28.272  1.00  0.00           C  
ATOM   1298  C   GLU C 130     -13.645  42.584 -29.263  1.00  0.00           C  
ATOM   1299  O   GLU C 130     -13.483  41.403 -28.951  1.00  0.00           O  
ATOM   1300  CB  GLU C 130     -15.607  44.001 -28.453  1.00  0.00           C  
ATOM   1301  CG  GLU C 130     -16.536  42.930 -27.884  1.00  0.00           C  
ATOM   1302  CD  GLU C 130     -16.551  42.864 -26.375  1.00  0.00           C  
ATOM   1303  OE1 GLU C 130     -15.986  43.697 -25.668  1.00  0.00           O  
ATOM   1304  OE2 GLU C 130     -17.250  41.811 -25.859  1.00  0.00           O1-
ATOM   1305  H   GLU C 130     -12.526  44.937 -27.704  1.00  0.00           H  
ATOM   1306  HA  GLU C 130     -13.922  43.284 -27.264  1.00  0.00           H  
ATOM   1307  HB2 GLU C 130     -15.844  44.116 -29.518  1.00  0.00           H  
ATOM   1308  HB3 GLU C 130     -15.830  44.965 -27.978  1.00  0.00           H  
ATOM   1309  HG2 GLU C 130     -16.275  41.943 -28.284  1.00  0.00           H  
ATOM   1310  HG3 GLU C 130     -17.562  43.148 -28.204  1.00  0.00           H  
ATOM   1311  N   ARG C 131     -13.462  43.026 -30.554  1.00  0.00           N  
ATOM   1312  CA  ARG C 131     -12.832  42.193 -31.559  1.00  0.00           C  
ATOM   1313  C   ARG C 131     -11.289  42.305 -31.384  1.00  0.00           C  
ATOM   1314  O   ARG C 131     -10.568  42.657 -32.312  1.00  0.00           O  
ATOM   1315  CB  ARG C 131     -13.190  42.655 -32.975  1.00  0.00           C  
ATOM   1316  CG  ARG C 131     -14.678  42.655 -33.321  1.00  0.00           C  
ATOM   1317  CD  ARG C 131     -14.921  43.135 -34.756  1.00  0.00           C  
ATOM   1318  NE  ARG C 131     -14.463  42.148 -35.753  1.00  0.00           N  
ATOM   1319  CZ  ARG C 131     -13.230  42.047 -36.284  1.00  0.00           C  
ATOM   1320  NH1 ARG C 131     -12.965  41.031 -37.116  1.00  0.00           N  
ATOM   1321  NH2 ARG C 131     -12.261  42.932 -36.005  1.00  0.00           N1+
ATOM   1322  H   ARG C 131     -13.771  43.959 -30.788  1.00  0.00           H  
ATOM   1323  HA  ARG C 131     -13.120  41.146 -31.412  1.00  0.00           H  
ATOM   1324  HB2 ARG C 131     -12.797  43.667 -33.139  1.00  0.00           H  
ATOM   1325  HB3 ARG C 131     -12.667  41.988 -33.668  1.00  0.00           H  
ATOM   1326  HG2 ARG C 131     -15.087  41.647 -33.192  1.00  0.00           H  
ATOM   1327  HG3 ARG C 131     -15.217  43.320 -32.637  1.00  0.00           H  
ATOM   1328  HD2 ARG C 131     -15.998  43.255 -34.915  1.00  0.00           H  
ATOM   1329  HD3 ARG C 131     -14.468  44.110 -34.960  1.00  0.00           H  
ATOM   1330  HE  ARG C 131     -15.140  41.442 -36.011  1.00  0.00           H  
ATOM   1331 HH11 ARG C 131     -12.047  40.939 -37.523  1.00  0.00           H  
ATOM   1332 HH12 ARG C 131     -13.686  40.358 -37.335  1.00  0.00           H  
ATOM   1333 HH21 ARG C 131     -11.346  42.824 -36.420  1.00  0.00           H  
ATOM   1334 HH22 ARG C 131     -12.445  43.702 -35.378  1.00  0.00           H  
ATOM   1335  N   GLU C 132     -10.807  41.940 -30.128  1.00 70.26           N  
ATOM   1336  CA  GLU C 132      -9.507  42.327 -29.590  1.00 71.10           C  
ATOM   1337  C   GLU C 132      -8.285  41.875 -30.420  1.00 71.93           C  
ATOM   1338  O   GLU C 132      -7.280  42.599 -30.481  1.00 71.62           O  
ATOM   1339  CB  GLU C 132      -9.337  41.788 -28.158  1.00  0.00           C  
ATOM   1340  CG  GLU C 132     -10.231  42.488 -27.134  1.00  0.00           C  
ATOM   1341  CD  GLU C 132      -9.950  43.967 -27.075  1.00  0.00           C  
ATOM   1342  OE1 GLU C 132     -10.856  44.796 -27.107  1.00  0.00           O  
ATOM   1343  OE2 GLU C 132      -8.631  44.315 -27.042  1.00  0.00           O1-
ATOM   1344  H   GLU C 132     -11.512  41.481 -29.587  1.00 70.26           H  
ATOM   1345  HA  GLU C 132      -9.488  43.423 -29.612  1.00 71.10           H  
ATOM   1346  HB2 GLU C 132      -8.288  41.884 -27.847  1.00  0.00           H  
ATOM   1347  HB3 GLU C 132      -9.558  40.713 -28.138  1.00  0.00           H  
ATOM   1348  HG2 GLU C 132     -10.047  42.068 -26.139  1.00  0.00           H  
ATOM   1349  HG3 GLU C 132     -11.287  42.319 -27.364  1.00  0.00           H  
ATOM   1350  N   ALA C 133      -8.352  40.662 -30.975  1.00 70.45           N  
ATOM   1351  CA  ALA C 133      -7.202  40.043 -31.631  1.00 66.61           C  
ATOM   1352  C   ALA C 133      -7.694  39.184 -32.807  1.00 66.84           C  
ATOM   1353  O   ALA C 133      -8.873  38.829 -32.873  1.00 68.86           O  
ATOM   1354  CB  ALA C 133      -6.408  39.193 -30.652  1.00 66.23           C  
ATOM   1355  H   ALA C 133      -9.232  40.166 -30.984  1.00 70.45           H  
ATOM   1356  HA  ALA C 133      -6.561  40.834 -32.035  1.00 66.61           H  
ATOM   1357  HB1 ALA C 133      -6.019  39.803 -29.830  1.00 66.23           H  
ATOM   1358  HB2 ALA C 133      -7.032  38.404 -30.216  1.00 66.23           H  
ATOM   1359  HB3 ALA C 133      -5.562  38.706 -31.148  1.00 66.23           H  
ATOM   1360  N   GLN C 134      -6.794  38.898 -33.746  1.00 65.14           N  
ATOM   1361  CA  GLN C 134      -7.138  38.104 -34.937  1.00 64.70           C  
ATOM   1362  C   GLN C 134      -5.909  37.352 -35.524  1.00 62.52           C  
ATOM   1363  O   GLN C 134      -6.027  36.198 -35.939  1.00 62.54           O  
ATOM   1364  CB  GLN C 134      -7.782  38.978 -36.041  1.00 65.26           C  
ATOM   1365  CG  GLN C 134      -9.319  39.021 -36.014  1.00 67.70           C  
ATOM   1366  CD  GLN C 134      -9.871  40.419 -35.789  1.00 69.35           C  
ATOM   1367  OE1 GLN C 134     -10.218  41.152 -36.727  1.00 67.56           O  
ATOM   1368  NE2 GLN C 134      -9.932  40.809 -34.516  1.00 71.31           N  
ATOM   1369  H   GLN C 134      -5.852  39.247 -33.640  1.00 65.14           H  
ATOM   1370  HA  GLN C 134      -7.837  37.320 -34.620  1.00 64.70           H  
ATOM   1371  HB2 GLN C 134      -7.357  39.989 -36.019  1.00 65.26           H  
ATOM   1372  HB3 GLN C 134      -7.510  38.555 -37.016  1.00 65.26           H  
ATOM   1373  HG2 GLN C 134      -9.741  38.341 -35.267  1.00 67.70           H  
ATOM   1374  HG3 GLN C 134      -9.707  38.683 -36.983  1.00 67.70           H  
ATOM   1375 HE21 GLN C 134      -9.640  40.181 -33.781  1.00 71.31           H  
ATOM   1376 HE22 GLN C 134     -10.270  41.732 -34.286  1.00 71.31           H  
ATOM   1377  N   PHE C 135      -4.775  38.046 -35.613  1.00 59.52           N  
ATOM   1378  CA  PHE C 135      -3.528  37.547 -36.219  1.00 56.90           C  
ATOM   1379  C   PHE C 135      -2.427  37.639 -35.136  1.00 54.52           C  
ATOM   1380  O   PHE C 135      -2.671  38.182 -34.052  1.00 53.00           O  
ATOM   1381  CB  PHE C 135      -3.141  38.367 -37.463  1.00 56.84           C  
ATOM   1382  CG  PHE C 135      -4.040  38.117 -38.655  1.00 58.38           C  
ATOM   1383  CD1 PHE C 135      -3.707  37.148 -39.603  1.00 60.22           C  
ATOM   1384  CD2 PHE C 135      -5.219  38.839 -38.823  1.00 59.25           C  
ATOM   1385  CE1 PHE C 135      -4.547  36.889 -40.680  1.00 61.46           C  
ATOM   1386  CE2 PHE C 135      -6.064  38.585 -39.895  1.00 60.58           C  
ATOM   1387  CZ  PHE C 135      -5.728  37.610 -40.826  1.00 62.07           C  
ATOM   1388  H   PHE C 135      -4.728  38.957 -35.179  1.00 59.52           H  
ATOM   1389  HA  PHE C 135      -3.651  36.493 -36.466  1.00 56.90           H  
ATOM   1390  HB2 PHE C 135      -3.150  39.440 -37.229  1.00 56.84           H  
ATOM   1391  HB3 PHE C 135      -2.110  38.150 -37.760  1.00 56.84           H  
ATOM   1392  HD1 PHE C 135      -2.787  36.593 -39.498  1.00 60.22           H  
ATOM   1393  HD2 PHE C 135      -5.479  39.608 -38.110  1.00 59.25           H  
ATOM   1394  HE1 PHE C 135      -4.283  36.130 -41.401  1.00 61.46           H  
ATOM   1395  HE2 PHE C 135      -6.981  39.145 -40.004  1.00 60.58           H  
ATOM   1396  HZ  PHE C 135      -6.383  37.412 -41.662  1.00 62.07           H  
ATOM   1397  N   GLY C 136      -1.227  37.144 -35.453  1.00 52.15           N  
ATOM   1398  CA  GLY C 136      -0.069  37.305 -34.592  1.00 50.28           C  
ATOM   1399  C   GLY C 136       1.166  36.528 -35.042  1.00 49.46           C  
ATOM   1400  O   GLY C 136       1.297  36.105 -36.192  1.00 49.99           O  
ATOM   1401  H   GLY C 136      -1.125  36.633 -36.318  1.00 52.15           H  
ATOM   1402  HA2 GLY C 136       0.189  38.370 -34.577  1.00 50.28           H  
ATOM   1403  HA3 GLY C 136      -0.352  37.018 -33.578  1.00 50.28           H  
ATOM   1404  N   THR C 137       2.120  36.408 -34.119  1.00 48.25           N  
ATOM   1405  CA  THR C 137       3.449  35.832 -34.372  1.00 46.67           C  
ATOM   1406  C   THR C 137       3.839  34.915 -33.192  1.00 45.55           C  
ATOM   1407  O   THR C 137       3.564  35.205 -32.025  1.00 44.17           O  
ATOM   1408  CB  THR C 137       4.500  36.952 -34.527  1.00 46.02           C  
ATOM   1409  OG1 THR C 137       4.187  37.768 -35.664  1.00 45.31           O  
ATOM   1410  CG2 THR C 137       5.917  36.442 -34.745  1.00 45.93           C  
ATOM   1411  H   THR C 137       1.937  36.732 -33.180  1.00 48.25           H  
ATOM   1412  HA  THR C 137       3.385  35.250 -35.294  1.00 46.67           H  
ATOM   1413  HB  THR C 137       4.486  37.593 -33.636  1.00 46.02           H  
ATOM   1414 HG21 THR C 137       6.304  35.939 -33.858  1.00 45.93           H  
ATOM   1415 HG22 THR C 137       5.968  35.759 -35.597  1.00 45.93           H  
ATOM   1416 HG23 THR C 137       6.588  37.272 -34.974  1.00 45.93           H  
ATOM   1417  HG1 THR C 137       4.083  38.683 -35.317  1.00 45.31           H  
ATOM   1418  N   THR C 138       4.495  33.801 -33.522  1.00 44.75           N  
ATOM   1419  CA  THR C 138       5.063  32.885 -32.530  1.00 44.33           C  
ATOM   1420  C   THR C 138       6.432  33.455 -32.114  1.00 43.27           C  
ATOM   1421  O   THR C 138       7.288  33.716 -32.949  1.00 42.77           O  
ATOM   1422  CB  THR C 138       5.241  31.445 -33.054  1.00 44.20           C  
ATOM   1423  OG1 THR C 138       6.042  31.410 -34.240  1.00 42.78           O  
ATOM   1424  CG2 THR C 138       3.906  30.801 -33.393  1.00 45.20           C  
ATOM   1425  H   THR C 138       4.614  33.562 -34.496  1.00 44.75           H  
ATOM   1426  HA  THR C 138       4.394  32.868 -31.663  1.00 44.33           H  
ATOM   1427  HB  THR C 138       5.756  30.848 -32.292  1.00 44.20           H  
ATOM   1428 HG21 THR C 138       3.188  30.921 -32.578  1.00 45.20           H  
ATOM   1429 HG22 THR C 138       3.486  31.226 -34.309  1.00 45.20           H  
ATOM   1430 HG23 THR C 138       4.043  29.733 -33.591  1.00 45.20           H  
ATOM   1431  HG1 THR C 138       6.149  30.467 -34.473  1.00 42.78           H  
ATOM   1432  N   ALA C 139       6.567  33.742 -30.835  1.00 43.51           N  
ATOM   1433  CA  ALA C 139       7.794  34.255 -30.243  1.00 43.59           C  
ATOM   1434  C   ALA C 139       8.522  33.088 -29.552  1.00 45.53           C  
ATOM   1435  O   ALA C 139       7.987  32.479 -28.618  1.00 47.23           O  
ATOM   1436  CB  ALA C 139       7.483  35.362 -29.249  1.00 42.27           C  
ATOM   1437  H   ALA C 139       5.780  33.620 -30.214  1.00 43.51           H  
ATOM   1438  HA  ALA C 139       8.421  34.670 -31.032  1.00 43.59           H  
ATOM   1439  HB1 ALA C 139       6.978  36.195 -29.749  1.00 42.27           H  
ATOM   1440  HB2 ALA C 139       6.827  35.007 -28.448  1.00 42.27           H  
ATOM   1441  HB3 ALA C 139       8.396  35.748 -28.789  1.00 42.27           H  
ATOM   1442  N   GLU C 140       9.717  32.782 -30.041  1.00 45.91           N  
ATOM   1443  CA  GLU C 140      10.568  31.681 -29.576  1.00 47.57           C  
ATOM   1444  C   GLU C 140      11.568  32.291 -28.582  1.00 47.54           C  
ATOM   1445  O   GLU C 140      12.300  33.223 -28.915  1.00 47.27           O  
ATOM   1446  CB  GLU C 140      11.316  31.068 -30.767  1.00 49.71           C  
ATOM   1447  CG  GLU C 140      12.120  29.809 -30.438  1.00 53.31           C  
ATOM   1448  CD  GLU C 140      12.938  29.295 -31.609  1.00 55.83           C  
ATOM   1449  OE1 GLU C 140      13.283  28.089 -31.600  1.00 57.83           O  
ATOM   1450  OE2 GLU C 140      13.270  30.092 -32.520  1.00 55.74           O1-
ATOM   1451  H   GLU C 140      10.100  33.375 -30.763  1.00 45.91           H  
ATOM   1452  HA  GLU C 140       9.949  30.928 -29.085  1.00 47.57           H  
ATOM   1453  HB2 GLU C 140      10.577  30.813 -31.534  1.00 49.71           H  
ATOM   1454  HB3 GLU C 140      11.973  31.825 -31.214  1.00 49.71           H  
ATOM   1455  HG2 GLU C 140      11.440  29.018 -30.101  1.00 53.31           H  
ATOM   1456  HG3 GLU C 140      12.822  30.009 -29.621  1.00 53.31           H  
ATOM   1457  N   ILE C 141      11.598  31.757 -27.366  1.00 48.34           N  
ATOM   1458  CA  ILE C 141      12.505  32.231 -26.313  1.00 49.29           C  
ATOM   1459  C   ILE C 141      13.924  31.738 -26.693  1.00 50.00           C  
ATOM   1460  O   ILE C 141      14.107  30.559 -26.998  1.00 51.49           O  
ATOM   1461  CB  ILE C 141      12.094  31.691 -24.917  1.00 50.95           C  
ATOM   1462  CG1 ILE C 141      10.714  32.253 -24.512  1.00 50.46           C  
ATOM   1463  CG2 ILE C 141      13.145  32.025 -23.848  1.00 50.99           C  
ATOM   1464  CD1 ILE C 141      10.111  31.570 -23.292  1.00 50.78           C  
ATOM   1465  H   ILE C 141      10.985  30.986 -27.141  1.00 48.34           H  
ATOM   1466  HA  ILE C 141      12.478  33.321 -26.308  1.00 49.29           H  
ATOM   1467  HB  ILE C 141      12.020  30.599 -24.973  1.00 50.95           H  
ATOM   1468 HG12 ILE C 141      10.795  33.329 -24.319  1.00 50.46           H  
ATOM   1469 HG13 ILE C 141      10.004  32.133 -25.338  1.00 50.46           H  
ATOM   1470 HG21 ILE C 141      14.113  31.568 -24.078  1.00 50.99           H  
ATOM   1471 HG22 ILE C 141      13.290  33.106 -23.766  1.00 50.99           H  
ATOM   1472 HG23 ILE C 141      12.855  31.646 -22.863  1.00 50.99           H  
ATOM   1473 HD11 ILE C 141      10.049  30.487 -23.436  1.00 50.78           H  
ATOM   1474 HD12 ILE C 141      10.697  31.769 -22.392  1.00 50.78           H  
ATOM   1475 HD13 ILE C 141       9.099  31.946 -23.114  1.00 50.78           H  
ATOM   1476  N   TYR C 142      14.904  32.643 -26.655  1.00 49.36           N  
ATOM   1477  CA  TYR C 142      16.307  32.314 -26.957  1.00 50.34           C  
ATOM   1478  C   TYR C 142      17.349  32.729 -25.901  1.00 52.08           C  
ATOM   1479  O   TYR C 142      18.533  32.440 -26.067  1.00 53.45           O  
ATOM   1480  CB  TYR C 142      16.741  32.755 -28.365  1.00 48.22           C  
ATOM   1481  CG  TYR C 142      16.977  34.238 -28.548  1.00 46.16           C  
ATOM   1482  CD1 TYR C 142      18.255  34.783 -28.419  1.00 45.88           C  
ATOM   1483  CD2 TYR C 142      15.937  35.087 -28.941  1.00 45.61           C  
ATOM   1484  CE1 TYR C 142      18.486  36.141 -28.633  1.00 45.11           C  
ATOM   1485  CE2 TYR C 142      16.157  36.447 -29.173  1.00 44.82           C  
ATOM   1486  CZ  TYR C 142      17.434  36.969 -29.018  1.00 44.10           C  
ATOM   1487  OH  TYR C 142      17.689  38.283 -29.273  1.00 41.59           O  
ATOM   1488  H   TYR C 142      14.682  33.600 -26.423  1.00 49.36           H  
ATOM   1489  HA  TYR C 142      16.372  31.219 -26.947  1.00 50.34           H  
ATOM   1490  HB2 TYR C 142      17.665  32.228 -28.638  1.00 48.22           H  
ATOM   1491  HB3 TYR C 142      15.996  32.422 -29.101  1.00 48.22           H  
ATOM   1492  HD1 TYR C 142      19.081  34.142 -28.148  1.00 45.88           H  
ATOM   1493  HD2 TYR C 142      14.944  34.683 -29.068  1.00 45.61           H  
ATOM   1494  HE1 TYR C 142      19.477  36.549 -28.501  1.00 45.11           H  
ATOM   1495  HE2 TYR C 142      15.340  37.087 -29.471  1.00 44.82           H  
ATOM   1496  HH  TYR C 142      17.030  38.610 -29.923  1.00 41.59           H  
ATOM   1497  N   ALA C 143      16.896  33.334 -24.806  1.00 53.64           N  
ATOM   1498  CA  ALA C 143      17.762  33.655 -23.676  1.00 54.87           C  
ATOM   1499  C   ALA C 143      16.872  33.721 -22.428  1.00 54.87           C  
ATOM   1500  O   ALA C 143      15.718  34.151 -22.498  1.00 52.72           O  
ATOM   1501  CB  ALA C 143      18.479  34.980 -23.851  1.00 53.98           C  
ATOM   1502  H   ALA C 143      15.913  33.560 -24.753  1.00 53.64           H  
ATOM   1503  HA  ALA C 143      18.491  32.845 -23.561  1.00 54.87           H  
ATOM   1504  HB1 ALA C 143      18.994  35.036 -24.815  1.00 53.98           H  
ATOM   1505  HB2 ALA C 143      17.777  35.813 -23.783  1.00 53.98           H  
ATOM   1506  HB3 ALA C 143      19.215  35.128 -23.057  1.00 53.98           H  
ATOM   1507  N   TYR C 144      17.436  33.318 -21.294  1.00 57.32           N  
ATOM   1508  CA  TYR C 144      16.689  32.993 -20.068  1.00 59.48           C  
ATOM   1509  C   TYR C 144      17.569  33.384 -18.874  1.00 59.50           C  
ATOM   1510  O   TYR C 144      18.742  33.032 -18.809  1.00 59.40           O  
ATOM   1511  CB  TYR C 144      16.393  31.484 -20.084  1.00 63.53           C  
ATOM   1512  CG  TYR C 144      15.816  30.816 -18.858  1.00 68.15           C  
ATOM   1513  CD1 TYR C 144      16.229  29.511 -18.570  1.00 70.72           C  
ATOM   1514  CD2 TYR C 144      14.828  31.390 -18.054  1.00 70.05           C  
ATOM   1515  CE1 TYR C 144      15.696  28.810 -17.498  1.00 74.66           C  
ATOM   1516  CE2 TYR C 144      14.283  30.697 -16.979  1.00 72.88           C  
ATOM   1517  CZ  TYR C 144      14.720  29.410 -16.699  1.00 75.92           C  
ATOM   1518  OH  TYR C 144      14.232  28.677 -15.663  1.00 78.58           O  
ATOM   1519  H   TYR C 144      18.440  33.207 -21.265  1.00 57.32           H  
ATOM   1520  HA  TYR C 144      15.761  33.566 -20.057  1.00 59.48           H  
ATOM   1521  HB2 TYR C 144      15.711  31.269 -20.919  1.00 63.53           H  
ATOM   1522  HB3 TYR C 144      17.332  30.969 -20.337  1.00 63.53           H  
ATOM   1523  HD1 TYR C 144      16.975  29.041 -19.193  1.00 70.72           H  
ATOM   1524  HD2 TYR C 144      14.482  32.389 -18.272  1.00 70.05           H  
ATOM   1525  HE1 TYR C 144      16.035  27.808 -17.282  1.00 74.66           H  
ATOM   1526  HE2 TYR C 144      13.524  31.158 -16.365  1.00 72.88           H  
ATOM   1527  HH  TYR C 144      13.825  29.270 -14.974  1.00 78.58           H  
ATOM   1528  N   ARG C 145      17.007  34.192 -17.979  1.00 60.67           N  
ATOM   1529  CA  ARG C 145      17.607  34.555 -16.700  1.00 62.97           C  
ATOM   1530  C   ARG C 145      16.577  34.200 -15.619  1.00 62.88           C  
ATOM   1531  O   ARG C 145      15.550  34.859 -15.424  1.00 61.77           O  
ATOM   1532  CB  ARG C 145      17.946  36.047 -16.664  1.00 64.42           C  
ATOM   1533  CG  ARG C 145      19.423  36.315 -16.987  1.00 69.42           C  
ATOM   1534  CD  ARG C 145      20.273  36.510 -15.731  1.00 73.30           C  
ATOM   1535  NE  ARG C 145      19.866  37.720 -14.996  1.00 73.29           N  
ATOM   1536  CZ  ARG C 145      20.008  38.978 -15.408  1.00 72.02           C  
ATOM   1537  NH1 ARG C 145      19.457  39.964 -14.711  1.00 71.81           N  
ATOM   1538  NH2 ARG C 145      20.677  39.257 -16.522  1.00 72.81           N1+
ATOM   1539  H   ARG C 145      16.112  34.610 -18.193  1.00 60.67           H  
ATOM   1540  HA  ARG C 145      18.508  33.952 -16.530  1.00 62.97           H  
ATOM   1541  HB2 ARG C 145      17.336  36.578 -17.403  1.00 64.42           H  
ATOM   1542  HB3 ARG C 145      17.689  36.484 -15.692  1.00 64.42           H  
ATOM   1543  HG2 ARG C 145      19.464  37.222 -17.596  1.00 69.42           H  
ATOM   1544  HG3 ARG C 145      19.845  35.508 -17.596  1.00 69.42           H  
ATOM   1545  HD2 ARG C 145      21.337  36.585 -15.964  1.00 73.30           H  
ATOM   1546  HD3 ARG C 145      20.153  35.658 -15.053  1.00 73.30           H  
ATOM   1547  HE  ARG C 145      19.336  37.564 -14.150  1.00 73.29           H  
ATOM   1548 HH11 ARG C 145      19.548  40.919 -15.028  1.00 71.81           H  
ATOM   1549 HH12 ARG C 145      18.946  39.760 -13.864  1.00 71.81           H  
ATOM   1550 HH21 ARG C 145      21.086  38.511 -17.066  1.00 72.81           H  
ATOM   1551 HH22 ARG C 145      20.778  40.216 -16.824  1.00 72.81           H  
ATOM   1552  N   GLU C 146      16.833  33.047 -15.005  1.00 64.23           N  
ATOM   1553  CA  GLU C 146      16.093  32.643 -13.791  1.00 66.36           C  
ATOM   1554  C   GLU C 146      16.785  33.410 -12.643  1.00 68.35           C  
ATOM   1555  O   GLU C 146      18.010  33.316 -12.489  1.00 72.09           O  
ATOM   1556  CB  GLU C 146      16.235  31.125 -13.607  1.00  0.00           C  
ATOM   1557  CG  GLU C 146      15.418  30.535 -12.472  1.00  0.00           C  
ATOM   1558  CD  GLU C 146      13.935  30.677 -12.670  1.00  0.00           C  
ATOM   1559  OE1 GLU C 146      13.273  31.389 -11.918  1.00  0.00           O  
ATOM   1560  OE2 GLU C 146      13.367  29.894 -13.632  1.00  0.00           O1-
ATOM   1561  H   GLU C 146      17.522  32.331 -15.246  1.00 64.23           H  
ATOM   1562  HA  GLU C 146      15.050  32.945 -13.896  1.00 66.36           H  
ATOM   1563  HB2 GLU C 146      17.290  30.871 -13.432  1.00  0.00           H  
ATOM   1564  HB3 GLU C 146      15.965  30.626 -14.541  1.00  0.00           H  
ATOM   1565  HG2 GLU C 146      15.707  30.996 -11.522  1.00  0.00           H  
ATOM   1566  HG3 GLU C 146      15.642  29.466 -12.380  1.00  0.00           H  
ATOM   1567  N   GLU C 147      16.030  34.263 -11.956  1.00 67.32           N  
ATOM   1568  CA  GLU C 147      16.591  35.144 -10.941  1.00 66.98           C  
ATOM   1569  C   GLU C 147      15.556  35.510  -9.860  1.00 65.40           C  
ATOM   1570  O   GLU C 147      15.211  36.677  -9.676  1.00 61.78           O  
ATOM   1571  CB  GLU C 147      17.253  36.389 -11.561  1.00 66.87           C  
ATOM   1572  CG  GLU C 147      16.347  37.231 -12.467  1.00 64.59           C  
ATOM   1573  CD  GLU C 147      17.037  38.516 -12.858  1.00 64.68           C  
ATOM   1574  OE1 GLU C 147      18.268  38.480 -13.095  1.00 65.49           O  
ATOM   1575  OE2 GLU C 147      16.337  39.547 -13.001  1.00 61.63           O1-
ATOM   1576  H   GLU C 147      15.047  34.350 -12.174  1.00 67.32           H  
ATOM   1577  HA  GLU C 147      17.381  34.587 -10.418  1.00 66.98           H  
ATOM   1578  HB2 GLU C 147      17.648  37.021 -10.754  1.00 66.87           H  
ATOM   1579  HB3 GLU C 147      18.125  36.064 -12.145  1.00 66.87           H  
ATOM   1580  HG2 GLU C 147      15.401  37.473 -11.976  1.00 64.59           H  
ATOM   1581  HG3 GLU C 147      16.107  36.682 -13.384  1.00 64.59           H  
ATOM   1582  N   GLN C 148      15.110  34.485  -9.142  1.00 66.46           N  
ATOM   1583  CA  GLN C 148      14.255  34.701  -7.984  1.00 66.22           C  
ATOM   1584  C   GLN C 148      15.021  35.336  -6.795  1.00 65.79           C  
ATOM   1585  O   GLN C 148      15.146  34.754  -5.719  1.00 66.52           O  
ATOM   1586  CB  GLN C 148      13.445  33.472  -7.553  1.00 68.46           C  
ATOM   1587  CG  GLN C 148      14.262  32.244  -7.154  1.00 72.06           C  
ATOM   1588  CD  GLN C 148      14.554  31.393  -8.356  1.00 73.30           C  
ATOM   1589  NE2 GLN C 148      13.643  30.749  -8.880  1.00 74.71           N  
ATOM   1590  OE1 GLN C 148      15.790  31.418  -8.847  1.00 72.91           O  
ATOM   1591  H   GLN C 148      15.313  33.548  -9.461  1.00 66.46           H  
ATOM   1592  HA  GLN C 148      13.518  35.459  -8.280  1.00 66.22           H  
ATOM   1593  HB2 GLN C 148      12.825  33.755  -6.692  1.00 68.46           H  
ATOM   1594  HB3 GLN C 148      12.755  33.221  -8.366  1.00 68.46           H  
ATOM   1595  HG2 GLN C 148      13.682  31.635  -6.449  1.00 72.06           H  
ATOM   1596  HG3 GLN C 148      15.203  32.497  -6.661  1.00 72.06           H  
ATOM   1597 HE21 GLN C 148      12.719  30.759  -8.473  1.00 74.71           H  
ATOM   1598 HE22 GLN C 148      13.821  30.211  -9.716  1.00 74.71           H  
ATOM   1599  N   ASP C 149      15.414  36.591  -6.991  1.00 65.07           N  
ATOM   1600  CA  ASP C 149      15.843  37.480  -5.917  1.00 65.90           C  
ATOM   1601  C   ASP C 149      14.537  38.174  -5.435  1.00 63.61           C  
ATOM   1602  O   ASP C 149      13.538  38.240  -6.165  1.00 61.97           O  
ATOM   1603  CB  ASP C 149      16.894  38.477  -6.360  1.00 67.85           C  
ATOM   1604  CG  ASP C 149      17.494  39.158  -5.154  1.00 73.56           C  
ATOM   1605  OD1 ASP C 149      18.346  40.062  -5.355  1.00 76.34           O  
ATOM   1606  OD2 ASP C 149      17.115  38.836  -4.007  1.00 75.48           O1-
ATOM   1607  H   ASP C 149      15.325  36.989  -7.915  1.00 65.07           H  
ATOM   1608  HA  ASP C 149      16.217  36.850  -5.102  1.00 65.90           H  
ATOM   1609  HB2 ASP C 149      16.463  39.235  -7.024  1.00 67.85           H  
ATOM   1610  HB3 ASP C 149      17.697  37.970  -6.906  1.00 67.85           H  
ATOM   1611  N   PHE C 150      14.576  38.633  -4.184  1.00 62.52           N  
ATOM   1612  CA  PHE C 150      13.390  39.044  -3.431  1.00 61.68           C  
ATOM   1613  C   PHE C 150      12.542  37.751  -3.169  1.00 63.11           C  
ATOM   1614  O   PHE C 150      12.824  36.685  -3.727  1.00 63.23           O  
ATOM   1615  CB  PHE C 150      12.554  40.169  -4.093  1.00 58.23           C  
ATOM   1616  CG  PHE C 150      13.098  41.588  -4.035  1.00 57.19           C  
ATOM   1617  CD1 PHE C 150      14.453  41.885  -4.155  1.00 58.23           C  
ATOM   1618  CD2 PHE C 150      12.194  42.639  -3.911  1.00 55.69           C  
ATOM   1619  CE1 PHE C 150      14.891  43.203  -4.160  1.00 57.67           C  
ATOM   1620  CE2 PHE C 150      12.627  43.958  -3.912  1.00 54.51           C  
ATOM   1621  CZ  PHE C 150      13.974  44.240  -4.039  1.00 55.71           C  
ATOM   1622  H   PHE C 150      15.479  38.731  -3.742  1.00 62.52           H  
ATOM   1623  HA  PHE C 150      13.758  39.379  -2.454  1.00 61.68           H  
ATOM   1624  HB2 PHE C 150      12.343  39.949  -5.144  1.00 58.23           H  
ATOM   1625  HB3 PHE C 150      11.568  40.186  -3.615  1.00 58.23           H  
ATOM   1626  HD1 PHE C 150      15.170  41.083  -4.244  1.00 58.23           H  
ATOM   1627  HD2 PHE C 150      11.140  42.425  -3.812  1.00 55.69           H  
ATOM   1628  HE1 PHE C 150      15.944  43.421  -4.259  1.00 57.67           H  
ATOM   1629  HE2 PHE C 150      11.913  44.762  -3.815  1.00 54.51           H  
ATOM   1630  HZ  PHE C 150      14.314  45.266  -4.043  1.00 55.71           H  
ATOM   1631  N   GLY C 151      11.480  37.900  -2.375  1.00 63.99           N  
ATOM   1632  CA  GLY C 151      10.575  36.809  -2.059  1.00 63.38           C  
ATOM   1633  C   GLY C 151       9.450  36.597  -3.098  1.00 61.07           C  
ATOM   1634  O   GLY C 151       8.337  36.200  -2.742  1.00 61.68           O  
ATOM   1635  H   GLY C 151      11.277  38.817  -2.005  1.00 63.99           H  
ATOM   1636  HA2 GLY C 151      11.141  35.874  -1.985  1.00 63.38           H  
ATOM   1637  HA3 GLY C 151      10.133  37.026  -1.085  1.00 63.38           H  
ATOM   1638  N   ILE C 152       9.778  36.819  -4.372  1.00 57.66           N  
ATOM   1639  CA  ILE C 152       8.906  36.600  -5.528  1.00 56.43           C  
ATOM   1640  C   ILE C 152       9.736  35.790  -6.570  1.00 57.74           C  
ATOM   1641  O   ILE C 152      10.971  35.857  -6.607  1.00 59.17           O  
ATOM   1642  CB  ILE C 152       8.400  37.962  -6.099  1.00 54.06           C  
ATOM   1643  CG1 ILE C 152       7.741  38.828  -4.993  1.00 53.92           C  
ATOM   1644  CG2 ILE C 152       7.428  37.765  -7.270  1.00 52.82           C  
ATOM   1645  CD1 ILE C 152       7.259  40.194  -5.467  1.00 51.72           C  
ATOM   1646  H   ILE C 152      10.681  37.221  -4.578  1.00 57.66           H  
ATOM   1647  HA  ILE C 152       8.052  35.988  -5.214  1.00 56.43           H  
ATOM   1648  HB  ILE C 152       9.269  38.516  -6.479  1.00 54.06           H  
ATOM   1649 HG12 ILE C 152       6.899  38.286  -4.546  1.00 53.92           H  
ATOM   1650 HG13 ILE C 152       8.465  39.011  -4.191  1.00 53.92           H  
ATOM   1651 HG21 ILE C 152       7.911  37.268  -8.114  1.00 52.82           H  
ATOM   1652 HG22 ILE C 152       6.558  37.173  -6.968  1.00 52.82           H  
ATOM   1653 HG23 ILE C 152       7.069  38.720  -7.664  1.00 52.82           H  
ATOM   1654 HD11 ILE C 152       8.052  40.730  -5.997  1.00 51.72           H  
ATOM   1655 HD12 ILE C 152       6.388  40.113  -6.123  1.00 51.72           H  
ATOM   1656 HD13 ILE C 152       6.955  40.802  -4.610  1.00 51.72           H  
ATOM   1657  N   GLU C 153       9.010  35.076  -7.436  1.00 59.14           N  
ATOM   1658  CA  GLU C 153       9.590  34.297  -8.533  1.00 58.69           C  
ATOM   1659  C   GLU C 153       9.727  35.275  -9.739  1.00 56.13           C  
ATOM   1660  O   GLU C 153       8.761  35.503 -10.468  1.00 55.71           O  
ATOM   1661  CB  GLU C 153       8.660  33.125  -8.888  1.00 61.37           C  
ATOM   1662  CG  GLU C 153       8.580  32.044  -7.801  1.00 66.56           C  
ATOM   1663  CD  GLU C 153       9.581  30.943  -8.062  1.00 71.00           C  
ATOM   1664  OE1 GLU C 153       9.143  29.768  -8.178  1.00 71.83           O  
ATOM   1665  OE2 GLU C 153      10.775  31.261  -8.267  1.00 73.56           O1-
ATOM   1666  H   GLU C 153       8.003  35.103  -7.365  1.00 59.14           H  
ATOM   1667  HA  GLU C 153      10.581  33.941  -8.243  1.00 58.69           H  
ATOM   1668  HB2 GLU C 153       7.648  33.514  -9.056  1.00 61.37           H  
ATOM   1669  HB3 GLU C 153       8.975  32.683  -9.842  1.00 61.37           H  
ATOM   1670  HG2 GLU C 153       7.574  31.606  -7.814  1.00 66.56           H  
ATOM   1671  HG3 GLU C 153       8.740  32.451  -6.798  1.00 66.56           H  
ATOM   1672  N   ILE C 154      10.875  35.933  -9.818  1.00 54.15           N  
ATOM   1673  CA  ILE C 154      11.224  36.904 -10.872  1.00 52.24           C  
ATOM   1674  C   ILE C 154      12.092  36.185 -11.952  1.00 51.93           C  
ATOM   1675  O   ILE C 154      12.939  35.352 -11.636  1.00 52.67           O  
ATOM   1676  CB  ILE C 154      11.993  38.114 -10.279  1.00 52.26           C  
ATOM   1677  CG1 ILE C 154      11.231  38.823  -9.135  1.00 52.73           C  
ATOM   1678  CG2 ILE C 154      12.402  39.127 -11.357  1.00 50.19           C  
ATOM   1679  CD1 ILE C 154       9.894  39.429  -9.531  1.00 52.49           C  
ATOM   1680  H   ILE C 154      11.577  35.776  -9.110  1.00 54.15           H  
ATOM   1681  HA  ILE C 154      10.297  37.243 -11.348  1.00 52.24           H  
ATOM   1682  HB  ILE C 154      12.921  37.737  -9.833  1.00 52.26           H  
ATOM   1683 HG12 ILE C 154      11.070  38.122  -8.309  1.00 52.73           H  
ATOM   1684 HG13 ILE C 154      11.866  39.620  -8.728  1.00 52.73           H  
ATOM   1685 HG21 ILE C 154      13.138  38.699 -12.045  1.00 50.19           H  
ATOM   1686 HG22 ILE C 154      11.543  39.457 -11.948  1.00 50.19           H  
ATOM   1687 HG23 ILE C 154      12.865  40.011 -10.906  1.00 50.19           H  
ATOM   1688 HD11 ILE C 154      10.008  40.170 -10.326  1.00 52.49           H  
ATOM   1689 HD12 ILE C 154       9.191  38.662  -9.867  1.00 52.49           H  
ATOM   1690 HD13 ILE C 154       9.444  39.936  -8.671  1.00 52.49           H  
ATOM   1691  N   VAL C 155      11.807  36.487 -13.208  1.00 51.34           N  
ATOM   1692  CA  VAL C 155      12.536  35.947 -14.366  1.00 50.91           C  
ATOM   1693  C   VAL C 155      12.662  37.068 -15.431  1.00 48.75           C  
ATOM   1694  O   VAL C 155      11.828  37.977 -15.504  1.00 47.78           O  
ATOM   1695  CB  VAL C 155      11.790  34.708 -14.936  1.00 52.34           C  
ATOM   1696  CG1 VAL C 155      12.282  34.231 -16.305  1.00 51.95           C  
ATOM   1697  CG2 VAL C 155      11.867  33.524 -13.971  1.00 53.78           C  
ATOM   1698  H   VAL C 155      11.007  37.070 -13.407  1.00 51.34           H  
ATOM   1699  HA  VAL C 155      13.544  35.667 -14.038  1.00 50.91           H  
ATOM   1700  HB  VAL C 155      10.734  34.973 -15.056  1.00 52.34           H  
ATOM   1701 HG11 VAL C 155      12.115  34.990 -17.072  1.00 51.95           H  
ATOM   1702 HG12 VAL C 155      13.343  33.971 -16.287  1.00 51.95           H  
ATOM   1703 HG13 VAL C 155      11.731  33.340 -16.627  1.00 51.95           H  
ATOM   1704 HG21 VAL C 155      12.905  33.309 -13.713  1.00 53.78           H  
ATOM   1705 HG22 VAL C 155      11.319  33.718 -13.046  1.00 53.78           H  
ATOM   1706 HG23 VAL C 155      11.443  32.621 -14.420  1.00 53.78           H  
ATOM   1707  N   LYS C 156      13.690  36.942 -16.265  1.00 47.65           N  
ATOM   1708  CA  LYS C 156      13.873  37.784 -17.446  1.00 46.44           C  
ATOM   1709  C   LYS C 156      14.252  36.875 -18.642  1.00 46.53           C  
ATOM   1710  O   LYS C 156      14.873  35.826 -18.455  1.00 47.56           O  
ATOM   1711  CB  LYS C 156      14.932  38.865 -17.212  1.00 47.11           C  
ATOM   1712  CG  LYS C 156      14.613  39.762 -16.006  1.00 48.50           C  
ATOM   1713  CD  LYS C 156      15.565  40.953 -15.940  1.00 49.37           C  
ATOM   1714  CE  LYS C 156      15.257  41.910 -14.794  1.00 49.72           C  
ATOM   1715  NZ  LYS C 156      16.329  41.842 -13.802  1.00 49.31           N1+
ATOM   1716  H   LYS C 156      14.378  36.225 -16.083  1.00 47.65           H  
ATOM   1717  HA  LYS C 156      12.913  38.257 -17.680  1.00 46.44           H  
ATOM   1718  HB2 LYS C 156      15.914  38.402 -17.058  1.00 47.11           H  
ATOM   1719  HB3 LYS C 156      15.021  39.478 -18.117  1.00 47.11           H  
ATOM   1720  HG2 LYS C 156      13.585  40.129 -16.075  1.00 48.50           H  
ATOM   1721  HG3 LYS C 156      14.688  39.182 -15.080  1.00 48.50           H  
ATOM   1722  HD2 LYS C 156      15.460  41.511 -16.870  1.00 49.37           H  
ATOM   1723  HD3 LYS C 156      16.598  40.589 -15.901  1.00 49.37           H  
ATOM   1724  HE2 LYS C 156      14.316  41.688 -14.282  1.00 49.72           H  
ATOM   1725  HE3 LYS C 156      15.241  42.946 -15.145  1.00 49.72           H  
ATOM   1726  HZ1 LYS C 156      17.266  42.006 -14.202  1.00 49.31           H  
ATOM   1727  HZ2 LYS C 156      16.195  42.415 -12.970  1.00 49.31           H  
ATOM   1728  HZ3 LYS C 156      16.361  40.852 -13.429  1.00 49.31           H  
ATOM   1729  N   VAL C 157      13.824  37.265 -19.842  1.00 45.00           N  
ATOM   1730  CA  VAL C 157      14.047  36.483 -21.064  1.00 44.96           C  
ATOM   1731  C   VAL C 157      14.275  37.400 -22.300  1.00 43.80           C  
ATOM   1732  O   VAL C 157      14.030  38.606 -22.268  1.00 43.09           O  
ATOM   1733  CB  VAL C 157      12.892  35.478 -21.363  1.00 45.65           C  
ATOM   1734  CG1 VAL C 157      12.699  34.427 -20.272  1.00 47.10           C  
ATOM   1735  CG2 VAL C 157      11.552  36.164 -21.635  1.00 44.97           C  
ATOM   1736  H   VAL C 157      13.287  38.117 -19.922  1.00 45.00           H  
ATOM   1737  HA  VAL C 157      14.976  35.922 -20.917  1.00 44.96           H  
ATOM   1738  HB  VAL C 157      13.149  34.930 -22.276  1.00 45.65           H  
ATOM   1739 HG11 VAL C 157      13.638  33.931 -20.029  1.00 47.10           H  
ATOM   1740 HG12 VAL C 157      12.285  34.864 -19.361  1.00 47.10           H  
ATOM   1741 HG13 VAL C 157      12.003  33.653 -20.613  1.00 47.10           H  
ATOM   1742 HG21 VAL C 157      11.231  36.770 -20.782  1.00 44.97           H  
ATOM   1743 HG22 VAL C 157      11.617  36.801 -22.521  1.00 44.97           H  
ATOM   1744 HG23 VAL C 157      10.768  35.423 -21.831  1.00 44.97           H  
ATOM   1745  N   LYS C 158      14.696  36.764 -23.391  1.00 43.86           N  
ATOM   1746  CA  LYS C 158      14.642  37.322 -24.740  1.00 41.91           C  
ATOM   1747  C   LYS C 158      13.896  36.283 -25.601  1.00 41.43           C  
ATOM   1748  O   LYS C 158      14.126  35.085 -25.489  1.00 41.96           O  
ATOM   1749  CB  LYS C 158      16.008  37.511 -25.404  1.00 41.97           C  
ATOM   1750  CG  LYS C 158      16.927  38.542 -24.752  1.00 41.82           C  
ATOM   1751  CD  LYS C 158      18.323  38.438 -25.378  1.00 41.99           C  
ATOM   1752  CE  LYS C 158      19.293  39.482 -24.855  1.00 42.04           C  
ATOM   1753  NZ  LYS C 158      20.660  39.011 -25.055  1.00 42.15           N1+
ATOM   1754  H   LYS C 158      15.034  35.817 -23.304  1.00 43.86           H  
ATOM   1755  HA  LYS C 158      14.086  38.260 -24.726  1.00 41.91           H  
ATOM   1756  HB2 LYS C 158      16.518  36.541 -25.459  1.00 41.97           H  
ATOM   1757  HB3 LYS C 158      15.849  37.817 -26.447  1.00 41.97           H  
ATOM   1758  HG2 LYS C 158      16.518  39.549 -24.894  1.00 41.82           H  
ATOM   1759  HG3 LYS C 158      16.997  38.364 -23.674  1.00 41.82           H  
ATOM   1760  HD2 LYS C 158      18.249  38.545 -26.466  1.00 41.99           H  
ATOM   1761  HD3 LYS C 158      18.719  37.435 -25.193  1.00 41.99           H  
ATOM   1762  HE2 LYS C 158      19.171  39.687 -23.792  1.00 42.04           H  
ATOM   1763  HE3 LYS C 158      19.191  40.417 -25.408  1.00 42.04           H  
ATOM   1764  HZ1 LYS C 158      20.879  38.140 -24.509  1.00 42.15           H  
ATOM   1765  HZ2 LYS C 158      20.855  38.615 -26.011  1.00 42.15           H  
ATOM   1766  HZ3 LYS C 158      21.399  39.680 -24.835  1.00 42.15           H  
ATOM   1767  N   ALA C 159      13.069  36.780 -26.511  1.00 41.21           N  
ATOM   1768  CA  ALA C 159      12.408  35.981 -27.530  1.00 41.25           C  
ATOM   1769  C   ALA C 159      12.566  36.634 -28.916  1.00 39.85           C  
ATOM   1770  O   ALA C 159      12.818  37.832 -29.031  1.00 38.52           O  
ATOM   1771  CB  ALA C 159      10.945  35.773 -27.184  1.00 40.72           C  
ATOM   1772  H   ALA C 159      12.876  37.772 -26.509  1.00 41.21           H  
ATOM   1773  HA  ALA C 159      12.923  35.023 -27.570  1.00 41.25           H  
ATOM   1774  HB1 ALA C 159      10.842  35.317 -26.194  1.00 40.72           H  
ATOM   1775  HB2 ALA C 159      10.400  36.722 -27.170  1.00 40.72           H  
ATOM   1776  HB3 ALA C 159      10.457  35.119 -27.912  1.00 40.72           H  
ATOM   1777  N   ILE C 160      12.423  35.824 -29.955  1.00 39.98           N  
ATOM   1778  CA  ILE C 160      12.468  36.264 -31.350  1.00 39.76           C  
ATOM   1779  C   ILE C 160      11.212  35.724 -32.048  1.00 39.61           C  
ATOM   1780  O   ILE C 160      10.769  34.612 -31.789  1.00 41.57           O  
ATOM   1781  CB  ILE C 160      13.775  35.835 -32.063  1.00 40.87           C  
ATOM   1782  CG1 ILE C 160      13.909  36.488 -33.455  1.00 40.81           C  
ATOM   1783  CG2 ILE C 160      13.929  34.313 -32.146  1.00 41.71           C  
ATOM   1784  CD1 ILE C 160      15.298  36.345 -34.064  1.00 41.49           C  
ATOM   1785  H   ILE C 160      12.269  34.840 -29.793  1.00 39.98           H  
ATOM   1786  HA  ILE C 160      12.412  37.355 -31.348  1.00 39.76           H  
ATOM   1787  HB  ILE C 160      14.607  36.209 -31.459  1.00 40.87           H  
ATOM   1788 HG12 ILE C 160      13.175  36.067 -34.151  1.00 40.81           H  
ATOM   1789 HG13 ILE C 160      13.698  37.559 -33.372  1.00 40.81           H  
ATOM   1790 HG21 ILE C 160      13.798  33.837 -31.171  1.00 41.71           H  
ATOM   1791 HG22 ILE C 160      13.200  33.877 -32.836  1.00 41.71           H  
ATOM   1792 HG23 ILE C 160      14.930  34.040 -32.494  1.00 41.71           H  
ATOM   1793 HD11 ILE C 160      16.064  36.743 -33.391  1.00 41.49           H  
ATOM   1794 HD12 ILE C 160      15.537  35.302 -34.284  1.00 41.49           H  
ATOM   1795 HD13 ILE C 160      15.352  36.902 -35.005  1.00 41.49           H  
ATOM   1796  N   GLY C 161      10.662  36.524 -32.954  1.00 38.20           N  
ATOM   1797  CA  GLY C 161       9.510  36.116 -33.731  1.00 38.64           C  
ATOM   1798  C   GLY C 161       9.903  35.088 -34.808  1.00 39.34           C  
ATOM   1799  O   GLY C 161      10.759  35.340 -35.645  1.00 39.53           O  
ATOM   1800  H   GLY C 161      11.031  37.456 -33.080  1.00 38.20           H  
ATOM   1801  HA2 GLY C 161       8.749  35.723 -33.056  1.00 38.64           H  
ATOM   1802  HA3 GLY C 161       9.106  37.005 -34.220  1.00 38.64           H  
ATOM   1803  N   ARG C 162       9.263  33.927 -34.764  1.00 40.75           N  
ATOM   1804  CA  ARG C 162       9.557  32.785 -35.630  1.00 42.34           C  
ATOM   1805  C   ARG C 162       8.614  32.696 -36.848  1.00 41.84           C  
ATOM   1806  O   ARG C 162       9.077  32.645 -37.984  1.00 40.96           O  
ATOM   1807  CB  ARG C 162       9.488  31.449 -34.864  1.00 44.86           C  
ATOM   1808  CG  ARG C 162      10.826  30.951 -34.309  1.00 45.79           C  
ATOM   1809  CD  ARG C 162      11.790  30.423 -35.368  1.00 48.11           C  
ATOM   1810  NE  ARG C 162      12.596  31.492 -35.976  1.00 48.16           N  
ATOM   1811  CZ  ARG C 162      13.676  32.063 -35.443  1.00 48.92           C  
ATOM   1812  NH1 ARG C 162      14.117  31.693 -34.242  1.00 49.48           N  
ATOM   1813  NH2 ARG C 162      14.324  33.001 -36.114  1.00 48.43           N1+
ATOM   1814  H   ARG C 162       8.506  33.807 -34.107  1.00 40.75           H  
ATOM   1815  HA  ARG C 162      10.557  32.936 -36.044  1.00 42.34           H  
ATOM   1816  HB2 ARG C 162       8.790  31.542 -34.023  1.00 44.86           H  
ATOM   1817  HB3 ARG C 162       9.080  30.656 -35.505  1.00 44.86           H  
ATOM   1818  HG2 ARG C 162      10.594  30.110 -33.646  1.00 45.79           H  
ATOM   1819  HG3 ARG C 162      11.291  31.737 -33.707  1.00 45.79           H  
ATOM   1820  HD2 ARG C 162      11.243  29.941 -36.184  1.00 48.11           H  
ATOM   1821  HD3 ARG C 162      12.473  29.668 -34.966  1.00 48.11           H  
ATOM   1822  HE  ARG C 162      12.301  31.796 -36.893  1.00 48.16           H  
ATOM   1823 HH11 ARG C 162      13.628  30.977 -33.724  1.00 49.48           H  
ATOM   1824 HH12 ARG C 162      14.940  32.127 -33.851  1.00 49.48           H  
ATOM   1825 HH21 ARG C 162      14.000  33.283 -37.028  1.00 48.43           H  
ATOM   1826 HH22 ARG C 162      15.143  33.435 -35.712  1.00 48.43           H  
ATOM   1827  N   GLN C 163       7.316  32.559 -36.604  1.00 42.27           N  
ATOM   1828  CA  GLN C 163       6.327  32.158 -37.620  1.00 43.55           C  
ATOM   1829  C   GLN C 163       5.048  32.998 -37.392  1.00 44.19           C  
ATOM   1830  O   GLN C 163       4.801  33.505 -36.291  1.00 44.70           O  
ATOM   1831  CB  GLN C 163       6.062  30.647 -37.506  1.00 44.19           C  
ATOM   1832  CG  GLN C 163       5.839  29.933 -38.850  1.00 44.68           C  
ATOM   1833  CD  GLN C 163       6.044  28.425 -38.716  1.00 45.95           C  
ATOM   1834  OE1 GLN C 163       6.692  27.953 -37.788  1.00 48.21           O  
ATOM   1835  NE2 GLN C 163       5.510  27.680 -39.672  1.00 46.09           N  
ATOM   1836  H   GLN C 163       6.963  32.732 -35.674  1.00 42.27           H  
ATOM   1837  HA  GLN C 163       6.734  32.406 -38.607  1.00 43.55           H  
ATOM   1838  HB2 GLN C 163       6.922  30.186 -37.003  1.00 44.19           H  
ATOM   1839  HB3 GLN C 163       5.199  30.454 -36.856  1.00 44.19           H  
ATOM   1840  HG2 GLN C 163       6.563  30.285 -39.594  1.00 44.68           H  
ATOM   1841  HG3 GLN C 163       4.834  30.147 -39.230  1.00 44.68           H  
ATOM   1842 HE21 GLN C 163       4.984  28.115 -40.416  1.00 46.09           H  
ATOM   1843 HE22 GLN C 163       5.630  26.677 -39.656  1.00 46.09           H  
ATOM   1844  N   ARG C 164       4.286  33.192 -38.463  1.00 43.94           N  
ATOM   1845  CA  ARG C 164       3.067  34.007 -38.451  1.00 44.63           C  
ATOM   1846  C   ARG C 164       1.837  33.121 -38.188  1.00 46.68           C  
ATOM   1847  O   ARG C 164       1.826  31.937 -38.538  1.00 47.78           O  
ATOM   1848  CB  ARG C 164       2.869  34.689 -39.814  1.00 43.52           C  
ATOM   1849  CG  ARG C 164       3.899  35.789 -40.072  1.00 41.79           C  
ATOM   1850  CD  ARG C 164       3.668  36.529 -41.386  1.00 42.21           C  
ATOM   1851  NE  ARG C 164       4.200  35.801 -42.541  1.00 42.99           N  
ATOM   1852  CZ  ARG C 164       3.570  34.923 -43.321  1.00 43.90           C  
ATOM   1853  NH1 ARG C 164       2.299  34.610 -43.099  1.00 43.36           N  
ATOM   1854  NH2 ARG C 164       4.217  34.352 -44.329  1.00 44.87           N1+
ATOM   1855  H   ARG C 164       4.548  32.778 -39.345  1.00 43.94           H  
ATOM   1856  HA  ARG C 164       3.141  34.756 -37.656  1.00 44.63           H  
ATOM   1857  HB2 ARG C 164       2.930  33.933 -40.606  1.00 43.52           H  
ATOM   1858  HB3 ARG C 164       1.861  35.117 -39.871  1.00 43.52           H  
ATOM   1859  HG2 ARG C 164       4.903  35.354 -40.072  1.00 41.79           H  
ATOM   1860  HG3 ARG C 164       3.851  36.513 -39.249  1.00 41.79           H  
ATOM   1861  HD2 ARG C 164       4.202  37.486 -41.355  1.00 42.21           H  
ATOM   1862  HD3 ARG C 164       2.621  36.767 -41.550  1.00 42.21           H  
ATOM   1863  HE  ARG C 164       5.167  36.006 -42.751  1.00 42.99           H  
ATOM   1864 HH11 ARG C 164       1.832  33.942 -43.694  1.00 43.36           H  
ATOM   1865 HH12 ARG C 164       1.800  35.040 -42.333  1.00 43.36           H  
ATOM   1866 HH21 ARG C 164       5.185  34.584 -44.504  1.00 44.87           H  
ATOM   1867 HH22 ARG C 164       3.743  33.687 -44.922  1.00 44.87           H  
ATOM   1868  N   PHE C 165       0.770  33.724 -37.682  1.00 48.02           N  
ATOM   1869  CA  PHE C 165      -0.483  33.010 -37.484  1.00 50.03           C  
ATOM   1870  C   PHE C 165      -1.768  33.855 -37.622  1.00 51.15           C  
ATOM   1871  O   PHE C 165      -1.757  35.085 -37.517  1.00 50.66           O  
ATOM   1872  CB  PHE C 165      -0.488  32.230 -36.158  1.00 50.70           C  
ATOM   1873  CG  PHE C 165      -0.433  33.030 -34.875  1.00 50.47           C  
ATOM   1874  CD1 PHE C 165      -1.530  33.753 -34.417  1.00 50.75           C  
ATOM   1875  CD2 PHE C 165       0.695  32.962 -34.074  1.00 50.07           C  
ATOM   1876  CE1 PHE C 165      -1.493  34.408 -33.199  1.00 50.30           C  
ATOM   1877  CE2 PHE C 165       0.734  33.618 -32.852  1.00 49.63           C  
ATOM   1878  CZ  PHE C 165      -0.359  34.343 -32.415  1.00 49.18           C  
ATOM   1879  H   PHE C 165       0.827  34.693 -37.404  1.00 48.02           H  
ATOM   1880  HA  PHE C 165      -0.540  32.272 -38.293  1.00 50.03           H  
ATOM   1881  HB2 PHE C 165      -1.388  31.613 -36.100  1.00 50.70           H  
ATOM   1882  HB3 PHE C 165       0.347  31.519 -36.165  1.00 50.70           H  
ATOM   1883  HD1 PHE C 165      -2.424  33.803 -35.021  1.00 50.75           H  
ATOM   1884  HD2 PHE C 165       1.552  32.394 -34.403  1.00 50.07           H  
ATOM   1885  HE1 PHE C 165      -2.351  34.971 -32.863  1.00 50.30           H  
ATOM   1886  HE2 PHE C 165       1.622  33.561 -32.239  1.00 49.63           H  
ATOM   1887  HZ  PHE C 165      -0.326  34.855 -31.464  1.00 49.18           H  
ATOM   1888  N   LYS C 166      -2.874  33.123 -37.729  1.00 53.55           N  
ATOM   1889  CA  LYS C 166      -4.235  33.596 -37.509  1.00 55.28           C  
ATOM   1890  C   LYS C 166      -4.719  32.844 -36.239  1.00 57.17           C  
ATOM   1891  O   LYS C 166      -4.360  31.682 -36.004  1.00 57.99           O  
ATOM   1892  CB  LYS C 166      -5.152  33.269 -38.689  1.00 56.63           C  
ATOM   1893  CG  LYS C 166      -6.449  34.088 -38.674  1.00 59.00           C  
ATOM   1894  CD  LYS C 166      -7.447  33.606 -39.732  1.00 61.48           C  
ATOM   1895  CE  LYS C 166      -8.631  32.830 -39.163  1.00 62.52           C  
ATOM   1896  NZ  LYS C 166      -8.198  31.655 -38.397  1.00 64.64           N1+
ATOM   1897  H   LYS C 166      -2.768  32.132 -37.893  1.00 53.55           H  
ATOM   1898  HA  LYS C 166      -4.215  34.670 -37.323  1.00 55.28           H  
ATOM   1899  HB2 LYS C 166      -4.628  33.471 -39.630  1.00 56.63           H  
ATOM   1900  HB3 LYS C 166      -5.389  32.202 -38.692  1.00 56.63           H  
ATOM   1901  HG2 LYS C 166      -6.918  34.083 -37.687  1.00 59.00           H  
ATOM   1902  HG3 LYS C 166      -6.193  35.133 -38.880  1.00 59.00           H  
ATOM   1903  HD2 LYS C 166      -6.942  33.009 -40.501  1.00 61.48           H  
ATOM   1904  HD3 LYS C 166      -7.853  34.485 -40.248  1.00 61.48           H  
ATOM   1905  HE2 LYS C 166      -9.270  32.463 -39.973  1.00 62.52           H  
ATOM   1906  HE3 LYS C 166      -9.233  33.447 -38.489  1.00 62.52           H  
ATOM   1907  HZ1 LYS C 166      -7.517  31.065 -38.923  1.00 64.64           H  
ATOM   1908  HZ2 LYS C 166      -7.801  31.902 -37.470  1.00 64.64           H  
ATOM   1909  HZ3 LYS C 166      -8.986  31.039 -38.190  1.00 64.64           H  
ATOM   1910  N   VAL C 167      -5.558  33.512 -35.453  1.00 57.94           N  
ATOM   1911  CA  VAL C 167      -6.173  32.922 -34.260  1.00 59.19           C  
ATOM   1912  C   VAL C 167      -7.382  32.058 -34.734  1.00 60.27           C  
ATOM   1913  O   VAL C 167      -7.981  32.298 -35.771  1.00 59.91           O  
ATOM   1914  CB  VAL C 167      -6.592  34.038 -33.266  1.00 59.59           C  
ATOM   1915  CG1 VAL C 167      -7.343  33.522 -32.036  1.00 59.99           C  
ATOM   1916  CG2 VAL C 167      -5.366  34.824 -32.779  1.00 57.23           C  
ATOM   1917  H   VAL C 167      -5.779  34.472 -35.676  1.00 57.94           H  
ATOM   1918  HA  VAL C 167      -5.441  32.254 -33.788  1.00 59.19           H  
ATOM   1919  HB  VAL C 167      -7.257  34.741 -33.785  1.00 59.59           H  
ATOM   1920 HG11 VAL C 167      -8.334  33.147 -32.306  1.00 59.99           H  
ATOM   1921 HG12 VAL C 167      -6.787  32.724 -31.533  1.00 59.99           H  
ATOM   1922 HG13 VAL C 167      -7.503  34.328 -31.311  1.00 59.99           H  
ATOM   1923 HG21 VAL C 167      -4.691  34.179 -32.206  1.00 57.23           H  
ATOM   1924 HG22 VAL C 167      -4.799  35.254 -33.609  1.00 57.23           H  
ATOM   1925 HG23 VAL C 167      -5.672  35.653 -32.133  1.00 57.23           H  
ATOM   1926  N   LEU C 168      -7.745  31.097 -33.897  1.00 62.89           N  
ATOM   1927  CA  LEU C 168      -9.016  30.366 -33.978  1.00 66.63           C  
ATOM   1928  C   LEU C 168      -9.838  30.472 -32.664  1.00 70.00           C  
ATOM   1929  O   LEU C 168     -11.067  30.495 -32.717  1.00 72.14           O  
ATOM   1930  CB  LEU C 168      -8.783  28.883 -34.303  1.00 67.02           C  
ATOM   1931  CG  LEU C 168      -8.334  28.620 -35.751  1.00 65.34           C  
ATOM   1932  CD1 LEU C 168      -7.698  27.233 -35.858  1.00 65.80           C  
ATOM   1933  CD2 LEU C 168      -9.510  28.718 -36.724  1.00 65.89           C  
ATOM   1934  H   LEU C 168      -7.135  30.849 -33.132  1.00 62.89           H  
ATOM   1935  HA  LEU C 168      -9.636  30.833 -34.752  1.00 66.63           H  
ATOM   1936  HB2 LEU C 168      -8.027  28.492 -33.617  1.00 67.02           H  
ATOM   1937  HB3 LEU C 168      -9.695  28.308 -34.098  1.00 67.02           H  
ATOM   1938  HG  LEU C 168      -7.575  29.355 -36.044  1.00 65.34           H  
ATOM   1939 HD11 LEU C 168      -6.800  27.167 -35.235  1.00 65.80           H  
ATOM   1940 HD12 LEU C 168      -8.393  26.450 -35.536  1.00 65.80           H  
ATOM   1941 HD13 LEU C 168      -7.401  27.022 -36.890  1.00 65.80           H  
ATOM   1942 HD21 LEU C 168     -10.273  27.963 -36.501  1.00 65.89           H  
ATOM   1943 HD22 LEU C 168      -9.989  29.700 -36.678  1.00 65.89           H  
ATOM   1944 HD23 LEU C 168      -9.173  28.559 -37.754  1.00 65.89           H  
ATOM   1945  N   GLU C 169      -9.168  30.383 -31.513  1.00 71.73           N  
ATOM   1946  CA  GLU C 169      -9.821  30.359 -30.193  1.00 74.85           C  
ATOM   1947  C   GLU C 169      -8.767  30.833 -29.160  1.00 74.52           C  
ATOM   1948  O   GLU C 169      -7.569  30.622 -29.353  1.00 73.13           O  
ATOM   1949  CB  GLU C 169     -10.255  28.929 -29.841  1.00 79.52           C  
ATOM   1950  CG  GLU C 169     -11.404  28.831 -28.841  1.00 83.52           C  
ATOM   1951  CD  GLU C 169     -11.537  27.419 -28.307  1.00 88.27           C  
ATOM   1952  OE1 GLU C 169     -10.505  26.720 -28.184  1.00 92.12           O  
ATOM   1953  OE2 GLU C 169     -12.669  27.030 -27.933  1.00 87.80           O1-
ATOM   1954  H   GLU C 169      -8.160  30.312 -31.530  1.00 71.73           H  
ATOM   1955  HA  GLU C 169     -10.673  31.047 -30.213  1.00 74.85           H  
ATOM   1956  HB2 GLU C 169     -10.549  28.384 -30.747  1.00 79.52           H  
ATOM   1957  HB3 GLU C 169      -9.388  28.402 -29.433  1.00 79.52           H  
ATOM   1958  HG2 GLU C 169     -12.341  29.146 -29.315  1.00 83.52           H  
ATOM   1959  HG3 GLU C 169     -11.233  29.482 -27.978  1.00 83.52           H  
ATOM   1960  N   LEU C 170      -9.242  31.407 -28.057  1.00 76.32           N  
ATOM   1961  CA  LEU C 170      -8.428  31.844 -26.917  1.00 76.62           C  
ATOM   1962  C   LEU C 170      -9.049  31.170 -25.672  1.00 79.30           C  
ATOM   1963  O   LEU C 170     -10.239  31.333 -25.395  1.00 79.75           O  
ATOM   1964  CB  LEU C 170      -8.459  33.369 -26.747  1.00 74.25           C  
ATOM   1965  CG  LEU C 170      -7.843  34.171 -27.912  1.00 71.69           C  
ATOM   1966  CD1 LEU C 170      -8.025  35.671 -27.661  1.00 70.99           C  
ATOM   1967  CD2 LEU C 170      -6.359  33.867 -28.117  1.00 71.32           C  
ATOM   1968  H   LEU C 170     -10.241  31.524 -27.966  1.00 76.32           H  
ATOM   1969  HA  LEU C 170      -7.401  31.492 -27.044  1.00 76.62           H  
ATOM   1970  HB2 LEU C 170      -9.501  33.693 -26.613  1.00 74.25           H  
ATOM   1971  HB3 LEU C 170      -7.941  33.631 -25.814  1.00 74.25           H  
ATOM   1972  HG  LEU C 170      -8.377  33.924 -28.837  1.00 71.69           H  
ATOM   1973 HD11 LEU C 170      -9.085  35.923 -27.554  1.00 70.99           H  
ATOM   1974 HD12 LEU C 170      -7.507  35.988 -26.749  1.00 70.99           H  
ATOM   1975 HD13 LEU C 170      -7.626  36.257 -28.497  1.00 70.99           H  
ATOM   1976 HD21 LEU C 170      -5.787  34.039 -27.200  1.00 71.32           H  
ATOM   1977 HD22 LEU C 170      -6.205  32.830 -28.426  1.00 71.32           H  
ATOM   1978 HD23 LEU C 170      -5.938  34.503 -28.902  1.00 71.32           H  
ATOM   1979  N   ARG C 171      -8.252  30.338 -25.000  1.00 82.29           N  
ATOM   1980  CA  ARG C 171      -8.700  29.455 -23.933  1.00 85.78           C  
ATOM   1981  C   ARG C 171      -7.961  29.804 -22.614  1.00 84.79           C  
ATOM   1982  O   ARG C 171      -6.722  29.833 -22.571  1.00 82.13           O  
ATOM   1983  CB  ARG C 171      -8.362  27.989 -24.272  1.00 89.49           C  
ATOM   1984  CG  ARG C 171      -8.815  27.547 -25.669  1.00 90.29           C  
ATOM   1985  CD  ARG C 171      -8.318  26.143 -26.005  1.00 89.23           C  
ATOM   1986  NE  ARG C 171      -8.952  25.108 -25.178  1.00 90.49           N  
ATOM   1987  CZ  ARG C 171     -10.199  24.657 -25.310  1.00 93.25           C  
ATOM   1988  NH1 ARG C 171     -10.679  23.765 -24.452  1.00 94.55           N  
ATOM   1989  NH2 ARG C 171     -10.968  25.092 -26.302  1.00 94.21           N1+
ATOM   1990  H   ARG C 171      -7.278  30.285 -25.262  1.00 82.29           H  
ATOM   1991  HA  ARG C 171      -9.782  29.557 -23.796  1.00 85.78           H  
ATOM   1992  HB2 ARG C 171      -7.278  27.831 -24.191  1.00 89.49           H  
ATOM   1993  HB3 ARG C 171      -8.820  27.340 -23.516  1.00 89.49           H  
ATOM   1994  HG2 ARG C 171      -8.416  28.226 -26.430  1.00 90.29           H  
ATOM   1995  HG3 ARG C 171      -9.907  27.602 -25.717  1.00 90.29           H  
ATOM   1996  HD2 ARG C 171      -7.238  26.077 -25.823  1.00 89.23           H  
ATOM   1997  HD3 ARG C 171      -8.448  25.885 -27.059  1.00 89.23           H  
ATOM   1998  HE  ARG C 171      -8.398  24.749 -24.413  1.00 90.49           H  
ATOM   1999 HH11 ARG C 171     -11.623  23.422 -24.556  1.00 94.55           H  
ATOM   2000 HH12 ARG C 171     -10.101  23.430 -23.695  1.00 94.55           H  
ATOM   2001 HH21 ARG C 171     -10.608  25.768 -26.961  1.00 94.21           H  
ATOM   2002 HH22 ARG C 171     -11.912  24.747 -26.397  1.00 94.21           H  
ATOM   2003  N   THR C 172      -8.737  30.010 -21.545  1.00 85.89           N  
ATOM   2004  CA  THR C 172      -8.257  30.167 -20.160  1.00 83.41           C  
ATOM   2005  C   THR C 172      -7.931  28.794 -19.596  1.00 82.40           C  
ATOM   2006  O   THR C 172      -8.142  28.181 -18.539  1.00 79.60           O  
ATOM   2007  CB  THR C 172      -9.313  30.863 -19.282  1.00 82.37           C  
ATOM   2008  OG1 THR C 172     -10.621  30.415 -19.672  1.00 85.67           O  
ATOM   2009  CG2 THR C 172      -9.268  32.377 -19.453  1.00 79.63           C  
ATOM   2010  H   THR C 172      -9.724  30.094 -21.680  1.00 85.89           H  
ATOM   2011  HA  THR C 172      -7.315  30.726 -20.167  1.00 83.41           H  
ATOM   2012  HB  THR C 172      -9.168  30.616 -18.224  1.00 82.37           H  
ATOM   2013 HG21 THR C 172      -8.300  32.782 -19.145  1.00 79.63           H  
ATOM   2014 HG22 THR C 172      -9.455  32.664 -20.494  1.00 79.63           H  
ATOM   2015 HG23 THR C 172     -10.050  32.853 -18.852  1.00 79.63           H  
ATOM   2016  HG1 THR C 172     -11.243  30.726 -18.989  1.00 85.67           H  
ATOM   2017  N   GLN C 173      -6.976  27.924 -20.335  1.00  0.00           N  
ATOM   2018  CA  GLN C 173      -6.709  26.511 -20.009  1.00  0.00           C  
ATOM   2019  C   GLN C 173      -5.413  26.288 -19.196  1.00  0.00           C  
ATOM   2020  O   GLN C 173      -4.856  25.191 -19.127  1.00  0.00           O  
ATOM   2021  CB  GLN C 173      -6.694  25.758 -21.345  1.00  0.00           C  
ATOM   2022  CG  GLN C 173      -6.815  24.242 -21.247  1.00  0.00           C  
ATOM   2023  CD  GLN C 173      -7.041  23.696 -22.636  1.00  0.00           C  
ATOM   2024  NE2 GLN C 173      -6.086  23.465 -23.378  1.00  0.00           N  
ATOM   2025  OE1 GLN C 173      -8.305  23.530 -23.035  1.00  0.00           O  
ATOM   2026  H   GLN C 173      -6.532  28.285 -21.167  1.00  0.00           H  
ATOM   2027  HA  GLN C 173      -7.535  26.131 -19.397  1.00  0.00           H  
ATOM   2028  HB2 GLN C 173      -7.533  26.119 -21.956  1.00  0.00           H  
ATOM   2029  HB3 GLN C 173      -5.794  26.023 -21.910  1.00  0.00           H  
ATOM   2030  HG2 GLN C 173      -5.912  23.787 -20.830  1.00  0.00           H  
ATOM   2031  HG3 GLN C 173      -7.661  23.951 -20.615  1.00  0.00           H  
ATOM   2032 HE21 GLN C 173      -5.143  23.601 -23.045  1.00  0.00           H  
ATOM   2033 HE22 GLN C 173      -6.247  23.139 -24.321  1.00  0.00           H  
ATOM   2034  N   SER C 174      -4.977  27.369 -18.460  1.00  0.00           N  
ATOM   2035  CA  SER C 174      -3.801  27.277 -17.594  1.00  0.00           C  
ATOM   2036  C   SER C 174      -3.821  28.379 -16.524  1.00  0.00           C  
ATOM   2037  O   SER C 174      -2.872  29.119 -16.279  1.00  0.00           O  
ATOM   2038  CB  SER C 174      -2.471  27.230 -18.366  1.00  0.00           C  
ATOM   2039  OG  SER C 174      -2.521  27.932 -19.614  1.00  0.00           O  
ATOM   2040  H   SER C 174      -5.456  28.255 -18.536  1.00  0.00           H  
ATOM   2041  HA  SER C 174      -3.880  26.337 -17.028  1.00  0.00           H  
ATOM   2042  HB2 SER C 174      -1.629  27.617 -17.785  1.00  0.00           H  
ATOM   2043  HB3 SER C 174      -2.232  26.189 -18.607  1.00  0.00           H  
ATOM   2044  HG  SER C 174      -2.994  28.773 -19.431  1.00  0.00           H  
ATOM   2045  N   ASP C 175      -4.973  28.375 -15.768  1.00  0.00           N  
ATOM   2046  CA  ASP C 175      -5.094  29.034 -14.461  1.00  0.00           C  
ATOM   2047  C   ASP C 175      -5.224  30.571 -14.672  1.00  0.00           C  
ATOM   2048  O   ASP C 175      -6.333  31.053 -14.910  1.00  0.00           O  
ATOM   2049  CB  ASP C 175      -4.052  28.516 -13.484  1.00  0.00           C  
ATOM   2050  CG  ASP C 175      -4.411  28.956 -12.098  1.00  0.00           C  
ATOM   2051  OD1 ASP C 175      -5.455  28.615 -11.546  1.00  0.00           O  
ATOM   2052  OD2 ASP C 175      -3.439  29.673 -11.461  1.00  0.00           O1-
ATOM   2053  H   ASP C 175      -5.783  27.894 -16.131  1.00  0.00           H  
ATOM   2054  HA  ASP C 175      -6.083  28.721 -14.096  1.00  0.00           H  
ATOM   2055  HB2 ASP C 175      -3.033  28.825 -13.733  1.00  0.00           H  
ATOM   2056  HB3 ASP C 175      -4.046  27.418 -13.487  1.00  0.00           H  
ATOM   2057  N   GLY C 176      -4.039  31.329 -14.659  1.00 81.37           N  
ATOM   2058  CA  GLY C 176      -3.912  32.701 -15.079  1.00 81.86           C  
ATOM   2059  C   GLY C 176      -3.402  32.910 -16.512  1.00 79.69           C  
ATOM   2060  O   GLY C 176      -3.448  34.035 -17.030  1.00 76.97           O  
ATOM   2061  H   GLY C 176      -3.355  30.733 -14.238  1.00 81.37           H  
ATOM   2062  HA2 GLY C 176      -4.887  33.192 -14.996  1.00 81.86           H  
ATOM   2063  HA3 GLY C 176      -3.209  33.191 -14.399  1.00 81.86           H  
ATOM   2064  N   ILE C 177      -2.808  31.864 -17.083  1.00 79.35           N  
ATOM   2065  CA  ILE C 177      -2.183  31.916 -18.402  1.00 77.96           C  
ATOM   2066  C   ILE C 177      -3.175  31.317 -19.422  1.00 77.58           C  
ATOM   2067  O   ILE C 177      -3.844  30.313 -19.164  1.00 78.92           O  
ATOM   2068  CB  ILE C 177      -0.824  31.187 -18.392  1.00 78.33           C  
ATOM   2069  CG1 ILE C 177       0.153  31.817 -17.374  1.00 78.61           C  
ATOM   2070  CG2 ILE C 177      -0.184  31.129 -19.781  1.00 75.97           C  
ATOM   2071  CD1 ILE C 177       0.504  33.277 -17.632  1.00 75.79           C  
ATOM   2072  H   ILE C 177      -2.792  30.980 -16.594  1.00 79.35           H  
ATOM   2073  HA  ILE C 177      -2.034  32.968 -18.674  1.00 77.96           H  
ATOM   2074  HB  ILE C 177      -0.987  30.148 -18.075  1.00 78.33           H  
ATOM   2075 HG12 ILE C 177      -0.262  31.727 -16.363  1.00 78.61           H  
ATOM   2076 HG13 ILE C 177       1.078  31.234 -17.367  1.00 78.61           H  
ATOM   2077 HG21 ILE C 177      -0.760  30.488 -20.455  1.00 75.97           H  
ATOM   2078 HG22 ILE C 177      -0.112  32.122 -20.230  1.00 75.97           H  
ATOM   2079 HG23 ILE C 177       0.824  30.714 -19.728  1.00 75.97           H  
ATOM   2080 HD11 ILE C 177       0.986  33.409 -18.605  1.00 75.79           H  
ATOM   2081 HD12 ILE C 177      -0.376  33.924 -17.587  1.00 75.79           H  
ATOM   2082 HD13 ILE C 177       1.199  33.637 -16.870  1.00 75.79           H  
ATOM   2083  N   GLN C 178      -3.248  31.971 -20.578  1.00 75.03           N  
ATOM   2084  CA  GLN C 178      -4.136  31.577 -21.659  1.00 74.21           C  
ATOM   2085  C   GLN C 178      -3.362  30.725 -22.690  1.00 73.63           C  
ATOM   2086  O   GLN C 178      -2.142  30.810 -22.832  1.00 73.50           O  
ATOM   2087  CB  GLN C 178      -4.791  32.781 -22.342  1.00 72.70           C  
ATOM   2088  CG  GLN C 178      -5.698  33.559 -21.388  1.00 72.79           C  
ATOM   2089  CD  GLN C 178      -6.533  34.607 -22.100  1.00 71.35           C  
ATOM   2090  OE1 GLN C 178      -6.699  34.609 -23.322  1.00 68.71           O  
ATOM   2091  NE2 GLN C 178      -7.100  35.500 -21.298  1.00 72.21           N  
ATOM   2092  H   GLN C 178      -2.646  32.769 -20.725  1.00 75.03           H  
ATOM   2093  HA  GLN C 178      -4.921  30.944 -21.229  1.00 74.21           H  
ATOM   2094  HB2 GLN C 178      -4.024  33.458 -22.737  1.00 72.70           H  
ATOM   2095  HB3 GLN C 178      -5.369  32.435 -23.208  1.00 72.70           H  
ATOM   2096  HG2 GLN C 178      -5.097  34.050 -20.614  1.00 72.79           H  
ATOM   2097  HG3 GLN C 178      -6.394  32.877 -20.889  1.00 72.79           H  
ATOM   2098 HE21 GLN C 178      -7.695  36.220 -21.684  1.00 72.21           H  
ATOM   2099 HE22 GLN C 178      -6.936  35.461 -20.302  1.00 72.21           H  
ATOM   2100  N   GLN C 179      -4.115  29.867 -23.364  1.00 73.48           N  
ATOM   2101  CA  GLN C 179      -3.647  29.107 -24.513  1.00 72.38           C  
ATOM   2102  C   GLN C 179      -4.506  29.518 -25.709  1.00 72.24           C  
ATOM   2103  O   GLN C 179      -5.735  29.614 -25.611  1.00 73.48           O  
ATOM   2104  CB  GLN C 179      -3.767  27.600 -24.278  1.00 74.04           C  
ATOM   2105  CG  GLN C 179      -2.675  27.081 -23.343  1.00 75.61           C  
ATOM   2106  CD  GLN C 179      -3.110  25.793 -22.674  1.00 77.25           C  
ATOM   2107  OE1 GLN C 179      -3.622  24.860 -23.299  1.00 76.73           O  
ATOM   2108  NE2 GLN C 179      -2.926  25.754 -21.359  1.00 78.93           N  
ATOM   2109  H   GLN C 179      -5.063  29.697 -23.058  1.00 73.48           H  
ATOM   2110  HA  GLN C 179      -2.612  29.372 -24.727  1.00 72.38           H  
ATOM   2111  HB2 GLN C 179      -4.761  27.369 -23.872  1.00 74.04           H  
ATOM   2112  HB3 GLN C 179      -3.698  27.062 -25.232  1.00 74.04           H  
ATOM   2113  HG2 GLN C 179      -2.434  27.827 -22.578  1.00 75.61           H  
ATOM   2114  HG3 GLN C 179      -1.754  26.884 -23.903  1.00 75.61           H  
ATOM   2115 HE21 GLN C 179      -2.503  26.539 -20.885  1.00 78.93           H  
ATOM   2116 HE22 GLN C 179      -3.210  24.940 -20.833  1.00 78.93           H  
ATOM   2117  N   ALA C 180      -3.840  29.718 -26.849  1.00 69.71           N  
ATOM   2118  CA  ALA C 180      -4.497  30.023 -28.100  1.00 67.60           C  
ATOM   2119  C   ALA C 180      -4.598  28.710 -28.899  1.00 67.17           C  
ATOM   2120  O   ALA C 180      -3.717  27.837 -28.839  1.00 62.89           O  
ATOM   2121  CB  ALA C 180      -3.742  31.079 -28.886  1.00 64.59           C  
ATOM   2122  H   ALA C 180      -2.837  29.599 -26.854  1.00 69.71           H  
ATOM   2123  HA  ALA C 180      -5.504  30.391 -27.887  1.00 67.60           H  
ATOM   2124  HB1 ALA C 180      -3.714  32.024 -28.335  1.00 64.59           H  
ATOM   2125  HB2 ALA C 180      -2.706  30.777 -29.069  1.00 64.59           H  
ATOM   2126  HB3 ALA C 180      -4.220  31.266 -29.852  1.00 64.59           H  
ATOM   2127  N   LYS C 181      -5.699  28.607 -29.653  1.00 68.79           N  
ATOM   2128  CA  LYS C 181      -5.868  27.633 -30.728  1.00 69.23           C  
ATOM   2129  C   LYS C 181      -5.495  28.447 -31.982  1.00 67.80           C  
ATOM   2130  O   LYS C 181      -6.136  29.447 -32.321  1.00 67.87           O  
ATOM   2131  CB  LYS C 181      -7.315  27.142 -30.770  1.00 70.75           C  
ATOM   2132  CG  LYS C 181      -7.714  26.161 -31.876  1.00 71.21           C  
ATOM   2133  CD  LYS C 181      -7.429  24.683 -31.606  1.00 74.39           C  
ATOM   2134  CE  LYS C 181      -5.986  24.327 -31.898  1.00 74.63           C  
ATOM   2135  NZ  LYS C 181      -5.819  22.864 -31.996  1.00 77.04           N1+
ATOM   2136  H   LYS C 181      -6.460  29.249 -29.485  1.00 68.79           H  
ATOM   2137  HA  LYS C 181      -5.171  26.807 -30.575  1.00 69.23           H  
ATOM   2138  HB2 LYS C 181      -7.596  26.730 -29.792  1.00 70.75           H  
ATOM   2139  HB3 LYS C 181      -7.940  28.023 -30.924  1.00 70.75           H  
ATOM   2140  HG2 LYS C 181      -8.802  26.252 -31.999  1.00 71.21           H  
ATOM   2141  HG3 LYS C 181      -7.278  26.460 -32.835  1.00 71.21           H  
ATOM   2142  HD2 LYS C 181      -8.083  24.094 -32.263  1.00 74.39           H  
ATOM   2143  HD3 LYS C 181      -7.694  24.415 -30.577  1.00 74.39           H  
ATOM   2144  HE2 LYS C 181      -5.329  24.666 -31.100  1.00 74.63           H  
ATOM   2145  HE3 LYS C 181      -5.669  24.743 -32.857  1.00 74.63           H  
ATOM   2146  HZ1 LYS C 181      -5.763  22.408 -31.080  1.00 77.04           H  
ATOM   2147  HZ2 LYS C 181      -6.545  22.408 -32.557  1.00 77.04           H  
ATOM   2148  HZ3 LYS C 181      -4.926  22.666 -32.502  1.00 77.04           H  
ATOM   2149  N   VAL C 182      -4.420  28.017 -32.632  1.00 66.05           N  
ATOM   2150  CA  VAL C 182      -3.650  28.835 -33.558  1.00 62.63           C  
ATOM   2151  C   VAL C 182      -3.638  28.166 -34.946  1.00 62.43           C  
ATOM   2152  O   VAL C 182      -3.345  26.978 -35.076  1.00 64.30           O  
ATOM   2153  CB  VAL C 182      -2.195  28.967 -33.038  1.00 60.90           C  
ATOM   2154  CG1 VAL C 182      -1.360  29.843 -33.956  1.00 59.24           C  
ATOM   2155  CG2 VAL C 182      -2.150  29.578 -31.639  1.00 59.85           C  
ATOM   2156  H   VAL C 182      -4.122  27.060 -32.507  1.00 66.05           H  
ATOM   2157  HA  VAL C 182      -4.110  29.827 -33.637  1.00 62.63           H  
ATOM   2158  HB  VAL C 182      -1.725  27.975 -32.992  1.00 60.90           H  
ATOM   2159 HG11 VAL C 182      -1.252  29.399 -34.948  1.00 59.24           H  
ATOM   2160 HG12 VAL C 182      -1.842  30.816 -34.058  1.00 59.24           H  
ATOM   2161 HG13 VAL C 182      -0.353  29.995 -33.557  1.00 59.24           H  
ATOM   2162 HG21 VAL C 182      -2.715  30.515 -31.604  1.00 59.85           H  
ATOM   2163 HG22 VAL C 182      -2.561  28.890 -30.900  1.00 59.85           H  
ATOM   2164 HG23 VAL C 182      -1.122  29.800 -31.340  1.00 59.85           H  
ATOM   2165  N   GLN C 183      -3.742  29.010 -35.974  1.00 61.80           N  
ATOM   2166  CA  GLN C 183      -3.653  28.563 -37.376  1.00 61.97           C  
ATOM   2167  C   GLN C 183      -2.348  29.215 -37.876  1.00 59.54           C  
ATOM   2168  O   GLN C 183      -2.273  30.440 -38.037  1.00 57.96           O  
ATOM   2169  CB  GLN C 183      -4.852  29.069 -38.172  1.00  0.00           C  
ATOM   2170  CG  GLN C 183      -4.772  28.735 -39.662  1.00  0.00           C  
ATOM   2171  CD  GLN C 183      -5.894  29.407 -40.431  1.00  0.00           C  
ATOM   2172  OE1 GLN C 183      -6.784  30.056 -39.885  1.00  0.00           O  
ATOM   2173  NE2 GLN C 183      -5.844  29.229 -41.754  1.00  0.00           N  
ATOM   2174  H   GLN C 183      -3.742  30.032 -35.923  1.00 61.80           H  
ATOM   2175  HA  GLN C 183      -3.594  27.475 -37.432  1.00 61.97           H  
ATOM   2176  HB2 GLN C 183      -5.772  28.646 -37.752  1.00  0.00           H  
ATOM   2177  HB3 GLN C 183      -4.944  30.153 -38.051  1.00  0.00           H  
ATOM   2178  HG2 GLN C 183      -3.824  29.077 -40.091  1.00  0.00           H  
ATOM   2179  HG3 GLN C 183      -4.842  27.651 -39.812  1.00  0.00           H  
ATOM   2180 HE21 GLN C 183      -6.553  29.639 -42.345  1.00  0.00           H  
ATOM   2181 HE22 GLN C 183      -5.101  28.679 -42.163  1.00  0.00           H  
ATOM   2182  N   ILE C 184      -1.297  28.406 -37.998  1.00 58.01           N  
ATOM   2183  CA  ILE C 184       0.046  28.885 -38.384  1.00 56.48           C  
ATOM   2184  C   ILE C 184      -0.038  29.187 -39.905  1.00 56.73           C  
ATOM   2185  O   ILE C 184      -0.732  28.447 -40.618  1.00 58.02           O  
ATOM   2186  CB  ILE C 184       1.129  27.826 -38.095  1.00 56.08           C  
ATOM   2187  CG1 ILE C 184       1.059  27.209 -36.681  1.00 55.84           C  
ATOM   2188  CG2 ILE C 184       2.522  28.397 -38.346  1.00 54.28           C  
ATOM   2189  CD1 ILE C 184       1.432  28.160 -35.555  1.00 54.38           C  
ATOM   2190  H   ILE C 184      -1.414  27.415 -37.842  1.00 58.01           H  
ATOM   2191  HA  ILE C 184       0.241  29.814 -37.840  1.00 56.48           H  
ATOM   2192  HB  ILE C 184       0.978  26.999 -38.799  1.00 56.08           H  
ATOM   2193 HG12 ILE C 184       0.060  26.804 -36.488  1.00 55.84           H  
ATOM   2194 HG13 ILE C 184       1.733  26.345 -36.638  1.00 55.84           H  
ATOM   2195 HG21 ILE C 184       2.639  28.711 -39.385  1.00 54.28           H  
ATOM   2196 HG22 ILE C 184       2.725  29.271 -37.719  1.00 54.28           H  
ATOM   2197 HG23 ILE C 184       3.281  27.640 -38.133  1.00 54.28           H  
ATOM   2198 HD11 ILE C 184       2.513  28.329 -35.520  1.00 54.38           H  
ATOM   2199 HD12 ILE C 184       0.939  29.128 -35.658  1.00 54.38           H  
ATOM   2200 HD13 ILE C 184       1.133  27.726 -34.599  1.00 54.38           H  
ATOM   2201  N   LEU C 185       0.515  30.311 -40.357  1.00 54.51           N  
ATOM   2202  CA  LEU C 185       0.408  30.717 -41.762  1.00 52.85           C  
ATOM   2203  C   LEU C 185       1.773  30.706 -42.499  1.00 53.02           C  
ATOM   2204  O   LEU C 185       2.731  31.308 -42.013  1.00 52.75           O  
ATOM   2205  CB  LEU C 185      -0.145  32.151 -41.875  1.00 50.05           C  
ATOM   2206  CG  LEU C 185      -1.586  32.348 -41.371  1.00 49.66           C  
ATOM   2207  CD1 LEU C 185      -1.933  33.838 -41.427  1.00 48.66           C  
ATOM   2208  CD2 LEU C 185      -2.608  31.545 -42.176  1.00 50.23           C  
ATOM   2209  H   LEU C 185       0.963  30.944 -39.710  1.00 54.51           H  
ATOM   2210  HA  LEU C 185      -0.279  30.033 -42.258  1.00 52.85           H  
ATOM   2211  HB2 LEU C 185       0.515  32.828 -41.315  1.00 50.05           H  
ATOM   2212  HB3 LEU C 185      -0.089  32.476 -42.923  1.00 50.05           H  
ATOM   2213  HG  LEU C 185      -1.652  32.027 -40.327  1.00 49.66           H  
ATOM   2214 HD11 LEU C 185      -1.248  34.422 -40.804  1.00 48.66           H  
ATOM   2215 HD12 LEU C 185      -1.873  34.224 -42.451  1.00 48.66           H  
ATOM   2216 HD13 LEU C 185      -2.948  34.016 -41.061  1.00 48.66           H  
ATOM   2217 HD21 LEU C 185      -2.540  31.773 -43.245  1.00 50.23           H  
ATOM   2218 HD22 LEU C 185      -2.461  30.469 -42.046  1.00 50.23           H  
ATOM   2219 HD23 LEU C 185      -3.627  31.773 -41.845  1.00 50.23           H  
ATOM   2220  N   PRO C 186       1.816  30.116 -43.706  1.00 54.12           N  
ATOM   2221  CA  PRO C 186       3.071  29.922 -44.436  1.00 54.06           C  
ATOM   2222  C   PRO C 186       3.656  31.194 -45.084  1.00 52.37           C  
ATOM   2223  O   PRO C 186       3.014  32.246 -45.197  1.00 52.85           O  
ATOM   2224  CB  PRO C 186       2.715  28.931 -45.553  1.00 55.97           C  
ATOM   2225  CG  PRO C 186       1.242  29.220 -45.817  1.00 55.70           C  
ATOM   2226  CD  PRO C 186       0.695  29.521 -44.432  1.00 55.32           C  
ATOM   2227  HA  PRO C 186       3.831  29.534 -43.753  1.00 54.06           H  
ATOM   2228  HB2 PRO C 186       3.317  29.037 -46.461  1.00 55.97           H  
ATOM   2229  HB3 PRO C 186       2.824  27.901 -45.205  1.00 55.97           H  
ATOM   2230  HG2 PRO C 186       0.724  28.388 -46.301  1.00 55.70           H  
ATOM   2231  HG3 PRO C 186       1.147  30.103 -46.460  1.00 55.70           H  
ATOM   2232  HD2 PRO C 186       0.409  28.602 -43.910  1.00 55.32           H  
ATOM   2233  HD3 PRO C 186      -0.158  30.205 -44.465  1.00 55.32           H  
ATOM   2234  N   GLU C 187       4.913  31.060 -45.512  1.00 56.26           N  
ATOM   2235  CA  GLU C 187       5.602  32.029 -46.368  1.00 53.63           C  
ATOM   2236  C   GLU C 187       5.560  31.474 -47.807  1.00 52.58           C  
ATOM   2237  O   GLU C 187       6.102  30.397 -48.101  1.00 53.47           O  
ATOM   2238  CB  GLU C 187       7.056  32.243 -45.920  1.00 54.46           C  
ATOM   2239  CG  GLU C 187       7.729  33.439 -46.607  1.00 52.99           C  
ATOM   2240  CD  GLU C 187       7.279  34.804 -46.140  1.00 52.62           C  
ATOM   2241  OE1 GLU C 187       6.574  34.886 -45.106  1.00 52.91           O  
ATOM   2242  OE2 GLU C 187       7.650  35.803 -46.796  1.00 51.88           O1-
ATOM   2243  H   GLU C 187       5.449  30.246 -45.247  1.00 56.26           H  
ATOM   2244  HA  GLU C 187       5.060  32.974 -46.339  1.00 53.63           H  
ATOM   2245  HB2 GLU C 187       7.089  32.377 -44.831  1.00 54.46           H  
ATOM   2246  HB3 GLU C 187       7.646  31.343 -46.133  1.00 54.46           H  
ATOM   2247  HG2 GLU C 187       7.602  33.378 -47.693  1.00 52.99           H  
ATOM   2248  HG3 GLU C 187       8.808  33.385 -46.410  1.00 52.99           H  
ATOM   2249  N   CYS C 188       4.930  32.249 -48.683  1.00 49.90           N  
ATOM   2250  CA  CYS C 188       4.735  31.888 -50.082  1.00 47.99           C  
ATOM   2251  C   CYS C 188       5.946  32.512 -50.799  1.00 45.61           C  
ATOM   2252  O   CYS C 188       5.885  33.609 -51.342  1.00 43.75           O  
ATOM   2253  CB  CYS C 188       3.404  32.433 -50.607  1.00 48.73           C  
ATOM   2254  SG  CYS C 188       2.986  31.801 -52.266  1.00 52.47           S  
ATOM   2255  H   CYS C 188       4.634  33.170 -48.394  1.00 49.90           H  
ATOM   2256  HA  CYS C 188       4.770  30.796 -50.179  1.00 47.99           H  
ATOM   2257  HB2 CYS C 188       3.402  33.528 -50.647  1.00 48.73           H  
ATOM   2258  HB3 CYS C 188       2.592  32.137 -49.934  1.00 48.73           H  
ATOM   2259  HG  CYS C 188       4.025  32.358 -52.912  1.00 52.47           H  
ATOM   2260  N   VAL C 189       7.061  31.786 -50.748  1.00 45.60           N  
ATOM   2261  CA  VAL C 189       8.298  32.245 -51.367  1.00 44.46           C  
ATOM   2262  C   VAL C 189       8.121  32.126 -52.900  1.00 43.90           C  
ATOM   2263  O   VAL C 189       7.531  31.151 -53.404  1.00 45.02           O  
ATOM   2264  CB  VAL C 189       9.562  31.510 -50.878  1.00 45.39           C  
ATOM   2265  CG1 VAL C 189       9.825  31.806 -49.398  1.00 45.03           C  
ATOM   2266  CG2 VAL C 189       9.532  29.996 -51.104  1.00 47.69           C  
ATOM   2267  H   VAL C 189       7.029  30.874 -50.315  1.00 45.60           H  
ATOM   2268  HA  VAL C 189       8.400  33.312 -51.126  1.00 44.46           H  
ATOM   2269  HB  VAL C 189      10.416  31.902 -51.447  1.00 45.39           H  
ATOM   2270 HG11 VAL C 189       9.895  32.884 -49.221  1.00 45.03           H  
ATOM   2271 HG12 VAL C 189       9.030  31.406 -48.761  1.00 45.03           H  
ATOM   2272 HG13 VAL C 189      10.769  31.354 -49.076  1.00 45.03           H  
ATOM   2273 HG21 VAL C 189       8.720  29.514 -50.549  1.00 47.69           H  
ATOM   2274 HG22 VAL C 189       9.415  29.752 -52.164  1.00 47.69           H  
ATOM   2275 HG23 VAL C 189      10.471  29.541 -50.770  1.00 47.69           H  
ATOM   2276  N   LEU C 190       8.593  33.145 -53.617  1.00 41.75           N  
ATOM   2277  CA  LEU C 190       8.427  33.255 -55.062  1.00 41.03           C  
ATOM   2278  C   LEU C 190       9.774  33.682 -55.688  1.00 40.60           C  
ATOM   2279  O   LEU C 190      10.549  34.397 -55.061  1.00 40.48           O  
ATOM   2280  CB  LEU C 190       7.360  34.307 -55.416  1.00 39.70           C  
ATOM   2281  CG  LEU C 190       5.912  33.914 -55.064  1.00 39.65           C  
ATOM   2282  CD1 LEU C 190       4.986  35.118 -55.264  1.00 38.58           C  
ATOM   2283  CD2 LEU C 190       5.410  32.737 -55.902  1.00 41.10           C  
ATOM   2284  H   LEU C 190       9.080  33.896 -53.149  1.00 41.75           H  
ATOM   2285  HA  LEU C 190       8.148  32.273 -55.449  1.00 41.03           H  
ATOM   2286  HB2 LEU C 190       7.604  35.240 -54.892  1.00 39.70           H  
ATOM   2287  HB3 LEU C 190       7.412  34.543 -56.487  1.00 39.70           H  
ATOM   2288  HG  LEU C 190       5.860  33.632 -54.008  1.00 39.65           H  
ATOM   2289 HD11 LEU C 190       5.306  35.964 -54.647  1.00 38.58           H  
ATOM   2290 HD12 LEU C 190       4.978  35.444 -56.309  1.00 38.58           H  
ATOM   2291 HD13 LEU C 190       3.958  34.869 -54.977  1.00 38.58           H  
ATOM   2292 HD21 LEU C 190       5.485  32.953 -56.973  1.00 41.10           H  
ATOM   2293 HD22 LEU C 190       5.978  31.826 -55.698  1.00 41.10           H  
ATOM   2294 HD23 LEU C 190       4.360  32.521 -55.675  1.00 41.10           H  
ATOM   2295  N   PRO C 191      10.008  33.272 -56.953  1.00 40.56           N  
ATOM   2296  CA  PRO C 191      11.126  33.796 -57.729  1.00 40.54           C  
ATOM   2297  C   PRO C 191      10.748  35.150 -58.386  1.00 39.79           C  
ATOM   2298  O   PRO C 191       9.646  35.682 -58.220  1.00 39.75           O  
ATOM   2299  CB  PRO C 191      11.345  32.716 -58.789  1.00 40.89           C  
ATOM   2300  CG  PRO C 191       9.925  32.243 -59.083  1.00 40.75           C  
ATOM   2301  CD  PRO C 191       9.252  32.288 -57.719  1.00 41.01           C  
ATOM   2302  HA  PRO C 191      12.009  33.950 -57.100  1.00 40.54           H  
ATOM   2303  HB2 PRO C 191      11.859  33.064 -59.688  1.00 40.89           H  
ATOM   2304  HB3 PRO C 191      11.925  31.887 -58.363  1.00 40.89           H  
ATOM   2305  HG2 PRO C 191       9.891  31.248 -59.536  1.00 40.75           H  
ATOM   2306  HG3 PRO C 191       9.429  32.944 -59.764  1.00 40.75           H  
ATOM   2307  HD2 PRO C 191       9.330  31.325 -57.205  1.00 41.01           H  
ATOM   2308  HD3 PRO C 191       8.198  32.573 -57.789  1.00 41.01           H  
ATOM   2309  N   SER C 192      11.691  35.682 -59.162  1.00 39.93           N  
ATOM   2310  CA  SER C 192      11.435  36.839 -60.015  1.00 39.92           C  
ATOM   2311  C   SER C 192      10.730  36.341 -61.300  1.00 39.79           C  
ATOM   2312  O   SER C 192      10.752  35.147 -61.627  1.00 40.48           O  
ATOM   2313  CB  SER C 192      12.730  37.574 -60.377  1.00 41.05           C  
ATOM   2314  OG  SER C 192      13.632  36.720 -61.089  1.00 42.31           O  
ATOM   2315  H   SER C 192      12.612  35.269 -59.193  1.00 39.93           H  
ATOM   2316  HA  SER C 192      10.754  37.519 -59.492  1.00 39.92           H  
ATOM   2317  HB2 SER C 192      13.245  37.899 -59.467  1.00 41.05           H  
ATOM   2318  HB3 SER C 192      12.529  38.445 -61.008  1.00 41.05           H  
ATOM   2319  HG  SER C 192      14.462  37.223 -61.187  1.00 42.31           H  
ATOM   2320  N   THR C 193      10.125  37.274 -62.025  1.00 39.22           N  
ATOM   2321  CA  THR C 193       9.391  36.979 -63.263  1.00 39.46           C  
ATOM   2322  C   THR C 193      10.282  36.652 -64.494  1.00 39.60           C  
ATOM   2323  O   THR C 193       9.765  36.371 -65.575  1.00 40.67           O  
ATOM   2324  CB  THR C 193       8.395  38.110 -63.593  1.00 39.48           C  
ATOM   2325  OG1 THR C 193       9.029  39.379 -63.359  1.00 39.94           O  
ATOM   2326  CG2 THR C 193       7.152  38.037 -62.710  1.00 39.91           C  
ATOM   2327  H   THR C 193      10.078  38.223 -61.682  1.00 39.22           H  
ATOM   2328  HA  THR C 193       8.833  36.048 -63.089  1.00 39.46           H  
ATOM   2329  HB  THR C 193       8.088  38.076 -64.644  1.00 39.48           H  
ATOM   2330 HG21 THR C 193       6.622  37.090 -62.848  1.00 39.91           H  
ATOM   2331 HG22 THR C 193       7.411  38.147 -61.651  1.00 39.91           H  
ATOM   2332 HG23 THR C 193       6.465  38.856 -62.949  1.00 39.91           H  
ATOM   2333  HG1 THR C 193       8.363  40.060 -63.580  1.00 39.94           H  
ATOM   2334  N   MET C 194      11.580  36.494 -64.248  1.00 38.38           N  
ATOM   2335  CA  MET C 194      12.535  36.009 -65.248  1.00 37.90           C  
ATOM   2336  C   MET C 194      12.602  34.457 -65.215  1.00 38.38           C  
ATOM   2337  O   MET C 194      13.246  33.831 -66.046  1.00 38.88           O  
ATOM   2338  CB  MET C 194      13.929  36.600 -65.018  1.00 37.93           C  
ATOM   2339  CG  MET C 194      14.076  38.034 -65.529  1.00 37.18           C  
ATOM   2340  SD  MET C 194      14.307  38.096 -67.336  1.00 37.61           S  
ATOM   2341  CE  MET C 194      12.673  38.675 -67.843  1.00 36.58           C  
ATOM   2342  H   MET C 194      11.920  36.616 -63.304  1.00 38.38           H  
ATOM   2343  HA  MET C 194      12.154  36.252 -66.242  1.00 37.90           H  
ATOM   2344  HB2 MET C 194      14.704  35.969 -65.470  1.00 37.93           H  
ATOM   2345  HB3 MET C 194      14.144  36.596 -63.942  1.00 37.93           H  
ATOM   2346  HG2 MET C 194      14.984  38.464 -65.090  1.00 37.18           H  
ATOM   2347  HG3 MET C 194      13.239  38.666 -65.217  1.00 37.18           H  
ATOM   2348  HE1 MET C 194      11.878  38.034 -67.458  1.00 36.58           H  
ATOM   2349  HE2 MET C 194      12.526  39.698 -67.494  1.00 36.58           H  
ATOM   2350  HE3 MET C 194      12.618  38.666 -68.933  1.00 36.58           H  
ATOM   2351  N   SER C 195      11.902  33.865 -64.259  1.00 38.76           N  
ATOM   2352  CA  SER C 195      11.840  32.412 -64.089  1.00 39.82           C  
ATOM   2353  C   SER C 195      11.038  31.720 -65.207  1.00 40.18           C  
ATOM   2354  O   SER C 195      11.126  30.520 -65.393  1.00 41.31           O  
ATOM   2355  CB  SER C 195      11.248  32.024 -62.731  1.00 40.06           C  
ATOM   2356  OG  SER C 195      10.021  32.712 -62.478  1.00 40.02           O  
ATOM   2357  H   SER C 195      11.383  34.438 -63.609  1.00 38.76           H  
ATOM   2358  HA  SER C 195      12.865  32.026 -64.164  1.00 39.82           H  
ATOM   2359  HB2 SER C 195      11.948  32.275 -61.927  1.00 40.06           H  
ATOM   2360  HB3 SER C 195      11.046  30.949 -62.675  1.00 40.06           H  
ATOM   2361  HG  SER C 195      10.240  33.553 -62.019  1.00 40.02           H  
ATOM   2362  N   ALA C 196      10.270  32.503 -65.956  1.00 40.10           N  
ATOM   2363  CA  ALA C 196       9.434  32.027 -67.057  1.00 41.26           C  
ATOM   2364  C   ALA C 196      10.123  32.203 -68.437  1.00 42.11           C  
ATOM   2365  O   ALA C 196       9.463  32.136 -69.477  1.00 43.47           O  
ATOM   2366  CB  ALA C 196       8.089  32.743 -67.034  1.00 40.75           C  
ATOM   2367  H   ALA C 196      10.288  33.499 -65.789  1.00 40.10           H  
ATOM   2368  HA  ALA C 196       9.267  30.950 -66.932  1.00 41.26           H  
ATOM   2369  HB1 ALA C 196       7.596  32.616 -66.064  1.00 40.75           H  
ATOM   2370  HB2 ALA C 196       8.212  33.818 -67.209  1.00 40.75           H  
ATOM   2371  HB3 ALA C 196       7.419  32.355 -67.809  1.00 40.75           H  
ATOM   2372  N   VAL C 197      11.444  32.300 -68.419  1.00 41.23           N  
ATOM   2373  CA  VAL C 197      12.239  32.470 -69.641  1.00 40.66           C  
ATOM   2374  C   VAL C 197      13.724  32.071 -69.440  1.00 41.03           C  
ATOM   2375  O   VAL C 197      14.310  31.431 -70.326  1.00 41.15           O  
ATOM   2376  CB  VAL C 197      12.086  33.891 -70.249  1.00 39.57           C  
ATOM   2377  CG1 VAL C 197      12.554  35.021 -69.329  1.00 39.11           C  
ATOM   2378  CG2 VAL C 197      12.784  34.005 -71.608  1.00 40.22           C  
ATOM   2379  H   VAL C 197      11.926  32.218 -67.535  1.00 41.23           H  
ATOM   2380  HA  VAL C 197      11.835  31.747 -70.363  1.00 40.66           H  
ATOM   2381  HB  VAL C 197      11.017  34.061 -70.431  1.00 39.57           H  
ATOM   2382 HG11 VAL C 197      12.050  34.976 -68.360  1.00 39.11           H  
ATOM   2383 HG12 VAL C 197      13.635  34.995 -69.163  1.00 39.11           H  
ATOM   2384 HG13 VAL C 197      12.317  35.995 -69.774  1.00 39.11           H  
ATOM   2385 HG21 VAL C 197      13.873  33.944 -71.513  1.00 40.22           H  
ATOM   2386 HG22 VAL C 197      12.453  33.211 -72.285  1.00 40.22           H  
ATOM   2387 HG23 VAL C 197      12.547  34.964 -72.082  1.00 40.22           H  
ATOM   2388  N   GLN C 198      14.327  32.520 -68.332  1.00 41.12           N  
ATOM   2389  CA  GLN C 198      15.777  32.469 -68.125  1.00 41.81           C  
ATOM   2390  C   GLN C 198      16.210  31.035 -67.683  1.00 42.57           C  
ATOM   2391  O   GLN C 198      16.679  30.803 -66.574  1.00 43.33           O  
ATOM   2392  CB  GLN C 198      16.190  33.549 -67.110  1.00 43.10           C  
ATOM   2393  CG  GLN C 198      17.602  34.077 -67.350  1.00 44.12           C  
ATOM   2394  CD  GLN C 198      17.549  35.318 -68.215  1.00 44.55           C  
ATOM   2395  NE2 GLN C 198      17.652  36.444 -67.703  1.00 45.04           N  
ATOM   2396  OE1 GLN C 198      17.337  35.138 -69.519  1.00 43.98           O  
ATOM   2397  H   GLN C 198      13.753  32.921 -67.605  1.00 41.12           H  
ATOM   2398  HA  GLN C 198      16.244  32.668 -69.097  1.00 41.81           H  
ATOM   2399  HB2 GLN C 198      15.490  34.392 -67.161  1.00 43.10           H  
ATOM   2400  HB3 GLN C 198      16.119  33.156 -66.088  1.00 43.10           H  
ATOM   2401  HG2 GLN C 198      18.248  33.334 -67.826  1.00 44.12           H  
ATOM   2402  HG3 GLN C 198      18.058  34.333 -66.390  1.00 44.12           H  
ATOM   2403 HE21 GLN C 198      17.814  36.534 -66.710  1.00 45.04           H  
ATOM   2404 HE22 GLN C 198      17.575  37.270 -68.279  1.00 45.04           H  
ATOM   2405  N   LEU C 199      16.017  30.103 -68.604  1.00 42.83           N  
ATOM   2406  CA  LEU C 199      16.390  28.691 -68.432  1.00 44.47           C  
ATOM   2407  C   LEU C 199      17.941  28.537 -68.441  1.00 45.41           C  
ATOM   2408  O   LEU C 199      18.680  29.502 -68.604  1.00 45.15           O  
ATOM   2409  CB  LEU C 199      15.727  27.822 -69.521  1.00 44.28           C  
ATOM   2410  CG  LEU C 199      14.351  27.258 -69.107  1.00 44.23           C  
ATOM   2411  CD1 LEU C 199      13.306  28.345 -68.857  1.00 43.23           C  
ATOM   2412  CD2 LEU C 199      13.842  26.295 -70.184  1.00 43.77           C  
ATOM   2413  H   LEU C 199      15.537  30.345 -69.459  1.00 42.83           H  
ATOM   2414  HA  LEU C 199      16.061  28.377 -67.433  1.00 44.47           H  
ATOM   2415  HB2 LEU C 199      15.627  28.394 -70.454  1.00 44.28           H  
ATOM   2416  HB3 LEU C 199      16.371  26.972 -69.775  1.00 44.28           H  
ATOM   2417  HG  LEU C 199      14.475  26.684 -68.180  1.00 44.23           H  
ATOM   2418 HD11 LEU C 199      13.587  28.988 -68.018  1.00 43.23           H  
ATOM   2419 HD12 LEU C 199      13.166  28.971 -69.744  1.00 43.23           H  
ATOM   2420 HD13 LEU C 199      12.336  27.899 -68.608  1.00 43.23           H  
ATOM   2421 HD21 LEU C 199      13.698  26.808 -71.140  1.00 43.77           H  
ATOM   2422 HD22 LEU C 199      14.553  25.476 -70.341  1.00 43.77           H  
ATOM   2423 HD23 LEU C 199      12.885  25.851 -69.889  1.00 43.77           H  
ATOM   2424  N   GLU C 200      18.386  27.308 -68.204  1.00 47.30           N  
ATOM   2425  CA  GLU C 200      19.779  26.923 -67.956  1.00 48.89           C  
ATOM   2426  C   GLU C 200      20.752  27.389 -69.069  1.00 48.44           C  
ATOM   2427  O   GLU C 200      21.949  27.549 -68.858  1.00 48.59           O  
ATOM   2428  CB  GLU C 200      19.933  25.396 -67.808  1.00 52.33           C  
ATOM   2429  CG  GLU C 200      19.229  24.794 -66.588  1.00 55.70           C  
ATOM   2430  CD  GLU C 200      17.733  24.591 -66.715  1.00 58.09           C  
ATOM   2431  OE1 GLU C 200      17.118  25.226 -67.604  1.00 57.94           O  
ATOM   2432  OE2 GLU C 200      17.171  23.815 -65.905  1.00 60.49           O1-
ATOM   2433  H   GLU C 200      17.717  26.564 -68.061  1.00 47.30           H  
ATOM   2434  HA  GLU C 200      20.086  27.432 -67.034  1.00 48.89           H  
ATOM   2435  HB2 GLU C 200      19.582  24.898 -68.721  1.00 52.33           H  
ATOM   2436  HB3 GLU C 200      21.002  25.161 -67.724  1.00 52.33           H  
ATOM   2437  HG2 GLU C 200      19.423  25.405 -65.700  1.00 55.70           H  
ATOM   2438  HG3 GLU C 200      19.668  23.806 -66.398  1.00 55.70           H  
ATOM   2439  N   SER C 201      20.194  27.588 -70.259  1.00 48.05           N  
ATOM   2440  CA  SER C 201      20.937  28.080 -71.405  1.00 48.32           C  
ATOM   2441  C   SER C 201      21.327  29.556 -71.149  1.00 47.61           C  
ATOM   2442  O   SER C 201      22.465  29.972 -71.429  1.00 48.35           O  
ATOM   2443  CB  SER C 201      20.103  27.959 -72.685  1.00 48.18           C  
ATOM   2444  OG  SER C 201      18.747  28.342 -72.432  1.00 47.75           O  
ATOM   2445  H   SER C 201      19.200  27.446 -70.367  1.00 48.05           H  
ATOM   2446  HA  SER C 201      21.868  27.510 -71.500  1.00 48.32           H  
ATOM   2447  HB2 SER C 201      20.086  26.916 -73.019  1.00 48.18           H  
ATOM   2448  HB3 SER C 201      20.503  28.585 -73.489  1.00 48.18           H  
ATOM   2449  HG  SER C 201      18.252  28.215 -73.263  1.00 47.75           H  
ATOM   2450  N   LEU C 202      20.345  30.347 -70.703  1.00 45.59           N  
ATOM   2451  CA  LEU C 202      20.423  31.802 -70.547  1.00 44.22           C  
ATOM   2452  C   LEU C 202      20.823  32.219 -69.109  1.00 43.98           C  
ATOM   2453  O   LEU C 202      21.317  33.317 -68.894  1.00 43.95           O  
ATOM   2454  CB  LEU C 202      19.067  32.438 -70.887  1.00 42.75           C  
ATOM   2455  CG  LEU C 202      18.621  32.231 -72.348  1.00 42.40           C  
ATOM   2456  CD1 LEU C 202      17.141  32.587 -72.498  1.00 41.06           C  
ATOM   2457  CD2 LEU C 202      19.463  33.058 -73.319  1.00 42.98           C  
ATOM   2458  H   LEU C 202      19.463  29.927 -70.445  1.00 45.59           H  
ATOM   2459  HA  LEU C 202      21.212  32.177 -71.208  1.00 44.22           H  
ATOM   2460  HB2 LEU C 202      18.306  32.016 -70.217  1.00 42.75           H  
ATOM   2461  HB3 LEU C 202      19.104  33.512 -70.668  1.00 42.75           H  
ATOM   2462  HG  LEU C 202      18.727  31.175 -72.620  1.00 42.40           H  
ATOM   2463 HD11 LEU C 202      16.524  31.932 -71.874  1.00 41.06           H  
ATOM   2464 HD12 LEU C 202      16.945  33.619 -72.196  1.00 41.06           H  
ATOM   2465 HD13 LEU C 202      16.811  32.465 -73.535  1.00 41.06           H  
ATOM   2466 HD21 LEU C 202      19.419  34.125 -73.075  1.00 42.98           H  
ATOM   2467 HD22 LEU C 202      20.512  32.748 -73.301  1.00 42.98           H  
ATOM   2468 HD23 LEU C 202      19.105  32.933 -74.347  1.00 42.98           H  
ATOM   2469  N   ASN C 203      20.515  31.372 -68.139  1.00 44.70           N  
ATOM   2470  CA  ASN C 203      20.777  31.664 -66.714  1.00 46.04           C  
ATOM   2471  C   ASN C 203      22.285  31.919 -66.471  1.00 48.56           C  
ATOM   2472  O   ASN C 203      22.669  32.640 -65.540  1.00 48.54           O  
ATOM   2473  CB  ASN C 203      20.307  30.536 -65.798  1.00 45.93           C  
ATOM   2474  CG  ASN C 203      19.632  31.125 -64.582  1.00 44.46           C  
ATOM   2475  ND2 ASN C 203      18.416  31.042 -64.448  1.00 44.63           N  
ATOM   2476  OD1 ASN C 203      20.411  31.720 -63.690  1.00 43.51           O  
ATOM   2477  H   ASN C 203      19.989  30.538 -68.360  1.00 44.70           H  
ATOM   2478  HA  ASN C 203      20.257  32.606 -66.501  1.00 46.04           H  
ATOM   2479  HB2 ASN C 203      21.134  29.904 -65.455  1.00 45.93           H  
ATOM   2480  HB3 ASN C 203      19.595  29.874 -66.299  1.00 45.93           H  
ATOM   2481 HD21 ASN C 203      17.969  31.437 -63.633  1.00 44.63           H  
ATOM   2482 HD22 ASN C 203      17.860  30.579 -65.154  1.00 44.63           H  
ATOM   2483  N   LYS C 204      23.110  31.373 -67.367  1.00 51.46           N  
ATOM   2484  CA  LYS C 204      24.559  31.548 -67.286  1.00 53.44           C  
ATOM   2485  C   LYS C 204      24.952  33.042 -67.441  1.00 53.11           C  
ATOM   2486  O   LYS C 204      26.028  33.463 -67.032  1.00 54.68           O  
ATOM   2487  CB  LYS C 204      25.271  30.760 -68.394  1.00 55.05           C  
ATOM   2488  CG  LYS C 204      25.129  29.245 -68.225  1.00 57.29           C  
ATOM   2489  CD  LYS C 204      25.945  28.440 -69.243  1.00 59.28           C  
ATOM   2490  CE  LYS C 204      25.239  28.121 -70.556  1.00 59.00           C  
ATOM   2491  NZ  LYS C 204      24.966  29.333 -71.350  1.00 59.51           N1+
ATOM   2492  H   LYS C 204      22.707  30.860 -68.138  1.00 51.46           H  
ATOM   2493  HA  LYS C 204      24.884  31.224 -66.290  1.00 53.44           H  
ATOM   2494  HB2 LYS C 204      24.876  31.073 -69.366  1.00 55.05           H  
ATOM   2495  HB3 LYS C 204      26.338  31.020 -68.393  1.00 55.05           H  
ATOM   2496  HG2 LYS C 204      25.490  28.983 -67.223  1.00 57.29           H  
ATOM   2497  HG3 LYS C 204      24.078  28.947 -68.266  1.00 57.29           H  
ATOM   2498  HD2 LYS C 204      26.191  27.477 -68.777  1.00 59.28           H  
ATOM   2499  HD3 LYS C 204      26.904  28.935 -69.439  1.00 59.28           H  
ATOM   2500  HE2 LYS C 204      24.285  27.609 -70.404  1.00 59.00           H  
ATOM   2501  HE3 LYS C 204      25.881  27.488 -71.176  1.00 59.00           H  
ATOM   2502  HZ1 LYS C 204      24.051  29.764 -71.098  1.00 59.51           H  
ATOM   2503  HZ2 LYS C 204      25.688  30.058 -71.276  1.00 59.51           H  
ATOM   2504  HZ3 LYS C 204      24.855  29.111 -72.346  1.00 59.51           H  
ATOM   2505  N   CYS C 205      24.064  33.824 -68.044  1.00 51.92           N  
ATOM   2506  CA  CYS C 205      24.302  35.235 -68.330  1.00 52.37           C  
ATOM   2507  C   CYS C 205      24.127  36.096 -67.056  1.00 52.35           C  
ATOM   2508  O   CYS C 205      24.492  37.279 -67.060  1.00 52.41           O  
ATOM   2509  CB  CYS C 205      23.379  35.781 -69.424  1.00 51.67           C  
ATOM   2510  SG  CYS C 205      23.663  34.943 -71.023  1.00 53.26           S  
ATOM   2511  H   CYS C 205      23.151  33.456 -68.268  1.00 51.92           H  
ATOM   2512  HA  CYS C 205      25.354  35.346 -68.628  1.00 52.37           H  
ATOM   2513  HB2 CYS C 205      23.551  36.849 -69.575  1.00 51.67           H  
ATOM   2514  HB3 CYS C 205      22.327  35.663 -69.146  1.00 51.67           H  
ATOM   2515  HG  CYS C 205      22.621  35.498 -71.663  1.00 53.26           H  
ATOM   2516  N   GLN C 206      23.628  35.480 -65.983  1.00 52.52           N  
ATOM   2517  CA  GLN C 206      23.364  36.152 -64.712  1.00 51.95           C  
ATOM   2518  C   GLN C 206      24.561  36.031 -63.726  1.00 52.76           C  
ATOM   2519  O   GLN C 206      24.491  36.493 -62.589  1.00 53.41           O  
ATOM   2520  CB  GLN C 206      22.081  35.616 -64.059  1.00 51.71           C  
ATOM   2521  CG  GLN C 206      20.892  35.623 -65.022  1.00 52.27           C  
ATOM   2522  CD  GLN C 206      19.559  35.443 -64.329  1.00 52.60           C  
ATOM   2523  OE1 GLN C 206      18.650  36.271 -64.461  1.00 53.24           O  
ATOM   2524  NE2 GLN C 206      19.413  34.327 -63.603  1.00 51.12           N  
ATOM   2525  H   GLN C 206      23.460  34.485 -66.018  1.00 52.52           H  
ATOM   2526  HA  GLN C 206      23.241  37.223 -64.913  1.00 51.95           H  
ATOM   2527  HB2 GLN C 206      22.251  34.597 -63.690  1.00 51.71           H  
ATOM   2528  HB3 GLN C 206      21.845  36.220 -63.173  1.00 51.71           H  
ATOM   2529  HG2 GLN C 206      20.989  34.832 -65.773  1.00 52.27           H  
ATOM   2530  HG3 GLN C 206      20.858  36.576 -65.562  1.00 52.27           H  
ATOM   2531 HE21 GLN C 206      20.179  33.675 -63.519  1.00 51.12           H  
ATOM   2532 HE22 GLN C 206      18.536  34.138 -63.138  1.00 51.12           H  
ATOM   2533  N   ILE C 207      25.620  35.360 -64.171  1.00 54.22           N  
ATOM   2534  CA  ILE C 207      26.864  35.230 -63.405  1.00 55.20           C  
ATOM   2535  C   ILE C 207      27.647  36.555 -63.618  1.00 55.90           C  
ATOM   2536  O   ILE C 207      28.263  36.778 -64.657  1.00 55.39           O  
ATOM   2537  CB  ILE C 207      27.685  33.996 -63.864  1.00 55.84           C  
ATOM   2538  CG1 ILE C 207      26.863  32.696 -63.689  1.00 55.83           C  
ATOM   2539  CG2 ILE C 207      29.004  33.908 -63.083  1.00 56.36           C  
ATOM   2540  CD1 ILE C 207      27.533  31.463 -64.281  1.00 57.55           C  
ATOM   2541  H   ILE C 207      25.559  34.862 -65.048  1.00 54.22           H  
ATOM   2542  HA  ILE C 207      26.608  35.123 -62.343  1.00 55.20           H  
ATOM   2543  HB  ILE C 207      27.929  34.109 -64.929  1.00 55.84           H  
ATOM   2544 HG12 ILE C 207      26.663  32.521 -62.624  1.00 55.83           H  
ATOM   2545 HG13 ILE C 207      25.886  32.799 -64.175  1.00 55.83           H  
ATOM   2546 HG21 ILE C 207      29.601  34.819 -63.195  1.00 56.36           H  
ATOM   2547 HG22 ILE C 207      28.820  33.755 -62.015  1.00 56.36           H  
ATOM   2548 HG23 ILE C 207      29.626  33.083 -63.443  1.00 56.36           H  
ATOM   2549 HD11 ILE C 207      27.795  31.623 -65.331  1.00 57.55           H  
ATOM   2550 HD12 ILE C 207      28.439  31.192 -63.732  1.00 57.55           H  
ATOM   2551 HD13 ILE C 207      26.851  30.607 -64.230  1.00 57.55           H  
ATOM   2552  N   PHE C 208      27.496  37.450 -62.641  1.00 57.75           N  
ATOM   2553  CA  PHE C 208      28.073  38.790 -62.664  1.00 60.35           C  
ATOM   2554  C   PHE C 208      29.164  38.965 -61.586  1.00 62.51           C  
ATOM   2555  O   PHE C 208      29.038  38.428 -60.484  1.00 60.94           O  
ATOM   2556  CB  PHE C 208      27.010  39.870 -62.384  1.00 61.17           C  
ATOM   2557  CG  PHE C 208      25.991  40.043 -63.485  1.00 62.23           C  
ATOM   2558  CD1 PHE C 208      26.389  40.367 -64.789  1.00 63.33           C  
ATOM   2559  CD2 PHE C 208      24.630  39.940 -63.207  1.00 62.56           C  
ATOM   2560  CE1 PHE C 208      25.446  40.565 -65.796  1.00 63.14           C  
ATOM   2561  CE2 PHE C 208      23.683  40.143 -64.208  1.00 63.00           C  
ATOM   2562  CZ  PHE C 208      24.091  40.453 -65.504  1.00 62.13           C  
ATOM   2563  H   PHE C 208      26.958  37.186 -61.828  1.00 57.75           H  
ATOM   2564  HA  PHE C 208      28.510  38.944 -63.651  1.00 60.35           H  
ATOM   2565  HB2 PHE C 208      26.501  39.641 -61.438  1.00 61.17           H  
ATOM   2566  HB3 PHE C 208      27.488  40.847 -62.235  1.00 61.17           H  
ATOM   2567  HD1 PHE C 208      27.440  40.464 -65.016  1.00 63.33           H  
ATOM   2568  HD2 PHE C 208      24.306  39.700 -62.205  1.00 62.56           H  
ATOM   2569  HE1 PHE C 208      25.767  40.804 -66.799  1.00 63.14           H  
ATOM   2570  HE2 PHE C 208      22.631  40.061 -63.979  1.00 63.00           H  
ATOM   2571  HZ  PHE C 208      23.356  40.606 -66.280  1.00 62.13           H  
ATOM   2572  N   PRO C 209      30.167  39.828 -61.864  1.00 64.70           N  
ATOM   2573  CA  PRO C 209      31.009  40.374 -60.798  1.00 67.15           C  
ATOM   2574  C   PRO C 209      30.223  41.311 -59.848  1.00 68.25           C  
ATOM   2575  O   PRO C 209      29.087  41.731 -60.107  1.00 68.02           O  
ATOM   2576  CB  PRO C 209      32.088  41.190 -61.525  1.00 67.69           C  
ATOM   2577  CG  PRO C 209      32.065  40.655 -62.949  1.00 66.69           C  
ATOM   2578  CD  PRO C 209      30.605  40.303 -63.164  1.00 64.60           C  
ATOM   2579  HA  PRO C 209      31.438  39.543 -60.226  1.00 67.15           H  
ATOM   2580  HB2 PRO C 209      31.846  42.260 -61.531  1.00 67.69           H  
ATOM   2581  HB3 PRO C 209      33.071  41.077 -61.058  1.00 67.69           H  
ATOM   2582  HG2 PRO C 209      32.682  39.751 -63.011  1.00 66.69           H  
ATOM   2583  HG3 PRO C 209      32.439  41.375 -63.682  1.00 66.69           H  
ATOM   2584  HD2 PRO C 209      30.484  39.543 -63.939  1.00 64.60           H  
ATOM   2585  HD3 PRO C 209      30.009  41.186 -63.420  1.00 64.60           H  
ATOM   2586  N   SER C 210      30.899  41.669 -58.757  1.00 69.42           N  
ATOM   2587  CA  SER C 210      30.366  42.450 -57.641  1.00 70.48           C  
ATOM   2588  C   SER C 210      30.318  43.972 -57.963  1.00 72.55           C  
ATOM   2589  O   SER C 210      30.628  44.407 -59.068  1.00 74.05           O  
ATOM   2590  CB  SER C 210      31.198  42.135 -56.385  1.00 71.61           C  
ATOM   2591  OG  SER C 210      32.594  42.158 -56.701  1.00 75.31           O  
ATOM   2592  H   SER C 210      31.872  41.414 -58.669  1.00 69.42           H  
ATOM   2593  HA  SER C 210      29.326  42.144 -57.474  1.00 70.48           H  
ATOM   2594  HB2 SER C 210      30.967  41.122 -56.039  1.00 71.61           H  
ATOM   2595  HB3 SER C 210      31.018  42.829 -55.560  1.00 71.61           H  
ATOM   2596  HG  SER C 210      33.079  41.974 -55.875  1.00 75.31           H  
ATOM   2597  N   LYS C 211      29.840  44.735 -56.982  1.00 75.39           N  
ATOM   2598  CA  LYS C 211      29.532  46.162 -57.068  1.00 78.98           C  
ATOM   2599  C   LYS C 211      29.786  46.789 -55.677  1.00 83.73           C  
ATOM   2600  O   LYS C 211      29.603  46.104 -54.664  1.00 86.73           O  
ATOM   2601  CB  LYS C 211      28.046  46.398 -57.421  1.00 77.52           C  
ATOM   2602  CG  LYS C 211      27.106  45.423 -56.698  1.00 77.28           C  
ATOM   2603  CD  LYS C 211      25.636  45.836 -56.727  1.00 76.79           C  
ATOM   2604  CE  LYS C 211      24.816  44.737 -56.065  1.00 74.71           C  
ATOM   2605  NZ  LYS C 211      23.440  45.142 -55.892  1.00 68.57           N1+
ATOM   2606  H   LYS C 211      29.672  44.306 -56.084  1.00 75.39           H  
ATOM   2607  HA  LYS C 211      30.179  46.618 -57.823  1.00 78.98           H  
ATOM   2608  HB2 LYS C 211      27.763  47.432 -57.190  1.00 77.52           H  
ATOM   2609  HB3 LYS C 211      27.913  46.273 -58.498  1.00 77.52           H  
ATOM   2610  HG2 LYS C 211      27.208  44.428 -57.150  1.00 77.28           H  
ATOM   2611  HG3 LYS C 211      27.402  45.324 -55.648  1.00 77.28           H  
ATOM   2612  HD2 LYS C 211      25.300  46.001 -57.753  1.00 76.79           H  
ATOM   2613  HD3 LYS C 211      25.513  46.784 -56.189  1.00 76.79           H  
ATOM   2614  HE2 LYS C 211      25.202  44.505 -55.068  1.00 74.71           H  
ATOM   2615  HE3 LYS C 211      24.820  43.814 -56.653  1.00 74.71           H  
ATOM   2616  HZ1 LYS C 211      22.978  44.496 -55.213  1.00 68.57           H  
ATOM   2617  HZ2 LYS C 211      23.255  46.112 -55.553  1.00 68.57           H  
ATOM   2618  HZ3 LYS C 211      22.834  44.929 -56.713  1.00 68.57           H  
ATOM   2619  N   PRO C 212      30.102  48.103 -55.631  1.00 86.42           N  
ATOM   2620  CA  PRO C 212      30.008  48.849 -54.383  1.00 89.97           C  
ATOM   2621  C   PRO C 212      28.526  49.270 -54.211  1.00 90.33           C  
ATOM   2622  O   PRO C 212      28.009  50.087 -54.977  1.00 88.18           O  
ATOM   2623  CB  PRO C 212      30.918  50.051 -54.609  1.00 90.84           C  
ATOM   2624  CG  PRO C 212      30.815  50.320 -56.108  1.00 88.20           C  
ATOM   2625  CD  PRO C 212      30.567  48.948 -56.726  1.00 85.65           C  
ATOM   2626  HA  PRO C 212      30.334  48.244 -53.530  1.00 89.97           H  
ATOM   2627  HB2 PRO C 212      30.643  50.925 -54.011  1.00 90.84           H  
ATOM   2628  HB3 PRO C 212      31.953  49.781 -54.365  1.00 90.84           H  
ATOM   2629  HG2 PRO C 212      31.718  50.797 -56.501  1.00 88.20           H  
ATOM   2630  HG3 PRO C 212      29.975  50.989 -56.321  1.00 88.20           H  
ATOM   2631  HD2 PRO C 212      31.490  48.513 -57.124  1.00 85.65           H  
ATOM   2632  HD3 PRO C 212      29.821  48.984 -57.525  1.00 85.65           H  
ATOM   2633  N   VAL C 213      27.858  48.669 -53.229  1.00 93.61           N  
ATOM   2634  CA  VAL C 213      26.409  48.828 -53.059  1.00 94.39           C  
ATOM   2635  C   VAL C 213      26.052  50.209 -52.555  1.00 96.36           C  
ATOM   2636  O   VAL C 213      25.046  50.756 -52.079  1.00 98.09           O  
ATOM   2637  CB  VAL C 213      25.791  47.789 -52.099  1.00 94.96           C  
ATOM   2638  CG1 VAL C 213      25.897  46.374 -52.663  1.00 91.77           C  
ATOM   2639  CG2 VAL C 213      26.389  47.844 -50.689  1.00 96.25           C  
ATOM   2640  H   VAL C 213      28.356  48.077 -52.595  1.00 93.61           H  
ATOM   2641  HA  VAL C 213      25.955  48.736 -54.055  1.00 94.39           H  
ATOM   2642  HB  VAL C 213      24.720  48.017 -52.001  1.00 94.96           H  
ATOM   2643 HG11 VAL C 213      25.422  46.326 -53.645  1.00 91.77           H  
ATOM   2644 HG12 VAL C 213      26.938  46.052 -52.768  1.00 91.77           H  
ATOM   2645 HG13 VAL C 213      25.386  45.656 -52.012  1.00 91.77           H  
ATOM   2646 HG21 VAL C 213      27.426  47.495 -50.670  1.00 96.25           H  
ATOM   2647 HG22 VAL C 213      26.363  48.857 -50.274  1.00 96.25           H  
ATOM   2648 HG23 VAL C 213      25.811  47.210 -50.014  1.00 96.25           H  
ATOM   2649  N   SER C 214      26.661  51.465 -53.050  1.00  0.00           N  
ATOM   2650  CA  SER C 214      26.532  52.768 -52.372  1.00  0.00           C  
ATOM   2651  C   SER C 214      27.495  53.790 -53.013  1.00  0.00           C  
ATOM   2652  O   SER C 214      28.165  54.549 -52.319  1.00  0.00           O  
ATOM   2653  CB  SER C 214      26.880  52.651 -50.870  1.00  0.00           C  
ATOM   2654  OG  SER C 214      26.495  53.795 -50.097  1.00  0.00           O  
ATOM   2655  H   SER C 214      27.157  51.440 -53.930  1.00  0.00           H  
ATOM   2656  HA  SER C 214      25.513  53.145 -52.514  1.00  0.00           H  
ATOM   2657  HB2 SER C 214      26.370  51.803 -50.410  1.00  0.00           H  
ATOM   2658  HB3 SER C 214      27.953  52.484 -50.720  1.00  0.00           H  
ATOM   2659  HG  SER C 214      27.018  54.538 -50.476  1.00  0.00           H  
ATOM   2660  N   ARG C 215      27.523  53.842 -54.386  1.00  0.00           N  
ATOM   2661  CA  ARG C 215      28.470  54.699 -55.102  1.00  0.00           C  
ATOM   2662  C   ARG C 215      28.036  54.787 -56.581  1.00  0.00           C  
ATOM   2663  O   ARG C 215      28.636  54.228 -57.503  1.00  0.00           O  
ATOM   2664  CB  ARG C 215      29.917  54.178 -54.970  1.00  0.00           C  
ATOM   2665  CG  ARG C 215      30.873  55.255 -54.432  1.00  0.00           C  
ATOM   2666  CD  ARG C 215      32.305  55.026 -54.913  1.00  0.00           C  
ATOM   2667  NE  ARG C 215      32.433  55.337 -56.344  1.00  0.00           N  
ATOM   2668  CZ  ARG C 215      33.089  54.618 -57.274  1.00  0.00           C  
ATOM   2669  NH1 ARG C 215      33.802  53.527 -56.952  1.00  0.00           N  
ATOM   2670  NH2 ARG C 215      33.031  55.004 -58.555  1.00  0.00           N1+
ATOM   2671  H   ARG C 215      26.875  53.273 -54.911  1.00  0.00           H  
ATOM   2672  HA  ARG C 215      28.381  55.701 -54.664  1.00  0.00           H  
ATOM   2673  HB2 ARG C 215      29.964  53.318 -54.290  1.00  0.00           H  
ATOM   2674  HB3 ARG C 215      30.292  53.805 -55.929  1.00  0.00           H  
ATOM   2675  HG2 ARG C 215      30.550  56.256 -54.733  1.00  0.00           H  
ATOM   2676  HG3 ARG C 215      30.850  55.232 -53.336  1.00  0.00           H  
ATOM   2677  HD2 ARG C 215      32.989  55.691 -54.376  1.00  0.00           H  
ATOM   2678  HD3 ARG C 215      32.592  53.991 -54.708  1.00  0.00           H  
ATOM   2679  HE  ARG C 215      31.913  56.147 -56.650  1.00  0.00           H  
ATOM   2680 HH11 ARG C 215      34.287  53.011 -57.671  1.00  0.00           H  
ATOM   2681 HH12 ARG C 215      33.857  53.228 -55.989  1.00  0.00           H  
ATOM   2682 HH21 ARG C 215      33.520  54.476 -59.264  1.00  0.00           H  
ATOM   2683 HH22 ARG C 215      32.502  55.825 -58.812  1.00  0.00           H  
ATOM   2684  N   GLU C 216      26.930  55.586 -56.795  1.00  0.00           N  
ATOM   2685  CA  GLU C 216      26.217  55.568 -58.068  1.00  0.00           C  
ATOM   2686  C   GLU C 216      26.752  56.656 -59.032  1.00  0.00           C  
ATOM   2687  O   GLU C 216      26.143  57.029 -60.033  1.00  0.00           O  
ATOM   2688  CB  GLU C 216      24.700  55.685 -57.887  1.00  0.00           C  
ATOM   2689  CG  GLU C 216      24.110  54.789 -56.801  1.00  0.00           C  
ATOM   2690  CD  GLU C 216      24.583  53.361 -56.866  1.00  0.00           C  
ATOM   2691  OE1 GLU C 216      25.522  52.970 -56.174  1.00  0.00           O  
ATOM   2692  OE2 GLU C 216      23.822  52.516 -57.620  1.00  0.00           O1-
ATOM   2693  H   GLU C 216      26.654  56.212 -56.053  1.00  0.00           H  
ATOM   2694  HA  GLU C 216      26.434  54.615 -58.562  1.00  0.00           H  
ATOM   2695  HB2 GLU C 216      24.212  55.458 -58.844  1.00  0.00           H  
ATOM   2696  HB3 GLU C 216      24.436  56.724 -57.653  1.00  0.00           H  
ATOM   2697  HG2 GLU C 216      23.016  54.810 -56.867  1.00  0.00           H  
ATOM   2698  HG3 GLU C 216      24.361  55.191 -55.811  1.00  0.00           H  
ATOM   2699  N   ASP C 217      28.021  57.100 -58.745  1.00  0.00           N  
ATOM   2700  CA  ASP C 217      28.763  58.038 -59.581  1.00  0.00           C  
ATOM   2701  C   ASP C 217      29.257  57.392 -60.891  1.00  0.00           C  
ATOM   2702  O   ASP C 217      29.418  58.044 -61.922  1.00  0.00           O  
ATOM   2703  CB  ASP C 217      29.933  58.659 -58.821  1.00  0.00           C  
ATOM   2704  CG  ASP C 217      30.790  57.565 -58.251  1.00  0.00           C  
ATOM   2705  OD1 ASP C 217      30.526  57.051 -57.167  1.00  0.00           O  
ATOM   2706  OD2 ASP C 217      31.825  57.137 -59.035  1.00  0.00           O1-
ATOM   2707  H   ASP C 217      28.467  56.798 -57.890  1.00  0.00           H  
ATOM   2708  HA  ASP C 217      28.062  58.830 -59.874  1.00  0.00           H  
ATOM   2709  HB2 ASP C 217      29.563  59.279 -57.996  1.00  0.00           H  
ATOM   2710  HB3 ASP C 217      30.535  59.300 -59.475  1.00  0.00           H  
ATOM   2711  N   GLN C 218      29.654  56.067 -60.783  1.00  0.00           N  
ATOM   2712  CA  GLN C 218      30.322  55.442 -61.912  1.00  0.00           C  
ATOM   2713  C   GLN C 218      30.377  53.921 -61.807  1.00  0.00           C  
ATOM   2714  O   GLN C 218      30.188  53.196 -62.791  1.00  0.00           O  
ATOM   2715  CB  GLN C 218      31.756  55.981 -62.095  1.00  0.00           C  
ATOM   2716  CG  GLN C 218      32.462  55.491 -63.361  1.00  0.00           C  
ATOM   2717  CD  GLN C 218      31.647  55.622 -64.630  1.00  0.00           C  
ATOM   2718  OE1 GLN C 218      31.511  54.674 -65.402  1.00  0.00           O  
ATOM   2719  NE2 GLN C 218      31.105  56.820 -64.865  1.00  0.00           N  
ATOM   2720  H   GLN C 218      29.487  55.564 -59.924  1.00  0.00           H  
ATOM   2721  HA  GLN C 218      29.709  55.674 -62.791  1.00  0.00           H  
ATOM   2722  HB2 GLN C 218      31.752  57.077 -62.099  1.00  0.00           H  
ATOM   2723  HB3 GLN C 218      32.374  55.694 -61.237  1.00  0.00           H  
ATOM   2724  HG2 GLN C 218      33.396  56.049 -63.499  1.00  0.00           H  
ATOM   2725  HG3 GLN C 218      32.740  54.436 -63.245  1.00  0.00           H  
ATOM   2726 HE21 GLN C 218      31.234  57.571 -64.203  1.00  0.00           H  
ATOM   2727 HE22 GLN C 218      30.567  56.975 -65.706  1.00  0.00           H  
ATOM   2728  N   CYS C 219      30.791  53.373 -60.611  1.00  0.00           N  
ATOM   2729  CA  CYS C 219      31.305  52.011 -60.555  1.00  0.00           C  
ATOM   2730  C   CYS C 219      30.309  50.844 -60.728  1.00  0.00           C  
ATOM   2731  O   CYS C 219      30.718  49.679 -60.806  1.00  0.00           O  
ATOM   2732  CB  CYS C 219      32.194  51.755 -59.320  1.00  0.00           C  
ATOM   2733  SG  CYS C 219      33.981  52.039 -59.745  1.00  0.00           S1-
ATOM   2734  H   CYS C 219      30.775  53.940 -59.775  1.00  0.00           H  
ATOM   2735  HA  CYS C 219      31.901  51.936 -61.471  1.00  0.00           H  
ATOM   2736  HB2 CYS C 219      32.068  50.725 -58.967  1.00  0.00           H  
ATOM   2737  HB3 CYS C 219      31.847  52.378 -58.489  1.00  0.00           H  
ATOM   2738  N   SER C 220      29.137  51.179 -61.380  1.00100.77           N  
ATOM   2739  CA  SER C 220      27.781  51.192 -60.862  1.00 99.64           C  
ATOM   2740  C   SER C 220      26.952  51.514 -62.110  1.00 97.05           C  
ATOM   2741  O   SER C 220      26.080  50.724 -62.499  1.00 92.15           O  
ATOM   2742  CB  SER C 220      27.585  52.184 -59.725  1.00103.59           C  
ATOM   2743  OG  SER C 220      28.454  51.836 -58.647  1.00105.60           O  
ATOM   2744  H   SER C 220      29.421  51.377 -62.318  1.00100.77           H  
ATOM   2745  HA  SER C 220      27.565  50.179 -60.511  1.00 99.64           H  
ATOM   2746  HB2 SER C 220      26.552  52.162 -59.365  1.00103.59           H  
ATOM   2747  HB3 SER C 220      27.821  53.206 -60.039  1.00103.59           H  
ATOM   2748  HG  SER C 220      28.385  52.571 -57.997  1.00105.60           H  
ATOM   2749  N   TYR C 221      27.318  52.599 -62.795  1.00 96.42           N  
ATOM   2750  CA  TYR C 221      26.888  52.866 -64.174  1.00 93.42           C  
ATOM   2751  C   TYR C 221      27.394  51.696 -65.065  1.00 89.48           C  
ATOM   2752  O   TYR C 221      26.622  51.127 -65.855  1.00 88.26           O  
ATOM   2753  CB  TYR C 221      27.428  54.227 -64.639  1.00 98.05           C  
ATOM   2754  CG  TYR C 221      27.102  54.583 -66.062  1.00101.60           C  
ATOM   2755  CD1 TYR C 221      25.778  54.741 -66.496  1.00102.14           C  
ATOM   2756  CD2 TYR C 221      28.127  54.762 -67.003  1.00104.33           C  
ATOM   2757  CE1 TYR C 221      25.488  55.051 -67.822  1.00103.59           C  
ATOM   2758  CE2 TYR C 221      27.848  55.070 -68.329  1.00105.18           C  
ATOM   2759  CZ  TYR C 221      26.532  55.217 -68.735  1.00105.43           C  
ATOM   2760  OH  TYR C 221      26.276  55.435 -70.055  1.00104.35           O  
ATOM   2761  H   TYR C 221      27.888  53.284 -62.319  1.00 96.42           H  
ATOM   2762  HA  TYR C 221      25.791  52.845 -64.186  1.00 93.42           H  
ATOM   2763  HB2 TYR C 221      27.037  55.019 -63.986  1.00 98.05           H  
ATOM   2764  HB3 TYR C 221      28.516  54.256 -64.505  1.00 98.05           H  
ATOM   2765  HD1 TYR C 221      24.970  54.620 -65.790  1.00102.14           H  
ATOM   2766  HD2 TYR C 221      29.156  54.658 -66.689  1.00104.33           H  
ATOM   2767  HE1 TYR C 221      24.463  55.162 -68.143  1.00103.59           H  
ATOM   2768  HE2 TYR C 221      28.653  55.194 -69.039  1.00105.18           H  
ATOM   2769  HH  TYR C 221      25.502  54.875 -70.291  1.00104.35           H  
ATOM   2770  N   LYS C 222      28.682  51.355 -64.921  1.00 84.23           N  
ATOM   2771  CA  LYS C 222      29.251  50.173 -65.584  1.00 77.06           C  
ATOM   2772  C   LYS C 222      28.697  48.805 -65.083  1.00 71.76           C  
ATOM   2773  O   LYS C 222      29.024  47.756 -65.647  1.00 70.46           O  
ATOM   2774  CB  LYS C 222      30.794  50.150 -65.564  1.00 77.60           C  
ATOM   2775  CG  LYS C 222      31.441  50.143 -64.168  1.00 79.87           C  
ATOM   2776  CD  LYS C 222      32.951  49.856 -64.241  1.00 83.46           C  
ATOM   2777  CE  LYS C 222      33.761  50.446 -63.088  1.00 84.22           C  
ATOM   2778  NZ  LYS C 222      33.471  49.799 -61.797  1.00 81.96           N1+
ATOM   2779  H   LYS C 222      29.294  51.975 -64.410  1.00 84.23           H  
ATOM   2780  HA  LYS C 222      28.934  50.237 -66.634  1.00 77.06           H  
ATOM   2781  HB2 LYS C 222      31.143  49.270 -66.119  1.00 77.60           H  
ATOM   2782  HB3 LYS C 222      31.163  51.029 -66.109  1.00 77.60           H  
ATOM   2783  HG2 LYS C 222      31.281  51.120 -63.708  1.00 79.87           H  
ATOM   2784  HG3 LYS C 222      30.966  49.392 -63.529  1.00 79.87           H  
ATOM   2785  HD2 LYS C 222      33.350  50.289 -65.168  1.00 83.46           H  
ATOM   2786  HD3 LYS C 222      33.115  48.774 -64.307  1.00 83.46           H  
ATOM   2787  HE2 LYS C 222      33.554  51.515 -62.982  1.00 84.22           H  
ATOM   2788  HE3 LYS C 222      34.835  50.321 -63.263  1.00 84.22           H  
ATOM   2789  HZ1 LYS C 222      32.477  49.600 -61.596  1.00 81.96           H  
ATOM   2790  HZ2 LYS C 222      34.005  48.944 -61.627  1.00 81.96           H  
ATOM   2791  HZ3 LYS C 222      33.769  50.463 -61.030  1.00 81.96           H  
ATOM   2792  N   TRP C 223      27.903  48.853 -64.009  1.00 67.30           N  
ATOM   2793  CA  TRP C 223      27.244  47.675 -63.462  1.00 61.43           C  
ATOM   2794  C   TRP C 223      25.794  47.590 -63.987  1.00 57.98           C  
ATOM   2795  O   TRP C 223      25.335  46.518 -64.371  1.00 56.11           O  
ATOM   2796  CB  TRP C 223      27.294  47.624 -61.934  1.00 60.81           C  
ATOM   2797  CG  TRP C 223      27.179  46.231 -61.394  1.00 59.86           C  
ATOM   2798  CD1 TRP C 223      28.199  45.293 -61.224  1.00 60.74           C  
ATOM   2799  CD2 TRP C 223      25.970  45.577 -60.868  1.00 57.90           C  
ATOM   2800  NE1 TRP C 223      27.719  44.144 -60.633  1.00 59.11           N  
ATOM   2801  CE2 TRP C 223      26.392  44.253 -60.392  1.00 57.44           C  
ATOM   2802  CE3 TRP C 223      24.631  45.945 -60.748  1.00 55.83           C  
ATOM   2803  CZ2 TRP C 223      25.503  43.361 -59.820  1.00 55.95           C  
ATOM   2804  CZ3 TRP C 223      23.743  45.034 -60.174  1.00 54.43           C  
ATOM   2805  CH2 TRP C 223      24.170  43.775 -59.720  1.00 54.80           C  
ATOM   2806  H   TRP C 223      27.736  49.747 -63.569  1.00 67.30           H  
ATOM   2807  HA  TRP C 223      27.765  46.808 -63.865  1.00 61.43           H  
ATOM   2808  HB2 TRP C 223      28.249  48.039 -61.585  1.00 60.81           H  
ATOM   2809  HB3 TRP C 223      26.508  48.248 -61.495  1.00 60.81           H  
ATOM   2810  HD1 TRP C 223      29.227  45.446 -61.517  1.00 60.74           H  
ATOM   2811  HE1 TRP C 223      28.280  43.334 -60.411  1.00 59.11           H  
ATOM   2812  HE3 TRP C 223      24.289  46.910 -61.091  1.00 55.83           H  
ATOM   2813  HZ2 TRP C 223      25.822  42.392 -59.468  1.00 55.95           H  
ATOM   2814  HZ3 TRP C 223      22.702  45.304 -60.077  1.00 54.43           H  
ATOM   2815  HH2 TRP C 223      23.447  43.105 -59.279  1.00 54.80           H  
ATOM   2816  N   TRP C 224      25.063  48.701 -63.916  1.00 56.21           N  
ATOM   2817  CA  TRP C 224      23.642  48.787 -64.258  1.00 52.71           C  
ATOM   2818  C   TRP C 224      23.408  48.657 -65.776  1.00 51.84           C  
ATOM   2819  O   TRP C 224      22.383  48.110 -66.180  1.00 49.76           O  
ATOM   2820  CB  TRP C 224      22.978  50.105 -63.815  1.00 51.59           C  
ATOM   2821  CG  TRP C 224      22.702  50.209 -62.348  1.00 51.02           C  
ATOM   2822  CD1 TRP C 224      23.213  51.149 -61.460  1.00 52.46           C  
ATOM   2823  CD2 TRP C 224      21.830  49.351 -61.539  1.00 49.01           C  
ATOM   2824  NE1 TRP C 224      22.699  50.958 -60.198  1.00 52.12           N  
ATOM   2825  CE2 TRP C 224      21.870  49.893 -60.176  1.00 50.06           C  
ATOM   2826  CE3 TRP C 224      21.049  48.235 -61.797  1.00 46.71           C  
ATOM   2827  CZ2 TRP C 224      21.142  49.332 -59.137  1.00 48.75           C  
ATOM   2828  CZ3 TRP C 224      20.319  47.676 -60.741  1.00 46.00           C  
ATOM   2829  CH2 TRP C 224      20.363  48.217 -59.442  1.00 46.68           C  
ATOM   2830  H   TRP C 224      25.484  49.549 -63.566  1.00 56.21           H  
ATOM   2831  HA  TRP C 224      23.160  47.924 -63.791  1.00 52.71           H  
ATOM   2832  HB2 TRP C 224      23.598  50.954 -64.132  1.00 51.59           H  
ATOM   2833  HB3 TRP C 224      22.017  50.228 -64.332  1.00 51.59           H  
ATOM   2834  HD1 TRP C 224      23.917  51.924 -61.724  1.00 52.46           H  
ATOM   2835  HE1 TRP C 224      22.913  51.535 -59.397  1.00 52.12           H  
ATOM   2836  HE3 TRP C 224      21.004  47.808 -62.788  1.00 46.71           H  
ATOM   2837  HZ2 TRP C 224      21.177  49.740 -58.137  1.00 48.75           H  
ATOM   2838  HZ3 TRP C 224      19.706  46.807 -60.928  1.00 46.00           H  
ATOM   2839  HH2 TRP C 224      19.778  47.755 -58.661  1.00 46.68           H  
ATOM   2840  N   GLN C 225      24.286  49.236 -66.589  1.00 53.35           N  
ATOM   2841  CA  GLN C 225      24.121  49.141 -68.037  1.00 53.76           C  
ATOM   2842  C   GLN C 225      24.230  47.604 -68.457  1.00 51.71           C  
ATOM   2843  O   GLN C 225      23.372  47.092 -69.188  1.00 50.14           O  
ATOM   2844  CB  GLN C 225      25.148  49.952 -68.822  1.00 58.83           C  
ATOM   2845  CG  GLN C 225      24.839  51.447 -68.775  1.00 63.60           C  
ATOM   2846  CD  GLN C 225      25.556  52.237 -69.849  1.00 69.13           C  
ATOM   2847  NE2 GLN C 225      26.771  52.073 -70.057  1.00 70.18           N  
ATOM   2848  OE1 GLN C 225      24.828  53.150 -70.504  1.00 71.90           O  
ATOM   2849  H   GLN C 225      25.058  49.762 -66.204  1.00 53.35           H  
ATOM   2850  HA  GLN C 225      23.100  49.457 -68.288  1.00 53.76           H  
ATOM   2851  HB2 GLN C 225      26.158  49.761 -68.439  1.00 58.83           H  
ATOM   2852  HB3 GLN C 225      25.149  49.618 -69.868  1.00 58.83           H  
ATOM   2853  HG2 GLN C 225      25.104  51.868 -67.801  1.00 63.60           H  
ATOM   2854  HG3 GLN C 225      23.764  51.609 -68.919  1.00 63.60           H  
ATOM   2855 HE21 GLN C 225      27.282  51.372 -69.539  1.00 70.18           H  
ATOM   2856 HE22 GLN C 225      27.247  52.640 -70.744  1.00 70.18           H  
ATOM   2857  N   LYS C 226      25.158  46.910 -67.795  1.00 51.00           N  
ATOM   2858  CA  LYS C 226      25.495  45.502 -67.944  1.00 49.51           C  
ATOM   2859  C   LYS C 226      24.300  44.692 -67.370  1.00 47.03           C  
ATOM   2860  O   LYS C 226      23.951  43.635 -67.914  1.00 45.47           O  
ATOM   2861  CB  LYS C 226      26.801  45.219 -67.193  1.00  0.00           C  
ATOM   2862  CG  LYS C 226      27.079  43.730 -66.992  1.00  0.00           C  
ATOM   2863  CD  LYS C 226      28.189  43.436 -65.984  1.00  0.00           C  
ATOM   2864  CE  LYS C 226      27.990  43.940 -64.554  1.00  0.00           C  
ATOM   2865  NZ  LYS C 226      26.586  43.910 -64.095  1.00  0.00           N1+
ATOM   2866  H   LYS C 226      24.486  47.218 -68.501  1.00 51.00           H  
ATOM   2867  HA  LYS C 226      25.579  45.271 -69.012  1.00 49.51           H  
ATOM   2868  HB2 LYS C 226      26.784  45.731 -66.229  1.00  0.00           H  
ATOM   2869  HB3 LYS C 226      27.636  45.673 -67.742  1.00  0.00           H  
ATOM   2870  HG2 LYS C 226      27.344  43.284 -67.958  1.00  0.00           H  
ATOM   2871  HG3 LYS C 226      26.181  43.210 -66.653  1.00  0.00           H  
ATOM   2872  HD2 LYS C 226      29.138  43.838 -66.362  1.00  0.00           H  
ATOM   2873  HD3 LYS C 226      28.330  42.350 -65.952  1.00  0.00           H  
ATOM   2874  HE2 LYS C 226      28.342  44.965 -64.460  1.00  0.00           H  
ATOM   2875  HE3 LYS C 226      28.564  43.321 -63.857  1.00  0.00           H  
ATOM   2876  HZ1 LYS C 226      26.027  44.710 -64.443  1.00  0.00           H  
ATOM   2877  HZ2 LYS C 226      26.084  43.040 -64.306  1.00  0.00           H  
ATOM   2878  HZ3 LYS C 226      26.544  44.023 -63.072  1.00  0.00           H  
ATOM   2879  N   TYR C 227      23.780  45.138 -66.222  1.00 46.01           N  
ATOM   2880  CA  TYR C 227      22.674  44.454 -65.533  1.00 44.04           C  
ATOM   2881  C   TYR C 227      21.392  44.553 -66.376  1.00 42.56           C  
ATOM   2882  O   TYR C 227      20.619  43.588 -66.416  1.00 42.27           O  
ATOM   2883  CB  TYR C 227      22.416  45.031 -64.137  1.00 44.30           C  
ATOM   2884  CG  TYR C 227      21.658  44.104 -63.219  1.00 43.24           C  
ATOM   2885  CD1 TYR C 227      20.319  44.341 -62.897  1.00 42.18           C  
ATOM   2886  CD2 TYR C 227      22.296  43.023 -62.616  1.00 43.54           C  
ATOM   2887  CE1 TYR C 227      19.635  43.509 -62.028  1.00 41.15           C  
ATOM   2888  CE2 TYR C 227      21.624  42.191 -61.741  1.00 42.40           C  
ATOM   2889  CZ  TYR C 227      20.300  42.437 -61.451  1.00 41.41           C  
ATOM   2890  OH  TYR C 227      19.657  41.571 -60.612  1.00 41.34           O  
ATOM   2891  H   TYR C 227      24.184  45.966 -65.810  1.00 46.01           H  
ATOM   2892  HA  TYR C 227      22.953  43.394 -65.479  1.00 44.04           H  
ATOM   2893  HB2 TYR C 227      23.365  45.258 -63.641  1.00 44.30           H  
ATOM   2894  HB3 TYR C 227      21.886  45.988 -64.214  1.00 44.30           H  
ATOM   2895  HD1 TYR C 227      19.810  45.187 -63.334  1.00 42.18           H  
ATOM   2896  HD2 TYR C 227      23.335  42.831 -62.837  1.00 43.54           H  
ATOM   2897  HE1 TYR C 227      18.596  43.693 -61.801  1.00 41.15           H  
ATOM   2898  HE2 TYR C 227      22.134  41.354 -61.288  1.00 42.40           H  
ATOM   2899  HH  TYR C 227      18.872  42.034 -60.213  1.00 41.34           H  
ATOM   2900  N   GLN C 228      21.173  45.693 -67.031  1.00 41.38           N  
ATOM   2901  CA  GLN C 228      19.990  45.858 -67.868  1.00 39.78           C  
ATOM   2902  C   GLN C 228      20.141  44.887 -69.065  1.00 39.90           C  
ATOM   2903  O   GLN C 228      19.381  43.922 -69.173  1.00 39.20           O  
ATOM   2904  CB  GLN C 228      19.752  47.300 -68.323  1.00 39.47           C  
ATOM   2905  CG  GLN C 228      18.285  47.481 -68.731  1.00 38.35           C  
ATOM   2906  CD  GLN C 228      17.977  48.801 -69.404  1.00 38.76           C  
ATOM   2907  NE2 GLN C 228      18.332  49.875 -68.896  1.00 38.24           N  
ATOM   2908  OE1 GLN C 228      17.264  48.738 -70.534  1.00 39.42           O  
ATOM   2909  H   GLN C 228      21.850  46.438 -66.957  1.00 41.38           H  
ATOM   2910  HA  GLN C 228      19.134  45.525 -67.274  1.00 39.78           H  
ATOM   2911  HB2 GLN C 228      19.981  47.990 -67.503  1.00 39.47           H  
ATOM   2912  HB3 GLN C 228      20.414  47.571 -69.154  1.00 39.47           H  
ATOM   2913  HG2 GLN C 228      17.637  47.398 -67.850  1.00 38.35           H  
ATOM   2914  HG3 GLN C 228      17.991  46.684 -69.425  1.00 38.35           H  
ATOM   2915 HE21 GLN C 228      18.870  49.876 -68.041  1.00 38.24           H  
ATOM   2916 HE22 GLN C 228      18.085  50.749 -69.337  1.00 38.24           H  
ATOM   2917  N   LYS C 229      21.278  45.008 -69.758  1.00 40.47           N  
ATOM   2918  CA  LYS C 229      21.434  44.434 -71.083  1.00 40.33           C  
ATOM   2919  C   LYS C 229      21.594  42.903 -70.949  1.00 39.69           C  
ATOM   2920  O   LYS C 229      20.870  42.158 -71.625  1.00 39.42           O  
ATOM   2921  CB  LYS C 229      22.607  45.051 -71.849  1.00  0.00           C  
ATOM   2922  CG  LYS C 229      22.902  44.389 -73.205  1.00  0.00           C  
ATOM   2923  CD  LYS C 229      21.713  44.363 -74.172  1.00  0.00           C  
ATOM   2924  CE  LYS C 229      22.062  43.598 -75.442  1.00  0.00           C  
ATOM   2925  NZ  LYS C 229      20.881  43.535 -76.321  1.00  0.00           N1+
ATOM   2926  H   LYS C 229      22.085  45.338 -69.228  1.00 40.47           H  
ATOM   2927  HA  LYS C 229      20.493  44.619 -71.617  1.00 40.33           H  
ATOM   2928  HB2 LYS C 229      23.518  44.994 -71.239  1.00  0.00           H  
ATOM   2929  HB3 LYS C 229      22.411  46.119 -72.004  1.00  0.00           H  
ATOM   2930  HG2 LYS C 229      23.261  43.366 -73.038  1.00  0.00           H  
ATOM   2931  HG3 LYS C 229      23.733  44.928 -73.677  1.00  0.00           H  
ATOM   2932  HD2 LYS C 229      21.420  45.391 -74.418  1.00  0.00           H  
ATOM   2933  HD3 LYS C 229      20.844  43.888 -73.705  1.00  0.00           H  
ATOM   2934  HE2 LYS C 229      22.356  42.565 -75.231  1.00  0.00           H  
ATOM   2935  HE3 LYS C 229      22.855  44.096 -76.007  1.00  0.00           H  
ATOM   2936  HZ1 LYS C 229      20.108  42.963 -75.911  1.00  0.00           H  
ATOM   2937  HZ2 LYS C 229      20.480  44.453 -76.536  1.00  0.00           H  
ATOM   2938  HZ3 LYS C 229      21.096  43.065 -77.207  1.00  0.00           H  
ATOM   2939  N   ARG C 230      22.462  42.462 -70.031  1.00 39.28           N  
ATOM   2940  CA  ARG C 230      22.857  41.051 -70.026  1.00 39.14           C  
ATOM   2941  C   ARG C 230      22.004  40.253 -68.997  1.00 38.13           C  
ATOM   2942  O   ARG C 230      22.382  39.172 -68.556  1.00 38.39           O  
ATOM   2943  CB  ARG C 230      24.362  40.883 -69.769  1.00  0.00           C  
ATOM   2944  CG  ARG C 230      24.925  39.658 -70.506  1.00  0.00           C  
ATOM   2945  CD  ARG C 230      26.301  39.231 -69.995  1.00  0.00           C  
ATOM   2946  NE  ARG C 230      26.210  38.610 -68.666  1.00  0.00           N  
ATOM   2947  CZ  ARG C 230      27.261  38.159 -67.957  1.00  0.00           C  
ATOM   2948  NH1 ARG C 230      27.049  37.614 -66.751  1.00  0.00           N  
ATOM   2949  NH2 ARG C 230      28.516  38.238 -68.426  1.00  0.00           N1+
ATOM   2950  H   ARG C 230      22.769  42.994 -69.216  1.00 39.28           H  
ATOM   2951  HA  ARG C 230      22.613  40.629 -71.009  1.00 39.14           H  
ATOM   2952  HB2 ARG C 230      24.910  41.769 -70.113  1.00  0.00           H  
ATOM   2953  HB3 ARG C 230      24.544  40.801 -68.694  1.00  0.00           H  
ATOM   2954  HG2 ARG C 230      24.237  38.812 -70.423  1.00  0.00           H  
ATOM   2955  HG3 ARG C 230      25.002  39.900 -71.573  1.00  0.00           H  
ATOM   2956  HD2 ARG C 230      26.719  38.488 -70.682  1.00  0.00           H  
ATOM   2957  HD3 ARG C 230      26.966  40.099 -69.935  1.00  0.00           H  
ATOM   2958  HE  ARG C 230      25.289  38.523 -68.261  1.00  0.00           H  
ATOM   2959 HH11 ARG C 230      26.110  37.549 -66.384  1.00  0.00           H  
ATOM   2960 HH12 ARG C 230      27.829  37.268 -66.209  1.00  0.00           H  
ATOM   2961 HH21 ARG C 230      29.285  37.889 -67.869  1.00  0.00           H  
ATOM   2962 HH22 ARG C 230      28.692  38.647 -69.332  1.00  0.00           H  
ATOM   2963  N   LYS C 231      20.792  40.741 -68.753  1.00 37.23           N  
ATOM   2964  CA  LYS C 231      19.785  40.053 -67.941  1.00 36.27           C  
ATOM   2965  C   LYS C 231      18.404  40.302 -68.587  1.00 35.33           C  
ATOM   2966  O   LYS C 231      17.678  39.362 -68.905  1.00 35.22           O  
ATOM   2967  CB  LYS C 231      19.806  40.530 -66.479  1.00 35.70           C  
ATOM   2968  CG  LYS C 231      19.137  39.528 -65.531  1.00 34.35           C  
ATOM   2969  CD  LYS C 231      19.099  40.042 -64.085  1.00 34.84           C  
ATOM   2970  CE  LYS C 231      18.693  38.934 -63.124  1.00 34.67           C  
ATOM   2971  NZ  LYS C 231      18.563  39.440 -61.757  1.00 35.17           N1+
ATOM   2972  H   LYS C 231      20.521  41.625 -69.159  1.00 37.23           H  
ATOM   2973  HA  LYS C 231      19.987  38.976 -67.988  1.00 36.27           H  
ATOM   2974  HB2 LYS C 231      20.843  40.679 -66.154  1.00 35.70           H  
ATOM   2975  HB3 LYS C 231      19.300  41.495 -66.380  1.00 35.70           H  
ATOM   2976  HG2 LYS C 231      18.114  39.314 -65.864  1.00 34.35           H  
ATOM   2977  HG3 LYS C 231      19.694  38.587 -65.572  1.00 34.35           H  
ATOM   2978  HD2 LYS C 231      18.403  40.884 -64.013  1.00 34.84           H  
ATOM   2979  HD3 LYS C 231      20.090  40.418 -63.806  1.00 34.84           H  
ATOM   2980  HE2 LYS C 231      19.471  38.168 -63.084  1.00 34.67           H  
ATOM   2981  HE3 LYS C 231      17.733  38.483 -63.390  1.00 34.67           H  
ATOM   2982  HZ1 LYS C 231      19.251  40.161 -61.481  1.00 35.17           H  
ATOM   2983  HZ2 LYS C 231      17.642  39.921 -61.574  1.00 35.17           H  
ATOM   2984  HZ3 LYS C 231      18.589  38.712 -61.043  1.00 35.17           H  
ATOM   2985  N   PHE C 232      18.044  41.570 -68.735  1.00 34.94           N  
ATOM   2986  CA  PHE C 232      16.727  42.010 -69.184  1.00 34.31           C  
ATOM   2987  C   PHE C 232      16.673  42.330 -70.703  1.00 34.67           C  
ATOM   2988  O   PHE C 232      15.714  42.950 -71.155  1.00 34.81           O  
ATOM   2989  CB  PHE C 232      16.191  43.205 -68.375  1.00 34.13           C  
ATOM   2990  CG  PHE C 232      16.057  42.948 -66.889  1.00 34.11           C  
ATOM   2991  CD1 PHE C 232      15.101  42.070 -66.399  1.00 33.60           C  
ATOM   2992  CD2 PHE C 232      16.889  43.607 -65.994  1.00 34.69           C  
ATOM   2993  CE1 PHE C 232      14.966  41.854 -65.043  1.00 33.66           C  
ATOM   2994  CE2 PHE C 232      16.764  43.399 -64.629  1.00 34.72           C  
ATOM   2995  CZ  PHE C 232      15.804  42.515 -64.155  1.00 34.34           C  
ATOM   2996  H   PHE C 232      18.709  42.299 -68.518  1.00 34.94           H  
ATOM   2997  HA  PHE C 232      16.038  41.164 -69.054  1.00 34.31           H  
ATOM   2998  HB2 PHE C 232      16.827  44.083 -68.545  1.00 34.13           H  
ATOM   2999  HB3 PHE C 232      15.199  43.497 -68.744  1.00 34.13           H  
ATOM   3000  HD1 PHE C 232      14.454  41.548 -67.088  1.00 33.60           H  
ATOM   3001  HD2 PHE C 232      17.640  44.289 -66.365  1.00 34.69           H  
ATOM   3002  HE1 PHE C 232      14.213  41.175 -64.673  1.00 33.66           H  
ATOM   3003  HE2 PHE C 232      17.410  43.921 -63.938  1.00 34.72           H  
ATOM   3004  HZ  PHE C 232      15.708  42.342 -63.094  1.00 34.34           H  
ATOM   3005  N   HIS C 233      17.533  41.672 -71.466  1.00 34.78           N  
ATOM   3006  CA  HIS C 233      17.375  41.637 -72.931  1.00 35.22           C  
ATOM   3007  C   HIS C 233      16.153  40.720 -73.191  1.00 35.61           C  
ATOM   3008  O   HIS C 233      15.309  40.988 -74.055  1.00 36.17           O  
ATOM   3009  CB  HIS C 233      18.622  41.106 -73.649  1.00 35.34           C  
ATOM   3010  CG  HIS C 233      18.451  40.948 -75.121  1.00 35.51           C  
ATOM   3011  CD2 HIS C 233      17.929  39.947 -75.821  1.00 35.99           C  
ATOM   3012  ND1 HIS C 233      18.786  41.939 -76.035  1.00 36.10           N  
ATOM   3013  NE2 HIS C 233      17.940  40.263 -77.131  1.00 36.72           N  
ATOM   3014  CE1 HIS C 233      18.463  41.485 -77.256  1.00 36.70           C  
ATOM   3015  H   HIS C 233      18.273  41.140 -71.031  1.00 34.78           H  
ATOM   3016  HA  HIS C 233      17.119  42.645 -73.281  1.00 35.22           H  
ATOM   3017  HB2 HIS C 233      18.932  40.146 -73.218  1.00 35.34           H  
ATOM   3018  HB3 HIS C 233      19.448  41.802 -73.485  1.00 35.34           H  
ATOM   3019  HD2 HIS C 233      17.555  39.023 -75.406  1.00 35.99           H  
ATOM   3020  HE2 HIS C 233      17.588  39.638 -77.938  1.00 36.72           H  
ATOM   3021  HE1 HIS C 233      18.593  41.984 -78.124  1.00 36.70           H  
ATOM   3022  N   CYS C 234      16.094  39.631 -72.427  1.00 36.03           N  
ATOM   3023  CA  CYS C 234      15.113  38.553 -72.603  1.00 36.17           C  
ATOM   3024  C   CYS C 234      13.703  38.993 -72.160  1.00 35.66           C  
ATOM   3025  O   CYS C 234      12.708  38.294 -72.389  1.00 36.23           O  
ATOM   3026  CB  CYS C 234      15.512  37.298 -71.818  1.00 36.99           C  
ATOM   3027  SG  CYS C 234      17.179  36.739 -72.307  1.00 39.00           S  
ATOM   3028  H   CYS C 234      16.762  39.522 -71.678  1.00 36.03           H  
ATOM   3029  HA  CYS C 234      15.051  38.335 -73.676  1.00 36.17           H  
ATOM   3030  HB2 CYS C 234      14.802  36.482 -71.988  1.00 36.99           H  
ATOM   3031  HB3 CYS C 234      15.526  37.506 -70.742  1.00 36.99           H  
ATOM   3032  HG  CYS C 234      17.350  35.898 -71.264  1.00 39.00           H  
ATOM   3033  N   ALA C 235      13.637  40.147 -71.489  1.00 34.34           N  
ATOM   3034  CA  ALA C 235      12.372  40.781 -71.132  1.00 33.61           C  
ATOM   3035  C   ALA C 235      11.714  41.452 -72.357  1.00 34.33           C  
ATOM   3036  O   ALA C 235      10.517  41.715 -72.365  1.00 34.50           O  
ATOM   3037  CB  ALA C 235      12.605  41.849 -70.073  1.00 33.27           C  
ATOM   3038  H   ALA C 235      14.491  40.601 -71.200  1.00 34.34           H  
ATOM   3039  HA  ALA C 235      11.683  40.012 -70.765  1.00 33.61           H  
ATOM   3040  HB1 ALA C 235      13.005  41.414 -69.153  1.00 33.27           H  
ATOM   3041  HB2 ALA C 235      13.316  42.603 -70.418  1.00 33.27           H  
ATOM   3042  HB3 ALA C 235      11.679  42.377 -69.841  1.00 33.27           H  
ATOM   3043  N   ASN C 236      12.542  41.829 -73.324  1.00 34.71           N  
ATOM   3044  CA  ASN C 236      12.130  42.644 -74.470  1.00 35.41           C  
ATOM   3045  C   ASN C 236      11.567  41.788 -75.630  1.00 35.16           C  
ATOM   3046  O   ASN C 236      11.218  42.328 -76.682  1.00 35.42           O  
ATOM   3047  CB  ASN C 236      13.289  43.495 -74.991  1.00 37.12           C  
ATOM   3048  CG  ASN C 236      12.819  44.880 -75.385  1.00 38.50           C  
ATOM   3049  OD1 ASN C 236      13.221  45.884 -74.784  1.00 38.29           O  
ATOM   3050  ND2 ASN C 236      11.974  44.946 -76.426  1.00 39.63           N  
ATOM   3051  H   ASN C 236      13.511  41.547 -73.277  1.00 34.71           H  
ATOM   3052  HA  ASN C 236      11.301  43.280 -74.133  1.00 35.41           H  
ATOM   3053  HB2 ASN C 236      13.788  43.035 -75.853  1.00 37.12           H  
ATOM   3054  HB3 ASN C 236      14.052  43.630 -74.214  1.00 37.12           H  
ATOM   3055 HD21 ASN C 236      11.672  44.099 -76.886  1.00 39.63           H  
ATOM   3056 HD22 ASN C 236      11.641  45.843 -76.749  1.00 39.63           H  
ATOM   3057  N   LEU C 237      11.434  40.482 -75.370  1.00 34.34           N  
ATOM   3058  CA  LEU C 237      10.794  39.522 -76.263  1.00 34.36           C  
ATOM   3059  C   LEU C 237       9.449  39.085 -75.615  1.00 34.00           C  
ATOM   3060  O   LEU C 237       8.969  37.968 -75.832  1.00 34.33           O  
ATOM   3061  CB  LEU C 237      11.696  38.309 -76.545  1.00 34.38           C  
ATOM   3062  CG  LEU C 237      12.919  38.534 -77.461  1.00 35.28           C  
ATOM   3063  CD1 LEU C 237      12.540  39.116 -78.822  1.00 36.55           C  
ATOM   3064  CD2 LEU C 237      14.022  39.366 -76.813  1.00 35.49           C  
ATOM   3065  H   LEU C 237      11.760  40.147 -74.474  1.00 34.34           H  
ATOM   3066  HA  LEU C 237      10.518  40.020 -77.199  1.00 34.36           H  
ATOM   3067  HB2 LEU C 237      12.037  37.880 -75.593  1.00 34.38           H  
ATOM   3068  HB3 LEU C 237      11.091  37.525 -77.021  1.00 34.38           H  
ATOM   3069  HG  LEU C 237      13.346  37.538 -77.645  1.00 35.28           H  
ATOM   3070 HD11 LEU C 237      11.738  38.533 -79.287  1.00 36.55           H  
ATOM   3071 HD12 LEU C 237      12.206  40.156 -78.742  1.00 36.55           H  
ATOM   3072 HD13 LEU C 237      13.401  39.099 -79.499  1.00 36.55           H  
ATOM   3073 HD21 LEU C 237      13.757  40.424 -76.743  1.00 35.49           H  
ATOM   3074 HD22 LEU C 237      14.252  38.996 -75.810  1.00 35.49           H  
ATOM   3075 HD23 LEU C 237      14.940  39.304 -77.408  1.00 35.49           H  
ATOM   3076  N   THR C 238       8.818  40.030 -74.924  1.00 33.15           N  
ATOM   3077  CA  THR C 238       7.533  39.832 -74.262  1.00 32.51           C  
ATOM   3078  C   THR C 238       6.693  41.112 -74.446  1.00 32.79           C  
ATOM   3079  O   THR C 238       7.207  42.177 -74.730  1.00 33.05           O  
ATOM   3080  CB  THR C 238       7.666  39.481 -72.763  1.00 31.36           C  
ATOM   3081  OG1 THR C 238       8.039  40.613 -71.961  1.00 30.45           O  
ATOM   3082  CG2 THR C 238       8.643  38.346 -72.477  1.00 31.04           C  
ATOM   3083  H   THR C 238       9.240  40.945 -74.862  1.00 33.15           H  
ATOM   3084  HA  THR C 238       7.012  39.011 -74.770  1.00 32.51           H  
ATOM   3085  HB  THR C 238       6.680  39.175 -72.398  1.00 31.36           H  
ATOM   3086 HG21 THR C 238       8.397  37.452 -73.057  1.00 31.04           H  
ATOM   3087 HG22 THR C 238       9.675  38.641 -72.691  1.00 31.04           H  
ATOM   3088 HG23 THR C 238       8.617  38.082 -71.414  1.00 31.04           H  
ATOM   3089  HG1 THR C 238       8.888  40.973 -72.311  1.00 30.45           H  
ATOM   3090  N   SER C 239       5.400  40.992 -74.238  1.00 33.37           N  
ATOM   3091  CA  SER C 239       4.410  42.061 -74.424  1.00 34.52           C  
ATOM   3092  C   SER C 239       4.167  42.869 -73.132  1.00 34.15           C  
ATOM   3093  O   SER C 239       3.035  43.194 -72.786  1.00 35.12           O  
ATOM   3094  CB  SER C 239       3.092  41.448 -74.920  1.00 35.26           C  
ATOM   3095  OG  SER C 239       2.688  40.367 -74.068  1.00 34.96           O  
ATOM   3096  H   SER C 239       5.026  40.109 -73.920  1.00 33.37           H  
ATOM   3097  HA  SER C 239       4.785  42.771 -75.172  1.00 34.52           H  
ATOM   3098  HB2 SER C 239       3.235  41.024 -75.919  1.00 35.26           H  
ATOM   3099  HB3 SER C 239       2.279  42.178 -74.979  1.00 35.26           H  
ATOM   3100  HG  SER C 239       2.384  40.774 -73.229  1.00 34.96           H  
ATOM   3101  N   TRP C 240       5.254  43.218 -72.446  1.00 33.44           N  
ATOM   3102  CA  TRP C 240       5.234  44.044 -71.233  1.00 33.55           C  
ATOM   3103  C   TRP C 240       6.487  44.947 -71.235  1.00 33.70           C  
ATOM   3104  O   TRP C 240       7.485  44.610 -71.883  1.00 33.97           O  
ATOM   3105  CB  TRP C 240       5.237  43.184 -69.955  1.00 33.06           C  
ATOM   3106  CG  TRP C 240       3.912  42.555 -69.665  1.00 34.35           C  
ATOM   3107  CD1 TRP C 240       2.778  43.167 -69.100  1.00 35.25           C  
ATOM   3108  CD2 TRP C 240       3.490  41.197 -69.952  1.00 34.74           C  
ATOM   3109  NE1 TRP C 240       1.725  42.283 -69.005  1.00 35.44           N  
ATOM   3110  CE2 TRP C 240       2.073  41.094 -69.494  1.00 35.17           C  
ATOM   3111  CE3 TRP C 240       4.102  40.093 -70.508  1.00 34.62           C  
ATOM   3112  CZ2 TRP C 240       1.357  39.938 -69.595  1.00 35.63           C  
ATOM   3113  CZ3 TRP C 240       3.354  38.924 -70.617  1.00 35.39           C  
ATOM   3114  CH2 TRP C 240       2.013  38.849 -70.163  1.00 36.03           C  
ATOM   3115  H   TRP C 240       6.155  42.862 -72.732  1.00 33.44           H  
ATOM   3116  HA  TRP C 240       4.340  44.673 -71.282  1.00 33.55           H  
ATOM   3117  HB2 TRP C 240       6.005  42.404 -70.037  1.00 33.06           H  
ATOM   3118  HB3 TRP C 240       5.522  43.787 -69.085  1.00 33.06           H  
ATOM   3119  HD1 TRP C 240       2.737  44.198 -68.781  1.00 35.25           H  
ATOM   3120  HE1 TRP C 240       0.819  42.505 -68.619  1.00 35.44           H  
ATOM   3121  HE3 TRP C 240       5.127  40.134 -70.847  1.00 34.62           H  
ATOM   3122  HZ2 TRP C 240       0.334  39.871 -69.252  1.00 35.63           H  
ATOM   3123  HZ3 TRP C 240       3.807  38.050 -71.059  1.00 35.39           H  
ATOM   3124  HH2 TRP C 240       1.482  37.914 -70.261  1.00 36.03           H  
ATOM   3125  N   PRO C 241       6.468  46.067 -70.490  1.00 33.69           N  
ATOM   3126  CA  PRO C 241       7.640  46.939 -70.448  1.00 34.37           C  
ATOM   3127  C   PRO C 241       8.862  46.252 -69.797  1.00 34.18           C  
ATOM   3128  O   PRO C 241       8.752  45.540 -68.793  1.00 33.80           O  
ATOM   3129  CB  PRO C 241       7.215  48.134 -69.590  1.00 35.13           C  
ATOM   3130  CG  PRO C 241       5.694  48.101 -69.630  1.00 34.91           C  
ATOM   3131  CD  PRO C 241       5.381  46.617 -69.696  1.00 33.82           C  
ATOM   3132  HA  PRO C 241       7.869  47.248 -71.474  1.00 34.37           H  
ATOM   3133  HB2 PRO C 241       7.561  48.032 -68.554  1.00 35.13           H  
ATOM   3134  HB3 PRO C 241       7.615  49.074 -69.982  1.00 35.13           H  
ATOM   3135  HG2 PRO C 241       5.341  48.600 -70.541  1.00 34.91           H  
ATOM   3136  HG3 PRO C 241       5.234  48.593 -68.769  1.00 34.91           H  
ATOM   3137  HD2 PRO C 241       4.400  46.422 -70.134  1.00 33.82           H  
ATOM   3138  HD3 PRO C 241       5.429  46.160 -68.704  1.00 33.82           H  
ATOM   3139  N   ARG C 242      10.030  46.517 -70.396  1.00 34.85           N  
ATOM   3140  CA  ARG C 242      11.307  45.941 -69.949  1.00 34.32           C  
ATOM   3141  C   ARG C 242      11.555  46.182 -68.440  1.00 33.57           C  
ATOM   3142  O   ARG C 242      12.119  45.346 -67.745  1.00 32.75           O  
ATOM   3143  CB  ARG C 242      12.446  46.575 -70.766  1.00 35.85           C  
ATOM   3144  CG  ARG C 242      13.767  45.800 -70.689  1.00 37.46           C  
ATOM   3145  CD  ARG C 242      14.921  46.595 -71.307  1.00 39.18           C  
ATOM   3146  NE  ARG C 242      14.686  46.862 -72.737  1.00 40.10           N  
ATOM   3147  CZ  ARG C 242      15.197  47.869 -73.442  1.00 41.38           C  
ATOM   3148  NH1 ARG C 242      16.102  48.688 -72.891  1.00 41.20           N  
ATOM   3149  NH2 ARG C 242      14.803  48.054 -74.706  1.00 42.34           N1+
ATOM   3150  H   ARG C 242      10.014  47.019 -71.273  1.00 34.85           H  
ATOM   3151  HA  ARG C 242      11.243  44.861 -70.123  1.00 34.32           H  
ATOM   3152  HB2 ARG C 242      12.145  46.635 -71.821  1.00 35.85           H  
ATOM   3153  HB3 ARG C 242      12.605  47.609 -70.435  1.00 35.85           H  
ATOM   3154  HG2 ARG C 242      13.653  44.846 -71.215  1.00 37.46           H  
ATOM   3155  HG3 ARG C 242      14.021  45.578 -69.648  1.00 37.46           H  
ATOM   3156  HD2 ARG C 242      15.855  46.032 -71.217  1.00 39.18           H  
ATOM   3157  HD3 ARG C 242      15.004  47.544 -70.770  1.00 39.18           H  
ATOM   3158  HE  ARG C 242      14.022  46.254 -73.195  1.00 40.10           H  
ATOM   3159 HH11 ARG C 242      16.396  48.545 -71.935  1.00 41.20           H  
ATOM   3160 HH12 ARG C 242      16.489  49.448 -73.430  1.00 41.20           H  
ATOM   3161 HH21 ARG C 242      14.123  47.432 -75.119  1.00 42.34           H  
ATOM   3162 HH22 ARG C 242      15.186  48.816 -75.248  1.00 42.34           H  
ATOM   3163  N   TRP C 243      11.181  47.380 -67.985  1.00 33.89           N  
ATOM   3164  CA  TRP C 243      11.461  47.844 -66.625  1.00 33.29           C  
ATOM   3165  C   TRP C 243      10.473  47.279 -65.581  1.00 32.33           C  
ATOM   3166  O   TRP C 243      10.649  47.485 -64.381  1.00 32.10           O  
ATOM   3167  CB  TRP C 243      11.542  49.377 -66.518  1.00 34.06           C  
ATOM   3168  CG  TRP C 243      10.435  50.120 -67.207  1.00 34.28           C  
ATOM   3169  CD1 TRP C 243      10.501  50.757 -68.443  1.00 35.06           C  
ATOM   3170  CD2 TRP C 243       9.062  50.354 -66.731  1.00 34.09           C  
ATOM   3171  NE1 TRP C 243       9.297  51.342 -68.765  1.00 35.34           N  
ATOM   3172  CE2 TRP C 243       8.388  51.139 -67.785  1.00 34.98           C  
ATOM   3173  CE3 TRP C 243       8.342  49.993 -65.598  1.00 33.36           C  
ATOM   3174  CZ2 TRP C 243       7.056  51.541 -67.678  1.00 35.04           C  
ATOM   3175  CZ3 TRP C 243       6.998  50.399 -65.506  1.00 33.80           C  
ATOM   3176  CH2 TRP C 243       6.375  51.164 -66.523  1.00 34.49           C  
ATOM   3177  H   TRP C 243      10.643  47.981 -68.593  1.00 33.89           H  
ATOM   3178  HA  TRP C 243      12.438  47.434 -66.340  1.00 33.29           H  
ATOM   3179  HB2 TRP C 243      11.583  49.691 -65.467  1.00 34.06           H  
ATOM   3180  HB3 TRP C 243      12.492  49.698 -66.966  1.00 34.06           H  
ATOM   3181  HD1 TRP C 243      11.381  50.789 -69.068  1.00 35.06           H  
ATOM   3182  HE1 TRP C 243       9.117  51.854 -69.617  1.00 35.34           H  
ATOM   3183  HE3 TRP C 243       8.802  49.415 -64.810  1.00 33.36           H  
ATOM   3184  HZ2 TRP C 243       6.576  52.118 -68.455  1.00 35.04           H  
ATOM   3185  HZ3 TRP C 243       6.424  50.120 -64.634  1.00 33.80           H  
ATOM   3186  HH2 TRP C 243       5.344  51.463 -66.399  1.00 34.49           H  
ATOM   3187  N   LEU C 244       9.416  46.619 -66.048  1.00 31.86           N  
ATOM   3188  CA  LEU C 244       8.404  46.043 -65.155  1.00 31.13           C  
ATOM   3189  C   LEU C 244       9.034  44.848 -64.405  1.00 30.39           C  
ATOM   3190  O   LEU C 244       8.675  44.543 -63.261  1.00 29.66           O  
ATOM   3191  CB  LEU C 244       7.179  45.579 -65.961  1.00 30.77           C  
ATOM   3192  CG  LEU C 244       5.952  45.208 -65.104  1.00 30.21           C  
ATOM   3193  CD1 LEU C 244       5.308  46.441 -64.470  1.00 30.56           C  
ATOM   3194  CD2 LEU C 244       4.916  44.471 -65.955  1.00 30.98           C  
ATOM   3195  H   LEU C 244       9.270  46.545 -67.045  1.00 31.86           H  
ATOM   3196  HA  LEU C 244       8.143  46.809 -64.419  1.00 31.13           H  
ATOM   3197  HB2 LEU C 244       6.892  46.368 -66.668  1.00 30.77           H  
ATOM   3198  HB3 LEU C 244       7.462  44.710 -66.570  1.00 30.77           H  
ATOM   3199  HG  LEU C 244       6.259  44.527 -64.303  1.00 30.21           H  
ATOM   3200 HD11 LEU C 244       5.998  46.952 -63.795  1.00 30.56           H  
ATOM   3201 HD12 LEU C 244       4.989  47.159 -65.234  1.00 30.56           H  
ATOM   3202 HD13 LEU C 244       4.426  46.160 -63.884  1.00 30.56           H  
ATOM   3203 HD21 LEU C 244       4.539  45.106 -66.763  1.00 30.98           H  
ATOM   3204 HD22 LEU C 244       5.348  43.569 -66.402  1.00 30.98           H  
ATOM   3205 HD23 LEU C 244       4.062  44.161 -65.344  1.00 30.98           H  
ATOM   3206  N   TYR C 245       9.895  44.135 -65.112  1.00 30.33           N  
ATOM   3207  CA  TYR C 245      10.529  42.917 -64.602  1.00 30.20           C  
ATOM   3208  C   TYR C 245      11.552  43.283 -63.507  1.00 30.78           C  
ATOM   3209  O   TYR C 245      11.861  42.463 -62.622  1.00 31.21           O  
ATOM   3210  CB  TYR C 245      11.228  42.128 -65.713  1.00 30.09           C  
ATOM   3211  CG  TYR C 245      10.261  41.537 -66.713  1.00 29.98           C  
ATOM   3212  CD1 TYR C 245       9.769  40.241 -66.549  1.00 29.91           C  
ATOM   3213  CD2 TYR C 245       9.839  42.265 -67.828  1.00 30.31           C  
ATOM   3214  CE1 TYR C 245       8.884  39.681 -67.457  1.00 30.04           C  
ATOM   3215  CE2 TYR C 245       8.955  41.714 -68.750  1.00 30.54           C  
ATOM   3216  CZ  TYR C 245       8.483  40.416 -68.562  1.00 30.41           C  
ATOM   3217  OH  TYR C 245       7.634  39.838 -69.454  1.00 30.39           O  
ATOM   3218  H   TYR C 245      10.113  44.415 -66.057  1.00 30.33           H  
ATOM   3219  HA  TYR C 245       9.748  42.312 -64.125  1.00 30.20           H  
ATOM   3220  HB2 TYR C 245      11.949  42.765 -66.243  1.00 30.09           H  
ATOM   3221  HB3 TYR C 245      11.822  41.314 -65.277  1.00 30.09           H  
ATOM   3222  HD1 TYR C 245      10.085  39.661 -65.695  1.00 29.91           H  
ATOM   3223  HD2 TYR C 245      10.204  43.271 -67.976  1.00 30.31           H  
ATOM   3224  HE1 TYR C 245       8.509  38.680 -67.305  1.00 30.04           H  
ATOM   3225  HE2 TYR C 245       8.635  42.289 -69.607  1.00 30.54           H  
ATOM   3226  HH  TYR C 245       7.722  40.319 -70.308  1.00 30.39           H  
ATOM   3227  N   SER C 246      12.060  44.510 -63.574  1.00 31.31           N  
ATOM   3228  CA  SER C 246      13.054  45.032 -62.635  1.00 31.54           C  
ATOM   3229  C   SER C 246      12.415  45.368 -61.266  1.00 31.47           C  
ATOM   3230  O   SER C 246      13.113  45.610 -60.286  1.00 32.30           O  
ATOM   3231  CB  SER C 246      13.735  46.289 -63.187  1.00 32.16           C  
ATOM   3232  OG  SER C 246      14.057  46.156 -64.573  1.00 32.76           O  
ATOM   3233  H   SER C 246      11.731  45.131 -64.299  1.00 31.31           H  
ATOM   3234  HA  SER C 246      13.794  44.240 -62.476  1.00 31.54           H  
ATOM   3235  HB2 SER C 246      14.654  46.508 -62.633  1.00 32.16           H  
ATOM   3236  HB3 SER C 246      13.082  47.163 -63.091  1.00 32.16           H  
ATOM   3237  HG  SER C 246      14.530  45.310 -64.695  1.00 32.76           H  
ATOM   3238  N   LEU C 247      11.083  45.357 -61.231  1.00 31.16           N  
ATOM   3239  CA  LEU C 247      10.295  45.590 -60.028  1.00 30.72           C  
ATOM   3240  C   LEU C 247       9.936  44.253 -59.320  1.00 30.46           C  
ATOM   3241  O   LEU C 247       9.192  44.229 -58.352  1.00 30.04           O  
ATOM   3242  CB  LEU C 247       8.993  46.352 -60.328  1.00 30.25           C  
ATOM   3243  CG  LEU C 247       9.140  47.646 -61.148  1.00 30.84           C  
ATOM   3244  CD1 LEU C 247       7.766  48.290 -61.347  1.00 30.76           C  
ATOM   3245  CD2 LEU C 247      10.091  48.650 -60.506  1.00 31.41           C  
ATOM   3246  H   LEU C 247      10.577  45.129 -62.075  1.00 31.16           H  
ATOM   3247  HA  LEU C 247      10.901  46.157 -59.312  1.00 30.72           H  
ATOM   3248  HB2 LEU C 247       8.308  45.683 -60.864  1.00 30.25           H  
ATOM   3249  HB3 LEU C 247       8.497  46.587 -59.377  1.00 30.25           H  
ATOM   3250  HG  LEU C 247       9.527  47.389 -62.138  1.00 30.84           H  
ATOM   3251 HD11 LEU C 247       7.069  47.584 -61.808  1.00 30.76           H  
ATOM   3252 HD12 LEU C 247       7.336  48.614 -60.393  1.00 30.76           H  
ATOM   3253 HD13 LEU C 247       7.837  49.165 -62.002  1.00 30.76           H  
ATOM   3254 HD21 LEU C 247       9.770  48.901 -59.490  1.00 31.41           H  
ATOM   3255 HD22 LEU C 247      11.111  48.256 -60.459  1.00 31.41           H  
ATOM   3256 HD23 LEU C 247      10.130  49.577 -61.088  1.00 31.41           H  
ATOM   3257  N   TYR C 248      10.465  43.144 -59.846  1.00 31.18           N  
ATOM   3258  CA  TYR C 248      10.333  41.802 -59.263  1.00 31.71           C  
ATOM   3259  C   TYR C 248      11.720  41.131 -59.098  1.00 32.54           C  
ATOM   3260  O   TYR C 248      11.806  39.931 -58.836  1.00 32.81           O  
ATOM   3261  CB  TYR C 248       9.458  40.882 -60.137  1.00 31.47           C  
ATOM   3262  CG  TYR C 248       8.010  41.293 -60.249  1.00 31.56           C  
ATOM   3263  CD1 TYR C 248       7.582  42.119 -61.296  1.00 31.86           C  
ATOM   3264  CD2 TYR C 248       7.061  40.850 -59.319  1.00 31.34           C  
ATOM   3265  CE1 TYR C 248       6.252  42.488 -61.421  1.00 32.03           C  
ATOM   3266  CE2 TYR C 248       5.729  41.218 -59.430  1.00 31.54           C  
ATOM   3267  CZ  TYR C 248       5.331  42.031 -60.489  1.00 32.12           C  
ATOM   3268  OH  TYR C 248       4.036  42.442 -60.612  1.00 33.02           O  
ATOM   3269  H   TYR C 248      10.970  43.212 -60.718  1.00 31.18           H  
ATOM   3270  HA  TYR C 248       9.903  41.888 -58.258  1.00 31.71           H  
ATOM   3271  HB2 TYR C 248       9.890  40.816 -61.145  1.00 31.47           H  
ATOM   3272  HB3 TYR C 248       9.483  39.854 -59.752  1.00 31.47           H  
ATOM   3273  HD1 TYR C 248       8.302  42.474 -62.019  1.00 31.86           H  
ATOM   3274  HD2 TYR C 248       7.371  40.213 -58.504  1.00 31.34           H  
ATOM   3275  HE1 TYR C 248       5.936  43.123 -62.236  1.00 32.03           H  
ATOM   3276  HE2 TYR C 248       5.007  40.878 -58.702  1.00 31.54           H  
ATOM   3277  HH  TYR C 248       3.474  41.740 -60.236  1.00 33.02           H  
ATOM   3278  N   ASP C 249      12.777  41.930 -59.233  1.00 33.64           N  
ATOM   3279  CA  ASP C 249      14.154  41.440 -59.203  1.00 34.63           C  
ATOM   3280  C   ASP C 249      14.687  41.655 -57.770  1.00 35.48           C  
ATOM   3281  O   ASP C 249      14.843  42.799 -57.310  1.00 36.19           O  
ATOM   3282  CB  ASP C 249      14.977  42.172 -60.240  1.00 35.55           C  
ATOM   3283  CG  ASP C 249      16.341  41.556 -60.209  1.00 36.88           C  
ATOM   3284  OD1 ASP C 249      16.529  40.478 -60.825  1.00 37.04           O  
ATOM   3285  OD2 ASP C 249      17.266  42.147 -59.608  1.00 38.05           O1-
ATOM   3286  H   ASP C 249      12.617  42.922 -59.337  1.00 33.64           H  
ATOM   3287  HA  ASP C 249      14.145  40.366 -59.428  1.00 34.63           H  
ATOM   3288  HB2 ASP C 249      15.024  43.247 -60.048  1.00 35.55           H  
ATOM   3289  HB3 ASP C 249      14.531  42.044 -61.231  1.00 35.55           H  
ATOM   3290  N   ALA C 250      14.906  40.540 -57.071  1.00 35.93           N  
ATOM   3291  CA  ALA C 250      15.195  40.565 -55.639  1.00 35.90           C  
ATOM   3292  C   ALA C 250      16.480  41.338 -55.294  1.00 36.87           C  
ATOM   3293  O   ALA C 250      16.596  41.910 -54.224  1.00 37.47           O  
ATOM   3294  CB  ALA C 250      15.300  39.148 -55.091  1.00 35.92           C  
ATOM   3295  H   ALA C 250      14.803  39.649 -57.534  1.00 35.93           H  
ATOM   3296  HA  ALA C 250      14.362  41.087 -55.154  1.00 35.90           H  
ATOM   3297  HB1 ALA C 250      14.374  38.591 -55.268  1.00 35.92           H  
ATOM   3298  HB2 ALA C 250      16.119  38.597 -55.568  1.00 35.92           H  
ATOM   3299  HB3 ALA C 250      15.491  39.161 -54.014  1.00 35.92           H  
ATOM   3300  N   GLU C 251      17.448  41.309 -56.200  1.00 37.89           N  
ATOM   3301  CA  GLU C 251      18.746  41.954 -55.974  1.00 39.43           C  
ATOM   3302  C   GLU C 251      18.494  43.466 -56.139  1.00 38.45           C  
ATOM   3303  O   GLU C 251      18.870  44.271 -55.284  1.00 39.00           O  
ATOM   3304  CB  GLU C 251      19.808  41.407 -56.932  1.00 41.86           C  
ATOM   3305  CG  GLU C 251      21.197  41.369 -56.295  1.00 44.57           C  
ATOM   3306  CD  GLU C 251      21.808  42.730 -56.102  1.00 48.48           C  
ATOM   3307  OE1 GLU C 251      21.823  43.535 -57.066  1.00 50.46           O  
ATOM   3308  OE2 GLU C 251      22.333  43.008 -54.992  1.00 49.89           O1-
ATOM   3309  H   GLU C 251      17.268  40.893 -57.103  1.00 37.89           H  
ATOM   3310  HA  GLU C 251      19.026  41.770 -54.929  1.00 39.43           H  
ATOM   3311  HB2 GLU C 251      19.555  40.377 -57.214  1.00 41.86           H  
ATOM   3312  HB3 GLU C 251      19.831  41.987 -57.861  1.00 41.86           H  
ATOM   3313  HG2 GLU C 251      21.873  40.807 -56.951  1.00 44.57           H  
ATOM   3314  HG3 GLU C 251      21.163  40.831 -55.341  1.00 44.57           H  
ATOM   3315  N   THR C 252      17.790  43.835 -57.208  1.00 36.87           N  
ATOM   3316  CA  THR C 252      17.488  45.245 -57.494  1.00 36.55           C  
ATOM   3317  C   THR C 252      16.670  45.856 -56.327  1.00 35.95           C  
ATOM   3318  O   THR C 252      16.833  47.031 -56.003  1.00 36.37           O  
ATOM   3319  CB  THR C 252      16.699  45.389 -58.811  1.00 35.37           C  
ATOM   3320  OG1 THR C 252      17.430  44.819 -59.902  1.00 35.61           O  
ATOM   3321  CG2 THR C 252      16.409  46.834 -59.194  1.00 35.77           C  
ATOM   3322  H   THR C 252      17.464  43.132 -57.855  1.00 36.87           H  
ATOM   3323  HA  THR C 252      18.452  45.763 -57.557  1.00 36.55           H  
ATOM   3324  HB  THR C 252      15.743  44.861 -58.741  1.00 35.37           H  
ATOM   3325 HG21 THR C 252      15.687  47.285 -58.512  1.00 35.77           H  
ATOM   3326 HG22 THR C 252      17.322  47.436 -59.192  1.00 35.77           H  
ATOM   3327 HG23 THR C 252      15.996  46.888 -60.207  1.00 35.77           H  
ATOM   3328  HG1 THR C 252      17.502  43.854 -59.719  1.00 35.61           H  
ATOM   3329  N   LEU C 253      15.792  45.043 -55.748  1.00 34.58           N  
ATOM   3330  CA  LEU C 253      14.933  45.478 -54.653  1.00 34.48           C  
ATOM   3331  C   LEU C 253      15.776  45.673 -53.363  1.00 36.03           C  
ATOM   3332  O   LEU C 253      15.585  46.668 -52.660  1.00 36.33           O  
ATOM   3333  CB  LEU C 253      13.778  44.494 -54.422  1.00 33.27           C  
ATOM   3334  CG  LEU C 253      12.712  44.513 -55.543  1.00 32.37           C  
ATOM   3335  CD1 LEU C 253      11.815  43.277 -55.457  1.00 31.63           C  
ATOM   3336  CD2 LEU C 253      11.845  45.770 -55.492  1.00 31.90           C  
ATOM   3337  H   LEU C 253      15.749  44.082 -56.055  1.00 34.58           H  
ATOM   3338  HA  LEU C 253      14.546  46.471 -54.913  1.00 34.48           H  
ATOM   3339  HB2 LEU C 253      14.189  43.482 -54.328  1.00 33.27           H  
ATOM   3340  HB3 LEU C 253      13.300  44.718 -53.462  1.00 33.27           H  
ATOM   3341  HG  LEU C 253      13.207  44.496 -56.520  1.00 32.37           H  
ATOM   3342 HD11 LEU C 253      12.403  42.358 -55.531  1.00 31.63           H  
ATOM   3343 HD12 LEU C 253      11.261  43.251 -54.516  1.00 31.63           H  
ATOM   3344 HD13 LEU C 253      11.087  43.268 -56.275  1.00 31.63           H  
ATOM   3345 HD21 LEU C 253      11.346  45.867 -54.522  1.00 31.90           H  
ATOM   3346 HD22 LEU C 253      12.440  46.670 -55.669  1.00 31.90           H  
ATOM   3347 HD23 LEU C 253      11.069  45.740 -56.266  1.00 31.90           H  
ATOM   3348  N   MET C 254      16.676  44.729 -53.075  1.00 37.44           N  
ATOM   3349  CA  MET C 254      17.536  44.829 -51.896  1.00 39.14           C  
ATOM   3350  C   MET C 254      18.531  46.006 -52.073  1.00 41.12           C  
ATOM   3351  O   MET C 254      18.872  46.691 -51.105  1.00 42.20           O  
ATOM   3352  CB  MET C 254      18.343  43.550 -51.633  1.00 39.50           C  
ATOM   3353  CG  MET C 254      17.486  42.442 -51.027  1.00 39.14           C  
ATOM   3354  SD  MET C 254      18.494  41.040 -50.417  1.00 40.58           S  
ATOM   3355  CE  MET C 254      19.111  40.393 -51.991  1.00 40.13           C  
ATOM   3356  H   MET C 254      16.767  43.947 -53.708  1.00 37.44           H  
ATOM   3357  HA  MET C 254      16.900  45.076 -51.038  1.00 39.14           H  
ATOM   3358  HB2 MET C 254      19.161  43.788 -50.940  1.00 39.50           H  
ATOM   3359  HB3 MET C 254      18.808  43.208 -52.565  1.00 39.50           H  
ATOM   3360  HG2 MET C 254      16.741  42.068 -51.733  1.00 39.14           H  
ATOM   3361  HG3 MET C 254      16.936  42.827 -50.166  1.00 39.14           H  
ATOM   3362  HE1 MET C 254      18.282  40.183 -52.671  1.00 40.13           H  
ATOM   3363  HE2 MET C 254      19.806  41.097 -52.454  1.00 40.13           H  
ATOM   3364  HE3 MET C 254      19.646  39.459 -51.803  1.00 40.13           H  
ATOM   3365  N   ASP C 255      19.021  46.168 -53.300  1.00 42.40           N  
ATOM   3366  CA  ASP C 255      20.011  47.192 -53.656  1.00 44.44           C  
ATOM   3367  C   ASP C 255      19.377  48.588 -53.447  1.00 44.85           C  
ATOM   3368  O   ASP C 255      19.990  49.495 -52.885  1.00 46.83           O  
ATOM   3369  CB  ASP C 255      20.433  47.003 -55.102  1.00 45.34           C  
ATOM   3370  CG  ASP C 255      21.620  47.880 -55.338  1.00 48.06           C  
ATOM   3371  OD1 ASP C 255      22.750  47.429 -55.047  1.00 49.64           O  
ATOM   3372  OD2 ASP C 255      21.439  48.999 -55.871  1.00 49.31           O1-
ATOM   3373  H   ASP C 255      18.708  45.542 -54.028  1.00 42.40           H  
ATOM   3374  HA  ASP C 255      20.851  47.094 -52.959  1.00 44.44           H  
ATOM   3375  HB2 ASP C 255      19.633  47.253 -55.807  1.00 45.34           H  
ATOM   3376  HB3 ASP C 255      20.724  45.965 -55.295  1.00 45.34           H  
ATOM   3377  N   ARG C 256      18.153  48.750 -53.941  1.00 43.68           N  
ATOM   3378  CA  ARG C 256      17.453  50.025 -53.858  1.00 43.91           C  
ATOM   3379  C   ARG C 256      17.074  50.376 -52.406  1.00 45.19           C  
ATOM   3380  O   ARG C 256      16.959  51.560 -52.067  1.00 46.35           O  
ATOM   3381  CB  ARG C 256      16.187  50.018 -54.716  1.00 41.41           C  
ATOM   3382  CG  ARG C 256      16.515  50.148 -56.208  1.00 40.28           C  
ATOM   3383  CD  ARG C 256      15.325  49.757 -57.077  1.00 38.68           C  
ATOM   3384  NE  ARG C 256      14.198  50.683 -56.903  1.00 38.95           N  
ATOM   3385  CZ  ARG C 256      12.970  50.486 -57.378  1.00 37.79           C  
ATOM   3386  NH1 ARG C 256      12.683  49.396 -58.084  1.00 36.80           N  
ATOM   3387  NH2 ARG C 256      12.017  51.370 -57.125  1.00 37.62           N1+
ATOM   3388  H   ARG C 256      17.709  47.978 -54.417  1.00 43.68           H  
ATOM   3389  HA  ARG C 256      18.145  50.807 -54.199  1.00 43.91           H  
ATOM   3390  HB2 ARG C 256      15.618  49.098 -54.527  1.00 41.41           H  
ATOM   3391  HB3 ARG C 256      15.532  50.849 -54.428  1.00 41.41           H  
ATOM   3392  HG2 ARG C 256      17.365  49.510 -56.474  1.00 40.28           H  
ATOM   3393  HG3 ARG C 256      16.813  51.181 -56.424  1.00 40.28           H  
ATOM   3394  HD2 ARG C 256      14.990  48.751 -56.809  1.00 38.68           H  
ATOM   3395  HD3 ARG C 256      15.622  49.786 -58.130  1.00 38.68           H  
ATOM   3396  HE  ARG C 256      14.363  51.523 -56.367  1.00 38.95           H  
ATOM   3397 HH11 ARG C 256      13.404  48.718 -58.280  1.00 36.80           H  
ATOM   3398 HH12 ARG C 256      11.743  49.248 -58.423  1.00 36.80           H  
ATOM   3399 HH21 ARG C 256      12.224  52.191 -56.574  1.00 37.62           H  
ATOM   3400 HH22 ARG C 256      11.084  51.224 -57.483  1.00 37.62           H  
ATOM   3401  N   ILE C 257      16.820  49.350 -51.591  1.00 43.53           N  
ATOM   3402  CA  ILE C 257      16.488  49.559 -50.183  1.00 43.83           C  
ATOM   3403  C   ILE C 257      17.786  49.935 -49.425  1.00 44.94           C  
ATOM   3404  O   ILE C 257      17.754  50.802 -48.561  1.00 45.33           O  
ATOM   3405  CB  ILE C 257      15.760  48.348 -49.561  1.00 42.72           C  
ATOM   3406  CG1 ILE C 257      14.308  48.301 -50.086  1.00 42.46           C  
ATOM   3407  CG2 ILE C 257      15.782  48.424 -48.030  1.00 41.50           C  
ATOM   3408  CD1 ILE C 257      13.553  47.031 -49.726  1.00 42.02           C  
ATOM   3409  H   ILE C 257      16.887  48.410 -51.952  1.00 43.53           H  
ATOM   3410  HA  ILE C 257      15.837  50.442 -50.125  1.00 43.83           H  
ATOM   3411  HB  ILE C 257      16.274  47.429 -49.867  1.00 42.72           H  
ATOM   3412 HG12 ILE C 257      13.746  49.165 -49.714  1.00 42.46           H  
ATOM   3413 HG13 ILE C 257      14.315  48.380 -51.178  1.00 42.46           H  
ATOM   3414 HG21 ILE C 257      16.794  48.271 -47.647  1.00 41.50           H  
ATOM   3415 HG22 ILE C 257      15.445  49.402 -47.682  1.00 41.50           H  
ATOM   3416 HG23 ILE C 257      15.152  47.665 -47.562  1.00 41.50           H  
ATOM   3417 HD11 ILE C 257      14.105  46.150 -50.064  1.00 42.02           H  
ATOM   3418 HD12 ILE C 257      13.380  46.946 -48.650  1.00 42.02           H  
ATOM   3419 HD13 ILE C 257      12.574  47.021 -50.215  1.00 42.02           H  
ATOM   3420  N   LYS C 258      18.897  49.271 -49.742  1.00 46.99           N  
ATOM   3421  CA  LYS C 258      20.173  49.569 -49.078  1.00 48.67           C  
ATOM   3422  C   LYS C 258      20.561  51.051 -49.326  1.00 49.71           C  
ATOM   3423  O   LYS C 258      21.141  51.717 -48.461  1.00 49.95           O  
ATOM   3424  CB  LYS C 258      21.300  48.654 -49.573  1.00 50.43           C  
ATOM   3425  CG  LYS C 258      21.232  47.265 -48.931  1.00 51.28           C  
ATOM   3426  CD  LYS C 258      22.192  46.280 -49.600  1.00 53.65           C  
ATOM   3427  CE  LYS C 258      22.076  44.898 -48.969  1.00 55.09           C  
ATOM   3428  NZ  LYS C 258      23.005  43.971 -49.615  1.00 56.52           N1+
ATOM   3429  H   LYS C 258      18.855  48.550 -50.448  1.00 46.99           H  
ATOM   3430  HA  LYS C 258      20.019  49.456 -47.997  1.00 48.67           H  
ATOM   3431  HB2 LYS C 258      21.257  48.564 -50.665  1.00 50.43           H  
ATOM   3432  HB3 LYS C 258      22.276  49.097 -49.337  1.00 50.43           H  
ATOM   3433  HG2 LYS C 258      21.475  47.350 -47.865  1.00 51.28           H  
ATOM   3434  HG3 LYS C 258      20.214  46.872 -48.990  1.00 51.28           H  
ATOM   3435  HD2 LYS C 258      23.218  46.655 -49.509  1.00 53.65           H  
ATOM   3436  HD3 LYS C 258      21.968  46.215 -50.672  1.00 53.65           H  
ATOM   3437  HE2 LYS C 258      21.075  44.480 -49.100  1.00 55.09           H  
ATOM   3438  HE3 LYS C 258      22.326  44.919 -47.904  1.00 55.09           H  
ATOM   3439  HZ1 LYS C 258      22.868  43.812 -50.612  1.00 56.52           H  
ATOM   3440  HZ2 LYS C 258      23.988  44.329 -49.492  1.00 56.52           H  
ATOM   3441  HZ3 LYS C 258      23.036  43.061 -49.116  1.00 56.52           H  
ATOM   3442  N   LYS C 259      20.219  51.536 -50.515  1.00 50.26           N  
ATOM   3443  CA  LYS C 259      20.524  52.898 -50.955  1.00 52.15           C  
ATOM   3444  C   LYS C 259      19.447  53.920 -50.505  1.00 52.37           C  
ATOM   3445  O   LYS C 259      19.563  55.118 -50.756  1.00 53.65           O  
ATOM   3446  CB  LYS C 259      20.740  52.938 -52.472  1.00 52.46           C  
ATOM   3447  CG  LYS C 259      22.025  52.196 -52.855  1.00 53.01           C  
ATOM   3448  CD  LYS C 259      22.120  51.925 -54.355  1.00 53.77           C  
ATOM   3449  CE  LYS C 259      23.331  51.048 -54.644  1.00 54.32           C  
ATOM   3450  NZ  LYS C 259      23.310  50.595 -56.031  1.00 56.15           N1+
ATOM   3451  H   LYS C 259      19.681  50.957 -51.145  1.00 50.26           H  
ATOM   3452  HA  LYS C 259      21.447  53.213 -50.449  1.00 52.15           H  
ATOM   3453  HB2 LYS C 259      19.876  52.488 -52.977  1.00 52.46           H  
ATOM   3454  HB3 LYS C 259      20.806  53.974 -52.827  1.00 52.46           H  
ATOM   3455  HG2 LYS C 259      22.893  52.781 -52.528  1.00 53.01           H  
ATOM   3456  HG3 LYS C 259      22.076  51.238 -52.324  1.00 53.01           H  
ATOM   3457  HD2 LYS C 259      22.194  52.871 -54.904  1.00 53.77           H  
ATOM   3458  HD3 LYS C 259      21.203  51.429 -54.694  1.00 53.77           H  
ATOM   3459  HE2 LYS C 259      23.329  50.146 -54.025  1.00 54.32           H  
ATOM   3460  HE3 LYS C 259      24.262  51.590 -54.486  1.00 54.32           H  
ATOM   3461  HZ1 LYS C 259      22.440  50.030 -56.184  1.00 56.15           H  
ATOM   3462  HZ2 LYS C 259      23.360  51.365 -56.736  1.00 56.15           H  
ATOM   3463  HZ3 LYS C 259      24.081  49.967 -56.244  1.00 56.15           H  
ATOM   3464  N   GLN C 260      18.470  53.444 -49.741  1.00 52.35           N  
ATOM   3465  CA  GLN C 260      17.538  54.279 -48.983  1.00 53.09           C  
ATOM   3466  C   GLN C 260      18.035  54.277 -47.525  1.00 52.00           C  
ATOM   3467  O   GLN C 260      18.226  55.331 -46.938  1.00 52.86           O  
ATOM   3468  CB  GLN C 260      16.092  53.777 -49.064  1.00 53.95           C  
ATOM   3469  CG  GLN C 260      15.368  54.257 -50.322  1.00 55.51           C  
ATOM   3470  CD  GLN C 260      14.807  55.651 -50.124  1.00 56.66           C  
ATOM   3471  OE1 GLN C 260      13.695  55.830 -49.617  1.00 56.33           O  
ATOM   3472  NE2 GLN C 260      15.594  56.651 -50.493  1.00 58.21           N  
ATOM   3473  H   GLN C 260      18.393  52.447 -49.598  1.00 52.35           H  
ATOM   3474  HA  GLN C 260      17.616  55.314 -49.330  1.00 53.09           H  
ATOM   3475  HB2 GLN C 260      16.075  52.682 -49.053  1.00 53.95           H  
ATOM   3476  HB3 GLN C 260      15.534  54.103 -48.177  1.00 53.95           H  
ATOM   3477  HG2 GLN C 260      14.518  53.596 -50.532  1.00 55.51           H  
ATOM   3478  HG3 GLN C 260      16.021  54.227 -51.201  1.00 55.51           H  
ATOM   3479 HE21 GLN C 260      15.291  57.606 -50.364  1.00 58.21           H  
ATOM   3480 HE22 GLN C 260      16.496  56.459 -50.904  1.00 58.21           H  
ATOM   3481  N   LEU C 261      18.220  53.088 -46.958  1.00 51.86           N  
ATOM   3482  CA  LEU C 261      18.541  52.938 -45.538  1.00 52.38           C  
ATOM   3483  C   LEU C 261      19.801  53.715 -45.073  1.00 55.18           C  
ATOM   3484  O   LEU C 261      19.956  53.962 -43.871  1.00 54.16           O  
ATOM   3485  CB  LEU C 261      18.721  51.461 -45.153  1.00 50.26           C  
ATOM   3486  CG  LEU C 261      17.431  50.618 -45.188  1.00 48.05           C  
ATOM   3487  CD1 LEU C 261      17.778  49.149 -44.950  1.00 47.30           C  
ATOM   3488  CD2 LEU C 261      16.400  51.076 -44.158  1.00 47.81           C  
ATOM   3489  H   LEU C 261      18.053  52.259 -47.510  1.00 51.86           H  
ATOM   3490  HA  LEU C 261      17.708  53.389 -44.987  1.00 52.38           H  
ATOM   3491  HB2 LEU C 261      19.463  51.012 -45.828  1.00 50.26           H  
ATOM   3492  HB3 LEU C 261      19.153  51.393 -44.146  1.00 50.26           H  
ATOM   3493  HG  LEU C 261      16.969  50.697 -46.176  1.00 48.05           H  
ATOM   3494 HD11 LEU C 261      18.493  48.793 -45.699  1.00 47.30           H  
ATOM   3495 HD12 LEU C 261      18.216  49.001 -43.957  1.00 47.30           H  
ATOM   3496 HD13 LEU C 261      16.886  48.520 -45.021  1.00 47.30           H  
ATOM   3497 HD21 LEU C 261      16.827  51.104 -43.150  1.00 47.81           H  
ATOM   3498 HD22 LEU C 261      16.019  52.073 -44.399  1.00 47.81           H  
ATOM   3499 HD23 LEU C 261      15.539  50.399 -44.141  1.00 47.81           H  
ATOM   3500  N   ARG C 262      20.652  54.104 -46.022  1.00 58.94           N  
ATOM   3501  CA  ARG C 262      21.814  54.916 -45.700  1.00 63.13           C  
ATOM   3502  C   ARG C 262      21.435  56.395 -45.364  1.00 64.57           C  
ATOM   3503  O   ARG C 262      22.297  57.156 -44.918  1.00 66.61           O  
ATOM   3504  CB  ARG C 262      22.933  54.845 -46.761  1.00 68.33           C  
ATOM   3505  CG  ARG C 262      24.288  55.099 -46.085  1.00 71.83           C  
ATOM   3506  CD  ARG C 262      25.520  55.098 -46.971  1.00 74.86           C  
ATOM   3507  NE  ARG C 262      25.912  53.771 -47.446  1.00 77.28           N  
ATOM   3508  CZ  ARG C 262      26.403  52.760 -46.724  1.00 77.39           C  
ATOM   3509  NH1 ARG C 262      26.568  52.885 -45.410  1.00 78.26           N  
ATOM   3510  NH2 ARG C 262      26.731  51.618 -47.318  1.00 75.88           N1+
ATOM   3511  H   ARG C 262      20.448  53.850 -46.978  1.00 58.94           H  
ATOM   3512  HA  ARG C 262      22.195  54.496 -44.764  1.00 63.13           H  
ATOM   3513  HB2 ARG C 262      22.950  53.853 -47.229  1.00 68.33           H  
ATOM   3514  HB3 ARG C 262      22.759  55.580 -47.556  1.00 68.33           H  
ATOM   3515  HG2 ARG C 262      24.394  54.345 -45.305  1.00 71.83           H  
ATOM   3516  HG3 ARG C 262      24.272  56.079 -45.605  1.00 71.83           H  
ATOM   3517  HD2 ARG C 262      26.380  55.531 -46.448  1.00 74.86           H  
ATOM   3518  HD3 ARG C 262      25.348  55.725 -47.853  1.00 74.86           H  
ATOM   3519  HE  ARG C 262      25.813  53.629 -48.441  1.00 77.28           H  
ATOM   3520 HH11 ARG C 262      26.940  52.114 -44.873  1.00 78.26           H  
ATOM   3521 HH12 ARG C 262      26.322  53.749 -44.950  1.00 78.26           H  
ATOM   3522 HH21 ARG C 262      26.609  51.514 -48.316  1.00 75.88           H  
ATOM   3523 HH22 ARG C 262      27.102  50.853 -46.773  1.00 75.88           H  
ATOM   3524  N   GLU C 263      20.157  56.744 -45.498  1.00 66.37           N  
ATOM   3525  CA  GLU C 263      19.659  58.045 -45.053  1.00 70.79           C  
ATOM   3526  C   GLU C 263      19.554  58.122 -43.505  1.00 69.50           C  
ATOM   3527  O   GLU C 263      19.313  59.192 -42.943  1.00 70.39           O  
ATOM   3528  CB  GLU C 263      18.351  58.438 -45.753  1.00 74.59           C  
ATOM   3529  CG  GLU C 263      17.114  57.702 -45.243  1.00 79.54           C  
ATOM   3530  CD  GLU C 263      15.983  57.819 -46.238  1.00 85.85           C  
ATOM   3531  OE1 GLU C 263      15.469  56.759 -46.673  1.00 90.86           O  
ATOM   3532  OE2 GLU C 263      15.531  58.966 -46.490  1.00 84.66           O1-
ATOM   3533  H   GLU C 263      19.504  56.090 -45.907  1.00 66.37           H  
ATOM   3534  HA  GLU C 263      20.423  58.783 -45.335  1.00 70.79           H  
ATOM   3535  HB2 GLU C 263      18.189  59.514 -45.612  1.00 74.59           H  
ATOM   3536  HB3 GLU C 263      18.462  58.284 -46.834  1.00 74.59           H  
ATOM   3537  HG2 GLU C 263      16.780  58.143 -44.298  1.00 79.54           H  
ATOM   3538  HG3 GLU C 263      17.324  56.648 -45.041  1.00 79.54           H  
ATOM   3539  N   TRP C 264      19.703  56.970 -42.846  1.00 69.47           N  
ATOM   3540  CA  TRP C 264      19.726  56.833 -41.383  1.00 67.44           C  
ATOM   3541  C   TRP C 264      21.045  56.127 -40.935  1.00 68.80           C  
ATOM   3542  O   TRP C 264      21.027  55.243 -40.074  1.00 66.57           O  
ATOM   3543  CB  TRP C 264      18.554  55.969 -40.883  1.00 65.02           C  
ATOM   3544  CG  TRP C 264      17.182  56.416 -41.250  1.00 65.03           C  
ATOM   3545  CD1 TRP C 264      16.644  57.707 -41.229  1.00 66.76           C  
ATOM   3546  CD2 TRP C 264      16.040  55.549 -41.609  1.00 63.78           C  
ATOM   3547  NE1 TRP C 264      15.307  57.696 -41.562  1.00 64.71           N  
ATOM   3548  CE2 TRP C 264      14.883  56.442 -41.791  1.00 63.02           C  
ATOM   3549  CE3 TRP C 264      15.868  54.178 -41.795  1.00 63.29           C  
ATOM   3550  CZ2 TRP C 264      13.629  55.962 -42.145  1.00 62.70           C  
ATOM   3551  CZ3 TRP C 264      14.591  53.704 -42.152  1.00 60.87           C  
ATOM   3552  CH2 TRP C 264      13.502  54.576 -42.324  1.00 61.09           C  
ATOM   3553  H   TRP C 264      19.795  56.119 -43.382  1.00 69.47           H  
ATOM   3554  HA  TRP C 264      19.706  57.824 -40.915  1.00 67.44           H  
ATOM   3555  HB2 TRP C 264      18.691  54.942 -41.248  1.00 65.02           H  
ATOM   3556  HB3 TRP C 264      18.592  55.910 -39.787  1.00 65.02           H  
ATOM   3557  HD1 TRP C 264      17.204  58.597 -40.982  1.00 66.76           H  
ATOM   3558  HE1 TRP C 264      14.725  58.519 -41.625  1.00 64.71           H  
ATOM   3559  HE3 TRP C 264      16.695  53.495 -41.669  1.00 63.29           H  
ATOM   3560  HZ2 TRP C 264      12.788  56.626 -42.277  1.00 62.70           H  
ATOM   3561  HZ3 TRP C 264      14.444  52.644 -42.297  1.00 60.87           H  
ATOM   3562  HH2 TRP C 264      12.542  54.168 -42.602  1.00 61.09           H  
ATOM   3563  N   ASP C 265      22.140  56.439 -41.652  1.00 71.90           N  
ATOM   3564  CA  ASP C 265      23.494  55.952 -41.353  1.00 71.56           C  
ATOM   3565  C   ASP C 265      24.440  57.024 -40.903  1.00 72.40           C  
ATOM   3566  O   ASP C 265      24.845  58.170 -41.152  1.00 71.58           O  
ATOM   3567  CB  ASP C 265      24.052  55.384 -42.646  1.00 70.96           C  
ATOM   3568  CG  ASP C 265      25.408  54.789 -42.499  1.00 72.88           C  
ATOM   3569  OD1 ASP C 265      25.791  54.428 -41.356  1.00 70.41           O  
ATOM   3570  OD2 ASP C 265      26.100  54.582 -43.530  1.00 70.87           O1-
ATOM   3571  H   ASP C 265      22.006  56.893 -42.533  1.00 71.90           H  
ATOM   3572  HA  ASP C 265      23.442  55.172 -40.589  1.00 71.56           H  
ATOM   3573  HB2 ASP C 265      24.110  56.172 -43.402  1.00 70.96           H  
ATOM   3574  HB3 ASP C 265      23.391  54.594 -43.014  1.00 70.96           H  
ATOM   3575  N   GLU C 266      25.464  57.006 -39.739  1.00  0.00           N  
ATOM   3576  CA  GLU C 266      25.197  56.662 -38.345  1.00  0.00           C  
ATOM   3577  C   GLU C 266      25.831  55.343 -37.835  1.00  0.00           C  
ATOM   3578  O   GLU C 266      26.123  55.196 -36.645  1.00  0.00           O  
ATOM   3579  CB  GLU C 266      23.708  56.670 -37.965  1.00  0.00           C  
ATOM   3580  CG  GLU C 266      23.079  58.060 -38.017  1.00  0.00           C  
ATOM   3581  CD  GLU C 266      23.402  58.939 -36.833  1.00  0.00           C  
ATOM   3582  OE1 GLU C 266      22.874  60.042 -36.703  1.00  0.00           O  
ATOM   3583  OE2 GLU C 266      24.241  58.411 -35.893  1.00  0.00           O1-
ATOM   3584  H   GLU C 266      26.403  57.217 -40.044  1.00  0.00           H  
ATOM   3585  HA  GLU C 266      25.722  57.446 -37.785  1.00  0.00           H  
ATOM   3586  HB2 GLU C 266      23.574  56.246 -36.961  1.00  0.00           H  
ATOM   3587  HB3 GLU C 266      23.149  55.998 -38.620  1.00  0.00           H  
ATOM   3588  HG2 GLU C 266      21.992  57.940 -38.058  1.00  0.00           H  
ATOM   3589  HG3 GLU C 266      23.362  58.600 -38.925  1.00  0.00           H  
ATOM   3590  N   ASN C 267      25.870  54.279 -38.703  1.00  0.00           N  
ATOM   3591  CA  ASN C 267      26.064  52.908 -38.195  1.00  0.00           C  
ATOM   3592  C   ASN C 267      26.376  51.800 -39.238  1.00  0.00           C  
ATOM   3593  O   ASN C 267      26.859  50.704 -38.932  1.00  0.00           O  
ATOM   3594  CB  ASN C 267      24.776  52.454 -37.479  1.00  0.00           C  
ATOM   3595  CG  ASN C 267      25.061  51.510 -36.334  1.00  0.00           C  
ATOM   3596  OD1 ASN C 267      26.177  51.376 -35.833  1.00  0.00           O  
ATOM   3597  ND2 ASN C 267      23.996  50.848 -35.873  1.00  0.00           N  
ATOM   3598  H   ASN C 267      25.783  54.463 -39.692  1.00  0.00           H  
ATOM   3599  HA  ASN C 267      26.925  52.950 -37.518  1.00  0.00           H  
ATOM   3600  HB2 ASN C 267      24.240  53.306 -37.043  1.00  0.00           H  
ATOM   3601  HB3 ASN C 267      24.081  51.974 -38.180  1.00  0.00           H  
ATOM   3602 HD21 ASN C 267      23.090  50.987 -36.300  1.00  0.00           H  
ATOM   3603 HD22 ASN C 267      24.096  50.206 -35.100  1.00  0.00           H  
ATOM   3604  N   LEU C 268      25.885  52.016 -40.513  1.00  0.00           N  
ATOM   3605  CA  LEU C 268      25.663  50.967 -41.510  1.00  0.00           C  
ATOM   3606  C   LEU C 268      26.845  50.986 -42.501  1.00  0.00           C  
ATOM   3607  O   LEU C 268      26.710  50.964 -43.722  1.00  0.00           O  
ATOM   3608  CB  LEU C 268      24.316  51.233 -42.209  1.00  0.00           C  
ATOM   3609  CG  LEU C 268      23.683  49.992 -42.864  1.00  0.00           C  
ATOM   3610  CD1 LEU C 268      23.120  49.033 -41.812  1.00  0.00           C  
ATOM   3611  CD2 LEU C 268      22.564  50.417 -43.820  1.00  0.00           C  
ATOM   3612  H   LEU C 268      25.702  52.961 -40.818  1.00  0.00           H  
ATOM   3613  HA  LEU C 268      25.668  49.998 -41.003  1.00  0.00           H  
ATOM   3614  HB2 LEU C 268      23.599  51.646 -41.485  1.00  0.00           H  
ATOM   3615  HB3 LEU C 268      24.452  52.013 -42.968  1.00  0.00           H  
ATOM   3616  HG  LEU C 268      24.441  49.466 -43.454  1.00  0.00           H  
ATOM   3617 HD11 LEU C 268      23.898  48.669 -41.136  1.00  0.00           H  
ATOM   3618 HD12 LEU C 268      22.348  49.518 -41.204  1.00  0.00           H  
ATOM   3619 HD13 LEU C 268      22.669  48.159 -42.290  1.00  0.00           H  
ATOM   3620 HD21 LEU C 268      21.772  50.957 -43.292  1.00  0.00           H  
ATOM   3621 HD22 LEU C 268      22.953  51.070 -44.608  1.00  0.00           H  
ATOM   3622 HD23 LEU C 268      22.115  49.544 -44.306  1.00  0.00           H  
ATOM   3623  N   LYS C 269      28.101  50.942 -41.892  1.00  0.00           N  
ATOM   3624  CA  LYS C 269      29.323  51.328 -42.602  1.00  0.00           C  
ATOM   3625  C   LYS C 269      29.403  50.759 -44.035  1.00  0.00           C  
ATOM   3626  O   LYS C 269      29.597  51.494 -45.011  1.00  0.00           O  
ATOM   3627  CB  LYS C 269      30.567  50.882 -41.806  1.00  0.00           C  
ATOM   3628  CG  LYS C 269      31.804  51.791 -41.864  1.00  0.00           C  
ATOM   3629  CD  LYS C 269      32.347  52.280 -43.209  1.00  0.00           C  
ATOM   3630  CE  LYS C 269      32.753  51.271 -44.275  1.00  0.00           C  
ATOM   3631  NZ  LYS C 269      33.540  50.153 -43.762  1.00  0.00           N1+
ATOM   3632  H   LYS C 269      28.150  50.762 -40.899  1.00  0.00           H  
ATOM   3633  HA  LYS C 269      29.287  52.421 -42.675  1.00  0.00           H  
ATOM   3634  HB2 LYS C 269      30.859  49.869 -42.089  1.00  0.00           H  
ATOM   3635  HB3 LYS C 269      30.304  50.807 -40.741  1.00  0.00           H  
ATOM   3636  HG2 LYS C 269      32.615  51.285 -41.325  1.00  0.00           H  
ATOM   3637  HG3 LYS C 269      31.577  52.686 -41.269  1.00  0.00           H  
ATOM   3638  HD2 LYS C 269      33.229  52.897 -42.988  1.00  0.00           H  
ATOM   3639  HD3 LYS C 269      31.620  52.971 -43.654  1.00  0.00           H  
ATOM   3640  HE2 LYS C 269      33.363  51.759 -45.042  1.00  0.00           H  
ATOM   3641  HE3 LYS C 269      31.891  50.840 -44.774  1.00  0.00           H  
ATOM   3642  HZ1 LYS C 269      32.988  49.510 -43.142  1.00  0.00           H  
ATOM   3643  HZ2 LYS C 269      33.649  49.476 -44.563  1.00  0.00           H  
ATOM   3644  HZ3 LYS C 269      34.455  50.329 -43.360  1.00  0.00           H  
ATOM   3645  N   ASP C 270      29.311  49.370 -44.138  1.00  0.00           N  
ATOM   3646  CA  ASP C 270      29.744  48.662 -45.340  1.00  0.00           C  
ATOM   3647  C   ASP C 270      28.480  48.406 -46.194  1.00  0.00           C  
ATOM   3648  O   ASP C 270      27.892  49.308 -46.798  1.00  0.00           O  
ATOM   3649  CB  ASP C 270      30.571  47.426 -44.996  1.00  0.00           C  
ATOM   3650  CG  ASP C 270      31.878  47.955 -44.490  1.00  0.00           C  
ATOM   3651  OD1 ASP C 270      32.087  48.109 -43.289  1.00  0.00           O  
ATOM   3652  OD2 ASP C 270      32.745  48.395 -45.450  1.00  0.00           O1-
ATOM   3653  H   ASP C 270      28.870  48.855 -43.389  1.00  0.00           H  
ATOM   3654  HA  ASP C 270      30.350  49.345 -45.949  1.00  0.00           H  
ATOM   3655  HB2 ASP C 270      30.752  46.801 -45.877  1.00  0.00           H  
ATOM   3656  HB3 ASP C 270      30.094  46.809 -44.226  1.00  0.00           H  
ATOM   3657  N   ASP C 271      27.992  47.113 -46.184  1.00  0.00           N  
ATOM   3658  CA  ASP C 271      26.743  46.701 -46.835  1.00  0.00           C  
ATOM   3659  C   ASP C 271      25.715  46.535 -45.688  1.00  0.00           C  
ATOM   3660  O   ASP C 271      24.636  47.119 -45.647  1.00  0.00           O  
ATOM   3661  CB  ASP C 271      27.045  45.457 -47.656  1.00  0.00           C  
ATOM   3662  CG  ASP C 271      25.752  44.793 -47.980  1.00  0.00           C  
ATOM   3663  OD1 ASP C 271      25.249  44.833 -49.102  1.00  0.00           O  
ATOM   3664  OD2 ASP C 271      25.172  44.133 -46.935  1.00  0.00           O1-
ATOM   3665  H   ASP C 271      28.522  46.391 -45.716  1.00  0.00           H  
ATOM   3666  HA  ASP C 271      26.381  47.508 -47.482  1.00  0.00           H  
ATOM   3667  HB2 ASP C 271      27.673  44.743 -47.108  1.00  0.00           H  
ATOM   3668  HB3 ASP C 271      27.591  45.719 -48.569  1.00  0.00           H  
ATOM   3669  N   SER C 272      26.034  45.511 -44.784  1.00 62.29           N  
ATOM   3670  CA  SER C 272      25.956  45.417 -43.345  1.00 61.79           C  
ATOM   3671  C   SER C 272      24.598  44.834 -42.897  1.00 60.74           C  
ATOM   3672  O   SER C 272      24.232  44.946 -41.717  1.00 61.14           O  
ATOM   3673  CB  SER C 272      26.197  46.752 -42.622  1.00 61.74           C  
ATOM   3674  OG  SER C 272      27.352  47.453 -43.107  1.00 60.56           O  
ATOM   3675  H   SER C 272      26.033  44.794 -45.482  1.00 62.29           H  
ATOM   3676  HA  SER C 272      26.733  44.699 -43.060  1.00 61.79           H  
ATOM   3677  HB2 SER C 272      26.339  46.586 -41.549  1.00 61.74           H  
ATOM   3678  HB3 SER C 272      25.339  47.418 -42.736  1.00 61.74           H  
ATOM   3679  HG  SER C 272      27.075  47.820 -43.968  1.00 60.56           H  
ATOM   3680  N   LEU C 273      23.905  44.155 -43.823  1.00 58.53           N  
ATOM   3681  CA  LEU C 273      22.609  43.542 -43.567  1.00 54.11           C  
ATOM   3682  C   LEU C 273      22.582  42.074 -44.061  1.00 52.03           C  
ATOM   3683  O   LEU C 273      23.289  41.718 -45.004  1.00 52.56           O  
ATOM   3684  CB  LEU C 273      21.488  44.340 -44.257  1.00 52.98           C  
ATOM   3685  CG  LEU C 273      21.259  45.742 -43.657  1.00 52.86           C  
ATOM   3686  CD1 LEU C 273      20.335  46.562 -44.556  1.00 52.98           C  
ATOM   3687  CD2 LEU C 273      20.670  45.677 -42.246  1.00 51.60           C  
ATOM   3688  H   LEU C 273      24.296  44.095 -44.752  1.00 58.53           H  
ATOM   3689  HA  LEU C 273      22.462  43.536 -42.487  1.00 54.11           H  
ATOM   3690  HB2 LEU C 273      21.739  44.442 -45.322  1.00 52.98           H  
ATOM   3691  HB3 LEU C 273      20.547  43.778 -44.223  1.00 52.98           H  
ATOM   3692  HG  LEU C 273      22.216  46.274 -43.611  1.00 52.86           H  
ATOM   3693 HD11 LEU C 273      20.738  46.633 -45.571  1.00 52.98           H  
ATOM   3694 HD12 LEU C 273      19.335  46.120 -44.611  1.00 52.98           H  
ATOM   3695 HD13 LEU C 273      20.235  47.581 -44.169  1.00 52.98           H  
ATOM   3696 HD21 LEU C 273      19.736  45.103 -42.232  1.00 51.60           H  
ATOM   3697 HD22 LEU C 273      21.363  45.212 -41.540  1.00 51.60           H  
ATOM   3698 HD23 LEU C 273      20.451  46.682 -41.870  1.00 51.60           H  
ATOM   3699  N   PRO C 274      21.709  41.232 -43.471  1.00 49.87           N  
ATOM   3700  CA  PRO C 274      21.576  39.843 -43.930  1.00 50.04           C  
ATOM   3701  C   PRO C 274      20.871  39.874 -45.303  1.00 51.05           C  
ATOM   3702  O   PRO C 274      19.649  40.070 -45.398  1.00 50.32           O  
ATOM   3703  CB  PRO C 274      20.709  39.149 -42.872  1.00 48.71           C  
ATOM   3704  CG  PRO C 274      20.668  40.121 -41.701  1.00 47.82           C  
ATOM   3705  CD  PRO C 274      20.803  41.481 -42.362  1.00 48.99           C  
ATOM   3706  HA  PRO C 274      22.569  39.387 -44.006  1.00 50.04           H  
ATOM   3707  HB2 PRO C 274      19.692  38.954 -43.226  1.00 48.71           H  
ATOM   3708  HB3 PRO C 274      21.132  38.183 -42.577  1.00 48.71           H  
ATOM   3709  HG2 PRO C 274      21.528  39.938 -41.044  1.00 47.82           H  
ATOM   3710  HG3 PRO C 274      19.757  40.030 -41.104  1.00 47.82           H  
ATOM   3711  HD2 PRO C 274      21.171  42.232 -41.662  1.00 48.99           H  
ATOM   3712  HD3 PRO C 274      19.847  41.817 -42.778  1.00 48.99           H  
ATOM   3713  N   SER C 275      21.690  39.794 -46.352  1.00 52.02           N  
ATOM   3714  CA  SER C 275      21.227  39.942 -47.737  1.00 51.71           C  
ATOM   3715  C   SER C 275      20.595  38.625 -48.240  1.00 50.31           C  
ATOM   3716  O   SER C 275      21.099  37.953 -49.145  1.00 51.00           O  
ATOM   3717  CB  SER C 275      22.377  40.405 -48.634  1.00 53.56           C  
ATOM   3718  OG  SER C 275      22.817  41.722 -48.256  1.00 55.12           O  
ATOM   3719  H   SER C 275      22.677  39.659 -46.183  1.00 52.02           H  
ATOM   3720  HA  SER C 275      20.446  40.713 -47.738  1.00 51.71           H  
ATOM   3721  HB2 SER C 275      22.059  40.458 -49.680  1.00 53.56           H  
ATOM   3722  HB3 SER C 275      23.239  39.730 -48.576  1.00 53.56           H  
ATOM   3723  HG  SER C 275      23.144  41.664 -47.325  1.00 55.12           H  
ATOM   3724  N   ASN C 276      19.493  38.274 -47.581  1.00 48.44           N  
ATOM   3725  CA  ASN C 276      18.615  37.147 -47.898  1.00 47.45           C  
ATOM   3726  C   ASN C 276      17.220  37.795 -47.931  1.00 46.12           C  
ATOM   3727  O   ASN C 276      16.826  38.372 -46.905  1.00 45.86           O  
ATOM   3728  CB  ASN C 276      18.676  36.108 -46.780  1.00 48.53           C  
ATOM   3729  CG  ASN C 276      17.546  35.101 -46.852  1.00 49.63           C  
ATOM   3730  OD1 ASN C 276      16.880  34.917 -47.869  1.00 50.08           O  
ATOM   3731  ND2 ASN C 276      17.342  34.413 -45.731  1.00 50.56           N  
ATOM   3732  H   ASN C 276      19.223  38.814 -46.771  1.00 48.44           H  
ATOM   3733  HA  ASN C 276      18.904  36.701 -48.849  1.00 47.45           H  
ATOM   3734  HB2 ASN C 276      18.638  36.608 -45.806  1.00 48.53           H  
ATOM   3735  HB3 ASN C 276      19.628  35.566 -46.821  1.00 48.53           H  
ATOM   3736 HD21 ASN C 276      16.618  33.710 -45.694  1.00 50.56           H  
ATOM   3737 HD22 ASN C 276      17.911  34.594 -44.916  1.00 50.56           H  
ATOM   3738  N   PRO C 277      16.487  37.717 -49.057  1.00 44.67           N  
ATOM   3739  CA  PRO C 277      15.195  38.400 -49.149  1.00 43.32           C  
ATOM   3740  C   PRO C 277      14.188  38.106 -48.020  1.00 41.29           C  
ATOM   3741  O   PRO C 277      13.284  38.897 -47.785  1.00 40.22           O  
ATOM   3742  CB  PRO C 277      14.622  37.930 -50.488  1.00 43.57           C  
ATOM   3743  CG  PRO C 277      15.863  37.657 -51.324  1.00 44.45           C  
ATOM   3744  CD  PRO C 277      16.835  37.068 -50.314  1.00 44.79           C  
ATOM   3745  HA  PRO C 277      15.399  39.477 -49.160  1.00 43.32           H  
ATOM   3746  HB2 PRO C 277      14.042  37.006 -50.371  1.00 43.57           H  
ATOM   3747  HB3 PRO C 277      13.966  38.676 -50.945  1.00 43.57           H  
ATOM   3748  HG2 PRO C 277      16.257  38.603 -51.714  1.00 44.45           H  
ATOM   3749  HG3 PRO C 277      15.674  36.990 -52.169  1.00 44.45           H  
ATOM   3750  HD2 PRO C 277      17.872  37.264 -50.596  1.00 44.79           H  
ATOM   3751  HD3 PRO C 277      16.685  35.991 -50.200  1.00 44.79           H  
ATOM   3752  N   ILE C 278      14.306  36.933 -47.397  1.00 40.81           N  
ATOM   3753  CA  ILE C 278      13.413  36.555 -46.298  1.00 40.60           C  
ATOM   3754  C   ILE C 278      13.831  37.381 -45.053  1.00 40.08           C  
ATOM   3755  O   ILE C 278      13.020  38.103 -44.475  1.00 38.99           O  
ATOM   3756  CB  ILE C 278      13.428  35.030 -46.030  1.00 40.78           C  
ATOM   3757  CG1 ILE C 278      13.017  34.249 -47.301  1.00 41.23           C  
ATOM   3758  CG2 ILE C 278      12.503  34.680 -44.855  1.00 40.69           C  
ATOM   3759  CD1 ILE C 278      13.133  32.738 -47.156  1.00 42.02           C  
ATOM   3760  H   ILE C 278      15.041  36.300 -47.679  1.00 40.81           H  
ATOM   3761  HA  ILE C 278      12.396  36.869 -46.568  1.00 40.60           H  
ATOM   3762  HB  ILE C 278      14.445  34.726 -45.756  1.00 40.78           H  
ATOM   3763 HG12 ILE C 278      11.989  34.506 -47.584  1.00 41.23           H  
ATOM   3764 HG13 ILE C 278      13.656  34.544 -48.141  1.00 41.23           H  
ATOM   3765 HG21 ILE C 278      12.790  35.217 -43.945  1.00 40.69           H  
ATOM   3766 HG22 ILE C 278      11.462  34.933 -45.083  1.00 40.69           H  
ATOM   3767 HG23 ILE C 278      12.549  33.615 -44.613  1.00 40.69           H  
ATOM   3768 HD11 ILE C 278      14.126  32.451 -46.797  1.00 42.02           H  
ATOM   3769 HD12 ILE C 278      12.383  32.339 -46.467  1.00 42.02           H  
ATOM   3770 HD13 ILE C 278      12.974  32.257 -48.127  1.00 42.02           H  
ATOM   3771  N   ASP C 279      15.090  37.259 -44.655  1.00 40.74           N  
ATOM   3772  CA  ASP C 279      15.598  37.877 -43.418  1.00 41.28           C  
ATOM   3773  C   ASP C 279      15.542  39.420 -43.568  1.00 40.48           C  
ATOM   3774  O   ASP C 279      15.318  40.159 -42.617  1.00 39.81           O  
ATOM   3775  CB  ASP C 279      17.049  37.499 -43.150  1.00 42.30           C  
ATOM   3776  CG  ASP C 279      17.229  36.024 -42.934  1.00 43.32           C  
ATOM   3777  OD1 ASP C 279      16.351  35.398 -42.287  1.00 43.00           O  
ATOM   3778  OD2 ASP C 279      18.218  35.484 -43.466  1.00 45.02           O1-
ATOM   3779  H   ASP C 279      15.729  36.691 -45.193  1.00 40.74           H  
ATOM   3780  HA  ASP C 279      14.928  37.592 -42.598  1.00 41.28           H  
ATOM   3781  HB2 ASP C 279      17.414  38.016 -42.253  1.00 42.30           H  
ATOM   3782  HB3 ASP C 279      17.686  37.824 -43.982  1.00 42.30           H  
ATOM   3783  N   PHE C 280      15.828  39.862 -44.779  1.00 41.71           N  
ATOM   3784  CA  PHE C 280      15.983  41.276 -45.116  1.00 41.37           C  
ATOM   3785  C   PHE C 280      14.617  41.985 -44.991  1.00 40.29           C  
ATOM   3786  O   PHE C 280      14.537  43.059 -44.412  1.00 39.90           O  
ATOM   3787  CB  PHE C 280      16.536  41.405 -46.539  1.00 42.62           C  
ATOM   3788  CG  PHE C 280      16.962  42.792 -46.928  1.00 43.49           C  
ATOM   3789  CD1 PHE C 280      16.057  43.666 -47.519  1.00 42.91           C  
ATOM   3790  CD2 PHE C 280      18.281  43.202 -46.750  1.00 44.46           C  
ATOM   3791  CE1 PHE C 280      16.459  44.927 -47.922  1.00 43.37           C  
ATOM   3792  CE2 PHE C 280      18.686  44.468 -47.152  1.00 44.81           C  
ATOM   3793  CZ  PHE C 280      17.774  45.328 -47.738  1.00 43.93           C  
ATOM   3794  H   PHE C 280      15.958  39.194 -45.525  1.00 41.71           H  
ATOM   3795  HA  PHE C 280      16.666  41.719 -44.381  1.00 41.37           H  
ATOM   3796  HB2 PHE C 280      17.408  40.751 -46.654  1.00 42.62           H  
ATOM   3797  HB3 PHE C 280      15.807  41.037 -47.273  1.00 42.62           H  
ATOM   3798  HD1 PHE C 280      15.032  43.359 -47.664  1.00 42.91           H  
ATOM   3799  HD2 PHE C 280      18.994  42.530 -46.295  1.00 44.46           H  
ATOM   3800  HE1 PHE C 280      15.749  45.599 -48.380  1.00 43.37           H  
ATOM   3801  HE2 PHE C 280      19.710  44.779 -47.008  1.00 44.81           H  
ATOM   3802  HZ  PHE C 280      18.087  46.313 -48.053  1.00 43.93           H  
ATOM   3803  N   SER C 281      13.582  41.380 -45.572  1.00 40.46           N  
ATOM   3804  CA  SER C 281      12.268  42.030 -45.649  1.00 39.67           C  
ATOM   3805  C   SER C 281      11.659  42.080 -44.231  1.00 38.31           C  
ATOM   3806  O   SER C 281      11.106  43.091 -43.826  1.00 37.84           O  
ATOM   3807  CB  SER C 281      11.313  41.367 -46.647  1.00 39.74           C  
ATOM   3808  OG  SER C 281      11.182  39.949 -46.460  1.00 39.50           O  
ATOM   3809  H   SER C 281      13.714  40.448 -45.937  1.00 40.46           H  
ATOM   3810  HA  SER C 281      12.438  43.065 -45.959  1.00 39.67           H  
ATOM   3811  HB2 SER C 281      11.659  41.531 -47.673  1.00 39.74           H  
ATOM   3812  HB3 SER C 281      10.310  41.781 -46.560  1.00 39.74           H  
ATOM   3813  HG  SER C 281      11.973  39.548 -46.888  1.00 39.50           H  
ATOM   3814  N   TYR C 282      11.761  40.963 -43.520  1.00 38.68           N  
ATOM   3815  CA  TYR C 282      11.227  40.899 -42.163  1.00 39.26           C  
ATOM   3816  C   TYR C 282      11.962  41.855 -41.188  1.00 40.01           C  
ATOM   3817  O   TYR C 282      11.359  42.310 -40.202  1.00 40.00           O  
ATOM   3818  CB  TYR C 282      11.205  39.469 -41.614  1.00 38.04           C  
ATOM   3819  CG  TYR C 282       9.987  38.690 -42.074  1.00 37.87           C  
ATOM   3820  CD1 TYR C 282       8.701  39.106 -41.722  1.00 37.83           C  
ATOM   3821  CD2 TYR C 282      10.121  37.541 -42.851  1.00 37.80           C  
ATOM   3822  CE1 TYR C 282       7.587  38.400 -42.132  1.00 37.71           C  
ATOM   3823  CE2 TYR C 282       9.007  36.833 -43.271  1.00 37.93           C  
ATOM   3824  CZ  TYR C 282       7.743  37.266 -42.905  1.00 37.88           C  
ATOM   3825  OH  TYR C 282       6.620  36.594 -43.287  1.00 38.98           O  
ATOM   3826  H   TYR C 282      12.167  40.148 -43.957  1.00 38.68           H  
ATOM   3827  HA  TYR C 282      10.209  41.301 -42.224  1.00 39.26           H  
ATOM   3828  HB2 TYR C 282      12.124  38.941 -41.897  1.00 38.04           H  
ATOM   3829  HB3 TYR C 282      11.198  39.476 -40.521  1.00 38.04           H  
ATOM   3830  HD1 TYR C 282       8.575  39.993 -41.120  1.00 37.83           H  
ATOM   3831  HD2 TYR C 282      11.106  37.197 -43.130  1.00 37.80           H  
ATOM   3832  HE1 TYR C 282       6.600  38.733 -41.850  1.00 37.71           H  
ATOM   3833  HE2 TYR C 282       9.123  35.948 -43.879  1.00 37.93           H  
ATOM   3834  HH  TYR C 282       6.868  35.975 -44.028  1.00 38.98           H  
ATOM   3835  N   ARG C 283      13.241  42.130 -41.454  1.00 40.83           N  
ATOM   3836  CA  ARG C 283      13.999  43.078 -40.641  1.00 42.38           C  
ATOM   3837  C   ARG C 283      13.407  44.496 -40.817  1.00 43.80           C  
ATOM   3838  O   ARG C 283      13.270  45.240 -39.839  1.00 44.99           O  
ATOM   3839  CB  ARG C 283      15.490  43.041 -40.998  1.00 44.16           C  
ATOM   3840  CG  ARG C 283      16.396  44.059 -40.294  1.00 46.92           C  
ATOM   3841  CD  ARG C 283      16.393  43.976 -38.769  1.00 51.17           C  
ATOM   3842  NE  ARG C 283      17.634  44.538 -38.199  1.00 55.13           N  
ATOM   3843  CZ  ARG C 283      18.820  43.923 -38.156  1.00 59.69           C  
ATOM   3844  NH1 ARG C 283      19.874  44.545 -37.630  1.00 63.40           N  
ATOM   3845  NH2 ARG C 283      18.961  42.683 -38.626  1.00 59.78           N1+
ATOM   3846  H   ARG C 283      13.685  41.669 -42.236  1.00 40.83           H  
ATOM   3847  HA  ARG C 283      13.857  42.793 -39.591  1.00 42.38           H  
ATOM   3848  HB2 ARG C 283      15.875  42.035 -40.790  1.00 44.16           H  
ATOM   3849  HB3 ARG C 283      15.612  43.190 -42.078  1.00 44.16           H  
ATOM   3850  HG2 ARG C 283      16.132  45.079 -40.599  1.00 46.92           H  
ATOM   3851  HG3 ARG C 283      17.415  43.900 -40.667  1.00 46.92           H  
ATOM   3852  HD2 ARG C 283      16.274  42.952 -38.401  1.00 51.17           H  
ATOM   3853  HD3 ARG C 283      15.557  44.552 -38.359  1.00 51.17           H  
ATOM   3854  HE  ARG C 283      17.572  45.466 -37.805  1.00 55.13           H  
ATOM   3855 HH11 ARG C 283      19.778  45.485 -37.271  1.00 63.40           H  
ATOM   3856 HH12 ARG C 283      20.768  44.078 -37.589  1.00 63.40           H  
ATOM   3857 HH21 ARG C 283      18.167  42.198 -39.018  1.00 59.78           H  
ATOM   3858 HH22 ARG C 283      19.863  42.228 -38.588  1.00 59.78           H  
ATOM   3859  N   VAL C 284      13.133  44.898 -42.061  1.00 43.58           N  
ATOM   3860  CA  VAL C 284      12.594  46.231 -42.324  1.00 42.86           C  
ATOM   3861  C   VAL C 284      11.069  46.291 -42.054  1.00 42.85           C  
ATOM   3862  O   VAL C 284      10.586  47.338 -41.617  1.00 43.87           O  
ATOM   3863  CB  VAL C 284      12.975  46.829 -43.692  1.00 43.30           C  
ATOM   3864  CG1 VAL C 284      14.487  47.042 -43.801  1.00 42.48           C  
ATOM   3865  CG2 VAL C 284      12.485  46.014 -44.879  1.00 43.08           C  
ATOM   3866  H   VAL C 284      13.265  44.268 -42.839  1.00 43.58           H  
ATOM   3867  HA  VAL C 284      13.028  46.895 -41.562  1.00 42.86           H  
ATOM   3868  HB  VAL C 284      12.501  47.816 -43.764  1.00 43.30           H  
ATOM   3869 HG11 VAL C 284      14.851  47.684 -42.992  1.00 42.48           H  
ATOM   3870 HG12 VAL C 284      15.034  46.095 -43.757  1.00 42.48           H  
ATOM   3871 HG13 VAL C 284      14.736  47.529 -44.749  1.00 42.48           H  
ATOM   3872 HG21 VAL C 284      12.995  45.053 -44.946  1.00 43.08           H  
ATOM   3873 HG22 VAL C 284      11.412  45.832 -44.807  1.00 43.08           H  
ATOM   3874 HG23 VAL C 284      12.669  46.549 -45.817  1.00 43.08           H  
ATOM   3875  N   ALA C 285      10.349  45.201 -42.301  1.00 42.18           N  
ATOM   3876  CA  ALA C 285       8.912  45.159 -42.012  1.00 42.90           C  
ATOM   3877  C   ALA C 285       8.670  45.318 -40.489  1.00 44.43           C  
ATOM   3878  O   ALA C 285       7.622  45.806 -40.040  1.00 45.70           O  
ATOM   3879  CB  ALA C 285       8.274  43.864 -42.485  1.00 42.80           C  
ATOM   3880  H   ALA C 285      10.794  44.398 -42.722  1.00 42.18           H  
ATOM   3881  HA  ALA C 285       8.449  46.018 -42.513  1.00 42.90           H  
ATOM   3882  HB1 ALA C 285       8.422  43.724 -43.560  1.00 42.80           H  
ATOM   3883  HB2 ALA C 285       8.700  42.999 -41.967  1.00 42.80           H  
ATOM   3884  HB3 ALA C 285       7.197  43.862 -42.287  1.00 42.80           H  
ATOM   3885  N   ALA C 286       9.673  44.916 -39.711  1.00 44.60           N  
ATOM   3886  CA  ALA C 286       9.658  45.101 -38.277  1.00 45.36           C  
ATOM   3887  C   ALA C 286      10.062  46.563 -37.978  1.00 47.33           C  
ATOM   3888  O   ALA C 286       9.406  47.243 -37.192  1.00 49.07           O  
ATOM   3889  CB  ALA C 286      10.617  44.153 -37.570  1.00 44.78           C  
ATOM   3890  H   ALA C 286      10.512  44.553 -40.141  1.00 44.60           H  
ATOM   3891  HA  ALA C 286       8.638  44.946 -37.907  1.00 45.36           H  
ATOM   3892  HB1 ALA C 286      10.346  43.111 -37.747  1.00 44.78           H  
ATOM   3893  HB2 ALA C 286      11.647  44.271 -37.920  1.00 44.78           H  
ATOM   3894  HB3 ALA C 286      10.614  44.335 -36.491  1.00 44.78           H  
ATOM   3895  N   CYS C 287      11.249  46.952 -38.442  1.00 48.94           N  
ATOM   3896  CA  CYS C 287      11.912  48.207 -38.075  1.00 50.51           C  
ATOM   3897  C   CYS C 287      11.666  49.375 -39.064  1.00 51.70           C  
ATOM   3898  O   CYS C 287      12.613  50.019 -39.519  1.00 53.52           O  
ATOM   3899  CB  CYS C 287      13.426  48.012 -37.867  1.00 52.18           C  
ATOM   3900  SG  CYS C 287      13.825  46.756 -36.597  1.00 58.28           S  
ATOM   3901  H   CYS C 287      11.769  46.320 -39.034  1.00 48.94           H  
ATOM   3902  HA  CYS C 287      11.484  48.543 -37.122  1.00 50.51           H  
ATOM   3903  HB2 CYS C 287      13.886  48.951 -37.543  1.00 52.18           H  
ATOM   3904  HB3 CYS C 287      13.912  47.713 -38.802  1.00 52.18           H  
ATOM   3905  HG  CYS C 287      13.355  45.715 -37.302  1.00 58.28           H  
ATOM   3906  N   LEU C 288      10.400  49.750 -39.213  1.00 50.31           N  
ATOM   3907  CA  LEU C 288       9.987  50.910 -40.009  1.00 50.67           C  
ATOM   3908  C   LEU C 288       8.990  51.767 -39.176  1.00 51.51           C  
ATOM   3909  O   LEU C 288       8.203  51.213 -38.405  1.00 53.28           O  
ATOM   3910  CB  LEU C 288       9.335  50.504 -41.344  1.00 50.56           C  
ATOM   3911  CG  LEU C 288      10.347  50.248 -42.483  1.00 51.12           C  
ATOM   3912  CD1 LEU C 288       9.662  49.540 -43.656  1.00 52.18           C  
ATOM   3913  CD2 LEU C 288      11.003  51.534 -42.982  1.00 51.73           C  
ATOM   3914  H   LEU C 288       9.673  49.261 -38.710  1.00 50.31           H  
ATOM   3915  HA  LEU C 288      10.878  51.514 -40.188  1.00 50.67           H  
ATOM   3916  HB2 LEU C 288       8.730  49.602 -41.180  1.00 50.56           H  
ATOM   3917  HB3 LEU C 288       8.634  51.280 -41.674  1.00 50.56           H  
ATOM   3918  HG  LEU C 288      11.148  49.602 -42.112  1.00 51.12           H  
ATOM   3919 HD11 LEU C 288       9.116  48.651 -43.328  1.00 52.18           H  
ATOM   3920 HD12 LEU C 288       8.953  50.198 -44.162  1.00 52.18           H  
ATOM   3921 HD13 LEU C 288      10.401  49.218 -44.396  1.00 52.18           H  
ATOM   3922 HD21 LEU C 288      10.258  52.252 -43.341  1.00 51.73           H  
ATOM   3923 HD22 LEU C 288      11.590  52.009 -42.194  1.00 51.73           H  
ATOM   3924 HD23 LEU C 288      11.689  51.323 -43.807  1.00 51.73           H  
ATOM   3925  N   PRO C 289       9.013  53.104 -39.373  1.00 52.13           N  
ATOM   3926  CA  PRO C 289       8.108  54.002 -38.650  1.00 50.73           C  
ATOM   3927  C   PRO C 289       6.715  54.015 -39.326  1.00 51.75           C  
ATOM   3928  O   PRO C 289       6.414  54.826 -40.198  1.00 53.40           O  
ATOM   3929  CB  PRO C 289       8.805  55.357 -38.750  1.00 50.83           C  
ATOM   3930  CG  PRO C 289       9.471  55.310 -40.120  1.00 51.50           C  
ATOM   3931  CD  PRO C 289       9.907  53.859 -40.244  1.00 52.18           C  
ATOM   3932  HA  PRO C 289       7.999  53.683 -37.607  1.00 50.73           H  
ATOM   3933  HB2 PRO C 289       8.126  56.203 -38.638  1.00 50.83           H  
ATOM   3934  HB3 PRO C 289       9.577  55.434 -37.977  1.00 50.83           H  
ATOM   3935  HG2 PRO C 289      10.309  56.004 -40.216  1.00 51.50           H  
ATOM   3936  HG3 PRO C 289       8.751  55.557 -40.908  1.00 51.50           H  
ATOM   3937  HD2 PRO C 289      10.932  53.726 -39.884  1.00 52.18           H  
ATOM   3938  HD3 PRO C 289       9.834  53.499 -41.271  1.00 52.18           H  
ATOM   3939  N   ILE C 290       5.928  53.010 -38.973  1.00 51.74           N  
ATOM   3940  CA  ILE C 290       4.573  52.825 -39.484  1.00 51.74           C  
ATOM   3941  C   ILE C 290       3.563  52.639 -38.332  1.00 52.56           C  
ATOM   3942  O   ILE C 290       3.908  52.363 -37.181  1.00 51.27           O  
ATOM   3943  CB  ILE C 290       4.488  51.644 -40.487  1.00 51.23           C  
ATOM   3944  CG1 ILE C 290       5.048  50.334 -39.893  1.00 50.92           C  
ATOM   3945  CG2 ILE C 290       5.177  52.018 -41.799  1.00 51.43           C  
ATOM   3946  CD1 ILE C 290       4.843  49.124 -40.789  1.00 49.71           C  
ATOM   3947  H   ILE C 290       6.285  52.303 -38.347  1.00 51.74           H  
ATOM   3948  HA  ILE C 290       4.266  53.746 -39.997  1.00 51.74           H  
ATOM   3949  HB  ILE C 290       3.433  51.469 -40.729  1.00 51.23           H  
ATOM   3950 HG12 ILE C 290       6.120  50.428 -39.699  1.00 50.92           H  
ATOM   3951 HG13 ILE C 290       4.565  50.131 -38.931  1.00 50.92           H  
ATOM   3952 HG21 ILE C 290       4.817  52.984 -42.168  1.00 51.43           H  
ATOM   3953 HG22 ILE C 290       6.262  52.081 -41.678  1.00 51.43           H  
ATOM   3954 HG23 ILE C 290       4.959  51.280 -42.577  1.00 51.43           H  
ATOM   3955 HD11 ILE C 290       3.792  49.017 -41.070  1.00 49.71           H  
ATOM   3956 HD12 ILE C 290       5.443  49.195 -41.700  1.00 49.71           H  
ATOM   3957 HD13 ILE C 290       5.151  48.216 -40.261  1.00 49.71           H  
ATOM   3958  N   ASP C 291       2.291  52.712 -38.700  1.00 54.27           N  
ATOM   3959  CA  ASP C 291       1.160  52.517 -37.805  1.00 56.85           C  
ATOM   3960  C   ASP C 291       0.880  51.003 -37.547  1.00 55.93           C  
ATOM   3961  O   ASP C 291       1.583  50.114 -38.026  1.00 54.75           O  
ATOM   3962  CB  ASP C 291      -0.097  53.218 -38.295  1.00 60.64           C  
ATOM   3963  CG  ASP C 291      -0.326  52.602 -39.635  1.00 65.61           C  
ATOM   3964  OD1 ASP C 291      -0.869  51.477 -39.689  1.00 67.77           O  
ATOM   3965  OD2 ASP C 291       0.167  53.185 -40.635  1.00 67.95           O1-
ATOM   3966  H   ASP C 291       2.062  52.850 -39.674  1.00 54.27           H  
ATOM   3967  HA  ASP C 291       1.443  52.958 -36.839  1.00 56.85           H  
ATOM   3968  HB2 ASP C 291       0.059  54.292 -38.392  1.00 60.64           H  
ATOM   3969  HB3 ASP C 291      -0.960  53.046 -37.645  1.00 60.64           H  
ATOM   3970  N   ASP C 292       0.045  50.806 -36.532  1.00 56.72           N  
ATOM   3971  CA  ASP C 292      -0.627  49.592 -36.099  1.00 57.54           C  
ATOM   3972  C   ASP C 292      -1.831  49.087 -36.937  1.00 58.35           C  
ATOM   3973  O   ASP C 292      -2.523  48.172 -36.486  1.00 58.49           O  
ATOM   3974  CB  ASP C 292      -1.030  49.702 -34.619  1.00  0.00           C  
ATOM   3975  CG  ASP C 292       0.170  50.187 -33.857  1.00  0.00           C  
ATOM   3976  OD1 ASP C 292       0.918  49.436 -33.234  1.00  0.00           O  
ATOM   3977  OD2 ASP C 292       0.437  51.514 -34.034  1.00  0.00           O1-
ATOM   3978  H   ASP C 292       0.193  51.540 -35.837  1.00 56.72           H  
ATOM   3979  HA  ASP C 292       0.125  48.797 -36.194  1.00 57.54           H  
ATOM   3980  HB2 ASP C 292      -1.360  48.735 -34.224  1.00  0.00           H  
ATOM   3981  HB3 ASP C 292      -1.856  50.411 -34.491  1.00  0.00           H  
ATOM   3982  N   VAL C 293      -1.923  49.487 -38.205  1.00 58.52           N  
ATOM   3983  CA  VAL C 293      -2.783  48.832 -39.196  1.00 59.88           C  
ATOM   3984  C   VAL C 293      -1.901  48.342 -40.379  1.00 59.08           C  
ATOM   3985  O   VAL C 293      -2.091  47.222 -40.854  1.00 59.20           O  
ATOM   3986  CB  VAL C 293      -4.054  49.618 -39.570  1.00 61.23           C  
ATOM   3987  CG1 VAL C 293      -3.816  50.974 -40.227  1.00 61.28           C  
ATOM   3988  CG2 VAL C 293      -4.974  48.773 -40.458  1.00 59.62           C  
ATOM   3989  H   VAL C 293      -1.317  50.219 -38.547  1.00 58.52           H  
ATOM   3990  HA  VAL C 293      -3.131  47.899 -38.731  1.00 59.88           H  
ATOM   3991  HB  VAL C 293      -4.602  49.813 -38.637  1.00 61.23           H  
ATOM   3992 HG11 VAL C 293      -3.336  51.664 -39.528  1.00 61.28           H  
ATOM   3993 HG12 VAL C 293      -3.204  50.891 -41.129  1.00 61.28           H  
ATOM   3994 HG13 VAL C 293      -4.767  51.435 -40.516  1.00 61.28           H  
ATOM   3995 HG21 VAL C 293      -4.533  48.598 -41.445  1.00 59.62           H  
ATOM   3996 HG22 VAL C 293      -5.180  47.801 -39.997  1.00 59.62           H  
ATOM   3997 HG23 VAL C 293      -5.936  49.276 -40.608  1.00 59.62           H  
ATOM   3998  N   LEU C 294      -0.949  49.165 -40.822  1.00 57.43           N  
ATOM   3999  CA  LEU C 294       0.014  48.768 -41.843  1.00 55.85           C  
ATOM   4000  C   LEU C 294       0.887  47.618 -41.292  1.00 55.02           C  
ATOM   4001  O   LEU C 294       1.207  46.669 -42.016  1.00 54.12           O  
ATOM   4002  CB  LEU C 294       0.935  49.906 -42.297  1.00 55.61           C  
ATOM   4003  CG  LEU C 294       0.277  50.963 -43.204  1.00 56.60           C  
ATOM   4004  CD1 LEU C 294       1.313  52.031 -43.573  1.00 56.08           C  
ATOM   4005  CD2 LEU C 294      -0.308  50.365 -44.486  1.00 56.40           C  
ATOM   4006  H   LEU C 294      -0.907  50.106 -40.459  1.00 57.43           H  
ATOM   4007  HA  LEU C 294      -0.551  48.351 -42.681  1.00 55.85           H  
ATOM   4008  HB2 LEU C 294       1.355  50.404 -41.413  1.00 55.61           H  
ATOM   4009  HB3 LEU C 294       1.792  49.476 -42.835  1.00 55.61           H  
ATOM   4010  HG  LEU C 294      -0.538  51.448 -42.654  1.00 56.60           H  
ATOM   4011 HD11 LEU C 294       1.768  52.469 -42.679  1.00 56.08           H  
ATOM   4012 HD12 LEU C 294       2.119  51.608 -44.183  1.00 56.08           H  
ATOM   4013 HD13 LEU C 294       0.848  52.843 -44.142  1.00 56.08           H  
ATOM   4014 HD21 LEU C 294       0.438  49.772 -45.025  1.00 56.40           H  
ATOM   4015 HD22 LEU C 294      -1.168  49.723 -44.272  1.00 56.40           H  
ATOM   4016 HD23 LEU C 294      -0.661  51.156 -45.157  1.00 56.40           H  
ATOM   4017  N   ARG C 295       1.283  47.721 -40.019  1.00 52.88           N  
ATOM   4018  CA  ARG C 295       2.098  46.677 -39.394  1.00 52.17           C  
ATOM   4019  C   ARG C 295       1.301  45.346 -39.299  1.00 52.44           C  
ATOM   4020  O   ARG C 295       1.889  44.272 -39.258  1.00 54.75           O  
ATOM   4021  CB  ARG C 295       2.613  47.155 -38.032  1.00 52.56           C  
ATOM   4022  CG  ARG C 295       3.354  46.129 -37.173  1.00 50.78           C  
ATOM   4023  CD  ARG C 295       4.636  45.541 -37.770  1.00 53.03           C  
ATOM   4024  NE  ARG C 295       5.876  46.129 -37.235  1.00 51.81           N  
ATOM   4025  CZ  ARG C 295       6.263  46.129 -35.959  1.00 50.80           C  
ATOM   4026  NH1 ARG C 295       5.528  45.556 -35.018  1.00 50.21           N  
ATOM   4027  NH2 ARG C 295       7.410  46.703 -35.629  1.00 49.51           N1+
ATOM   4028  H   ARG C 295       1.034  48.542 -39.487  1.00 52.88           H  
ATOM   4029  HA  ARG C 295       2.941  46.487 -40.066  1.00 52.17           H  
ATOM   4030  HB2 ARG C 295       3.263  48.025 -38.180  1.00 52.56           H  
ATOM   4031  HB3 ARG C 295       1.758  47.506 -37.440  1.00 52.56           H  
ATOM   4032  HG2 ARG C 295       2.669  45.305 -36.959  1.00 50.78           H  
ATOM   4033  HG3 ARG C 295       3.555  46.614 -36.212  1.00 50.78           H  
ATOM   4034  HD2 ARG C 295       4.667  45.653 -38.857  1.00 53.03           H  
ATOM   4035  HD3 ARG C 295       4.684  44.467 -37.562  1.00 53.03           H  
ATOM   4036  HE  ARG C 295       6.492  46.577 -37.899  1.00 51.81           H  
ATOM   4037 HH11 ARG C 295       4.651  45.116 -35.259  1.00 50.21           H  
ATOM   4038 HH12 ARG C 295       5.844  45.559 -34.059  1.00 50.21           H  
ATOM   4039 HH21 ARG C 295       7.983  47.135 -36.341  1.00 49.51           H  
ATOM   4040 HH22 ARG C 295       7.713  46.710 -34.665  1.00 49.51           H  
ATOM   4041  N   ILE C 296      -0.024  45.442 -39.210  1.00 51.85           N  
ATOM   4042  CA  ILE C 296      -0.905  44.265 -39.150  1.00 53.24           C  
ATOM   4043  C   ILE C 296      -1.183  43.760 -40.594  1.00 55.33           C  
ATOM   4044  O   ILE C 296      -1.413  42.559 -40.797  1.00 56.06           O  
ATOM   4045  CB  ILE C 296      -2.200  44.547 -38.351  1.00 53.06           C  
ATOM   4046  CG1 ILE C 296      -1.831  44.929 -36.899  1.00 52.68           C  
ATOM   4047  CG2 ILE C 296      -3.152  43.343 -38.370  1.00 53.40           C  
ATOM   4048  CD1 ILE C 296      -3.026  45.163 -35.988  1.00 54.12           C  
ATOM   4049  H   ILE C 296      -0.459  46.354 -39.218  1.00 51.85           H  
ATOM   4050  HA  ILE C 296      -0.347  43.459 -38.654  1.00 53.24           H  
ATOM   4051  HB  ILE C 296      -2.727  45.394 -38.809  1.00 53.06           H  
ATOM   4052 HG12 ILE C 296      -1.201  44.149 -36.456  1.00 52.68           H  
ATOM   4053 HG13 ILE C 296      -1.228  45.844 -36.909  1.00 52.68           H  
ATOM   4054 HG21 ILE C 296      -3.481  43.114 -39.387  1.00 53.40           H  
ATOM   4055 HG22 ILE C 296      -2.672  42.451 -37.953  1.00 53.40           H  
ATOM   4056 HG23 ILE C 296      -4.064  43.539 -37.800  1.00 53.40           H  
ATOM   4057 HD11 ILE C 296      -3.779  45.793 -36.470  1.00 54.12           H  
ATOM   4058 HD12 ILE C 296      -3.497  44.219 -35.698  1.00 54.12           H  
ATOM   4059 HD13 ILE C 296      -2.698  45.662 -35.072  1.00 54.12           H  
ATOM   4060  N   GLN C 297      -1.154  44.670 -41.568  1.00 56.55           N  
ATOM   4061  CA  GLN C 297      -1.307  44.300 -42.970  1.00 57.90           C  
ATOM   4062  C   GLN C 297      -0.051  43.521 -43.415  1.00 57.09           C  
ATOM   4063  O   GLN C 297      -0.150  42.566 -44.175  1.00 58.56           O  
ATOM   4064  CB  GLN C 297      -1.523  45.500 -43.896  1.00 60.80           C  
ATOM   4065  CG  GLN C 297      -2.932  46.085 -43.799  1.00 63.30           C  
ATOM   4066  CD  GLN C 297      -3.949  45.215 -44.503  1.00 64.97           C  
ATOM   4067  NE2 GLN C 297      -4.049  45.253 -45.727  1.00 66.61           N  
ATOM   4068  OE1 GLN C 297      -4.692  44.411 -43.744  1.00 65.51           O  
ATOM   4069  H   GLN C 297      -0.980  45.635 -41.324  1.00 56.55           H  
ATOM   4070  HA  GLN C 297      -2.147  43.599 -43.040  1.00 57.90           H  
ATOM   4071  HB2 GLN C 297      -0.797  46.284 -43.662  1.00 60.80           H  
ATOM   4072  HB3 GLN C 297      -1.323  45.203 -44.934  1.00 60.80           H  
ATOM   4073  HG2 GLN C 297      -2.947  47.076 -44.269  1.00 63.30           H  
ATOM   4074  HG3 GLN C 297      -3.253  46.217 -42.763  1.00 63.30           H  
ATOM   4075 HE21 GLN C 297      -4.715  44.659 -46.198  1.00 66.61           H  
ATOM   4076 HE22 GLN C 297      -3.464  45.880 -46.262  1.00 66.61           H  
ATOM   4077  N   LEU C 298       1.127  43.934 -42.935  1.00 54.94           N  
ATOM   4078  CA  LEU C 298       2.391  43.270 -43.288  1.00 53.63           C  
ATOM   4079  C   LEU C 298       2.483  41.813 -42.739  1.00 52.10           C  
ATOM   4080  O   LEU C 298       3.349  41.041 -43.145  1.00 52.05           O  
ATOM   4081  CB  LEU C 298       3.600  44.079 -42.792  1.00 53.99           C  
ATOM   4082  CG  LEU C 298       3.895  45.324 -43.654  1.00 54.41           C  
ATOM   4083  CD1 LEU C 298       4.759  46.310 -42.872  1.00 55.00           C  
ATOM   4084  CD2 LEU C 298       4.614  44.956 -44.951  1.00 53.57           C  
ATOM   4085  H   LEU C 298       1.168  44.731 -42.315  1.00 54.94           H  
ATOM   4086  HA  LEU C 298       2.406  43.171 -44.378  1.00 53.63           H  
ATOM   4087  HB2 LEU C 298       3.417  44.382 -41.753  1.00 53.99           H  
ATOM   4088  HB3 LEU C 298       4.497  43.446 -42.766  1.00 53.99           H  
ATOM   4089  HG  LEU C 298       2.954  45.826 -43.909  1.00 54.41           H  
ATOM   4090 HD11 LEU C 298       4.249  46.620 -41.958  1.00 55.00           H  
ATOM   4091 HD12 LEU C 298       5.719  45.868 -42.588  1.00 55.00           H  
ATOM   4092 HD13 LEU C 298       4.961  47.208 -43.465  1.00 55.00           H  
ATOM   4093 HD21 LEU C 298       5.598  44.526 -44.739  1.00 53.57           H  
ATOM   4094 HD22 LEU C 298       4.047  44.230 -45.538  1.00 53.57           H  
ATOM   4095 HD23 LEU C 298       4.765  45.843 -45.576  1.00 53.57           H  
ATOM   4096  N   LEU C 299       1.584  41.491 -41.814  1.00 50.08           N  
ATOM   4097  CA  LEU C 299       1.417  40.135 -41.260  1.00 47.94           C  
ATOM   4098  C   LEU C 299       0.707  39.224 -42.312  1.00 46.79           C  
ATOM   4099  O   LEU C 299       0.752  37.999 -42.221  1.00 46.28           O  
ATOM   4100  CB  LEU C 299       0.575  40.238 -39.969  1.00 47.66           C  
ATOM   4101  CG  LEU C 299       0.806  39.204 -38.851  1.00 47.24           C  
ATOM   4102  CD1 LEU C 299       0.415  37.787 -39.245  1.00 47.08           C  
ATOM   4103  CD2 LEU C 299       2.230  39.243 -38.302  1.00 47.56           C  
ATOM   4104  H   LEU C 299       0.973  42.208 -41.451  1.00 50.08           H  
ATOM   4105  HA  LEU C 299       2.416  39.728 -41.079  1.00 47.94           H  
ATOM   4106  HB2 LEU C 299       0.749  41.221 -39.511  1.00 47.66           H  
ATOM   4107  HB3 LEU C 299      -0.491  40.217 -40.231  1.00 47.66           H  
ATOM   4108  HG  LEU C 299       0.140  39.495 -38.027  1.00 47.24           H  
ATOM   4109 HD11 LEU C 299      -0.553  37.768 -39.754  1.00 47.08           H  
ATOM   4110 HD12 LEU C 299       1.162  37.336 -39.897  1.00 47.08           H  
ATOM   4111 HD13 LEU C 299       0.333  37.151 -38.360  1.00 47.08           H  
ATOM   4112 HD21 LEU C 299       2.967  38.921 -39.044  1.00 47.56           H  
ATOM   4113 HD22 LEU C 299       2.491  40.255 -37.976  1.00 47.56           H  
ATOM   4114 HD23 LEU C 299       2.320  38.582 -37.435  1.00 47.56           H  
ATOM   4115  N   LYS C 300      -0.067  39.862 -43.190  1.00 46.09           N  
ATOM   4116  CA  LYS C 300      -0.868  39.173 -44.203  1.00 46.11           C  
ATOM   4117  C   LYS C 300      -0.106  39.038 -45.541  1.00 44.12           C  
ATOM   4118  O   LYS C 300      -0.474  38.243 -46.404  1.00 44.30           O  
ATOM   4119  CB  LYS C 300      -2.189  39.915 -44.444  1.00 48.61           C  
ATOM   4120  CG  LYS C 300      -2.987  40.120 -43.152  1.00 51.14           C  
ATOM   4121  CD  LYS C 300      -4.158  41.077 -43.364  1.00 54.07           C  
ATOM   4122  CE  LYS C 300      -4.693  41.568 -42.027  1.00 56.29           C  
ATOM   4123  NZ  LYS C 300      -5.727  42.594 -42.262  1.00 57.09           N1+
ATOM   4124  H   LYS C 300      -0.123  40.870 -43.151  1.00 46.09           H  
ATOM   4125  HA  LYS C 300      -1.077  38.155 -43.851  1.00 46.11           H  
ATOM   4126  HB2 LYS C 300      -1.980  40.888 -44.907  1.00 48.61           H  
ATOM   4127  HB3 LYS C 300      -2.801  39.361 -45.167  1.00 48.61           H  
ATOM   4128  HG2 LYS C 300      -3.353  39.156 -42.782  1.00 51.14           H  
ATOM   4129  HG3 LYS C 300      -2.339  40.533 -42.373  1.00 51.14           H  
ATOM   4130  HD2 LYS C 300      -4.949  40.579 -43.936  1.00 54.07           H  
ATOM   4131  HD3 LYS C 300      -3.824  41.934 -43.961  1.00 54.07           H  
ATOM   4132  HE2 LYS C 300      -3.916  42.043 -41.426  1.00 56.29           H  
ATOM   4133  HE3 LYS C 300      -5.161  40.767 -41.455  1.00 56.29           H  
ATOM   4134  HZ1 LYS C 300      -5.326  43.380 -42.824  1.00 57.09           H  
ATOM   4135  HZ2 LYS C 300      -6.531  42.245 -42.791  1.00 57.09           H  
ATOM   4136  HZ3 LYS C 300      -6.058  43.019 -41.388  1.00 57.09           H  
ATOM   4137  N   ILE C 301       0.907  39.890 -45.726  1.00 42.05           N  
ATOM   4138  CA  ILE C 301       1.668  39.957 -46.974  1.00 41.53           C  
ATOM   4139  C   ILE C 301       2.755  38.856 -46.840  1.00 40.86           C  
ATOM   4140  O   ILE C 301       3.892  39.065 -46.385  1.00 40.34           O  
ATOM   4141  CB  ILE C 301       2.219  41.377 -47.239  1.00 41.25           C  
ATOM   4142  CG1 ILE C 301       1.040  42.360 -47.450  1.00 41.85           C  
ATOM   4143  CG2 ILE C 301       3.120  41.378 -48.478  1.00 41.34           C  
ATOM   4144  CD1 ILE C 301       1.449  43.825 -47.521  1.00 41.53           C  
ATOM   4145  H   ILE C 301       1.185  40.488 -44.961  1.00 42.05           H  
ATOM   4146  HA  ILE C 301       1.003  39.680 -47.803  1.00 41.53           H  
ATOM   4147  HB  ILE C 301       2.811  41.705 -46.375  1.00 41.25           H  
ATOM   4148 HG12 ILE C 301       0.501  42.099 -48.370  1.00 41.85           H  
ATOM   4149 HG13 ILE C 301       0.317  42.259 -46.636  1.00 41.85           H  
ATOM   4150 HG21 ILE C 301       3.982  40.716 -48.358  1.00 41.34           H  
ATOM   4151 HG22 ILE C 301       2.561  41.049 -49.359  1.00 41.34           H  
ATOM   4152 HG23 ILE C 301       3.517  42.376 -48.683  1.00 41.34           H  
ATOM   4153 HD11 ILE C 301       1.990  44.125 -46.621  1.00 41.53           H  
ATOM   4154 HD12 ILE C 301       2.076  44.033 -48.392  1.00 41.53           H  
ATOM   4155 HD13 ILE C 301       0.558  44.456 -47.600  1.00 41.53           H  
ATOM   4156  N   GLY C 302       2.330  37.648 -47.201  1.00 40.88           N  
ATOM   4157  CA  GLY C 302       3.040  36.408 -46.962  1.00 40.51           C  
ATOM   4158  C   GLY C 302       4.029  35.974 -48.049  1.00 39.18           C  
ATOM   4159  O   GLY C 302       4.323  34.789 -48.166  1.00 39.00           O  
ATOM   4160  H   GLY C 302       1.433  37.556 -47.657  1.00 40.88           H  
ATOM   4161  HA2 GLY C 302       3.594  36.496 -46.023  1.00 40.51           H  
ATOM   4162  HA3 GLY C 302       2.284  35.623 -46.855  1.00 40.51           H  
ATOM   4163  N   SER C 303       4.667  36.943 -48.683  1.00 38.52           N  
ATOM   4164  CA  SER C 303       5.750  36.706 -49.630  1.00 38.55           C  
ATOM   4165  C   SER C 303       6.683  37.925 -49.600  1.00 38.48           C  
ATOM   4166  O   SER C 303       6.228  39.072 -49.689  1.00 38.58           O  
ATOM   4167  CB  SER C 303       5.255  36.575 -51.073  1.00 38.69           C  
ATOM   4168  OG  SER C 303       6.322  36.166 -51.936  1.00 38.64           O  
ATOM   4169  H   SER C 303       4.434  37.906 -48.485  1.00 38.52           H  
ATOM   4170  HA  SER C 303       6.302  35.805 -49.338  1.00 38.55           H  
ATOM   4171  HB2 SER C 303       4.889  37.532 -51.452  1.00 38.69           H  
ATOM   4172  HB3 SER C 303       4.433  35.856 -51.157  1.00 38.69           H  
ATOM   4173  HG  SER C 303       6.289  35.179 -51.916  1.00 38.64           H  
ATOM   4174  N   ALA C 304       7.987  37.657 -49.543  1.00 38.42           N  
ATOM   4175  CA  ALA C 304       9.000  38.707 -49.592  1.00 37.11           C  
ATOM   4176  C   ALA C 304       8.917  39.542 -50.888  1.00 37.14           C  
ATOM   4177  O   ALA C 304       9.233  40.721 -50.880  1.00 37.43           O  
ATOM   4178  CB  ALA C 304      10.397  38.113 -49.475  1.00 37.41           C  
ATOM   4179  H   ALA C 304       8.281  36.705 -49.380  1.00 38.42           H  
ATOM   4180  HA  ALA C 304       8.808  39.386 -48.755  1.00 37.11           H  
ATOM   4181  HB1 ALA C 304      10.516  37.580 -48.526  1.00 37.41           H  
ATOM   4182  HB2 ALA C 304      10.598  37.402 -50.284  1.00 37.41           H  
ATOM   4183  HB3 ALA C 304      11.159  38.898 -49.528  1.00 37.41           H  
ATOM   4184  N   ILE C 305       8.525  38.889 -51.991  1.00 37.22           N  
ATOM   4185  CA  ILE C 305       8.524  39.548 -53.305  1.00 37.13           C  
ATOM   4186  C   ILE C 305       7.372  40.590 -53.350  1.00 36.75           C  
ATOM   4187  O   ILE C 305       7.426  41.561 -54.093  1.00 36.46           O  
ATOM   4188  CB  ILE C 305       8.425  38.520 -54.453  1.00 37.97           C  
ATOM   4189  CG1 ILE C 305       9.571  37.481 -54.426  1.00 38.16           C  
ATOM   4190  CG2 ILE C 305       8.372  39.197 -55.830  1.00 38.34           C  
ATOM   4191  CD1 ILE C 305      10.980  38.056 -54.484  1.00 38.45           C  
ATOM   4192  H   ILE C 305       8.209  37.934 -51.902  1.00 37.22           H  
ATOM   4193  HA  ILE C 305       9.453  40.127 -53.385  1.00 37.13           H  
ATOM   4194  HB  ILE C 305       7.486  37.960 -54.337  1.00 37.97           H  
ATOM   4195 HG12 ILE C 305       9.483  36.858 -53.528  1.00 38.16           H  
ATOM   4196 HG13 ILE C 305       9.444  36.804 -55.278  1.00 38.16           H  
ATOM   4197 HG21 ILE C 305       7.429  39.737 -55.964  1.00 38.34           H  
ATOM   4198 HG22 ILE C 305       9.192  39.908 -55.965  1.00 38.34           H  
ATOM   4199 HG23 ILE C 305       8.428  38.455 -56.635  1.00 38.34           H  
ATOM   4200 HD11 ILE C 305      11.128  38.676 -55.373  1.00 38.45           H  
ATOM   4201 HD12 ILE C 305      11.209  38.655 -53.598  1.00 38.45           H  
ATOM   4202 HD13 ILE C 305      11.711  37.241 -54.524  1.00 38.45           H  
ATOM   4203  N   GLN C 306       6.329  40.325 -52.568  1.00 36.83           N  
ATOM   4204  CA  GLN C 306       5.206  41.247 -52.433  1.00 37.54           C  
ATOM   4205  C   GLN C 306       5.590  42.354 -51.418  1.00 37.53           C  
ATOM   4206  O   GLN C 306       5.132  43.488 -51.517  1.00 37.88           O  
ATOM   4207  CB  GLN C 306       3.952  40.537 -51.922  1.00 37.97           C  
ATOM   4208  CG  GLN C 306       3.340  39.573 -52.935  1.00 38.81           C  
ATOM   4209  CD  GLN C 306       2.280  38.703 -52.278  1.00 38.79           C  
ATOM   4210  OE1 GLN C 306       2.360  38.350 -51.097  1.00 38.54           O  
ATOM   4211  NE2 GLN C 306       1.287  38.323 -53.075  1.00 39.62           N  
ATOM   4212  H   GLN C 306       6.346  39.492 -51.998  1.00 36.83           H  
ATOM   4213  HA  GLN C 306       5.018  41.730 -53.399  1.00 37.54           H  
ATOM   4214  HB2 GLN C 306       4.188  40.008 -50.992  1.00 37.97           H  
ATOM   4215  HB3 GLN C 306       3.192  41.283 -51.656  1.00 37.97           H  
ATOM   4216  HG2 GLN C 306       4.098  38.899 -53.350  1.00 38.81           H  
ATOM   4217  HG3 GLN C 306       2.905  40.137 -53.767  1.00 38.81           H  
ATOM   4218 HE21 GLN C 306       0.558  37.720 -52.720  1.00 39.62           H  
ATOM   4219 HE22 GLN C 306       1.261  38.636 -54.035  1.00 39.62           H  
ATOM   4220  N   ARG C 307       6.290  41.944 -50.362  1.00 37.43           N  
ATOM   4221  CA  ARG C 307       6.629  42.814 -49.235  1.00 36.89           C  
ATOM   4222  C   ARG C 307       7.656  43.884 -49.654  1.00 37.18           C  
ATOM   4223  O   ARG C 307       7.477  45.056 -49.334  1.00 38.38           O  
ATOM   4224  CB  ARG C 307       7.126  41.986 -48.044  1.00 36.69           C  
ATOM   4225  CG  ARG C 307       6.504  42.459 -46.727  1.00 36.46           C  
ATOM   4226  CD  ARG C 307       6.964  41.612 -45.543  1.00 36.14           C  
ATOM   4227  NE  ARG C 307       6.425  40.242 -45.673  1.00 36.52           N  
ATOM   4228  CZ  ARG C 307       7.085  39.120 -45.965  1.00 37.00           C  
ATOM   4229  NH1 ARG C 307       8.415  39.121 -46.040  1.00 36.28           N  
ATOM   4230  NH2 ARG C 307       6.413  37.983 -46.158  1.00 37.31           N1+
ATOM   4231  H   ARG C 307       6.557  40.972 -50.296  1.00 37.43           H  
ATOM   4232  HA  ARG C 307       5.707  43.349 -48.975  1.00 36.89           H  
ATOM   4233  HB2 ARG C 307       6.852  40.936 -48.177  1.00 36.69           H  
ATOM   4234  HB3 ARG C 307       8.219  42.011 -47.975  1.00 36.69           H  
ATOM   4235  HG2 ARG C 307       5.411  42.397 -46.801  1.00 36.46           H  
ATOM   4236  HG3 ARG C 307       6.745  43.511 -46.555  1.00 36.46           H  
ATOM   4237  HD2 ARG C 307       6.552  42.021 -44.615  1.00 36.14           H  
ATOM   4238  HD3 ARG C 307       8.049  41.608 -45.433  1.00 36.14           H  
ATOM   4239  HE  ARG C 307       5.418  40.192 -45.614  1.00 36.52           H  
ATOM   4240 HH11 ARG C 307       8.929  39.978 -45.895  1.00 36.28           H  
ATOM   4241 HH12 ARG C 307       8.910  38.263 -46.242  1.00 36.28           H  
ATOM   4242 HH21 ARG C 307       5.406  37.973 -46.083  1.00 37.31           H  
ATOM   4243 HH22 ARG C 307       6.912  37.133 -46.379  1.00 37.31           H  
ATOM   4244  N   LEU C 308       8.711  43.479 -50.356  1.00 37.44           N  
ATOM   4245  CA  LEU C 308       9.818  44.377 -50.733  1.00 37.81           C  
ATOM   4246  C   LEU C 308       9.321  45.613 -51.534  1.00 38.31           C  
ATOM   4247  O   LEU C 308       9.923  46.680 -51.524  1.00 39.09           O  
ATOM   4248  CB  LEU C 308      10.842  43.627 -51.605  1.00 38.34           C  
ATOM   4249  CG  LEU C 308      11.769  42.675 -50.823  1.00 38.11           C  
ATOM   4250  CD1 LEU C 308      12.384  41.637 -51.768  1.00 38.55           C  
ATOM   4251  CD2 LEU C 308      12.895  43.429 -50.118  1.00 38.56           C  
ATOM   4252  H   LEU C 308       8.802  42.497 -50.570  1.00 37.44           H  
ATOM   4253  HA  LEU C 308      10.269  44.756 -49.816  1.00 37.81           H  
ATOM   4254  HB2 LEU C 308      10.293  43.057 -52.366  1.00 38.34           H  
ATOM   4255  HB3 LEU C 308      11.458  44.350 -52.153  1.00 38.34           H  
ATOM   4256  HG  LEU C 308      11.190  42.140 -50.063  1.00 38.11           H  
ATOM   4257 HD11 LEU C 308      11.608  41.052 -52.270  1.00 38.55           H  
ATOM   4258 HD12 LEU C 308      12.998  42.113 -52.538  1.00 38.55           H  
ATOM   4259 HD13 LEU C 308      13.020  40.940 -51.213  1.00 38.55           H  
ATOM   4260 HD21 LEU C 308      13.549  43.930 -50.839  1.00 38.56           H  
ATOM   4261 HD22 LEU C 308      12.504  44.183 -49.432  1.00 38.56           H  
ATOM   4262 HD23 LEU C 308      13.511  42.737 -49.534  1.00 38.56           H  
ATOM   4263  N   ARG C 309       8.251  45.386 -52.295  1.00 38.53           N  
ATOM   4264  CA  ARG C 309       7.653  46.429 -53.125  1.00 39.48           C  
ATOM   4265  C   ARG C 309       6.862  47.424 -52.240  1.00 40.42           C  
ATOM   4266  O   ARG C 309       6.659  48.576 -52.602  1.00 41.21           O  
ATOM   4267  CB  ARG C 309       6.720  45.804 -54.168  1.00 38.77           C  
ATOM   4268  CG  ARG C 309       7.486  44.979 -55.213  1.00 38.04           C  
ATOM   4269  CD  ARG C 309       6.580  43.976 -55.912  1.00 38.08           C  
ATOM   4270  NE  ARG C 309       5.522  44.625 -56.704  1.00 38.40           N  
ATOM   4271  CZ  ARG C 309       5.506  44.740 -58.031  1.00 39.83           C  
ATOM   4272  NH1 ARG C 309       4.394  45.103 -58.650  1.00 41.10           N  
ATOM   4273  NH2 ARG C 309       6.597  44.505 -58.754  1.00 40.21           N1+
ATOM   4274  H   ARG C 309       7.834  44.466 -52.284  1.00 38.53           H  
ATOM   4275  HA  ARG C 309       8.459  46.993 -53.611  1.00 39.48           H  
ATOM   4276  HB2 ARG C 309       5.983  45.171 -53.657  1.00 38.77           H  
ATOM   4277  HB3 ARG C 309       6.149  46.588 -54.680  1.00 38.77           H  
ATOM   4278  HG2 ARG C 309       8.300  44.420 -54.740  1.00 38.04           H  
ATOM   4279  HG3 ARG C 309       7.943  45.654 -55.946  1.00 38.04           H  
ATOM   4280  HD2 ARG C 309       6.063  43.357 -55.172  1.00 38.08           H  
ATOM   4281  HD3 ARG C 309       7.150  43.283 -56.537  1.00 38.08           H  
ATOM   4282  HE  ARG C 309       4.665  44.819 -56.206  1.00 38.40           H  
ATOM   4283 HH11 ARG C 309       3.556  45.286 -58.117  1.00 41.10           H  
ATOM   4284 HH12 ARG C 309       4.383  45.197 -59.656  1.00 41.10           H  
ATOM   4285 HH21 ARG C 309       7.456  44.234 -58.298  1.00 40.21           H  
ATOM   4286 HH22 ARG C 309       6.566  44.597 -59.760  1.00 40.21           H  
ATOM   4287  N   CYS C 310       6.345  46.926 -51.129  1.00 41.74           N  
ATOM   4288  CA  CYS C 310       5.555  47.704 -50.162  1.00 43.84           C  
ATOM   4289  C   CYS C 310       6.555  48.447 -49.249  1.00 43.62           C  
ATOM   4290  O   CYS C 310       6.317  49.583 -48.842  1.00 44.97           O  
ATOM   4291  CB  CYS C 310       4.642  46.785 -49.343  1.00 44.64           C  
ATOM   4292  SG  CYS C 310       3.312  47.673 -48.470  1.00 49.00           S  
ATOM   4293  H   CYS C 310       6.533  45.963 -50.888  1.00 41.74           H  
ATOM   4294  HA  CYS C 310       4.978  48.447 -50.725  1.00 43.84           H  
ATOM   4295  HB2 CYS C 310       5.209  46.223 -48.594  1.00 44.64           H  
ATOM   4296  HB3 CYS C 310       4.160  46.053 -50.000  1.00 44.64           H  
ATOM   4297  HG  CYS C 310       2.750  46.591 -47.912  1.00 49.00           H  
ATOM   4298  N   GLU C 311       7.644  47.768 -48.903  1.00 43.32           N  
ATOM   4299  CA  GLU C 311       8.691  48.332 -48.055  1.00 43.26           C  
ATOM   4300  C   GLU C 311       9.308  49.565 -48.760  1.00 42.53           C  
ATOM   4301  O   GLU C 311       9.601  50.564 -48.129  1.00 42.58           O  
ATOM   4302  CB  GLU C 311       9.742  47.271 -47.723  1.00 44.14           C  
ATOM   4303  CG  GLU C 311       9.190  46.233 -46.741  1.00 44.99           C  
ATOM   4304  CD  GLU C 311       9.800  44.851 -46.834  1.00 46.52           C  
ATOM   4305  OE1 GLU C 311       9.149  43.910 -46.324  1.00 45.80           O  
ATOM   4306  OE2 GLU C 311      10.907  44.702 -47.416  1.00 48.25           O1-
ATOM   4307  H   GLU C 311       7.735  46.810 -49.208  1.00 43.32           H  
ATOM   4308  HA  GLU C 311       8.212  48.698 -47.138  1.00 43.26           H  
ATOM   4309  HB2 GLU C 311      10.086  46.796 -48.648  1.00 44.14           H  
ATOM   4310  HB3 GLU C 311      10.627  47.742 -47.279  1.00 44.14           H  
ATOM   4311  HG2 GLU C 311       8.109  46.108 -46.884  1.00 44.99           H  
ATOM   4312  HG3 GLU C 311       9.319  46.600 -45.716  1.00 44.99           H  
ATOM   4313  N   LEU C 312       9.523  49.464 -50.066  1.00 42.18           N  
ATOM   4314  CA  LEU C 312      10.004  50.601 -50.850  1.00 42.67           C  
ATOM   4315  C   LEU C 312       8.979  51.760 -50.880  1.00 43.19           C  
ATOM   4316  O   LEU C 312       9.367  52.916 -50.938  1.00 44.34           O  
ATOM   4317  CB  LEU C 312      10.316  50.211 -52.302  1.00 42.25           C  
ATOM   4318  CG  LEU C 312      11.737  49.654 -52.497  1.00 41.80           C  
ATOM   4319  CD1 LEU C 312      11.862  49.036 -53.889  1.00 42.51           C  
ATOM   4320  CD2 LEU C 312      12.806  50.739 -52.331  1.00 41.80           C  
ATOM   4321  H   LEU C 312       9.386  48.577 -50.528  1.00 42.18           H  
ATOM   4322  HA  LEU C 312      10.888  50.992 -50.336  1.00 42.67           H  
ATOM   4323  HB2 LEU C 312       9.579  49.472 -52.644  1.00 42.25           H  
ATOM   4324  HB3 LEU C 312      10.195  51.081 -52.963  1.00 42.25           H  
ATOM   4325  HG  LEU C 312      11.914  48.864 -51.760  1.00 41.80           H  
ATOM   4326 HD11 LEU C 312      11.116  48.248 -54.028  1.00 42.51           H  
ATOM   4327 HD12 LEU C 312      11.708  49.786 -54.672  1.00 42.51           H  
ATOM   4328 HD13 LEU C 312      12.853  48.593 -54.032  1.00 42.51           H  
ATOM   4329 HD21 LEU C 312      12.627  51.580 -53.010  1.00 41.80           H  
ATOM   4330 HD22 LEU C 312      12.833  51.129 -51.309  1.00 41.80           H  
ATOM   4331 HD23 LEU C 312      13.801  50.340 -52.550  1.00 41.80           H  
ATOM   4332  N   ASP C 313       7.699  51.418 -50.911  1.00 43.54           N  
ATOM   4333  CA  ASP C 313       6.615  52.410 -50.957  1.00 45.44           C  
ATOM   4334  C   ASP C 313       6.593  53.130 -49.584  1.00 46.02           C  
ATOM   4335  O   ASP C 313       6.532  54.362 -49.515  1.00 47.19           O  
ATOM   4336  CB  ASP C 313       5.280  51.755 -51.263  1.00 45.30           C  
ATOM   4337  CG  ASP C 313       4.205  52.808 -51.263  1.00 46.34           C  
ATOM   4338  OD1 ASP C 313       3.104  52.509 -50.770  1.00 47.28           O  
ATOM   4339  OD2 ASP C 313       4.464  53.929 -51.726  1.00 47.23           O1-
ATOM   4340  H   ASP C 313       7.454  50.439 -50.873  1.00 43.54           H  
ATOM   4341  HA  ASP C 313       6.886  53.150 -51.720  1.00 45.44           H  
ATOM   4342  HB2 ASP C 313       5.031  50.987 -50.524  1.00 45.30           H  
ATOM   4343  HB3 ASP C 313       5.304  51.269 -52.245  1.00 45.30           H  
ATOM   4344  N   ILE C 314       6.689  52.345 -48.513  1.00 44.91           N  
ATOM   4345  CA  ILE C 314       6.681  52.894 -47.156  1.00 45.64           C  
ATOM   4346  C   ILE C 314       7.891  53.857 -47.006  1.00 47.32           C  
ATOM   4347  O   ILE C 314       7.766  54.930 -46.417  1.00 49.39           O  
ATOM   4348  CB  ILE C 314       6.695  51.763 -46.099  1.00 44.24           C  
ATOM   4349  CG1 ILE C 314       5.312  51.072 -46.045  1.00 43.58           C  
ATOM   4350  CG2 ILE C 314       7.080  52.284 -44.709  1.00 43.76           C  
ATOM   4351  CD1 ILE C 314       5.346  49.706 -45.372  1.00 42.32           C  
ATOM   4352  H   ILE C 314       6.762  51.347 -48.645  1.00 44.91           H  
ATOM   4353  HA  ILE C 314       5.774  53.503 -47.059  1.00 45.64           H  
ATOM   4354  HB  ILE C 314       7.448  51.019 -46.391  1.00 44.24           H  
ATOM   4355 HG12 ILE C 314       4.595  51.715 -45.520  1.00 43.58           H  
ATOM   4356 HG13 ILE C 314       4.915  50.934 -47.057  1.00 43.58           H  
ATOM   4357 HG21 ILE C 314       8.102  52.673 -44.695  1.00 43.76           H  
ATOM   4358 HG22 ILE C 314       6.408  53.083 -44.384  1.00 43.76           H  
ATOM   4359 HG23 ILE C 314       7.042  51.488 -43.963  1.00 43.76           H  
ATOM   4360 HD11 ILE C 314       6.024  49.027 -45.899  1.00 42.32           H  
ATOM   4361 HD12 ILE C 314       5.669  49.769 -44.330  1.00 42.32           H  
ATOM   4362 HD13 ILE C 314       4.347  49.259 -45.382  1.00 42.32           H  
ATOM   4363  N   MET C 315       9.047  53.445 -47.527  1.00 47.77           N  
ATOM   4364  CA  MET C 315      10.273  54.238 -47.410  1.00 48.76           C  
ATOM   4365  C   MET C 315      10.227  55.524 -48.270  1.00 50.48           C  
ATOM   4366  O   MET C 315      10.976  56.464 -48.029  1.00 51.76           O  
ATOM   4367  CB  MET C 315      11.511  53.424 -47.795  1.00 49.45           C  
ATOM   4368  CG  MET C 315      11.863  52.415 -46.706  1.00 48.84           C  
ATOM   4369  SD  MET C 315      13.169  51.303 -47.306  1.00 49.40           S  
ATOM   4370  CE  MET C 315      12.794  49.866 -46.273  1.00 49.07           C  
ATOM   4371  H   MET C 315       9.069  52.575 -48.040  1.00 47.77           H  
ATOM   4372  HA  MET C 315      10.348  54.573 -46.367  1.00 48.76           H  
ATOM   4373  HB2 MET C 315      12.367  54.094 -47.946  1.00 49.45           H  
ATOM   4374  HB3 MET C 315      11.331  52.921 -48.754  1.00 49.45           H  
ATOM   4375  HG2 MET C 315      10.983  51.832 -46.422  1.00 48.84           H  
ATOM   4376  HG3 MET C 315      12.225  52.932 -45.811  1.00 48.84           H  
ATOM   4377  HE1 MET C 315      13.059  50.069 -45.234  1.00 49.07           H  
ATOM   4378  HE2 MET C 315      11.735  49.610 -46.343  1.00 49.07           H  
ATOM   4379  HE3 MET C 315      13.370  49.004 -46.613  1.00 49.07           H  
ATOM   4380  N   ASN C 316       9.408  55.503 -49.317  1.00 51.50           N  
ATOM   4381  CA  ASN C 316       9.172  56.675 -50.163  1.00 53.56           C  
ATOM   4382  C   ASN C 316       8.142  57.576 -49.446  1.00 55.36           C  
ATOM   4383  O   ASN C 316       8.493  58.607 -48.877  1.00 57.38           O  
ATOM   4384  CB  ASN C 316       8.685  56.307 -51.564  1.00 53.70           C  
ATOM   4385  CG  ASN C 316       9.864  56.142 -52.493  1.00 52.49           C  
ATOM   4386  OD1 ASN C 316      10.218  57.041 -53.258  1.00 51.53           O  
ATOM   4387  ND2 ASN C 316      10.503  54.978 -52.411  1.00 52.72           N  
ATOM   4388  H   ASN C 316       8.907  54.655 -49.539  1.00 51.50           H  
ATOM   4389  HA  ASN C 316      10.103  57.253 -50.228  1.00 53.56           H  
ATOM   4390  HB2 ASN C 316       8.055  57.100 -51.984  1.00 53.70           H  
ATOM   4391  HB3 ASN C 316       8.086  55.390 -51.568  1.00 53.70           H  
ATOM   4392 HD21 ASN C 316      10.179  54.268 -51.770  1.00 52.72           H  
ATOM   4393 HD22 ASN C 316      11.312  54.805 -52.990  1.00 52.72           H  
ATOM   4394  N   LYS C 317       6.932  57.032 -49.290  1.00 55.76           N  
ATOM   4395  CA  LYS C 317       5.729  57.838 -49.137  1.00 57.20           C  
ATOM   4396  C   LYS C 317       5.507  58.331 -47.687  1.00 58.77           C  
ATOM   4397  O   LYS C 317       4.826  59.324 -47.478  1.00 61.51           O  
ATOM   4398  CB  LYS C 317       4.516  57.038 -49.648  1.00  0.00           C  
ATOM   4399  CG  LYS C 317       3.196  57.812 -49.584  1.00  0.00           C  
ATOM   4400  CD  LYS C 317       2.040  57.176 -50.365  1.00  0.00           C  
ATOM   4401  CE  LYS C 317       1.721  55.738 -49.970  1.00  0.00           C  
ATOM   4402  NZ  LYS C 317       2.223  54.826 -50.987  1.00  0.00           N1+
ATOM   4403  H   LYS C 317       6.858  56.027 -49.133  1.00 55.76           H  
ATOM   4404  HA  LYS C 317       5.863  58.738 -49.753  1.00 57.20           H  
ATOM   4405  HB2 LYS C 317       4.420  56.112 -49.068  1.00  0.00           H  
ATOM   4406  HB3 LYS C 317       4.710  56.741 -50.687  1.00  0.00           H  
ATOM   4407  HG2 LYS C 317       3.348  58.826 -49.972  1.00  0.00           H  
ATOM   4408  HG3 LYS C 317       2.885  57.914 -48.537  1.00  0.00           H  
ATOM   4409  HD2 LYS C 317       2.237  57.258 -51.441  1.00  0.00           H  
ATOM   4410  HD3 LYS C 317       1.150  57.788 -50.172  1.00  0.00           H  
ATOM   4411  HE2 LYS C 317       0.639  55.577 -49.930  1.00  0.00           H  
ATOM   4412  HE3 LYS C 317       2.155  55.447 -49.009  1.00  0.00           H  
ATOM   4413  HZ1 LYS C 317       3.252  54.885 -51.198  1.00  0.00           H  
ATOM   4414  HZ2 LYS C 317       2.217  53.812 -50.694  1.00  0.00           H  
ATOM   4415  HZ3 LYS C 317       1.776  54.836 -51.903  1.00  0.00           H  
ATOM   4416  N   CYS C 318       5.974  57.586 -46.691  1.00 59.27           N  
ATOM   4417  CA  CYS C 318       5.627  57.866 -45.289  1.00 60.17           C  
ATOM   4418  C   CYS C 318       6.654  58.885 -44.740  1.00 60.54           C  
ATOM   4419  O   CYS C 318       7.581  58.538 -44.001  1.00 60.28           O  
ATOM   4420  CB  CYS C 318       5.612  56.601 -44.425  1.00 59.56           C  
ATOM   4421  SG  CYS C 318       4.300  55.438 -44.952  1.00 62.13           S  
ATOM   4422  H   CYS C 318       6.629  56.840 -46.881  1.00 59.27           H  
ATOM   4423  HA  CYS C 318       4.639  58.344 -45.248  1.00 60.17           H  
ATOM   4424  HB2 CYS C 318       5.430  56.861 -43.377  1.00 59.56           H  
ATOM   4425  HB3 CYS C 318       6.570  56.076 -44.464  1.00 59.56           H  
ATOM   4426  HG  CYS C 318       4.435  54.592 -43.921  1.00 62.13           H  
ATOM   4427  N   THR C 319       6.505  60.133 -45.174  1.00 61.49           N  
ATOM   4428  CA  THR C 319       7.497  61.184 -44.970  1.00 61.97           C  
ATOM   4429  C   THR C 319       7.367  61.916 -43.616  1.00 61.63           C  
ATOM   4430  O   THR C 319       8.375  62.359 -43.057  1.00 61.44           O  
ATOM   4431  CB  THR C 319       7.504  62.210 -46.121  1.00 64.82           C  
ATOM   4432  OG1 THR C 319       6.173  62.654 -46.397  1.00 66.53           O  
ATOM   4433  CG2 THR C 319       8.089  61.616 -47.399  1.00 67.06           C  
ATOM   4434  H   THR C 319       5.668  60.380 -45.683  1.00 61.49           H  
ATOM   4435  HA  THR C 319       8.479  60.698 -44.943  1.00 61.97           H  
ATOM   4436  HB  THR C 319       8.092  63.090 -45.837  1.00 64.82           H  
ATOM   4437 HG21 THR C 319       9.096  61.221 -47.234  1.00 67.06           H  
ATOM   4438 HG22 THR C 319       7.450  60.819 -47.789  1.00 67.06           H  
ATOM   4439 HG23 THR C 319       8.144  62.380 -48.183  1.00 67.06           H  
ATOM   4440  HG1 THR C 319       6.195  63.137 -47.243  1.00 66.53           H  
ATOM   4441  N   SER C 320       6.138  62.104 -43.128  1.00 60.43           N  
ATOM   4442  CA  SER C 320       5.858  62.773 -41.854  1.00 57.75           C  
ATOM   4443  C   SER C 320       5.227  61.768 -40.873  1.00 56.16           C  
ATOM   4444  O   SER C 320       4.579  60.799 -41.283  1.00 56.28           O  
ATOM   4445  CB  SER C 320       4.981  64.016 -41.980  1.00 58.34           C  
ATOM   4446  OG  SER C 320       3.763  63.765 -42.680  1.00 58.83           O  
ATOM   4447  H   SER C 320       5.346  61.716 -43.619  1.00 60.43           H  
ATOM   4448  HA  SER C 320       6.806  63.090 -41.417  1.00 57.75           H  
ATOM   4449  HB2 SER C 320       5.517  64.799 -42.525  1.00 58.34           H  
ATOM   4450  HB3 SER C 320       4.708  64.375 -40.986  1.00 58.34           H  
ATOM   4451  HG  SER C 320       3.271  64.605 -42.599  1.00 58.83           H  
ATOM   4452  N   LEU C 321       5.419  62.022 -39.577  1.00 54.16           N  
ATOM   4453  CA  LEU C 321       4.906  61.188 -38.498  1.00 50.97           C  
ATOM   4454  C   LEU C 321       4.069  62.072 -37.539  1.00 50.34           C  
ATOM   4455  O   LEU C 321       4.537  63.066 -36.993  1.00 49.42           O  
ATOM   4456  CB  LEU C 321       6.038  60.517 -37.704  1.00 49.67           C  
ATOM   4457  CG  LEU C 321       6.996  59.639 -38.535  1.00 48.72           C  
ATOM   4458  CD1 LEU C 321       8.101  59.079 -37.637  1.00 48.39           C  
ATOM   4459  CD2 LEU C 321       6.285  58.481 -39.235  1.00 47.41           C  
ATOM   4460  H   LEU C 321       5.940  62.849 -39.321  1.00 54.16           H  
ATOM   4461  HA  LEU C 321       4.259  60.419 -38.925  1.00 50.97           H  
ATOM   4462  HB2 LEU C 321       6.630  61.294 -37.202  1.00 49.67           H  
ATOM   4463  HB3 LEU C 321       5.594  59.914 -36.901  1.00 49.67           H  
ATOM   4464  HG  LEU C 321       7.477  60.261 -39.300  1.00 48.72           H  
ATOM   4465 HD11 LEU C 321       8.639  59.881 -37.127  1.00 48.39           H  
ATOM   4466 HD12 LEU C 321       7.696  58.404 -36.877  1.00 48.39           H  
ATOM   4467 HD13 LEU C 321       8.829  58.518 -38.229  1.00 48.39           H  
ATOM   4468 HD21 LEU C 321       5.765  57.838 -38.517  1.00 47.41           H  
ATOM   4469 HD22 LEU C 321       5.557  58.837 -39.964  1.00 47.41           H  
ATOM   4470 HD23 LEU C 321       7.002  57.866 -39.788  1.00 47.41           H  
ATOM   4471  N   CYS C 322       2.829  61.643 -37.337  1.00 50.58           N  
ATOM   4472  CA  CYS C 322       1.800  62.355 -36.583  1.00 51.38           C  
ATOM   4473  C   CYS C 322       1.420  61.528 -35.338  1.00 50.00           C  
ATOM   4474  O   CYS C 322       1.728  60.342 -35.234  1.00 49.19           O  
ATOM   4475  CB  CYS C 322       0.533  62.609 -37.409  1.00 53.39           C  
ATOM   4476  SG  CYS C 322       0.830  63.672 -38.857  1.00 56.21           S  
ATOM   4477  H   CYS C 322       2.564  60.732 -37.684  1.00 50.58           H  
ATOM   4478  HA  CYS C 322       2.220  63.296 -36.223  1.00 51.38           H  
ATOM   4479  HB2 CYS C 322      -0.223  63.099 -36.792  1.00 53.39           H  
ATOM   4480  HB3 CYS C 322       0.107  61.664 -37.763  1.00 53.39           H  
ATOM   4481  HG  CYS C 322      -0.441  63.675 -39.294  1.00 56.21           H  
ATOM   4482  N   CYS C 323       0.741  62.199 -34.409  1.00 50.15           N  
ATOM   4483  CA  CYS C 323       0.185  61.591 -33.194  1.00 49.64           C  
ATOM   4484  C   CYS C 323      -1.000  60.666 -33.591  1.00 50.34           C  
ATOM   4485  O   CYS C 323      -1.832  60.999 -34.410  1.00 52.39           O  
ATOM   4486  CB  CYS C 323      -0.330  62.718 -32.268  1.00 49.93           C  
ATOM   4487  SG  CYS C 323      -0.778  62.177 -30.567  1.00 48.38           S1-
ATOM   4488  H   CYS C 323       0.633  63.198 -34.518  1.00 50.15           H  
ATOM   4489  HA  CYS C 323       0.982  61.003 -32.721  1.00 49.64           H  
ATOM   4490  HB2 CYS C 323      -1.183  63.201 -32.764  1.00 49.93           H  
ATOM   4491  HB3 CYS C 323       0.439  63.499 -32.221  1.00 49.93           H  
ATOM   4492  N   LYS C 324      -1.079  59.521 -32.925  1.00 50.51           N  
ATOM   4493  CA  LYS C 324      -2.181  58.580 -33.122  1.00 52.33           C  
ATOM   4494  C   LYS C 324      -3.448  59.051 -32.376  1.00 53.67           C  
ATOM   4495  O   LYS C 324      -4.549  58.628 -32.727  1.00 54.42           O  
ATOM   4496  CB  LYS C 324      -1.787  57.150 -32.691  1.00 53.34           C  
ATOM   4497  CG  LYS C 324      -2.816  56.082 -33.084  1.00 55.61           C  
ATOM   4498  CD  LYS C 324      -2.490  54.671 -32.575  1.00 56.59           C  
ATOM   4499  CE  LYS C 324      -1.800  53.747 -33.573  1.00 58.66           C  
ATOM   4500  NZ  LYS C 324      -0.346  53.870 -33.526  1.00 58.60           N1+
ATOM   4501  H   LYS C 324      -0.371  59.287 -32.244  1.00 50.51           H  
ATOM   4502  HA  LYS C 324      -2.439  58.595 -34.183  1.00 52.33           H  
ATOM   4503  HB2 LYS C 324      -0.831  56.888 -33.153  1.00 53.34           H  
ATOM   4504  HB3 LYS C 324      -1.637  57.126 -31.604  1.00 53.34           H  
ATOM   4505  HG2 LYS C 324      -3.780  56.348 -32.639  1.00 55.61           H  
ATOM   4506  HG3 LYS C 324      -2.967  56.077 -34.167  1.00 55.61           H  
ATOM   4507  HD2 LYS C 324      -3.456  54.199 -32.347  1.00 56.59           H  
ATOM   4508  HD3 LYS C 324      -1.950  54.712 -31.622  1.00 56.59           H  
ATOM   4509  HE2 LYS C 324      -2.118  53.910 -34.607  1.00 58.66           H  
ATOM   4510  HE3 LYS C 324      -2.021  52.709 -33.303  1.00 58.66           H  
ATOM   4511  HZ1 LYS C 324       0.082  54.603 -34.120  1.00 58.60           H  
ATOM   4512  HZ2 LYS C 324       0.008  53.984 -32.561  1.00 58.60           H  
ATOM   4513  HZ3 LYS C 324       0.094  52.955 -33.809  1.00 58.60           H  
ATOM   4514  N   GLN C 325      -3.256  59.811 -31.301  1.00 54.43           N  
ATOM   4515  CA  GLN C 325      -4.352  60.147 -30.395  1.00 56.85           C  
ATOM   4516  C   GLN C 325      -5.176  61.315 -30.981  1.00 60.39           C  
ATOM   4517  O   GLN C 325      -6.406  61.340 -30.887  1.00 62.68           O  
ATOM   4518  CB  GLN C 325      -3.813  60.539 -29.016  1.00 56.55           C  
ATOM   4519  CG  GLN C 325      -4.766  60.169 -27.882  1.00 59.15           C  
ATOM   4520  CD  GLN C 325      -4.569  58.733 -27.450  1.00 60.42           C  
ATOM   4521  OE1 GLN C 325      -5.404  57.860 -27.694  1.00 60.75           O  
ATOM   4522  NE2 GLN C 325      -3.441  58.482 -26.797  1.00 61.89           N  
ATOM   4523  H   GLN C 325      -2.328  60.172 -31.135  1.00 54.43           H  
ATOM   4524  HA  GLN C 325      -5.008  59.271 -30.330  1.00 56.85           H  
ATOM   4525  HB2 GLN C 325      -2.833  60.077 -28.845  1.00 56.55           H  
ATOM   4526  HB3 GLN C 325      -3.661  61.620 -28.990  1.00 56.55           H  
ATOM   4527  HG2 GLN C 325      -5.813  60.326 -28.161  1.00 59.15           H  
ATOM   4528  HG3 GLN C 325      -4.569  60.805 -27.010  1.00 59.15           H  
ATOM   4529 HE21 GLN C 325      -2.784  59.228 -26.619  1.00 61.89           H  
ATOM   4530 HE22 GLN C 325      -3.239  57.545 -26.479  1.00 61.89           H  
ATOM   4531  N   CYS C 326      -4.483  62.336 -31.488  1.00 62.65           N  
ATOM   4532  CA  CYS C 326      -5.101  63.583 -31.955  1.00 66.02           C  
ATOM   4533  C   CYS C 326      -4.867  63.904 -33.460  1.00 66.62           C  
ATOM   4534  O   CYS C 326      -5.234  64.983 -33.928  1.00 69.37           O  
ATOM   4535  CB  CYS C 326      -4.821  64.773 -31.005  1.00 68.31           C  
ATOM   4536  SG  CYS C 326      -3.033  65.116 -30.701  1.00 67.84           S1-
ATOM   4537  H   CYS C 326      -3.479  62.264 -31.571  1.00 62.65           H  
ATOM   4538  HA  CYS C 326      -6.190  63.432 -31.919  1.00 66.02           H  
ATOM   4539  HB2 CYS C 326      -5.326  64.555 -30.054  1.00 68.31           H  
ATOM   4540  HB3 CYS C 326      -5.329  65.662 -31.399  1.00 68.31           H  
ATOM   4541  N   GLN C 327      -4.357  62.912 -34.184  1.00 65.95           N  
ATOM   4542  CA  GLN C 327      -4.449  62.788 -35.644  1.00 66.32           C  
ATOM   4543  C   GLN C 327      -3.632  63.847 -36.427  1.00 67.58           C  
ATOM   4544  O   GLN C 327      -2.631  63.531 -37.064  1.00 66.99           O  
ATOM   4545  CB  GLN C 327      -5.912  62.704 -36.095  1.00 67.21           C  
ATOM   4546  CG  GLN C 327      -6.052  62.313 -37.565  1.00 68.13           C  
ATOM   4547  CD  GLN C 327      -7.512  62.157 -37.922  1.00 70.62           C  
ATOM   4548  OE1 GLN C 327      -8.038  61.052 -38.036  1.00 73.21           O  
ATOM   4549  NE2 GLN C 327      -8.185  63.291 -38.079  1.00 71.21           N  
ATOM   4550  H   GLN C 327      -3.876  62.174 -33.691  1.00 65.95           H  
ATOM   4551  HA  GLN C 327      -3.978  61.822 -35.867  1.00 66.32           H  
ATOM   4552  HB2 GLN C 327      -6.435  61.959 -35.480  1.00 67.21           H  
ATOM   4553  HB3 GLN C 327      -6.431  63.651 -35.909  1.00 67.21           H  
ATOM   4554  HG2 GLN C 327      -5.545  61.361 -37.762  1.00 68.13           H  
ATOM   4555  HG3 GLN C 327      -5.603  63.064 -38.223  1.00 68.13           H  
ATOM   4556 HE21 GLN C 327      -9.170  63.267 -38.301  1.00 71.21           H  
ATOM   4557 HE22 GLN C 327      -7.712  64.177 -37.976  1.00 71.21           H  
ATOM   4558  N   GLU C 328      -4.065  65.102 -36.347  1.00 70.43           N  
ATOM   4559  CA  GLU C 328      -3.536  66.195 -37.166  1.00 72.39           C  
ATOM   4560  C   GLU C 328      -2.193  66.757 -36.628  1.00 70.38           C  
ATOM   4561  O   GLU C 328      -1.520  67.551 -37.281  1.00 72.19           O  
ATOM   4562  CB  GLU C 328      -4.551  67.351 -37.273  1.00 77.62           C  
ATOM   4563  CG  GLU C 328      -5.384  67.296 -38.551  1.00 80.91           C  
ATOM   4564  CD  GLU C 328      -6.325  66.125 -38.677  1.00 82.64           C  
ATOM   4565  OE1 GLU C 328      -6.876  65.660 -37.655  1.00 82.31           O  
ATOM   4566  OE2 GLU C 328      -6.535  65.671 -39.827  1.00 84.41           O1-
ATOM   4567  H   GLU C 328      -4.797  65.330 -35.690  1.00 70.43           H  
ATOM   4568  HA  GLU C 328      -3.304  65.786 -38.158  1.00 72.39           H  
ATOM   4569  HB2 GLU C 328      -5.210  67.373 -36.396  1.00 77.62           H  
ATOM   4570  HB3 GLU C 328      -4.028  68.316 -37.277  1.00 77.62           H  
ATOM   4571  HG2 GLU C 328      -4.716  67.318 -39.421  1.00 80.91           H  
ATOM   4572  HG3 GLU C 328      -6.000  68.202 -38.608  1.00 80.91           H  
ATOM   4573  N   THR C 329      -1.835  66.354 -35.410  1.00 66.89           N  
ATOM   4574  CA  THR C 329      -0.684  66.918 -34.710  1.00 65.28           C  
ATOM   4575  C   THR C 329       0.583  66.177 -35.192  1.00 62.16           C  
ATOM   4576  O   THR C 329       0.824  65.023 -34.831  1.00 60.61           O  
ATOM   4577  CB  THR C 329      -0.833  66.758 -33.184  1.00 65.07           C  
ATOM   4578  OG1 THR C 329      -2.046  67.388 -32.753  1.00 67.52           O  
ATOM   4579  CG2 THR C 329       0.303  67.420 -32.418  1.00 63.04           C  
ATOM   4580  H   THR C 329      -2.351  65.610 -34.961  1.00 66.89           H  
ATOM   4581  HA  THR C 329      -0.627  67.984 -34.963  1.00 65.28           H  
ATOM   4582  HB  THR C 329      -0.883  65.696 -32.924  1.00 65.07           H  
ATOM   4583 HG21 THR C 329       1.268  66.957 -32.638  1.00 63.04           H  
ATOM   4584 HG22 THR C 329       0.360  68.487 -32.655  1.00 63.04           H  
ATOM   4585 HG23 THR C 329       0.126  67.353 -31.340  1.00 63.04           H  
ATOM   4586  HG1 THR C 329      -2.466  66.768 -32.106  1.00 67.52           H  
ATOM   4587  N   GLU C 330       1.410  66.893 -35.956  1.00 60.69           N  
ATOM   4588  CA  GLU C 330       2.635  66.351 -36.540  1.00 57.81           C  
ATOM   4589  C   GLU C 330       3.704  66.374 -35.426  1.00 55.08           C  
ATOM   4590  O   GLU C 330       3.844  67.341 -34.686  1.00 56.08           O  
ATOM   4591  CB  GLU C 330       3.095  67.154 -37.755  1.00 59.61           C  
ATOM   4592  CG  GLU C 330       4.267  66.487 -38.480  1.00 59.29           C  
ATOM   4593  CD  GLU C 330       4.647  67.161 -39.779  1.00 60.83           C  
ATOM   4594  OE1 GLU C 330       5.504  66.605 -40.491  1.00 61.00           O  
ATOM   4595  OE2 GLU C 330       4.080  68.237 -40.093  1.00 62.24           O1-
ATOM   4596  H   GLU C 330       1.218  67.877 -36.075  1.00 60.69           H  
ATOM   4597  HA  GLU C 330       2.434  65.321 -36.834  1.00 57.81           H  
ATOM   4598  HB2 GLU C 330       2.251  67.263 -38.449  1.00 59.61           H  
ATOM   4599  HB3 GLU C 330       3.380  68.170 -37.452  1.00 59.61           H  
ATOM   4600  HG2 GLU C 330       4.016  65.443 -38.705  1.00 59.29           H  
ATOM   4601  HG3 GLU C 330       5.156  66.483 -37.839  1.00 59.29           H  
ATOM   4602  N   ILE C 331       4.427  65.264 -35.310  1.00 52.05           N  
ATOM   4603  CA  ILE C 331       5.451  65.080 -34.293  1.00 50.61           C  
ATOM   4604  C   ILE C 331       6.841  65.282 -34.932  1.00 49.82           C  
ATOM   4605  O   ILE C 331       7.687  65.947 -34.334  1.00 49.94           O  
ATOM   4606  CB  ILE C 331       5.332  63.703 -33.596  1.00 48.71           C  
ATOM   4607  CG1 ILE C 331       3.937  63.465 -32.975  1.00 49.09           C  
ATOM   4608  CG2 ILE C 331       6.425  63.515 -32.533  1.00 47.75           C  
ATOM   4609  CD1 ILE C 331       3.498  64.499 -31.947  1.00 50.15           C  
ATOM   4610  H   ILE C 331       4.270  64.506 -35.958  1.00 52.05           H  
ATOM   4611  HA  ILE C 331       5.343  65.874 -33.548  1.00 50.61           H  
ATOM   4612  HB  ILE C 331       5.480  62.914 -34.347  1.00 48.71           H  
ATOM   4613 HG12 ILE C 331       3.189  63.432 -33.773  1.00 49.09           H  
ATOM   4614 HG13 ILE C 331       3.920  62.476 -32.502  1.00 49.09           H  
ATOM   4615 HG21 ILE C 331       7.415  63.451 -32.995  1.00 47.75           H  
ATOM   4616 HG22 ILE C 331       6.444  64.342 -31.818  1.00 47.75           H  
ATOM   4617 HG23 ILE C 331       6.269  62.587 -31.972  1.00 47.75           H  
ATOM   4618 HD11 ILE C 331       4.235  64.617 -31.151  1.00 50.15           H  
ATOM   4619 HD12 ILE C 331       3.330  65.474 -32.410  1.00 50.15           H  
ATOM   4620 HD13 ILE C 331       2.558  64.190 -31.482  1.00 50.15           H  
ATOM   4621  N   THR C 332       7.108  64.608 -36.047  1.00 49.51           N  
ATOM   4622  CA  THR C 332       8.448  64.599 -36.649  1.00 49.75           C  
ATOM   4623  C   THR C 332       8.382  64.037 -38.080  1.00 49.89           C  
ATOM   4624  O   THR C 332       7.303  63.752 -38.598  1.00 49.00           O  
ATOM   4625  CB  THR C 332       9.492  63.875 -35.765  1.00 48.14           C  
ATOM   4626  OG1 THR C 332      10.818  64.268 -36.141  1.00 49.14           O  
ATOM   4627  CG2 THR C 332       9.400  62.357 -35.787  1.00 47.25           C  
ATOM   4628  H   THR C 332       6.357  64.119 -36.513  1.00 49.51           H  
ATOM   4629  HA  THR C 332       8.752  65.651 -36.753  1.00 49.75           H  
ATOM   4630  HB  THR C 332       9.365  64.195 -34.728  1.00 48.14           H  
ATOM   4631 HG21 THR C 332       8.397  62.011 -35.519  1.00 47.25           H  
ATOM   4632 HG22 THR C 332       9.675  61.952 -36.765  1.00 47.25           H  
ATOM   4633 HG23 THR C 332      10.112  61.931 -35.072  1.00 47.25           H  
ATOM   4634  HG1 THR C 332      11.370  64.140 -35.335  1.00 49.14           H  
ATOM   4635  N   THR C 333       9.533  63.968 -38.745  1.00 51.26           N  
ATOM   4636  CA  THR C 333       9.612  63.506 -40.130  1.00 53.56           C  
ATOM   4637  C   THR C 333      10.547  62.284 -40.269  1.00 54.32           C  
ATOM   4638  O   THR C 333      11.288  61.917 -39.346  1.00 52.82           O  
ATOM   4639  CB  THR C 333      10.002  64.626 -41.121  1.00 54.12           C  
ATOM   4640  OG1 THR C 333      11.309  65.129 -40.835  1.00 53.96           O  
ATOM   4641  CG2 THR C 333       9.002  65.777 -41.139  1.00 55.16           C  
ATOM   4642  H   THR C 333      10.386  64.249 -38.283  1.00 51.26           H  
ATOM   4643  HA  THR C 333       8.624  63.136 -40.414  1.00 53.56           H  
ATOM   4644  HB  THR C 333      10.059  64.219 -42.135  1.00 54.12           H  
ATOM   4645 HG21 THR C 333       8.000  65.425 -41.398  1.00 55.16           H  
ATOM   4646 HG22 THR C 333       8.957  66.289 -40.172  1.00 55.16           H  
ATOM   4647 HG23 THR C 333       9.306  66.530 -41.874  1.00 55.16           H  
ATOM   4648  HG1 THR C 333      11.219  65.807 -40.140  1.00 53.96           H  
ATOM   4649  N   LYS C 334      10.465  61.663 -41.449  1.00 55.76           N  
ATOM   4650  CA  LYS C 334      11.227  60.464 -41.792  1.00 55.66           C  
ATOM   4651  C   LYS C 334      12.745  60.676 -41.596  1.00 56.78           C  
ATOM   4652  O   LYS C 334      13.460  59.732 -41.250  1.00 56.39           O  
ATOM   4653  CB  LYS C 334      10.961  60.091 -43.268  1.00 57.48           C  
ATOM   4654  CG  LYS C 334      11.645  58.797 -43.716  1.00 57.27           C  
ATOM   4655  CD  LYS C 334      11.789  58.678 -45.238  1.00 57.67           C  
ATOM   4656  CE  LYS C 334      12.648  57.463 -45.576  1.00 56.92           C  
ATOM   4657  NZ  LYS C 334      13.137  57.537 -46.950  1.00 56.50           N1+
ATOM   4658  H   LYS C 334       9.773  61.981 -42.112  1.00 55.76           H  
ATOM   4659  HA  LYS C 334      10.898  59.665 -41.119  1.00 55.66           H  
ATOM   4660  HB2 LYS C 334       9.884  59.974 -43.414  1.00 57.48           H  
ATOM   4661  HB3 LYS C 334      11.275  60.921 -43.914  1.00 57.48           H  
ATOM   4662  HG2 LYS C 334      12.652  58.745 -43.297  1.00 57.27           H  
ATOM   4663  HG3 LYS C 334      11.088  57.938 -43.324  1.00 57.27           H  
ATOM   4664  HD2 LYS C 334      12.262  59.587 -45.627  1.00 57.67           H  
ATOM   4665  HD3 LYS C 334      10.803  58.595 -45.711  1.00 57.67           H  
ATOM   4666  HE2 LYS C 334      12.091  56.527 -45.469  1.00 56.92           H  
ATOM   4667  HE3 LYS C 334      13.528  57.417 -44.930  1.00 56.92           H  
ATOM   4668  HZ1 LYS C 334      12.453  57.299 -47.687  1.00 56.50           H  
ATOM   4669  HZ2 LYS C 334      13.649  58.413 -47.143  1.00 56.50           H  
ATOM   4670  HZ3 LYS C 334      13.944  56.868 -47.060  1.00 56.50           H  
ATOM   4671  N   ASN C 335      13.218  61.859 -41.990  1.00 58.17           N  
ATOM   4672  CA  ASN C 335      14.653  62.126 -42.093  1.00 59.67           C  
ATOM   4673  C   ASN C 335      15.247  62.779 -40.831  1.00 58.51           C  
ATOM   4674  O   ASN C 335      16.396  63.219 -40.832  1.00 59.15           O  
ATOM   4675  CB  ASN C 335      14.987  62.903 -43.361  1.00 62.55           C  
ATOM   4676  CG  ASN C 335      14.742  62.005 -44.551  1.00 64.43           C  
ATOM   4677  ND2 ASN C 335      15.598  61.192 -44.903  1.00 66.95           N  
ATOM   4678  OD1 ASN C 335      13.551  62.100 -45.139  1.00 63.09           O  
ATOM   4679  H   ASN C 335      12.561  62.583 -42.245  1.00 58.17           H  
ATOM   4680  HA  ASN C 335      15.161  61.152 -42.143  1.00 59.67           H  
ATOM   4681  HB2 ASN C 335      16.036  63.223 -43.374  1.00 62.55           H  
ATOM   4682  HB3 ASN C 335      14.372  63.805 -43.456  1.00 62.55           H  
ATOM   4683 HD21 ASN C 335      15.409  60.560 -45.668  1.00 66.95           H  
ATOM   4684 HD22 ASN C 335      16.487  61.157 -44.426  1.00 66.95           H  
ATOM   4685  N   GLU C 336      14.525  62.626 -39.722  1.00 57.30           N  
ATOM   4686  CA  GLU C 336      14.943  63.074 -38.390  1.00 56.56           C  
ATOM   4687  C   GLU C 336      15.155  61.845 -37.453  1.00 52.77           C  
ATOM   4688  O   GLU C 336      15.310  61.983 -36.243  1.00 51.21           O  
ATOM   4689  CB  GLU C 336      13.875  63.991 -37.776  1.00 58.38           C  
ATOM   4690  CG  GLU C 336      13.687  65.314 -38.517  1.00 64.15           C  
ATOM   4691  CD  GLU C 336      14.590  66.405 -38.010  1.00 67.69           C  
ATOM   4692  OE1 GLU C 336      14.078  67.530 -37.797  1.00 71.42           O  
ATOM   4693  OE2 GLU C 336      15.793  66.150 -37.743  1.00 68.04           O1-
ATOM   4694  H   GLU C 336      13.654  62.116 -39.771  1.00 57.30           H  
ATOM   4695  HA  GLU C 336      15.905  63.587 -38.462  1.00 56.56           H  
ATOM   4696  HB2 GLU C 336      12.917  63.455 -37.778  1.00 58.38           H  
ATOM   4697  HB3 GLU C 336      14.106  64.190 -36.722  1.00 58.38           H  
ATOM   4698  HG2 GLU C 336      12.653  65.643 -38.358  1.00 64.15           H  
ATOM   4699  HG3 GLU C 336      13.829  65.208 -39.597  1.00 64.15           H  
ATOM   4700  N   ILE C 337      15.132  60.659 -38.049  1.00 50.95           N  
ATOM   4701  CA  ILE C 337      15.294  59.365 -37.373  1.00 49.56           C  
ATOM   4702  C   ILE C 337      16.789  58.995 -37.512  1.00 50.69           C  
ATOM   4703  O   ILE C 337      17.439  59.388 -38.493  1.00 52.12           O  
ATOM   4704  CB  ILE C 337      14.374  58.293 -38.011  1.00 48.18           C  
ATOM   4705  CG1 ILE C 337      12.897  58.751 -38.035  1.00 47.48           C  
ATOM   4706  CG2 ILE C 337      14.504  56.933 -37.317  1.00 46.28           C  
ATOM   4707  CD1 ILE C 337      11.994  57.842 -38.854  1.00 47.40           C  
ATOM   4708  H   ILE C 337      15.012  60.616 -39.051  1.00 50.95           H  
ATOM   4709  HA  ILE C 337      15.054  59.492 -36.317  1.00 49.56           H  
ATOM   4710  HB  ILE C 337      14.692  58.157 -39.048  1.00 48.18           H  
ATOM   4711 HG12 ILE C 337      12.502  58.815 -37.017  1.00 47.48           H  
ATOM   4712 HG13 ILE C 337      12.820  59.755 -38.464  1.00 47.48           H  
ATOM   4713 HG21 ILE C 337      15.526  56.549 -37.368  1.00 46.28           H  
ATOM   4714 HG22 ILE C 337      14.208  56.995 -36.266  1.00 46.28           H  
ATOM   4715 HG23 ILE C 337      13.875  56.182 -37.800  1.00 46.28           H  
ATOM   4716 HD11 ILE C 337      12.395  57.682 -39.858  1.00 47.40           H  
ATOM   4717 HD12 ILE C 337      11.859  56.868 -38.378  1.00 47.40           H  
ATOM   4718 HD13 ILE C 337      11.005  58.297 -38.958  1.00 47.40           H  
ATOM   4719  N   PHE C 338      17.310  58.262 -36.530  1.00 49.54           N  
ATOM   4720  CA  PHE C 338      18.692  57.796 -36.589  1.00 49.68           C  
ATOM   4721  C   PHE C 338      18.890  56.417 -35.924  1.00 49.10           C  
ATOM   4722  O   PHE C 338      18.175  56.037 -34.984  1.00 46.93           O  
ATOM   4723  CB  PHE C 338      19.694  58.841 -36.082  1.00 49.64           C  
ATOM   4724  CG  PHE C 338      19.788  59.059 -34.590  1.00 48.70           C  
ATOM   4725  CD1 PHE C 338      18.703  59.511 -33.848  1.00 48.69           C  
ATOM   4726  CD2 PHE C 338      21.000  58.861 -33.948  1.00 48.94           C  
ATOM   4727  CE1 PHE C 338      18.825  59.748 -32.487  1.00 48.31           C  
ATOM   4728  CE2 PHE C 338      21.133  59.107 -32.591  1.00 49.13           C  
ATOM   4729  CZ  PHE C 338      20.042  59.550 -31.860  1.00 48.62           C  
ATOM   4730  H   PHE C 338      16.752  58.071 -35.710  1.00 49.54           H  
ATOM   4731  HA  PHE C 338      18.910  57.646 -37.657  1.00 49.68           H  
ATOM   4732  HB2 PHE C 338      20.677  58.533 -36.439  1.00 49.64           H  
ATOM   4733  HB3 PHE C 338      19.491  59.808 -36.556  1.00 49.64           H  
ATOM   4734  HD1 PHE C 338      17.754  59.679 -34.336  1.00 48.69           H  
ATOM   4735  HD2 PHE C 338      21.851  58.511 -34.513  1.00 48.94           H  
ATOM   4736  HE1 PHE C 338      17.972  60.087 -31.918  1.00 48.31           H  
ATOM   4737  HE2 PHE C 338      22.085  58.954 -32.105  1.00 49.13           H  
ATOM   4738  HZ  PHE C 338      20.141  59.741 -30.801  1.00 48.62           H  
ATOM   4739  N   SER C 339      19.839  55.656 -36.478  1.00 49.56           N  
ATOM   4740  CA  SER C 339      20.104  54.261 -36.102  1.00 48.39           C  
ATOM   4741  C   SER C 339      21.151  54.140 -34.984  1.00 48.69           C  
ATOM   4742  O   SER C 339      22.260  53.677 -35.199  1.00 49.23           O  
ATOM   4743  CB  SER C 339      20.588  53.448 -37.317  1.00 47.70           C  
ATOM   4744  OG  SER C 339      19.661  53.504 -38.402  1.00 49.54           O  
ATOM   4745  H   SER C 339      20.381  56.035 -37.241  1.00 49.56           H  
ATOM   4746  HA  SER C 339      19.170  53.836 -35.726  1.00 48.39           H  
ATOM   4747  HB2 SER C 339      20.718  52.395 -37.045  1.00 47.70           H  
ATOM   4748  HB3 SER C 339      21.558  53.813 -37.678  1.00 47.70           H  
ATOM   4749  HG  SER C 339      20.083  54.072 -39.084  1.00 49.54           H  
ATOM   4750  N   LEU C 340      20.808  54.582 -33.797  1.00 50.41           N  
ATOM   4751  CA  LEU C 340      21.641  54.366 -32.596  1.00 51.33           C  
ATOM   4752  C   LEU C 340      21.334  52.983 -31.944  1.00 52.27           C  
ATOM   4753  O   LEU C 340      21.062  52.859 -30.790  1.00 54.74           O  
ATOM   4754  CB  LEU C 340      21.484  55.542 -31.618  1.00 51.19           C  
ATOM   4755  CG  LEU C 340      22.772  55.995 -30.893  1.00 51.62           C  
ATOM   4756  CD1 LEU C 340      23.318  54.949 -29.927  1.00 50.61           C  
ATOM   4757  CD2 LEU C 340      23.878  56.437 -31.857  1.00 51.17           C  
ATOM   4758  H   LEU C 340      19.983  55.157 -33.701  1.00 50.41           H  
ATOM   4759  HA  LEU C 340      22.681  54.304 -32.934  1.00 51.33           H  
ATOM   4760  HB2 LEU C 340      21.108  56.409 -32.170  1.00 51.19           H  
ATOM   4761  HB3 LEU C 340      20.711  55.323 -30.870  1.00 51.19           H  
ATOM   4762  HG  LEU C 340      22.497  56.875 -30.296  1.00 51.62           H  
ATOM   4763 HD11 LEU C 340      22.564  54.669 -29.187  1.00 50.61           H  
ATOM   4764 HD12 LEU C 340      23.643  54.043 -30.445  1.00 50.61           H  
ATOM   4765 HD13 LEU C 340      24.179  55.349 -29.383  1.00 50.61           H  
ATOM   4766 HD21 LEU C 340      24.359  55.586 -32.350  1.00 51.17           H  
ATOM   4767 HD22 LEU C 340      23.490  57.102 -32.633  1.00 51.17           H  
ATOM   4768 HD23 LEU C 340      24.658  56.979 -31.313  1.00 51.17           H  
ATOM   4769  N   SER C 341      21.432  51.962 -32.770  1.00 52.57           N  
ATOM   4770  CA  SER C 341      21.304  50.560 -32.378  1.00 52.33           C  
ATOM   4771  C   SER C 341      21.648  49.688 -33.605  1.00 53.58           C  
ATOM   4772  O   SER C 341      21.336  50.028 -34.701  1.00 53.63           O  
ATOM   4773  CB  SER C 341      19.868  50.217 -31.946  1.00 51.59           C  
ATOM   4774  OG  SER C 341      19.749  48.839 -31.579  1.00 50.65           O  
ATOM   4775  H   SER C 341      21.544  52.138 -33.758  1.00 52.57           H  
ATOM   4776  HA  SER C 341      22.003  50.357 -31.561  1.00 52.33           H  
ATOM   4777  HB2 SER C 341      19.154  50.408 -32.755  1.00 51.59           H  
ATOM   4778  HB3 SER C 341      19.567  50.821 -31.084  1.00 51.59           H  
ATOM   4779  HG  SER C 341      19.012  48.807 -30.937  1.00 50.65           H  
ATOM   4780  N   LEU C 342      22.158  48.516 -33.352  1.00 55.11           N  
ATOM   4781  CA  LEU C 342      22.416  47.518 -34.399  1.00 58.30           C  
ATOM   4782  C   LEU C 342      21.097  46.896 -34.932  1.00 59.59           C  
ATOM   4783  O   LEU C 342      21.076  46.281 -35.968  1.00 59.73           O  
ATOM   4784  CB  LEU C 342      23.324  46.372 -33.929  1.00 58.50           C  
ATOM   4785  CG  LEU C 342      24.826  46.706 -33.880  1.00 59.16           C  
ATOM   4786  CD1 LEU C 342      25.597  45.500 -33.338  1.00 58.55           C  
ATOM   4787  CD2 LEU C 342      25.400  47.088 -35.246  1.00 58.68           C  
ATOM   4788  H   LEU C 342      22.364  48.265 -32.395  1.00 55.11           H  
ATOM   4789  HA  LEU C 342      22.847  48.045 -35.257  1.00 58.30           H  
ATOM   4790  HB2 LEU C 342      22.996  46.041 -32.935  1.00 58.50           H  
ATOM   4791  HB3 LEU C 342      23.194  45.504 -34.590  1.00 58.50           H  
ATOM   4792  HG  LEU C 342      24.979  47.545 -33.196  1.00 59.16           H  
ATOM   4793 HD11 LEU C 342      25.202  45.184 -32.368  1.00 58.55           H  
ATOM   4794 HD12 LEU C 342      25.529  44.645 -34.020  1.00 58.55           H  
ATOM   4795 HD13 LEU C 342      26.657  45.744 -33.207  1.00 58.55           H  
ATOM   4796 HD21 LEU C 342      25.198  46.313 -35.992  1.00 58.68           H  
ATOM   4797 HD22 LEU C 342      24.981  48.029 -35.612  1.00 58.68           H  
ATOM   4798 HD23 LEU C 342      26.485  47.225 -35.186  1.00 58.68           H  
ATOM   4799  N   CYS C 343      20.008  47.154 -34.254  1.00 60.02           N  
ATOM   4800  CA  CYS C 343      18.700  46.670 -34.687  1.00 60.89           C  
ATOM   4801  C   CYS C 343      18.342  47.403 -36.005  1.00 59.49           C  
ATOM   4802  O   CYS C 343      17.746  46.842 -36.884  1.00 58.06           O  
ATOM   4803  CB  CYS C 343      17.591  46.922 -33.666  1.00 62.63           C
[truncated: 822,400 more chars]
