# Supplementary material for: DegraderTCM: A Computationally Sparing Approach for Predicting Ternary Degradation Complexes
Source: ACS Med Chem Lett. 2023 Dec 13;15(1):45–53. doi: 10.1021/acsmedchemlett.3c00362 (PMC10788944; doi:10.1021/acsmedchemlett.3c00362)
Supplement: Supplementary file 2 — ml3c00362_si_002.zip [file ml3c00362_si_002.zip › TC models/Application_domain/wdr5-3245-inactive.pdb]

HEADER    LIGASE                                                      
REMARK  99                                                                      
REMARK  99 MOE v2022.02 (Chemical Computing Group ULC) Fri Nov 24 15:51:10 2023 
SEQRES   1 C  143  ACE VAL LEU ARG SER VAL ASN SER ARG GLU PRO SER GLN
SEQRES   2 C  143  VAL ILE PHE CAS ASN ARG SER PRO ARG VAL VAL LEU PRO
SEQRES   3 C  143  VAL TRP LEU ASN PHE ASP GLY GLU PRO GLN PRO TYR PRO
SEQRES   4 C  143  THR LEU PRO PRO GLY THR GLY ARG ARG ILE HIS SER TYR
SEQRES   5 C  143  ARG GLY HIS LEU TRP LEU PHE ARG ASP ALA GLY THR HIS
SEQRES   6 C  143  ASP GLY LEU LEU VAL ASN GLN THR GLU LEU PHE VAL PRO
SEQRES   7 C  143  SER LEU ASN VAL ASP GLY GLN PRO ILE PHE ALA ASN ILE
SEQRES   8 C  143  THR LEU PRO VAL TYR THR LEU LYS GLU ARG CYS LEU GLN
SEQRES   9 C  143  VAL VAL ARG SER LEU VAL LYS PRO GLU ASN TYR ARG ARG
SEQRES  10 C  143  LEU ASP ILE VAL ARG SER LEU TYR GLU ASP LEU GLU ASP
SEQRES  11 C  143  HIS PRO ASN VAL GLN LYS ASP LEU GLU ARG LEU THR NME
SEQRES   1 A  305  ACE VAL LYS PRO ASN TYR ALA LEU LYS PHE THR LEU ALA
SEQRES   2 A  305  GLY HIS THR LYS ALA VAL SER SER VAL LYS PHE SER PRO
SEQRES   3 A  305  ASN GLY GLU TRP LEU ALA SER SER SER ALA ASP LYS LEU
SEQRES   4 A  305  ILE LYS ILE TRP GLY ALA TYR ASP GLY LYS PHE GLU LYS
SEQRES   5 A  305  THR ILE SER GLY HIS LYS LEU GLY ILE SER ASP VAL ALA
SEQRES   6 A  305  TRP SER SER ASP SER ASN LEU LEU VAL SER ALA SER ASP
SEQRES   7 A  305  ASP LYS THR LEU LYS ILE TRP ASP VAL SER SER GLY LYS
SEQRES   8 A  305  CYS LEU LYS THR LEU LYS GLY HIS SER ASN TYR VAL PHE
SEQRES   9 A  305  CYS CYS ASN PHE ASN PRO GLN SER ASN LEU ILE VAL SER
SEQRES  10 A  305  GLY SER PHE ASP GLU SER VAL ARG ILE TRP ASP VAL LYS
SEQRES  11 A  305  THR GLY LYS CYS LEU LYS THR LEU PRO ALA HIS SER ASP
SEQRES  12 A  305  PRO VAL SER ALA VAL HIS PHE ASN ARG ASP GLY SER LEU
SEQRES  13 A  305  ILE VAL SER SER SER TYR ASP GLY LEU CYS ARG ILE TRP
SEQRES  14 A  305  ASP THR ALA SER GLY GLN CYS LEU LYS THR LEU ILE ASP
SEQRES  15 A  305  ASP ASP ASN PRO PRO VAL SER PHE VAL LYS PHE SER PRO
SEQRES  16 A  305  ASN GLY LYS TYR ILE LEU ALA ALA THR LEU ASP ASN THR
SEQRES  17 A  305  LEU LYS LEU TRP ASP TYR SER LYS GLY LYS CYS LEU LYS
SEQRES  18 A  305  THR TYR THR GLY HIS LYS ASN GLU LYS TYR CYS ILE PHE
SEQRES  19 A  305  ALA ASN PHE SER VAL THR GLY GLY LYS TRP ILE VAL SER
SEQRES  20 A  305  GLY SER GLU ASP ASN LEU VAL TYR ILE TRP ASN LEU GLN
SEQRES  21 A  305  THR LYS GLU ILE VAL GLN LYS LEU GLN GLY HIS THR ASP
SEQRES  22 A  305  VAL VAL ILE SER THR ALA CYS HIS PRO THR GLU ASN ILE
SEQRES  23 A  305  ILE ALA SER ALA ALA LEU GLU ASN ASP LYS THR ILE LYS
SEQRES  24 A  305  LEU TRP LYS SER ASP CYS
HELIX    1   1 LEU C  158  LEU C  169  1               Generated by MOE   12
HELIX    2   2 ASN C  174  ARG C  176  5               Generated by MOE    3
HELIX    3   3 SER C  183  GLU C  189  1               Generated by MOE    7
HELIX    4   4 LYS C  196  GLU C  199  1               Generated by MOE    4
SHEET    1       PRO C  71  SER C  72                  Generated by MOE
SHEET    2       VAL C  84  LEU C  89                  Generated by MOE
SHEET    3       PRO C  95  PRO C  97                  Generated by MOE
SHEET    4       SER C 111  TYR C 112                  Generated by MOE
SHEET    5       LEU C 116  ASP C 121                  Generated by MOE
SHEET    6       LEU C 129  VAL C 130                  Generated by MOE
SHEET    7       ILE C 151  THR C 152                  Generated by MOE
SHEET    8       ALA A  36  LEU A  41                  Generated by MOE
SHEET    9       VAL A  48  PHE A  53                  Generated by MOE
SHEET   10       TRP A  59  SER A  64                  Generated by MOE
SHEET   11       LEU A  68  GLY A  73                  Generated by MOE
SHEET   12       PHE A  79  SER A  84                  Generated by MOE
SHEET   13       ILE A  90  TRP A  95                  Generated by MOE
SHEET   14       LEU A 101  SER A 106                  Generated by MOE
SHEET   15       THR A 110  ASP A 115                  Generated by MOE
SHEET   16       CYS A 121  LYS A 126                  Generated by MOE
SHEET   17       VAL A 132  PHE A 137                  Generated by MOE
SHEET   18       LEU A 143  SER A 148                  Generated by MOE
SHEET   19       SER A 152  ASP A 157                  Generated by MOE
SHEET   20       CYS A 163  PRO A 168                  Generated by MOE
SHEET   21       VAL A 174  PHE A 179                  Generated by MOE
SHEET   22       LEU A 185  SER A 190                  Generated by MOE
SHEET   23       ARG A 196  ASP A 199                  Generated by MOE
SHEET   24       TYR A 228  ALA A 232                  Generated by MOE
SHEET   25       THR A 237  ASP A 242                  Generated by MOE
SHEET   26       LYS A 247  THR A 253                  Generated by MOE
SHEET   27       ASN A 265  SER A 267                  Generated by MOE
SHEET   28       TRP A 273  SER A 278                  Generated by MOE
SHEET   29       LEU A 282  ASN A 287                  Generated by MOE
SHEET   30       ILE A 293  LEU A 297                  Generated by MOE
SHEET   31       SER A 306  CYS A 309                  Generated by MOE
SHEET   32       ILE A 315  ALA A 319                  Generated by MOE
SHEET   33       ILE A 327  LYS A 331                  Generated by MOE
ATOM      1  CH3 ACE C  61     -38.467 -37.213 -13.098  1.00  0.00           C  
ATOM      2  C   ACE C  61     -37.523 -38.194 -12.451  1.00  0.00           C  
ATOM      3  O   ACE C  61     -37.656 -38.482 -11.263  1.00  0.00           O  
ATOM      4 HH31 ACE C  61     -39.444 -37.271 -12.609  1.00  0.00           H  
ATOM      5 HH32 ACE C  61     -38.591 -37.446 -14.159  1.00  0.00           H  
ATOM      6 HH33 ACE C  61     -38.069 -36.200 -12.996  1.00  0.00           H  
ATOM      7  N   VAL C  62     -36.443 -38.490 -13.137  1.00 67.97           N  
ATOM      8  CA  VAL C  62     -35.696 -39.734 -13.244  1.00 67.85           C  
ATOM      9  C   VAL C  62     -34.230 -39.420 -13.617  1.00 61.77           C  
ATOM     10  O   VAL C  62     -33.292 -40.021 -13.090  1.00 65.52           O  
ATOM     11  CB  VAL C  62     -36.394 -40.746 -14.180  1.00  0.00           C  
ATOM     12  CG1 VAL C  62     -36.500 -40.285 -15.636  1.00  0.00           C  
ATOM     13  CG2 VAL C  62     -35.724 -42.121 -14.116  1.00  0.00           C  
ATOM     14  H   VAL C  62     -36.157 -37.523 -13.307  1.00 67.97           H  
ATOM     15  HA  VAL C  62     -35.677 -40.156 -12.230  1.00 67.85           H  
ATOM     16  HB  VAL C  62     -37.422 -40.874 -13.814  1.00  0.00           H  
ATOM     17 HG11 VAL C  62     -36.971 -39.300 -15.711  1.00  0.00           H  
ATOM     18 HG12 VAL C  62     -35.521 -40.239 -16.122  1.00  0.00           H  
ATOM     19 HG13 VAL C  62     -37.115 -40.987 -16.212  1.00  0.00           H  
ATOM     20 HG21 VAL C  62     -34.707 -42.095 -14.521  1.00  0.00           H  
ATOM     21 HG22 VAL C  62     -35.671 -42.481 -13.083  1.00  0.00           H  
ATOM     22 HG23 VAL C  62     -36.294 -42.855 -14.695  1.00  0.00           H  
ATOM     23  N   LEU C  63     -34.056 -38.507 -14.572  1.00 55.60           N  
ATOM     24  CA  LEU C  63     -32.758 -38.052 -15.067  1.00 50.04           C  
ATOM     25  C   LEU C  63     -32.954 -36.547 -15.327  1.00 46.88           C  
ATOM     26  O   LEU C  63     -34.029 -36.133 -15.746  1.00 47.77           O  
ATOM     27  CB  LEU C  63     -32.380 -38.736 -16.386  1.00 51.00           C  
ATOM     28  CG  LEU C  63     -32.082 -40.244 -16.289  1.00 55.19           C  
ATOM     29  CD1 LEU C  63     -31.934 -40.830 -17.696  1.00 56.81           C  
ATOM     30  CD2 LEU C  63     -30.822 -40.540 -15.476  1.00 54.49           C  
ATOM     31  H   LEU C  63     -34.862 -38.061 -14.988  1.00 55.60           H  
ATOM     32  HA  LEU C  63     -31.995 -38.195 -14.295  1.00 50.04           H  
ATOM     33  HB2 LEU C  63     -33.204 -38.593 -17.097  1.00 51.00           H  
ATOM     34  HB3 LEU C  63     -31.513 -38.225 -16.822  1.00 51.00           H  
ATOM     35  HG  LEU C  63     -32.928 -40.751 -15.814  1.00 55.19           H  
ATOM     36 HD11 LEU C  63     -32.841 -40.662 -18.287  1.00 56.81           H  
ATOM     37 HD12 LEU C  63     -31.092 -40.376 -18.231  1.00 56.81           H  
ATOM     38 HD13 LEU C  63     -31.766 -41.911 -17.647  1.00 56.81           H  
ATOM     39 HD21 LEU C  63     -29.942 -40.063 -15.918  1.00 54.49           H  
ATOM     40 HD22 LEU C  63     -30.914 -40.189 -14.444  1.00 54.49           H  
ATOM     41 HD23 LEU C  63     -30.634 -41.618 -15.437  1.00 54.49           H  
ATOM     42  N   ARG C  64     -31.930 -35.749 -15.059  1.00 44.49           N  
ATOM     43  CA  ARG C  64     -31.952 -34.300 -15.267  1.00 42.10           C  
ATOM     44  C   ARG C  64     -30.520 -33.733 -15.187  1.00 38.23           C  
ATOM     45  O   ARG C  64     -29.610 -34.370 -14.655  1.00 38.54           O  
ATOM     46  CB  ARG C  64     -32.907 -33.602 -14.291  1.00 45.31           C  
ATOM     47  CG  ARG C  64     -32.493 -33.640 -12.817  1.00 51.87           C  
ATOM     48  CD  ARG C  64     -33.707 -33.422 -11.918  1.00 58.53           C  
ATOM     49  NE  ARG C  64     -33.318 -33.189 -10.517  1.00 68.17           N  
ATOM     50  CZ  ARG C  64     -33.158 -31.997  -9.939  1.00 75.45           C  
ATOM     51  NH1 ARG C  64     -33.215 -30.867 -10.645  1.00 73.21           N  
ATOM     52  NH2 ARG C  64     -32.940 -31.935  -8.628  1.00 81.94           N1+
ATOM     53  H   ARG C  64     -31.083 -36.153 -14.684  1.00 44.49           H  
ATOM     54  HA  ARG C  64     -32.316 -34.140 -16.290  1.00 42.10           H  
ATOM     55  HB2 ARG C  64     -33.012 -32.557 -14.587  1.00 45.31           H  
ATOM     56  HB3 ARG C  64     -33.902 -34.048 -14.386  1.00 45.31           H  
ATOM     57  HG2 ARG C  64     -31.737 -32.869 -12.627  1.00 51.87           H  
ATOM     58  HG3 ARG C  64     -32.034 -34.601 -12.558  1.00 51.87           H  
ATOM     59  HD2 ARG C  64     -34.334 -34.322 -11.925  1.00 58.53           H  
ATOM     60  HD3 ARG C  64     -34.355 -32.610 -12.255  1.00 58.53           H  
ATOM     61  HE  ARG C  64     -33.264 -34.004  -9.924  1.00 68.17           H  
ATOM     62 HH11 ARG C  64     -33.380 -30.902 -11.641  1.00 73.21           H  
ATOM     63 HH12 ARG C  64     -33.093 -29.977 -10.185  1.00 73.21           H  
ATOM     64 HH21 ARG C  64     -32.897 -32.784  -8.083  1.00 81.94           H  
ATOM     65 HH22 ARG C  64     -32.817 -31.039  -8.179  1.00 81.94           H  
ATOM     66  N   SER C  65     -30.332 -32.547 -15.753  1.00 34.17           N  
ATOM     67  CA  SER C  65     -29.035 -31.859 -15.744  1.00 32.26           C  
ATOM     68  C   SER C  65     -28.757 -31.124 -14.405  1.00 34.39           C  
ATOM     69  O   SER C  65     -29.684 -30.696 -13.703  1.00 34.01           O  
ATOM     70  CB  SER C  65     -28.933 -30.850 -16.896  1.00 29.51           C  
ATOM     71  OG  SER C  65     -28.737 -31.527 -18.145  1.00 26.31           O  
ATOM     72  H   SER C  65     -31.091 -32.096 -16.243  1.00 34.17           H  
ATOM     73  HA  SER C  65     -28.268 -32.631 -15.878  1.00 32.26           H  
ATOM     74  HB2 SER C  65     -28.077 -30.185 -16.755  1.00 29.51           H  
ATOM     75  HB3 SER C  65     -29.824 -30.218 -16.974  1.00 29.51           H  
ATOM     76  HG  SER C  65     -29.642 -31.757 -18.481  1.00 26.31           H  
ATOM     77  N   VAL C  66     -27.472 -31.030 -14.067  1.00 36.28           N  
ATOM     78  CA  VAL C  66     -26.957 -30.303 -12.901  1.00 38.45           C  
ATOM     79  C   VAL C  66     -26.367 -28.929 -13.344  1.00 37.94           C  
ATOM     80  O   VAL C  66     -25.754 -28.786 -14.397  1.00 38.13           O  
ATOM     81  CB  VAL C  66     -25.889 -31.151 -12.160  1.00 40.69           C  
ATOM     82  CG1 VAL C  66     -25.380 -30.471 -10.884  1.00 43.28           C  
ATOM     83  CG2 VAL C  66     -26.436 -32.537 -11.788  1.00 44.19           C  
ATOM     84  H   VAL C  66     -26.795 -31.549 -14.607  1.00 36.28           H  
ATOM     85  HA  VAL C  66     -27.798 -30.108 -12.224  1.00 38.45           H  
ATOM     86  HB  VAL C  66     -25.027 -31.297 -12.823  1.00 40.69           H  
ATOM     87 HG11 VAL C  66     -24.823 -29.558 -11.112  1.00 43.28           H  
ATOM     88 HG12 VAL C  66     -26.206 -30.214 -10.213  1.00 43.28           H  
ATOM     89 HG13 VAL C  66     -24.695 -31.129 -10.338  1.00 43.28           H  
ATOM     90 HG21 VAL C  66     -27.325 -32.453 -11.154  1.00 44.19           H  
ATOM     91 HG22 VAL C  66     -26.705 -33.116 -12.677  1.00 44.19           H  
ATOM     92 HG23 VAL C  66     -25.685 -33.118 -11.243  1.00 44.19           H  
ATOM     93  N   ASN C  67     -26.521 -27.935 -12.474  1.00 38.25           N  
ATOM     94  CA  ASN C  67     -26.004 -26.571 -12.695  1.00 38.12           C  
ATOM     95  C   ASN C  67     -24.586 -26.476 -12.068  1.00 37.09           C  
ATOM     96  O   ASN C  67     -24.342 -25.735 -11.119  1.00 35.83           O  
ATOM     97  CB  ASN C  67     -26.972 -25.553 -12.094  1.00 40.73           C  
ATOM     98  CG  ASN C  67     -26.721 -24.168 -12.646  1.00 42.77           C  
ATOM     99  OD1 ASN C  67     -26.028 -23.347 -12.047  1.00 40.81           O  
ATOM    100  ND2 ASN C  67     -27.290 -23.897 -13.814  1.00 46.75           N  
ATOM    101  H   ASN C  67     -26.998 -28.116 -11.603  1.00 38.25           H  
ATOM    102  HA  ASN C  67     -25.897 -26.405 -13.775  1.00 38.12           H  
ATOM    103  HB2 ASN C  67     -26.902 -25.515 -11.000  1.00 40.73           H  
ATOM    104  HB3 ASN C  67     -28.009 -25.831 -12.327  1.00 40.73           H  
ATOM    105 HD21 ASN C  67     -27.160 -22.991 -14.241  1.00 46.75           H  
ATOM    106 HD22 ASN C  67     -27.852 -24.597 -14.276  1.00 46.75           H  
ATOM    107  N   SER C  68     -23.652 -27.229 -12.650  1.00 36.18           N  
ATOM    108  CA  SER C  68     -22.298 -27.428 -12.103  1.00 36.17           C  
ATOM    109  C   SER C  68     -21.358 -26.226 -12.319  1.00 36.83           C  
ATOM    110  O   SER C  68     -20.708 -25.757 -11.393  1.00 38.99           O  
ATOM    111  CB  SER C  68     -21.655 -28.654 -12.750  1.00 34.47           C  
ATOM    112  OG  SER C  68     -21.749 -28.543 -14.179  1.00 31.20           O  
ATOM    113  H   SER C  68     -23.876 -27.712 -13.508  1.00 36.18           H  
ATOM    114  HA  SER C  68     -22.390 -27.581 -11.021  1.00 36.17           H  
ATOM    115  HB2 SER C  68     -22.194 -29.559 -12.449  1.00 34.47           H  
ATOM    116  HB3 SER C  68     -20.599 -28.757 -12.479  1.00 34.47           H  
ATOM    117  HG  SER C  68     -21.526 -29.448 -14.502  1.00 31.20           H  
ATOM    118  N   ARG C  69     -21.297 -25.747 -13.557  1.00 36.36           N  
ATOM    119  CA  ARG C  69     -20.474 -24.602 -13.967  1.00 39.70           C  
ATOM    120  C   ARG C  69     -18.974 -24.940 -14.198  1.00 37.71           C  
ATOM    121  O   ARG C  69     -18.107 -24.077 -14.167  1.00 37.60           O  
ATOM    122  CB  ARG C  69     -20.632 -23.367 -13.058  1.00 45.57           C  
ATOM    123  CG  ARG C  69     -22.091 -23.004 -12.754  1.00 50.89           C  
ATOM    124  CD  ARG C  69     -22.279 -22.656 -11.279  1.00 58.64           C  
ATOM    125  NE  ARG C  69     -23.703 -22.625 -10.927  1.00 64.79           N  
ATOM    126  CZ  ARG C  69     -24.175 -22.463  -9.690  1.00 70.91           C  
ATOM    127  NH1 ARG C  69     -23.358 -22.179  -8.677  1.00 72.08           N  
ATOM    128  NH2 ARG C  69     -25.482 -22.575  -9.466  1.00 74.78           N1+
ATOM    129  H   ARG C  69     -21.892 -26.151 -14.266  1.00 36.36           H  
ATOM    130  HA  ARG C  69     -20.859 -24.333 -14.959  1.00 39.70           H  
ATOM    131  HB2 ARG C  69     -20.065 -23.522 -12.132  1.00 45.57           H  
ATOM    132  HB3 ARG C  69     -20.152 -22.502 -13.529  1.00 45.57           H  
ATOM    133  HG2 ARG C  69     -22.779 -23.814 -13.019  1.00 50.89           H  
ATOM    134  HG3 ARG C  69     -22.397 -22.151 -13.372  1.00 50.89           H  
ATOM    135  HD2 ARG C  69     -21.845 -21.672 -11.075  1.00 58.64           H  
ATOM    136  HD3 ARG C  69     -21.802 -23.412 -10.648  1.00 58.64           H  
ATOM    137  HE  ARG C  69     -24.371 -22.819 -11.659  1.00 64.79           H  
ATOM    138 HH11 ARG C  69     -22.364 -22.092  -8.838  1.00 72.08           H  
ATOM    139 HH12 ARG C  69     -23.732 -22.049  -7.747  1.00 72.08           H  
ATOM    140 HH21 ARG C  69     -26.110 -22.781 -10.230  1.00 74.78           H  
ATOM    141 HH22 ARG C  69     -25.847 -22.454  -8.532  1.00 74.78           H  
ATOM    142  N   GLU C  70     -18.718 -26.186 -14.609  1.00 35.52           N  
ATOM    143  CA  GLU C  70     -17.422 -26.626 -15.161  1.00 35.93           C  
ATOM    144  C   GLU C  70     -17.742 -26.972 -16.638  1.00 31.99           C  
ATOM    145  O   GLU C  70     -18.503 -27.908 -16.860  1.00 30.16           O  
ATOM    146  CB  GLU C  70     -16.904 -27.868 -14.409  1.00 40.50           C  
ATOM    147  CG  GLU C  70     -15.556 -27.647 -13.718  1.00 47.34           C  
ATOM    148  CD  GLU C  70     -14.367 -27.780 -14.645  1.00 55.73           C  
ATOM    149  OE1 GLU C  70     -13.693 -26.746 -14.881  1.00 58.68           O  
ATOM    150  OE2 GLU C  70     -14.073 -28.911 -15.101  1.00 56.10           O1-
ATOM    151  H   GLU C  70     -19.448 -26.882 -14.558  1.00 35.52           H  
ATOM    152  HA  GLU C  70     -16.700 -25.816 -15.088  1.00 35.93           H  
ATOM    153  HB2 GLU C  70     -17.627 -28.166 -13.639  1.00 40.50           H  
ATOM    154  HB3 GLU C  70     -16.816 -28.711 -15.097  1.00 40.50           H  
ATOM    155  HG2 GLU C  70     -15.432 -28.412 -12.940  1.00 47.34           H  
ATOM    156  HG3 GLU C  70     -15.538 -26.679 -13.205  1.00 47.34           H  
ATOM    157  N   PRO C  71     -17.272 -26.178 -17.615  1.00 30.74           N  
ATOM    158  CA  PRO C  71     -17.572 -26.428 -19.029  1.00 29.55           C  
ATOM    159  C   PRO C  71     -17.099 -27.793 -19.555  1.00 29.13           C  
ATOM    160  O   PRO C  71     -16.273 -28.479 -18.944  1.00 28.58           O  
ATOM    161  CB  PRO C  71     -16.862 -25.313 -19.797  1.00 29.35           C  
ATOM    162  CG  PRO C  71     -16.686 -24.210 -18.772  1.00 31.96           C  
ATOM    163  CD  PRO C  71     -16.475 -24.975 -17.481  1.00 31.83           C  
ATOM    164  HA  PRO C  71     -18.652 -26.353 -19.152  1.00 29.55           H  
ATOM    165  HB2 PRO C  71     -15.881 -25.642 -20.159  1.00 29.35           H  
ATOM    166  HB3 PRO C  71     -17.450 -24.977 -20.656  1.00 29.35           H  
ATOM    167  HG2 PRO C  71     -17.600 -23.610 -18.710  1.00 31.96           H  
ATOM    168  HG3 PRO C  71     -15.856 -23.537 -19.005  1.00 31.96           H  
ATOM    169  HD2 PRO C  71     -16.796 -24.381 -16.625  1.00 31.83           H  
ATOM    170  HD3 PRO C  71     -15.431 -25.284 -17.370  1.00 31.83           H  
ATOM    171  N   SER C  72     -17.694 -28.161 -20.691  1.00 28.28           N  
ATOM    172  CA  SER C  72     -17.377 -29.393 -21.390  1.00 29.20           C  
ATOM    173  C   SER C  72     -17.846 -29.312 -22.847  1.00 29.62           C  
ATOM    174  O   SER C  72     -18.919 -28.774 -23.135  1.00 27.40           O  
ATOM    175  CB  SER C  72     -18.010 -30.575 -20.673  1.00 29.55           C  
ATOM    176  OG  SER C  72     -17.205 -31.007 -19.575  1.00 29.18           O  
ATOM    177  H   SER C  72     -18.436 -27.578 -21.051  1.00 28.28           H  
ATOM    178  HA  SER C  72     -16.286 -29.489 -21.365  1.00 29.20           H  
ATOM    179  HB2 SER C  72     -18.074 -31.419 -21.338  1.00 29.55           H  
ATOM    180  HB3 SER C  72     -19.015 -30.350 -20.302  1.00 29.55           H  
ATOM    181  HG  SER C  72     -16.789 -30.196 -19.201  1.00 29.18           H  
ATOM    182  N   GLN C  73     -16.946 -29.714 -23.744  1.00 30.58           N  
ATOM    183  CA  GLN C  73     -17.041 -29.534 -25.185  1.00 33.05           C  
ATOM    184  C   GLN C  73     -16.131 -30.618 -25.864  1.00 31.46           C  
ATOM    185  O   GLN C  73     -14.903 -30.493 -25.789  1.00 30.24           O  
ATOM    186  CB  GLN C  73     -16.473 -28.148 -25.564  1.00 39.52           C  
ATOM    187  CG  GLN C  73     -17.011 -26.952 -24.783  1.00 48.66           C  
ATOM    188  CD  GLN C  73     -16.174 -26.574 -23.567  1.00 59.76           C  
ATOM    189  OE1 GLN C  73     -15.365 -27.348 -23.027  1.00 63.72           O  
ATOM    190  NE2 GLN C  73     -16.359 -25.325 -23.147  1.00 66.56           N  
ATOM    191  H   GLN C  73     -16.082 -30.117 -23.409  1.00 30.58           H  
ATOM    192  HA  GLN C  73     -18.080 -29.628 -25.504  1.00 33.05           H  
ATOM    193  HB2 GLN C  73     -15.386 -28.153 -25.455  1.00 39.52           H  
ATOM    194  HB3 GLN C  73     -16.659 -27.989 -26.631  1.00 39.52           H  
ATOM    195  HG2 GLN C  73     -18.030 -27.112 -24.451  1.00 48.66           H  
ATOM    196  HG3 GLN C  73     -17.040 -26.088 -25.455  1.00 48.66           H  
ATOM    197 HE21 GLN C  73     -15.832 -24.974 -22.361  1.00 66.56           H  
ATOM    198 HE22 GLN C  73     -17.027 -24.729 -23.614  1.00 66.56           H  
ATOM    199  N   VAL C  74     -16.726 -31.643 -26.465  1.00 29.05           N  
ATOM    200  CA  VAL C  74     -15.989 -32.817 -26.975  1.00 28.93           C  
ATOM    201  C   VAL C  74     -15.500 -32.683 -28.436  1.00 28.74           C  
ATOM    202  O   VAL C  74     -15.843 -31.726 -29.153  1.00 28.91           O  
ATOM    203  CB  VAL C  74     -16.782 -34.147 -26.904  1.00 27.85           C  
ATOM    204  CG1 VAL C  74     -16.911 -34.655 -25.490  1.00 27.60           C  
ATOM    205  CG2 VAL C  74     -18.109 -34.071 -27.643  1.00 28.92           C  
ATOM    206  H   VAL C  74     -17.728 -31.617 -26.586  1.00 29.05           H  
ATOM    207  HA  VAL C  74     -15.102 -32.928 -26.355  1.00 28.93           H  
ATOM    208  HB  VAL C  74     -16.225 -34.947 -27.397  1.00 27.85           H  
ATOM    209 HG11 VAL C  74     -15.944 -34.714 -24.986  1.00 27.60           H  
ATOM    210 HG12 VAL C  74     -17.529 -33.980 -24.920  1.00 27.60           H  
ATOM    211 HG13 VAL C  74     -17.351 -35.655 -25.484  1.00 27.60           H  
ATOM    212 HG21 VAL C  74     -17.971 -33.804 -28.693  1.00 28.92           H  
ATOM    213 HG22 VAL C  74     -18.613 -35.038 -27.606  1.00 28.92           H  
ATOM    214 HG23 VAL C  74     -18.770 -33.324 -27.218  1.00 28.92           H  
ATOM    215  N   ILE C  75     -14.865 -33.765 -28.895  1.00 27.75           N  
ATOM    216  CA  ILE C  75     -14.934 -34.242 -30.270  1.00 28.58           C  
ATOM    217  C   ILE C  75     -15.847 -35.487 -30.142  1.00 27.23           C  
ATOM    218  O   ILE C  75     -15.471 -36.437 -29.448  1.00 28.21           O  
ATOM    219  CB  ILE C  75     -13.551 -34.667 -30.778  1.00 30.59           C  
ATOM    220  CG1 ILE C  75     -12.604 -33.472 -31.018  1.00 32.27           C  
ATOM    221  CG2 ILE C  75     -13.704 -35.551 -32.015  1.00 30.54           C  
ATOM    222  CD1 ILE C  75     -13.197 -32.303 -31.795  1.00 35.23           C  
ATOM    223  H   ILE C  75     -14.436 -34.392 -28.230  1.00 27.75           H  
ATOM    224  HA  ILE C  75     -15.403 -33.500 -30.913  1.00 28.58           H  
ATOM    225  HB  ILE C  75     -13.064 -35.297 -30.021  1.00 30.59           H  
ATOM    226 HG12 ILE C  75     -12.261 -33.092 -30.048  1.00 32.27           H  
ATOM    227 HG13 ILE C  75     -11.706 -33.826 -31.537  1.00 32.27           H  
ATOM    228 HG21 ILE C  75     -14.189 -36.500 -31.772  1.00 30.54           H  
ATOM    229 HG22 ILE C  75     -14.315 -35.069 -32.783  1.00 30.54           H  
ATOM    230 HG23 ILE C  75     -12.728 -35.814 -32.419  1.00 30.54           H  
ATOM    231 HD11 ILE C  75     -13.740 -32.629 -32.685  1.00 35.23           H  
ATOM    232 HD12 ILE C  75     -13.885 -31.725 -31.171  1.00 35.23           H  
ATOM    233 HD13 ILE C  75     -12.400 -31.624 -32.113  1.00 35.23           H  
ATOM    234  N   PHE C  76     -17.058 -35.429 -30.688  1.00 24.94           N  
ATOM    235  CA  PHE C  76     -17.956 -36.599 -30.736  1.00 23.71           C  
ATOM    236  C   PHE C  76     -17.778 -37.310 -32.102  1.00 26.27           C  
ATOM    237  O   PHE C  76     -16.952 -36.887 -32.912  1.00 26.97           O  
ATOM    238  CB  PHE C  76     -19.422 -36.209 -30.490  1.00 22.35           C  
ATOM    239  CG  PHE C  76     -20.201 -37.259 -29.723  1.00 21.85           C  
ATOM    240  CD1 PHE C  76     -21.385 -37.786 -30.242  1.00 21.97           C  
ATOM    241  CD2 PHE C  76     -19.810 -37.656 -28.447  1.00 21.40           C  
ATOM    242  CE1 PHE C  76     -22.132 -38.708 -29.518  1.00 21.67           C  
ATOM    243  CE2 PHE C  76     -20.560 -38.567 -27.721  1.00 20.98           C  
ATOM    244  CZ  PHE C  76     -21.722 -39.094 -28.251  1.00 21.13           C  
ATOM    245  H   PHE C  76     -17.375 -34.558 -31.090  1.00 24.94           H  
ATOM    246  HA  PHE C  76     -17.607 -37.317 -29.985  1.00 23.71           H  
ATOM    247  HB2 PHE C  76     -19.491 -35.275 -29.920  1.00 22.35           H  
ATOM    248  HB3 PHE C  76     -19.918 -36.012 -31.448  1.00 22.35           H  
ATOM    249  HD1 PHE C  76     -21.726 -37.473 -31.218  1.00 21.97           H  
ATOM    250  HD2 PHE C  76     -18.908 -37.248 -28.016  1.00 21.40           H  
ATOM    251  HE1 PHE C  76     -23.033 -39.124 -29.943  1.00 21.67           H  
ATOM    252  HE2 PHE C  76     -20.235 -38.866 -26.736  1.00 20.98           H  
ATOM    253  HZ  PHE C  76     -22.307 -39.802 -27.682  1.00 21.13           H  
ATOM    254  N   CAS C  77     -18.521 -38.409 -32.310  1.00 26.73           N  
ATOM    255  CA  CAS C  77     -18.369 -39.181 -33.542  1.00 28.34           C  
ATOM    256  CB  CAS C  77     -17.098 -40.042 -33.455  1.00 32.70           C  
ATOM    257  C   CAS C  77     -19.581 -40.080 -33.860  1.00 27.72           C  
ATOM    258  O   CAS C  77     -19.727 -41.189 -33.320  1.00 28.21           O  
ATOM    259  SG  CAS C  77     -16.619 -40.878 -35.003  1.00 38.38           S  
ATOM    260 AS   CAS C  77     -16.450 -39.404 -36.665  1.00 53.54          AS  
ATOM    261  CE1 CAS C  77     -16.329 -40.369 -38.352  1.00 52.04           C  
ATOM    262  CE2 CAS C  77     -14.872 -38.284 -36.419  1.00 54.28           C  
ATOM    263  H   CAS C  77     -19.173 -38.693 -31.593  1.00 26.73           H  
ATOM    264  HA  CAS C  77     -18.249 -38.457 -34.353  1.00 28.34           H  
ATOM    265  HB2 CAS C  77     -17.199 -40.808 -32.680  1.00 32.70           H  
ATOM    266  HB3 CAS C  77     -16.254 -39.416 -33.166  1.00 32.70           H  
ATOM    267 HE11 CAS C  77     -16.272 -39.654 -39.170  1.00 52.04           H  
ATOM    268 HE12 CAS C  77     -17.219 -40.987 -38.486  1.00 52.04           H  
ATOM    269 HE13 CAS C  77     -15.442 -41.006 -38.358  1.00 52.04           H  
ATOM    270 HE21 CAS C  77     -14.824 -37.538 -37.215  1.00 54.28           H  
ATOM    271 HE22 CAS C  77     -13.968 -38.895 -36.448  1.00 54.28           H  
ATOM    272 HE23 CAS C  77     -14.929 -37.771 -35.457  1.00 54.28           H  
ATOM    273  N   ASN C  78     -20.407 -39.613 -34.797  1.00 26.71           N  
ATOM    274  CA  ASN C  78     -21.496 -40.407 -35.344  1.00 27.70           C  
ATOM    275  C   ASN C  78     -20.859 -41.248 -36.464  1.00 28.81           C  
ATOM    276  O   ASN C  78     -20.754 -40.841 -37.617  1.00 30.84           O  
ATOM    277  CB  ASN C  78     -22.659 -39.609 -35.921  1.00 28.45           C  
ATOM    278  CG  ASN C  78     -23.669 -40.570 -36.526  1.00 27.72           C  
ATOM    279  OD1 ASN C  78     -23.705 -41.767 -36.201  1.00 27.19           O  
ATOM    280  ND2 ASN C  78     -24.501 -40.048 -37.422  1.00 26.67           N  
ATOM    281  H   ASN C  78     -20.218 -38.710 -35.208  1.00 26.71           H  
ATOM    282  HA  ASN C  78     -21.857 -41.082 -34.563  1.00 27.70           H  
ATOM    283  HB2 ASN C  78     -22.320 -38.897 -36.682  1.00 28.45           H  
ATOM    284  HB3 ASN C  78     -23.164 -39.047 -35.130  1.00 28.45           H  
ATOM    285 HD21 ASN C  78     -24.439 -39.068 -37.659  1.00 26.67           H  
ATOM    286 HD22 ASN C  78     -25.196 -40.631 -37.866  1.00 26.67           H  
ATOM    287  N   ARG C  79     -20.390 -42.420 -36.080  1.00 28.48           N  
ATOM    288  CA  ARG C  79     -19.783 -43.390 -36.989  1.00 32.26           C  
ATOM    289  C   ARG C  79     -20.801 -44.462 -37.454  1.00 31.91           C  
ATOM    290  O   ARG C  79     -20.405 -45.490 -37.993  1.00 34.73           O  
ATOM    291  CB  ARG C  79     -18.562 -44.048 -36.313  1.00 34.49           C  
ATOM    292  CG  ARG C  79     -17.382 -44.197 -37.280  1.00 39.34           C  
ATOM    293  CD  ARG C  79     -16.134 -44.729 -36.582  1.00 43.64           C  
ATOM    294  NE  ARG C  79     -14.942 -44.637 -37.447  1.00 45.50           N  
ATOM    295  CZ  ARG C  79     -14.620 -45.466 -38.435  1.00 46.56           C  
ATOM    296  NH1 ARG C  79     -15.409 -46.487 -38.773  1.00 48.56           N  
ATOM    297  NH2 ARG C  79     -13.488 -45.264 -39.094  1.00 46.03           N1+
ATOM    298  H   ARG C  79     -20.455 -42.680 -35.106  1.00 28.48           H  
ATOM    299  HA  ARG C  79     -19.471 -42.858 -37.896  1.00 32.26           H  
ATOM    300  HB2 ARG C  79     -18.234 -43.441 -35.461  1.00 34.49           H  
ATOM    301  HB3 ARG C  79     -18.825 -45.030 -35.899  1.00 34.49           H  
ATOM    302  HG2 ARG C  79     -17.146 -43.223 -37.721  1.00 39.34           H  
ATOM    303  HG3 ARG C  79     -17.658 -44.854 -38.112  1.00 39.34           H  
ATOM    304  HD2 ARG C  79     -16.256 -45.764 -36.244  1.00 43.64           H  
ATOM    305  HD3 ARG C  79     -15.916 -44.134 -35.689  1.00 43.64           H  
ATOM    306  HE  ARG C  79     -14.302 -43.882 -37.248  1.00 45.50           H  
ATOM    307 HH11 ARG C  79     -16.273 -46.644 -38.273  1.00 48.56           H  
ATOM    308 HH12 ARG C  79     -15.143 -47.102 -39.529  1.00 48.56           H  
ATOM    309 HH21 ARG C  79     -12.888 -44.491 -38.842  1.00 46.03           H  
ATOM    310 HH22 ARG C  79     -13.225 -45.882 -39.848  1.00 46.03           H  
ATOM    311  N   SER C  80     -22.083 -44.210 -37.230  1.00 28.92           N  
ATOM    312  CA  SER C  80     -23.163 -45.098 -37.660  1.00 27.47           C  
ATOM    313  C   SER C  80     -23.746 -44.645 -39.019  1.00 27.31           C  
ATOM    314  O   SER C  80     -23.780 -43.444 -39.302  1.00 26.27           O  
ATOM    315  CB  SER C  80     -24.281 -45.196 -36.608  1.00 25.21           C  
ATOM    316  OG  SER C  80     -25.096 -44.035 -36.503  1.00 24.16           O  
ATOM    317  H   SER C  80     -22.330 -43.378 -36.713  1.00 28.92           H  
ATOM    318  HA  SER C  80     -22.723 -46.094 -37.769  1.00 27.47           H  
ATOM    319  HB2 SER C  80     -23.858 -45.399 -35.620  1.00 25.21           H  
ATOM    320  HB3 SER C  80     -24.956 -46.023 -36.848  1.00 25.21           H  
ATOM    321  HG  SER C  80     -24.524 -43.244 -36.384  1.00 24.16           H  
ATOM    322  N   PRO C  81     -24.271 -45.583 -39.810  1.00 28.62           N  
ATOM    323  CA  PRO C  81     -25.000 -45.246 -41.040  1.00 29.70           C  
ATOM    324  C   PRO C  81     -26.461 -44.803 -40.746  1.00 28.27           C  
ATOM    325  O   PRO C  81     -27.420 -45.344 -41.292  1.00 28.55           O  
ATOM    326  CB  PRO C  81     -24.941 -46.541 -41.853  1.00 30.58           C  
ATOM    327  CG  PRO C  81     -25.013 -47.617 -40.777  1.00 30.58           C  
ATOM    328  CD  PRO C  81     -24.179 -47.030 -39.649  1.00 29.32           C  
ATOM    329  HA  PRO C  81     -24.500 -44.430 -41.568  1.00 29.70           H  
ATOM    330  HB2 PRO C  81     -25.732 -46.643 -42.601  1.00 30.58           H  
ATOM    331  HB3 PRO C  81     -23.976 -46.609 -42.371  1.00 30.58           H  
ATOM    332  HG2 PRO C  81     -24.636 -48.586 -41.117  1.00 30.58           H  
ATOM    333  HG3 PRO C  81     -26.050 -47.752 -40.448  1.00 30.58           H  
ATOM    334  HD2 PRO C  81     -23.125 -47.312 -39.748  1.00 29.32           H  
ATOM    335  HD3 PRO C  81     -24.538 -47.345 -38.667  1.00 29.32           H  
ATOM    336  N   ARG C  82     -26.594 -43.762 -39.918  1.00 26.08           N  
ATOM    337  CA  ARG C  82     -27.869 -43.152 -39.539  1.00 26.04           C  
ATOM    338  C   ARG C  82     -27.646 -41.629 -39.342  1.00 26.03           C  
ATOM    339  O   ARG C  82     -26.521 -41.151 -39.271  1.00 26.51           O  
ATOM    340  CB  ARG C  82     -28.431 -43.747 -38.245  1.00 25.70           C  
ATOM    341  CG  ARG C  82     -28.967 -45.178 -38.334  1.00 25.59           C  
ATOM    342  CD  ARG C  82     -30.032 -45.404 -39.401  1.00 25.67           C  
ATOM    343  NE  ARG C  82     -30.914 -46.523 -39.025  1.00 24.58           N  
ATOM    344  CZ  ARG C  82     -32.110 -46.411 -38.444  1.00 25.14           C  
ATOM    345  NH1 ARG C  82     -32.625 -45.222 -38.134  1.00 24.22           N  
ATOM    346  NH2 ARG C  82     -32.801 -47.513 -38.154  1.00 25.76           N1+
ATOM    347  H   ARG C  82     -25.770 -43.346 -39.509  1.00 26.08           H  
ATOM    348  HA  ARG C  82     -28.575 -43.278 -40.368  1.00 26.04           H  
ATOM    349  HB2 ARG C  82     -27.656 -43.719 -37.469  1.00 25.70           H  
ATOM    350  HB3 ARG C  82     -29.237 -43.107 -37.871  1.00 25.70           H  
ATOM    351  HG2 ARG C  82     -29.395 -45.427 -37.356  1.00 25.59           H  
ATOM    352  HG3 ARG C  82     -28.142 -45.883 -38.487  1.00 25.59           H  
ATOM    353  HD2 ARG C  82     -29.575 -45.690 -40.350  1.00 25.67           H  
ATOM    354  HD3 ARG C  82     -30.623 -44.513 -39.620  1.00 25.67           H  
ATOM    355  HE  ARG C  82     -30.585 -47.456 -39.229  1.00 24.58           H  
ATOM    356 HH11 ARG C  82     -33.528 -45.164 -37.685  1.00 24.22           H  
ATOM    357 HH12 ARG C  82     -32.113 -44.378 -38.348  1.00 24.22           H  
ATOM    358 HH21 ARG C  82     -32.418 -48.422 -38.374  1.00 25.76           H  
ATOM    359 HH22 ARG C  82     -33.707 -47.441 -37.714  1.00 25.76           H  
ATOM    360  N   VAL C  83     -28.751 -40.884 -39.376  1.00 25.56           N  
ATOM    361  CA  VAL C  83     -28.761 -39.446 -39.105  1.00 25.28           C  
ATOM    362  C   VAL C  83     -29.221 -39.284 -37.645  1.00 23.97           C  
ATOM    363  O   VAL C  83     -30.361 -39.588 -37.293  1.00 23.50           O  
ATOM    364  CB  VAL C  83     -29.714 -38.686 -40.057  1.00 26.43           C  
ATOM    365  CG1 VAL C  83     -29.656 -37.176 -39.796  1.00 27.73           C  
ATOM    366  CG2 VAL C  83     -29.375 -38.951 -41.527  1.00 28.14           C  
ATOM    367  H   VAL C  83     -29.622 -41.319 -39.644  1.00 25.56           H  
ATOM    368  HA  VAL C  83     -27.744 -39.059 -39.224  1.00 25.28           H  
ATOM    369  HB  VAL C  83     -30.745 -39.021 -39.886  1.00 26.43           H  
ATOM    370 HG11 VAL C  83     -29.947 -36.934 -38.769  1.00 27.73           H  
ATOM    371 HG12 VAL C  83     -28.648 -36.782 -39.962  1.00 27.73           H  
ATOM    372 HG13 VAL C  83     -30.340 -36.641 -40.463  1.00 27.73           H  
ATOM    373 HG21 VAL C  83     -28.347 -38.655 -41.754  1.00 28.14           H  
ATOM    374 HG22 VAL C  83     -29.488 -40.010 -41.780  1.00 28.14           H  
ATOM    375 HG23 VAL C  83     -30.042 -38.386 -42.187  1.00 28.14           H  
ATOM    376  N   VAL C  84     -28.306 -38.825 -36.798  1.00 22.76           N  
ATOM    377  CA  VAL C  84     -28.496 -38.799 -35.346  1.00 22.90           C  
ATOM    378  C   VAL C  84     -29.064 -37.416 -34.945  1.00 22.93           C  
ATOM    379  O   VAL C  84     -28.697 -36.372 -35.509  1.00 23.37           O  
ATOM    380  CB  VAL C  84     -27.181 -39.157 -34.622  1.00 23.01           C  
ATOM    381  CG1 VAL C  84     -27.150 -38.752 -33.147  1.00 24.74           C  
ATOM    382  CG2 VAL C  84     -26.924 -40.661 -34.731  1.00 23.17           C  
ATOM    383  H   VAL C  84     -27.452 -38.433 -37.168  1.00 22.76           H  
ATOM    384  HA  VAL C  84     -29.251 -39.554 -35.104  1.00 22.90           H  
ATOM    385  HB  VAL C  84     -26.348 -38.657 -35.123  1.00 23.01           H  
ATOM    386 HG11 VAL C  84     -27.196 -37.664 -33.032  1.00 24.74           H  
ATOM    387 HG12 VAL C  84     -27.981 -39.196 -32.590  1.00 24.74           H  
ATOM    388 HG13 VAL C  84     -26.218 -39.083 -32.676  1.00 24.74           H  
ATOM    389 HG21 VAL C  84     -27.660 -41.213 -34.144  1.00 23.17           H  
ATOM    390 HG22 VAL C  84     -26.974 -41.010 -35.768  1.00 23.17           H  
ATOM    391 HG23 VAL C  84     -25.933 -40.914 -34.347  1.00 23.17           H  
ATOM    392  N   LEU C  85     -29.959 -37.451 -33.958  1.00 22.30           N  
ATOM    393  CA  LEU C  85     -30.564 -36.290 -33.303  1.00 22.99           C  
ATOM    394  C   LEU C  85     -30.146 -36.335 -31.813  1.00 21.75           C  
ATOM    395  O   LEU C  85     -30.518 -37.281 -31.102  1.00 20.85           O  
ATOM    396  CB  LEU C  85     -32.095 -36.389 -33.410  1.00 24.66           C  
ATOM    397  CG  LEU C  85     -32.865 -35.203 -32.801  1.00 26.30           C  
ATOM    398  CD1 LEU C  85     -32.684 -33.931 -33.627  1.00 28.27           C  
ATOM    399  CD2 LEU C  85     -34.355 -35.544 -32.703  1.00 29.31           C  
ATOM    400  H   LEU C  85     -30.260 -38.350 -33.611  1.00 22.30           H  
ATOM    401  HA  LEU C  85     -30.224 -35.384 -33.804  1.00 22.99           H  
ATOM    402  HB2 LEU C  85     -32.364 -36.479 -34.466  1.00 24.66           H  
ATOM    403  HB3 LEU C  85     -32.432 -37.320 -32.935  1.00 24.66           H  
ATOM    404  HG  LEU C  85     -32.505 -35.012 -31.784  1.00 26.30           H  
ATOM    405 HD11 LEU C  85     -31.631 -33.643 -33.688  1.00 28.27           H  
ATOM    406 HD12 LEU C  85     -33.056 -34.065 -34.649  1.00 28.27           H  
ATOM    407 HD13 LEU C  85     -33.230 -33.095 -33.178  1.00 28.27           H  
ATOM    408 HD21 LEU C  85     -34.781 -35.752 -33.691  1.00 29.31           H  
ATOM    409 HD22 LEU C  85     -34.511 -36.426 -32.073  1.00 29.31           H  
ATOM    410 HD23 LEU C  85     -34.915 -34.714 -32.259  1.00 29.31           H  
ATOM    411  N   PRO C  86     -29.373 -35.334 -31.347  1.00 20.57           N  
ATOM    412  CA  PRO C  86     -29.102 -35.169 -29.918  1.00 20.96           C  
ATOM    413  C   PRO C  86     -30.339 -34.588 -29.195  1.00 21.10           C  
ATOM    414  O   PRO C  86     -31.026 -33.704 -29.706  1.00 20.67           O  
ATOM    415  CB  PRO C  86     -28.006 -34.100 -29.836  1.00 21.54           C  
ATOM    416  CG  PRO C  86     -27.479 -33.970 -31.254  1.00 21.70           C  
ATOM    417  CD  PRO C  86     -28.672 -34.322 -32.117  1.00 21.77           C  
ATOM    418  HA  PRO C  86     -28.793 -36.127 -29.488  1.00 20.96           H  
ATOM    419  HB2 PRO C  86     -28.401 -33.134 -29.507  1.00 21.54           H  
ATOM    420  HB3 PRO C  86     -27.230 -34.367 -29.118  1.00 21.54           H  
ATOM    421  HG2 PRO C  86     -26.684 -34.701 -31.420  1.00 21.70           H  
ATOM    422  HG3 PRO C  86     -27.075 -32.977 -31.467  1.00 21.70           H  
ATOM    423  HD2 PRO C  86     -28.361 -34.694 -33.096  1.00 21.77           H  
ATOM    424  HD3 PRO C  86     -29.351 -33.474 -32.238  1.00 21.77           H  
ATOM    425  N   VAL C  87     -30.522 -35.033 -27.958  1.00 21.91           N  
ATOM    426  CA  VAL C  87     -31.537 -34.510 -27.051  1.00 22.28           C  
ATOM    427  C   VAL C  87     -30.829 -34.195 -25.714  1.00 22.57           C  
ATOM    428  O   VAL C  87     -30.120 -35.047 -25.164  1.00 22.76           O  
ATOM    429  CB  VAL C  87     -32.679 -35.530 -26.851  1.00 24.01           C  
ATOM    430  CG1 VAL C  87     -33.740 -35.019 -25.875  1.00 24.92           C  
ATOM    431  CG2 VAL C  87     -33.355 -35.899 -28.178  1.00 24.40           C  
ATOM    432  H   VAL C  87     -29.933 -35.782 -27.622  1.00 21.91           H  
ATOM    433  HA  VAL C  87     -31.940 -33.586 -27.469  1.00 22.28           H  
ATOM    434  HB  VAL C  87     -32.256 -36.446 -26.429  1.00 24.01           H  
ATOM    435 HG11 VAL C  87     -33.323 -34.859 -24.877  1.00 24.92           H  
ATOM    436 HG12 VAL C  87     -34.176 -34.077 -26.222  1.00 24.92           H  
ATOM    437 HG13 VAL C  87     -34.550 -35.748 -25.770  1.00 24.92           H  
ATOM    438 HG21 VAL C  87     -33.753 -35.011 -28.680  1.00 24.40           H  
ATOM    439 HG22 VAL C  87     -32.655 -36.393 -28.860  1.00 24.40           H  
ATOM    440 HG23 VAL C  87     -34.185 -36.594 -28.011  1.00 24.40           H  
ATOM    441  N   TRP C  88     -31.036 -32.971 -25.224  1.00 22.92           N  
ATOM    442  CA  TRP C  88     -30.590 -32.498 -23.903  1.00 23.29           C  
ATOM    443  C   TRP C  88     -31.775 -32.759 -22.953  1.00 24.05           C  
ATOM    444  O   TRP C  88     -32.925 -32.534 -23.312  1.00 24.61           O  
ATOM    445  CB  TRP C  88     -30.270 -30.992 -23.935  1.00 23.29           C  
ATOM    446  CG  TRP C  88     -29.839 -30.384 -22.629  1.00 23.61           C  
ATOM    447  CD1 TRP C  88     -28.906 -30.880 -21.752  1.00 23.99           C  
ATOM    448  CD2 TRP C  88     -30.330 -29.172 -22.039  1.00 24.06           C  
ATOM    449  NE1 TRP C  88     -28.811 -30.070 -20.651  1.00 24.33           N  
ATOM    450  CE2 TRP C  88     -29.674 -29.016 -20.799  1.00 24.57           C  
ATOM    451  CE3 TRP C  88     -31.277 -28.216 -22.427  1.00 24.24           C  
ATOM    452  CZ2 TRP C  88     -29.927 -27.940 -19.951  1.00 25.75           C  
ATOM    453  CZ3 TRP C  88     -31.534 -27.151 -21.583  1.00 25.24           C  
ATOM    454  CH2 TRP C  88     -30.869 -27.023 -20.353  1.00 26.03           C  
ATOM    455  H   TRP C  88     -31.572 -32.326 -25.786  1.00 22.92           H  
ATOM    456  HA  TRP C  88     -29.721 -33.083 -23.590  1.00 23.29           H  
ATOM    457  HB2 TRP C  88     -29.482 -30.807 -24.673  1.00 23.29           H  
ATOM    458  HB3 TRP C  88     -31.150 -30.452 -24.305  1.00 23.29           H  
ATOM    459  HD1 TRP C  88     -28.330 -31.780 -21.907  1.00 23.99           H  
ATOM    460  HE1 TRP C  88     -28.203 -30.224 -19.859  1.00 24.33           H  
ATOM    461  HE3 TRP C  88     -31.797 -28.309 -23.369  1.00 24.24           H  
ATOM    462  HZ2 TRP C  88     -29.402 -27.831 -19.014  1.00 25.75           H  
ATOM    463  HZ3 TRP C  88     -32.259 -26.405 -21.875  1.00 25.24           H  
ATOM    464  HH2 TRP C  88     -31.103 -26.188 -19.709  1.00 26.03           H  
ATOM    465  N   LEU C  89     -31.470 -33.226 -21.744  1.00 23.77           N  
ATOM    466  CA  LEU C  89     -32.434 -33.366 -20.660  1.00 25.64           C  
ATOM    467  C   LEU C  89     -32.178 -32.170 -19.727  1.00 26.20           C  
ATOM    468  O   LEU C  89     -31.088 -31.981 -19.212  1.00 25.63           O  
ATOM    469  CB  LEU C  89     -32.245 -34.666 -19.872  1.00 27.13           C  
ATOM    470  CG  LEU C  89     -32.445 -35.955 -20.693  1.00 27.24           C  
ATOM    471  CD1 LEU C  89     -32.236 -37.167 -19.783  1.00 28.34           C  
ATOM    472  CD2 LEU C  89     -33.829 -36.026 -21.340  1.00 27.58           C  
ATOM    473  H   LEU C  89     -30.508 -33.456 -21.537  1.00 23.77           H  
ATOM    474  HA  LEU C  89     -33.450 -33.305 -21.058  1.00 25.64           H  
ATOM    475  HB2 LEU C  89     -31.240 -34.686 -19.430  1.00 27.13           H  
ATOM    476  HB3 LEU C  89     -32.943 -34.664 -19.023  1.00 27.13           H  
ATOM    477  HG  LEU C  89     -31.690 -35.997 -21.487  1.00 27.24           H  
ATOM    478 HD11 LEU C  89     -31.242 -37.147 -19.325  1.00 28.34           H  
ATOM    479 HD12 LEU C  89     -32.981 -37.184 -18.982  1.00 28.34           H  
ATOM    480 HD13 LEU C  89     -32.323 -38.102 -20.344  1.00 28.34           H  
ATOM    481 HD21 LEU C  89     -34.623 -35.865 -20.602  1.00 27.58           H  
ATOM    482 HD22 LEU C  89     -33.936 -35.275 -22.127  1.00 27.58           H  
ATOM    483 HD23 LEU C  89     -33.995 -37.003 -21.804  1.00 27.58           H  
ATOM    484  N   ASN C  90     -33.203 -31.345 -19.551  1.00 27.01           N  
ATOM    485  CA  ASN C  90     -33.065 -30.068 -18.848  1.00 28.28           C  
ATOM    486  C   ASN C  90     -32.871 -30.282 -17.307  1.00 30.25           C  
ATOM    487  O   ASN C  90     -32.613 -31.385 -16.840  1.00 30.88           O  
ATOM    488  CB  ASN C  90     -34.197 -29.110 -19.250  1.00 28.25           C  
ATOM    489  CG  ASN C  90     -35.343 -29.150 -18.267  1.00 30.34           C  
ATOM    490  OD1 ASN C  90     -35.696 -30.203 -17.723  1.00 31.30           O  
ATOM    491  ND2 ASN C  90     -35.827 -27.967 -17.913  1.00 30.53           N  
ATOM    492  H   ASN C  90     -34.109 -31.588 -19.924  1.00 27.01           H  
ATOM    493  HA  ASN C  90     -32.123 -29.634 -19.198  1.00 28.28           H  
ATOM    494  HB2 ASN C  90     -34.584 -29.324 -20.252  1.00 28.25           H  
ATOM    495  HB3 ASN C  90     -33.790 -28.091 -19.276  1.00 28.25           H  
ATOM    496 HD21 ASN C  90     -35.511 -27.131 -18.383  1.00 30.53           H  
ATOM    497 HD22 ASN C  90     -36.511 -27.903 -17.172  1.00 30.53           H  
ATOM    498  N   PHE C  91     -32.962 -29.204 -16.542  1.00 31.92           N  
ATOM    499  CA  PHE C  91     -32.681 -29.230 -15.098  1.00 34.61           C  
ATOM    500  C   PHE C  91     -33.772 -29.968 -14.297  1.00 36.01           C  
ATOM    501  O   PHE C  91     -33.545 -30.418 -13.180  1.00 36.06           O  
ATOM    502  CB  PHE C  91     -32.563 -27.816 -14.506  1.00 35.16           C  
ATOM    503  CG  PHE C  91     -31.512 -26.977 -15.192  1.00 34.02           C  
ATOM    504  CD1 PHE C  91     -30.167 -27.343 -15.147  1.00 33.07           C  
ATOM    505  CD2 PHE C  91     -31.875 -25.856 -15.928  1.00 33.58           C  
ATOM    506  CE1 PHE C  91     -29.202 -26.608 -15.810  1.00 31.55           C  
ATOM    507  CE2 PHE C  91     -30.915 -25.115 -16.594  1.00 33.19           C  
ATOM    508  CZ  PHE C  91     -29.575 -25.499 -16.543  1.00 31.56           C  
ATOM    509  H   PHE C  91     -33.256 -28.328 -16.951  1.00 31.92           H  
ATOM    510  HA  PHE C  91     -31.752 -29.793 -14.964  1.00 34.61           H  
ATOM    511  HB2 PHE C  91     -33.536 -27.308 -14.562  1.00 35.16           H  
ATOM    512  HB3 PHE C  91     -32.319 -27.871 -13.437  1.00 35.16           H  
ATOM    513  HD1 PHE C  91     -29.874 -28.217 -14.584  1.00 33.07           H  
ATOM    514  HD2 PHE C  91     -32.913 -25.560 -15.979  1.00 33.58           H  
ATOM    515  HE1 PHE C  91     -28.163 -26.899 -15.754  1.00 31.55           H  
ATOM    516  HE2 PHE C  91     -31.203 -24.238 -17.155  1.00 33.19           H  
ATOM    517  HZ  PHE C  91     -28.829 -24.930 -17.078  1.00 31.56           H  
ATOM    518  N   ASP C  92     -34.988 -29.962 -14.845  1.00 37.61           N  
ATOM    519  CA  ASP C  92     -36.179 -30.585 -14.264  1.00 39.60           C  
ATOM    520  C   ASP C  92     -36.176 -32.074 -14.684  1.00 38.55           C  
ATOM    521  O   ASP C  92     -36.538 -32.968 -13.923  1.00 39.89           O  
ATOM    522  CB  ASP C  92     -37.466 -29.938 -14.760  1.00 42.71           C  
ATOM    523  CG  ASP C  92     -37.326 -28.461 -14.568  1.00 46.89           C  
ATOM    524  OD1 ASP C  92     -37.545 -27.970 -13.441  1.00 49.31           O  
ATOM    525  OD2 ASP C  92     -36.945 -27.782 -15.540  1.00 50.38           O1-
ATOM    526  H   ASP C  92     -35.119 -29.481 -15.724  1.00 37.61           H  
ATOM    527  HA  ASP C  92     -36.099 -30.537 -13.172  1.00 39.60           H  
ATOM    528  HB2 ASP C  92     -38.329 -30.318 -14.200  1.00 42.71           H  
ATOM    529  HB3 ASP C  92     -37.656 -30.154 -15.818  1.00 42.71           H  
ATOM    530  N   GLY C  93     -35.855 -32.305 -15.957  1.00 35.88           N  
ATOM    531  CA  GLY C  93     -35.844 -33.616 -16.590  1.00 35.00           C  
ATOM    532  C   GLY C  93     -36.602 -33.720 -17.922  1.00 34.34           C  
ATOM    533  O   GLY C  93     -36.695 -34.797 -18.507  1.00 34.65           O  
ATOM    534  H   GLY C  93     -35.586 -31.529 -16.545  1.00 35.88           H  
ATOM    535  HA2 GLY C  93     -34.796 -33.842 -16.806  1.00 35.00           H  
ATOM    536  HA3 GLY C  93     -36.245 -34.372 -15.908  1.00 35.00           H  
ATOM    537  N   GLU C  94     -37.126 -32.587 -18.401  1.00 34.25           N  
ATOM    538  CA  GLU C  94     -37.838 -32.507 -19.678  1.00 33.37           C  
ATOM    539  C   GLU C  94     -36.796 -32.466 -20.839  1.00 31.07           C  
ATOM    540  O   GLU C  94     -35.699 -31.910 -20.663  1.00 30.06           O  
ATOM    541  CB  GLU C  94     -38.715 -31.245 -19.740  1.00 35.19           C  
ATOM    542  CG  GLU C  94     -39.918 -31.294 -18.796  1.00 38.99           C  
ATOM    543  CD  GLU C  94     -41.002 -32.270 -19.191  1.00 40.83           C  
ATOM    544  OE1 GLU C  94     -40.888 -32.922 -20.252  1.00 41.38           O  
ATOM    545  OE2 GLU C  94     -41.993 -32.390 -18.446  1.00 42.89           O1-
ATOM    546  H   GLU C  94     -37.046 -31.738 -17.860  1.00 34.25           H  
ATOM    547  HA  GLU C  94     -38.438 -33.416 -19.758  1.00 33.37           H  
ATOM    548  HB2 GLU C  94     -38.107 -30.367 -19.483  1.00 35.19           H  
ATOM    549  HB3 GLU C  94     -39.063 -31.077 -20.766  1.00 35.19           H  
ATOM    550  HG2 GLU C  94     -40.379 -30.298 -18.772  1.00 38.99           H  
ATOM    551  HG3 GLU C  94     -39.595 -31.520 -17.774  1.00 38.99           H  
ATOM    552  N   PRO C  95     -37.146 -33.032 -22.003  1.00 28.58           N  
ATOM    553  CA  PRO C  95     -36.244 -33.077 -23.148  1.00 27.18           C  
ATOM    554  C   PRO C  95     -36.261 -31.793 -24.022  1.00 27.70           C  
ATOM    555  O   PRO C  95     -37.286 -31.142 -24.190  1.00 30.89           O  
ATOM    556  CB  PRO C  95     -36.774 -34.253 -23.972  1.00 26.24           C  
ATOM    557  CG  PRO C  95     -38.281 -34.186 -23.742  1.00 27.49           C  
ATOM    558  CD  PRO C  95     -38.407 -33.708 -22.300  1.00 29.05           C  
ATOM    559  HA  PRO C  95     -35.226 -33.269 -22.800  1.00 27.18           H  
ATOM    560  HB2 PRO C  95     -36.523 -34.199 -25.034  1.00 26.24           H  
ATOM    561  HB3 PRO C  95     -36.386 -35.197 -23.570  1.00 26.24           H  
ATOM    562  HG2 PRO C  95     -38.778 -35.146 -23.909  1.00 27.49           H  
ATOM    563  HG3 PRO C  95     -38.733 -33.454 -24.421  1.00 27.49           H  
ATOM    564  HD2 PRO C  95     -38.521 -34.556 -21.618  1.00 29.05           H  
ATOM    565  HD3 PRO C  95     -39.243 -33.018 -22.179  1.00 29.05           H  
ATOM    566  N   GLN C  96     -35.112 -31.521 -24.635  1.00 26.79           N  
ATOM    567  CA  GLN C  96     -34.963 -30.478 -25.653  1.00 27.65           C  
ATOM    568  C   GLN C  96     -34.013 -31.002 -26.769  1.00 27.13           C  
ATOM    569  O   GLN C  96     -32.890 -31.399 -26.466  1.00 25.22           O  
ATOM    570  CB  GLN C  96     -34.367 -29.223 -25.005  1.00 30.44           C  
ATOM    571  CG  GLN C  96     -34.289 -28.034 -25.961  1.00 34.57           C  
ATOM    572  CD  GLN C  96     -33.587 -26.869 -25.292  1.00 40.28           C  
ATOM    573  OE1 GLN C  96     -33.890 -26.488 -24.161  1.00 50.49           O  
ATOM    574  NE2 GLN C  96     -32.616 -26.304 -26.001  1.00 38.36           N  
ATOM    575  H   GLN C  96     -34.282 -32.022 -24.353  1.00 26.79           H  
ATOM    576  HA  GLN C  96     -35.953 -30.242 -26.047  1.00 27.65           H  
ATOM    577  HB2 GLN C  96     -34.966 -28.945 -24.128  1.00 30.44           H  
ATOM    578  HB3 GLN C  96     -33.365 -29.449 -24.622  1.00 30.44           H  
ATOM    579  HG2 GLN C  96     -35.293 -27.703 -26.250  1.00 34.57           H  
ATOM    580  HG3 GLN C  96     -33.756 -28.309 -26.876  1.00 34.57           H  
ATOM    581 HE21 GLN C  96     -32.094 -25.530 -25.615  1.00 38.36           H  
ATOM    582 HE22 GLN C  96     -32.401 -26.648 -26.926  1.00 38.36           H  
ATOM    583  N   PRO C  97     -34.462 -31.015 -28.032  1.00 27.55           N  
ATOM    584  CA  PRO C  97     -33.618 -31.459 -29.151  1.00 26.95           C  
ATOM    585  C   PRO C  97     -32.616 -30.364 -29.601  1.00 24.62           C  
ATOM    586  O   PRO C  97     -32.842 -29.174 -29.392  1.00 23.11           O  
ATOM    587  CB  PRO C  97     -34.613 -31.758 -30.269  1.00 28.43           C  
ATOM    588  CG  PRO C  97     -35.718 -30.737 -30.025  1.00 31.41           C  
ATOM    589  CD  PRO C  97     -35.786 -30.637 -28.507  1.00 31.03           C  
ATOM    590  HA  PRO C  97     -33.065 -32.353 -28.860  1.00 26.95           H  
ATOM    591  HB2 PRO C  97     -34.189 -31.675 -31.274  1.00 28.43           H  
ATOM    592  HB3 PRO C  97     -35.018 -32.770 -30.147  1.00 28.43           H  
ATOM    593  HG2 PRO C  97     -36.674 -31.030 -30.468  1.00 31.41           H  
ATOM    594  HG3 PRO C  97     -35.433 -29.768 -30.452  1.00 31.41           H  
ATOM    595  HD2 PRO C  97     -36.509 -31.347 -28.091  1.00 31.03           H  
ATOM    596  HD3 PRO C  97     -36.043 -29.626 -28.175  1.00 31.03           H  
ATOM    597  N   TYR C  98     -31.530 -30.818 -30.230  1.00 23.27           N  
ATOM    598  CA  TYR C  98     -30.464 -29.968 -30.796  1.00 23.48           C  
ATOM    599  C   TYR C  98     -30.232 -30.370 -32.289  1.00 24.28           C  
ATOM    600  O   TYR C  98     -30.863 -31.322 -32.760  1.00 24.71           O  
ATOM    601  CB  TYR C  98     -29.196 -30.086 -29.926  1.00 23.26           C  
ATOM    602  CG  TYR C  98     -29.137 -29.050 -28.817  1.00 23.48           C  
ATOM    603  CD1 TYR C  98     -29.921 -29.171 -27.682  1.00 23.63           C  
ATOM    604  CD2 TYR C  98     -28.317 -27.915 -28.930  1.00 24.37           C  
ATOM    605  CE1 TYR C  98     -29.894 -28.207 -26.680  1.00 24.32           C  
ATOM    606  CE2 TYR C  98     -28.283 -26.938 -27.921  1.00 24.23           C  
ATOM    607  CZ  TYR C  98     -29.073 -27.092 -26.794  1.00 24.09           C  
ATOM    608  OH  TYR C  98     -29.101 -26.163 -25.798  1.00 23.63           O  
ATOM    609  H   TYR C  98     -31.417 -31.818 -30.314  1.00 23.27           H  
ATOM    610  HA  TYR C  98     -30.828 -28.933 -30.812  1.00 23.48           H  
ATOM    611  HB2 TYR C  98     -29.153 -31.076 -29.460  1.00 23.26           H  
ATOM    612  HB3 TYR C  98     -28.280 -30.021 -30.521  1.00 23.26           H  
ATOM    613  HD1 TYR C  98     -30.566 -30.030 -27.572  1.00 23.63           H  
ATOM    614  HD2 TYR C  98     -27.701 -27.791 -29.809  1.00 24.37           H  
ATOM    615  HE1 TYR C  98     -30.517 -28.326 -25.806  1.00 24.32           H  
ATOM    616  HE2 TYR C  98     -27.645 -26.072 -28.023  1.00 24.23           H  
ATOM    617  HH  TYR C  98     -28.328 -25.564 -25.903  1.00 23.63           H  
ATOM    618  N   PRO C  99     -29.382 -29.623 -33.040  1.00 24.00           N  
ATOM    619  CA  PRO C  99     -29.144 -29.955 -34.455  1.00 24.18           C  
ATOM    620  C   PRO C  99     -28.515 -31.344 -34.704  1.00 23.35           C  
ATOM    621  O   PRO C  99     -27.897 -31.950 -33.841  1.00 21.90           O  
ATOM    622  CB  PRO C  99     -28.195 -28.861 -34.958  1.00 25.73           C  
ATOM    623  CG  PRO C  99     -28.439 -27.707 -33.996  1.00 25.69           C  
ATOM    624  CD  PRO C  99     -28.664 -28.416 -32.671  1.00 24.85           C  
ATOM    625  HA  PRO C  99     -30.114 -29.900 -34.967  1.00 24.18           H  
ATOM    626  HB2 PRO C  99     -27.148 -29.183 -34.895  1.00 25.73           H  
ATOM    627  HB3 PRO C  99     -28.396 -28.586 -35.998  1.00 25.73           H  
ATOM    628  HG2 PRO C  99     -29.344 -27.164 -34.292  1.00 25.69           H  
ATOM    629  HG3 PRO C  99     -27.609 -26.999 -33.961  1.00 25.69           H  
ATOM    630  HD2 PRO C  99     -29.227 -27.806 -31.962  1.00 24.85           H  
ATOM    631  HD3 PRO C  99     -27.707 -28.710 -32.228  1.00 24.85           H  
ATOM    632  N   THR C 100     -28.740 -31.842 -35.927  1.00 24.30           N  
ATOM    633  CA  THR C 100     -28.456 -33.221 -36.314  1.00 24.87           C  
ATOM    634  C   THR C 100     -26.983 -33.501 -36.708  1.00 26.51           C  
ATOM    635  O   THR C 100     -26.220 -32.631 -37.101  1.00 29.57           O  
ATOM    636  CB  THR C 100     -29.382 -33.648 -37.478  1.00 25.16           C  
ATOM    637  OG1 THR C 100     -29.429 -32.603 -38.467  1.00 25.89           O  
ATOM    638  CG2 THR C 100     -30.808 -33.893 -36.997  1.00 25.02           C  
ATOM    639  H   THR C 100     -29.184 -31.253 -36.617  1.00 24.30           H  
ATOM    640  HA  THR C 100     -28.665 -33.841 -35.434  1.00 24.87           H  
ATOM    641  HB  THR C 100     -29.005 -34.553 -37.968  1.00 25.16           H  
ATOM    642 HG21 THR C 100     -30.841 -34.671 -36.230  1.00 25.02           H  
ATOM    643 HG22 THR C 100     -31.254 -32.979 -36.591  1.00 25.02           H  
ATOM    644 HG23 THR C 100     -31.442 -34.203 -37.835  1.00 25.02           H  
ATOM    645  HG1 THR C 100     -29.981 -32.926 -39.202  1.00 25.89           H  
ATOM    646  N   LEU C 101     -26.637 -34.791 -36.600  1.00 27.02           N  
ATOM    647  CA  LEU C 101     -25.352 -35.351 -37.018  1.00 27.18           C  
ATOM    648  C   LEU C 101     -25.616 -36.266 -38.235  1.00 26.46           C  
ATOM    649  O   LEU C 101     -26.272 -37.301 -38.089  1.00 24.66           O  
ATOM    650  CB  LEU C 101     -24.706 -36.216 -35.921  1.00 28.40           C  
ATOM    651  CG  LEU C 101     -23.911 -35.429 -34.871  1.00 30.95           C  
ATOM    652  CD1 LEU C 101     -24.819 -34.585 -33.982  1.00 31.98           C  
ATOM    653  CD2 LEU C 101     -23.075 -36.378 -34.009  1.00 33.20           C  
ATOM    654  H   LEU C 101     -27.308 -35.430 -36.199  1.00 27.02           H  
ATOM    655  HA  LEU C 101     -24.663 -34.549 -37.285  1.00 27.18           H  
ATOM    656  HB2 LEU C 101     -25.472 -36.809 -35.417  1.00 28.40           H  
ATOM    657  HB3 LEU C 101     -24.019 -36.926 -36.399  1.00 28.40           H  
ATOM    658  HG  LEU C 101     -23.207 -34.780 -35.397  1.00 30.95           H  
ATOM    659 HD11 LEU C 101     -25.335 -33.805 -34.543  1.00 31.98           H  
ATOM    660 HD12 LEU C 101     -25.572 -35.206 -33.486  1.00 31.98           H  
ATOM    661 HD13 LEU C 101     -24.237 -34.074 -33.215  1.00 31.98           H  
ATOM    662 HD21 LEU C 101     -23.704 -37.110 -33.492  1.00 33.20           H  
ATOM    663 HD22 LEU C 101     -22.350 -36.918 -34.625  1.00 33.20           H  
ATOM    664 HD23 LEU C 101     -22.504 -35.825 -33.258  1.00 33.20           H  
ATOM    665  N   PRO C 102     -25.124 -35.893 -39.433  1.00 27.09           N  
ATOM    666  CA  PRO C 102     -25.128 -36.809 -40.582  1.00 28.57           C  
ATOM    667  C   PRO C 102     -24.206 -38.042 -40.366  1.00 30.23           C  
ATOM    668  O   PRO C 102     -23.401 -38.063 -39.440  1.00 29.76           O  
ATOM    669  CB  PRO C 102     -24.594 -35.965 -41.748  1.00 30.34           C  
ATOM    670  CG  PRO C 102     -24.783 -34.525 -41.296  1.00 30.50           C  
ATOM    671  CD  PRO C 102     -24.572 -34.601 -39.795  1.00 28.16           C  
ATOM    672  HA  PRO C 102     -26.162 -37.131 -40.736  1.00 28.57           H  
ATOM    673  HB2 PRO C 102     -23.529 -36.160 -41.927  1.00 30.34           H  
ATOM    674  HB3 PRO C 102     -25.126 -36.168 -42.683  1.00 30.34           H  
ATOM    675  HG2 PRO C 102     -25.808 -34.204 -41.514  1.00 30.50           H  
ATOM    676  HG3 PRO C 102     -24.095 -33.830 -41.785  1.00 30.50           H  
ATOM    677  HD2 PRO C 102     -25.075 -33.782 -39.277  1.00 28.16           H  
ATOM    678  HD3 PRO C 102     -23.509 -34.595 -39.537  1.00 28.16           H  
ATOM    679  N   PRO C 103     -24.313 -39.050 -41.252  1.00 32.20           N  
ATOM    680  CA  PRO C 103     -23.558 -40.297 -41.077  1.00 33.00           C  
ATOM    681  C   PRO C 103     -22.051 -40.086 -41.348  1.00 33.64           C  
ATOM    682  O   PRO C 103     -21.647 -39.603 -42.403  1.00 35.48           O  
ATOM    683  CB  PRO C 103     -24.127 -41.254 -42.135  1.00 35.19           C  
ATOM    684  CG  PRO C 103     -25.422 -40.605 -42.599  1.00 36.24           C  
ATOM    685  CD  PRO C 103     -25.149 -39.124 -42.436  1.00 34.35           C  
ATOM    686  HA  PRO C 103     -23.726 -40.672 -40.063  1.00 33.00           H  
ATOM    687  HB2 PRO C 103     -23.449 -41.381 -42.987  1.00 35.19           H  
ATOM    688  HB3 PRO C 103     -24.306 -42.246 -41.718  1.00 35.19           H  
ATOM    689  HG2 PRO C 103     -26.246 -40.911 -41.946  1.00 36.24           H  
ATOM    690  HG3 PRO C 103     -25.688 -40.875 -43.625  1.00 36.24           H  
ATOM    691  HD2 PRO C 103     -26.067 -38.543 -42.347  1.00 34.35           H  
ATOM    692  HD3 PRO C 103     -24.565 -38.735 -43.278  1.00 34.35           H  
ATOM    693  N   GLY C 104     -21.239 -40.450 -40.361  1.00 33.84           N  
ATOM    694  CA  GLY C 104     -19.801 -40.396 -40.485  1.00 36.23           C  
ATOM    695  C   GLY C 104     -19.257 -38.988 -40.239  1.00 38.31           C  
ATOM    696  O   GLY C 104     -18.372 -38.523 -40.938  1.00 42.00           O  
ATOM    697  H   GLY C 104     -21.635 -40.756 -39.483  1.00 33.84           H  
ATOM    698  HA2 GLY C 104     -19.359 -41.085 -39.761  1.00 36.23           H  
ATOM    699  HA3 GLY C 104     -19.516 -40.714 -41.493  1.00 36.23           H  
ATOM    700  N   THR C 105     -19.729 -38.357 -39.159  1.00 36.10           N  
ATOM    701  CA  THR C 105     -19.322 -37.005 -38.774  1.00 36.59           C  
ATOM    702  C   THR C 105     -19.057 -36.940 -37.255  1.00 33.34           C  
ATOM    703  O   THR C 105     -19.640 -37.693 -36.472  1.00 32.45           O  
ATOM    704  CB  THR C 105     -20.370 -35.936 -39.160  1.00 39.09           C  
ATOM    705  OG1 THR C 105     -21.639 -36.175 -38.544  1.00 37.60           O  
ATOM    706  CG2 THR C 105     -20.575 -35.824 -40.667  1.00 40.32           C  
ATOM    707  H   THR C 105     -20.407 -38.826 -38.576  1.00 36.10           H  
ATOM    708  HA  THR C 105     -18.377 -36.770 -39.281  1.00 36.59           H  
ATOM    709  HB  THR C 105     -20.033 -34.960 -38.791  1.00 39.09           H  
ATOM    710 HG21 THR C 105     -19.631 -35.632 -41.184  1.00 40.32           H  
ATOM    711 HG22 THR C 105     -21.028 -36.732 -41.079  1.00 40.32           H  
ATOM    712 HG23 THR C 105     -21.267 -35.006 -40.893  1.00 40.32           H  
ATOM    713  HG1 THR C 105     -22.024 -36.997 -38.921  1.00 37.60           H  
ATOM    714  N   GLY C 106     -18.195 -36.005 -36.868  1.00 32.38           N  
ATOM    715  CA  GLY C 106     -17.831 -35.743 -35.482  1.00 33.35           C  
ATOM    716  C   GLY C 106     -17.406 -34.284 -35.350  1.00 32.73           C  
ATOM    717  O   GLY C 106     -16.588 -33.802 -36.128  1.00 32.93           O  
ATOM    718  H   GLY C 106     -17.766 -35.423 -37.574  1.00 32.38           H  
ATOM    719  HA2 GLY C 106     -18.668 -35.987 -34.823  1.00 33.35           H  
ATOM    720  HA3 GLY C 106     -16.970 -36.373 -35.255  1.00 33.35           H  
ATOM    721  N   ARG C 107     -18.063 -33.552 -34.457  1.00 31.03           N  
ATOM    722  CA  ARG C 107     -17.852 -32.124 -34.263  1.00 31.76           C  
ATOM    723  C   ARG C 107     -17.865 -31.821 -32.714  1.00 30.05           C  
ATOM    724  O   ARG C 107     -17.310 -32.617 -31.952  1.00 29.58           O  
ATOM    725  CB  ARG C 107     -18.810 -31.296 -35.146  1.00 32.33           C  
ATOM    726  CG  ARG C 107     -18.963 -31.754 -36.610  1.00 34.03           C  
ATOM    727  CD  ARG C 107     -20.229 -31.208 -37.278  1.00 37.62           C  
ATOM    728  NE  ARG C 107     -21.421 -31.789 -36.653  1.00 42.11           N  
ATOM    729  CZ  ARG C 107     -22.685 -31.682 -37.074  1.00 50.52           C  
ATOM    730  NH1 ARG C 107     -22.975 -31.014 -38.185  1.00 48.08           N  
ATOM    731  NH2 ARG C 107     -23.674 -32.242 -36.379  1.00 53.15           N1+
ATOM    732  H   ARG C 107     -18.773 -33.994 -33.890  1.00 31.03           H  
ATOM    733  HA  ARG C 107     -16.827 -31.893 -34.581  1.00 31.76           H  
ATOM    734  HB2 ARG C 107     -19.787 -31.247 -34.679  1.00 32.33           H  
ATOM    735  HB3 ARG C 107     -18.469 -30.261 -35.165  1.00 32.33           H  
ATOM    736  HG2 ARG C 107     -19.034 -32.842 -36.680  1.00 34.03           H  
ATOM    737  HG3 ARG C 107     -18.080 -31.442 -37.179  1.00 34.03           H  
ATOM    738  HD2 ARG C 107     -20.218 -31.493 -38.334  1.00 37.62           H  
ATOM    739  HD3 ARG C 107     -20.276 -30.119 -37.184  1.00 37.62           H  
ATOM    740  HE  ARG C 107     -21.254 -32.304 -35.800  1.00 42.11           H  
ATOM    741 HH11 ARG C 107     -23.934 -30.937 -38.492  1.00 48.08           H  
ATOM    742 HH12 ARG C 107     -22.237 -30.584 -38.723  1.00 48.08           H  
ATOM    743 HH21 ARG C 107     -23.470 -32.750 -35.531  1.00 53.15           H  
ATOM    744 HH22 ARG C 107     -24.628 -32.159 -36.701  1.00 53.15           H  
ATOM    745  N   ARG C 108     -18.296 -30.625 -32.324  1.00 30.14           N  
ATOM    746  CA  ARG C 108     -18.195 -30.080 -30.953  1.00 30.91           C  
ATOM    747  C   ARG C 108     -19.324 -29.032 -30.723  1.00 29.44           C  
ATOM    748  O   ARG C 108     -19.754 -28.371 -31.663  1.00 30.17           O  
ATOM    749  CB  ARG C 108     -16.816 -29.394 -30.848  1.00 33.43           C  
ATOM    750  CG  ARG C 108     -16.415 -28.903 -29.456  1.00 36.49           C  
ATOM    751  CD  ARG C 108     -14.923 -28.521 -29.410  1.00 40.60           C  
ATOM    752  NE  ARG C 108     -14.348 -28.828 -28.092  1.00 43.15           N  
ATOM    753  CZ  ARG C 108     -13.342 -28.220 -27.470  1.00 47.14           C  
ATOM    754  NH1 ARG C 108     -12.683 -27.213 -28.043  1.00 46.45           N  
ATOM    755  NH2 ARG C 108     -12.982 -28.629 -26.263  1.00 51.72           N1+
ATOM    756  H   ARG C 108     -18.653 -29.979 -33.014  1.00 30.14           H  
ATOM    757  HA  ARG C 108     -18.290 -30.901 -30.235  1.00 30.91           H  
ATOM    758  HB2 ARG C 108     -16.056 -30.100 -31.205  1.00 33.43           H  
ATOM    759  HB3 ARG C 108     -16.780 -28.545 -31.542  1.00 33.43           H  
ATOM    760  HG2 ARG C 108     -16.650 -29.660 -28.706  1.00 36.49           H  
ATOM    761  HG3 ARG C 108     -17.018 -28.041 -29.162  1.00 36.49           H  
ATOM    762  HD2 ARG C 108     -14.815 -27.458 -29.618  1.00 40.60           H  
ATOM    763  HD3 ARG C 108     -14.345 -29.090 -30.143  1.00 40.60           H  
ATOM    764  HE  ARG C 108     -14.790 -29.605 -27.623  1.00 43.15           H  
ATOM    765 HH11 ARG C 108     -11.916 -26.769 -27.557  1.00 46.45           H  
ATOM    766 HH12 ARG C 108     -12.949 -26.893 -28.963  1.00 46.45           H  
ATOM    767 HH21 ARG C 108     -13.470 -29.396 -25.824  1.00 51.72           H  
ATOM    768 HH22 ARG C 108     -12.219 -28.174 -25.783  1.00 51.72           H  
ATOM    769  N   ILE C 109     -19.674 -28.805 -29.458  1.00 27.53           N  
ATOM    770  CA  ILE C 109     -20.627 -27.787 -28.959  1.00 26.35           C  
ATOM    771  C   ILE C 109     -20.192 -27.418 -27.506  1.00 26.24           C  
ATOM    772  O   ILE C 109     -19.141 -27.882 -27.064  1.00 24.56           O  
ATOM    773  CB  ILE C 109     -22.126 -28.174 -29.005  1.00 26.72           C  
ATOM    774  CG1 ILE C 109     -22.431 -29.524 -28.345  1.00 27.58           C  
ATOM    775  CG2 ILE C 109     -22.660 -28.126 -30.423  1.00 27.08           C  
ATOM    776  CD1 ILE C 109     -23.889 -29.618 -27.910  1.00 27.45           C  
ATOM    777  H   ILE C 109     -19.186 -29.286 -28.716  1.00 27.53           H  
ATOM    778  HA  ILE C 109     -20.466 -26.883 -29.559  1.00 26.35           H  
ATOM    779  HB  ILE C 109     -22.700 -27.412 -28.468  1.00 26.72           H  
ATOM    780 HG12 ILE C 109     -22.189 -30.348 -29.025  1.00 27.58           H  
ATOM    781 HG13 ILE C 109     -21.804 -29.654 -27.462  1.00 27.58           H  
ATOM    782 HG21 ILE C 109     -23.741 -28.287 -30.461  1.00 27.08           H  
ATOM    783 HG22 ILE C 109     -22.459 -27.150 -30.872  1.00 27.08           H  
ATOM    784 HG23 ILE C 109     -22.178 -28.897 -31.019  1.00 27.08           H  
ATOM    785 HD11 ILE C 109     -24.078 -30.561 -27.394  1.00 27.45           H  
ATOM    786 HD12 ILE C 109     -24.141 -28.809 -27.216  1.00 27.45           H  
ATOM    787 HD13 ILE C 109     -24.573 -29.563 -28.761  1.00 27.45           H  
ATOM    788  N   HIS C 110     -20.953 -26.548 -26.842  1.00 27.36           N  
ATOM    789  CA  HIS C 110     -20.688 -26.061 -25.484  1.00 28.58           C  
ATOM    790  C   HIS C 110     -21.763 -26.598 -24.504  1.00 24.70           C  
ATOM    791  O   HIS C 110     -22.946 -26.356 -24.684  1.00 24.36           O  
ATOM    792  CB  HIS C 110     -20.715 -24.521 -25.500  1.00 33.28           C  
ATOM    793  CG  HIS C 110     -20.200 -23.876 -24.257  1.00 41.53           C  
ATOM    794  ND1 HIS C 110     -19.056 -23.108 -24.246  1.00 48.39           N  
ATOM    795  CD2 HIS C 110     -20.696 -23.826 -23.000  1.00 47.77           C  
ATOM    796  CE1 HIS C 110     -18.860 -22.628 -23.032  1.00 50.33           C  
ATOM    797  NE2 HIS C 110     -19.842 -23.048 -22.257  1.00 50.98           N  
ATOM    798  H   HIS C 110     -21.787 -26.196 -27.290  1.00 27.36           H  
ATOM    799  HA  HIS C 110     -19.708 -26.407 -25.174  1.00 28.58           H  
ATOM    800  HB2 HIS C 110     -21.738 -24.165 -25.669  1.00 33.28           H  
ATOM    801  HB3 HIS C 110     -20.127 -24.164 -26.356  1.00 33.28           H  
ATOM    802  HD1 HIS C 110     -18.419 -22.927 -25.099  1.00 48.39           H  
ATOM    803  HD2 HIS C 110     -21.596 -24.308 -22.647  1.00 47.77           H  
ATOM    804  HE1 HIS C 110     -18.036 -22.000 -22.726  1.00 50.33           H  
ATOM    805  N   SER C 111     -21.314 -27.270 -23.451  1.00 22.93           N  
ATOM    806  CA  SER C 111     -22.118 -27.759 -22.321  1.00 22.33           C  
ATOM    807  C   SER C 111     -21.212 -27.837 -21.063  1.00 22.68           C  
ATOM    808  O   SER C 111     -20.183 -27.163 -21.004  1.00 23.08           O  
ATOM    809  CB  SER C 111     -22.763 -29.111 -22.629  1.00 21.86           C  
ATOM    810  OG  SER C 111     -23.789 -29.461 -21.693  1.00 21.46           O  
ATOM    811  H   SER C 111     -20.332 -27.500 -23.407  1.00 22.93           H  
ATOM    812  HA  SER C 111     -22.895 -27.016 -22.108  1.00 22.33           H  
ATOM    813  HB2 SER C 111     -22.020 -29.912 -22.598  1.00 21.86           H  
ATOM    814  HB3 SER C 111     -23.233 -29.087 -23.614  1.00 21.86           H  
ATOM    815  HG  SER C 111     -24.468 -28.748 -21.749  1.00 21.46           H  
ATOM    816  N   TYR C 112     -21.669 -28.549 -20.032  1.00 22.93           N  
ATOM    817  CA  TYR C 112     -21.042 -28.528 -18.704  1.00 24.29           C  
ATOM    818  C   TYR C 112     -20.997 -29.949 -18.090  1.00 25.18           C  
ATOM    819  O   TYR C 112     -21.806 -30.823 -18.420  1.00 24.65           O  
ATOM    820  CB  TYR C 112     -21.755 -27.554 -17.736  1.00 24.74           C  
ATOM    821  CG  TYR C 112     -21.849 -26.140 -18.270  1.00 25.92           C  
ATOM    822  CD1 TYR C 112     -22.863 -25.771 -19.149  1.00 26.51           C  
ATOM    823  CD2 TYR C 112     -20.804 -25.246 -18.064  1.00 26.92           C  
ATOM    824  CE1 TYR C 112     -22.841 -24.549 -19.799  1.00 27.90           C  
ATOM    825  CE2 TYR C 112     -20.765 -24.021 -18.721  1.00 28.26           C  
ATOM    826  CZ  TYR C 112     -21.787 -23.685 -19.590  1.00 29.05           C  
ATOM    827  OH  TYR C 112     -21.728 -22.516 -20.286  1.00 31.88           O  
ATOM    828  H   TYR C 112     -22.493 -29.119 -20.159  1.00 22.93           H  
ATOM    829  HA  TYR C 112     -20.007 -28.205 -18.840  1.00 24.29           H  
ATOM    830  HB2 TYR C 112     -22.761 -27.914 -17.521  1.00 24.74           H  
ATOM    831  HB3 TYR C 112     -21.242 -27.540 -16.767  1.00 24.74           H  
ATOM    832  HD1 TYR C 112     -23.684 -26.450 -19.327  1.00 26.51           H  
ATOM    833  HD2 TYR C 112     -20.008 -25.508 -17.383  1.00 26.92           H  
ATOM    834  HE1 TYR C 112     -23.644 -24.274 -20.466  1.00 27.90           H  
ATOM    835  HE2 TYR C 112     -19.945 -23.339 -18.553  1.00 28.26           H  
ATOM    836  HH  TYR C 112     -20.907 -22.573 -20.833  1.00 31.88           H  
ATOM    837  N   ARG C 113     -20.038 -30.151 -17.184  1.00 26.63           N  
ATOM    838  CA  ARG C 113     -19.828 -31.449 -16.538  1.00 27.57           C  
ATOM    839  C   ARG C 113     -21.024 -31.713 -15.605  1.00 27.49           C  
ATOM    840  O   ARG C 113     -21.221 -31.027 -14.617  1.00 27.25           O  
ATOM    841  CB  ARG C 113     -18.533 -31.497 -15.699  1.00 30.07           C  
ATOM    842  CG  ARG C 113     -17.290 -31.396 -16.578  1.00 31.42           C  
ATOM    843  CD  ARG C 113     -15.977 -31.221 -15.819  1.00 33.57           C  
ATOM    844  NE  ARG C 113     -15.183 -32.453 -15.743  1.00 36.22           N  
ATOM    845  CZ  ARG C 113     -13.846 -32.452 -15.722  1.00 39.55           C  
ATOM    846  NH1 ARG C 113     -13.154 -31.333 -15.545  1.00 41.74           N  
ATOM    847  NH2 ARG C 113     -13.186 -33.594 -15.861  1.00 41.96           N1+
ATOM    848  H   ARG C 113     -19.397 -29.401 -16.969  1.00 26.63           H  
ATOM    849  HA  ARG C 113     -19.792 -32.208 -17.325  1.00 27.57           H  
ATOM    850  HB2 ARG C 113     -18.537 -30.677 -14.970  1.00 30.07           H  
ATOM    851  HB3 ARG C 113     -18.495 -32.431 -15.126  1.00 30.07           H  
ATOM    852  HG2 ARG C 113     -17.410 -30.497 -17.188  1.00 31.42           H  
ATOM    853  HG3 ARG C 113     -17.235 -32.257 -17.254  1.00 31.42           H  
ATOM    854  HD2 ARG C 113     -16.137 -30.859 -14.800  1.00 33.57           H  
ATOM    855  HD3 ARG C 113     -15.407 -30.494 -16.401  1.00 33.57           H  
ATOM    856  HE  ARG C 113     -15.642 -33.344 -15.864  1.00 36.22           H  
ATOM    857 HH11 ARG C 113     -13.636 -30.453 -15.437  1.00 41.74           H  
ATOM    858 HH12 ARG C 113     -12.145 -31.363 -15.519  1.00 41.74           H  
ATOM    859 HH21 ARG C 113     -13.693 -34.459 -15.982  1.00 41.96           H  
ATOM    860 HH22 ARG C 113     -12.176 -33.599 -15.847  1.00 41.96           H  
ATOM    861  N   GLY C 114     -21.862 -32.668 -15.990  1.00 27.71           N  
ATOM    862  CA  GLY C 114     -23.072 -33.003 -15.258  1.00 29.06           C  
ATOM    863  C   GLY C 114     -24.357 -32.463 -15.898  1.00 28.78           C  
ATOM    864  O   GLY C 114     -25.438 -32.534 -15.300  1.00 30.02           O  
ATOM    865  H   GLY C 114     -21.673 -33.180 -16.840  1.00 27.71           H  
ATOM    866  HA2 GLY C 114     -23.142 -34.095 -15.243  1.00 29.06           H  
ATOM    867  HA3 GLY C 114     -23.016 -32.632 -14.230  1.00 29.06           H  
ATOM    868  N   HIS C 115     -24.274 -32.091 -17.178  1.00 26.63           N  
ATOM    869  CA  HIS C 115     -25.457 -31.910 -18.028  1.00 25.75           C  
ATOM    870  C   HIS C 115     -25.673 -33.268 -18.712  1.00 26.90           C  
ATOM    871  O   HIS C 115     -24.721 -33.971 -19.052  1.00 27.96           O  
ATOM    872  CB  HIS C 115     -25.318 -30.801 -19.070  1.00 24.16           C  
ATOM    873  CG  HIS C 115     -25.606 -29.454 -18.504  1.00 25.25           C  
ATOM    874  ND1 HIS C 115     -26.448 -28.544 -19.101  1.00 24.91           N  
ATOM    875  CD2 HIS C 115     -25.167 -28.865 -17.362  1.00 25.56           C  
ATOM    876  CE1 HIS C 115     -26.511 -27.451 -18.356  1.00 25.70           C  
ATOM    877  NE2 HIS C 115     -25.732 -27.618 -17.303  1.00 25.55           N  
ATOM    878  H   HIS C 115     -23.369 -32.009 -17.619  1.00 26.63           H  
ATOM    879  HA  HIS C 115     -26.313 -31.720 -17.377  1.00 25.75           H  
ATOM    880  HB2 HIS C 115     -26.005 -30.982 -19.905  1.00 24.16           H  
ATOM    881  HB3 HIS C 115     -24.308 -30.805 -19.494  1.00 24.16           H  
ATOM    882  HD2 HIS C 115     -24.496 -29.299 -16.635  1.00 25.56           H  
ATOM    883  HE2 HIS C 115     -25.578 -26.938 -16.573  1.00 25.55           H  
ATOM    884  HE1 HIS C 115     -27.099 -26.572 -18.572  1.00 25.70           H  
ATOM    885  N   LEU C 116     -26.929 -33.663 -18.861  1.00 27.36           N  
ATOM    886  CA  LEU C 116     -27.303 -34.998 -19.325  1.00 28.28           C  
ATOM    887  C   LEU C 116     -28.013 -34.913 -20.696  1.00 25.86           C  
ATOM    888  O   LEU C 116     -28.900 -34.092 -20.918  1.00 25.61           O  
ATOM    889  CB  LEU C 116     -28.222 -35.719 -18.324  1.00 31.59           C  
ATOM    890  CG  LEU C 116     -27.466 -36.607 -17.312  1.00 36.38           C  
ATOM    891  CD1 LEU C 116     -26.585 -35.810 -16.353  1.00 38.19           C  
ATOM    892  CD2 LEU C 116     -28.466 -37.449 -16.518  1.00 38.95           C  
ATOM    893  H   LEU C 116     -27.678 -33.018 -18.651  1.00 27.36           H  
ATOM    894  HA  LEU C 116     -26.390 -35.590 -19.460  1.00 28.28           H  
ATOM    895  HB2 LEU C 116     -28.850 -34.994 -17.790  1.00 31.59           H  
ATOM    896  HB3 LEU C 116     -28.912 -36.367 -18.879  1.00 31.59           H  
ATOM    897  HG  LEU C 116     -26.823 -37.302 -17.868  1.00 36.38           H  
ATOM    898 HD11 LEU C 116     -25.736 -35.363 -16.874  1.00 38.19           H  
ATOM    899 HD12 LEU C 116     -27.149 -35.010 -15.862  1.00 38.19           H  
ATOM    900 HD13 LEU C 116     -26.171 -36.458 -15.573  1.00 38.19           H  
ATOM    901 HD21 LEU C 116     -29.151 -36.819 -15.944  1.00 38.95           H  
ATOM    902 HD22 LEU C 116     -29.062 -38.074 -17.192  1.00 38.95           H  
ATOM    903 HD23 LEU C 116     -27.949 -38.115 -15.819  1.00 38.95           H  
ATOM    904  N   TRP C 117     -27.594 -35.830 -21.576  1.00 25.45           N  
ATOM    905  CA  TRP C 117     -27.958 -35.882 -22.991  1.00 23.80           C  
ATOM    906  C   TRP C 117     -28.402 -37.326 -23.321  1.00 24.68           C  
ATOM    907  O   TRP C 117     -28.093 -38.268 -22.587  1.00 25.94           O  
ATOM    908  CB  TRP C 117     -26.752 -35.504 -23.871  1.00 22.42           C  
ATOM    909  CG  TRP C 117     -26.313 -34.070 -23.727  1.00 21.37           C  
ATOM    910  CD1 TRP C 117     -25.581 -33.531 -22.724  1.00 21.47           C  
ATOM    911  CD2 TRP C 117     -26.590 -33.000 -24.650  1.00 20.04           C  
ATOM    912  NE1 TRP C 117     -25.390 -32.189 -22.946  1.00 21.69           N  
ATOM    913  CE2 TRP C 117     -26.013 -31.836 -24.118  1.00 20.59           C  
ATOM    914  CE3 TRP C 117     -27.281 -32.914 -25.865  1.00 19.45           C  
ATOM    915  CZ2 TRP C 117     -26.098 -30.604 -24.753  1.00 19.36           C  
ATOM    916  CZ3 TRP C 117     -27.374 -31.686 -26.497  1.00 19.17           C  
ATOM    917  CH2 TRP C 117     -26.778 -30.544 -25.939  1.00 19.07           C  
ATOM    918  H   TRP C 117     -26.966 -36.546 -21.240  1.00 25.45           H  
ATOM    919  HA  TRP C 117     -28.795 -35.201 -23.155  1.00 23.80           H  
ATOM    920  HB2 TRP C 117     -25.904 -36.155 -23.621  1.00 22.42           H  
ATOM    921  HB3 TRP C 117     -26.981 -35.707 -24.925  1.00 22.42           H  
ATOM    922  HD1 TRP C 117     -25.203 -34.076 -21.873  1.00 21.47           H  
ATOM    923  HE1 TRP C 117     -24.874 -31.563 -22.345  1.00 21.69           H  
ATOM    924  HE3 TRP C 117     -27.734 -33.792 -26.301  1.00 19.45           H  
ATOM    925  HZ2 TRP C 117     -25.643 -29.723 -24.325  1.00 19.36           H  
ATOM    926  HZ3 TRP C 117     -27.911 -31.606 -27.431  1.00 19.17           H  
ATOM    927  HH2 TRP C 117     -26.858 -29.599 -26.456  1.00 19.07           H  
ATOM    928  N   LEU C 118     -29.112 -37.486 -24.432  1.00 24.05           N  
ATOM    929  CA  LEU C 118     -29.407 -38.793 -25.020  1.00 26.08           C  
ATOM    930  C   LEU C 118     -29.522 -38.678 -26.554  1.00 24.71           C  
ATOM    931  O   LEU C 118     -29.675 -37.572 -27.112  1.00 22.98           O  
ATOM    932  CB  LEU C 118     -30.607 -39.497 -24.360  1.00 30.04           C  
ATOM    933  CG  LEU C 118     -32.000 -38.866 -24.565  1.00 34.30           C  
ATOM    934  CD1 LEU C 118     -32.632 -39.233 -25.911  1.00 36.23           C  
ATOM    935  CD2 LEU C 118     -32.941 -39.349 -23.454  1.00 35.92           C  
ATOM    936  H   LEU C 118     -29.470 -36.669 -24.905  1.00 24.05           H  
ATOM    937  HA  LEU C 118     -28.524 -39.419 -24.830  1.00 26.08           H  
ATOM    938  HB2 LEU C 118     -30.639 -40.543 -24.691  1.00 30.04           H  
ATOM    939  HB3 LEU C 118     -30.407 -39.529 -23.283  1.00 30.04           H  
ATOM    940  HG  LEU C 118     -31.924 -37.776 -24.486  1.00 34.30           H  
ATOM    941 HD11 LEU C 118     -32.089 -38.802 -26.754  1.00 36.23           H  
ATOM    942 HD12 LEU C 118     -32.669 -40.319 -26.052  1.00 36.23           H  
ATOM    943 HD13 LEU C 118     -33.658 -38.854 -25.973  1.00 36.23           H  
ATOM    944 HD21 LEU C 118     -33.068 -40.437 -23.484  1.00 35.92           H  
ATOM    945 HD22 LEU C 118     -32.549 -39.083 -22.468  1.00 35.92           H  
ATOM    946 HD23 LEU C 118     -33.929 -38.889 -23.554  1.00 35.92           H  
ATOM    947  N   PHE C 119     -29.455 -39.832 -27.222  1.00 22.95           N  
ATOM    948  CA  PHE C 119     -29.314 -39.932 -28.679  1.00 23.20           C  
ATOM    949  C   PHE C 119     -30.560 -40.627 -29.247  1.00 24.49           C  
ATOM    950  O   PHE C 119     -31.110 -41.543 -28.632  1.00 25.30           O  
ATOM    951  CB  PHE C 119     -28.090 -40.795 -29.076  1.00 22.30           C  
ATOM    952  CG  PHE C 119     -26.921 -40.576 -28.152  1.00 21.82           C  
ATOM    953  CD1 PHE C 119     -26.692 -41.419 -27.080  1.00 22.06           C  
ATOM    954  CD2 PHE C 119     -26.161 -39.419 -28.247  1.00 22.85           C  
ATOM    955  CE1 PHE C 119     -25.729 -41.121 -26.124  1.00 22.32           C  
ATOM    956  CE2 PHE C 119     -25.186 -39.115 -27.297  1.00 22.54           C  
ATOM    957  CZ  PHE C 119     -24.969 -39.970 -26.237  1.00 21.91           C  
ATOM    958  H   PHE C 119     -29.464 -40.702 -26.708  1.00 22.95           H  
ATOM    959  HA  PHE C 119     -29.216 -38.926 -29.103  1.00 23.20           H  
ATOM    960  HB2 PHE C 119     -28.349 -41.863 -29.072  1.00 22.30           H  
ATOM    961  HB3 PHE C 119     -27.798 -40.575 -30.111  1.00 22.30           H  
ATOM    962  HD1 PHE C 119     -27.272 -42.325 -26.984  1.00 22.06           H  
ATOM    963  HD2 PHE C 119     -26.328 -38.741 -29.071  1.00 22.85           H  
ATOM    964  HE1 PHE C 119     -25.573 -41.789 -25.291  1.00 22.32           H  
ATOM    965  HE2 PHE C 119     -24.603 -38.211 -27.391  1.00 22.54           H  
ATOM    966  HZ  PHE C 119     -24.211 -39.743 -25.501  1.00 21.91           H  
ATOM    967  N   ARG C 120     -30.899 -40.274 -30.487  1.00 24.88           N  
ATOM    968  CA  ARG C 120     -31.983 -40.848 -31.289  1.00 25.49           C  
ATOM    969  C   ARG C 120     -31.555 -40.757 -32.774  1.00 25.50           C  
ATOM    970  O   ARG C 120     -30.698 -39.948 -33.117  1.00 24.08           O  
ATOM    971  CB  ARG C 120     -33.285 -40.046 -31.139  1.00 27.71           C  
ATOM    972  CG  ARG C 120     -34.001 -40.156 -29.792  1.00 31.72           C  
ATOM    973  CD  ARG C 120     -34.505 -41.565 -29.487  1.00 33.77           C  
ATOM    974  NE  ARG C 120     -33.505 -42.345 -28.758  1.00 36.07           N  
ATOM    975  CZ  ARG C 120     -33.706 -43.562 -28.284  1.00 38.83           C  
ATOM    976  NH1 ARG C 120     -34.833 -44.228 -28.558  1.00 41.66           N  
ATOM    977  NH2 ARG C 120     -32.779 -44.111 -27.519  1.00 38.42           N1+
ATOM    978  H   ARG C 120     -30.343 -39.572 -30.954  1.00 24.88           H  
ATOM    979  HA  ARG C 120     -32.113 -41.899 -31.018  1.00 25.49           H  
ATOM    980  HB2 ARG C 120     -33.075 -38.984 -31.321  1.00 27.71           H  
ATOM    981  HB3 ARG C 120     -33.995 -40.345 -31.920  1.00 27.71           H  
ATOM    982  HG2 ARG C 120     -34.869 -39.489 -29.842  1.00 31.72           H  
ATOM    983  HG3 ARG C 120     -33.367 -39.778 -28.983  1.00 31.72           H  
ATOM    984  HD2 ARG C 120     -34.762 -42.088 -30.411  1.00 33.77           H  
ATOM    985  HD3 ARG C 120     -35.391 -41.487 -28.848  1.00 33.77           H  
ATOM    986  HE  ARG C 120     -32.638 -41.883 -28.520  1.00 36.07           H  
ATOM    987 HH11 ARG C 120     -34.977 -45.153 -28.179  1.00 41.66           H  
ATOM    988 HH12 ARG C 120     -35.540 -43.806 -29.143  1.00 41.66           H  
ATOM    989 HH21 ARG C 120     -31.934 -43.601 -27.305  1.00 38.42           H  
ATOM    990 HH22 ARG C 120     -32.916 -45.040 -27.149  1.00 38.42           H  
ATOM    991  N   ASP C 121     -32.221 -41.537 -33.627  1.00 25.42           N  
ATOM    992  CA  ASP C 121     -32.220 -41.278 -35.075  1.00 27.23           C  
ATOM    993  C   ASP C 121     -33.219 -40.115 -35.319  1.00 26.71           C  
ATOM    994  O   ASP C 121     -34.280 -40.028 -34.703  1.00 27.09           O  
ATOM    995  CB  ASP C 121     -32.609 -42.521 -35.842  1.00 27.77           C  
ATOM    996  CG  ASP C 121     -32.647 -42.284 -37.323  1.00 29.42           C  
ATOM    997  OD1 ASP C 121     -33.614 -41.659 -37.803  1.00 29.90           O  
ATOM    998  OD2 ASP C 121     -31.787 -42.822 -38.048  1.00 32.71           O1-
ATOM    999  H   ASP C 121     -32.731 -42.328 -33.262  1.00 25.42           H  
ATOM   1000  HA  ASP C 121     -31.213 -40.958 -35.359  1.00 27.23           H  
ATOM   1001  HB2 ASP C 121     -33.609 -42.840 -35.543  1.00 27.77           H  
ATOM   1002  HB3 ASP C 121     -31.921 -43.343 -35.610  1.00 27.77           H  
ATOM   1003  N   ALA C 122     -32.857 -39.244 -36.256  1.00 26.01           N  
ATOM   1004  CA  ALA C 122     -33.616 -38.037 -36.557  1.00 27.35           C  
ATOM   1005  C   ALA C 122     -34.878 -38.267 -37.410  1.00 27.93           C  
ATOM   1006  O   ALA C 122     -35.723 -37.399 -37.525  1.00 28.35           O  
ATOM   1007  CB  ALA C 122     -32.726 -37.041 -37.292  1.00 28.47           C  
ATOM   1008  H   ALA C 122     -32.027 -39.429 -36.800  1.00 26.01           H  
ATOM   1009  HA  ALA C 122     -33.957 -37.611 -35.606  1.00 27.35           H  
ATOM   1010  HB1 ALA C 122     -31.795 -36.866 -36.746  1.00 28.47           H  
ATOM   1011  HB2 ALA C 122     -32.459 -37.413 -38.288  1.00 28.47           H  
ATOM   1012  HB3 ALA C 122     -33.236 -36.081 -37.423  1.00 28.47           H  
ATOM   1013  N   GLY C 123     -34.924 -39.393 -38.110  1.00 29.72           N  
ATOM   1014  CA  GLY C 123     -35.975 -39.726 -39.046  1.00 30.47           C  
ATOM   1015  C   GLY C 123     -36.962 -40.713 -38.431  1.00 31.15           C  
ATOM   1016  O   GLY C 123     -38.173 -40.519 -38.473  1.00 33.26           O  
ATOM   1017  H   GLY C 123     -34.204 -40.088 -37.973  1.00 29.72           H  
ATOM   1018  HA2 GLY C 123     -36.513 -38.827 -39.362  1.00 30.47           H  
ATOM   1019  HA3 GLY C 123     -35.511 -40.191 -39.921  1.00 30.47           H  
ATOM   1020  N   THR C 124     -36.446 -41.835 -37.939  1.00 30.54           N  
ATOM   1021  CA  THR C 124     -37.294 -42.937 -37.481  1.00 30.39           C  
ATOM   1022  C   THR C 124     -37.563 -42.921 -35.959  1.00 29.51           C  
ATOM   1023  O   THR C 124     -38.411 -43.670 -35.476  1.00 28.34           O  
ATOM   1024  CB  THR C 124     -36.736 -44.324 -37.855  1.00 30.76           C  
ATOM   1025  OG1 THR C 124     -35.465 -44.538 -37.234  1.00 28.92           O  
ATOM   1026  CG2 THR C 124     -36.568 -44.509 -39.357  1.00 31.42           C  
ATOM   1027  H   THR C 124     -35.443 -41.927 -37.861  1.00 30.54           H  
ATOM   1028  HA  THR C 124     -38.279 -42.832 -37.954  1.00 30.39           H  
ATOM   1029  HB  THR C 124     -37.417 -45.098 -37.478  1.00 30.76           H  
ATOM   1030 HG21 THR C 124     -37.512 -44.349 -39.886  1.00 31.42           H  
ATOM   1031 HG22 THR C 124     -35.813 -43.826 -39.762  1.00 31.42           H  
ATOM   1032 HG23 THR C 124     -36.215 -45.523 -39.575  1.00 31.42           H  
ATOM   1033  HG1 THR C 124     -35.403 -45.523 -37.124  1.00 28.92           H  
ATOM   1034  N   HIS C 125     -36.771 -42.142 -35.229  1.00 29.30           N  
ATOM   1035  CA  HIS C 125     -36.727 -42.115 -33.756  1.00 31.04           C  
ATOM   1036  C   HIS C 125     -36.031 -43.367 -33.155  1.00 28.44           C  
ATOM   1037  O   HIS C 125     -36.079 -43.631 -31.961  1.00 27.58           O  
ATOM   1038  CB  HIS C 125     -38.072 -41.925 -33.047  1.00 35.36           C  
ATOM   1039  CG  HIS C 125     -38.820 -40.669 -33.288  1.00 41.52           C  
ATOM   1040  CD2 HIS C 125     -38.728 -39.685 -34.249  1.00 50.41           C  
ATOM   1041  ND1 HIS C 125     -39.859 -40.318 -32.491  1.00 44.14           N  
ATOM   1042  NE2 HIS C 125     -39.682 -38.791 -34.055  1.00 53.37           N  
ATOM   1043  CE1 HIS C 125     -40.379 -39.148 -32.991  1.00 47.49           C  
ATOM   1044  H   HIS C 125     -36.166 -41.495 -35.715  1.00 29.30           H  
ATOM   1045  HA  HIS C 125     -36.078 -41.270 -33.499  1.00 31.04           H  
ATOM   1046  HB2 HIS C 125     -37.914 -41.992 -31.963  1.00 35.36           H  
ATOM   1047  HB3 HIS C 125     -38.741 -42.746 -33.301  1.00 35.36           H  
ATOM   1048  HD2 HIS C 125     -37.991 -39.651 -35.038  1.00 50.41           H  
ATOM   1049  HE2 HIS C 125     -39.861 -37.916 -34.662  1.00 53.37           H  
ATOM   1050  HE1 HIS C 125     -41.166 -38.645 -32.607  1.00 47.49           H  
ATOM   1051  N   ASP C 126     -35.329 -44.109 -34.017  1.00 26.71           N  
ATOM   1052  CA  ASP C 126     -34.629 -45.332 -33.633  1.00 26.78           C  
ATOM   1053  C   ASP C 126     -33.660 -45.133 -32.449  1.00 27.91           C  
ATOM   1054  O   ASP C 126     -33.077 -44.065 -32.220  1.00 26.58           O  
ATOM   1055  CB  ASP C 126     -33.789 -45.886 -34.779  1.00 25.58           C  
ATOM   1056  CG  ASP C 126     -34.512 -47.017 -35.432  1.00 25.95           C  
ATOM   1057  OD1 ASP C 126     -34.763 -48.050 -34.761  1.00 26.91           O  
ATOM   1058  OD2 ASP C 126     -34.763 -46.921 -36.658  1.00 24.26           O1-
ATOM   1059  H   ASP C 126     -35.369 -43.895 -35.003  1.00 26.71           H  
ATOM   1060  HA  ASP C 126     -35.409 -46.032 -33.318  1.00 26.78           H  
ATOM   1061  HB2 ASP C 126     -32.829 -46.292 -34.437  1.00 25.58           H  
ATOM   1062  HB3 ASP C 126     -33.541 -45.115 -35.509  1.00 25.58           H  
ATOM   1063  N   GLY C 127     -33.397 -46.258 -31.787  1.00 29.03           N  
ATOM   1064  CA  GLY C 127     -32.413 -46.352 -30.736  1.00 28.19           C  
ATOM   1065  C   GLY C 127     -31.057 -46.603 -31.403  1.00 26.90           C  
ATOM   1066  O   GLY C 127     -30.937 -47.374 -32.360  1.00 27.09           O  
ATOM   1067  H   GLY C 127     -33.864 -47.107 -32.071  1.00 29.03           H  
ATOM   1068  HA2 GLY C 127     -32.404 -45.431 -30.148  1.00 28.19           H  
ATOM   1069  HA3 GLY C 127     -32.660 -47.203 -30.095  1.00 28.19           H  
ATOM   1070  N   LEU C 128     -30.041 -45.909 -30.876  1.00 24.54           N  
ATOM   1071  CA  LEU C 128     -28.647 -46.002 -31.293  1.00 23.39           C  
ATOM   1072  C   LEU C 128     -27.843 -45.898 -29.991  1.00 23.89           C  
ATOM   1073  O   LEU C 128     -28.262 -45.263 -29.032  1.00 24.96           O  
ATOM   1074  CB  LEU C 128     -28.270 -44.879 -32.261  1.00 24.24           C  
ATOM   1075  CG  LEU C 128     -28.853 -45.068 -33.675  1.00 25.50           C  
ATOM   1076  CD1 LEU C 128     -28.732 -43.774 -34.473  1.00 25.65           C  
ATOM   1077  CD2 LEU C 128     -28.153 -46.202 -34.424  1.00 28.11           C  
ATOM   1078  H   LEU C 128     -30.246 -45.258 -30.131  1.00 24.54           H  
ATOM   1079  HA  LEU C 128     -28.475 -46.988 -31.732  1.00 23.39           H  
ATOM   1080  HB2 LEU C 128     -28.614 -43.922 -31.846  1.00 24.24           H  
ATOM   1081  HB3 LEU C 128     -27.178 -44.806 -32.329  1.00 24.24           H  
ATOM   1082  HG  LEU C 128     -29.921 -45.298 -33.608  1.00 25.50           H  
ATOM   1083 HD11 LEU C 128     -29.210 -42.944 -33.942  1.00 25.65           H  
ATOM   1084 HD12 LEU C 128     -27.684 -43.520 -34.655  1.00 25.65           H  
ATOM   1085 HD13 LEU C 128     -29.234 -43.870 -35.440  1.00 25.65           H  
ATOM   1086 HD21 LEU C 128     -27.076 -46.019 -34.508  1.00 28.11           H  
ATOM   1087 HD22 LEU C 128     -28.294 -47.161 -33.921  1.00 28.11           H  
ATOM   1088 HD23 LEU C 128     -28.555 -46.309 -35.435  1.00 28.11           H  
ATOM   1089  N   LEU C 129     -26.744 -46.648 -29.923  1.00 26.01           N  
ATOM   1090  CA  LEU C 129     -25.958 -46.789 -28.707  1.00 27.05           C  
ATOM   1091  C   LEU C 129     -24.570 -46.154 -28.919  1.00 28.31           C  
ATOM   1092  O   LEU C 129     -23.989 -46.291 -30.016  1.00 26.78           O  
ATOM   1093  CB  LEU C 129     -25.772 -48.273 -28.353  1.00 28.95           C  
ATOM   1094  CG  LEU C 129     -27.045 -49.141 -28.321  1.00 30.72           C  
ATOM   1095  CD1 LEU C 129     -26.718 -50.562 -27.864  1.00 32.63           C  
ATOM   1096  CD2 LEU C 129     -28.117 -48.575 -27.404  1.00 31.69           C  
ATOM   1097  H   LEU C 129     -26.467 -47.191 -30.729  1.00 26.01           H  
ATOM   1098  HA  LEU C 129     -26.465 -46.273 -27.887  1.00 27.05           H  
ATOM   1099  HB2 LEU C 129     -25.068 -48.730 -29.059  1.00 28.95           H  
ATOM   1100  HB3 LEU C 129     -25.292 -48.311 -27.375  1.00 28.95           H  
ATOM   1101  HG  LEU C 129     -27.451 -49.202 -29.336  1.00 30.72           H  
ATOM   1102 HD11 LEU C 129     -26.010 -51.033 -28.547  1.00 32.63           H  
ATOM   1103 HD12 LEU C 129     -26.288 -50.571 -26.857  1.00 32.63           H  
ATOM   1104 HD13 LEU C 129     -27.619 -51.184 -27.840  1.00 32.63           H  
ATOM   1105 HD21 LEU C 129     -27.724 -48.433 -26.393  1.00 31.69           H  
ATOM   1106 HD22 LEU C 129     -28.483 -47.617 -27.775  1.00 31.69           H  
ATOM   1107 HD23 LEU C 129     -28.981 -49.246 -27.344  1.00 31.69           H  
ATOM   1108  N   VAL C 130     -24.042 -45.495 -27.886  1.00 26.73           N  
ATOM   1109  CA  VAL C 130     -22.681 -44.953 -27.891  1.00 27.04           C  
ATOM   1110  C   VAL C 130     -21.787 -45.948 -27.114  1.00 28.49           C  
ATOM   1111  O   VAL C 130     -21.901 -46.059 -25.884  1.00 29.25           O  
ATOM   1112  CB  VAL C 130     -22.618 -43.501 -27.365  1.00 25.89           C  
ATOM   1113  CG1 VAL C 130     -22.982 -43.318 -25.890  1.00 24.45           C  
ATOM   1114  CG2 VAL C 130     -21.226 -42.916 -27.607  1.00 26.19           C  
ATOM   1115  H   VAL C 130     -24.604 -45.341 -27.061  1.00 26.73           H  
ATOM   1116  HA  VAL C 130     -22.340 -44.933 -28.929  1.00 27.04           H  
ATOM   1117  HB  VAL C 130     -23.333 -42.907 -27.950  1.00 25.89           H  
ATOM   1118 HG11 VAL C 130     -23.964 -43.734 -25.659  1.00 24.45           H  
ATOM   1119 HG12 VAL C 130     -22.245 -43.772 -25.222  1.00 24.45           H  
ATOM   1120 HG13 VAL C 130     -23.005 -42.253 -25.637  1.00 24.45           H  
ATOM   1121 HG21 VAL C 130     -20.477 -43.456 -27.023  1.00 26.19           H  
ATOM   1122 HG22 VAL C 130     -20.949 -42.973 -28.665  1.00 26.19           H  
ATOM   1123 HG23 VAL C 130     -21.182 -41.867 -27.304  1.00 26.19           H  
ATOM   1124  N   ASN C 131     -20.970 -46.694 -27.848  1.00 28.37           N  
ATOM   1125  CA  ASN C 131     -20.166 -47.787 -27.279  1.00 30.38           C  
ATOM   1126  C   ASN C 131     -21.028 -48.791 -26.452  1.00 32.49           C  
ATOM   1127  O   ASN C 131     -20.572 -49.372 -25.470  1.00 34.27           O  
ATOM   1128  CB  ASN C 131     -18.954 -47.292 -26.477  1.00 31.87           C  
ATOM   1129  CG  ASN C 131     -17.725 -47.070 -27.341  1.00 32.18           C  
ATOM   1130  OD1 ASN C 131     -17.775 -46.909 -28.559  1.00 29.50           O  
ATOM   1131  ND2 ASN C 131     -16.577 -47.000 -26.652  1.00 32.29           N  
ATOM   1132  H   ASN C 131     -20.802 -46.424 -28.807  1.00 28.37           H  
ATOM   1133  HA  ASN C 131     -19.825 -48.369 -28.146  1.00 30.38           H  
ATOM   1134  HB2 ASN C 131     -18.667 -48.018 -25.708  1.00 31.87           H  
ATOM   1135  HB3 ASN C 131     -19.174 -46.351 -25.960  1.00 31.87           H  
ATOM   1136 HD21 ASN C 131     -16.580 -47.139 -25.651  1.00 32.29           H  
ATOM   1137 HD22 ASN C 131     -15.710 -46.809 -27.132  1.00 32.29           H  
ATOM   1138  N   GLN C 132     -22.245 -49.022 -26.940  1.00 33.37           N  
ATOM   1139  CA  GLN C 132     -23.175 -50.022 -26.404  1.00 38.23           C  
ATOM   1140  C   GLN C 132     -23.931 -49.585 -25.101  1.00 36.69           C  
ATOM   1141  O   GLN C 132     -24.463 -50.407 -24.369  1.00 36.63           O  
ATOM   1142  CB  GLN C 132     -22.607 -51.449 -26.331  1.00 44.90           C  
ATOM   1143  CG  GLN C 132     -22.157 -51.984 -27.694  1.00 51.78           C  
ATOM   1144  CD  GLN C 132     -23.341 -52.348 -28.569  1.00 63.89           C  
ATOM   1145  OE1 GLN C 132     -24.031 -53.341 -28.327  1.00 68.02           O  
ATOM   1146  NE2 GLN C 132     -23.587 -51.531 -29.593  1.00 69.95           N  
ATOM   1147  H   GLN C 132     -22.570 -48.445 -27.703  1.00 33.37           H  
ATOM   1148  HA  GLN C 132     -23.969 -50.052 -27.155  1.00 38.23           H  
ATOM   1149  HB2 GLN C 132     -21.763 -51.489 -25.635  1.00 44.90           H  
ATOM   1150  HB3 GLN C 132     -23.367 -52.124 -25.916  1.00 44.90           H  
ATOM   1151  HG2 GLN C 132     -21.577 -52.904 -27.549  1.00 51.78           H  
ATOM   1152  HG3 GLN C 132     -21.496 -51.278 -28.208  1.00 51.78           H  
ATOM   1153 HE21 GLN C 132     -24.367 -51.715 -30.209  1.00 69.95           H  
ATOM   1154 HE22 GLN C 132     -22.995 -50.729 -29.754  1.00 69.95           H  
ATOM   1155  N   THR C 133     -24.187 -48.285 -25.001  1.00 34.69           N  
ATOM   1156  CA  THR C 133     -25.107 -47.699 -24.012  1.00 34.98           C  
ATOM   1157  C   THR C 133     -25.926 -46.560 -24.681  1.00 33.42           C  
ATOM   1158  O   THR C 133     -25.465 -45.928 -25.638  1.00 30.40           O  
ATOM   1159  CB  THR C 133     -24.399 -47.192 -22.733  1.00 38.01           C  
ATOM   1160  OG1 THR C 133     -25.314 -46.431 -21.924  1.00 42.09           O  
ATOM   1161  CG2 THR C 133     -23.148 -46.364 -23.006  1.00 35.55           C  
ATOM   1162  H   THR C 133     -23.769 -47.636 -25.652  1.00 34.69           H  
ATOM   1163  HA  THR C 133     -25.838 -48.465 -23.720  1.00 34.98           H  
ATOM   1164  HB  THR C 133     -24.098 -48.061 -22.136  1.00 38.01           H  
ATOM   1165 HG21 THR C 133     -22.384 -46.950 -23.521  1.00 35.55           H  
ATOM   1166 HG22 THR C 133     -23.386 -45.476 -23.598  1.00 35.55           H  
ATOM   1167 HG23 THR C 133     -22.712 -46.011 -22.065  1.00 35.55           H  
ATOM   1168  HG1 THR C 133     -24.805 -45.698 -21.507  1.00 42.09           H  
ATOM   1169  N   GLU C 134     -27.095 -46.262 -24.127  1.00 33.70           N  
ATOM   1170  CA  GLU C 134     -27.994 -45.209 -24.629  1.00 34.78           C  
ATOM   1171  C   GLU C 134     -27.706 -43.844 -23.951  1.00 31.00           C  
ATOM   1172  O   GLU C 134     -28.267 -42.819 -24.343  1.00 30.77           O  
ATOM   1173  CB  GLU C 134     -29.478 -45.560 -24.412  1.00 41.20           C  
ATOM   1174  CG  GLU C 134     -29.953 -46.632 -25.382  1.00 48.30           C  
ATOM   1175  CD  GLU C 134     -31.443 -46.837 -25.317  1.00 54.72           C  
ATOM   1176  OE1 GLU C 134     -31.887 -47.658 -24.480  1.00 57.66           O  
ATOM   1177  OE2 GLU C 134     -32.165 -46.234 -26.136  1.00 59.03           O1-
ATOM   1178  H   GLU C 134     -27.367 -46.731 -23.275  1.00 33.70           H  
ATOM   1179  HA  GLU C 134     -27.793 -45.062 -25.698  1.00 34.78           H  
ATOM   1180  HB2 GLU C 134     -29.644 -45.890 -23.378  1.00 41.20           H  
ATOM   1181  HB3 GLU C 134     -30.100 -44.665 -24.546  1.00 41.20           H  
ATOM   1182  HG2 GLU C 134     -29.460 -47.583 -25.160  1.00 48.30           H  
ATOM   1183  HG3 GLU C 134     -29.695 -46.344 -26.406  1.00 48.30           H  
ATOM   1184  N   LEU C 135     -26.877 -43.871 -22.911  1.00 30.15           N  
ATOM   1185  CA  LEU C 135     -26.602 -42.736 -22.036  1.00 29.48           C  
ATOM   1186  C   LEU C 135     -25.099 -42.746 -21.665  1.00 28.33           C  
ATOM   1187  O   LEU C 135     -24.479 -43.804 -21.552  1.00 27.57           O  
ATOM   1188  CB  LEU C 135     -27.399 -42.851 -20.721  1.00 31.92           C  
ATOM   1189  CG  LEU C 135     -28.929 -42.763 -20.865  1.00 33.15           C  
ATOM   1190  CD1 LEU C 135     -29.599 -43.144 -19.542  1.00 35.27           C  
ATOM   1191  CD2 LEU C 135     -29.379 -41.365 -21.284  1.00 32.54           C  
ATOM   1192  H   LEU C 135     -26.380 -44.729 -22.716  1.00 30.15           H  
ATOM   1193  HA  LEU C 135     -26.832 -41.804 -22.561  1.00 29.48           H  
ATOM   1194  HB2 LEU C 135     -27.145 -43.809 -20.246  1.00 31.92           H  
ATOM   1195  HB3 LEU C 135     -27.061 -42.074 -20.021  1.00 31.92           H  
ATOM   1196  HG  LEU C 135     -29.270 -43.481 -21.619  1.00 33.15           H  
ATOM   1197 HD11 LEU C 135     -29.321 -44.160 -19.243  1.00 35.27           H  
ATOM   1198 HD12 LEU C 135     -29.306 -42.461 -18.737  1.00 35.27           H  
ATOM   1199 HD13 LEU C 135     -30.689 -43.113 -19.638  1.00 35.27           H  
ATOM   1200 HD21 LEU C 135     -29.063 -40.609 -20.558  1.00 32.54           H  
ATOM   1201 HD22 LEU C 135     -28.965 -41.093 -22.257  1.00 32.54           H  
ATOM   1202 HD23 LEU C 135     -30.471 -41.318 -21.365  1.00 32.54           H  
ATOM   1203  N   PHE C 136     -24.579 -41.555 -21.389  1.00 28.25           N  
ATOM   1204  CA  PHE C 136     -23.232 -41.308 -20.862  1.00 27.44           C  
ATOM   1205  C   PHE C 136     -23.327 -40.069 -19.935  1.00 27.27           C  
ATOM   1206  O   PHE C 136     -24.327 -39.343 -19.967  1.00 25.78           O  
ATOM   1207  CB  PHE C 136     -22.206 -41.076 -21.987  1.00 26.11           C  
ATOM   1208  CG  PHE C 136     -20.948 -41.892 -21.767  1.00 26.03           C  
ATOM   1209  CD1 PHE C 136     -20.909 -43.219 -22.157  1.00 28.02           C  
ATOM   1210  CD2 PHE C 136     -19.853 -41.357 -21.118  1.00 26.60           C  
ATOM   1211  CE1 PHE C 136     -19.792 -43.996 -21.920  1.00 28.72           C  
ATOM   1212  CE2 PHE C 136     -18.731 -42.124 -20.872  1.00 27.18           C  
ATOM   1213  CZ  PHE C 136     -18.703 -43.449 -21.264  1.00 27.62           C  
ATOM   1214  H   PHE C 136     -25.148 -40.733 -21.533  1.00 28.25           H  
ATOM   1215  HA  PHE C 136     -22.965 -42.170 -20.237  1.00 27.44           H  
ATOM   1216  HB2 PHE C 136     -22.625 -41.356 -22.963  1.00 26.11           H  
ATOM   1217  HB3 PHE C 136     -21.941 -40.015 -22.075  1.00 26.11           H  
ATOM   1218  HD1 PHE C 136     -21.765 -43.654 -22.654  1.00 28.02           H  
ATOM   1219  HD2 PHE C 136     -19.875 -40.325 -20.798  1.00 26.60           H  
ATOM   1220  HE1 PHE C 136     -19.768 -45.026 -22.246  1.00 28.72           H  
ATOM   1221  HE2 PHE C 136     -17.877 -41.689 -20.374  1.00 27.18           H  
ATOM   1222  HZ  PHE C 136     -17.833 -44.056 -21.059  1.00 27.62           H  
ATOM   1223  N   VAL C 137     -22.284 -39.860 -19.133  1.00 28.85           N  
ATOM   1224  CA  VAL C 137     -22.177 -38.740 -18.191  1.00 29.79           C  
ATOM   1225  C   VAL C 137     -20.682 -38.304 -18.235  1.00 30.26           C  
ATOM   1226  O   VAL C 137     -19.809 -39.178 -18.220  1.00 30.10           O  
ATOM   1227  CB  VAL C 137     -22.574 -39.165 -16.753  1.00 31.24           C  
ATOM   1228  CG1 VAL C 137     -22.520 -37.982 -15.779  1.00 31.78           C  
ATOM   1229  CG2 VAL C 137     -23.981 -39.775 -16.692  1.00 31.67           C  
ATOM   1230  H   VAL C 137     -21.501 -40.495 -19.190  1.00 28.85           H  
ATOM   1231  HA  VAL C 137     -22.841 -37.945 -18.533  1.00 29.79           H  
ATOM   1232  HB  VAL C 137     -21.867 -39.925 -16.396  1.00 31.24           H  
ATOM   1233 HG11 VAL C 137     -21.509 -37.575 -15.698  1.00 31.78           H  
ATOM   1234 HG12 VAL C 137     -23.191 -37.176 -16.097  1.00 31.78           H  
ATOM   1235 HG13 VAL C 137     -22.822 -38.292 -14.773  1.00 31.78           H  
ATOM   1236 HG21 VAL C 137     -24.731 -39.082 -17.089  1.00 31.67           H  
ATOM   1237 HG22 VAL C 137     -24.037 -40.708 -17.261  1.00 31.67           H  
ATOM   1238 HG23 VAL C 137     -24.257 -40.014 -15.660  1.00 31.67           H  
ATOM   1239  N   PRO C 138     -20.393 -36.987 -18.269  1.00 28.44           N  
ATOM   1240  CA  PRO C 138     -19.007 -36.515 -18.166  1.00 29.90           C  
ATOM   1241  C   PRO C 138     -18.298 -36.902 -16.848  1.00 34.16           C  
ATOM   1242  O   PRO C 138     -18.893 -36.832 -15.761  1.00 36.33           O  
ATOM   1243  CB  PRO C 138     -19.121 -34.988 -18.241  1.00 28.34           C  
ATOM   1244  CG  PRO C 138     -20.429 -34.754 -18.984  1.00 27.77           C  
ATOM   1245  CD  PRO C 138     -21.316 -35.881 -18.482  1.00 27.80           C  
ATOM   1246  HA  PRO C 138     -18.453 -36.921 -19.018  1.00 29.90           H  
ATOM   1247  HB2 PRO C 138     -19.185 -34.547 -17.239  1.00 28.34           H  
ATOM   1248  HB3 PRO C 138     -18.263 -34.534 -18.742  1.00 28.34           H  
ATOM   1249  HG2 PRO C 138     -20.270 -34.856 -20.063  1.00 27.77           H  
ATOM   1250  HG3 PRO C 138     -20.858 -33.766 -18.809  1.00 27.77           H  
ATOM   1251  HD2 PRO C 138     -22.093 -36.131 -19.208  1.00 27.80           H  
ATOM   1252  HD3 PRO C 138     -21.776 -35.631 -17.522  1.00 27.80           H  
ATOM   1253  N   SER C 139     -17.040 -37.298 -16.976  1.00 35.67           N  
ATOM   1254  CA  SER C 139     -16.229 -37.806 -15.868  1.00 38.64           C  
ATOM   1255  C   SER C 139     -14.904 -36.995 -15.687  1.00 38.61           C  
ATOM   1256  O   SER C 139     -14.937 -35.755 -15.638  1.00 35.35           O  
ATOM   1257  CB  SER C 139     -16.094 -39.332 -15.997  1.00 39.86           C  
ATOM   1258  OG  SER C 139     -15.264 -39.676 -17.104  1.00 40.66           O  
ATOM   1259  H   SER C 139     -16.626 -37.310 -17.897  1.00 35.67           H  
ATOM   1260  HA  SER C 139     -16.781 -37.628 -14.935  1.00 38.64           H  
ATOM   1261  HB2 SER C 139     -17.077 -39.791 -16.153  1.00 39.86           H  
ATOM   1262  HB3 SER C 139     -15.656 -39.766 -15.092  1.00 39.86           H  
ATOM   1263  HG  SER C 139     -15.322 -40.644 -17.222  1.00 40.66           H  
ATOM   1264  N   LEU C 140     -13.807 -37.695 -15.405  1.00 40.20           N  
ATOM   1265  CA  LEU C 140     -12.528 -37.131 -14.944  1.00 42.26           C  
ATOM   1266  C   LEU C 140     -11.632 -36.617 -16.120  1.00 42.30           C  
ATOM   1267  O   LEU C 140     -12.177 -35.951 -17.005  1.00 41.73           O  
ATOM   1268  CB  LEU C 140     -11.873 -38.104 -13.941  1.00 43.48           C  
ATOM   1269  CG  LEU C 140     -11.193 -37.407 -12.736  1.00 45.09           C  
ATOM   1270  CD1 LEU C 140     -12.210 -36.732 -11.806  1.00 44.87           C  
ATOM   1271  CD2 LEU C 140     -10.388 -38.424 -11.921  1.00 47.15           C  
ATOM   1272  H   LEU C 140     -13.845 -38.704 -15.450  1.00 40.20           H  
ATOM   1273  HA  LEU C 140     -12.790 -36.210 -14.411  1.00 42.26           H  
ATOM   1274  HB2 LEU C 140     -12.627 -38.796 -13.541  1.00 43.48           H  
ATOM   1275  HB3 LEU C 140     -11.149 -38.734 -14.467  1.00 43.48           H  
ATOM   1276  HG  LEU C 140     -10.495 -36.643 -13.098  1.00 45.09           H  
ATOM   1277 HD11 LEU C 140     -12.737 -35.913 -12.301  1.00 44.87           H  
ATOM   1278 HD12 LEU C 140     -12.957 -37.447 -11.447  1.00 44.87           H  
ATOM   1279 HD13 LEU C 140     -11.707 -36.304 -10.932  1.00 44.87           H  
ATOM   1280 HD21 LEU C 140     -11.030 -39.225 -11.537  1.00 47.15           H  
ATOM   1281 HD22 LEU C 140      -9.604 -38.878 -12.531  1.00 47.15           H  
ATOM   1282 HD23 LEU C 140      -9.902 -37.942 -11.067  1.00 47.15           H  
ATOM   1283  N   ASN C 141     -10.306 -36.682 -15.965  1.00 42.04           N  
ATOM   1284  CA  ASN C 141      -9.357 -35.928 -16.804  1.00 43.92           C  
ATOM   1285  C   ASN C 141      -8.263 -36.733 -17.572  1.00 46.11           C  
ATOM   1286  O   ASN C 141      -7.224 -36.152 -17.879  1.00 47.17           O  
ATOM   1287  CB  ASN C 141      -8.752 -34.798 -15.948  1.00 42.36           C  
ATOM   1288  CG  ASN C 141      -9.409 -33.479 -16.300  1.00 40.71           C  
ATOM   1289  OD1 ASN C 141     -10.571 -33.237 -15.987  1.00 40.16           O  
ATOM   1290  ND2 ASN C 141      -8.669 -32.625 -16.981  1.00 41.42           N  
ATOM   1291  H   ASN C 141      -9.925 -37.144 -15.152  1.00 42.04           H  
ATOM   1292  HA  ASN C 141      -9.941 -35.479 -17.620  1.00 43.92           H  
ATOM   1293  HB2 ASN C 141      -7.669 -34.716 -16.062  1.00 42.36           H  
ATOM   1294  HB3 ASN C 141      -8.922 -34.965 -14.876  1.00 42.36           H  
ATOM   1295 HD21 ASN C 141      -7.716 -32.861 -17.220  1.00 41.42           H  
ATOM   1296 HD22 ASN C 141      -9.055 -31.736 -17.264  1.00 41.42           H  
ATOM   1297  N   VAL C 142      -8.693 -37.828 -18.192  1.00 49.98           N  
ATOM   1298  CA  VAL C 142      -7.785 -38.747 -18.900  1.00 54.31           C  
ATOM   1299  C   VAL C 142      -7.335 -37.972 -20.171  1.00 58.85           C  
ATOM   1300  O   VAL C 142      -8.154 -37.566 -20.999  1.00 56.52           O  
ATOM   1301  CB  VAL C 142      -8.467 -40.048 -19.387  1.00  0.00           C  
ATOM   1302  CG1 VAL C 142      -7.445 -40.983 -20.031  1.00  0.00           C  
ATOM   1303  CG2 VAL C 142      -9.208 -40.831 -18.315  1.00  0.00           C  
ATOM   1304  H   VAL C 142      -9.700 -37.921 -18.357  1.00 49.98           H  
ATOM   1305  HA  VAL C 142      -6.926 -38.951 -18.249  1.00 54.31           H  
ATOM   1306  HB  VAL C 142      -9.202 -39.786 -20.154  1.00  0.00           H  
ATOM   1307 HG11 VAL C 142      -7.067 -40.552 -20.961  1.00  0.00           H  
ATOM   1308 HG12 VAL C 142      -6.598 -41.173 -19.363  1.00  0.00           H  
ATOM   1309 HG13 VAL C 142      -7.900 -41.949 -20.278  1.00  0.00           H  
ATOM   1310 HG21 VAL C 142      -9.943 -40.207 -17.800  1.00  0.00           H  
ATOM   1311 HG22 VAL C 142      -9.753 -41.674 -18.755  1.00  0.00           H  
ATOM   1312 HG23 VAL C 142      -8.509 -41.263 -17.598  1.00  0.00           H  
ATOM   1313  N   ASP C 143      -6.016 -37.878 -20.345  1.00 63.98           N  
ATOM   1314  CA  ASP C 143      -5.218 -36.868 -21.048  1.00 68.60           C  
ATOM   1315  C   ASP C 143      -5.657 -35.362 -21.028  1.00 69.19           C  
ATOM   1316  O   ASP C 143      -4.916 -34.498 -21.511  1.00 68.36           O  
ATOM   1317  CB  ASP C 143      -4.937 -37.282 -22.496  1.00  0.00           C  
ATOM   1318  CG  ASP C 143      -4.200 -38.596 -22.560  1.00  0.00           C  
ATOM   1319  OD1 ASP C 143      -4.564 -39.558 -21.885  1.00  0.00           O  
ATOM   1320  OD2 ASP C 143      -3.152 -38.664 -23.431  1.00  0.00           O1-
ATOM   1321  H   ASP C 143      -5.554 -38.781 -20.226  1.00 63.98           H  
ATOM   1322  HA  ASP C 143      -4.275 -36.875 -20.493  1.00 68.60           H  
ATOM   1323  HB2 ASP C 143      -4.346 -36.517 -23.013  1.00  0.00           H  
ATOM   1324  HB3 ASP C 143      -5.880 -37.377 -23.043  1.00  0.00           H  
ATOM   1325  N   GLY C 144      -6.902 -35.107 -20.614  1.00 67.16           N  
ATOM   1326  CA  GLY C 144      -7.596 -33.849 -20.785  1.00 63.85           C  
ATOM   1327  C   GLY C 144      -8.408 -33.874 -22.092  1.00 63.02           C  
ATOM   1328  O   GLY C 144      -8.652 -32.837 -22.703  1.00 67.18           O  
ATOM   1329  H   GLY C 144      -7.434 -35.855 -20.193  1.00 67.16           H  
ATOM   1330  HA2 GLY C 144      -8.281 -33.716 -19.944  1.00 63.85           H  
ATOM   1331  HA3 GLY C 144      -6.873 -33.033 -20.819  1.00 63.85           H  
ATOM   1332  N   GLN C 145      -8.855 -35.065 -22.484  1.00 59.65           N  
ATOM   1333  CA  GLN C 145      -9.488 -35.324 -23.784  1.00 56.87           C  
ATOM   1334  C   GLN C 145     -10.862 -36.075 -23.614  1.00 49.98           C  
ATOM   1335  O   GLN C 145     -11.240 -36.392 -22.479  1.00 47.72           O  
ATOM   1336  CB  GLN C 145      -8.407 -35.940 -24.686  1.00 59.71           C  
ATOM   1337  CG  GLN C 145      -7.249 -34.954 -24.929  1.00 62.61           C  
ATOM   1338  CD  GLN C 145      -6.339 -35.425 -26.038  1.00 64.57           C  
ATOM   1339  OE1 GLN C 145      -5.881 -36.566 -26.050  1.00 61.37           O  
ATOM   1340  NE2 GLN C 145      -6.073 -34.535 -26.986  1.00 68.13           N  
ATOM   1341  H   GLN C 145      -8.706 -35.860 -21.879  1.00 59.65           H  
ATOM   1342  HA  GLN C 145      -9.768 -34.355 -24.216  1.00 56.87           H  
ATOM   1343  HB2 GLN C 145      -8.021 -36.861 -24.232  1.00 59.71           H  
ATOM   1344  HB3 GLN C 145      -8.801 -36.226 -25.658  1.00 59.71           H  
ATOM   1345  HG2 GLN C 145      -6.627 -34.849 -24.033  1.00 62.61           H  
ATOM   1346  HG3 GLN C 145      -7.644 -33.963 -25.174  1.00 62.61           H  
ATOM   1347 HE21 GLN C 145      -5.472 -34.785 -27.758  1.00 68.13           H  
ATOM   1348 HE22 GLN C 145      -6.472 -33.608 -26.936  1.00 68.13           H  
ATOM   1349  N   PRO C 146     -11.658 -36.209 -24.696  1.00 47.01           N  
ATOM   1350  CA  PRO C 146     -13.120 -36.381 -24.580  1.00 44.30           C  
ATOM   1351  C   PRO C 146     -13.644 -37.829 -24.396  1.00 42.43           C  
ATOM   1352  O   PRO C 146     -12.894 -38.746 -24.057  1.00 42.32           O  
ATOM   1353  CB  PRO C 146     -13.604 -35.810 -25.922  1.00 43.46           C  
ATOM   1354  CG  PRO C 146     -12.527 -36.224 -26.905  1.00 46.42           C  
ATOM   1355  CD  PRO C 146     -11.254 -36.165 -26.091  1.00 46.25           C  
ATOM   1356  HA  PRO C 146     -13.502 -35.815 -23.725  1.00 44.30           H  
ATOM   1357  HB2 PRO C 146     -14.574 -36.147 -26.280  1.00 43.46           H  
ATOM   1358  HB3 PRO C 146     -13.664 -34.726 -25.853  1.00 43.46           H  
ATOM   1359  HG2 PRO C 146     -12.482 -35.582 -27.787  1.00 46.42           H  
ATOM   1360  HG3 PRO C 146     -12.709 -37.248 -27.245  1.00 46.42           H  
ATOM   1361  HD2 PRO C 146     -10.682 -35.257 -26.293  1.00 46.25           H  
ATOM   1362  HD3 PRO C 146     -10.639 -37.028 -26.322  1.00 46.25           H  
ATOM   1363  N   ILE C 147     -14.924 -37.999 -24.717  1.00 39.33           N  
ATOM   1364  CA  ILE C 147     -15.525 -39.292 -25.064  1.00 40.61           C  
ATOM   1365  C   ILE C 147     -15.391 -39.252 -26.600  1.00 40.04           C  
ATOM   1366  O   ILE C 147     -15.794 -38.272 -27.235  1.00 38.06           O  
ATOM   1367  CB  ILE C 147     -16.997 -39.380 -24.611  1.00 41.96           C  
ATOM   1368  CG1 ILE C 147     -17.141 -39.933 -23.181  1.00 44.47           C  
ATOM   1369  CG2 ILE C 147     -17.869 -40.256 -25.522  1.00 42.50           C  
ATOM   1370  CD1 ILE C 147     -16.179 -39.353 -22.167  1.00 47.82           C  
ATOM   1371  H   ILE C 147     -15.492 -37.182 -24.893  1.00 39.33           H  
ATOM   1372  HA  ILE C 147     -14.911 -40.094 -24.650  1.00 40.61           H  
ATOM   1373  HB  ILE C 147     -17.433 -38.371 -24.625  1.00 41.96           H  
ATOM   1374 HG12 ILE C 147     -18.166 -39.743 -22.843  1.00 44.47           H  
ATOM   1375 HG13 ILE C 147     -17.010 -41.021 -23.189  1.00 44.47           H  
ATOM   1376 HG21 ILE C 147     -17.919 -39.862 -26.540  1.00 42.50           H  
ATOM   1377 HG22 ILE C 147     -17.488 -41.279 -25.567  1.00 42.50           H  
ATOM   1378 HG23 ILE C 147     -18.896 -40.303 -25.144  1.00 42.50           H  
ATOM   1379 HD11 ILE C 147     -16.456 -39.676 -21.159  1.00 47.82           H  
ATOM   1380 HD12 ILE C 147     -15.165 -39.703 -22.367  1.00 47.82           H  
ATOM   1381 HD13 ILE C 147     -16.170 -38.262 -22.185  1.00 47.82           H  
ATOM   1382  N   PHE C 148     -14.765 -40.280 -27.176  1.00 37.86           N  
ATOM   1383  CA  PHE C 148     -14.582 -40.376 -28.638  1.00 37.14           C  
ATOM   1384  C   PHE C 148     -14.941 -41.823 -29.046  1.00 34.97           C  
ATOM   1385  O   PHE C 148     -14.522 -42.365 -30.057  1.00 37.90           O  
ATOM   1386  CB  PHE C 148     -13.158 -39.980 -29.053  1.00 40.60           C  
ATOM   1387  CG  PHE C 148     -12.831 -39.522 -30.460  1.00 41.97           C  
ATOM   1388  CD1 PHE C 148     -11.537 -39.106 -30.697  1.00 45.13           C  
ATOM   1389  CD2 PHE C 148     -13.734 -39.528 -31.511  1.00 45.49           C  
ATOM   1390  CE1 PHE C 148     -11.135 -38.726 -31.971  1.00 48.27           C  
ATOM   1391  CE2 PHE C 148     -13.346 -39.161 -32.788  1.00 45.67           C  
ATOM   1392  CZ  PHE C 148     -12.044 -38.753 -33.016  1.00 48.26           C  
ATOM   1393  H   PHE C 148     -14.416 -41.033 -26.601  1.00 37.86           H  
ATOM   1394  HA  PHE C 148     -15.318 -39.719 -29.115  1.00 37.14           H  
ATOM   1395  HB2 PHE C 148     -12.833 -39.171 -28.390  1.00 40.60           H  
ATOM   1396  HB3 PHE C 148     -12.504 -40.840 -28.877  1.00 40.60           H  
ATOM   1397  HD1 PHE C 148     -10.828 -39.075 -29.883  1.00 45.13           H  
ATOM   1398  HD2 PHE C 148     -14.757 -39.823 -31.331  1.00 45.49           H  
ATOM   1399  HE1 PHE C 148     -10.117 -38.410 -32.146  1.00 48.27           H  
ATOM   1400  HE2 PHE C 148     -14.055 -39.193 -33.601  1.00 45.67           H  
ATOM   1401  HZ  PHE C 148     -11.736 -38.457 -34.008  1.00 48.26           H  
ATOM   1402  N   ALA C 149     -15.879 -42.357 -28.261  1.00 31.17           N  
ATOM   1403  CA  ALA C 149     -16.627 -43.564 -28.542  1.00 29.88           C  
ATOM   1404  C   ALA C 149     -17.298 -43.531 -29.936  1.00 30.25           C  
ATOM   1405  O   ALA C 149     -17.323 -42.516 -30.637  1.00 27.67           O  
ATOM   1406  CB  ALA C 149     -17.704 -43.718 -27.473  1.00 29.03           C  
ATOM   1407  H   ALA C 149     -16.045 -41.944 -27.355  1.00 31.17           H  
ATOM   1408  HA  ALA C 149     -15.926 -44.406 -28.515  1.00 29.88           H  
ATOM   1409  HB1 ALA C 149     -17.258 -43.934 -26.497  1.00 29.03           H  
ATOM   1410  HB2 ALA C 149     -18.276 -42.789 -27.373  1.00 29.03           H  
ATOM   1411  HB3 ALA C 149     -18.421 -44.505 -27.709  1.00 29.03           H  
ATOM   1412  N   ASN C 150     -17.786 -44.707 -30.331  1.00 30.91           N  
ATOM   1413  CA  ASN C 150     -18.462 -44.886 -31.601  1.00 32.26           C  
ATOM   1414  C   ASN C 150     -19.966 -44.974 -31.308  1.00 30.58           C  
ATOM   1415  O   ASN C 150     -20.395 -45.747 -30.462  1.00 29.85           O  
ATOM   1416  CB  ASN C 150     -18.050 -46.197 -32.271  1.00 37.38           C  
ATOM   1417  CG  ASN C 150     -16.612 -46.196 -32.739  1.00 44.66           C  
ATOM   1418  OD1 ASN C 150     -15.967 -45.175 -32.936  1.00 45.59           O  
ATOM   1419  ND2 ASN C 150     -16.110 -47.404 -32.950  1.00 58.40           N  
ATOM   1420  H   ASN C 150     -17.694 -45.498 -29.709  1.00 30.91           H  
ATOM   1421  HA  ASN C 150     -18.260 -44.035 -32.261  1.00 32.26           H  
ATOM   1422  HB2 ASN C 150     -18.677 -46.385 -33.152  1.00 37.38           H  
ATOM   1423  HB3 ASN C 150     -18.200 -47.040 -31.583  1.00 37.38           H  
ATOM   1424 HD21 ASN C 150     -16.674 -48.223 -32.775  1.00 58.40           H  
ATOM   1425 HD22 ASN C 150     -15.163 -47.506 -33.286  1.00 58.40           H  
ATOM   1426  N   ILE C 151     -20.757 -44.322 -32.160  1.00 30.60           N  
ATOM   1427  CA  ILE C 151     -22.196 -44.553 -32.178  1.00 26.29           C  
ATOM   1428  C   ILE C 151     -22.318 -45.875 -32.976  1.00 27.43           C  
ATOM   1429  O   ILE C 151     -21.698 -46.082 -34.022  1.00 26.26           O  
ATOM   1430  CB  ILE C 151     -23.034 -43.407 -32.774  1.00 25.50           C  
ATOM   1431  CG1 ILE C 151     -22.860 -42.131 -31.917  1.00 24.54           C  
ATOM   1432  CG2 ILE C 151     -24.515 -43.807 -32.849  1.00 24.81           C  
ATOM   1433  CD1 ILE C 151     -23.760 -40.977 -32.333  1.00 24.38           C  
ATOM   1434  H   ILE C 151     -20.332 -43.744 -32.871  1.00 30.60           H  
ATOM   1435  HA  ILE C 151     -22.515 -44.721 -31.147  1.00 26.29           H  
ATOM   1436  HB  ILE C 151     -22.689 -43.202 -33.794  1.00 25.50           H  
ATOM   1437 HG12 ILE C 151     -23.050 -42.357 -30.860  1.00 24.54           H  
ATOM   1438 HG13 ILE C 151     -21.820 -41.798 -31.977  1.00 24.54           H  
ATOM   1439 HG21 ILE C 151     -24.663 -44.719 -33.435  1.00 24.81           H  
ATOM   1440 HG22 ILE C 151     -24.925 -43.978 -31.847  1.00 24.81           H  
ATOM   1441 HG23 ILE C 151     -25.116 -43.034 -33.336  1.00 24.81           H  
ATOM   1442 HD11 ILE C 151     -23.793 -40.864 -33.417  1.00 24.38           H  
ATOM   1443 HD12 ILE C 151     -24.782 -41.126 -31.970  1.00 24.38           H  
ATOM   1444 HD13 ILE C 151     -23.396 -40.036 -31.917  1.00 24.38           H  
ATOM   1445  N   THR C 152     -23.114 -46.791 -32.398  1.00 26.86           N  
ATOM   1446  CA  THR C 152     -23.258 -48.173 -32.829  1.00 28.37           C  
ATOM   1447  C   THR C 152     -24.755 -48.534 -32.810  1.00 29.39           C  
ATOM   1448  O   THR C 152     -25.604 -47.811 -32.259  1.00 28.78           O  
ATOM   1449  CB  THR C 152     -22.453 -49.140 -31.929  1.00 29.14           C  
ATOM   1450  OG1 THR C 152     -22.647 -48.867 -30.529  1.00 29.91           O  
ATOM   1451  CG2 THR C 152     -20.955 -49.066 -32.204  1.00 29.54           C  
ATOM   1452  H   THR C 152     -23.674 -46.517 -31.604  1.00 26.86           H  
ATOM   1453  HA  THR C 152     -22.915 -48.262 -33.868  1.00 28.37           H  
ATOM   1454  HB  THR C 152     -22.779 -50.171 -32.101  1.00 29.14           H  
ATOM   1455 HG21 THR C 152     -20.730 -49.284 -33.252  1.00 29.54           H  
ATOM   1456 HG22 THR C 152     -20.553 -48.081 -31.953  1.00 29.54           H  
ATOM   1457 HG23 THR C 152     -20.419 -49.787 -31.576  1.00 29.54           H  
ATOM   1458  HG1 THR C 152     -22.657 -47.889 -30.448  1.00 29.91           H  
ATOM   1459  N   LEU C 153     -25.081 -49.622 -33.512  1.00 29.41           N  
ATOM   1460  CA  LEU C 153     -26.445 -50.132 -33.544  1.00 28.17           C  
ATOM   1461  C   LEU C 153     -26.721 -50.927 -32.238  1.00 27.59           C  
ATOM   1462  O   LEU C 153     -25.812 -51.528 -31.680  1.00 27.52           O  
ATOM   1463  CB  LEU C 153     -26.687 -51.035 -34.764  1.00 29.83           C  
ATOM   1464  CG  LEU C 153     -26.233 -50.460 -36.126  1.00 30.06           C  
ATOM   1465  CD1 LEU C 153     -26.679 -51.391 -37.256  1.00 30.15           C  
ATOM   1466  CD2 LEU C 153     -26.731 -49.038 -36.388  1.00 27.97           C  
ATOM   1467  H   LEU C 153     -24.385 -50.076 -34.085  1.00 29.41           H  
ATOM   1468  HA  LEU C 153     -27.105 -49.265 -33.604  1.00 28.17           H  
ATOM   1469  HB2 LEU C 153     -26.171 -51.993 -34.611  1.00 29.83           H  
ATOM   1470  HB3 LEU C 153     -27.755 -51.280 -34.808  1.00 29.83           H  
ATOM   1471  HG  LEU C 153     -25.136 -50.436 -36.147  1.00 30.06           H  
ATOM   1472 HD11 LEU C 153     -26.296 -52.405 -37.099  1.00 30.15           H  
ATOM   1473 HD12 LEU C 153     -27.770 -51.448 -37.320  1.00 30.15           H  
ATOM   1474 HD13 LEU C 153     -26.303 -51.039 -38.222  1.00 30.15           H  
ATOM   1475 HD21 LEU C 153     -27.812 -48.960 -36.257  1.00 27.97           H  
ATOM   1476 HD22 LEU C 153     -26.258 -48.321 -35.710  1.00 27.97           H  
ATOM   1477 HD23 LEU C 153     -26.489 -48.721 -37.408  1.00 27.97           H  
ATOM   1478  N   PRO C 154     -27.991 -50.981 -31.809  1.00 27.25           N  
ATOM   1479  CA  PRO C 154     -28.430 -51.991 -30.855  1.00 28.24           C  
ATOM   1480  C   PRO C 154     -28.636 -53.342 -31.581  1.00 28.24           C  
ATOM   1481  O   PRO C 154     -28.353 -53.508 -32.774  1.00 27.55           O  
ATOM   1482  CB  PRO C 154     -29.782 -51.486 -30.323  1.00 28.51           C  
ATOM   1483  CG  PRO C 154     -29.967 -50.106 -30.938  1.00 29.08           C  
ATOM   1484  CD  PRO C 154     -29.104 -50.137 -32.185  1.00 27.37           C  
ATOM   1485  HA  PRO C 154     -27.685 -52.129 -30.066  1.00 28.24           H  
ATOM   1486  HB2 PRO C 154     -30.616 -52.132 -30.620  1.00 28.51           H  
ATOM   1487  HB3 PRO C 154     -29.788 -51.433 -29.229  1.00 28.51           H  
ATOM   1488  HG2 PRO C 154     -29.599 -49.341 -30.245  1.00 29.08           H  
ATOM   1489  HG3 PRO C 154     -31.015 -49.882 -31.153  1.00 29.08           H  
ATOM   1490  HD2 PRO C 154     -28.797 -49.141 -32.495  1.00 27.37           H  
ATOM   1491  HD3 PRO C 154     -29.607 -50.644 -33.007  1.00 27.37           H  
ATOM   1492  N   VAL C 155     -29.085 -54.321 -30.795  1.00 27.79           N  
ATOM   1493  CA  VAL C 155     -29.601 -55.569 -31.350  1.00 28.64           C  
ATOM   1494  C   VAL C 155     -31.008 -55.259 -31.930  1.00 26.88           C  
ATOM   1495  O   VAL C 155     -32.045 -55.471 -31.309  1.00 26.74           O  
ATOM   1496  CB  VAL C 155     -29.640 -56.699 -30.295  1.00 30.04           C  
ATOM   1497  CG1 VAL C 155     -30.139 -58.014 -30.909  1.00 30.11           C  
ATOM   1498  CG2 VAL C 155     -28.254 -56.944 -29.682  1.00 32.00           C  
ATOM   1499  H   VAL C 155     -28.994 -54.236 -29.793  1.00 27.79           H  
ATOM   1500  HA  VAL C 155     -28.948 -55.875 -32.177  1.00 28.64           H  
ATOM   1501  HB  VAL C 155     -30.323 -56.419 -29.482  1.00 30.04           H  
ATOM   1502 HG11 VAL C 155     -31.161 -57.924 -31.288  1.00 30.11           H  
ATOM   1503 HG12 VAL C 155     -29.498 -58.331 -31.739  1.00 30.11           H  
ATOM   1504 HG13 VAL C 155     -30.142 -58.814 -30.160  1.00 30.11           H  
ATOM   1505 HG21 VAL C 155     -27.517 -57.190 -30.455  1.00 32.00           H  
ATOM   1506 HG22 VAL C 155     -27.893 -56.066 -29.137  1.00 32.00           H  
ATOM   1507 HG23 VAL C 155     -28.286 -57.775 -28.970  1.00 32.00           H  
ATOM   1508  N   TYR C 156     -31.011 -54.774 -33.164  1.00 25.61           N  
ATOM   1509  CA  TYR C 156     -32.244 -54.598 -33.928  1.00 25.27           C  
ATOM   1510  C   TYR C 156     -32.642 -56.035 -34.336  1.00 25.31           C  
ATOM   1511  O   TYR C 156     -31.917 -56.710 -35.071  1.00 24.12           O  
ATOM   1512  CB  TYR C 156     -32.066 -53.790 -35.222  1.00 25.08           C  
ATOM   1513  CG  TYR C 156     -31.729 -52.321 -35.086  1.00 26.59           C  
ATOM   1514  CD1 TYR C 156     -32.390 -51.479 -34.177  1.00 26.25           C  
ATOM   1515  CD2 TYR C 156     -30.800 -51.758 -35.952  1.00 26.16           C  
ATOM   1516  CE1 TYR C 156     -32.110 -50.124 -34.126  1.00 25.99           C  
ATOM   1517  CE2 TYR C 156     -30.520 -50.404 -35.912  1.00 26.60           C  
ATOM   1518  CZ  TYR C 156     -31.169 -49.593 -35.001  1.00 26.49           C  
ATOM   1519  OH  TYR C 156     -30.824 -48.275 -34.962  1.00 25.35           O  
ATOM   1520  H   TYR C 156     -30.134 -54.568 -33.621  1.00 25.61           H  
ATOM   1521  HA  TYR C 156     -33.010 -54.162 -33.279  1.00 25.27           H  
ATOM   1522  HB2 TYR C 156     -31.289 -54.272 -35.832  1.00 25.08           H  
ATOM   1523  HB3 TYR C 156     -32.990 -53.852 -35.814  1.00 25.08           H  
ATOM   1524  HD1 TYR C 156     -33.128 -51.895 -33.507  1.00 26.25           H  
ATOM   1525  HD2 TYR C 156     -30.289 -52.386 -36.667  1.00 26.16           H  
ATOM   1526  HE1 TYR C 156     -32.617 -49.487 -33.416  1.00 25.99           H  
ATOM   1527  HE2 TYR C 156     -29.794 -49.981 -36.592  1.00 26.60           H  
ATOM   1528  HH  TYR C 156     -31.091 -47.913 -34.085  1.00 25.35           H  
ATOM   1529  N   THR C 157     -33.748 -56.505 -33.734  1.00 24.97           N  
ATOM   1530  CA  THR C 157     -34.250 -57.839 -34.029  1.00 26.21           C  
ATOM   1531  C   THR C 157     -34.693 -57.915 -35.508  1.00 25.24           C  
ATOM   1532  O   THR C 157     -34.978 -56.903 -36.148  1.00 24.74           O  
ATOM   1533  CB  THR C 157     -35.435 -58.244 -33.122  1.00 28.21           C  
ATOM   1534  OG1 THR C 157     -36.543 -57.353 -33.321  1.00 26.53           O  
ATOM   1535  CG2 THR C 157     -35.044 -58.275 -31.646  1.00 29.46           C  
ATOM   1536  H   THR C 157     -34.198 -55.948 -33.022  1.00 24.97           H  
ATOM   1537  HA  THR C 157     -33.420 -58.543 -33.888  1.00 26.21           H  
ATOM   1538  HB  THR C 157     -35.788 -59.242 -33.404  1.00 28.21           H  
ATOM   1539 HG21 THR C 157     -34.180 -58.924 -31.477  1.00 29.46           H  
ATOM   1540 HG22 THR C 157     -34.815 -57.273 -31.268  1.00 29.46           H  
ATOM   1541 HG23 THR C 157     -35.878 -58.649 -31.042  1.00 29.46           H  
ATOM   1542  HG1 THR C 157     -37.024 -57.270 -32.476  1.00 26.53           H  
ATOM   1543  N   LEU C 158     -34.810 -59.135 -36.009  1.00 25.51           N  
ATOM   1544  CA  LEU C 158     -35.220 -59.367 -37.403  1.00 25.86           C  
ATOM   1545  C   LEU C 158     -36.611 -58.748 -37.671  1.00 26.20           C  
ATOM   1546  O   LEU C 158     -36.946 -58.389 -38.801  1.00 26.51           O  
ATOM   1547  CB  LEU C 158     -35.228 -60.873 -37.699  1.00 26.78           C  
ATOM   1548  CG  LEU C 158     -35.513 -61.261 -39.164  1.00 27.03           C  
ATOM   1549  CD1 LEU C 158     -34.502 -60.658 -40.140  1.00 26.41           C  
ATOM   1550  CD2 LEU C 158     -35.516 -62.787 -39.302  1.00 28.59           C  
ATOM   1551  H   LEU C 158     -34.542 -59.929 -35.446  1.00 25.51           H  
ATOM   1552  HA  LEU C 158     -34.491 -58.842 -38.027  1.00 25.86           H  
ATOM   1553  HB2 LEU C 158     -34.257 -61.295 -37.404  1.00 26.78           H  
ATOM   1554  HB3 LEU C 158     -35.975 -61.359 -37.056  1.00 26.78           H  
ATOM   1555  HG  LEU C 158     -36.513 -60.909 -39.443  1.00 27.03           H  
ATOM   1556 HD11 LEU C 158     -34.573 -59.567 -40.166  1.00 26.41           H  
ATOM   1557 HD12 LEU C 158     -33.477 -60.928 -39.866  1.00 26.41           H  
ATOM   1558 HD13 LEU C 158     -34.684 -61.016 -41.159  1.00 26.41           H  
ATOM   1559 HD21 LEU C 158     -34.538 -63.211 -39.051  1.00 28.59           H  
ATOM   1560 HD22 LEU C 158     -36.262 -63.236 -38.638  1.00 28.59           H  
ATOM   1561 HD23 LEU C 158     -35.762 -63.084 -40.327  1.00 28.59           H  
ATOM   1562  N   LYS C 159     -37.430 -58.664 -36.621  1.00 26.84           N  
ATOM   1563  CA  LYS C 159     -38.769 -58.105 -36.742  1.00 26.98           C  
ATOM   1564  C   LYS C 159     -38.617 -56.595 -37.031  1.00 26.08           C  
ATOM   1565  O   LYS C 159     -39.200 -56.064 -37.975  1.00 25.54           O  
ATOM   1566  CB  LYS C 159     -39.563 -58.332 -35.447  1.00 27.79           C  
ATOM   1567  CG  LYS C 159     -41.067 -58.148 -35.658  1.00 27.40           C  
ATOM   1568  CD  LYS C 159     -41.800 -57.899 -34.336  1.00 28.45           C  
ATOM   1569  CE  LYS C 159     -43.304 -57.941 -34.548  1.00 28.77           C  
ATOM   1570  NZ  LYS C 159     -43.995 -57.330 -33.417  1.00 29.85           N1+
ATOM   1571  H   LYS C 159     -37.104 -58.962 -35.713  1.00 26.84           H  
ATOM   1572  HA  LYS C 159     -39.260 -58.581 -37.599  1.00 26.98           H  
ATOM   1573  HB2 LYS C 159     -39.389 -59.350 -35.074  1.00 27.79           H  
ATOM   1574  HB3 LYS C 159     -39.211 -57.655 -34.659  1.00 27.79           H  
ATOM   1575  HG2 LYS C 159     -41.259 -57.303 -36.328  1.00 27.40           H  
ATOM   1576  HG3 LYS C 159     -41.469 -59.042 -36.152  1.00 27.40           H  
ATOM   1577  HD2 LYS C 159     -41.494 -56.922 -33.941  1.00 28.45           H  
ATOM   1578  HD3 LYS C 159     -41.513 -58.653 -33.592  1.00 28.45           H  
ATOM   1579  HE2 LYS C 159     -43.666 -58.970 -34.634  1.00 28.77           H  
ATOM   1580  HE3 LYS C 159     -43.600 -57.390 -35.446  1.00 28.77           H  
ATOM   1581  HZ1 LYS C 159     -43.882 -57.696 -32.477  1.00 29.85           H  
ATOM   1582  HZ2 LYS C 159     -43.840 -56.285 -33.413  1.00 29.85           H  
ATOM   1583  HZ3 LYS C 159     -45.020 -57.282 -33.651  1.00 29.85           H  
ATOM   1584  N   GLU C 160     -37.897 -55.886 -36.180  1.00 26.66           N  
ATOM   1585  CA  GLU C 160     -37.794 -54.426 -36.288  1.00 27.50           C  
ATOM   1586  C   GLU C 160     -36.904 -54.068 -37.495  1.00 25.60           C  
ATOM   1587  O   GLU C 160     -37.096 -53.042 -38.146  1.00 24.28           O  
ATOM   1588  CB  GLU C 160     -37.294 -53.812 -34.977  1.00 31.59           C  
ATOM   1589  CG  GLU C 160     -37.343 -52.285 -34.949  1.00 36.19           C  
ATOM   1590  CD  GLU C 160     -38.689 -51.722 -35.349  1.00 38.66           C  
ATOM   1591  OE1 GLU C 160     -39.711 -52.055 -34.698  1.00 41.41           O  
ATOM   1592  OE2 GLU C 160     -38.719 -50.952 -36.354  1.00 37.33           O1-
ATOM   1593  H   GLU C 160     -37.417 -56.336 -35.414  1.00 26.66           H  
ATOM   1594  HA  GLU C 160     -38.801 -54.068 -36.510  1.00 27.50           H  
ATOM   1595  HB2 GLU C 160     -37.902 -54.200 -34.149  1.00 31.59           H  
ATOM   1596  HB3 GLU C 160     -36.264 -54.137 -34.778  1.00 31.59           H  
ATOM   1597  HG2 GLU C 160     -36.564 -51.879 -35.605  1.00 36.19           H  
ATOM   1598  HG3 GLU C 160     -37.111 -51.931 -33.937  1.00 36.19           H  
ATOM   1599  N   ARG C 161     -35.910 -54.903 -37.777  1.00 25.04           N  
ATOM   1600  CA  ARG C 161     -35.046 -54.663 -38.927  1.00 24.38           C  
ATOM   1601  C   ARG C 161     -35.871 -54.684 -40.237  1.00 24.04           C  
ATOM   1602  O   ARG C 161     -35.517 -54.044 -41.216  1.00 23.56           O  
ATOM   1603  CB  ARG C 161     -33.891 -55.670 -38.968  1.00 25.51           C  
ATOM   1604  CG  ARG C 161     -32.930 -55.518 -40.152  1.00 25.56           C  
ATOM   1605  CD  ARG C 161     -32.227 -54.161 -40.237  1.00 24.92           C  
ATOM   1606  NE  ARG C 161     -32.215 -53.685 -41.636  1.00 25.77           N  
ATOM   1607  CZ  ARG C 161     -32.767 -52.587 -42.135  1.00 26.41           C  
ATOM   1608  NH1 ARG C 161     -33.340 -51.676 -41.352  1.00 25.61           N  
ATOM   1609  NH2 ARG C 161     -32.722 -52.385 -43.448  1.00 27.86           N1+
ATOM   1610  H   ARG C 161     -35.732 -55.692 -37.172  1.00 25.04           H  
ATOM   1611  HA  ARG C 161     -34.662 -53.644 -38.811  1.00 24.38           H  
ATOM   1612  HB2 ARG C 161     -33.317 -55.599 -38.034  1.00 25.51           H  
ATOM   1613  HB3 ARG C 161     -34.302 -56.687 -39.000  1.00 25.51           H  
ATOM   1614  HG2 ARG C 161     -33.469 -55.729 -41.083  1.00 25.56           H  
ATOM   1615  HG3 ARG C 161     -32.165 -56.301 -40.074  1.00 25.56           H  
ATOM   1616  HD2 ARG C 161     -31.179 -54.269 -39.934  1.00 24.92           H  
ATOM   1617  HD3 ARG C 161     -32.660 -53.416 -39.573  1.00 24.92           H  
ATOM   1618  HE  ARG C 161     -31.754 -54.304 -42.288  1.00 25.77           H  
ATOM   1619 HH11 ARG C 161     -33.379 -51.822 -40.353  1.00 25.61           H  
ATOM   1620 HH12 ARG C 161     -33.736 -50.840 -41.756  1.00 25.61           H  
ATOM   1621 HH21 ARG C 161     -32.272 -53.061 -44.048  1.00 27.86           H  
ATOM   1622 HH22 ARG C 161     -33.137 -51.554 -43.846  1.00 27.86           H  
ATOM   1623  N   CYS C 162     -36.953 -55.464 -40.260  1.00 25.03           N  
ATOM   1624  CA  CYS C 162     -37.869 -55.500 -41.400  1.00 25.43           C  
ATOM   1625  C   CYS C 162     -38.865 -54.322 -41.291  1.00 24.73           C  
ATOM   1626  O   CYS C 162     -39.184 -53.689 -42.289  1.00 23.22           O  
ATOM   1627  CB  CYS C 162     -38.665 -56.802 -41.512  1.00 25.99           C  
ATOM   1628  SG  CYS C 162     -37.604 -58.212 -41.966  1.00 27.38           S  
ATOM   1629  H   CYS C 162     -37.188 -56.017 -39.448  1.00 25.03           H  
ATOM   1630  HA  CYS C 162     -37.290 -55.331 -42.318  1.00 25.43           H  
ATOM   1631  HB2 CYS C 162     -39.435 -56.708 -42.286  1.00 25.99           H  
ATOM   1632  HB3 CYS C 162     -39.174 -57.043 -40.573  1.00 25.99           H  
ATOM   1633  HG  CYS C 162     -37.055 -58.367 -40.746  1.00 27.38           H  
ATOM   1634  N   LEU C 163     -39.412 -54.099 -40.096  1.00 24.92           N  
ATOM   1635  CA  LEU C 163     -40.406 -53.043 -39.888  1.00 25.74           C  
ATOM   1636  C   LEU C 163     -39.804 -51.641 -40.151  1.00 25.89           C  
ATOM   1637  O   LEU C 163     -40.514 -50.729 -40.605  1.00 26.52           O  
ATOM   1638  CB  LEU C 163     -41.029 -53.075 -38.494  1.00 26.38           C  
ATOM   1639  CG  LEU C 163     -41.951 -54.280 -38.236  1.00 27.77           C  
ATOM   1640  CD1 LEU C 163     -42.194 -54.429 -36.734  1.00 29.41           C  
ATOM   1641  CD2 LEU C 163     -43.288 -54.132 -38.964  1.00 28.93           C  
ATOM   1642  H   LEU C 163     -39.167 -54.700 -39.322  1.00 24.92           H  
ATOM   1643  HA  LEU C 163     -41.176 -53.186 -40.654  1.00 25.74           H  
ATOM   1644  HB2 LEU C 163     -40.227 -53.050 -37.750  1.00 26.38           H  
ATOM   1645  HB3 LEU C 163     -41.611 -52.159 -38.340  1.00 26.38           H  
ATOM   1646  HG  LEU C 163     -41.475 -55.198 -38.593  1.00 27.77           H  
ATOM   1647 HD11 LEU C 163     -41.254 -54.593 -36.198  1.00 29.41           H  
ATOM   1648 HD12 LEU C 163     -42.669 -53.536 -36.315  1.00 29.41           H  
ATOM   1649 HD13 LEU C 163     -42.843 -55.286 -36.532  1.00 29.41           H  
ATOM   1650 HD21 LEU C 163     -43.806 -53.220 -38.650  1.00 28.93           H  
ATOM   1651 HD22 LEU C 163     -43.153 -54.091 -40.049  1.00 28.93           H  
ATOM   1652 HD23 LEU C 163     -43.944 -54.982 -38.747  1.00 28.93           H  
ATOM   1653  N   GLN C 164     -38.496 -51.491 -39.928  1.00 26.10           N  
ATOM   1654  CA  GLN C 164     -37.789 -50.246 -40.215  1.00 26.74           C  
ATOM   1655  C   GLN C 164     -37.891 -49.906 -41.721  1.00 27.71           C  
ATOM   1656  O   GLN C 164     -37.850 -48.748 -42.107  1.00 28.38           O  
ATOM   1657  CB  GLN C 164     -36.296 -50.355 -39.886  1.00 27.07           C  
ATOM   1658  CG  GLN C 164     -35.986 -50.047 -38.425  1.00 26.58           C  
ATOM   1659  CD  GLN C 164     -34.566 -50.432 -38.063  1.00 27.21           C  
ATOM   1660  OE1 GLN C 164     -33.812 -51.046 -38.846  1.00 28.77           O  
ATOM   1661  NE2 GLN C 164     -34.188 -50.077 -36.839  1.00 25.67           N  
ATOM   1662  H   GLN C 164     -37.967 -52.262 -39.547  1.00 26.10           H  
ATOM   1663  HA  GLN C 164     -38.278 -49.437 -39.659  1.00 26.74           H  
ATOM   1664  HB2 GLN C 164     -35.937 -51.357 -40.153  1.00 27.07           H  
ATOM   1665  HB3 GLN C 164     -35.715 -49.656 -40.502  1.00 27.07           H  
ATOM   1666  HG2 GLN C 164     -36.656 -50.594 -37.762  1.00 26.58           H  
ATOM   1667  HG3 GLN C 164     -36.126 -48.977 -38.232  1.00 26.58           H  
ATOM   1668 HE21 GLN C 164     -33.260 -50.303 -36.511  1.00 25.67           H  
ATOM   1669 HE22 GLN C 164     -34.829 -49.581 -36.237  1.00 25.67           H  
ATOM   1670  N   VAL C 165     -37.945 -50.937 -42.558  1.00 28.64           N  
ATOM   1671  CA  VAL C 165     -38.016 -50.763 -44.009  1.00 28.95           C  
ATOM   1672  C   VAL C 165     -39.490 -50.440 -44.335  1.00 29.80           C  
ATOM   1673  O   VAL C 165     -39.769 -49.554 -45.149  1.00 29.91           O  
ATOM   1674  CB  VAL C 165     -37.520 -52.005 -44.777  1.00 29.05           C  
ATOM   1675  CG1 VAL C 165     -37.650 -51.817 -46.293  1.00 29.98           C  
ATOM   1676  CG2 VAL C 165     -36.059 -52.311 -44.436  1.00 29.47           C  
ATOM   1677  H   VAL C 165     -38.017 -51.874 -42.189  1.00 28.64           H  
ATOM   1678  HA  VAL C 165     -37.415 -49.887 -44.280  1.00 28.95           H  
ATOM   1679  HB  VAL C 165     -38.123 -52.878 -44.499  1.00 29.05           H  
ATOM   1680 HG11 VAL C 165     -38.698 -51.717 -46.594  1.00 29.98           H  
ATOM   1681 HG12 VAL C 165     -37.112 -50.924 -46.629  1.00 29.98           H  
ATOM   1682 HG13 VAL C 165     -37.241 -52.680 -46.828  1.00 29.98           H  
ATOM   1683 HG21 VAL C 165     -35.409 -51.471 -44.704  1.00 29.47           H  
ATOM   1684 HG22 VAL C 165     -35.932 -52.509 -43.368  1.00 29.47           H  
ATOM   1685 HG23 VAL C 165     -35.709 -53.196 -44.977  1.00 29.47           H  
ATOM   1686  N   VAL C 166     -40.415 -51.188 -43.736  1.00 29.36           N  
ATOM   1687  CA  VAL C 166     -41.840 -51.004 -44.030  1.00 30.59           C  
ATOM   1688  C   VAL C 166     -42.243 -49.561 -43.645  1.00 31.81           C  
ATOM   1689  O   VAL C 166     -42.972 -48.897 -44.378  1.00 33.54           O  
ATOM   1690  CB  VAL C 166     -42.725 -52.048 -43.314  1.00 30.99           C  
ATOM   1691  CG1 VAL C 166     -44.220 -51.765 -43.513  1.00 32.95           C  
ATOM   1692  CG2 VAL C 166     -42.427 -53.464 -43.821  1.00 30.97           C  
ATOM   1693  H   VAL C 166     -40.130 -51.906 -43.085  1.00 29.36           H  
ATOM   1694  HA  VAL C 166     -41.957 -51.090 -45.119  1.00 30.59           H  
ATOM   1695  HB  VAL C 166     -42.522 -52.019 -42.237  1.00 30.99           H  
ATOM   1696 HG11 VAL C 166     -44.517 -50.826 -43.037  1.00 32.95           H  
ATOM   1697 HG12 VAL C 166     -44.475 -51.705 -44.577  1.00 32.95           H  
ATOM   1698 HG13 VAL C 166     -44.828 -52.559 -43.065  1.00 32.95           H  
ATOM   1699 HG21 VAL C 166     -42.642 -53.554 -44.891  1.00 30.97           H  
ATOM   1700 HG22 VAL C 166     -41.382 -53.739 -43.666  1.00 30.97           H  
ATOM   1701 HG23 VAL C 166     -43.040 -54.201 -43.291  1.00 30.97           H  
ATOM   1702  N   ARG C 167     -41.800 -49.099 -42.473  1.00 30.76           N  
ATOM   1703  CA  ARG C 167     -42.158 -47.768 -41.976  1.00 31.89           C  
ATOM   1704  C   ARG C 167     -41.405 -46.613 -42.706  1.00 33.55           C  
ATOM   1705  O   ARG C 167     -41.668 -45.435 -42.452  1.00 36.35           O  
ATOM   1706  CB  ARG C 167     -41.944 -47.623 -40.459  1.00 29.45           C  
ATOM   1707  CG  ARG C 167     -42.829 -48.539 -39.598  1.00 29.58           C  
ATOM   1708  CD  ARG C 167     -42.799 -48.100 -38.132  1.00 29.06           C  
ATOM   1709  NE  ARG C 167     -42.877 -49.221 -37.185  1.00 28.81           N  
ATOM   1710  CZ  ARG C 167     -41.811 -49.910 -36.761  1.00 28.36           C  
ATOM   1711  NH1 ARG C 167     -40.636 -49.807 -37.365  1.00 26.83           N  
ATOM   1712  NH2 ARG C 167     -41.920 -50.719 -35.701  1.00 28.72           N1+
ATOM   1713  H   ARG C 167     -41.213 -49.685 -41.896  1.00 30.76           H  
ATOM   1714  HA  ARG C 167     -43.222 -47.624 -42.191  1.00 31.89           H  
ATOM   1715  HB2 ARG C 167     -40.889 -47.808 -40.216  1.00 29.45           H  
ATOM   1716  HB3 ARG C 167     -42.146 -46.582 -40.174  1.00 29.45           H  
ATOM   1717  HG2 ARG C 167     -42.499 -49.577 -39.692  1.00 29.58           H  
ATOM   1718  HG3 ARG C 167     -43.864 -48.514 -39.956  1.00 29.58           H  
ATOM   1719  HD2 ARG C 167     -43.638 -47.431 -37.921  1.00 29.06           H  
ATOM   1720  HD3 ARG C 167     -41.900 -47.520 -37.892  1.00 29.06           H  
ATOM   1721  HE  ARG C 167     -43.741 -49.350 -36.678  1.00 28.81           H  
ATOM   1722 HH11 ARG C 167     -40.532 -49.202 -38.167  1.00 26.83           H  
ATOM   1723 HH12 ARG C 167     -39.845 -50.334 -37.024  1.00 26.83           H  
ATOM   1724 HH21 ARG C 167     -42.805 -50.810 -35.223  1.00 28.72           H  
ATOM   1725 HH22 ARG C 167     -41.117 -51.240 -35.379  1.00 28.72           H  
ATOM   1726  N   SER C 168     -40.507 -46.962 -43.627  1.00 31.96           N  
ATOM   1727  CA  SER C 168     -39.833 -45.967 -44.471  1.00 32.82           C  
ATOM   1728  C   SER C 168     -40.600 -45.755 -45.793  1.00 34.40           C  
ATOM   1729  O   SER C 168     -40.393 -44.779 -46.505  1.00 35.47           O  
ATOM   1730  CB  SER C 168     -38.363 -46.317 -44.749  1.00 32.58           C  
ATOM   1731  OG  SER C 168     -38.158 -47.459 -45.578  1.00 32.62           O  
ATOM   1732  H   SER C 168     -40.322 -47.940 -43.793  1.00 31.96           H  
ATOM   1733  HA  SER C 168     -39.855 -45.005 -43.944  1.00 32.82           H  
ATOM   1734  HB2 SER C 168     -37.837 -46.497 -43.806  1.00 32.58           H  
ATOM   1735  HB3 SER C 168     -37.869 -45.476 -45.247  1.00 32.58           H  
ATOM   1736  HG  SER C 168     -38.896 -48.088 -45.445  1.00 32.62           H  
ATOM   1737  N   LEU C 169     -41.416 -46.739 -46.153  1.00 35.92           N  
ATOM   1738  CA  LEU C 169     -42.159 -46.759 -47.412  1.00 38.89           C  
ATOM   1739  C   LEU C 169     -43.624 -46.339 -47.157  1.00 40.94           C  
ATOM   1740  O   LEU C 169     -44.204 -45.558 -47.904  1.00 43.31           O  
ATOM   1741  CB  LEU C 169     -42.126 -48.161 -48.041  1.00 40.46           C  
ATOM   1742  CG  LEU C 169     -40.724 -48.625 -48.484  1.00 41.86           C  
ATOM   1743  CD1 LEU C 169     -40.771 -50.099 -48.895  1.00 42.70           C  
ATOM   1744  CD2 LEU C 169     -40.171 -47.784 -49.636  1.00 42.56           C  
ATOM   1745  H   LEU C 169     -41.565 -47.508 -45.515  1.00 35.92           H  
ATOM   1746  HA  LEU C 169     -41.737 -46.017 -48.098  1.00 38.89           H  
ATOM   1747  HB2 LEU C 169     -42.524 -48.888 -47.320  1.00 40.46           H  
ATOM   1748  HB3 LEU C 169     -42.807 -48.188 -48.903  1.00 40.46           H  
ATOM   1749  HG  LEU C 169     -40.030 -48.542 -47.641  1.00 41.86           H  
ATOM   1750 HD11 LEU C 169     -41.118 -50.723 -48.064  1.00 42.70           H  
ATOM   1751 HD12 LEU C 169     -41.447 -50.255 -49.743  1.00 42.70           H  
ATOM   1752 HD13 LEU C 169     -39.776 -50.456 -49.183  1.00 42.70           H  
ATOM   1753 HD21 LEU C 169     -40.855 -47.784 -50.491  1.00 42.56           H  
ATOM   1754 HD22 LEU C 169     -40.007 -46.747 -49.329  1.00 42.56           H  
ATOM   1755 HD23 LEU C 169     -39.207 -48.178 -49.975  1.00 42.56           H  
ATOM   1756  N   VAL C 170     -44.227 -46.942 -46.133  1.00 40.83           N  
ATOM   1757  CA  VAL C 170     -45.619 -46.734 -45.757  1.00 41.61           C  
ATOM   1758  C   VAL C 170     -45.509 -45.940 -44.439  1.00 42.87           C  
ATOM   1759  O   VAL C 170     -44.639 -46.214 -43.620  1.00 43.31           O  
ATOM   1760  CB  VAL C 170     -46.394 -48.052 -45.552  1.00 40.58           C  
ATOM   1761  CG1 VAL C 170     -47.901 -47.792 -45.648  1.00 41.46           C  
ATOM   1762  CG2 VAL C 170     -46.020 -49.133 -46.573  1.00 40.83           C  
ATOM   1763  H   VAL C 170     -43.675 -47.516 -45.512  1.00 40.83           H  
ATOM   1764  HA  VAL C 170     -46.107 -46.114 -46.518  1.00 41.61           H  
ATOM   1765  HB  VAL C 170     -46.180 -48.450 -44.552  1.00 40.58           H  
ATOM   1766 HG11 VAL C 170     -48.211 -46.987 -44.977  1.00 41.46           H  
ATOM   1767 HG12 VAL C 170     -48.187 -47.507 -46.666  1.00 41.46           H  
ATOM   1768 HG13 VAL C 170     -48.467 -48.690 -45.380  1.00 41.46           H  
ATOM   1769 HG21 VAL C 170     -46.150 -48.772 -47.599  1.00 40.83           H  
ATOM   1770 HG22 VAL C 170     -44.981 -49.454 -46.451  1.00 40.83           H  
ATOM   1771 HG23 VAL C 170     -46.648 -50.021 -46.445  1.00 40.83           H  
ATOM   1772  N   LYS C 171     -46.353 -44.924 -44.284  1.00 46.01           N  
ATOM   1773  CA  LYS C 171     -46.294 -44.021 -43.131  1.00 48.70           C  
ATOM   1774  C   LYS C 171     -47.717 -43.943 -42.508  1.00 48.43           C  
ATOM   1775  O   LYS C 171     -48.656 -44.453 -43.118  1.00 50.01           O  
ATOM   1776  CB  LYS C 171     -45.765 -42.641 -43.574  1.00 55.34           C  
ATOM   1777  CG  LYS C 171     -44.570 -42.715 -44.533  1.00 60.46           C  
ATOM   1778  CD  LYS C 171     -43.889 -41.371 -44.805  1.00 68.56           C  
ATOM   1779  CE  LYS C 171     -44.777 -40.233 -45.293  1.00 72.22           C  
ATOM   1780  NZ  LYS C 171     -45.573 -40.615 -46.465  1.00 74.04           N1+
ATOM   1781  H   LYS C 171     -47.049 -44.746 -44.994  1.00 46.01           H  
ATOM   1782  HA  LYS C 171     -45.618 -44.449 -42.382  1.00 48.70           H  
ATOM   1783  HB2 LYS C 171     -46.577 -42.085 -44.048  1.00 55.34           H  
ATOM   1784  HB3 LYS C 171     -45.469 -42.057 -42.697  1.00 55.34           H  
ATOM   1785  HG2 LYS C 171     -43.814 -43.393 -44.116  1.00 60.46           H  
ATOM   1786  HG3 LYS C 171     -44.885 -43.150 -45.489  1.00 60.46           H  
ATOM   1787  HD2 LYS C 171     -43.094 -41.539 -45.543  1.00 68.56           H  
ATOM   1788  HD3 LYS C 171     -43.385 -41.040 -43.889  1.00 68.56           H  
ATOM   1789  HE2 LYS C 171     -44.159 -39.382 -45.595  1.00 72.22           H  
ATOM   1790  HE3 LYS C 171     -45.471 -39.893 -44.518  1.00 72.22           H  
ATOM   1791  HZ1 LYS C 171     -45.686 -39.861 -47.146  1.00 74.04           H  
ATOM   1792  HZ2 LYS C 171     -45.298 -41.477 -46.942  1.00 74.04           H  
ATOM   1793  HZ3 LYS C 171     -46.575 -40.772 -46.155  1.00 74.04           H  
ATOM   1794  N   PRO C 172     -47.887 -43.287 -41.354  1.00 49.47           N  
ATOM   1795  CA  PRO C 172     -49.191 -43.219 -40.665  1.00 51.01           C  
ATOM   1796  C   PRO C 172     -50.421 -42.548 -41.340  1.00 53.24           C  
ATOM   1797  O   PRO C 172     -51.379 -42.174 -40.663  1.00 53.55           O  
ATOM   1798  CB  PRO C 172     -48.893 -42.505 -39.338  1.00 51.46           C  
ATOM   1799  CG  PRO C 172     -47.408 -42.733 -39.119  1.00 48.17           C  
ATOM   1800  CD  PRO C 172     -46.852 -42.678 -40.529  1.00 49.40           C  
ATOM   1801  HA  PRO C 172     -49.495 -44.251 -40.477  1.00 51.01           H  
ATOM   1802  HB2 PRO C 172     -49.090 -41.428 -39.418  1.00 51.46           H  
ATOM   1803  HB3 PRO C 172     -49.498 -42.893 -38.513  1.00 51.46           H  
ATOM   1804  HG2 PRO C 172     -47.242 -43.724 -38.682  1.00 48.17           H  
ATOM   1805  HG3 PRO C 172     -46.956 -41.989 -38.457  1.00 48.17           H  
ATOM   1806  HD2 PRO C 172     -45.894 -43.196 -40.608  1.00 49.40           H  
ATOM   1807  HD3 PRO C 172     -46.735 -41.639 -40.855  1.00 49.40           H  
ATOM   1808  N   GLU C 173     -50.455 -42.599 -42.671  1.00 56.33           N  
ATOM   1809  CA  GLU C 173     -51.597 -42.261 -43.504  1.00 58.38           C  
ATOM   1810  C   GLU C 173     -52.011 -43.580 -44.213  1.00 56.07           C  
ATOM   1811  O   GLU C 173     -53.086 -44.126 -43.979  1.00 57.29           O  
ATOM   1812  CB  GLU C 173     -51.363 -41.092 -44.485  1.00 63.43           C  
ATOM   1813  CG  GLU C 173     -49.954 -40.497 -44.587  1.00 67.65           C  
ATOM   1814  CD  GLU C 173     -48.931 -41.279 -45.374  1.00 70.82           C  
ATOM   1815  OE1 GLU C 173     -49.133 -42.498 -45.585  1.00 67.60           O  
ATOM   1816  OE2 GLU C 173     -47.910 -40.677 -45.777  1.00 74.99           O1-
ATOM   1817  H   GLU C 173     -49.655 -42.959 -43.170  1.00 56.33           H  
ATOM   1818  HA  GLU C 173     -52.442 -41.994 -42.856  1.00 58.38           H  
ATOM   1819  HB2 GLU C 173     -51.721 -41.360 -45.487  1.00 63.43           H  
ATOM   1820  HB3 GLU C 173     -52.021 -40.274 -44.158  1.00 63.43           H  
ATOM   1821  HG2 GLU C 173     -49.548 -40.293 -43.589  1.00 67.65           H  
ATOM   1822  HG3 GLU C 173     -50.046 -39.522 -45.084  1.00 67.65           H  
ATOM   1823  N   ASN C 174     -51.102 -44.075 -45.052  1.00 53.02           N  
ATOM   1824  CA  ASN C 174     -51.321 -45.223 -45.922  1.00 51.25           C  
ATOM   1825  C   ASN C 174     -51.320 -46.590 -45.214  1.00 46.05           C  
ATOM   1826  O   ASN C 174     -51.666 -47.598 -45.834  1.00 43.60           O  
ATOM   1827  CB  ASN C 174     -50.322 -45.261 -47.075  1.00 52.45           C  
ATOM   1828  CG  ASN C 174     -50.678 -44.207 -48.092  1.00 55.70           C  
ATOM   1829  ND2 ASN C 174     -50.162 -43.092 -48.022  1.00 55.83           N  
ATOM   1830  OD1 ASN C 174     -51.551 -44.531 -49.038  1.00 58.22           O  
ATOM   1831  H   ASN C 174     -50.211 -43.605 -45.133  1.00 53.02           H  
ATOM   1832  HA  ASN C 174     -52.338 -45.110 -46.318  1.00 51.25           H  
ATOM   1833  HB2 ASN C 174     -50.332 -46.227 -47.593  1.00 52.45           H  
ATOM   1834  HB3 ASN C 174     -49.296 -45.108 -46.717  1.00 52.45           H  
ATOM   1835 HD21 ASN C 174     -50.398 -42.383 -48.701  1.00 55.83           H  
ATOM   1836 HD22 ASN C 174     -49.502 -42.887 -47.286  1.00 55.83           H  
ATOM   1837  N   TYR C 175     -51.061 -46.603 -43.903  1.00 42.41           N  
ATOM   1838  CA  TYR C 175     -51.194 -47.836 -43.119  1.00 41.38           C  
ATOM   1839  C   TYR C 175     -52.667 -48.315 -43.175  1.00 42.85           C  
ATOM   1840  O   TYR C 175     -52.951 -49.495 -42.962  1.00 40.48           O  
ATOM   1841  CB  TYR C 175     -50.919 -47.644 -41.617  1.00 40.55           C  
ATOM   1842  CG  TYR C 175     -49.530 -47.331 -41.132  1.00 39.19           C  
ATOM   1843  CD1 TYR C 175     -48.361 -47.554 -41.879  1.00 38.66           C  
ATOM   1844  CD2 TYR C 175     -49.389 -46.847 -39.837  1.00 38.74           C  
ATOM   1845  CE1 TYR C 175     -47.103 -47.258 -41.346  1.00 36.63           C  
ATOM   1846  CE2 TYR C 175     -48.140 -46.568 -39.295  1.00 37.60           C  
ATOM   1847  CZ  TYR C 175     -47.005 -46.768 -40.046  1.00 36.68           C  
ATOM   1848  OH  TYR C 175     -45.771 -46.550 -39.512  1.00 36.60           O  
ATOM   1849  H   TYR C 175     -50.777 -45.747 -43.447  1.00 42.41           H  
ATOM   1850  HA  TYR C 175     -50.565 -48.610 -43.571  1.00 41.38           H  
ATOM   1851  HB2 TYR C 175     -51.578 -46.842 -41.254  1.00 40.55           H  
ATOM   1852  HB3 TYR C 175     -51.227 -48.557 -41.086  1.00 40.55           H  
ATOM   1853  HD1 TYR C 175     -48.435 -47.960 -42.878  1.00 38.66           H  
ATOM   1854  HD2 TYR C 175     -50.272 -46.683 -39.237  1.00 38.74           H  
ATOM   1855  HE1 TYR C 175     -46.213 -47.408 -41.939  1.00 36.63           H  
ATOM   1856  HE2 TYR C 175     -48.060 -46.194 -38.285  1.00 37.60           H  
ATOM   1857  HH  TYR C 175     -45.848 -46.785 -38.558  1.00 36.60           H  
ATOM   1858  N   ARG C 176     -53.577 -47.354 -43.286  1.00 45.54           N  
ATOM   1859  CA  ARG C 176     -55.016 -47.588 -43.177  1.00 48.67           C  
ATOM   1860  C   ARG C 176     -55.680 -47.664 -44.574  1.00 47.91           C  
ATOM   1861  O   ARG C 176     -56.901 -47.626 -44.701  1.00 47.59           O  
ATOM   1862  CB  ARG C 176     -55.664 -46.547 -42.248  1.00 53.88           C  
ATOM   1863  CG  ARG C 176     -54.932 -46.501 -40.902  1.00 59.26           C  
ATOM   1864  CD  ARG C 176     -55.545 -45.566 -39.868  1.00 64.29           C  
ATOM   1865  NE  ARG C 176     -54.520 -45.190 -38.877  1.00 66.88           N  
ATOM   1866  CZ  ARG C 176     -53.565 -44.275 -39.059  1.00 69.34           C  
ATOM   1867  NH1 ARG C 176     -52.597 -44.144 -38.154  1.00 72.02           N  
ATOM   1868  NH2 ARG C 176     -53.564 -43.485 -40.132  1.00 69.13           N1+
ATOM   1869  H   ARG C 176     -53.263 -46.410 -43.458  1.00 45.54           H  
ATOM   1870  HA  ARG C 176     -55.167 -48.581 -42.734  1.00 48.67           H  
ATOM   1871  HB2 ARG C 176     -55.632 -45.556 -42.716  1.00 53.88           H  
ATOM   1872  HB3 ARG C 176     -56.722 -46.793 -42.092  1.00 53.88           H  
ATOM   1873  HG2 ARG C 176     -53.896 -46.191 -41.073  1.00 59.26           H  
ATOM   1874  HG3 ARG C 176     -54.882 -47.510 -40.475  1.00 59.26           H  
ATOM   1875  HD2 ARG C 176     -56.355 -46.072 -39.331  1.00 64.29           H  
ATOM   1876  HD3 ARG C 176     -55.975 -44.660 -40.305  1.00 64.29           H  
ATOM   1877  HE  ARG C 176     -54.467 -45.761 -38.046  1.00 66.88           H  
ATOM   1878 HH11 ARG C 176     -51.873 -43.452 -38.285  1.00 72.02           H  
ATOM   1879 HH12 ARG C 176     -52.586 -44.737 -37.336  1.00 72.02           H  
ATOM   1880 HH21 ARG C 176     -54.294 -43.574 -40.825  1.00 69.13           H  
ATOM   1881 HH22 ARG C 176     -52.833 -42.799 -40.253  1.00 69.13           H  
ATOM   1882  N   ARG C 177     -54.873 -48.094 -45.544  1.00 47.28           N  
ATOM   1883  CA  ARG C 177     -55.280 -48.232 -46.945  1.00 48.07           C  
ATOM   1884  C   ARG C 177     -54.681 -49.561 -47.476  1.00 46.81           C  
ATOM   1885  O   ARG C 177     -54.301 -49.698 -48.641  1.00 46.28           O  
ATOM   1886  CB  ARG C 177     -54.847 -47.047 -47.825  1.00  0.00           C  
ATOM   1887  CG  ARG C 177     -55.415 -45.700 -47.367  1.00  0.00           C  
ATOM   1888  CD  ARG C 177     -55.565 -44.694 -48.511  1.00  0.00           C  
ATOM   1889  NE  ARG C 177     -54.298 -44.370 -49.180  1.00  0.00           N  
ATOM   1890  CZ  ARG C 177     -54.209 -43.588 -50.273  1.00  0.00           C  
ATOM   1891  NH1 ARG C 177     -55.292 -43.008 -50.815  1.00  0.00           N  
ATOM   1892  NH2 ARG C 177     -53.009 -43.387 -50.836  1.00  0.00           N1+
ATOM   1893  H   ARG C 177     -53.956 -48.497 -45.348  1.00 47.28           H  
ATOM   1894  HA  ARG C 177     -56.371 -48.339 -46.993  1.00 48.07           H  
ATOM   1895  HB2 ARG C 177     -53.752 -46.983 -47.858  1.00  0.00           H  
ATOM   1896  HB3 ARG C 177     -55.174 -47.247 -48.854  1.00  0.00           H  
ATOM   1897  HG2 ARG C 177     -56.408 -45.844 -46.926  1.00  0.00           H  
ATOM   1898  HG3 ARG C 177     -54.772 -45.281 -46.585  1.00  0.00           H  
ATOM   1899  HD2 ARG C 177     -56.254 -45.102 -49.257  1.00  0.00           H  
ATOM   1900  HD3 ARG C 177     -55.978 -43.764 -48.107  1.00  0.00           H  
ATOM   1901  HE  ARG C 177     -53.445 -44.773 -48.818  1.00  0.00           H  
ATOM   1902 HH11 ARG C 177     -55.198 -42.424 -51.634  1.00  0.00           H  
ATOM   1903 HH12 ARG C 177     -56.201 -43.153 -50.399  1.00  0.00           H  
ATOM   1904 HH21 ARG C 177     -52.188 -43.817 -50.435  1.00  0.00           H  
ATOM   1905 HH22 ARG C 177     -52.928 -42.807 -51.658  1.00  0.00           H  
ATOM   1906  N   LEU C 178     -54.636 -50.556 -46.589  1.00 44.22           N  
ATOM   1907  CA  LEU C 178     -54.119 -51.895 -46.852  1.00 43.29           C  
ATOM   1908  C   LEU C 178     -55.012 -52.905 -46.103  1.00 44.70           C  
ATOM   1909  O   LEU C 178     -55.710 -52.561 -45.141  1.00 44.93           O  
ATOM   1910  CB  LEU C 178     -52.677 -52.042 -46.326  1.00 41.17           C  
ATOM   1911  CG  LEU C 178     -51.618 -51.186 -47.046  1.00 41.50           C  
ATOM   1912  CD1 LEU C 178     -50.295 -51.245 -46.277  1.00 40.29           C  
ATOM   1913  CD2 LEU C 178     -51.394 -51.645 -48.487  1.00 40.47           C  
ATOM   1914  H   LEU C 178     -54.944 -50.391 -45.641  1.00 44.22           H  
ATOM   1915  HA  LEU C 178     -54.178 -52.107 -47.924  1.00 43.29           H  
ATOM   1916  HB2 LEU C 178     -52.672 -51.785 -45.257  1.00 41.17           H  
ATOM   1917  HB3 LEU C 178     -52.373 -53.096 -46.382  1.00 41.17           H  
ATOM   1918  HG  LEU C 178     -51.939 -50.139 -47.061  1.00 41.50           H  
ATOM   1919 HD11 LEU C 178     -50.421 -50.866 -45.257  1.00 40.29           H  
ATOM   1920 HD12 LEU C 178     -49.917 -52.271 -46.213  1.00 40.29           H  
ATOM   1921 HD13 LEU C 178     -49.532 -50.632 -46.767  1.00 40.29           H  
ATOM   1922 HD21 LEU C 178     -51.081 -52.694 -48.525  1.00 40.47           H  
ATOM   1923 HD22 LEU C 178     -52.300 -51.542 -49.089  1.00 40.47           H  
ATOM   1924 HD23 LEU C 178     -50.614 -51.044 -48.968  1.00 40.47           H  
ATOM   1925  N   ASP C 179     -54.920 -54.164 -46.513  1.00 43.33           N  
ATOM   1926  CA  ASP C 179     -55.551 -55.313 -45.842  1.00 45.01           C  
ATOM   1927  C   ASP C 179     -54.425 -55.881 -44.943  1.00 41.77           C  
ATOM   1928  O   ASP C 179     -53.334 -56.163 -45.412  1.00 40.84           O  
ATOM   1929  CB  ASP C 179     -55.996 -56.328 -46.878  1.00 47.98           C  
ATOM   1930  CG  ASP C 179     -56.744 -57.460 -46.227  1.00 51.62           C  
ATOM   1931  OD1 ASP C 179     -57.116 -57.335 -45.036  1.00 55.26           O  
ATOM   1932  OD2 ASP C 179     -56.971 -58.467 -46.916  1.00 53.90           O1-
ATOM   1933  H   ASP C 179     -54.332 -54.389 -47.304  1.00 43.33           H  
ATOM   1934  HA  ASP C 179     -56.386 -54.947 -45.235  1.00 45.01           H  
ATOM   1935  HB2 ASP C 179     -55.139 -56.737 -47.427  1.00 47.98           H  
ATOM   1936  HB3 ASP C 179     -56.660 -55.856 -47.613  1.00 47.98           H  
ATOM   1937  N   ILE C 180     -54.680 -55.883 -43.638  1.00 40.36           N  
ATOM   1938  CA  ILE C 180     -53.695 -56.189 -42.614  1.00 38.12           C  
ATOM   1939  C   ILE C 180     -54.386 -56.776 -41.359  1.00 37.77           C  
ATOM   1940  O   ILE C 180     -55.515 -56.453 -41.017  1.00 36.99           O  
ATOM   1941  CB  ILE C 180     -52.831 -54.961 -42.199  1.00 37.07           C  
ATOM   1942  CG1 ILE C 180     -53.687 -53.703 -41.929  1.00 38.15           C  
ATOM   1943  CG2 ILE C 180     -51.723 -54.683 -43.222  1.00 36.04           C  
ATOM   1944  CD1 ILE C 180     -52.880 -52.497 -41.472  1.00 37.24           C  
ATOM   1945  H   ILE C 180     -55.615 -55.654 -43.334  1.00 40.36           H  
ATOM   1946  HA  ILE C 180     -53.037 -56.973 -43.014  1.00 38.12           H  
ATOM   1947  HB  ILE C 180     -52.324 -55.220 -41.261  1.00 37.07           H  
ATOM   1948 HG12 ILE C 180     -54.243 -53.418 -42.829  1.00 38.15           H  
ATOM   1949 HG13 ILE C 180     -54.429 -53.930 -41.155  1.00 38.15           H  
ATOM   1950 HG21 ILE C 180     -51.196 -55.604 -43.493  1.00 36.04           H  
ATOM   1951 HG22 ILE C 180     -52.122 -54.229 -44.133  1.00 36.04           H  
ATOM   1952 HG23 ILE C 180     -50.974 -53.997 -42.812  1.00 36.04           H  
ATOM   1953 HD11 ILE C 180     -52.247 -52.748 -40.619  1.00 37.24           H  
ATOM   1954 HD12 ILE C 180     -52.243 -52.114 -42.274  1.00 37.24           H  
ATOM   1955 HD13 ILE C 180     -53.553 -51.689 -41.170  1.00 37.24           H  
ATOM   1956  N   VAL C 181     -53.641 -57.626 -40.658  1.00 37.89           N  
ATOM   1957  CA  VAL C 181     -54.088 -58.176 -39.382  1.00 40.21           C  
ATOM   1958  C   VAL C 181     -53.774 -57.168 -38.243  1.00 40.02           C  
ATOM   1959  O   VAL C 181     -52.905 -56.304 -38.357  1.00 37.66           O  
ATOM   1960  CB  VAL C 181     -53.512 -59.579 -39.080  1.00 41.80           C  
ATOM   1961  CG1 VAL C 181     -54.016 -60.608 -40.096  1.00 42.14           C  
ATOM   1962  CG2 VAL C 181     -51.983 -59.617 -39.016  1.00 40.68           C  
ATOM   1963  H   VAL C 181     -52.736 -57.903 -41.010  1.00 37.89           H  
ATOM   1964  HA  VAL C 181     -55.183 -58.262 -39.422  1.00 40.21           H  
ATOM   1965  HB  VAL C 181     -53.880 -59.891 -38.093  1.00 41.80           H  
ATOM   1966 HG11 VAL C 181     -55.110 -60.621 -40.126  1.00 42.14           H  
ATOM   1967 HG12 VAL C 181     -53.650 -60.391 -41.105  1.00 42.14           H  
ATOM   1968 HG13 VAL C 181     -53.678 -61.614 -39.827  1.00 42.14           H  
ATOM   1969 HG21 VAL C 181     -51.526 -59.372 -39.980  1.00 40.68           H  
ATOM   1970 HG22 VAL C 181     -51.602 -58.918 -38.268  1.00 40.68           H  
ATOM   1971 HG23 VAL C 181     -51.637 -60.617 -38.733  1.00 40.68           H  
ATOM   1972  N   ARG C 182     -54.485 -57.316 -37.132  1.00 44.52           N  
ATOM   1973  CA  ARG C 182     -54.466 -56.338 -36.028  1.00 46.49           C  
ATOM   1974  C   ARG C 182     -53.033 -56.021 -35.557  1.00 43.41           C  
ATOM   1975  O   ARG C 182     -52.668 -54.859 -35.353  1.00 41.67           O  
ATOM   1976  CB  ARG C 182     -55.283 -56.865 -34.831  1.00 52.40           C  
ATOM   1977  CG  ARG C 182     -55.979 -55.740 -34.054  1.00 57.06           C  
ATOM   1978  CD  ARG C 182     -56.371 -56.184 -32.640  1.00 64.66           C  
ATOM   1979  NE  ARG C 182     -55.217 -56.130 -31.736  1.00 69.49           N  
ATOM   1980  CZ  ARG C 182     -55.226 -56.379 -30.423  1.00 71.03           C  
ATOM   1981  NH1 ARG C 182     -56.303 -56.878 -29.815  1.00 69.76           N  
ATOM   1982  NH2 ARG C 182     -54.135 -56.123 -29.706  1.00 72.29           N1+
ATOM   1983  H   ARG C 182     -55.157 -58.068 -37.069  1.00 44.52           H  
ATOM   1984  HA  ARG C 182     -54.904 -55.418 -36.434  1.00 46.49           H  
ATOM   1985  HB2 ARG C 182     -56.063 -57.558 -35.173  1.00 52.40           H  
ATOM   1986  HB3 ARG C 182     -54.639 -57.444 -34.158  1.00 52.40           H  
ATOM   1987  HG2 ARG C 182     -56.884 -55.451 -34.603  1.00 57.06           H  
ATOM   1988  HG3 ARG C 182     -55.342 -54.851 -33.998  1.00 57.06           H  
ATOM   1989  HD2 ARG C 182     -56.768 -57.204 -32.653  1.00 64.66           H  
ATOM   1990  HD3 ARG C 182     -57.128 -55.496 -32.249  1.00 64.66           H  
ATOM   1991  HE  ARG C 182     -54.363 -55.756 -32.125  1.00 69.49           H  
ATOM   1992 HH11 ARG C 182     -56.284 -57.058 -28.822  1.00 69.76           H  
ATOM   1993 HH12 ARG C 182     -57.137 -57.077 -30.349  1.00 69.76           H  
ATOM   1994 HH21 ARG C 182     -53.313 -55.745 -30.154  1.00 72.29           H  
ATOM   1995 HH22 ARG C 182     -54.130 -56.307 -28.713  1.00 72.29           H  
ATOM   1996  N   SER C 183     -52.236 -57.072 -35.352  1.00 41.47           N  
ATOM   1997  CA  SER C 183     -50.895 -56.934 -34.795  1.00 40.58           C  
ATOM   1998  C   SER C 183     -49.990 -56.178 -35.777  1.00 36.91           C  
ATOM   1999  O   SER C 183     -49.046 -55.484 -35.384  1.00 34.95           O  
ATOM   2000  CB  SER C 183     -50.287 -58.306 -34.490  1.00 40.88           C  
ATOM   2001  OG  SER C 183     -50.650 -59.258 -35.505  1.00 39.31           O  
ATOM   2002  H   SER C 183     -52.566 -57.999 -35.584  1.00 41.47           H  
ATOM   2003  HA  SER C 183     -50.954 -56.337 -33.881  1.00 40.58           H  
ATOM   2004  HB2 SER C 183     -50.688 -58.686 -33.544  1.00 40.88           H  
ATOM   2005  HB3 SER C 183     -49.195 -58.264 -34.420  1.00 40.88           H  
ATOM   2006  HG  SER C 183     -50.170 -60.079 -35.288  1.00 39.31           H  
ATOM   2007  N   LEU C 184     -50.215 -56.411 -37.070  1.00 35.86           N  
ATOM   2008  CA  LEU C 184     -49.438 -55.806 -38.139  1.00 34.07           C  
ATOM   2009  C   LEU C 184     -50.249 -54.656 -38.792  1.00 34.06           C  
ATOM   2010  O   LEU C 184     -50.140 -54.436 -39.998  1.00 32.84           O  
ATOM   2011  CB  LEU C 184     -49.036 -56.853 -39.193  1.00 33.50           C  
ATOM   2012  CG  LEU C 184     -48.262 -58.073 -38.652  1.00 33.86           C  
ATOM   2013  CD1 LEU C 184     -47.969 -59.046 -39.796  1.00 34.98           C  
ATOM   2014  CD2 LEU C 184     -46.957 -57.678 -37.963  1.00 32.18           C  
ATOM   2015  H   LEU C 184     -50.979 -57.015 -37.340  1.00 35.86           H  
ATOM   2016  HA  LEU C 184     -48.539 -55.334 -37.730  1.00 34.07           H  
ATOM   2017  HB2 LEU C 184     -49.944 -57.212 -39.698  1.00 33.50           H  
ATOM   2018  HB3 LEU C 184     -48.433 -56.364 -39.970  1.00 33.50           H  
ATOM   2019  HG  LEU C 184     -48.889 -58.602 -37.923  1.00 33.86           H  
ATOM   2020 HD11 LEU C 184     -48.896 -59.368 -40.282  1.00 34.98           H  
ATOM   2021 HD12 LEU C 184     -47.330 -58.585 -40.557  1.00 34.98           H  
ATOM   2022 HD13 LEU C 184     -47.461 -59.942 -39.424  1.00 34.98           H  
ATOM   2023 HD21 LEU C 184     -46.326 -57.071 -38.620  1.00 32.18           H  
ATOM   2024 HD22 LEU C 184     -47.152 -57.107 -37.052  1.00 32.18           H  
ATOM   2025 HD23 LEU C 184     -46.386 -58.566 -37.670  1.00 32.18           H  
ATOM   2026  N   TYR C 185     -51.131 -54.022 -38.012  1.00 36.09           N  
ATOM   2027  CA  TYR C 185     -51.395 -52.641 -37.688  1.00 36.31           C  
ATOM   2028  C   TYR C 185     -50.594 -52.131 -36.467  1.00 35.74           C  
ATOM   2029  O   TYR C 185     -49.952 -51.092 -36.553  1.00 35.59           O  
ATOM   2030  CB  TYR C 185     -52.907 -52.407 -37.539  1.00  0.00           C  
ATOM   2031  CG  TYR C 185     -53.311 -50.964 -37.357  1.00  0.00           C  
ATOM   2032  CD1 TYR C 185     -52.894 -49.973 -38.271  1.00  0.00           C  
ATOM   2033  CE1 TYR C 185     -53.276 -48.629 -38.088  1.00  0.00           C  
ATOM   2034  CZ  TYR C 185     -54.081 -48.264 -36.984  1.00  0.00           C  
ATOM   2035  OH  TYR C 185     -54.385 -46.956 -36.763  1.00  0.00           O  
ATOM   2036  CE2 TYR C 185     -54.478 -49.254 -36.054  1.00  0.00           C  
ATOM   2037  CD2 TYR C 185     -54.100 -50.593 -36.249  1.00  0.00           C  
ATOM   2038  H   TYR C 185     -51.679 -54.879 -38.100  1.00 36.09           H  
ATOM   2039  HA  TYR C 185     -51.015 -52.072 -38.545  1.00 36.31           H  
ATOM   2040  HB2 TYR C 185     -53.430 -52.790 -38.424  1.00  0.00           H  
ATOM   2041  HB3 TYR C 185     -53.295 -52.992 -36.700  1.00  0.00           H  
ATOM   2042  HD1 TYR C 185     -52.310 -50.247 -39.136  1.00  0.00           H  
ATOM   2043  HD2 TYR C 185     -54.450 -51.346 -35.558  1.00  0.00           H  
ATOM   2044  HE1 TYR C 185     -52.969 -47.881 -38.805  1.00  0.00           H  
ATOM   2045  HE2 TYR C 185     -55.097 -48.987 -35.211  1.00  0.00           H  
ATOM   2046  HH  TYR C 185     -53.527 -46.587 -36.396  1.00  0.00           H  
ATOM   2047  N   GLU C 186     -50.717 -52.814 -35.329  1.00 36.73           N  
ATOM   2048  CA  GLU C 186     -50.094 -52.351 -34.076  1.00 38.34           C  
ATOM   2049  C   GLU C 186     -48.563 -52.131 -34.228  1.00 35.29           C  
ATOM   2050  O   GLU C 186     -48.022 -51.116 -33.791  1.00 32.92           O  
ATOM   2051  CB  GLU C 186     -50.398 -53.307 -32.911  1.00 42.67           C  
ATOM   2052  CG  GLU C 186     -51.845 -53.179 -32.434  1.00 49.22           C  
ATOM   2053  CD  GLU C 186     -52.348 -54.449 -31.799  1.00 55.69           C  
ATOM   2054  OE1 GLU C 186     -53.092 -55.193 -32.483  1.00 58.47           O  
ATOM   2055  OE2 GLU C 186     -52.113 -54.674 -30.594  1.00 61.90           O1-
ATOM   2056  H   GLU C 186     -51.330 -53.616 -35.299  1.00 36.73           H  
ATOM   2057  HA  GLU C 186     -50.523 -51.362 -33.865  1.00 38.34           H  
ATOM   2058  HB2 GLU C 186     -50.173 -54.337 -33.203  1.00 42.67           H  
ATOM   2059  HB3 GLU C 186     -49.734 -53.084 -32.066  1.00 42.67           H  
ATOM   2060  HG2 GLU C 186     -52.514 -52.929 -33.266  1.00 49.22           H  
ATOM   2061  HG3 GLU C 186     -51.928 -52.355 -31.715  1.00 49.22           H  
ATOM   2062  N   ASP C 187     -47.895 -53.086 -34.883  1.00 34.07           N  
ATOM   2063  CA  ASP C 187     -46.442 -53.047 -35.121  1.00 31.98           C  
ATOM   2064  C   ASP C 187     -46.034 -51.911 -36.103  1.00 31.07           C  
ATOM   2065  O   ASP C 187     -44.862 -51.593 -36.253  1.00 30.79           O  
ATOM   2066  CB  ASP C 187     -45.979 -54.361 -35.736  1.00 32.16           C  
ATOM   2067  CG  ASP C 187     -45.505 -55.283 -34.658  1.00 34.12           C  
ATOM   2068  OD1 ASP C 187     -44.484 -54.974 -34.026  1.00 35.31           O  
ATOM   2069  OD2 ASP C 187     -46.047 -56.392 -34.531  1.00 34.29           O1-
ATOM   2070  H   ASP C 187     -48.398 -53.890 -35.228  1.00 34.07           H  
ATOM   2071  HA  ASP C 187     -45.961 -52.819 -34.162  1.00 31.98           H  
ATOM   2072  HB2 ASP C 187     -45.128 -54.210 -36.410  1.00 32.16           H  
ATOM   2073  HB3 ASP C 187     -46.755 -54.831 -36.344  1.00 32.16           H  
ATOM   2074  N   LEU C 188     -47.019 -51.413 -36.848  1.00 32.30           N  
ATOM   2075  CA  LEU C 188     -46.804 -50.334 -37.799  1.00 33.07           C  
ATOM   2076  C   LEU C 188     -46.880 -48.990 -37.043  1.00 34.11           C  
ATOM   2077  O   LEU C 188     -46.094 -48.071 -37.329  1.00 31.06           O  
ATOM   2078  CB  LEU C 188     -47.810 -50.347 -38.955  1.00 34.20           C  
ATOM   2079  CG  LEU C 188     -47.880 -51.652 -39.768  1.00 35.52           C  
ATOM   2080  CD1 LEU C 188     -48.883 -51.488 -40.915  1.00 36.14           C  
ATOM   2081  CD2 LEU C 188     -46.521 -52.063 -40.333  1.00 35.21           C  
ATOM   2082  H   LEU C 188     -47.953 -51.779 -36.727  1.00 32.30           H  
ATOM   2083  HA  LEU C 188     -45.784 -50.411 -38.193  1.00 33.07           H  
ATOM   2084  HB2 LEU C 188     -48.814 -50.106 -38.584  1.00 34.20           H  
ATOM   2085  HB3 LEU C 188     -47.546 -49.535 -39.636  1.00 34.20           H  
ATOM   2086  HG  LEU C 188     -48.238 -52.458 -39.117  1.00 35.52           H  
ATOM   2087 HD11 LEU C 188     -49.872 -51.212 -40.535  1.00 36.14           H  
ATOM   2088 HD12 LEU C 188     -48.561 -50.710 -41.615  1.00 36.14           H  
ATOM   2089 HD13 LEU C 188     -48.988 -52.420 -41.479  1.00 36.14           H  
ATOM   2090 HD21 LEU C 188     -46.081 -51.258 -40.931  1.00 35.21           H  
ATOM   2091 HD22 LEU C 188     -45.821 -52.315 -39.532  1.00 35.21           H  
ATOM   2092 HD23 LEU C 188     -46.615 -52.948 -40.971  1.00 35.21           H  
ATOM   2093  N   GLU C 189     -47.863 -48.862 -36.145  1.00 36.36           N  
ATOM   2094  CA  GLU C 189     -48.059 -47.625 -35.383  1.00 40.83           C  
ATOM   2095  C   GLU C 189     -46.936 -47.507 -34.317  1.00 41.18           C  
ATOM   2096  O   GLU C 189     -46.488 -46.410 -34.006  1.00 42.54           O  
ATOM   2097  CB  GLU C 189     -49.426 -47.576 -34.686  1.00 46.90           C  
ATOM   2098  CG  GLU C 189     -50.635 -47.535 -35.622  1.00 53.71           C  
ATOM   2099  CD  GLU C 189     -50.984 -46.194 -36.226  1.00 63.61           C  
ATOM   2100  OE1 GLU C 189     -52.197 -45.903 -36.362  1.00 69.99           O  
ATOM   2101  OE2 GLU C 189     -50.071 -45.436 -36.642  1.00 63.38           O1-
ATOM   2102  H   GLU C 189     -48.475 -49.647 -35.978  1.00 36.36           H  
ATOM   2103  HA  GLU C 189     -47.934 -46.780 -36.065  1.00 40.83           H  
ATOM   2104  HB2 GLU C 189     -49.525 -48.461 -34.043  1.00 46.90           H  
ATOM   2105  HB3 GLU C 189     -49.461 -46.707 -34.017  1.00 46.90           H  
ATOM   2106  HG2 GLU C 189     -51.508 -47.866 -35.045  1.00 53.71           H  
ATOM   2107  HG3 GLU C 189     -50.514 -48.252 -36.441  1.00 53.71           H  
ATOM   2108  N   ASP C 190     -46.560 -48.638 -33.724  1.00 41.88           N  
ATOM   2109  CA  ASP C 190     -45.525 -48.670 -32.698  1.00 45.60           C  
ATOM   2110  C   ASP C 190     -44.132 -48.747 -33.383  1.00 43.84           C  
ATOM   2111  O   ASP C 190     -43.931 -49.359 -34.428  1.00 44.84           O  
ATOM   2112  CB  ASP C 190     -45.696 -49.841 -31.733  1.00 50.22           C  
ATOM   2113  CG  ASP C 190     -44.713 -49.649 -30.606  1.00 53.01           C  
ATOM   2114  OD1 ASP C 190     -43.980 -50.600 -30.273  1.00 52.90           O  
ATOM   2115  OD2 ASP C 190     -44.619 -48.511 -30.098  1.00 59.17           O1-
ATOM   2116  H   ASP C 190     -46.973 -49.508 -34.028  1.00 41.88           H  
ATOM   2117  HA  ASP C 190     -45.584 -47.714 -32.162  1.00 45.60           H  
ATOM   2118  HB2 ASP C 190     -45.519 -50.798 -32.238  1.00 50.22           H  
ATOM   2119  HB3 ASP C 190     -46.711 -49.862 -31.319  1.00 50.22           H  
ATOM   2120  N   HIS C 191     -43.151 -48.183 -32.694  1.00 42.65           N  
ATOM   2121  CA  HIS C 191     -41.739 -48.135 -33.107  1.00 45.61           C  
ATOM   2122  C   HIS C 191     -40.921 -47.714 -31.855  1.00 43.67           C  
ATOM   2123  O   HIS C 191     -41.519 -47.455 -30.813  1.00 43.28           O  
ATOM   2124  CB  HIS C 191     -41.512 -47.244 -34.344  1.00 48.31           C  
ATOM   2125  CG  HIS C 191     -41.838 -45.789 -34.196  1.00 52.83           C  
ATOM   2126  ND1 HIS C 191     -40.884 -44.805 -34.322  1.00 55.40           N  
ATOM   2127  CD2 HIS C 191     -43.016 -45.151 -34.017  1.00 57.06           C  
ATOM   2128  CE1 HIS C 191     -41.459 -43.622 -34.216  1.00 55.01           C  
ATOM   2129  NE2 HIS C 191     -42.753 -43.805 -34.031  1.00 59.05           N  
ATOM   2130  H   HIS C 191     -43.343 -47.792 -31.783  1.00 42.65           H  
ATOM   2131  HA  HIS C 191     -41.456 -49.165 -33.354  1.00 45.61           H  
ATOM   2132  HB2 HIS C 191     -42.131 -47.616 -35.166  1.00 48.31           H  
ATOM   2133  HB3 HIS C 191     -40.481 -47.346 -34.697  1.00 48.31           H  
ATOM   2134  HD1 HIS C 191     -39.829 -44.974 -34.483  1.00 55.40           H  
ATOM   2135  HD2 HIS C 191     -43.983 -45.615 -33.887  1.00 57.06           H  
ATOM   2136  HE1 HIS C 191     -40.956 -42.667 -34.270  1.00 55.01           H  
ATOM   2137  N   PRO C 192     -39.578 -47.654 -31.948  1.00 40.22           N  
ATOM   2138  CA  PRO C 192     -38.812 -46.898 -30.948  1.00 39.59           C  
ATOM   2139  C   PRO C 192     -39.117 -45.414 -31.274  1.00 39.04           C  
ATOM   2140  O   PRO C 192     -38.754 -44.919 -32.336  1.00 37.42           O  
ATOM   2141  CB  PRO C 192     -37.352 -47.272 -31.204  1.00 39.03           C  
ATOM   2142  CG  PRO C 192     -37.420 -48.492 -32.121  1.00 39.35           C  
ATOM   2143  CD  PRO C 192     -38.690 -48.268 -32.924  1.00 40.40           C  
ATOM   2144  HA  PRO C 192     -39.141 -47.169 -29.939  1.00 39.59           H  
ATOM   2145  HB2 PRO C 192     -36.805 -46.457 -31.684  1.00 39.03           H  
ATOM   2146  HB3 PRO C 192     -36.825 -47.504 -30.273  1.00 39.03           H  
ATOM   2147  HG2 PRO C 192     -37.518 -49.399 -31.513  1.00 39.35           H  
ATOM   2148  HG3 PRO C 192     -36.533 -48.600 -32.749  1.00 39.35           H  
ATOM   2149  HD2 PRO C 192     -39.111 -49.188 -33.333  1.00 40.40           H  
ATOM   2150  HD3 PRO C 192     -38.511 -47.549 -33.729  1.00 40.40           H  
ATOM   2151  N   ASN C 193     -39.911 -44.802 -30.399  1.00 40.79           N  
ATOM   2152  CA  ASN C 193     -40.539 -43.486 -30.607  1.00 43.42           C  
ATOM   2153  C   ASN C 193     -40.056 -42.600 -29.449  1.00 40.96           C  
ATOM   2154  O   ASN C 193     -39.933 -43.094 -28.325  1.00 39.75           O  
ATOM   2155  CB  ASN C 193     -42.058 -43.637 -30.568  1.00 50.03           C  
ATOM   2156  CG  ASN C 193     -42.771 -42.314 -30.689  1.00 60.13           C  
ATOM   2157  OD1 ASN C 193     -42.833 -41.542 -29.732  1.00 63.38           O  
ATOM   2158  ND2 ASN C 193     -43.323 -42.043 -31.872  1.00 66.75           N  
ATOM   2159  H   ASN C 193     -40.085 -45.251 -29.511  1.00 40.79           H  
ATOM   2160  HA  ASN C 193     -40.217 -43.059 -31.557  1.00 43.42           H  
ATOM   2161  HB2 ASN C 193     -42.384 -44.076 -29.622  1.00 50.03           H  
ATOM   2162  HB3 ASN C 193     -42.395 -44.330 -31.343  1.00 50.03           H  
ATOM   2163 HD21 ASN C 193     -43.816 -41.173 -32.012  1.00 66.75           H  
ATOM   2164 HD22 ASN C 193     -43.247 -42.707 -32.629  1.00 66.75           H  
ATOM   2165  N   VAL C 194     -39.869 -41.305 -29.694  1.00 40.59           N  
ATOM   2166  CA  VAL C 194     -39.334 -40.383 -28.678  1.00 41.17           C  
ATOM   2167  C   VAL C 194     -40.134 -40.432 -27.353  1.00 41.07           C  
ATOM   2168  O   VAL C 194     -39.556 -40.228 -26.287  1.00 36.95           O  
ATOM   2169  CB  VAL C 194     -39.230 -38.943 -29.245  1.00 42.14           C  
ATOM   2170  CG1 VAL C 194     -39.230 -37.836 -28.183  1.00 43.24           C  
ATOM   2171  CG2 VAL C 194     -37.949 -38.800 -30.076  1.00 39.16           C  
ATOM   2172  H   VAL C 194     -40.060 -40.949 -30.620  1.00 40.59           H  
ATOM   2173  HA  VAL C 194     -38.333 -40.762 -28.430  1.00 41.17           H  
ATOM   2174  HB  VAL C 194     -40.089 -38.758 -29.903  1.00 42.14           H  
ATOM   2175 HG11 VAL C 194     -40.183 -37.798 -27.645  1.00 43.24           H  
ATOM   2176 HG12 VAL C 194     -38.424 -37.980 -27.456  1.00 43.24           H  
ATOM   2177 HG13 VAL C 194     -39.089 -36.854 -28.649  1.00 43.24           H  
ATOM   2178 HG21 VAL C 194     -37.065 -38.808 -29.430  1.00 39.16           H  
ATOM   2179 HG22 VAL C 194     -37.838 -39.614 -30.795  1.00 39.16           H  
ATOM   2180 HG23 VAL C 194     -37.950 -37.856 -30.632  1.00 39.16           H  
ATOM   2181  N   GLN C 195     -41.445 -40.634 -27.421  1.00 46.35           N  
ATOM   2182  CA  GLN C 195     -42.274 -40.708 -26.210  1.00 52.59           C  
ATOM   2183  C   GLN C 195     -42.093 -42.121 -25.601  1.00 53.28           C  
ATOM   2184  O   GLN C 195     -41.819 -42.283 -24.410  1.00 53.70           O  
ATOM   2185  CB  GLN C 195     -43.745 -40.419 -26.548  1.00 59.10           C  
ATOM   2186  CG  GLN C 195     -44.722 -40.707 -25.408  1.00 69.00           C  
ATOM   2187  CD  GLN C 195     -44.466 -39.865 -24.178  1.00 69.01           C  
ATOM   2188  OE1 GLN C 195     -43.954 -38.745 -24.243  1.00 65.48           O  
ATOM   2189  NE2 GLN C 195     -44.870 -40.402 -23.030  1.00 76.58           N  
ATOM   2190  H   GLN C 195     -41.877 -40.791 -28.321  1.00 46.35           H  
ATOM   2191  HA  GLN C 195     -41.894 -39.980 -25.484  1.00 52.59           H  
ATOM   2192  HB2 GLN C 195     -43.836 -39.372 -26.865  1.00 59.10           H  
ATOM   2193  HB3 GLN C 195     -44.058 -41.021 -27.410  1.00 59.10           H  
ATOM   2194  HG2 GLN C 195     -44.701 -41.771 -25.153  1.00 69.00           H  
ATOM   2195  HG3 GLN C 195     -45.742 -40.483 -25.744  1.00 69.00           H  
ATOM   2196 HE21 GLN C 195     -45.284 -41.323 -23.022  1.00 76.58           H  
ATOM   2197 HE22 GLN C 195     -44.762 -39.889 -22.167  1.00 76.58           H  
ATOM   2198  N   LYS C 196     -42.354 -43.128 -26.426  1.00 56.21           N  
ATOM   2199  CA  LYS C 196     -42.397 -44.522 -25.970  1.00 58.38           C  
ATOM   2200  C   LYS C 196     -41.031 -44.966 -25.414  1.00 54.20           C  
ATOM   2201  O   LYS C 196     -40.963 -45.807 -24.514  1.00 51.86           O  
ATOM   2202  CB  LYS C 196     -42.845 -45.414 -27.131  1.00 66.79           C  
ATOM   2203  CG  LYS C 196     -43.118 -46.879 -26.780  1.00 77.01           C  
ATOM   2204  CD  LYS C 196     -41.873 -47.771 -26.898  1.00 80.45           C  
ATOM   2205  CE  LYS C 196     -42.177 -49.154 -27.461  1.00 78.82           C  
ATOM   2206  NZ  LYS C 196     -42.517 -49.057 -28.872  1.00 76.57           N1+
ATOM   2207  H   LYS C 196     -42.608 -42.916 -27.381  1.00 56.21           H  
ATOM   2208  HA  LYS C 196     -43.121 -44.564 -25.151  1.00 58.38           H  
ATOM   2209  HB2 LYS C 196     -43.776 -44.995 -27.536  1.00 66.79           H  
ATOM   2210  HB3 LYS C 196     -42.112 -45.367 -27.944  1.00 66.79           H  
ATOM   2211  HG2 LYS C 196     -43.545 -46.963 -25.773  1.00 77.01           H  
ATOM   2212  HG3 LYS C 196     -43.898 -47.234 -27.464  1.00 77.01           H  
ATOM   2213  HD2 LYS C 196     -41.437 -47.901 -25.901  1.00 80.45           H  
ATOM   2214  HD3 LYS C 196     -41.101 -47.296 -27.516  1.00 80.45           H  
ATOM   2215  HE2 LYS C 196     -43.015 -49.633 -26.947  1.00 78.82           H  
ATOM   2216  HE3 LYS C 196     -41.297 -49.800 -27.394  1.00 78.82           H  
ATOM   2217  HZ1 LYS C 196     -43.419 -48.555 -29.067  1.00 76.57           H  
ATOM   2218  HZ2 LYS C 196     -41.854 -48.581 -29.502  1.00 76.57           H  
ATOM   2219  HZ3 LYS C 196     -42.782 -49.965 -29.330  1.00 76.57           H  
ATOM   2220  N   ASP C 197     -39.952 -44.440 -25.985  1.00 49.19           N  
ATOM   2221  CA  ASP C 197     -38.615 -44.839 -25.567  1.00 47.18           C  
ATOM   2222  C   ASP C 197     -38.137 -44.071 -24.305  1.00 47.63           C  
ATOM   2223  O   ASP C 197     -37.092 -44.400 -23.734  1.00 48.34           O  
ATOM   2224  CB  ASP C 197     -37.615 -44.764 -26.704  1.00 48.40           C  
ATOM   2225  CG  ASP C 197     -37.172 -46.132 -27.151  1.00 48.01           C  
ATOM   2226  OD1 ASP C 197     -37.846 -47.145 -26.886  1.00 51.60           O  
ATOM   2227  OD2 ASP C 197     -36.067 -46.195 -27.704  1.00 44.01           O1-
ATOM   2228  H   ASP C 197     -40.063 -43.732 -26.697  1.00 49.19           H  
ATOM   2229  HA  ASP C 197     -38.704 -45.864 -25.193  1.00 47.18           H  
ATOM   2230  HB2 ASP C 197     -36.723 -44.206 -26.394  1.00 48.40           H  
ATOM   2231  HB3 ASP C 197     -38.008 -44.256 -27.587  1.00 48.40           H  
ATOM   2232  N   LEU C 198     -38.949 -43.136 -23.818  1.00 46.15           N  
ATOM   2233  CA  LEU C 198     -38.780 -42.566 -22.478  1.00 49.91           C  
ATOM   2234  C   LEU C 198     -39.567 -43.460 -21.484  1.00 57.96           C  
ATOM   2235  O   LEU C 198     -39.128 -43.677 -20.351  1.00 63.23           O  
ATOM   2236  CB  LEU C 198     -39.265 -41.116 -22.383  1.00 47.22           C  
ATOM   2237  CG  LEU C 198     -38.354 -40.107 -23.110  1.00 45.92           C  
ATOM   2238  CD1 LEU C 198     -39.047 -38.744 -23.190  1.00 46.35           C  
ATOM   2239  CD2 LEU C 198     -36.995 -39.951 -22.423  1.00 46.19           C  
ATOM   2240  H   LEU C 198     -39.755 -42.842 -24.351  1.00 46.15           H  
ATOM   2241  HA  LEU C 198     -37.728 -42.645 -22.187  1.00 49.91           H  
ATOM   2242  HB2 LEU C 198     -40.281 -41.044 -22.788  1.00 47.22           H  
ATOM   2243  HB3 LEU C 198     -39.345 -40.828 -21.326  1.00 47.22           H  
ATOM   2244  HG  LEU C 198     -38.176 -40.456 -24.133  1.00 45.92           H  
ATOM   2245 HD11 LEU C 198     -40.006 -38.823 -23.712  1.00 46.35           H  
ATOM   2246 HD12 LEU C 198     -39.237 -38.336 -22.191  1.00 46.35           H  
ATOM   2247 HD13 LEU C 198     -38.429 -38.025 -23.738  1.00 46.35           H  
ATOM   2248 HD21 LEU C 198     -37.112 -39.667 -21.372  1.00 46.19           H  
ATOM   2249 HD22 LEU C 198     -36.416 -40.878 -22.464  1.00 46.19           H  
ATOM   2250 HD23 LEU C 198     -36.400 -39.176 -22.917  1.00 46.19           H  
ATOM   2251  N   GLU C 199     -40.724 -43.947 -21.927  1.00 61.78           N  
ATOM   2252  CA  GLU C 199     -41.557 -44.867 -21.142  1.00 69.69           C  
ATOM   2253  C   GLU C 199     -40.793 -46.200 -20.931  1.00 73.01           C  
ATOM   2254  O   GLU C 199     -40.942 -46.853 -19.893  1.00 76.44           O  
ATOM   2255  CB  GLU C 199     -42.904 -45.139 -21.815  1.00 70.83           C  
ATOM   2256  CG  GLU C 199     -43.799 -43.902 -21.848  1.00 73.80           C  
ATOM   2257  CD  GLU C 199     -44.948 -43.982 -22.825  1.00 77.17           C  
ATOM   2258  OE1 GLU C 199     -45.161 -45.031 -23.469  1.00 76.32           O  
ATOM   2259  OE2 GLU C 199     -45.639 -42.947 -22.978  1.00 78.89           O1-
ATOM   2260  H   GLU C 199     -41.057 -43.674 -22.840  1.00 61.78           H  
ATOM   2261  HA  GLU C 199     -41.703 -44.417 -20.152  1.00 69.69           H  
ATOM   2262  HB2 GLU C 199     -42.742 -45.518 -22.828  1.00 70.83           H  
ATOM   2263  HB3 GLU C 199     -43.430 -45.940 -21.279  1.00 70.83           H  
ATOM   2264  HG2 GLU C 199     -43.215 -43.015 -22.120  1.00 73.80           H  
ATOM   2265  HG3 GLU C 199     -44.207 -43.720 -20.847  1.00 73.80           H  
ATOM   2266  N   ARG C 200     -39.936 -46.543 -21.892  1.00 72.39           N  
ATOM   2267  CA  ARG C 200     -39.074 -47.729 -21.806  1.00 74.84           C  
ATOM   2268  C   ARG C 200     -38.039 -47.583 -20.661  1.00 79.65           C  
ATOM   2269  O   ARG C 200     -37.661 -48.565 -20.023  1.00 92.92           O  
ATOM   2270  CB  ARG C 200     -38.351 -47.971 -23.141  1.00 73.44           C  
ATOM   2271  CG  ARG C 200     -37.395 -49.170 -23.110  1.00 74.51           C  
ATOM   2272  CD  ARG C 200     -36.956 -49.620 -24.498  1.00 73.20           C  
ATOM   2273  NE  ARG C 200     -36.288 -48.582 -25.283  1.00 72.71           N  
ATOM   2274  CZ  ARG C 200     -35.011 -48.197 -25.191  1.00 73.51           C  
ATOM   2275  NH1 ARG C 200     -34.210 -48.663 -24.233  1.00 75.81           N  
ATOM   2276  NH2 ARG C 200     -34.526 -47.329 -26.069  1.00 69.51           N1+
ATOM   2277  H   ARG C 200     -39.847 -45.951 -22.705  1.00 72.39           H  
ATOM   2278  HA  ARG C 200     -39.718 -48.583 -21.560  1.00 74.84           H  
ATOM   2279  HB2 ARG C 200     -39.104 -48.117 -23.926  1.00 73.44           H  
ATOM   2280  HB3 ARG C 200     -37.777 -47.078 -23.417  1.00 73.44           H  
ATOM   2281  HG2 ARG C 200     -37.886 -50.017 -22.616  1.00 74.51           H  
ATOM   2282  HG3 ARG C 200     -36.512 -48.915 -22.515  1.00 74.51           H  
ATOM   2283  HD2 ARG C 200     -37.830 -49.944 -25.075  1.00 73.20           H  
ATOM   2284  HD3 ARG C 200     -36.295 -50.492 -24.437  1.00 73.20           H  
ATOM   2285  HE  ARG C 200     -36.839 -48.189 -26.033  1.00 72.71           H  
ATOM   2286 HH11 ARG C 200     -33.250 -48.355 -24.183  1.00 75.81           H  
ATOM   2287 HH12 ARG C 200     -34.564 -49.324 -23.556  1.00 75.81           H  
ATOM   2288 HH21 ARG C 200     -35.120 -46.964 -26.800  1.00 69.51           H  
ATOM   2289 HH22 ARG C 200     -33.562 -47.032 -26.007  1.00 69.51           H  
ATOM   2290  N   LEU C 201     -37.709 -46.335 -20.327  1.00 74.86           N  
ATOM   2291  CA  LEU C 201     -36.555 -45.993 -19.493  1.00 73.31           C  
ATOM   2292  C   LEU C 201     -37.100 -45.331 -18.196  1.00 79.64           C  
ATOM   2293  O   LEU C 201     -36.428 -44.564 -17.510  1.00 80.05           O  
ATOM   2294  CB  LEU C 201     -35.581 -45.065 -20.229  1.00  0.00           C  
ATOM   2295  CG  LEU C 201     -34.872 -45.711 -21.439  1.00  0.00           C  
ATOM   2296  CD1 LEU C 201     -34.021 -44.662 -22.162  1.00  0.00           C  
ATOM   2297  CD2 LEU C 201     -33.989 -46.891 -21.030  1.00  0.00           C  
ATOM   2298  H   LEU C 201     -38.359 -45.557 -20.450  1.00 74.86           H  
ATOM   2299  HA  LEU C 201     -36.049 -46.909 -19.169  1.00 73.31           H  
ATOM   2300  HB2 LEU C 201     -36.126 -44.174 -20.568  1.00  0.00           H  
ATOM   2301  HB3 LEU C 201     -34.818 -44.704 -19.526  1.00  0.00           H  
ATOM   2302  HG  LEU C 201     -35.624 -46.077 -22.147  1.00  0.00           H  
ATOM   2303 HD11 LEU C 201     -34.633 -43.811 -22.477  1.00  0.00           H  
ATOM   2304 HD12 LEU C 201     -33.223 -44.283 -21.515  1.00  0.00           H  
ATOM   2305 HD13 LEU C 201     -33.558 -45.089 -23.058  1.00  0.00           H  
ATOM   2306 HD21 LEU C 201     -33.285 -46.606 -20.241  1.00  0.00           H  
ATOM   2307 HD22 LEU C 201     -34.589 -47.731 -20.667  1.00  0.00           H  
ATOM   2308 HD23 LEU C 201     -33.406 -47.256 -21.882  1.00  0.00           H  
ATOM   2309  N   THR C 202     -38.322 -45.723 -17.838  1.00 85.69           N  
ATOM   2310  CA  THR C 202     -39.038 -45.274 -16.646  1.00 86.11           C  
ATOM   2311  C   THR C 202     -39.370 -46.527 -15.817  1.00 86.00           C  
ATOM   2312  O   THR C 202     -39.844 -47.542 -16.332  1.00 82.80           O  
ATOM   2313  CB  THR C 202     -40.334 -44.532 -17.039  1.00 86.03           C  
ATOM   2314  OG1 THR C 202     -40.017 -43.328 -17.751  1.00 84.41           O  
ATOM   2315  CG2 THR C 202     -41.166 -44.106 -15.833  1.00 89.37           C  
ATOM   2316  H   THR C 202     -38.812 -46.383 -18.425  1.00 85.69           H  
ATOM   2317  HA  THR C 202     -38.386 -44.603 -16.075  1.00 86.11           H  
ATOM   2318  HB  THR C 202     -40.955 -45.151 -17.696  1.00 86.03           H  
ATOM   2319 HG21 THR C 202     -41.558 -44.966 -15.283  1.00 89.37           H  
ATOM   2320 HG22 THR C 202     -40.574 -43.488 -15.149  1.00 89.37           H  
ATOM   2321 HG23 THR C 202     -42.015 -43.492 -16.155  1.00 89.37           H  
ATOM   2322  HG1 THR C 202     -39.562 -43.590 -18.582  1.00 84.41           H  
ATOM   2323  N   NME C 203     -39.143 -46.430 -14.508  1.00  0.00           N  
ATOM   2324  CH3 NME C 203     -39.438 -47.493 -13.576  1.00  0.00           C  
ATOM   2325  H   NME C 203     -38.753 -45.573 -14.143  1.00  0.00           H  
ATOM   2326 HH31 NME C 203     -38.587 -47.616 -12.902  1.00  0.00           H  
ATOM   2327 HH32 NME C 203     -40.315 -47.198 -12.993  1.00  0.00           H  
ATOM   2328 HH33 NME C 203     -39.641 -48.438 -14.086  1.00  0.00           H  
TER    2329      NME C 203 
ATOM   2330  CH3 ACE A  30       4.311 -58.723 -34.491  1.00  0.00           C  
ATOM   2331  C   ACE A  30       5.705 -58.172 -34.353  1.00  0.00           C  
ATOM   2332  O   ACE A  30       6.687 -58.908 -34.436  1.00  0.00           O  
ATOM   2333 HH31 ACE A  30       3.989 -59.125 -33.526  1.00  0.00           H  
ATOM   2334 HH32 ACE A  30       4.312 -59.526 -35.234  1.00  0.00           H  
ATOM   2335 HH33 ACE A  30       3.604 -57.954 -34.811  1.00  0.00           H  
ATOM   2336  N   VAL A  31       5.799 -56.888 -34.098  1.00 35.98           N  
ATOM   2337  CA  VAL A  31       7.067 -56.197 -33.847  1.00 35.62           C  
ATOM   2338  C   VAL A  31       6.739 -55.280 -32.656  1.00 34.10           C  
ATOM   2339  O   VAL A  31       5.737 -54.562 -32.689  1.00 33.90           O  
ATOM   2340  CB  VAL A  31       7.543 -55.364 -35.057  1.00 36.74           C  
ATOM   2341  CG1 VAL A  31       8.887 -54.687 -34.762  1.00 36.66           C  
ATOM   2342  CG2 VAL A  31       7.685 -56.217 -36.322  1.00 37.73           C  
ATOM   2343  H   VAL A  31       4.957 -56.333 -34.042  1.00 35.98           H  
ATOM   2344  HA  VAL A  31       7.831 -56.929 -33.560  1.00 35.62           H  
ATOM   2345  HB  VAL A  31       6.808 -54.576 -35.267  1.00 36.74           H  
ATOM   2346 HG11 VAL A  31       8.816 -54.005 -33.909  1.00 36.66           H  
ATOM   2347 HG12 VAL A  31       9.663 -55.427 -34.539  1.00 36.66           H  
ATOM   2348 HG13 VAL A  31       9.221 -54.096 -35.622  1.00 36.66           H  
ATOM   2349 HG21 VAL A  31       8.372 -57.055 -36.161  1.00 37.73           H  
ATOM   2350 HG22 VAL A  31       6.719 -56.623 -36.640  1.00 37.73           H  
ATOM   2351 HG23 VAL A  31       8.072 -55.618 -37.153  1.00 37.73           H  
ATOM   2352  N   LYS A  32       7.537 -55.379 -31.594  1.00 30.42           N  
ATOM   2353  CA  LYS A  32       7.373 -54.594 -30.368  1.00 29.24           C  
ATOM   2354  C   LYS A  32       8.782 -54.131 -29.928  1.00 26.77           C  
ATOM   2355  O   LYS A  32       9.757 -54.867 -30.120  1.00 26.17           O  
ATOM   2356  CB  LYS A  32       6.615 -55.389 -29.286  1.00 29.78           C  
ATOM   2357  CG  LYS A  32       5.243 -55.826 -29.816  1.00 30.69           C  
ATOM   2358  CD  LYS A  32       4.221 -56.267 -28.769  1.00 31.45           C  
ATOM   2359  CE  LYS A  32       2.912 -56.579 -29.492  1.00 32.06           C  
ATOM   2360  NZ  LYS A  32       1.754 -56.488 -28.596  1.00 32.41           N1+
ATOM   2361  H   LYS A  32       8.300 -56.041 -31.621  1.00 30.42           H  
ATOM   2362  HA  LYS A  32       6.777 -53.717 -30.636  1.00 29.24           H  
ATOM   2363  HB2 LYS A  32       7.191 -56.272 -28.983  1.00 29.78           H  
ATOM   2364  HB3 LYS A  32       6.495 -54.767 -28.392  1.00 29.78           H  
ATOM   2365  HG2 LYS A  32       4.804 -54.983 -30.362  1.00 30.69           H  
ATOM   2366  HG3 LYS A  32       5.376 -56.642 -30.537  1.00 30.69           H  
ATOM   2367  HD2 LYS A  32       4.085 -55.471 -28.033  1.00 31.45           H  
ATOM   2368  HD3 LYS A  32       4.578 -57.151 -28.229  1.00 31.45           H  
ATOM   2369  HE2 LYS A  32       2.924 -57.592 -29.909  1.00 32.06           H  
ATOM   2370  HE3 LYS A  32       2.723 -55.871 -30.305  1.00 32.06           H  
ATOM   2371  HZ1 LYS A  32       1.675 -57.224 -27.898  1.00 32.41           H  
ATOM   2372  HZ2 LYS A  32       1.574 -55.561 -28.176  1.00 32.41           H  
ATOM   2373  HZ3 LYS A  32       0.928 -56.625 -29.252  1.00 32.41           H  
ATOM   2374  N   PRO A  33       8.911 -52.899 -29.418  1.00 23.42           N  
ATOM   2375  CA  PRO A  33      10.217 -52.252 -29.229  1.00 22.98           C  
ATOM   2376  C   PRO A  33      10.927 -52.561 -27.883  1.00 21.72           C  
ATOM   2377  O   PRO A  33      10.464 -53.356 -27.069  1.00 21.81           O  
ATOM   2378  CB  PRO A  33       9.854 -50.769 -29.302  1.00 23.37           C  
ATOM   2379  CG  PRO A  33       8.509 -50.719 -28.587  1.00 22.78           C  
ATOM   2380  CD  PRO A  33       7.833 -52.000 -29.034  1.00 23.15           C  
ATOM   2381  HA  PRO A  33      10.898 -52.547 -30.033  1.00 22.98           H  
ATOM   2382  HB2 PRO A  33      10.584 -50.106 -28.839  1.00 23.37           H  
ATOM   2383  HB3 PRO A  33       9.731 -50.463 -30.347  1.00 23.37           H  
ATOM   2384  HG2 PRO A  33       7.923 -49.829 -28.836  1.00 22.78           H  
ATOM   2385  HG3 PRO A  33       8.656 -50.736 -27.502  1.00 22.78           H  
ATOM   2386  HD2 PRO A  33       7.195 -51.809 -29.899  1.00 23.15           H  
ATOM   2387  HD3 PRO A  33       7.235 -52.452 -28.239  1.00 23.15           H  
ATOM   2388  N   ASN A  34      12.070 -51.916 -27.700  1.00 20.56           N  
ATOM   2389  CA  ASN A  34      12.905 -52.019 -26.506  1.00 21.39           C  
ATOM   2390  C   ASN A  34      13.195 -50.635 -25.870  1.00 19.85           C  
ATOM   2391  O   ASN A  34      14.339 -50.328 -25.571  1.00 20.84           O  
ATOM   2392  CB  ASN A  34      14.209 -52.795 -26.779  1.00 21.69           C  
ATOM   2393  CG  ASN A  34      15.127 -52.113 -27.786  1.00 23.12           C  
ATOM   2394  OD1 ASN A  34      14.697 -51.693 -28.866  1.00 24.12           O  
ATOM   2395  ND2 ASN A  34      16.413 -52.012 -27.441  1.00 25.08           N  
ATOM   2396  H   ASN A  34      12.425 -51.328 -28.441  1.00 20.56           H  
ATOM   2397  HA  ASN A  34      12.346 -52.578 -25.744  1.00 21.39           H  
ATOM   2398  HB2 ASN A  34      13.977 -53.788 -27.181  1.00 21.69           H  
ATOM   2399  HB3 ASN A  34      14.747 -52.948 -25.835  1.00 21.69           H  
ATOM   2400 HD21 ASN A  34      17.073 -51.580 -28.072  1.00 25.08           H  
ATOM   2401 HD22 ASN A  34      16.725 -52.368 -26.549  1.00 25.08           H  
ATOM   2402  N   TYR A  35      12.152 -49.848 -25.628  1.00 18.52           N  
ATOM   2403  CA  TYR A  35      12.289 -48.520 -25.003  1.00 17.57           C  
ATOM   2404  C   TYR A  35      12.627 -48.683 -23.501  1.00 17.60           C  
ATOM   2405  O   TYR A  35      11.775 -48.560 -22.613  1.00 19.21           O  
ATOM   2406  CB  TYR A  35      11.070 -47.576 -25.140  1.00 16.51           C  
ATOM   2407  CG  TYR A  35      10.893 -46.996 -26.522  1.00 15.65           C  
ATOM   2408  CD1 TYR A  35      11.635 -45.900 -26.944  1.00 15.29           C  
ATOM   2409  CD2 TYR A  35      10.107 -47.647 -27.453  1.00 15.21           C  
ATOM   2410  CE1 TYR A  35      11.569 -45.466 -28.243  1.00 15.23           C  
ATOM   2411  CE2 TYR A  35      10.052 -47.231 -28.765  1.00 14.98           C  
ATOM   2412  CZ  TYR A  35      10.787 -46.126 -29.146  1.00 14.85           C  
ATOM   2413  OH  TYR A  35      10.864 -45.783 -30.466  1.00 15.67           O  
ATOM   2414  H   TYR A  35      11.227 -50.139 -25.912  1.00 18.52           H  
ATOM   2415  HA  TYR A  35      13.149 -48.034 -25.473  1.00 17.57           H  
ATOM   2416  HB2 TYR A  35      10.146 -48.072 -24.831  1.00 16.51           H  
ATOM   2417  HB3 TYR A  35      11.196 -46.731 -24.450  1.00 16.51           H  
ATOM   2418  HD1 TYR A  35      12.271 -45.383 -26.240  1.00 15.29           H  
ATOM   2419  HD2 TYR A  35       9.522 -48.501 -27.145  1.00 15.21           H  
ATOM   2420  HE1 TYR A  35      12.138 -44.602 -28.552  1.00 15.23           H  
ATOM   2421  HE2 TYR A  35       9.444 -47.760 -29.483  1.00 14.98           H  
ATOM   2422  HH  TYR A  35      11.078 -46.625 -30.950  1.00 15.67           H  
ATOM   2423  N   ALA A  36      13.898 -48.986 -23.263  1.00 16.87           N  
ATOM   2424  CA  ALA A  36      14.449 -49.115 -21.930  1.00 17.07           C  
ATOM   2425  C   ALA A  36      15.123 -47.782 -21.527  1.00 16.77           C  
ATOM   2426  O   ALA A  36      15.650 -47.039 -22.357  1.00 16.83           O  
ATOM   2427  CB  ALA A  36      15.453 -50.257 -21.860  1.00 18.03           C  
ATOM   2428  H   ALA A  36      14.518 -49.130 -24.047  1.00 16.87           H  
ATOM   2429  HA  ALA A  36      13.633 -49.317 -21.225  1.00 17.07           H  
ATOM   2430  HB1 ALA A  36      14.969 -51.211 -22.097  1.00 18.03           H  
ATOM   2431  HB2 ALA A  36      16.267 -50.115 -22.577  1.00 18.03           H  
ATOM   2432  HB3 ALA A  36      15.896 -50.335 -20.862  1.00 18.03           H  
ATOM   2433  N   LEU A  37      15.131 -47.552 -20.220  1.00 16.66           N  
ATOM   2434  CA  LEU A  37      15.639 -46.320 -19.595  1.00 17.14           C  
ATOM   2435  C   LEU A  37      17.121 -46.112 -19.956  1.00 17.73           C  
ATOM   2436  O   LEU A  37      17.883 -47.058 -20.202  1.00 18.68           O  
ATOM   2437  CB  LEU A  37      15.479 -46.423 -18.063  1.00 17.63           C  
ATOM   2438  CG  LEU A  37      15.815 -45.162 -17.239  1.00 17.58           C  
ATOM   2439  CD1 LEU A  37      14.900 -43.982 -17.559  1.00 17.64           C  
ATOM   2440  CD2 LEU A  37      15.719 -45.482 -15.743  1.00 18.15           C  
ATOM   2441  H   LEU A  37      14.702 -48.225 -19.600  1.00 16.66           H  
ATOM   2442  HA  LEU A  37      15.053 -45.493 -20.004  1.00 17.14           H  
ATOM   2443  HB2 LEU A  37      14.449 -46.725 -17.832  1.00 17.63           H  
ATOM   2444  HB3 LEU A  37      16.114 -47.246 -17.706  1.00 17.63           H  
ATOM   2445  HG  LEU A  37      16.850 -44.863 -17.433  1.00 17.58           H  
ATOM   2446 HD11 LEU A  37      14.956 -43.694 -18.610  1.00 17.64           H  
ATOM   2447 HD12 LEU A  37      13.859 -44.218 -17.323  1.00 17.64           H  
ATOM   2448 HD13 LEU A  37      15.181 -43.107 -16.963  1.00 17.64           H  
ATOM   2449 HD21 LEU A  37      14.705 -45.788 -15.465  1.00 18.15           H  
ATOM   2450 HD22 LEU A  37      16.404 -46.294 -15.474  1.00 18.15           H  
ATOM   2451 HD23 LEU A  37      15.987 -44.608 -15.140  1.00 18.15           H  
ATOM   2452  N   LYS A  38      17.522 -44.846 -19.964  1.00 17.56           N  
ATOM   2453  CA  LYS A  38      18.945 -44.503 -20.031  1.00 17.73           C  
ATOM   2454  C   LYS A  38      19.312 -43.526 -18.897  1.00 17.19           C  
ATOM   2455  O   LYS A  38      20.290 -43.767 -18.190  1.00 17.22           O  
ATOM   2456  CB  LYS A  38      19.341 -43.947 -21.407  1.00  0.00           C  
ATOM   2457  CG  LYS A  38      19.134 -44.940 -22.561  1.00  0.00           C  
ATOM   2458  CD  LYS A  38      20.075 -46.151 -22.495  1.00  0.00           C  
ATOM   2459  CE  LYS A  38      19.580 -47.382 -23.248  1.00  0.00           C  
ATOM   2460  NZ  LYS A  38      18.306 -47.863 -22.684  1.00  0.00           N1+
ATOM   2461  H   LYS A  38      16.935 -44.015 -19.896  1.00 17.56           H  
ATOM   2462  HA  LYS A  38      19.528 -45.404 -19.815  1.00 17.73           H  
ATOM   2463  HB2 LYS A  38      20.392 -43.635 -21.386  1.00  0.00           H  
ATOM   2464  HB3 LYS A  38      18.755 -43.044 -21.622  1.00  0.00           H  
ATOM   2465  HG2 LYS A  38      19.316 -44.416 -23.507  1.00  0.00           H  
ATOM   2466  HG3 LYS A  38      18.083 -45.244 -22.585  1.00  0.00           H  
ATOM   2467  HD2 LYS A  38      20.271 -46.449 -21.461  1.00  0.00           H  
ATOM   2468  HD3 LYS A  38      21.048 -45.856 -22.905  1.00  0.00           H  
ATOM   2469  HE2 LYS A  38      20.297 -48.201 -23.136  1.00  0.00           H  
ATOM   2470  HE3 LYS A  38      19.426 -47.197 -24.312  1.00  0.00           H  
ATOM   2471  HZ1 LYS A  38      18.300 -47.808 -21.642  1.00  0.00           H  
ATOM   2472  HZ2 LYS A  38      17.475 -47.310 -22.963  1.00  0.00           H  
ATOM   2473  HZ3 LYS A  38      18.102 -48.830 -22.956  1.00  0.00           H  
ATOM   2474  N   PHE A  39      18.598 -42.410 -18.773  1.00 15.92           N  
ATOM   2475  CA  PHE A  39      18.982 -41.364 -17.823  1.00 15.42           C  
ATOM   2476  C   PHE A  39      17.740 -40.795 -17.090  1.00 15.33           C  
ATOM   2477  O   PHE A  39      16.625 -40.817 -17.620  1.00 14.68           O  
ATOM   2478  CB  PHE A  39      19.714 -40.194 -18.506  1.00 15.94           C  
ATOM   2479  CG  PHE A  39      20.885 -40.573 -19.384  1.00 16.42           C  
ATOM   2480  CD1 PHE A  39      22.079 -40.977 -18.823  1.00 17.37           C  
ATOM   2481  CD2 PHE A  39      20.782 -40.495 -20.755  1.00 17.07           C  
ATOM   2482  CE1 PHE A  39      23.167 -41.295 -19.623  1.00 17.55           C  
ATOM   2483  CE2 PHE A  39      21.863 -40.823 -21.566  1.00 17.62           C  
ATOM   2484  CZ  PHE A  39      23.057 -41.226 -20.998  1.00 17.45           C  
ATOM   2485  H   PHE A  39      17.786 -42.272 -19.359  1.00 15.92           H  
ATOM   2486  HA  PHE A  39      19.641 -41.804 -17.064  1.00 15.42           H  
ATOM   2487  HB2 PHE A  39      18.998 -39.611 -19.096  1.00 15.94           H  
ATOM   2488  HB3 PHE A  39      20.079 -39.498 -17.739  1.00 15.94           H  
ATOM   2489  HD1 PHE A  39      22.168 -41.047 -17.749  1.00 17.37           H  
ATOM   2490  HD2 PHE A  39      19.853 -40.177 -21.205  1.00 17.07           H  
ATOM   2491  HE1 PHE A  39      24.100 -41.596 -19.171  1.00 17.55           H  
ATOM   2492  HE2 PHE A  39      21.770 -40.762 -22.640  1.00 17.62           H  
ATOM   2493  HZ  PHE A  39      23.898 -41.485 -21.624  1.00 17.45           H  
ATOM   2494  N   THR A  40      17.989 -40.263 -15.895  1.00 15.20           N  
ATOM   2495  CA  THR A  40      17.044 -39.443 -15.116  1.00 14.73           C  
ATOM   2496  C   THR A  40      17.760 -38.107 -14.863  1.00 14.84           C  
ATOM   2497  O   THR A  40      18.869 -38.069 -14.309  1.00 15.16           O  
ATOM   2498  CB  THR A  40      16.621 -40.129 -13.796  1.00 15.33           C  
ATOM   2499  OG1 THR A  40      15.461 -40.963 -14.029  1.00 15.86           O  
ATOM   2500  CG2 THR A  40      16.217 -39.168 -12.684  1.00 15.84           C  
ATOM   2501  H   THR A  40      18.902 -40.405 -15.488  1.00 15.20           H  
ATOM   2502  HA  THR A  40      16.159 -39.277 -15.734  1.00 14.73           H  
ATOM   2503  HB  THR A  40      17.418 -40.784 -13.424  1.00 15.33           H  
ATOM   2504 HG21 THR A  40      17.063 -38.579 -12.319  1.00 15.84           H  
ATOM   2505 HG22 THR A  40      15.436 -38.486 -13.031  1.00 15.84           H  
ATOM   2506 HG23 THR A  40      15.798 -39.719 -11.834  1.00 15.84           H  
ATOM   2507  HG1 THR A  40      15.729 -41.580 -14.744  1.00 15.86           H  
ATOM   2508  N   LEU A  41      17.122 -37.030 -15.315  1.00 13.65           N  
ATOM   2509  CA  LEU A  41      17.627 -35.661 -15.340  1.00 13.72           C  
ATOM   2510  C   LEU A  41      16.759 -34.903 -14.309  1.00 13.87           C  
ATOM   2511  O   LEU A  41      15.585 -34.570 -14.563  1.00 13.82           O  
ATOM   2512  CB  LEU A  41      17.433 -35.061 -16.740  1.00 13.96           C  
ATOM   2513  CG  LEU A  41      18.527 -35.380 -17.777  1.00 14.53           C  
ATOM   2514  CD1 LEU A  41      18.879 -36.860 -17.867  1.00 15.16           C  
ATOM   2515  CD2 LEU A  41      18.076 -34.894 -19.157  1.00 14.47           C  
ATOM   2516  H   LEU A  41      16.182 -37.153 -15.661  1.00 13.65           H  
ATOM   2517  HA  LEU A  41      18.680 -35.631 -15.039  1.00 13.72           H  
ATOM   2518  HB2 LEU A  41      16.477 -35.403 -17.146  1.00 13.96           H  
ATOM   2519  HB3 LEU A  41      17.356 -33.969 -16.659  1.00 13.96           H  
ATOM   2520  HG  LEU A  41      19.434 -34.831 -17.496  1.00 14.53           H  
ATOM   2521 HD11 LEU A  41      19.399 -37.196 -16.967  1.00 15.16           H  
ATOM   2522 HD12 LEU A  41      17.984 -37.476 -18.012  1.00 15.16           H  
ATOM   2523 HD13 LEU A  41      19.551 -37.051 -18.709  1.00 15.16           H  
ATOM   2524 HD21 LEU A  41      17.244 -35.498 -19.537  1.00 14.47           H  
ATOM   2525 HD22 LEU A  41      17.735 -33.857 -19.119  1.00 14.47           H  
ATOM   2526 HD23 LEU A  41      18.896 -34.956 -19.880  1.00 14.47           H  
ATOM   2527  N   ALA A  42      17.311 -34.733 -13.110  1.00 14.14           N  
ATOM   2528  CA  ALA A  42      16.657 -34.019 -12.018  1.00 13.50           C  
ATOM   2529  C   ALA A  42      17.228 -32.590 -11.986  1.00 13.27           C  
ATOM   2530  O   ALA A  42      18.383 -32.375 -12.336  1.00 14.65           O  
ATOM   2531  CB  ALA A  42      16.916 -34.707 -10.686  1.00 13.60           C  
ATOM   2532  H   ALA A  42      18.258 -35.054 -12.961  1.00 14.14           H  
ATOM   2533  HA  ALA A  42      15.579 -33.967 -12.206  1.00 13.50           H  
ATOM   2534  HB1 ALA A  42      16.570 -35.745 -10.709  1.00 13.60           H  
ATOM   2535  HB2 ALA A  42      17.985 -34.719 -10.445  1.00 13.60           H  
ATOM   2536  HB3 ALA A  42      16.400 -34.189  -9.871  1.00 13.60           H  
ATOM   2537  N   GLY A  43      16.433 -31.639 -11.523  1.00 13.57           N  
ATOM   2538  CA  GLY A  43      16.937 -30.288 -11.382  1.00 13.64           C  
ATOM   2539  C   GLY A  43      15.955 -29.146 -11.136  1.00 13.76           C  
ATOM   2540  O   GLY A  43      16.371 -28.067 -10.750  1.00 15.33           O  
ATOM   2541  H   GLY A  43      15.487 -31.875 -11.257  1.00 13.57           H  
ATOM   2542  HA2 GLY A  43      17.646 -30.300 -10.546  1.00 13.64           H  
ATOM   2543  HA3 GLY A  43      17.495 -30.030 -12.292  1.00 13.64           H  
ATOM   2544  N   HIS A  44      14.691 -29.333 -11.499  1.00 13.65           N  
ATOM   2545  CA  HIS A  44      13.654 -28.327 -11.233  1.00 12.75           C  
ATOM   2546  C   HIS A  44      13.125 -28.563  -9.805  1.00 12.97           C  
ATOM   2547  O   HIS A  44      13.211 -29.649  -9.237  1.00 12.74           O  
ATOM   2548  CB  HIS A  44      12.503 -28.359 -12.245  1.00 12.48           C  
ATOM   2549  CG  HIS A  44      12.919 -27.805 -13.573  1.00 12.36           C  
ATOM   2550  ND1 HIS A  44      12.864 -26.461 -13.862  1.00 12.76           N  
ATOM   2551  CD2 HIS A  44      13.367 -28.416 -14.695  1.00 12.45           C  
ATOM   2552  CE1 HIS A  44      13.257 -26.265 -15.107  1.00 12.29           C  
ATOM   2553  NE2 HIS A  44      13.572 -27.435 -15.633  1.00 12.38           N  
ATOM   2554  H   HIS A  44      14.412 -30.199 -11.937  1.00 13.65           H  
ATOM   2555  HA  HIS A  44      14.128 -27.336 -11.246  1.00 12.75           H  
ATOM   2556  HB2 HIS A  44      11.645 -27.785 -11.875  1.00 12.48           H  
ATOM   2557  HB3 HIS A  44      12.144 -29.388 -12.375  1.00 12.48           H  
ATOM   2558  HD1 HIS A  44      12.548 -25.687 -13.177  1.00 12.76           H  
ATOM   2559  HD2 HIS A  44      13.532 -29.475 -14.828  1.00 12.45           H  
ATOM   2560  HE1 HIS A  44      13.312 -25.311 -15.610  1.00 12.29           H  
ATOM   2561  N   THR A  45      12.580 -27.496  -9.234  1.00 13.52           N  
ATOM   2562  CA  THR A  45      12.109 -27.502  -7.853  1.00 14.33           C  
ATOM   2563  C   THR A  45      10.604 -27.829  -7.768  1.00 13.91           C  
ATOM   2564  O   THR A  45      10.076 -28.139  -6.696  1.00 15.17           O  
ATOM   2565  CB  THR A  45      12.400 -26.176  -7.119  1.00 15.10           C  
ATOM   2566  OG1 THR A  45      11.782 -25.066  -7.771  1.00 16.62           O  
ATOM   2567  CG2 THR A  45      13.894 -25.896  -7.002  1.00 15.90           C  
ATOM   2568  H   THR A  45      12.484 -26.647  -9.773  1.00 13.52           H  
ATOM   2569  HA  THR A  45      12.618 -28.313  -7.317  1.00 14.33           H  
ATOM   2570  HB  THR A  45      11.975 -26.220  -6.110  1.00 15.10           H  
ATOM   2571 HG21 THR A  45      14.413 -26.711  -6.488  1.00 15.90           H  
ATOM   2572 HG22 THR A  45      14.353 -25.751  -7.986  1.00 15.90           H  
ATOM   2573 HG23 THR A  45      14.062 -24.969  -6.443  1.00 15.90           H  
ATOM   2574  HG1 THR A  45      12.125 -25.058  -8.694  1.00 16.62           H  
ATOM   2575  N   LYS A  46       9.879 -27.587  -8.862  1.00 13.44           N  
ATOM   2576  CA  LYS A  46       8.443 -27.836  -8.996  1.00 13.63           C  
ATOM   2577  C   LYS A  46       8.187 -28.777 -10.218  1.00 12.81           C  
ATOM   2578  O   LYS A  46       9.088 -29.510 -10.654  1.00 12.64           O  
ATOM   2579  CB  LYS A  46       7.701 -26.494  -9.130  1.00 14.16           C  
ATOM   2580  CG  LYS A  46       8.050 -25.449  -8.064  1.00 15.12           C  
ATOM   2581  CD  LYS A  46       7.273 -24.162  -8.338  1.00 15.93           C  
ATOM   2582  CE  LYS A  46       7.825 -22.971  -7.574  1.00 16.53           C  
ATOM   2583  NZ  LYS A  46       7.122 -21.753  -8.042  1.00 16.37           N1+
ATOM   2584  H   LYS A  46      10.329 -27.155  -9.656  1.00 13.44           H  
ATOM   2585  HA  LYS A  46       8.080 -28.366  -8.107  1.00 13.63           H  
ATOM   2586  HB2 LYS A  46       7.910 -26.073 -10.123  1.00 14.16           H  
ATOM   2587  HB3 LYS A  46       6.618 -26.660  -9.084  1.00 14.16           H  
ATOM   2588  HG2 LYS A  46       7.812 -25.828  -7.064  1.00 15.12           H  
ATOM   2589  HG3 LYS A  46       9.121 -25.233  -8.088  1.00 15.12           H  
ATOM   2590  HD2 LYS A  46       6.214 -24.311  -8.093  1.00 15.93           H  
ATOM   2591  HD3 LYS A  46       7.318 -23.949  -9.409  1.00 15.93           H  
ATOM   2592  HE2 LYS A  46       8.890 -22.812  -7.765  1.00 16.53           H  
ATOM   2593  HE3 LYS A  46       7.651 -23.054  -6.498  1.00 16.53           H  
ATOM   2594  HZ1 LYS A  46       7.236 -21.623  -9.073  1.00 16.37           H  
ATOM   2595  HZ2 LYS A  46       6.113 -21.794  -7.862  1.00 16.37           H  
ATOM   2596  HZ3 LYS A  46       7.496 -20.912  -7.594  1.00 16.37           H  
ATOM   2597  N   ALA A  47       6.949 -28.766 -10.717  1.00 12.48           N  
ATOM   2598  CA  ALA A  47       6.517 -29.587 -11.849  1.00 11.90           C  
ATOM   2599  C   ALA A  47       7.191 -29.108 -13.141  1.00 11.50           C  
ATOM   2600  O   ALA A  47       7.346 -27.891 -13.346  1.00 11.65           O  
ATOM   2601  CB  ALA A  47       5.016 -29.419 -12.058  1.00 12.13           C  
ATOM   2602  H   ALA A  47       6.260 -28.150 -10.310  1.00 12.48           H  
ATOM   2603  HA  ALA A  47       6.787 -30.628 -11.650  1.00 11.90           H  
ATOM   2604  HB1 ALA A  47       4.445 -29.860 -11.240  1.00 12.13           H  
ATOM   2605  HB2 ALA A  47       4.738 -28.359 -12.116  1.00 12.13           H  
ATOM   2606  HB3 ALA A  47       4.698 -29.878 -12.995  1.00 12.13           H  
ATOM   2607  N   VAL A  48       7.581 -30.045 -13.991  1.00 10.93           N  
ATOM   2608  CA  VAL A  48       8.145 -29.713 -15.298  1.00 10.36           C  
ATOM   2609  C   VAL A  48       6.934 -29.424 -16.215  1.00 10.72           C  
ATOM   2610  O   VAL A  48       6.026 -30.264 -16.345  1.00 13.45           O  
ATOM   2611  CB  VAL A  48       9.022 -30.849 -15.859  1.00 10.85           C  
ATOM   2612  CG1 VAL A  48       9.667 -30.430 -17.183  1.00 11.26           C  
ATOM   2613  CG2 VAL A  48      10.124 -31.254 -14.875  1.00 11.24           C  
ATOM   2614  H   VAL A  48       7.513 -31.016 -13.721  1.00 10.93           H  
ATOM   2615  HA  VAL A  48       8.745 -28.803 -15.185  1.00 10.36           H  
ATOM   2616  HB  VAL A  48       8.396 -31.730 -16.046  1.00 10.85           H  
ATOM   2617 HG11 VAL A  48       8.912 -30.275 -17.958  1.00 11.26           H  
ATOM   2618 HG12 VAL A  48      10.240 -29.506 -17.067  1.00 11.26           H  
ATOM   2619 HG13 VAL A  48      10.356 -31.196 -17.549  1.00 11.26           H  
ATOM   2620 HG21 VAL A  48      10.777 -30.408 -14.640  1.00 11.24           H  
ATOM   2621 HG22 VAL A  48       9.706 -31.631 -13.937  1.00 11.24           H  
ATOM   2622 HG23 VAL A  48      10.742 -32.055 -15.295  1.00 11.24           H  
ATOM   2623  N   SER A  49       6.915 -28.259 -16.834  1.00  9.86           N  
ATOM   2624  CA  SER A  49       5.741 -27.786 -17.570  1.00  9.67           C  
ATOM   2625  C   SER A  49       5.721 -28.314 -19.015  1.00 10.23           C  
ATOM   2626  O   SER A  49       4.674 -28.408 -19.646  1.00 10.58           O  
ATOM   2627  CB  SER A  49       5.645 -26.258 -17.579  1.00  9.62           C  
ATOM   2628  OG  SER A  49       6.808 -25.647 -18.141  1.00  9.24           O  
ATOM   2629  H   SER A  49       7.755 -27.699 -16.839  1.00  9.86           H  
ATOM   2630  HA  SER A  49       4.847 -28.191 -17.079  1.00  9.67           H  
ATOM   2631  HB2 SER A  49       5.547 -25.888 -16.554  1.00  9.62           H  
ATOM   2632  HB3 SER A  49       4.775 -25.928 -18.156  1.00  9.62           H  
ATOM   2633  HG  SER A  49       6.632 -24.676 -18.071  1.00  9.24           H  
ATOM   2634  N   SER A  50       6.921 -28.549 -19.544  1.00  9.79           N  
ATOM   2635  CA  SER A  50       7.130 -28.903 -20.940  1.00 10.47           C  
ATOM   2636  C   SER A  50       8.570 -29.421 -21.111  1.00  9.96           C  
ATOM   2637  O   SER A  50       9.490 -28.975 -20.398  1.00 10.39           O  
ATOM   2638  CB  SER A  50       6.935 -27.700 -21.876  1.00 11.49           C  
ATOM   2639  OG  SER A  50       6.211 -28.092 -23.048  1.00 13.52           O  
ATOM   2640  H   SER A  50       7.740 -28.493 -18.957  1.00  9.79           H  
ATOM   2641  HA  SER A  50       6.418 -29.696 -21.186  1.00 10.47           H  
ATOM   2642  HB2 SER A  50       7.887 -27.269 -22.203  1.00 11.49           H  
ATOM   2643  HB3 SER A  50       6.352 -26.911 -21.391  1.00 11.49           H  
ATOM   2644  HG  SER A  50       6.076 -27.249 -23.548  1.00 13.52           H  
ATOM   2645  N   VAL A  51       8.752 -30.279 -22.100  1.00  9.30           N  
ATOM   2646  CA  VAL A  51      10.049 -30.637 -22.656  1.00  9.45           C  
ATOM   2647  C   VAL A  51       9.952 -30.576 -24.194  1.00  9.33           C  
ATOM   2648  O   VAL A  51       8.913 -30.814 -24.782  1.00  9.14           O  
ATOM   2649  CB  VAL A  51      10.600 -32.009 -22.220  1.00  9.57           C  
ATOM   2650  CG1 VAL A  51      11.058 -31.979 -20.767  1.00 10.00           C  
ATOM   2651  CG2 VAL A  51       9.637 -33.175 -22.441  1.00  9.83           C  
ATOM   2652  H   VAL A  51       7.940 -30.697 -22.530  1.00  9.30           H  
ATOM   2653  HA  VAL A  51      10.746 -29.851 -22.354  1.00  9.45           H  
ATOM   2654  HB  VAL A  51      11.488 -32.217 -22.828  1.00  9.57           H  
ATOM   2655 HG11 VAL A  51      11.808 -31.201 -20.619  1.00 10.00           H  
ATOM   2656 HG12 VAL A  51      10.227 -31.785 -20.084  1.00 10.00           H  
ATOM   2657 HG13 VAL A  51      11.518 -32.932 -20.492  1.00 10.00           H  
ATOM   2658 HG21 VAL A  51       8.779 -33.116 -21.769  1.00  9.83           H  
ATOM   2659 HG22 VAL A  51       9.269 -33.206 -23.470  1.00  9.83           H  
ATOM   2660 HG23 VAL A  51      10.139 -34.129 -22.244  1.00  9.83           H  
ATOM   2661  N   LYS A  52      11.085 -30.282 -24.831  1.00  9.21           N  
ATOM   2662  CA  LYS A  52      11.181 -30.243 -26.286  1.00  9.42           C  
ATOM   2663  C   LYS A  52      12.632 -30.586 -26.693  1.00  8.93           C  
ATOM   2664  O   LYS A  52      13.583 -30.017 -26.189  1.00  9.08           O  
ATOM   2665  CB  LYS A  52      10.863 -28.853 -26.875  1.00  9.53           C  
ATOM   2666  CG  LYS A  52       9.515 -28.228 -26.506  1.00  9.96           C  
ATOM   2667  CD  LYS A  52       8.291 -28.918 -27.119  1.00 10.69           C  
ATOM   2668  CE  LYS A  52       7.010 -28.612 -26.344  1.00 11.77           C  
ATOM   2669  NZ  LYS A  52       6.594 -27.220 -26.526  1.00 12.30           N1+
ATOM   2670  H   LYS A  52      11.913 -30.093 -24.285  1.00  9.21           H  
ATOM   2671  HA  LYS A  52      10.498 -30.990 -26.704  1.00  9.42           H  
ATOM   2672  HB2 LYS A  52      11.639 -28.149 -26.546  1.00  9.53           H  
ATOM   2673  HB3 LYS A  52      10.942 -28.905 -27.968  1.00  9.53           H  
ATOM   2674  HG2 LYS A  52       9.424 -28.162 -25.417  1.00  9.96           H  
ATOM   2675  HG3 LYS A  52       9.538 -27.196 -26.868  1.00  9.96           H  
ATOM   2676  HD2 LYS A  52       8.431 -30.003 -27.126  1.00 10.69           H  
ATOM   2677  HD3 LYS A  52       8.185 -28.615 -28.168  1.00 10.69           H  
ATOM   2678  HE2 LYS A  52       7.152 -28.777 -25.274  1.00 11.77           H  
ATOM   2679  HE3 LYS A  52       6.180 -29.235 -26.689  1.00 11.77           H  
ATOM   2680  HZ1 LYS A  52       7.363 -26.524 -26.503  1.00 12.30           H  
ATOM   2681  HZ2 LYS A  52       6.031 -27.008 -27.352  1.00 12.30           H  
ATOM   2682  HZ3 LYS A  52       6.024 -26.882 -25.714  1.00 12.30           H  
ATOM   2683  N   PHE A  53      12.763 -31.489 -27.650  1.00  8.52           N  
ATOM   2684  CA  PHE A  53      14.038 -31.780 -28.315  1.00  8.46           C  
ATOM   2685  C   PHE A  53      14.258 -30.726 -29.409  1.00  9.13           C  
ATOM   2686  O   PHE A  53      13.304 -30.207 -30.015  1.00  8.88           O  
ATOM   2687  CB  PHE A  53      14.068 -33.143 -29.031  1.00  8.60           C  
ATOM   2688  CG  PHE A  53      14.310 -34.339 -28.145  1.00  8.48           C  
ATOM   2689  CD1 PHE A  53      15.444 -34.426 -27.349  1.00  8.60           C  
ATOM   2690  CD2 PHE A  53      13.439 -35.423 -28.186  1.00  8.77           C  
ATOM   2691  CE1 PHE A  53      15.691 -35.566 -26.603  1.00  8.63           C  
ATOM   2692  CE2 PHE A  53      13.668 -36.549 -27.434  1.00  8.58           C  
ATOM   2693  CZ  PHE A  53      14.795 -36.633 -26.631  1.00  8.87           C  
ATOM   2694  H   PHE A  53      11.948 -31.988 -27.976  1.00  8.52           H  
ATOM   2695  HA  PHE A  53      14.837 -31.688 -27.577  1.00  8.46           H  
ATOM   2696  HB2 PHE A  53      13.132 -33.274 -29.589  1.00  8.60           H  
ATOM   2697  HB3 PHE A  53      14.863 -33.161 -29.790  1.00  8.60           H  
ATOM   2698  HD1 PHE A  53      16.138 -33.600 -27.311  1.00  8.60           H  
ATOM   2699  HD2 PHE A  53      12.567 -35.379 -28.822  1.00  8.77           H  
ATOM   2700  HE1 PHE A  53      16.582 -35.629 -25.997  1.00  8.63           H  
ATOM   2701  HE2 PHE A  53      12.968 -37.370 -27.467  1.00  8.58           H  
ATOM   2702  HZ  PHE A  53      14.977 -37.515 -26.034  1.00  8.87           H  
ATOM   2703  N   SER A  54      15.528 -30.492 -29.738  1.00  9.43           N  
ATOM   2704  CA  SER A  54      15.899 -29.682 -30.888  1.00  9.72           C  
ATOM   2705  C   SER A  54      15.675 -30.522 -32.173  1.00  9.91           C  
ATOM   2706  O   SER A  54      15.912 -31.721 -32.165  1.00 10.14           O  
ATOM   2707  CB  SER A  54      17.360 -29.222 -30.835  1.00  9.72           C  
ATOM   2708  OG  SER A  54      18.271 -30.322 -30.714  1.00  9.22           O  
ATOM   2709  H   SER A  54      16.273 -30.893 -29.186  1.00  9.43           H  
ATOM   2710  HA  SER A  54      15.251 -28.807 -30.886  1.00  9.72           H  
ATOM   2711  HB2 SER A  54      17.524 -28.570 -29.974  1.00  9.72           H  
ATOM   2712  HB3 SER A  54      17.611 -28.663 -31.739  1.00  9.72           H  
ATOM   2713  HG  SER A  54      18.984 -30.156 -31.376  1.00  9.22           H  
ATOM   2714  N   PRO A  55      15.294 -29.870 -33.289  1.00 10.20           N  
ATOM   2715  CA  PRO A  55      15.113 -30.593 -34.559  1.00 10.71           C  
ATOM   2716  C   PRO A  55      16.346 -31.347 -35.092  1.00 10.95           C  
ATOM   2717  O   PRO A  55      16.223 -32.241 -35.915  1.00 11.63           O  
ATOM   2718  CB  PRO A  55      14.711 -29.505 -35.560  1.00 10.65           C  
ATOM   2719  CG  PRO A  55      14.056 -28.450 -34.686  1.00 10.58           C  
ATOM   2720  CD  PRO A  55      14.909 -28.471 -33.430  1.00 10.10           C  
ATOM   2721  HA  PRO A  55      14.303 -31.317 -34.406  1.00 10.71           H  
ATOM   2722  HB2 PRO A  55      15.589 -29.080 -36.062  1.00 10.65           H  
ATOM   2723  HB3 PRO A  55      14.038 -29.885 -36.334  1.00 10.65           H  
ATOM   2724  HG2 PRO A  55      13.029 -28.753 -34.449  1.00 10.58           H  
ATOM   2725  HG3 PRO A  55      14.019 -27.466 -35.153  1.00 10.58           H  
ATOM   2726  HD2 PRO A  55      14.344 -28.116 -32.568  1.00 10.10           H  
ATOM   2727  HD3 PRO A  55      15.816 -27.874 -33.543  1.00 10.10           H  
ATOM   2728  N   ASN A  56      17.533 -30.934 -34.667  1.00 11.00           N  
ATOM   2729  CA  ASN A  56      18.779 -31.605 -35.053  1.00 11.26           C  
ATOM   2730  C   ASN A  56      19.100 -32.831 -34.154  1.00 11.98           C  
ATOM   2731  O   ASN A  56      20.063 -33.566 -34.405  1.00 13.40           O  
ATOM   2732  CB  ASN A  56      19.963 -30.644 -35.129  1.00 11.50           C  
ATOM   2733  CG  ASN A  56      20.576 -30.346 -33.778  1.00 11.90           C  
ATOM   2734  OD1 ASN A  56      19.938 -30.341 -32.746  1.00 12.11           O  
ATOM   2735  ND2 ASN A  56      21.868 -30.112 -33.799  1.00 12.62           N  
ATOM   2736  H   ASN A  56      17.597 -30.154 -34.029  1.00 11.00           H  
ATOM   2737  HA  ASN A  56      18.622 -32.013 -36.060  1.00 11.26           H  
ATOM   2738  HB2 ASN A  56      19.672 -29.694 -35.591  1.00 11.50           H  
ATOM   2739  HB3 ASN A  56      20.735 -31.095 -35.767  1.00 11.50           H  
ATOM   2740 HD21 ASN A  56      22.361 -29.920 -32.938  1.00 12.62           H  
ATOM   2741 HD22 ASN A  56      22.369 -30.123 -34.676  1.00 12.62           H  
ATOM   2742  N   GLY A  57      18.321 -32.997 -33.079  1.00 11.37           N  
ATOM   2743  CA  GLY A  57      18.375 -34.156 -32.219  1.00 11.12           C  
ATOM   2744  C   GLY A  57      19.391 -34.138 -31.070  1.00 11.48           C  
ATOM   2745  O   GLY A  57      19.427 -35.062 -30.284  1.00 11.79           O  
ATOM   2746  H   GLY A  57      17.651 -32.276 -32.852  1.00 11.37           H  
ATOM   2747  HA2 GLY A  57      17.379 -34.274 -31.780  1.00 11.12           H  
ATOM   2748  HA3 GLY A  57      18.594 -35.031 -32.839  1.00 11.12           H  
ATOM   2749  N   GLU A  58      20.184 -33.079 -30.977  1.00 12.25           N  
ATOM   2750  CA  GLU A  58      21.298 -33.018 -30.026  1.00 13.49           C  
ATOM   2751  C   GLU A  58      20.835 -32.569 -28.622  1.00 12.70           C  
ATOM   2752  O   GLU A  58      21.358 -33.042 -27.599  1.00 12.48           O  
ATOM   2753  CB  GLU A  58      22.381 -32.048 -30.508  1.00 14.84           C  
ATOM   2754  CG  GLU A  58      23.231 -32.599 -31.647  1.00 17.65           C  
ATOM   2755  CD  GLU A  58      24.202 -31.570 -32.186  1.00 20.94           C  
ATOM   2756  OE1 GLU A  58      23.926 -30.355 -32.100  1.00 22.63           O  
ATOM   2757  OE2 GLU A  58      25.230 -31.986 -32.765  1.00 23.78           O1-
ATOM   2758  H   GLU A  58      20.005 -32.270 -31.555  1.00 12.25           H  
ATOM   2759  HA  GLU A  58      21.711 -34.025 -29.911  1.00 13.49           H  
ATOM   2760  HB2 GLU A  58      21.905 -31.113 -30.816  1.00 14.84           H  
ATOM   2761  HB3 GLU A  58      23.051 -31.801 -29.674  1.00 14.84           H  
ATOM   2762  HG2 GLU A  58      22.596 -32.925 -32.478  1.00 17.65           H  
ATOM   2763  HG3 GLU A  58      23.796 -33.470 -31.298  1.00 17.65           H  
ATOM   2764  N   TRP A  59      19.951 -31.568 -28.598  1.00 12.06           N  
ATOM   2765  CA  TRP A  59      19.680 -30.773 -27.404  1.00 11.90           C  
ATOM   2766  C   TRP A  59      18.224 -31.031 -26.970  1.00 11.09           C  
ATOM   2767  O   TRP A  59      17.342 -31.263 -27.788  1.00 10.54           O  
ATOM   2768  CB  TRP A  59      19.908 -29.266 -27.627  1.00 11.83           C  
ATOM   2769  CG  TRP A  59      21.212 -28.973 -28.311  1.00 12.87           C  
ATOM   2770  CD1 TRP A  59      21.372 -28.547 -29.589  1.00 13.51           C  
ATOM   2771  CD2 TRP A  59      22.522 -29.240 -27.800  1.00 13.30           C  
ATOM   2772  NE1 TRP A  59      22.713 -28.522 -29.917  1.00 14.29           N  
ATOM   2773  CE2 TRP A  59      23.437 -28.933 -28.830  1.00 13.75           C  
ATOM   2774  CE3 TRP A  59      23.009 -29.692 -26.574  1.00 13.45           C  
ATOM   2775  CZ2 TRP A  59      24.812 -29.086 -28.679  1.00 15.07           C  
ATOM   2776  CZ3 TRP A  59      24.379 -29.838 -26.411  1.00 13.85           C  
ATOM   2777  CH2 TRP A  59      25.266 -29.533 -27.462  1.00 14.34           C  
ATOM   2778  H   TRP A  59      19.424 -31.358 -29.434  1.00 12.06           H  
ATOM   2779  HA  TRP A  59      20.349 -31.118 -26.609  1.00 11.90           H  
ATOM   2780  HB2 TRP A  59      19.089 -28.857 -28.230  1.00 11.83           H  
ATOM   2781  HB3 TRP A  59      19.869 -28.739 -26.666  1.00 11.83           H  
ATOM   2782  HD1 TRP A  59      20.568 -28.269 -30.253  1.00 13.51           H  
ATOM   2783  HE1 TRP A  59      23.096 -28.246 -30.810  1.00 14.29           H  
ATOM   2784  HE3 TRP A  59      22.332 -29.923 -25.764  1.00 13.45           H  
ATOM   2785  HZ2 TRP A  59      25.494 -28.862 -29.485  1.00 15.07           H  
ATOM   2786  HZ3 TRP A  59      24.770 -30.191 -25.468  1.00 13.85           H  
ATOM   2787  HH2 TRP A  59      26.328 -29.652 -27.307  1.00 14.34           H  
ATOM   2788  N   LEU A  60      18.052 -31.040 -25.653  1.00 10.52           N  
ATOM   2789  CA  LEU A  60      16.766 -31.172 -24.973  1.00 10.56           C  
ATOM   2790  C   LEU A  60      16.594 -29.903 -24.124  1.00 10.54           C  
ATOM   2791  O   LEU A  60      17.548 -29.435 -23.495  1.00 10.93           O  
ATOM   2792  CB  LEU A  60      16.815 -32.448 -24.125  1.00 11.26           C  
ATOM   2793  CG  LEU A  60      15.614 -32.739 -23.214  1.00 11.82           C  
ATOM   2794  CD1 LEU A  60      14.306 -32.894 -23.982  1.00 12.07           C  
ATOM   2795  CD2 LEU A  60      15.895 -34.022 -22.426  1.00 12.67           C  
ATOM   2796  H   LEU A  60      18.871 -31.011 -25.062  1.00 10.52           H  
ATOM   2797  HA  LEU A  60      15.969 -31.236 -25.715  1.00 10.56           H  
ATOM   2798  HB2 LEU A  60      16.972 -33.302 -24.798  1.00 11.26           H  
ATOM   2799  HB3 LEU A  60      17.714 -32.415 -23.499  1.00 11.26           H  
ATOM   2800  HG  LEU A  60      15.496 -31.921 -22.493  1.00 11.82           H  
ATOM   2801 HD11 LEU A  60      14.018 -31.963 -24.470  1.00 12.07           H  
ATOM   2802 HD12 LEU A  60      14.376 -33.674 -24.743  1.00 12.07           H  
ATOM   2803 HD13 LEU A  60      13.494 -33.173 -23.302  1.00 12.07           H  
ATOM   2804 HD21 LEU A  60      16.089 -34.862 -23.099  1.00 12.67           H  
ATOM   2805 HD22 LEU A  60      16.769 -33.898 -21.779  1.00 12.67           H  
ATOM   2806 HD23 LEU A  60      15.044 -34.292 -21.798  1.00 12.67           H  
ATOM   2807  N   ALA A  61      15.387 -29.344 -24.130  1.00  9.71           N  
ATOM   2808  CA  ALA A  61      15.001 -28.261 -23.232  1.00  9.35           C  
ATOM   2809  C   ALA A  61      13.911 -28.758 -22.265  1.00  9.40           C  
ATOM   2810  O   ALA A  61      13.094 -29.624 -22.618  1.00  9.53           O  
ATOM   2811  CB  ALA A  61      14.479 -27.056 -24.001  1.00  9.71           C  
ATOM   2812  H   ALA A  61      14.704 -29.691 -24.788  1.00  9.71           H  
ATOM   2813  HA  ALA A  61      15.875 -27.963 -22.655  1.00  9.35           H  
ATOM   2814  HB1 ALA A  61      15.251 -26.653 -24.663  1.00  9.71           H  
ATOM   2815  HB2 ALA A  61      13.612 -27.321 -24.617  1.00  9.71           H  
ATOM   2816  HB3 ALA A  61      14.168 -26.257 -23.320  1.00  9.71           H  
ATOM   2817  N   SER A  62      13.875 -28.160 -21.068  1.00  9.03           N  
ATOM   2818  CA  SER A  62      12.793 -28.310 -20.091  1.00  9.08           C  
ATOM   2819  C   SER A  62      12.412 -26.933 -19.516  1.00  9.17           C  
ATOM   2820  O   SER A  62      13.258 -26.058 -19.378  1.00  9.61           O  
ATOM   2821  CB  SER A  62      13.158 -29.270 -18.951  1.00  9.31           C  
ATOM   2822  OG  SER A  62      14.279 -28.839 -18.173  1.00  9.81           O  
ATOM   2823  H   SER A  62      14.647 -27.572 -20.790  1.00  9.03           H  
ATOM   2824  HA  SER A  62      11.928 -28.713 -20.623  1.00  9.08           H  
ATOM   2825  HB2 SER A  62      13.434 -30.241 -19.368  1.00  9.31           H  
ATOM   2826  HB3 SER A  62      12.313 -29.419 -18.273  1.00  9.31           H  
ATOM   2827  HG  SER A  62      13.936 -28.234 -17.473  1.00  9.81           H  
ATOM   2828  N   SER A  63      11.139 -26.773 -19.182  1.00  9.00           N  
ATOM   2829  CA  SER A  63      10.580 -25.567 -18.555  1.00  9.16           C  
ATOM   2830  C   SER A  63       9.765 -25.908 -17.289  1.00  8.98           C  
ATOM   2831  O   SER A  63       9.338 -27.068 -17.118  1.00  9.04           O  
ATOM   2832  CB  SER A  63       9.702 -24.804 -19.555  1.00  9.13           C  
ATOM   2833  OG  SER A  63       8.674 -25.622 -20.120  1.00  9.69           O  
ATOM   2834  H   SER A  63      10.489 -27.515 -19.401  1.00  9.00           H  
ATOM   2835  HA  SER A  63      11.405 -24.918 -18.242  1.00  9.16           H  
ATOM   2836  HB2 SER A  63      10.324 -24.456 -20.384  1.00  9.13           H  
ATOM   2837  HB3 SER A  63       9.231 -23.929 -19.098  1.00  9.13           H  
ATOM   2838  HG  SER A  63       7.995 -25.755 -19.419  1.00  9.69           H  
ATOM   2839  N   SER A  64       9.499 -24.901 -16.455  1.00  8.86           N  
ATOM   2840  CA  SER A  64       8.760 -25.100 -15.207  1.00  9.05           C  
ATOM   2841  C   SER A  64       8.128 -23.793 -14.634  1.00  8.98           C  
ATOM   2842  O   SER A  64       8.096 -22.727 -15.254  1.00  8.75           O  
ATOM   2843  CB  SER A  64       9.681 -25.740 -14.155  1.00  9.14           C  
ATOM   2844  OG  SER A  64       9.017 -26.043 -12.925  1.00 10.79           O  
ATOM   2845  H   SER A  64       9.811 -23.968 -16.684  1.00  8.86           H  
ATOM   2846  HA  SER A  64       7.921 -25.778 -15.404  1.00  9.05           H  
ATOM   2847  HB2 SER A  64      10.488 -25.045 -13.938  1.00  9.14           H  
ATOM   2848  HB3 SER A  64      10.125 -26.667 -14.530  1.00  9.14           H  
ATOM   2849  HG  SER A  64       8.549 -26.897 -13.075  1.00 10.79           H  
ATOM   2850  N   ALA A  65       7.521 -23.967 -13.476  1.00  9.83           N  
ATOM   2851  CA  ALA A  65       6.860 -22.936 -12.680  1.00 10.43           C  
ATOM   2852  C   ALA A  65       7.790 -22.360 -11.575  1.00 11.03           C  
ATOM   2853  O   ALA A  65       7.367 -21.611 -10.697  1.00 12.01           O  
ATOM   2854  CB  ALA A  65       5.610 -23.510 -12.020  1.00 10.77           C  
ATOM   2855  H   ALA A  65       7.467 -24.900 -13.093  1.00  9.83           H  
ATOM   2856  HA  ALA A  65       6.588 -22.107 -13.339  1.00 10.43           H  
ATOM   2857  HB1 ALA A  65       4.953 -23.984 -12.753  1.00 10.77           H  
ATOM   2858  HB2 ALA A  65       5.870 -24.277 -11.282  1.00 10.77           H  
ATOM   2859  HB3 ALA A  65       5.043 -22.729 -11.502  1.00 10.77           H  
ATOM   2860  N   ASP A  66       9.079 -22.714 -11.682  1.00 11.37           N  
ATOM   2861  CA  ASP A  66      10.166 -22.175 -10.867  1.00 12.23           C  
ATOM   2862  C   ASP A  66      10.985 -21.102 -11.606  1.00 12.13           C  
ATOM   2863  O   ASP A  66      11.960 -20.576 -11.114  1.00 13.22           O  
ATOM   2864  CB  ASP A  66      10.992 -23.254 -10.213  1.00 12.52           C  
ATOM   2865  CG  ASP A  66      11.706 -24.233 -11.090  1.00 13.40           C  
ATOM   2866  OD1 ASP A  66      11.843 -24.042 -12.322  1.00 12.97           O  
ATOM   2867  OD2 ASP A  66      12.127 -25.283 -10.565  1.00 14.28           O1-
ATOM   2868  H   ASP A  66       9.346 -23.384 -12.389  1.00 11.37           H  
ATOM   2869  HA  ASP A  66       9.693 -21.610 -10.051  1.00 12.23           H  
ATOM   2870  HB2 ASP A  66      10.328 -23.837  -9.566  1.00 12.52           H  
ATOM   2871  HB3 ASP A  66      11.751 -22.795  -9.567  1.00 12.52           H  
ATOM   2872  N   LYS A  67      10.434 -20.687 -12.758  1.00 11.84           N  
ATOM   2873  CA  LYS A  67      10.864 -19.535 -13.552  1.00 12.17           C  
ATOM   2874  C   LYS A  67      12.119 -19.830 -14.405  1.00 11.84           C  
ATOM   2875  O   LYS A  67      12.685 -18.942 -15.057  1.00 11.63           O  
ATOM   2876  CB  LYS A  67      11.067 -18.233 -12.755  1.00 13.13           C  
ATOM   2877  CG  LYS A  67       9.996 -17.962 -11.694  1.00 14.95           C  
ATOM   2878  CD  LYS A  67      10.072 -16.524 -11.184  1.00 16.84           C  
ATOM   2879  CE  LYS A  67       9.127 -16.313 -10.014  1.00 18.80           C  
ATOM   2880  NZ  LYS A  67       9.044 -14.875  -9.701  1.00 20.50           N1+
ATOM   2881  H   LYS A  67       9.660 -21.220 -13.128  1.00 11.84           H  
ATOM   2882  HA  LYS A  67      10.050 -19.374 -14.270  1.00 12.17           H  
ATOM   2883  HB2 LYS A  67      12.052 -18.238 -12.269  1.00 13.13           H  
ATOM   2884  HB3 LYS A  67      11.098 -17.400 -13.468  1.00 13.13           H  
ATOM   2885  HG2 LYS A  67       8.999 -18.152 -12.103  1.00 14.95           H  
ATOM   2886  HG3 LYS A  67      10.125 -18.643 -10.847  1.00 14.95           H  
ATOM   2887  HD2 LYS A  67       9.821 -15.841 -12.000  1.00 16.84           H  
ATOM   2888  HD3 LYS A  67      11.098 -16.288 -10.873  1.00 16.84           H  
ATOM   2889  HE2 LYS A  67       9.487 -16.818  -9.112  1.00 18.80           H  
ATOM   2890  HE3 LYS A  67       8.109 -16.648 -10.234  1.00 18.80           H  
ATOM   2891  HZ1 LYS A  67       9.965 -14.433  -9.610  1.00 20.50           H  
ATOM   2892  HZ2 LYS A  67       8.549 -14.387 -10.479  1.00 20.50           H  
ATOM   2893  HZ3 LYS A  67       8.497 -14.677  -8.857  1.00 20.50           H  
ATOM   2894  N   LEU A  68      12.517 -21.105 -14.418  1.00 11.79           N  
ATOM   2895  CA  LEU A  68      13.705 -21.590 -15.087  1.00 11.57           C  
ATOM   2896  C   LEU A  68      13.294 -22.325 -16.390  1.00 11.64           C  
ATOM   2897  O   LEU A  68      12.282 -23.043 -16.452  1.00 11.51           O  
ATOM   2898  CB  LEU A  68      14.487 -22.581 -14.203  1.00 12.18           C  
ATOM   2899  CG  LEU A  68      14.770 -22.126 -12.758  1.00 12.96           C  
ATOM   2900  CD1 LEU A  68      15.524 -23.220 -12.000  1.00 13.36           C  
ATOM   2901  CD2 LEU A  68      15.549 -20.818 -12.684  1.00 13.15           C  
ATOM   2902  H   LEU A  68      11.963 -21.790 -13.924  1.00 11.79           H  
ATOM   2903  HA  LEU A  68      14.346 -20.738 -15.337  1.00 11.57           H  
ATOM   2904  HB2 LEU A  68      13.924 -23.520 -14.148  1.00 12.18           H  
ATOM   2905  HB3 LEU A  68      15.429 -22.833 -14.704  1.00 12.18           H  
ATOM   2906  HG  LEU A  68      13.816 -21.980 -12.242  1.00 12.96           H  
ATOM   2907 HD11 LEU A  68      14.967 -24.163 -12.017  1.00 13.36           H  
ATOM   2908 HD12 LEU A  68      16.510 -23.397 -12.441  1.00 13.36           H  
ATOM   2909 HD13 LEU A  68      15.668 -22.939 -10.952  1.00 13.36           H  
ATOM   2910 HD21 LEU A  68      16.511 -20.906 -13.195  1.00 13.15           H  
ATOM   2911 HD22 LEU A  68      14.989 -19.993 -13.134  1.00 13.15           H  
ATOM   2912 HD23 LEU A  68      15.747 -20.543 -11.642  1.00 13.15           H  
ATOM   2913  N   ILE A  69      14.170 -22.179 -17.376  1.00 11.57           N  
ATOM   2914  CA  ILE A  69      14.284 -23.036 -18.548  1.00 11.89           C  
ATOM   2915  C   ILE A  69      15.655 -23.719 -18.337  1.00 11.80           C  
ATOM   2916  O   ILE A  69      16.626 -23.070 -17.896  1.00 11.95           O  
ATOM   2917  CB  ILE A  69      14.306 -22.255 -19.883  1.00 13.26           C  
ATOM   2918  CG1 ILE A  69      13.185 -21.202 -19.957  1.00 14.64           C  
ATOM   2919  CG2 ILE A  69      14.231 -23.223 -21.072  1.00 13.27           C  
ATOM   2920  CD1 ILE A  69      13.280 -20.299 -21.180  1.00 15.81           C  
ATOM   2921  H   ILE A  69      14.838 -21.425 -17.310  1.00 11.57           H  
ATOM   2922  HA  ILE A  69      13.476 -23.769 -18.530  1.00 11.89           H  
ATOM   2923  HB  ILE A  69      15.261 -21.724 -19.955  1.00 13.26           H  
ATOM   2924 HG12 ILE A  69      12.205 -21.693 -19.939  1.00 14.64           H  
ATOM   2925 HG13 ILE A  69      13.237 -20.550 -19.078  1.00 14.64           H  
ATOM   2926 HG21 ILE A  69      15.038 -23.961 -21.044  1.00 13.27           H  
ATOM   2927 HG22 ILE A  69      13.277 -23.761 -21.084  1.00 13.27           H  
ATOM   2928 HG23 ILE A  69      14.332 -22.691 -22.021  1.00 13.27           H  
ATOM   2929 HD11 ILE A  69      14.278 -19.860 -21.270  1.00 15.81           H  
ATOM   2930 HD12 ILE A  69      13.053 -20.842 -22.101  1.00 15.81           H  
ATOM   2931 HD13 ILE A  69      12.560 -19.479 -21.091  1.00 15.81           H  
ATOM   2932  N   LYS A  70      15.724 -25.013 -18.628  1.00 10.94           N  
ATOM   2933  CA  LYS A  70      16.984 -25.740 -18.610  1.00 11.26           C  
ATOM   2934  C   LYS A  70      17.211 -26.400 -19.967  1.00 11.02           C  
ATOM   2935  O   LYS A  70      16.275 -26.819 -20.646  1.00 10.89           O  
ATOM   2936  CB  LYS A  70      17.057 -26.765 -17.483  1.00 12.17           C  
ATOM   2937  CG  LYS A  70      17.018 -26.082 -16.121  1.00 12.48           C  
ATOM   2938  CD  LYS A  70      17.210 -27.076 -14.982  1.00 13.13           C  
ATOM   2939  CE  LYS A  70      17.162 -26.391 -13.628  1.00 13.82           C  
ATOM   2940  NZ  LYS A  70      18.413 -25.638 -13.387  1.00 13.79           N1+
ATOM   2941  H   LYS A  70      14.879 -25.514 -18.859  1.00 10.94           H  
ATOM   2942  HA  LYS A  70      17.793 -25.018 -18.471  1.00 11.26           H  
ATOM   2943  HB2 LYS A  70      16.229 -27.472 -17.559  1.00 12.17           H  
ATOM   2944  HB3 LYS A  70      17.983 -27.347 -17.576  1.00 12.17           H  
ATOM   2945  HG2 LYS A  70      17.796 -25.318 -16.092  1.00 12.48           H  
ATOM   2946  HG3 LYS A  70      16.063 -25.563 -15.988  1.00 12.48           H  
ATOM   2947  HD2 LYS A  70      18.156 -27.617 -15.102  1.00 13.13           H  
ATOM   2948  HD3 LYS A  70      16.409 -27.822 -15.023  1.00 13.13           H  
ATOM   2949  HE2 LYS A  70      17.098 -27.127 -12.831  1.00 13.82           H  
ATOM   2950  HE3 LYS A  70      16.330 -25.686 -13.547  1.00 13.82           H  
ATOM   2951  HZ1 LYS A  70      19.212 -26.269 -13.259  1.00 13.79           H  
ATOM   2952  HZ2 LYS A  70      18.680 -24.986 -14.152  1.00 13.79           H  
ATOM   2953  HZ3 LYS A  70      18.333 -25.071 -12.536  1.00 13.79           H  
ATOM   2954  N   ILE A  71      18.481 -26.433 -20.370  1.00 10.58           N  
ATOM   2955  CA  ILE A  71      18.948 -27.044 -21.606  1.00 11.20           C  
ATOM   2956  C   ILE A  71      19.858 -28.214 -21.182  1.00 10.95           C  
ATOM   2957  O   ILE A  71      20.733 -28.074 -20.300  1.00 11.77           O  
ATOM   2958  CB  ILE A  71      19.752 -26.057 -22.479  1.00 11.70           C  
ATOM   2959  CG1 ILE A  71      19.130 -24.650 -22.575  1.00 12.19           C  
ATOM   2960  CG2 ILE A  71      20.017 -26.640 -23.874  1.00 11.93           C  
ATOM   2961  CD1 ILE A  71      17.769 -24.591 -23.244  1.00 12.48           C  
ATOM   2962  H   ILE A  71      19.177 -25.996 -19.782  1.00 10.58           H  
ATOM   2963  HA  ILE A  71      18.084 -27.416 -22.160  1.00 11.20           H  
ATOM   2964  HB  ILE A  71      20.728 -25.922 -22.006  1.00 11.70           H  
ATOM   2965 HG12 ILE A  71      19.053 -24.208 -21.574  1.00 12.19           H  
ATOM   2966 HG13 ILE A  71      19.818 -23.999 -23.127  1.00 12.19           H  
ATOM   2967 HG21 ILE A  71      20.641 -27.537 -23.814  1.00 11.93           H  
ATOM   2968 HG22 ILE A  71      19.086 -26.916 -24.379  1.00 11.93           H  
ATOM   2969 HG23 ILE A  71      20.547 -25.918 -24.504  1.00 11.93           H  
ATOM   2970 HD11 ILE A  71      17.828 -24.882 -24.297  1.00 12.48           H  
ATOM   2971 HD12 ILE A  71      17.038 -25.235 -22.750  1.00 12.48           H  
ATOM   2972 HD13 ILE A  71      17.390 -23.566 -23.201  1.00 12.48           H  
ATOM   2973  N   TRP A  72      19.644 -29.349 -21.818  1.00 10.92           N  
ATOM   2974  CA  TRP A  72      20.328 -30.609 -21.557  1.00 11.25           C  
ATOM   2975  C   TRP A  72      20.793 -31.210 -22.907  1.00 11.67           C  
ATOM   2976  O   TRP A  72      20.223 -30.972 -23.972  1.00 11.56           O  
ATOM   2977  CB  TRP A  72      19.406 -31.640 -20.878  1.00 11.08           C  
ATOM   2978  CG  TRP A  72      18.550 -31.123 -19.756  1.00 10.54           C  
ATOM   2979  CD1 TRP A  72      17.347 -30.495 -19.875  1.00 10.17           C  
ATOM   2980  CD2 TRP A  72      18.788 -31.237 -18.357  1.00 10.17           C  
ATOM   2981  NE1 TRP A  72      16.820 -30.221 -18.646  1.00 10.25           N  
ATOM   2982  CE2 TRP A  72      17.705 -30.655 -17.692  1.00 10.37           C  
ATOM   2983  CE3 TRP A  72      19.832 -31.767 -17.605  1.00 10.61           C  
ATOM   2984  CZ2 TRP A  72      17.633 -30.595 -16.326  1.00 10.71           C  
ATOM   2985  CZ3 TRP A  72      19.754 -31.696 -16.265  1.00 10.70           C  
ATOM   2986  CH2 TRP A  72      18.675 -31.124 -15.628  1.00 10.38           C  
ATOM   2987  H   TRP A  72      18.925 -29.375 -22.526  1.00 10.92           H  
ATOM   2988  HA  TRP A  72      21.195 -30.397 -20.926  1.00 11.25           H  
ATOM   2989  HB2 TRP A  72      18.730 -32.073 -21.624  1.00 11.08           H  
ATOM   2990  HB3 TRP A  72      20.005 -32.489 -20.524  1.00 11.08           H  
ATOM   2991  HD1 TRP A  72      16.874 -30.247 -20.814  1.00 10.17           H  
ATOM   2992  HE1 TRP A  72      15.932 -29.775 -18.470  1.00 10.25           H  
ATOM   2993  HE3 TRP A  72      20.684 -32.224 -18.086  1.00 10.61           H  
ATOM   2994  HZ2 TRP A  72      16.787 -30.148 -15.825  1.00 10.71           H  
ATOM   2995  HZ3 TRP A  72      20.561 -32.099 -15.671  1.00 10.70           H  
ATOM   2996  HH2 TRP A  72      18.655 -31.094 -14.548  1.00 10.38           H  
ATOM   2997  N   GLY A  73      21.815 -32.036 -22.852  1.00 12.01           N  
ATOM   2998  CA  GLY A  73      22.290 -32.858 -23.960  1.00 12.22           C  
ATOM   2999  C   GLY A  73      21.464 -34.153 -24.022  1.00 12.84           C  
ATOM   3000  O   GLY A  73      21.196 -34.813 -23.013  1.00 13.99           O  
ATOM   3001  H   GLY A  73      22.356 -32.116 -22.003  1.00 12.01           H  
ATOM   3002  HA2 GLY A  73      22.209 -32.295 -24.893  1.00 12.22           H  
ATOM   3003  HA3 GLY A  73      23.337 -33.103 -23.772  1.00 12.22           H  
ATOM   3004  N   ALA A  74      20.990 -34.480 -25.224  1.00 13.13           N  
ATOM   3005  CA  ALA A  74      20.024 -35.551 -25.441  1.00 13.77           C  
ATOM   3006  C   ALA A  74      20.626 -36.965 -25.398  1.00 14.97           C  
ATOM   3007  O   ALA A  74      19.941 -37.925 -25.015  1.00 14.90           O  
ATOM   3008  CB  ALA A  74      19.352 -35.383 -26.801  1.00 14.06           C  
ATOM   3009  H   ALA A  74      21.284 -33.938 -26.024  1.00 13.13           H  
ATOM   3010  HA  ALA A  74      19.272 -35.489 -24.645  1.00 13.77           H  
ATOM   3011  HB1 ALA A  74      18.827 -34.424 -26.864  1.00 14.06           H  
ATOM   3012  HB2 ALA A  74      20.088 -35.418 -27.613  1.00 14.06           H  
ATOM   3013  HB3 ALA A  74      18.635 -36.188 -26.989  1.00 14.06           H  
ATOM   3014  N   TYR A  75      21.835 -37.111 -25.943  1.00 14.98           N  
ATOM   3015  CA  TYR A  75      22.425 -38.439 -26.174  1.00 15.49           C  
ATOM   3016  C   TYR A  75      23.205 -38.904 -24.926  1.00 17.86           C  
ATOM   3017  O   TYR A  75      23.393 -40.077 -24.671  1.00 19.33           O  
ATOM   3018  CB  TYR A  75      23.418 -38.432 -27.350  1.00 15.57           C  
ATOM   3019  CG  TYR A  75      22.818 -38.087 -28.693  1.00 14.67           C  
ATOM   3020  CD1 TYR A  75      21.878 -38.894 -29.292  1.00 14.69           C  
ATOM   3021  CD2 TYR A  75      23.232 -36.957 -29.376  1.00 14.86           C  
ATOM   3022  CE1 TYR A  75      21.365 -38.603 -30.534  1.00 14.89           C  
ATOM   3023  CE2 TYR A  75      22.713 -36.649 -30.636  1.00 14.78           C  
ATOM   3024  CZ  TYR A  75      21.785 -37.479 -31.207  1.00 14.65           C  
ATOM   3025  OH  TYR A  75      21.239 -37.206 -32.426  1.00 13.64           O  
ATOM   3026  H   TYR A  75      22.377 -36.290 -26.171  1.00 14.98           H  
ATOM   3027  HA  TYR A  75      21.617 -39.159 -26.345  1.00 15.49           H  
ATOM   3028  HB2 TYR A  75      24.240 -37.737 -27.130  1.00 15.57           H  
ATOM   3029  HB3 TYR A  75      23.893 -39.419 -27.440  1.00 15.57           H  
ATOM   3030  HD1 TYR A  75      21.534 -39.777 -28.774  1.00 14.69           H  
ATOM   3031  HD2 TYR A  75      23.967 -36.304 -28.928  1.00 14.86           H  
ATOM   3032  HE1 TYR A  75      20.632 -39.257 -30.982  1.00 14.89           H  
ATOM   3033  HE2 TYR A  75      23.042 -35.761 -31.157  1.00 14.78           H  
ATOM   3034  HH  TYR A  75      21.682 -36.420 -32.796  1.00 13.64           H  
ATOM   3035  N   ASP A  76      23.805 -37.908 -24.276  1.00 18.88           N  
ATOM   3036  CA  ASP A  76      24.782 -37.988 -23.197  1.00 20.70           C  
ATOM   3037  C   ASP A  76      24.169 -37.692 -21.808  1.00 20.41           C  
ATOM   3038  O   ASP A  76      24.812 -37.851 -20.773  1.00 21.48           O  
ATOM   3039  CB  ASP A  76      25.959 -37.066 -23.497  1.00 22.23           C  
ATOM   3040  CG  ASP A  76      25.559 -35.660 -23.863  1.00 23.92           C  
ATOM   3041  OD1 ASP A  76      24.410 -35.426 -24.304  1.00 23.73           O  
ATOM   3042  OD2 ASP A  76      26.401 -34.749 -23.746  1.00 26.35           O1-
ATOM   3043  H   ASP A  76      23.584 -36.958 -24.536  1.00 18.88           H  
ATOM   3044  HA  ASP A  76      25.142 -39.023 -23.147  1.00 20.70           H  
ATOM   3045  HB2 ASP A  76      26.522 -37.463 -24.351  1.00 22.23           H  
ATOM   3046  HB3 ASP A  76      26.645 -37.032 -22.642  1.00 22.23           H  
ATOM   3047  N   GLY A  77      22.907 -37.267 -21.806  1.00 19.55           N  
ATOM   3048  CA  GLY A  77      22.130 -37.094 -20.593  1.00 18.82           C  
ATOM   3049  C   GLY A  77      22.417 -35.824 -19.783  1.00 18.42           C  
ATOM   3050  O   GLY A  77      21.801 -35.613 -18.734  1.00 18.10           O  
ATOM   3051  H   GLY A  77      22.442 -37.084 -22.684  1.00 19.55           H  
ATOM   3052  HA2 GLY A  77      21.076 -37.078 -20.886  1.00 18.82           H  
ATOM   3053  HA3 GLY A  77      22.312 -37.947 -19.934  1.00 18.82           H  
ATOM   3054  N   LYS A  78      23.130 -34.888 -20.407  1.00 17.95           N  
ATOM   3055  CA  LYS A  78      24.151 -34.036 -19.859  1.00 18.25           C  
ATOM   3056  C   LYS A  78      23.494 -32.669 -19.600  1.00 16.90           C  
ATOM   3057  O   LYS A  78      22.638 -32.221 -20.369  1.00 17.44           O  
ATOM   3058  CB  LYS A  78      25.313 -33.895 -20.840  1.00  0.00           C  
ATOM   3059  CG  LYS A  78      26.552 -33.242 -20.225  1.00  0.00           C  
ATOM   3060  CD  LYS A  78      27.662 -32.946 -21.239  1.00  0.00           C  
ATOM   3061  CE  LYS A  78      27.283 -32.035 -22.404  1.00  0.00           C  
ATOM   3062  NZ  LYS A  78      26.713 -30.777 -21.934  1.00  0.00           N1+
ATOM   3063  H   LYS A  78      22.569 -34.806 -21.261  1.00 17.95           H  
ATOM   3064  HA  LYS A  78      24.485 -34.469 -18.909  1.00 18.25           H  
ATOM   3065  HB2 LYS A  78      24.972 -33.328 -21.713  1.00  0.00           H  
ATOM   3066  HB3 LYS A  78      25.599 -34.892 -21.192  1.00  0.00           H  
ATOM   3067  HG2 LYS A  78      26.957 -33.911 -19.454  1.00  0.00           H  
ATOM   3068  HG3 LYS A  78      26.290 -32.318 -19.708  1.00  0.00           H  
ATOM   3069  HD2 LYS A  78      28.040 -33.893 -21.643  1.00  0.00           H  
ATOM   3070  HD3 LYS A  78      28.501 -32.491 -20.698  1.00  0.00           H  
ATOM   3071  HE2 LYS A  78      26.546 -32.474 -23.075  1.00  0.00           H  
ATOM   3072  HE3 LYS A  78      28.171 -31.785 -22.992  1.00  0.00           H  
ATOM   3073  HZ1 LYS A  78      26.602 -30.557 -20.936  1.00  0.00           H  
ATOM   3074  HZ2 LYS A  78      27.107 -29.925 -22.398  1.00  0.00           H  
ATOM   3075  HZ3 LYS A  78      25.739 -30.669 -22.320  1.00  0.00           H  
ATOM   3076  N   PHE A  79      23.952 -31.981 -18.561  1.00 15.73           N  
ATOM   3077  CA  PHE A  79      23.533 -30.597 -18.314  1.00 15.00           C  
ATOM   3078  C   PHE A  79      24.311 -29.676 -19.283  1.00 15.36           C  
ATOM   3079  O   PHE A  79      25.503 -29.874 -19.529  1.00 15.90           O  
ATOM   3080  CB  PHE A  79      23.830 -30.217 -16.859  1.00 14.48           C  
ATOM   3081  CG  PHE A  79      23.411 -28.828 -16.456  1.00 14.78           C  
ATOM   3082  CD1 PHE A  79      22.077 -28.448 -16.428  1.00 14.20           C  
ATOM   3083  CD2 PHE A  79      24.377 -27.881 -16.094  1.00 14.43           C  
ATOM   3084  CE1 PHE A  79      21.713 -27.192 -16.004  1.00 14.54           C  
ATOM   3085  CE2 PHE A  79      24.006 -26.610 -15.686  1.00 14.91           C  
ATOM   3086  CZ  PHE A  79      22.670 -26.263 -15.656  1.00 14.64           C  
ATOM   3087  H   PHE A  79      24.611 -32.415 -17.931  1.00 15.73           H  
ATOM   3088  HA  PHE A  79      22.461 -30.516 -18.528  1.00 15.00           H  
ATOM   3089  HB2 PHE A  79      23.328 -30.928 -16.187  1.00 14.48           H  
ATOM   3090  HB3 PHE A  79      24.903 -30.346 -16.662  1.00 14.48           H  
ATOM   3091  HD1 PHE A  79      21.316 -29.147 -16.742  1.00 14.20           H  
ATOM   3092  HD2 PHE A  79      25.424 -28.145 -16.132  1.00 14.43           H  
ATOM   3093  HE1 PHE A  79      20.667 -26.930 -15.944  1.00 14.54           H  
ATOM   3094  HE2 PHE A  79      24.759 -25.893 -15.393  1.00 14.91           H  
ATOM   3095  HZ  PHE A  79      22.376 -25.267 -15.360  1.00 14.64           H  
ATOM   3096  N   GLU A  80      23.627 -28.650 -19.783  1.00 14.36           N  
ATOM   3097  CA  GLU A  80      24.224 -27.604 -20.610  1.00 14.81           C  
ATOM   3098  C   GLU A  80      24.160 -26.263 -19.856  1.00 14.12           C  
ATOM   3099  O   GLU A  80      25.191 -25.624 -19.619  1.00 15.11           O  
ATOM   3100  CB  GLU A  80      23.523 -27.488 -21.981  1.00 15.38           C  
ATOM   3101  CG  GLU A  80      24.519 -27.352 -23.135  1.00 17.25           C  
ATOM   3102  CD  GLU A  80      25.357 -28.597 -23.154  1.00 18.40           C  
ATOM   3103  OE1 GLU A  80      24.789 -29.703 -23.043  1.00 19.37           O  
ATOM   3104  OE2 GLU A  80      26.604 -28.490 -23.127  1.00 22.02           O1-
ATOM   3105  H   GLU A  80      22.642 -28.573 -19.575  1.00 14.36           H  
ATOM   3106  HA  GLU A  80      25.290 -27.827 -20.726  1.00 14.81           H  
ATOM   3107  HB2 GLU A  80      22.877 -28.358 -22.156  1.00 15.38           H  
ATOM   3108  HB3 GLU A  80      22.866 -26.615 -22.020  1.00 15.38           H  
ATOM   3109  HG2 GLU A  80      25.141 -26.460 -23.005  1.00 17.25           H  
ATOM   3110  HG3 GLU A  80      23.987 -27.262 -24.088  1.00 17.25           H  
ATOM   3111  N   LYS A  81      22.948 -25.791 -19.572  1.00 13.70           N  
ATOM   3112  CA  LYS A  81      22.759 -24.459 -19.016  1.00 13.17           C  
ATOM   3113  C   LYS A  81      21.312 -24.288 -18.497  1.00 12.78           C  
ATOM   3114  O   LYS A  81      20.425 -25.079 -18.780  1.00 11.75           O  
ATOM   3115  CB  LYS A  81      23.165 -23.332 -20.004  1.00 13.96           C  
ATOM   3116  CG  LYS A  81      22.382 -23.336 -21.323  1.00 14.26           C  
ATOM   3117  CD  LYS A  81      23.174 -22.822 -22.533  1.00 15.17           C  
ATOM   3118  CE  LYS A  81      23.595 -21.364 -22.436  1.00 15.26           C  
ATOM   3119  NZ  LYS A  81      24.250 -20.962 -23.692  1.00 15.31           N1+
ATOM   3120  H   LYS A  81      22.136 -26.367 -19.740  1.00 13.70           H  
ATOM   3121  HA  LYS A  81      23.421 -24.387 -18.142  1.00 13.17           H  
ATOM   3122  HB2 LYS A  81      23.036 -22.354 -19.525  1.00 13.96           H  
ATOM   3123  HB3 LYS A  81      24.235 -23.420 -20.222  1.00 13.96           H  
ATOM   3124  HG2 LYS A  81      22.077 -24.355 -21.563  1.00 14.26           H  
ATOM   3125  HG3 LYS A  81      21.461 -22.753 -21.204  1.00 14.26           H  
ATOM   3126  HD2 LYS A  81      22.549 -22.959 -23.425  1.00 15.17           H  
ATOM   3127  HD3 LYS A  81      24.060 -23.454 -22.678  1.00 15.17           H  
ATOM   3128  HE2 LYS A  81      24.314 -21.192 -21.630  1.00 15.26           H  
ATOM   3129  HE3 LYS A  81      22.732 -20.705 -22.303  1.00 15.26           H  
ATOM   3130  HZ1 LYS A  81      25.125 -21.450 -23.905  1.00 15.31           H  
ATOM   3131  HZ2 LYS A  81      23.634 -21.086 -24.523  1.00 15.31           H  
ATOM   3132  HZ3 LYS A  81      24.469 -19.944 -23.704  1.00 15.31           H  
ATOM   3133  N   THR A  82      21.139 -23.245 -17.696  1.00 12.18           N  
ATOM   3134  CA  THR A  82      19.839 -22.756 -17.216  1.00 13.07           C  
ATOM   3135  C   THR A  82      19.689 -21.334 -17.768  1.00 13.24           C  
ATOM   3136  O   THR A  82      20.660 -20.568 -17.842  1.00 13.61           O  
ATOM   3137  CB  THR A  82      19.778 -22.810 -15.676  1.00 14.30           C  
ATOM   3138  OG1 THR A  82      19.800 -24.193 -15.235  1.00 15.05           O  
ATOM   3139  CG2 THR A  82      18.528 -22.186 -15.080  1.00 15.01           C  
ATOM   3140  H   THR A  82      21.958 -22.727 -17.411  1.00 12.18           H  
ATOM   3141  HA  THR A  82      19.067 -23.401 -17.639  1.00 13.07           H  
ATOM   3142  HB  THR A  82      20.663 -22.328 -15.244  1.00 14.30           H  
ATOM   3143 HG21 THR A  82      18.475 -21.114 -15.282  1.00 15.01           H  
ATOM   3144 HG22 THR A  82      17.628 -22.668 -15.472  1.00 15.01           H  
ATOM   3145 HG23 THR A  82      18.511 -22.331 -13.995  1.00 15.01           H  
ATOM   3146  HG1 THR A  82      20.326 -24.653 -15.924  1.00 15.05           H  
ATOM   3147  N   ILE A  83      18.468 -20.999 -18.179  1.00 12.13           N  
ATOM   3148  CA  ILE A  83      18.069 -19.703 -18.732  1.00 12.32           C  
ATOM   3149  C   ILE A  83      16.806 -19.335 -17.912  1.00 12.54           C  
ATOM   3150  O   ILE A  83      15.987 -20.212 -17.596  1.00 12.18           O  
ATOM   3151  CB  ILE A  83      17.812 -19.812 -20.252  1.00 11.89           C  
ATOM   3152  CG1 ILE A  83      19.111 -20.195 -21.002  1.00 12.07           C  
ATOM   3153  CG2 ILE A  83      17.223 -18.514 -20.801  1.00 12.22           C  
ATOM   3154  CD1 ILE A  83      18.942 -20.369 -22.507  1.00 12.36           C  
ATOM   3155  H   ILE A  83      17.743 -21.699 -18.109  1.00 12.13           H  
ATOM   3156  HA  ILE A  83      18.858 -18.968 -18.528  1.00 12.32           H  
ATOM   3157  HB  ILE A  83      17.080 -20.607 -20.431  1.00 11.89           H  
ATOM   3158 HG12 ILE A  83      19.886 -19.441 -20.817  1.00 12.07           H  
ATOM   3159 HG13 ILE A  83      19.493 -21.144 -20.609  1.00 12.07           H  
ATOM   3160 HG21 ILE A  83      16.287 -18.254 -20.298  1.00 12.22           H  
ATOM   3161 HG22 ILE A  83      17.925 -17.683 -20.677  1.00 12.22           H  
ATOM   3162 HG23 ILE A  83      16.985 -18.612 -21.863  1.00 12.22           H  
ATOM   3163 HD11 ILE A  83      18.127 -21.062 -22.735  1.00 12.36           H  
ATOM   3164 HD12 ILE A  83      18.742 -19.416 -23.005  1.00 12.36           H  
ATOM   3165 HD13 ILE A  83      19.864 -20.773 -22.939  1.00 12.36           H  
ATOM   3166  N   SER A  84      16.714 -18.065 -17.515  1.00 13.15           N  
ATOM   3167  CA  SER A  84      15.696 -17.591 -16.570  1.00 13.63           C  
ATOM   3168  C   SER A  84      15.360 -16.132 -16.907  1.00 13.34           C  
ATOM   3169  O   SER A  84      16.080 -15.489 -17.673  1.00 14.00           O  
ATOM   3170  CB  SER A  84      16.220 -17.635 -15.124  1.00 14.57           C  
ATOM   3171  OG  SER A  84      16.889 -18.857 -14.825  1.00 15.98           O  
ATOM   3172  H   SER A  84      17.371 -17.395 -17.888  1.00 13.15           H  
ATOM   3173  HA  SER A  84      14.802 -18.215 -16.675  1.00 13.63           H  
ATOM   3174  HB2 SER A  84      15.398 -17.514 -14.411  1.00 14.57           H  
ATOM   3175  HB3 SER A  84      16.933 -16.822 -14.939  1.00 14.57           H  
ATOM   3176  HG  SER A  84      17.590 -18.948 -15.493  1.00 15.98           H  
ATOM   3177  N   GLY A  85      14.316 -15.612 -16.274  1.00 12.78           N  
ATOM   3178  CA  GLY A  85      13.986 -14.197 -16.373  1.00 12.70           C  
ATOM   3179  C   GLY A  85      12.586 -13.856 -16.879  1.00 12.20           C  
ATOM   3180  O   GLY A  85      12.302 -12.750 -17.282  1.00 13.48           O  
ATOM   3181  H   GLY A  85      13.754 -16.212 -15.687  1.00 12.78           H  
ATOM   3182  HA2 GLY A  85      14.069 -13.792 -15.359  1.00 12.70           H  
ATOM   3183  HA3 GLY A  85      14.707 -13.675 -17.010  1.00 12.70           H  
ATOM   3184  N   HIS A  86      11.644 -14.775 -16.683  1.00 11.57           N  
ATOM   3185  CA  HIS A  86      10.214 -14.465 -16.718  1.00 11.53           C  
ATOM   3186  C   HIS A  86       9.805 -14.243 -15.249  1.00 12.00           C  
ATOM   3187  O   HIS A  86      10.309 -14.896 -14.333  1.00 11.21           O  
ATOM   3188  CB  HIS A  86       9.362 -15.588 -17.320  1.00 10.96           C  
ATOM   3189  CG  HIS A  86       9.409 -15.592 -18.813  1.00 10.36           C  
ATOM   3190  ND1 HIS A  86       8.532 -14.854 -19.578  1.00 10.04           N  
ATOM   3191  CD2 HIS A  86      10.196 -16.257 -19.691  1.00 10.20           C  
ATOM   3192  CE1 HIS A  86       8.777 -15.060 -20.862  1.00 10.11           C  
ATOM   3193  NE2 HIS A  86       9.777 -15.910 -20.958  1.00  9.82           N  
ATOM   3194  H   HIS A  86      11.897 -15.718 -16.426  1.00 11.57           H  
ATOM   3195  HA  HIS A  86      10.052 -13.527 -17.263  1.00 11.53           H  
ATOM   3196  HB2 HIS A  86       8.317 -15.486 -17.001  1.00 10.96           H  
ATOM   3197  HB3 HIS A  86       9.696 -16.563 -16.941  1.00 10.96           H  
ATOM   3198  HD1 HIS A  86       7.762 -14.205 -19.189  1.00 10.04           H  
ATOM   3199  HD2 HIS A  86      11.001 -16.933 -19.446  1.00 10.20           H  
ATOM   3200  HE1 HIS A  86       8.247 -14.609 -21.688  1.00 10.11           H  
ATOM   3201  N   LYS A  87       8.794 -13.414 -15.079  1.00 13.57           N  
ATOM   3202  CA  LYS A  87       8.462 -12.934 -13.740  1.00 14.46           C  
ATOM   3203  C   LYS A  87       7.716 -14.031 -12.921  1.00 14.31           C  
ATOM   3204  O   LYS A  87       7.681 -13.955 -11.682  1.00 14.89           O  
ATOM   3205  CB  LYS A  87       7.588 -11.667 -13.794  1.00  0.00           C  
ATOM   3206  CG  LYS A  87       8.222 -10.511 -14.582  1.00  0.00           C  
ATOM   3207  CD  LYS A  87       7.266  -9.335 -14.839  1.00  0.00           C  
ATOM   3208  CE  LYS A  87       6.004  -9.638 -15.648  1.00  0.00           C  
ATOM   3209  NZ  LYS A  87       6.315 -10.146 -16.987  1.00  0.00           N1+
ATOM   3210  H   LYS A  87       8.155 -13.099 -15.809  1.00 13.57           H  
ATOM   3211  HA  LYS A  87       9.401 -12.720 -13.212  1.00 14.46           H  
ATOM   3212  HB2 LYS A  87       7.379 -11.326 -12.772  1.00  0.00           H  
ATOM   3213  HB3 LYS A  87       6.618 -11.926 -14.221  1.00  0.00           H  
ATOM   3214  HG2 LYS A  87       8.625 -10.853 -15.540  1.00  0.00           H  
ATOM   3215  HG3 LYS A  87       9.084 -10.138 -14.015  1.00  0.00           H  
ATOM   3216  HD2 LYS A  87       7.830  -8.543 -15.350  1.00  0.00           H  
ATOM   3217  HD3 LYS A  87       6.960  -8.917 -13.872  1.00  0.00           H  
ATOM   3218  HE2 LYS A  87       5.414  -8.727 -15.790  1.00  0.00           H  
ATOM   3219  HE3 LYS A  87       5.370 -10.381 -15.157  1.00  0.00           H  
ATOM   3220  HZ1 LYS A  87       6.801  -9.503 -17.612  1.00  0.00           H  
ATOM   3221  HZ2 LYS A  87       6.886 -11.029 -16.950  1.00  0.00           H  
ATOM   3222  HZ3 LYS A  87       5.451 -10.471 -17.465  1.00  0.00           H  
ATOM   3223  N   LEU A  88       7.009 -14.915 -13.634  1.00 13.04           N  
ATOM   3224  CA  LEU A  88       6.175 -16.006 -13.101  1.00 12.17           C  
ATOM   3225  C   LEU A  88       6.541 -17.328 -13.871  1.00 11.11           C  
ATOM   3226  O   LEU A  88       7.709 -17.523 -14.187  1.00 11.45           O  
ATOM   3227  CB  LEU A  88       4.679 -15.631 -13.125  1.00 12.46           C  
ATOM   3228  CG  LEU A  88       4.287 -14.369 -12.328  1.00 12.95           C  
ATOM   3229  CD1 LEU A  88       2.819 -14.022 -12.600  1.00 13.04           C  
ATOM   3230  CD2 LEU A  88       4.481 -14.557 -10.822  1.00 13.31           C  
ATOM   3231  H   LEU A  88       7.041 -14.848 -14.642  1.00 13.04           H  
ATOM   3232  HA  LEU A  88       6.478 -16.189 -12.063  1.00 12.17           H  
ATOM   3233  HB2 LEU A  88       4.362 -15.514 -14.168  1.00 12.46           H  
ATOM   3234  HB3 LEU A  88       4.087 -16.460 -12.720  1.00 12.46           H  
ATOM   3235  HG  LEU A  88       4.893 -13.519 -12.661  1.00 12.95           H  
ATOM   3236 HD11 LEU A  88       2.648 -13.850 -13.666  1.00 13.04           H  
ATOM   3237 HD12 LEU A  88       2.152 -14.830 -12.278  1.00 13.04           H  
ATOM   3238 HD13 LEU A  88       2.530 -13.111 -12.066  1.00 13.04           H  
ATOM   3239 HD21 LEU A  88       3.872 -15.387 -10.446  1.00 13.31           H  
ATOM   3240 HD22 LEU A  88       5.522 -14.766 -10.565  1.00 13.31           H  
ATOM   3241 HD23 LEU A  88       4.186 -13.653 -10.279  1.00 13.31           H  
ATOM   3242  N   GLY A  89       5.591 -18.233 -14.036  1.00 10.91           N  
ATOM   3243  CA  GLY A  89       5.808 -19.558 -14.607  1.00  9.90           C  
ATOM   3244  C   GLY A  89       5.898 -19.556 -16.138  1.00  9.62           C  
ATOM   3245  O   GLY A  89       5.389 -18.652 -16.806  1.00  9.34           O  
ATOM   3246  H   GLY A  89       4.648 -18.013 -13.748  1.00 10.91           H  
ATOM   3247  HA2 GLY A  89       6.736 -19.959 -14.187  1.00  9.90           H  
ATOM   3248  HA3 GLY A  89       4.970 -20.194 -14.307  1.00  9.90           H  
ATOM   3249  N   ILE A  90       6.584 -20.567 -16.655  1.00  9.00           N  
ATOM   3250  CA  ILE A  90       6.815 -20.746 -18.084  1.00  8.56           C  
ATOM   3251  C   ILE A  90       5.993 -21.993 -18.473  1.00  8.43           C  
ATOM   3252  O   ILE A  90       6.280 -23.084 -18.072  1.00  8.67           O  
ATOM   3253  CB  ILE A  90       8.324 -20.900 -18.381  1.00  8.65           C  
ATOM   3254  CG1 ILE A  90       9.091 -19.666 -17.849  1.00  9.35           C  
ATOM   3255  CG2 ILE A  90       8.550 -21.093 -19.885  1.00  8.29           C  
ATOM   3256  CD1 ILE A  90      10.592 -19.721 -18.073  1.00  9.95           C  
ATOM   3257  H   ILE A  90       6.965 -21.264 -16.031  1.00  9.00           H  
ATOM   3258  HA  ILE A  90       6.438 -19.871 -18.622  1.00  8.56           H  
ATOM   3259  HB  ILE A  90       8.706 -21.791 -17.865  1.00  8.65           H  
ATOM   3260 HG12 ILE A  90       8.693 -18.755 -18.311  1.00  9.35           H  
ATOM   3261 HG13 ILE A  90       8.929 -19.568 -16.769  1.00  9.35           H  
ATOM   3262 HG21 ILE A  90       7.985 -21.948 -20.269  1.00  8.29           H  
ATOM   3263 HG22 ILE A  90       8.238 -20.205 -20.443  1.00  8.29           H  
ATOM   3264 HG23 ILE A  90       9.603 -21.286 -20.109  1.00  8.29           H  
ATOM   3265 HD11 ILE A  90      11.010 -20.660 -17.699  1.00  9.95           H  
ATOM   3266 HD12 ILE A  90      10.835 -19.620 -19.133  1.00  9.95           H  
ATOM   3267 HD13 ILE A  90      11.083 -18.897 -17.546  1.00  9.95           H  
ATOM   3268  N   SER A  91       4.914 -21.740 -19.209  1.00  8.08           N  
ATOM   3269  CA  SER A  91       3.930 -22.770 -19.537  1.00  8.63           C  
ATOM   3270  C   SER A  91       4.437 -23.661 -20.683  1.00  8.28           C  
ATOM   3271  O   SER A  91       4.093 -24.821 -20.759  1.00  9.44           O  
ATOM   3272  CB  SER A  91       2.570 -22.171 -19.911  1.00  9.10           C  
ATOM   3273  OG  SER A  91       1.571 -23.185 -20.112  1.00  9.82           O  
ATOM   3274  H   SER A  91       4.766 -20.799 -19.545  1.00  8.08           H  
ATOM   3275  HA  SER A  91       3.815 -23.425 -18.664  1.00  8.63           H  
ATOM   3276  HB2 SER A  91       2.646 -21.560 -20.817  1.00  9.10           H  
ATOM   3277  HB3 SER A  91       2.212 -21.517 -19.108  1.00  9.10           H  
ATOM   3278  HG  SER A  91       1.468 -23.250 -21.087  1.00  9.82           H  
ATOM   3279  N   ASP A  92       5.204 -23.084 -21.601  1.00  8.59           N  
ATOM   3280  CA  ASP A  92       5.668 -23.806 -22.782  1.00  8.36           C  
ATOM   3281  C   ASP A  92       6.871 -23.086 -23.433  1.00  8.46           C  
ATOM   3282  O   ASP A  92       7.140 -21.903 -23.197  1.00  7.84           O  
ATOM   3283  CB  ASP A  92       4.558 -23.996 -23.809  1.00  8.72           C  
ATOM   3284  CG  ASP A  92       4.713 -25.290 -24.568  1.00  9.85           C  
ATOM   3285  OD1 ASP A  92       5.761 -25.937 -24.511  1.00 10.09           O  
ATOM   3286  OD2 ASP A  92       3.694 -25.667 -25.240  1.00 10.75           O1-
ATOM   3287  H   ASP A  92       5.537 -22.141 -21.458  1.00  8.59           H  
ATOM   3288  HA  ASP A  92       6.037 -24.768 -22.405  1.00  8.36           H  
ATOM   3289  HB2 ASP A  92       4.545 -23.172 -24.532  1.00  8.72           H  
ATOM   3290  HB3 ASP A  92       3.574 -24.014 -23.328  1.00  8.72           H  
ATOM   3291  N   VAL A  93       7.580 -23.854 -24.250  1.00  8.48           N  
ATOM   3292  CA  VAL A  93       8.752 -23.421 -25.003  1.00  9.59           C  
ATOM   3293  C   VAL A  93       8.748 -24.132 -26.383  1.00  9.30           C  
ATOM   3294  O   VAL A  93       8.146 -25.198 -26.521  1.00  9.28           O  
ATOM   3295  CB  VAL A  93      10.083 -23.713 -24.259  1.00 10.55           C  
ATOM   3296  CG1 VAL A  93      10.195 -22.945 -22.943  1.00 11.63           C  
ATOM   3297  CG2 VAL A  93      10.312 -25.205 -23.987  1.00 11.21           C  
ATOM   3298  H   VAL A  93       7.310 -24.821 -24.363  1.00  8.48           H  
ATOM   3299  HA  VAL A  93       8.644 -22.348 -25.177  1.00  9.59           H  
ATOM   3300  HB  VAL A  93      10.907 -23.373 -24.898  1.00 10.55           H  
ATOM   3301 HG11 VAL A  93      10.056 -21.877 -23.102  1.00 11.63           H  
ATOM   3302 HG12 VAL A  93       9.451 -23.279 -22.215  1.00 11.63           H  
ATOM   3303 HG13 VAL A  93      11.186 -23.084 -22.496  1.00 11.63           H  
ATOM   3304 HG21 VAL A  93       9.513 -25.632 -23.372  1.00 11.21           H  
ATOM   3305 HG22 VAL A  93      10.369 -25.773 -24.919  1.00 11.21           H  
ATOM   3306 HG23 VAL A  93      11.259 -25.360 -23.458  1.00 11.21           H  
ATOM   3307  N   ALA A  94       9.481 -23.570 -27.324  1.00  9.17           N  
ATOM   3308  CA  ALA A  94       9.692 -24.190 -28.634  1.00  8.93           C  
ATOM   3309  C   ALA A  94      11.033 -23.730 -29.238  1.00  8.73           C  
ATOM   3310  O   ALA A  94      11.485 -22.617 -28.988  1.00  9.19           O  
ATOM   3311  CB  ALA A  94       8.550 -23.886 -29.595  1.00  9.38           C  
ATOM   3312  H   ALA A  94       9.924 -22.681 -27.142  1.00  9.17           H  
ATOM   3313  HA  ALA A  94       9.744 -25.275 -28.482  1.00  8.93           H  
ATOM   3314  HB1 ALA A  94       7.595 -24.251 -29.201  1.00  9.38           H  
ATOM   3315  HB2 ALA A  94       8.446 -22.810 -29.764  1.00  9.38           H  
ATOM   3316  HB3 ALA A  94       8.718 -24.357 -30.569  1.00  9.38           H  
ATOM   3317  N   TRP A  95      11.646 -24.611 -30.025  1.00  8.33           N  
ATOM   3318  CA  TRP A  95      12.953 -24.416 -30.684  1.00  8.39           C  
ATOM   3319  C   TRP A  95      12.755 -23.904 -32.124  1.00  8.85           C  
ATOM   3320  O   TRP A  95      11.734 -24.116 -32.751  1.00  9.32           O  
ATOM   3321  CB  TRP A  95      13.739 -25.729 -30.832  1.00  7.99           C  
ATOM   3322  CG  TRP A  95      14.323 -26.286 -29.571  1.00  7.62           C  
ATOM   3323  CD1 TRP A  95      13.725 -27.217 -28.751  1.00  7.31           C  
ATOM   3324  CD2 TRP A  95      15.620 -26.061 -29.066  1.00  7.63           C  
ATOM   3325  NE1 TRP A  95      14.613 -27.579 -27.729  1.00  7.57           N  
ATOM   3326  CE2 TRP A  95      15.770 -26.859 -27.908  1.00  7.40           C  
ATOM   3327  CE3 TRP A  95      16.670 -25.210 -29.445  1.00  7.87           C  
ATOM   3328  CZ2 TRP A  95      16.924 -26.847 -27.155  1.00  7.66           C  
ATOM   3329  CZ3 TRP A  95      17.818 -25.237 -28.719  1.00  8.07           C  
ATOM   3330  CH2 TRP A  95      17.933 -26.029 -27.573  1.00  7.61           C  
ATOM   3331  H   TRP A  95      11.175 -25.484 -30.212  1.00  8.33           H  
ATOM   3332  HA  TRP A  95      13.522 -23.675 -30.120  1.00  8.39           H  
ATOM   3333  HB2 TRP A  95      13.086 -26.491 -31.282  1.00  7.99           H  
ATOM   3334  HB3 TRP A  95      14.562 -25.599 -31.548  1.00  7.99           H  
ATOM   3335  HD1 TRP A  95      12.726 -27.609 -28.876  1.00  7.31           H  
ATOM   3336  HE1 TRP A  95      14.435 -28.249 -26.993  1.00  7.57           H  
ATOM   3337  HE3 TRP A  95      16.568 -24.549 -30.293  1.00  7.87           H  
ATOM   3338  HZ2 TRP A  95      17.026 -27.460 -26.271  1.00  7.66           H  
ATOM   3339  HZ3 TRP A  95      18.658 -24.635 -29.033  1.00  8.07           H  
ATOM   3340  HH2 TRP A  95      18.848 -25.992 -27.000  1.00  7.61           H  
ATOM   3341  N   SER A  96      13.790 -23.243 -32.642  1.00  9.08           N  
ATOM   3342  CA  SER A  96      13.912 -22.923 -34.066  1.00  9.32           C  
ATOM   3343  C   SER A  96      14.456 -24.123 -34.880  1.00  9.52           C  
ATOM   3344  O   SER A  96      15.039 -25.050 -34.358  1.00  8.54           O  
ATOM   3345  CB  SER A  96      14.840 -21.723 -34.285  1.00  9.63           C  
ATOM   3346  OG  SER A  96      16.105 -21.935 -33.649  1.00 10.39           O  
ATOM   3347  H   SER A  96      14.520 -22.889 -32.041  1.00  9.08           H  
ATOM   3348  HA  SER A  96      12.914 -22.686 -34.455  1.00  9.32           H  
ATOM   3349  HB2 SER A  96      14.399 -20.827 -33.846  1.00  9.63           H  
ATOM   3350  HB3 SER A  96      15.009 -21.520 -35.347  1.00  9.63           H  
ATOM   3351  HG  SER A  96      16.789 -21.840 -34.371  1.00 10.39           H  
ATOM   3352  N   SER A  97      14.305 -24.016 -36.185  1.00  9.81           N  
ATOM   3353  CA  SER A  97      14.678 -25.061 -37.148  1.00 10.83           C  
ATOM   3354  C   SER A  97      16.196 -25.280 -37.222  1.00 11.15           C  
ATOM   3355  O   SER A  97      16.670 -26.351 -37.584  1.00 11.28           O  
ATOM   3356  CB  SER A  97      14.209 -24.708 -38.565  1.00 11.66           C  
ATOM   3357  OG  SER A  97      12.830 -24.344 -38.554  1.00 12.79           O  
ATOM   3358  H   SER A  97      13.867 -23.188 -36.564  1.00  9.81           H  
ATOM   3359  HA  SER A  97      14.201 -25.986 -36.812  1.00 10.83           H  
ATOM   3360  HB2 SER A  97      14.345 -25.563 -39.237  1.00 11.66           H  
ATOM   3361  HB3 SER A  97      14.771 -23.861 -38.974  1.00 11.66           H  
ATOM   3362  HG  SER A  97      12.524 -24.405 -39.487  1.00 12.79           H  
ATOM   3363  N   ASP A  98      16.938 -24.191 -36.963  1.00 11.53           N  
ATOM   3364  CA  ASP A  98      18.399 -24.169 -37.026  1.00 12.30           C  
ATOM   3365  C   ASP A  98      19.011 -24.689 -35.702  1.00 12.11           C  
ATOM   3366  O   ASP A  98      20.209 -24.980 -35.619  1.00 12.87           O  
ATOM   3367  CB  ASP A  98      18.933 -22.795 -37.397  1.00 12.74           C  
ATOM   3368  CG  ASP A  98      18.726 -21.745 -36.344  1.00 13.73           C  
ATOM   3369  OD1 ASP A  98      17.880 -21.941 -35.424  1.00 13.84           O  
ATOM   3370  OD2 ASP A  98      19.411 -20.693 -36.405  1.00 15.43           O1-
ATOM   3371  H   ASP A  98      16.484 -23.345 -36.651  1.00 11.53           H  
ATOM   3372  HA  ASP A  98      18.702 -24.884 -37.800  1.00 12.30           H  
ATOM   3373  HB2 ASP A  98      18.461 -22.443 -38.322  1.00 12.74           H  
ATOM   3374  HB3 ASP A  98      20.012 -22.866 -37.587  1.00 12.74           H  
ATOM   3375  N   SER A  99      18.153 -24.796 -34.674  1.00 11.09           N  
ATOM   3376  CA  SER A  99      18.501 -25.242 -33.328  1.00 11.46           C  
ATOM   3377  C   SER A  99      19.336 -24.238 -32.507  1.00 11.54           C  
ATOM   3378  O   SER A  99      19.874 -24.595 -31.462  1.00 11.91           O  
ATOM   3379  CB  SER A  99      19.140 -26.641 -33.313  1.00 11.33           C  
ATOM   3380  OG  SER A  99      18.329 -27.585 -34.037  1.00 11.32           O  
ATOM   3381  H   SER A  99      17.181 -24.575 -34.838  1.00 11.09           H  
ATOM   3382  HA  SER A  99      17.533 -25.312 -32.813  1.00 11.46           H  
ATOM   3383  HB2 SER A  99      19.242 -27.011 -32.288  1.00 11.33           H  
ATOM   3384  HB3 SER A  99      20.140 -26.646 -33.757  1.00 11.33           H  
ATOM   3385  HG  SER A  99      18.176 -27.167 -34.909  1.00 11.32           H  
ATOM   3386  N   ASN A 100      19.340 -22.980 -32.917  1.00 11.52           N  
ATOM   3387  CA  ASN A 100      20.068 -21.927 -32.196  1.00 11.83           C  
ATOM   3388  C   ASN A 100      19.172 -21.222 -31.154  1.00 11.28           C  
ATOM   3389  O   ASN A 100      19.668 -20.671 -30.170  1.00 11.48           O  
ATOM   3390  CB  ASN A 100      20.591 -20.840 -33.132  1.00 13.16           C  
ATOM   3391  CG  ASN A 100      21.836 -21.283 -33.859  1.00 14.53           C  
ATOM   3392  OD1 ASN A 100      22.819 -21.726 -33.269  1.00 16.89           O  
ATOM   3393  ND2 ASN A 100      21.808 -21.116 -35.179  1.00 16.02           N  
ATOM   3394  H   ASN A 100      18.834 -22.730 -33.755  1.00 11.52           H  
ATOM   3395  HA  ASN A 100      20.891 -22.392 -31.639  1.00 11.83           H  
ATOM   3396  HB2 ASN A 100      20.880 -19.945 -32.565  1.00 13.16           H  
ATOM   3397  HB3 ASN A 100      19.811 -20.517 -33.827  1.00 13.16           H  
ATOM   3398 HD21 ASN A 100      20.979 -20.748 -35.624  1.00 16.02           H  
ATOM   3399 HD22 ASN A 100      22.616 -21.356 -35.736  1.00 16.02           H  
ATOM   3400  N   LEU A 101      17.896 -21.068 -31.515  1.00 10.61           N  
ATOM   3401  CA  LEU A 101      16.959 -20.211 -30.814  1.00 10.49           C  
ATOM   3402  C   LEU A 101      15.894 -21.053 -30.077  1.00 10.15           C  
ATOM   3403  O   LEU A 101      15.516 -22.136 -30.488  1.00  9.65           O  
ATOM   3404  CB  LEU A 101      16.222 -19.222 -31.734  1.00 10.57           C  
ATOM   3405  CG  LEU A 101      17.074 -18.510 -32.800  1.00 11.02           C  
ATOM   3406  CD1 LEU A 101      16.183 -17.576 -33.626  1.00 11.58           C  
ATOM   3407  CD2 LEU A 101      18.224 -17.721 -32.182  1.00 11.65           C  
ATOM   3408  H   LEU A 101      17.560 -21.581 -32.318  1.00 10.61           H  
ATOM   3409  HA  LEU A 101      17.531 -19.647 -30.076  1.00 10.49           H  
ATOM   3410  HB2 LEU A 101      15.406 -19.746 -32.239  1.00 10.57           H  
ATOM   3411  HB3 LEU A 101      15.724 -18.470 -31.106  1.00 10.57           H  
ATOM   3412  HG  LEU A 101      17.493 -19.255 -33.486  1.00 11.02           H  
ATOM   3413 HD11 LEU A 101      15.373 -18.135 -34.106  1.00 11.58           H  
ATOM   3414 HD12 LEU A 101      15.733 -16.797 -33.001  1.00 11.58           H  
ATOM   3415 HD13 LEU A 101      16.761 -17.085 -34.416  1.00 11.58           H  
ATOM   3416 HD21 LEU A 101      17.861 -17.070 -31.382  1.00 11.65           H  
ATOM   3417 HD22 LEU A 101      18.979 -18.384 -31.755  1.00 11.65           H  
ATOM   3418 HD23 LEU A 101      18.726 -17.102 -32.932  1.00 11.65           H  
ATOM   3419  N   LEU A 102      15.427 -20.478 -28.979  1.00 10.33           N  
ATOM   3420  CA  LEU A 102      14.219 -20.891 -28.283  1.00 10.53           C  
ATOM   3421  C   LEU A 102      13.241 -19.697 -28.299  1.00 10.12           C  
ATOM   3422  O   LEU A 102      13.630 -18.529 -28.331  1.00 10.30           O  
ATOM   3423  CB  LEU A 102      14.486 -21.250 -26.809  1.00 11.88           C  
ATOM   3424  CG  LEU A 102      14.829 -22.724 -26.530  1.00 13.78           C  
ATOM   3425  CD1 LEU A 102      15.242 -22.874 -25.066  1.00 15.12           C  
ATOM   3426  CD2 LEU A 102      13.658 -23.664 -26.799  1.00 14.93           C  
ATOM   3427  H   LEU A 102      15.938 -19.704 -28.578  1.00 10.33           H  
ATOM   3428  HA  LEU A 102      13.761 -21.719 -28.823  1.00 10.53           H  
ATOM   3429  HB2 LEU A 102      15.305 -20.624 -26.436  1.00 11.88           H  
ATOM   3430  HB3 LEU A 102      13.614 -20.989 -26.193  1.00 11.88           H  
ATOM   3431  HG  LEU A 102      15.666 -23.031 -27.165  1.00 13.78           H  
ATOM   3432 HD11 LEU A 102      16.108 -22.248 -24.834  1.00 15.12           H  
ATOM   3433 HD12 LEU A 102      14.426 -22.584 -24.396  1.00 15.12           H  
ATOM   3434 HD13 LEU A 102      15.504 -23.913 -24.845  1.00 15.12           H  
ATOM   3435 HD21 LEU A 102      12.734 -23.293 -26.349  1.00 14.93           H  
ATOM   3436 HD22 LEU A 102      13.501 -23.773 -27.870  1.00 14.93           H  
ATOM   3437 HD23 LEU A 102      13.851 -24.666 -26.401  1.00 14.93           H  
ATOM   3438  N   VAL A 103      11.976 -20.020 -28.143  1.00  9.13           N  
ATOM   3439  CA  VAL A 103      10.935 -19.095 -27.700  1.00  8.90           C  
ATOM   3440  C   VAL A 103      10.353 -19.720 -26.412  1.00  8.85           C  
ATOM   3441  O   VAL A 103      10.209 -20.938 -26.309  1.00  8.94           O  
ATOM   3442  CB  VAL A 103       9.868 -18.811 -28.779  1.00  9.13           C  
ATOM   3443  CG1 VAL A 103       9.137 -20.064 -29.260  1.00  9.57           C  
ATOM   3444  CG2 VAL A 103       8.836 -17.778 -28.313  1.00  9.60           C  
ATOM   3445  H   VAL A 103      11.686 -20.978 -28.280  1.00  9.13           H  
ATOM   3446  HA  VAL A 103      11.422 -18.158 -27.432  1.00  8.90           H  
ATOM   3447  HB  VAL A 103      10.386 -18.387 -29.649  1.00  9.13           H  
ATOM   3448 HG11 VAL A 103       9.833 -20.779 -29.699  1.00  9.57           H  
ATOM   3449 HG12 VAL A 103       8.617 -20.567 -28.444  1.00  9.57           H  
ATOM   3450 HG13 VAL A 103       8.397 -19.816 -30.029  1.00  9.57           H  
ATOM   3451 HG21 VAL A 103       8.276 -18.121 -27.438  1.00  9.60           H  
ATOM   3452 HG22 VAL A 103       9.317 -16.828 -28.065  1.00  9.60           H  
ATOM   3453 HG23 VAL A 103       8.102 -17.580 -29.099  1.00  9.60           H  
ATOM   3454  N   SER A 104       9.989 -18.855 -25.463  1.00  8.81           N  
ATOM   3455  CA  SER A 104       9.300 -19.224 -24.231  1.00  8.93           C  
ATOM   3456  C   SER A 104       8.020 -18.390 -24.076  1.00  8.85           C  
ATOM   3457  O   SER A 104       8.013 -17.203 -24.291  1.00  9.43           O  
ATOM   3458  CB  SER A 104      10.189 -19.055 -22.989  1.00  9.31           C  
ATOM   3459  OG  SER A 104      10.769 -17.755 -22.856  1.00  9.85           O  
ATOM   3460  H   SER A 104      10.181 -17.873 -25.601  1.00  8.81           H  
ATOM   3461  HA  SER A 104       9.007 -20.273 -24.304  1.00  8.93           H  
ATOM   3462  HB2 SER A 104      11.028 -19.754 -23.061  1.00  9.31           H  
ATOM   3463  HB3 SER A 104       9.641 -19.281 -22.071  1.00  9.31           H  
ATOM   3464  HG  SER A 104      10.141 -17.198 -22.337  1.00  9.85           H  
ATOM   3465  N   ALA A 105       6.952 -19.047 -23.643  1.00  8.62           N  
ATOM   3466  CA  ALA A 105       5.651 -18.451 -23.350  1.00  9.18           C  
ATOM   3467  C   ALA A 105       5.359 -18.661 -21.856  1.00  9.60           C  
ATOM   3468  O   ALA A 105       5.672 -19.710 -21.284  1.00  9.32           O  
ATOM   3469  CB  ALA A 105       4.528 -19.079 -24.156  1.00  9.52           C  
ATOM   3470  H   ALA A 105       7.043 -20.036 -23.460  1.00  8.62           H  
ATOM   3471  HA  ALA A 105       5.692 -17.376 -23.557  1.00  9.18           H  
ATOM   3472  HB1 ALA A 105       4.625 -18.818 -25.210  1.00  9.52           H  
ATOM   3473  HB2 ALA A 105       4.528 -20.171 -24.066  1.00  9.52           H  
ATOM   3474  HB3 ALA A 105       3.552 -18.720 -23.819  1.00  9.52           H  
ATOM   3475  N   SER A 106       4.733 -17.639 -21.267  1.00  9.00           N  
ATOM   3476  CA  SER A 106       4.633 -17.529 -19.829  1.00  9.46           C  
ATOM   3477  C   SER A 106       3.261 -17.071 -19.318  1.00  9.13           C  
ATOM   3478  O   SER A 106       2.464 -16.376 -19.999  1.00  7.94           O  
ATOM   3479  CB  SER A 106       5.724 -16.575 -19.329  1.00 10.18           C  
ATOM   3480  OG  SER A 106       5.750 -16.409 -17.915  1.00 10.01           O  
ATOM   3481  H   SER A 106       4.324 -16.917 -21.843  1.00  9.00           H  
ATOM   3482  HA  SER A 106       4.810 -18.517 -19.394  1.00  9.46           H  
ATOM   3483  HB2 SER A 106       5.590 -15.589 -19.781  1.00 10.18           H  
ATOM   3484  HB3 SER A 106       6.705 -16.952 -19.635  1.00 10.18           H  
ATOM   3485  HG  SER A 106       5.824 -17.306 -17.514  1.00 10.01           H  
ATOM   3486  N   ASP A 107       3.017 -17.427 -18.079  1.00 10.06           N  
ATOM   3487  CA  ASP A 107       1.877 -16.970 -17.291  1.00 10.98           C  
ATOM   3488  C   ASP A 107       2.064 -15.468 -16.924  1.00 10.97           C  
ATOM   3489  O   ASP A 107       1.144 -14.803 -16.451  1.00 11.60           O  
ATOM   3490  CB  ASP A 107       1.740 -17.780 -16.011  1.00 12.30           C  
ATOM   3491  CG  ASP A 107       1.542 -19.222 -16.383  1.00 14.30           C  
ATOM   3492  OD1 ASP A 107       0.515 -19.554 -17.014  1.00 16.46           O  
ATOM   3493  OD2 ASP A 107       2.430 -20.039 -16.059  1.00 17.82           O1-
ATOM   3494  H   ASP A 107       3.612 -18.121 -17.649  1.00 10.06           H  
ATOM   3495  HA  ASP A 107       0.987 -17.040 -17.923  1.00 10.98           H  
ATOM   3496  HB2 ASP A 107       0.882 -17.440 -15.421  1.00 12.30           H  
ATOM   3497  HB3 ASP A 107       2.630 -17.669 -15.378  1.00 12.30           H  
ATOM   3498  N   ASP A 108       3.306 -15.005 -17.093  1.00 11.04           N  
ATOM   3499  CA  ASP A 108       3.749 -13.667 -16.741  1.00 11.81           C  
ATOM   3500  C   ASP A 108       3.461 -12.541 -17.760  1.00 12.22           C  
ATOM   3501  O   ASP A 108       3.901 -11.405 -17.597  1.00 12.99           O  
ATOM   3502  CB  ASP A 108       5.206 -13.704 -16.339  1.00 11.95           C  
ATOM   3503  CG  ASP A 108       6.176 -13.211 -17.370  1.00 12.58           C  
ATOM   3504  OD1 ASP A 108       5.998 -13.391 -18.594  1.00 12.54           O  
ATOM   3505  OD2 ASP A 108       7.123 -12.524 -16.911  1.00 14.04           O1-
ATOM   3506  H   ASP A 108       4.013 -15.626 -17.460  1.00 11.04           H  
ATOM   3507  HA  ASP A 108       3.161 -13.386 -15.858  1.00 11.81           H  
ATOM   3508  HB2 ASP A 108       5.514 -14.708 -16.038  1.00 11.95           H  
ATOM   3509  HB3 ASP A 108       5.310 -13.074 -15.449  1.00 11.95           H  
ATOM   3510  N   LYS A 109       2.651 -12.890 -18.761  1.00 11.70           N  
ATOM   3511  CA  LYS A 109       2.045 -11.973 -19.718  1.00 11.57           C  
ATOM   3512  C   LYS A 109       3.044 -11.504 -20.800  1.00 10.76           C  
ATOM   3513  O   LYS A 109       2.794 -10.534 -21.528  1.00 11.32           O  
ATOM   3514  CB  LYS A 109       1.305 -10.796 -19.055  1.00 12.79           C  
ATOM   3515  CG  LYS A 109       0.411 -11.246 -17.893  1.00 14.55           C  
ATOM   3516  CD  LYS A 109      -0.509 -10.135 -17.387  1.00 16.56           C  
ATOM   3517  CE  LYS A 109      -1.390 -10.663 -16.258  1.00 19.82           C  
ATOM   3518  NZ  LYS A 109      -2.685  -9.964 -16.241  1.00 22.43           N1+
ATOM   3519  H   LYS A 109       2.439 -13.871 -18.876  1.00 11.70           H  
ATOM   3520  HA  LYS A 109       1.303 -12.579 -20.254  1.00 11.57           H  
ATOM   3521  HB2 LYS A 109       2.018 -10.044 -18.696  1.00 12.79           H  
ATOM   3522  HB3 LYS A 109       0.695 -10.294 -19.815  1.00 12.79           H  
ATOM   3523  HG2 LYS A 109      -0.198 -12.097 -18.223  1.00 14.55           H  
ATOM   3524  HG3 LYS A 109       1.021 -11.598 -17.055  1.00 14.55           H  
ATOM   3525  HD2 LYS A 109      -1.104  -9.768 -18.228  1.00 16.56           H  
ATOM   3526  HD3 LYS A 109       0.084  -9.286 -17.026  1.00 16.56           H  
ATOM   3527  HE2 LYS A 109      -0.927 -10.521 -15.277  1.00 19.82           H  
ATOM   3528  HE3 LYS A 109      -1.614 -11.727 -16.381  1.00 19.82           H  
ATOM   3529  HZ1 LYS A 109      -2.711  -9.093 -15.709  1.00 22.43           H  
ATOM   3530  HZ2 LYS A 109      -3.036  -9.757 -17.201  1.00 22.43           H  
ATOM   3531  HZ3 LYS A 109      -3.423 -10.609 -15.894  1.00 22.43           H  
ATOM   3532  N   THR A 110       4.110 -12.278 -20.979  1.00 10.58           N  
ATOM   3533  CA  THR A 110       5.092 -12.054 -22.032  1.00 10.64           C  
ATOM   3534  C   THR A 110       5.413 -13.372 -22.771  1.00 10.13           C  
ATOM   3535  O   THR A 110       4.993 -14.470 -22.372  1.00  9.85           O  
ATOM   3536  CB  THR A 110       6.388 -11.376 -21.513  1.00 11.15           C  
ATOM   3537  OG1 THR A 110       7.123 -12.167 -20.574  1.00 11.69           O  
ATOM   3538  CG2 THR A 110       6.124 -10.017 -20.872  1.00 11.77           C  
ATOM   3539  H   THR A 110       4.247 -13.066 -20.363  1.00 10.58           H  
ATOM   3540  HA  THR A 110       4.637 -11.391 -22.779  1.00 10.64           H  
ATOM   3541  HB  THR A 110       7.073 -11.216 -22.352  1.00 11.15           H  
ATOM   3542 HG21 THR A 110       5.587  -9.352 -21.554  1.00 11.77           H  
ATOM   3543 HG22 THR A 110       5.548 -10.118 -19.947  1.00 11.77           H  
ATOM   3544 HG23 THR A 110       7.070  -9.540 -20.595  1.00 11.77           H  
ATOM   3545  HG1 THR A 110       6.492 -12.529 -19.900  1.00 11.69           H  
ATOM   3546  N   LEU A 111       6.131 -13.211 -23.866  1.00  9.34           N  
ATOM   3547  CA  LEU A 111       6.911 -14.269 -24.481  1.00  9.14           C  
ATOM   3548  C   LEU A 111       8.325 -13.687 -24.650  1.00  9.02           C  
ATOM   3549  O   LEU A 111       8.509 -12.482 -24.821  1.00  9.33           O  
ATOM   3550  CB  LEU A 111       6.437 -14.735 -25.859  1.00  8.98           C  
ATOM   3551  CG  LEU A 111       4.972 -15.180 -25.937  1.00  9.02           C  
ATOM   3552  CD1 LEU A 111       4.048 -14.014 -26.303  1.00  9.21           C  
ATOM   3553  CD2 LEU A 111       4.838 -16.286 -26.985  1.00  8.93           C  
ATOM   3554  H   LEU A 111       6.161 -12.299 -24.300  1.00  9.34           H  
ATOM   3555  HA  LEU A 111       6.946 -15.111 -23.786  1.00  9.14           H  
ATOM   3556  HB2 LEU A 111       6.627 -13.962 -26.607  1.00  8.98           H  
ATOM   3557  HB3 LEU A 111       7.089 -15.567 -26.158  1.00  8.98           H  
ATOM   3558  HG  LEU A 111       4.661 -15.596 -24.972  1.00  9.02           H  
ATOM   3559 HD11 LEU A 111       4.069 -13.228 -25.545  1.00  9.21           H  
ATOM   3560 HD12 LEU A 111       4.335 -13.566 -27.261  1.00  9.21           H  
ATOM   3561 HD13 LEU A 111       3.011 -14.349 -26.399  1.00  9.21           H  
ATOM   3562 HD21 LEU A 111       5.066 -15.917 -27.991  1.00  8.93           H  
ATOM   3563 HD22 LEU A 111       5.522 -17.112 -26.767  1.00  8.93           H  
ATOM   3564 HD23 LEU A 111       3.823 -16.694 -26.986  1.00  8.93           H  
ATOM   3565  N   LYS A 112       9.320 -14.557 -24.600  1.00  8.97           N  
ATOM   3566  CA  LYS A 112      10.694 -14.186 -24.886  1.00  9.11           C  
ATOM   3567  C   LYS A 112      11.244 -15.111 -25.975  1.00  9.09           C  
ATOM   3568  O   LYS A 112      10.889 -16.284 -26.065  1.00  8.80           O  
ATOM   3569  CB  LYS A 112      11.573 -14.220 -23.638  1.00  9.53           C  
ATOM   3570  CG  LYS A 112      11.342 -12.999 -22.741  1.00  9.93           C  
ATOM   3571  CD  LYS A 112      12.174 -13.092 -21.465  1.00 10.86           C  
ATOM   3572  CE  LYS A 112      12.083 -11.862 -20.580  1.00 11.76           C  
ATOM   3573  NZ  LYS A 112      12.837 -10.744 -21.186  1.00 12.38           N1+
ATOM   3574  H   LYS A 112       9.133 -15.514 -24.333  1.00  8.97           H  
ATOM   3575  HA  LYS A 112      10.696 -13.173 -25.296  1.00  9.11           H  
ATOM   3576  HB2 LYS A 112      11.383 -15.137 -23.072  1.00  9.53           H  
ATOM   3577  HB3 LYS A 112      12.630 -14.244 -23.931  1.00  9.53           H  
ATOM   3578  HG2 LYS A 112      11.609 -12.100 -23.301  1.00  9.93           H  
ATOM   3579  HG3 LYS A 112      10.282 -12.912 -22.476  1.00  9.93           H  
ATOM   3580  HD2 LYS A 112      13.221 -13.270 -21.726  1.00 10.86           H  
ATOM   3581  HD3 LYS A 112      11.836 -13.957 -20.885  1.00 10.86           H  
ATOM   3582  HE2 LYS A 112      12.564 -12.052 -19.620  1.00 11.76           H  
ATOM   3583  HE3 LYS A 112      11.056 -11.524 -20.419  1.00 11.76           H  
ATOM   3584  HZ1 LYS A 112      13.778 -11.033 -21.476  1.00 12.38           H  
ATOM   3585  HZ2 LYS A 112      12.386 -10.367 -22.045  1.00 12.38           H  
ATOM   3586  HZ3 LYS A 112      12.934  -9.958 -20.536  1.00 12.38           H  
ATOM   3587  N   ILE A 113      12.089 -14.532 -26.822  1.00  9.34           N  
ATOM   3588  CA  ILE A 113      12.844 -15.247 -27.848  1.00  9.52           C  
ATOM   3589  C   ILE A 113      14.305 -15.184 -27.366  1.00  9.87           C  
ATOM   3590  O   ILE A 113      14.831 -14.085 -27.053  1.00  9.35           O  
ATOM   3591  CB  ILE A 113      12.716 -14.594 -29.244  1.00 10.31           C  
ATOM   3592  CG1 ILE A 113      11.236 -14.390 -29.629  1.00 10.64           C  
ATOM   3593  CG2 ILE A 113      13.452 -15.441 -30.295  1.00 10.55           C  
ATOM   3594  CD1 ILE A 113      11.055 -13.739 -30.990  1.00 11.31           C  
ATOM   3595  H   ILE A 113      12.227 -13.533 -26.765  1.00  9.34           H  
ATOM   3596  HA  ILE A 113      12.502 -16.282 -27.889  1.00  9.52           H  
ATOM   3597  HB  ILE A 113      13.195 -13.606 -29.218  1.00 10.31           H  
ATOM   3598 HG12 ILE A 113      10.710 -15.351 -29.614  1.00 10.64           H  
ATOM   3599 HG13 ILE A 113      10.745 -13.749 -28.887  1.00 10.64           H  
ATOM   3600 HG21 ILE A 113      14.491 -15.628 -30.009  1.00 10.55           H  
ATOM   3601 HG22 ILE A 113      12.960 -16.410 -30.436  1.00 10.55           H  
ATOM   3602 HG23 ILE A 113      13.486 -14.931 -31.262  1.00 10.55           H  
ATOM   3603 HD11 ILE A 113      11.664 -12.838 -31.085  1.00 11.31           H  
ATOM   3604 HD12 ILE A 113      11.333 -14.424 -31.792  1.00 11.31           H  
ATOM   3605 HD13 ILE A 113      10.010 -13.460 -31.147  1.00 11.31           H  
ATOM   3606  N   TRP A 114      14.951 -16.353 -27.314  1.00  9.71           N  
ATOM   3607  CA  TRP A 114      16.277 -16.531 -26.744  1.00 10.29           C  
ATOM   3608  C   TRP A 114      17.195 -17.134 -27.809  1.00 10.80           C  
ATOM   3609  O   TRP A 114      16.844 -18.104 -28.492  1.00 11.47           O  
ATOM   3610  CB  TRP A 114      16.284 -17.532 -25.582  1.00  9.90           C  
ATOM   3611  CG  TRP A 114      15.336 -17.200 -24.479  1.00  9.84           C  
ATOM   3612  CD1 TRP A 114      14.050 -17.641 -24.353  1.00  9.95           C  
ATOM   3613  CD2 TRP A 114      15.610 -16.412 -23.318  1.00  9.95           C  
ATOM   3614  NE1 TRP A 114      13.510 -17.192 -23.170  1.00  9.96           N  
ATOM   3615  CE2 TRP A 114      14.449 -16.434 -22.518  1.00 10.00           C  
ATOM   3616  CE3 TRP A 114      16.729 -15.690 -22.872  1.00 10.89           C  
ATOM   3617  CZ2 TRP A 114      14.376 -15.765 -21.302  1.00 10.65           C  
ATOM   3618  CZ3 TRP A 114      16.646 -15.035 -21.673  1.00 10.85           C  
ATOM   3619  CH2 TRP A 114      15.484 -15.064 -20.909  1.00 11.09           C  
ATOM   3620  H   TRP A 114      14.490 -17.167 -27.697  1.00  9.71           H  
ATOM   3621  HA  TRP A 114      16.658 -15.565 -26.406  1.00 10.29           H  
ATOM   3622  HB2 TRP A 114      16.039 -18.535 -25.952  1.00  9.90           H  
ATOM   3623  HB3 TRP A 114      17.301 -17.615 -25.177  1.00  9.90           H  
ATOM   3624  HD1 TRP A 114      13.532 -18.253 -25.077  1.00  9.95           H  
ATOM   3625  HE1 TRP A 114      12.577 -17.389 -22.836  1.00  9.96           H  
ATOM   3626  HE3 TRP A 114      17.633 -15.652 -23.461  1.00 10.89           H  
ATOM   3627  HZ2 TRP A 114      13.485 -15.799 -20.693  1.00 10.65           H  
ATOM   3628  HZ3 TRP A 114      17.502 -14.484 -21.312  1.00 10.85           H  
ATOM   3629  HH2 TRP A 114      15.455 -14.516 -19.979  1.00 11.09           H  
ATOM   3630  N   ASP A 115      18.407 -16.604 -27.896  1.00 11.93           N  
ATOM   3631  CA  ASP A 115      19.549 -17.235 -28.573  1.00 13.31           C  
ATOM   3632  C   ASP A 115      20.190 -18.085 -27.461  1.00 13.27           C  
ATOM   3633  O   ASP A 115      20.626 -17.594 -26.424  1.00 13.56           O  
ATOM   3634  CB  ASP A 115      20.447 -16.180 -29.190  1.00 15.14           C  
ATOM   3635  CG  ASP A 115      21.945 -16.312 -29.259  1.00 16.93           C  
ATOM   3636  OD1 ASP A 115      22.536 -15.369 -29.808  1.00 19.42           O  
ATOM   3637  OD2 ASP A 115      22.546 -17.225 -28.670  1.00 21.75           O1-
ATOM   3638  H   ASP A 115      18.593 -15.721 -27.443  1.00 11.93           H  
ATOM   3639  HA  ASP A 115      19.169 -17.896 -29.357  1.00 13.31           H  
ATOM   3640  HB2 ASP A 115      20.276 -15.218 -28.688  1.00 15.14           H  
ATOM   3641  HB3 ASP A 115      20.099 -16.013 -30.219  1.00 15.14           H  
ATOM   3642  N   VAL A 116      20.170 -19.394 -27.679  1.00 13.71           N  
ATOM   3643  CA  VAL A 116      20.544 -20.396 -26.678  1.00 14.87           C  
ATOM   3644  C   VAL A 116      22.074 -20.601 -26.725  1.00 15.97           C  
ATOM   3645  O   VAL A 116      22.688 -21.048 -25.769  1.00 16.29           O  
ATOM   3646  CB  VAL A 116      19.812 -21.732 -26.927  1.00 16.31           C  
ATOM   3647  CG1 VAL A 116      20.156 -22.788 -25.872  1.00 17.55           C  
ATOM   3648  CG2 VAL A 116      18.298 -21.525 -26.934  1.00 16.29           C  
ATOM   3649  H   VAL A 116      19.929 -19.749 -28.594  1.00 13.71           H  
ATOM   3650  HA  VAL A 116      20.299 -19.998 -25.685  1.00 14.87           H  
ATOM   3651  HB  VAL A 116      20.104 -22.134 -27.906  1.00 16.31           H  
ATOM   3652 HG11 VAL A 116      21.197 -23.114 -25.954  1.00 17.55           H  
ATOM   3653 HG12 VAL A 116      19.996 -22.399 -24.862  1.00 17.55           H  
ATOM   3654 HG13 VAL A 116      19.535 -23.681 -25.993  1.00 17.55           H  
ATOM   3655 HG21 VAL A 116      17.950 -21.108 -25.983  1.00 16.29           H  
ATOM   3656 HG22 VAL A 116      17.988 -20.849 -27.734  1.00 16.29           H  
ATOM   3657 HG23 VAL A 116      17.791 -22.479 -27.099  1.00 16.29           H  
ATOM   3658  N   SER A 117      22.648 -20.291 -27.884  1.00 17.29           N  
ATOM   3659  CA  SER A 117      24.054 -20.508 -28.198  1.00 19.55           C  
ATOM   3660  C   SER A 117      24.901 -19.642 -27.252  1.00 18.50           C  
ATOM   3661  O   SER A 117      25.909 -20.088 -26.710  1.00 21.38           O  
ATOM   3662  CB  SER A 117      24.362 -20.165 -29.662  1.00 21.12           C  
ATOM   3663  OG  SER A 117      23.440 -19.221 -30.213  1.00 25.11           O  
ATOM   3664  H   SER A 117      22.091 -19.836 -28.592  1.00 17.29           H  
ATOM   3665  HA  SER A 117      24.306 -21.553 -27.983  1.00 19.55           H  
ATOM   3666  HB2 SER A 117      24.266 -21.070 -30.270  1.00 21.12           H  
ATOM   3667  HB3 SER A 117      25.379 -19.782 -29.794  1.00 21.12           H  
ATOM   3668  HG  SER A 117      23.353 -18.441 -29.620  1.00 25.11           H  
ATOM   3669  N   SER A 118      24.484 -18.395 -27.064  1.00 18.66           N  
ATOM   3670  CA  SER A 118      25.134 -17.482 -26.129  1.00 18.38           C  
ATOM   3671  C   SER A 118      24.314 -17.552 -24.825  1.00 18.31           C  
ATOM   3672  O   SER A 118      24.547 -18.402 -23.972  1.00 19.94           O  
ATOM   3673  CB  SER A 118      25.345 -16.076 -26.701  1.00 18.82           C  
ATOM   3674  OG  SER A 118      24.155 -15.481 -27.231  1.00 19.24           O  
ATOM   3675  H   SER A 118      23.645 -18.078 -27.529  1.00 18.66           H  
ATOM   3676  HA  SER A 118      26.128 -17.867 -25.871  1.00 18.38           H  
ATOM   3677  HB2 SER A 118      26.075 -16.109 -27.516  1.00 18.82           H  
ATOM   3678  HB3 SER A 118      25.731 -15.402 -25.929  1.00 18.82           H  
ATOM   3679  HG  SER A 118      23.773 -16.153 -27.853  1.00 19.24           H  
ATOM   3680  N   GLY A 119      23.235 -16.779 -24.757  1.00 16.63           N  
ATOM   3681  CA  GLY A 119      22.287 -16.818 -23.651  1.00 17.02           C  
ATOM   3682  C   GLY A 119      21.265 -15.678 -23.707  1.00 16.59           C  
ATOM   3683  O   GLY A 119      20.529 -15.440 -22.761  1.00 17.92           O  
ATOM   3684  H   GLY A 119      23.027 -16.154 -25.523  1.00 16.63           H  
ATOM   3685  HA2 GLY A 119      21.755 -17.774 -23.696  1.00 17.02           H  
ATOM   3686  HA3 GLY A 119      22.842 -16.755 -22.710  1.00 17.02           H  
ATOM   3687  N   LYS A 120      21.054 -15.179 -24.927  1.00 15.53           N  
ATOM   3688  CA  LYS A 120      20.864 -13.784 -25.261  1.00 16.12           C  
ATOM   3689  C   LYS A 120      19.386 -13.619 -25.661  1.00 15.40           C  
ATOM   3690  O   LYS A 120      18.884 -14.324 -26.542  1.00 15.57           O  
ATOM   3691  CB  LYS A 120      21.829 -13.395 -26.378  1.00  0.00           C  
ATOM   3692  CG  LYS A 120      21.756 -11.926 -26.784  1.00  0.00           C  
ATOM   3693  CD  LYS A 120      22.874 -11.502 -27.752  1.00  0.00           C  
ATOM   3694  CE  LYS A 120      22.874 -12.249 -29.082  1.00  0.00           C  
ATOM   3695  NZ  LYS A 120      23.736 -13.434 -29.030  1.00  0.00           N1+
ATOM   3696  H   LYS A 120      20.835 -15.984 -25.524  1.00 15.53           H  
ATOM   3697  HA  LYS A 120      21.077 -13.188 -24.365  1.00 16.12           H  
ATOM   3698  HB2 LYS A 120      21.642 -14.026 -27.252  1.00  0.00           H  
ATOM   3699  HB3 LYS A 120      22.848 -13.610 -26.036  1.00  0.00           H  
ATOM   3700  HG2 LYS A 120      21.822 -11.297 -25.888  1.00  0.00           H  
ATOM   3701  HG3 LYS A 120      20.783 -11.716 -27.245  1.00  0.00           H  
ATOM   3702  HD2 LYS A 120      23.850 -11.584 -27.258  1.00  0.00           H  
ATOM   3703  HD3 LYS A 120      22.723 -10.436 -27.964  1.00  0.00           H  
ATOM   3704  HE2 LYS A 120      23.273 -11.620 -29.884  1.00  0.00           H  
ATOM   3705  HE3 LYS A 120      21.870 -12.578 -29.362  1.00  0.00           H  
ATOM   3706  HZ1 LYS A 120      24.679 -13.320 -29.402  1.00  0.00           H  
ATOM   3707  HZ2 LYS A 120      23.795 -13.942 -28.130  1.00  0.00           H  
ATOM   3708  HZ3 LYS A 120      23.295 -14.198 -29.619  1.00  0.00           H  
ATOM   3709  N   CYS A 121      18.701 -12.737 -24.955  1.00 14.58           N  
ATOM   3710  CA  CYS A 121      17.278 -12.452 -25.186  1.00 14.82           C  
ATOM   3711  C   CYS A 121      17.176 -11.566 -26.444  1.00 15.17           C  
ATOM   3712  O   CYS A 121      17.687 -10.426 -26.459  1.00 15.97           O  
ATOM   3713  CB  CYS A 121      16.693 -11.725 -23.969  1.00 14.49           C  
ATOM   3714  SG  CYS A 121      14.879 -11.558 -23.993  1.00 15.94           S  
ATOM   3715  H   CYS A 121      19.159 -12.258 -24.193  1.00 14.58           H  
ATOM   3716  HA  CYS A 121      16.771 -13.409 -25.343  1.00 14.82           H  
ATOM   3717  HB2 CYS A 121      17.120 -10.722 -23.865  1.00 14.49           H  
ATOM   3718  HB3 CYS A 121      16.949 -12.272 -23.055  1.00 14.49           H  
ATOM   3719  HG  CYS A 121      14.616 -12.855 -24.241  1.00 15.94           H  
ATOM   3720  N   LEU A 122      16.582 -12.101 -27.498  1.00 14.98           N  
ATOM   3721  CA  LEU A 122      16.510 -11.434 -28.793  1.00 15.80           C  
ATOM   3722  C   LEU A 122      15.282 -10.503 -28.894  1.00 15.44           C  
ATOM   3723  O   LEU A 122      15.273  -9.568 -29.682  1.00 16.30           O  
ATOM   3724  CB  LEU A 122      16.439 -12.432 -29.955  1.00 16.09           C  
ATOM   3725  CG  LEU A 122      17.684 -13.317 -30.139  1.00 16.72           C  
ATOM   3726  CD1 LEU A 122      17.495 -14.193 -31.379  1.00 17.53           C  
ATOM   3727  CD2 LEU A 122      18.973 -12.508 -30.281  1.00 17.46           C  
ATOM   3728  H   LEU A 122      16.145 -13.006 -27.396  1.00 14.98           H  
ATOM   3729  HA  LEU A 122      17.385 -10.781 -28.898  1.00 15.80           H  
ATOM   3730  HB2 LEU A 122      15.564 -13.081 -29.823  1.00 16.09           H  
ATOM   3731  HB3 LEU A 122      16.259 -11.877 -30.887  1.00 16.09           H  
ATOM   3732  HG  LEU A 122      17.787 -13.976 -29.269  1.00 16.72           H  
ATOM   3733 HD11 LEU A 122      16.631 -14.854 -31.260  1.00 17.53           H  
ATOM   3734 HD12 LEU A 122      17.337 -13.586 -32.277  1.00 17.53           H  
ATOM   3735 HD13 LEU A 122      18.379 -14.814 -31.551  1.00 17.53           H  
ATOM   3736 HD21 LEU A 122      18.886 -11.755 -31.071  1.00 17.46           H  
ATOM   3737 HD22 LEU A 122      19.228 -12.000 -29.347  1.00 17.46           H  
ATOM   3738 HD23 LEU A 122      19.815 -13.162 -30.531  1.00 17.46           H  
ATOM   3739  N   LYS A 123      14.231 -10.853 -28.165  1.00 14.84           N  
ATOM   3740  CA  LYS A 123      12.986 -10.101 -28.091  1.00 14.73           C  
ATOM   3741  C   LYS A 123      12.246 -10.499 -26.797  1.00 13.56           C  
ATOM   3742  O   LYS A 123      12.305 -11.650 -26.353  1.00 12.10           O  
ATOM   3743  CB  LYS A 123      11.999 -10.350 -29.247  1.00 16.02           C  
ATOM   3744  CG  LYS A 123      12.431  -9.881 -30.636  1.00 18.17           C  
ATOM   3745  CD  LYS A 123      12.669  -8.369 -30.713  1.00 19.65           C  
ATOM   3746  CE  LYS A 123      13.337  -7.932 -32.006  1.00 22.15           C  
ATOM   3747  NZ  LYS A 123      14.666  -8.553 -32.158  1.00 24.00           N1+
ATOM   3748  H   LYS A 123      14.303 -11.664 -27.567  1.00 14.84           H  
ATOM   3749  HA  LYS A 123      13.247  -9.040 -28.020  1.00 14.73           H  
ATOM   3750  HB2 LYS A 123      11.780 -11.422 -29.294  1.00 16.02           H  
ATOM   3751  HB3 LYS A 123      11.043  -9.864 -29.013  1.00 16.02           H  
ATOM   3752  HG2 LYS A 123      13.308 -10.453 -30.953  1.00 18.17           H  
ATOM   3753  HG3 LYS A 123      11.640 -10.142 -31.350  1.00 18.17           H  
ATOM   3754  HD2 LYS A 123      13.277  -8.013 -29.877  1.00 19.65           H  
ATOM   3755  HD3 LYS A 123      11.703  -7.856 -30.622  1.00 19.65           H  
ATOM   3756  HE2 LYS A 123      13.485  -6.848 -32.021  1.00 22.15           H  
ATOM   3757  HE3 LYS A 123      12.748  -8.229 -32.870  1.00 22.15           H  
ATOM   3758  HZ1 LYS A 123      15.021  -8.961 -31.270  1.00 24.00           H  
ATOM   3759  HZ2 LYS A 123      14.623  -9.297 -32.877  1.00 24.00           H  
ATOM   3760  HZ3 LYS A 123      15.366  -7.889 -32.500  1.00 24.00           H  
ATOM   3761  N   THR A 124      11.513  -9.531 -26.253  1.00 13.58           N  
ATOM   3762  CA  THR A 124      10.496  -9.758 -25.218  1.00 13.25           C  
ATOM   3763  C   THR A 124       9.181  -9.218 -25.820  1.00 13.35           C  
ATOM   3764  O   THR A 124       8.982  -8.022 -25.973  1.00 14.55           O  
ATOM   3765  CB  THR A 124      10.854  -9.021 -23.914  1.00 13.58           C  
ATOM   3766  OG1 THR A 124      12.117  -9.492 -23.398  1.00 14.41           O  
ATOM   3767  CG2 THR A 124       9.812  -9.238 -22.822  1.00 13.16           C  
ATOM   3768  H   THR A 124      11.639  -8.586 -26.587  1.00 13.58           H  
ATOM   3769  HA  THR A 124      10.430 -10.830 -25.024  1.00 13.25           H  
ATOM   3770  HB  THR A 124      10.969  -7.946 -24.095  1.00 13.58           H  
ATOM   3771 HG21 THR A 124       8.838  -8.824 -23.100  1.00 13.16           H  
ATOM   3772 HG22 THR A 124       9.688 -10.304 -22.605  1.00 13.16           H  
ATOM   3773 HG23 THR A 124      10.134  -8.763 -21.889  1.00 13.16           H  
ATOM   3774  HG1 THR A 124      12.715  -9.560 -24.176  1.00 14.41           H  
ATOM   3775  N   LEU A 125       8.339 -10.173 -26.223  1.00 12.39           N  
ATOM   3776  CA  LEU A 125       7.058  -9.962 -26.884  1.00 12.89           C  
ATOM   3777  C   LEU A 125       6.044  -9.817 -25.730  1.00 13.04           C  
ATOM   3778  O   LEU A 125       6.215 -10.362 -24.642  1.00 12.59           O  
ATOM   3779  CB  LEU A 125       6.649 -11.118 -27.795  1.00 13.05           C  
ATOM   3780  CG  LEU A 125       7.708 -11.550 -28.827  1.00 14.46           C  
ATOM   3781  CD1 LEU A 125       7.214 -12.786 -29.584  1.00 13.99           C  
ATOM   3782  CD2 LEU A 125       8.045 -10.432 -29.813  1.00 16.25           C  
ATOM   3783  H   LEU A 125       8.563 -11.128 -25.979  1.00 12.39           H  
ATOM   3784  HA  LEU A 125       7.104  -9.019 -27.442  1.00 12.89           H  
ATOM   3785  HB2 LEU A 125       6.396 -11.977 -27.168  1.00 13.05           H  
ATOM   3786  HB3 LEU A 125       5.718 -10.851 -28.310  1.00 13.05           H  
ATOM   3787  HG  LEU A 125       8.631 -11.834 -28.306  1.00 14.46           H  
ATOM   3788 HD11 LEU A 125       7.086 -13.635 -28.905  1.00 13.99           H  
ATOM   3789 HD12 LEU A 125       6.253 -12.594 -30.065  1.00 13.99           H  
ATOM   3790 HD13 LEU A 125       7.923 -13.087 -30.359  1.00 13.99           H  
ATOM   3791 HD21 LEU A 125       7.154 -10.092 -30.350  1.00 16.25           H  
ATOM   3792 HD22 LEU A 125       8.483  -9.569 -29.303  1.00 16.25           H  
ATOM   3793 HD23 LEU A 125       8.774 -10.777 -30.554  1.00 16.25           H  
ATOM   3794  N   LYS A 126       5.045  -8.965 -25.969  1.00 13.54           N  
ATOM   3795  CA  LYS A 126       4.216  -8.408 -24.912  1.00 14.36           C  
ATOM   3796  C   LYS A 126       2.940  -7.835 -25.536  1.00 13.43           C  
ATOM   3797  O   LYS A 126       2.838  -7.694 -26.769  1.00 13.77           O  
ATOM   3798  CB  LYS A 126       5.001  -7.325 -24.140  1.00 15.82           C  
ATOM   3799  CG  LYS A 126       5.678  -6.305 -25.070  1.00 18.07           C  
ATOM   3800  CD  LYS A 126       6.589  -5.335 -24.314  1.00 20.46           C  
ATOM   3801  CE  LYS A 126       7.460  -4.531 -25.274  1.00 22.40           C  
ATOM   3802  NZ  LYS A 126       8.610  -5.347 -25.735  1.00 24.99           N1+
ATOM   3803  H   LYS A 126       4.892  -8.659 -26.919  1.00 13.54           H  
ATOM   3804  HA  LYS A 126       3.930  -9.214 -24.226  1.00 14.36           H  
ATOM   3805  HB2 LYS A 126       4.346  -6.801 -23.434  1.00 15.82           H  
ATOM   3806  HB3 LYS A 126       5.778  -7.817 -23.542  1.00 15.82           H  
ATOM   3807  HG2 LYS A 126       6.273  -6.827 -25.824  1.00 18.07           H  
ATOM   3808  HG3 LYS A 126       4.914  -5.735 -25.613  1.00 18.07           H  
ATOM   3809  HD2 LYS A 126       7.219  -5.875 -23.597  1.00 20.46           H  
ATOM   3810  HD3 LYS A 126       5.961  -4.646 -23.737  1.00 20.46           H  
ATOM   3811  HE2 LYS A 126       7.887  -3.653 -24.781  1.00 22.40           H  
ATOM   3812  HE3 LYS A 126       6.910  -4.213 -26.164  1.00 22.40           H  
ATOM   3813  HZ1 LYS A 126       9.307  -5.452 -24.991  1.00 24.99           H  
ATOM   3814  HZ2 LYS A 126       8.373  -6.320 -26.019  1.00 24.99           H  
ATOM   3815  HZ3 LYS A 126       9.077  -4.916 -26.542  1.00 24.99           H  
ATOM   3816  N   GLY A 127       1.975  -7.503 -24.684  1.00 12.70           N  
ATOM   3817  CA  GLY A 127       0.694  -6.973 -25.122  1.00 12.46           C  
ATOM   3818  C   GLY A 127      -0.417  -8.027 -25.106  1.00 12.49           C  
ATOM   3819  O   GLY A 127      -1.499  -7.830 -25.676  1.00 14.12           O  
ATOM   3820  H   GLY A 127       2.114  -7.642 -23.693  1.00 12.70           H  
ATOM   3821  HA2 GLY A 127       0.417  -6.178 -24.424  1.00 12.46           H  
ATOM   3822  HA3 GLY A 127       0.771  -6.560 -26.132  1.00 12.46           H  
ATOM   3823  N   HIS A 128      -0.211  -9.078 -24.311  1.00 11.96           N  
ATOM   3824  CA  HIS A 128      -1.274  -9.979 -23.873  1.00 11.28           C  
ATOM   3825  C   HIS A 128      -1.647  -9.465 -22.467  1.00 11.74           C  
ATOM   3826  O   HIS A 128      -0.795  -9.052 -21.672  1.00 12.06           O  
ATOM   3827  CB  HIS A 128      -0.856 -11.449 -23.809  1.00 10.82           C  
ATOM   3828  CG  HIS A 128      -0.780 -12.093 -25.161  1.00 10.92           C  
ATOM   3829  ND1 HIS A 128      -1.898 -12.578 -25.800  1.00 10.29           N  
ATOM   3830  CD2 HIS A 128       0.266 -12.388 -25.966  1.00 10.55           C  
ATOM   3831  CE1 HIS A 128      -1.544 -13.165 -26.930  1.00 10.84           C  
ATOM   3832  NE2 HIS A 128      -0.244 -13.046 -27.066  1.00 10.36           N  
ATOM   3833  H   HIS A 128       0.696  -9.242 -23.897  1.00 11.96           H  
ATOM   3834  HA  HIS A 128      -2.135  -9.856 -24.532  1.00 11.28           H  
ATOM   3835  HB2 HIS A 128      -1.574 -12.012 -23.198  1.00 10.82           H  
ATOM   3836  HB3 HIS A 128       0.114 -11.546 -23.304  1.00 10.82           H  
ATOM   3837  HD1 HIS A 128      -2.911 -12.492 -25.434  1.00 10.29           H  
ATOM   3838  HD2 HIS A 128       1.304 -12.153 -25.783  1.00 10.55           H  
ATOM   3839  HE1 HIS A 128      -2.210 -13.658 -27.622  1.00 10.84           H  
ATOM   3840  N   SER A 129      -2.947  -9.471 -22.193  1.00 12.22           N  
ATOM   3841  CA  SER A 129      -3.502  -8.926 -20.958  1.00 12.91           C  
ATOM   3842  C   SER A 129      -3.472  -9.947 -19.806  1.00 13.34           C  
ATOM   3843  O   SER A 129      -3.652  -9.605 -18.636  1.00 13.42           O  
ATOM   3844  CB  SER A 129      -4.934  -8.417 -21.156  1.00 13.06           C  
ATOM   3845  OG  SER A 129      -5.811  -9.448 -21.605  1.00 13.77           O  
ATOM   3846  H   SER A 129      -3.591  -9.860 -22.867  1.00 12.22           H  
ATOM   3847  HA  SER A 129      -2.869  -8.087 -20.643  1.00 12.91           H  
ATOM   3848  HB2 SER A 129      -4.958  -7.611 -21.897  1.00 13.06           H  
ATOM   3849  HB3 SER A 129      -5.340  -8.026 -20.218  1.00 13.06           H  
ATOM   3850  HG  SER A 129      -5.488  -9.729 -22.493  1.00 13.77           H  
ATOM   3851  N   ASN A 130      -3.371 -11.235 -20.161  1.00 12.92           N  
ATOM   3852  CA  ASN A 130      -3.322 -12.330 -19.193  1.00 12.53           C  
ATOM   3853  C   ASN A 130      -2.408 -13.464 -19.744  1.00 12.38           C  
ATOM   3854  O   ASN A 130      -1.534 -13.210 -20.588  1.00 11.52           O  
ATOM   3855  CB  ASN A 130      -4.746 -12.737 -18.793  1.00 13.23           C  
ATOM   3856  CG  ASN A 130      -4.985 -12.667 -17.291  1.00 13.43           C  
ATOM   3857  OD1 ASN A 130      -4.291 -11.978 -16.536  1.00 15.00           O  
ATOM   3858  ND2 ASN A 130      -6.005 -13.384 -16.863  1.00 13.93           N  
ATOM   3859  H   ASN A 130      -3.363 -11.478 -21.141  1.00 12.92           H  
ATOM   3860  HA  ASN A 130      -2.771 -11.956 -18.330  1.00 12.53           H  
ATOM   3861  HB2 ASN A 130      -4.983 -13.744 -19.133  1.00 13.23           H  
ATOM   3862  HB3 ASN A 130      -5.491 -12.072 -19.248  1.00 13.23           H  
ATOM   3863 HD21 ASN A 130      -6.546 -13.933 -17.516  1.00 13.93           H  
ATOM   3864 HD22 ASN A 130      -6.246 -13.384 -15.882  1.00 13.93           H  
ATOM   3865  N   TYR A 131      -2.545 -14.664 -19.175  1.00 12.18           N  
ATOM   3866  CA  TYR A 131      -1.564 -15.763 -19.298  1.00 12.30           C  
ATOM   3867  C   TYR A 131      -1.395 -16.191 -20.779  1.00 10.72           C  
ATOM   3868  O   TYR A 131      -2.363 -16.201 -21.535  1.00 10.14           O  
ATOM   3869  CB  TYR A 131      -2.011 -17.007 -18.489  1.00 14.09           C  
ATOM   3870  CG  TYR A 131      -2.762 -16.692 -17.206  1.00 15.65           C  
ATOM   3871  CD1 TYR A 131      -2.150 -16.018 -16.160  1.00 17.29           C  
ATOM   3872  CD2 TYR A 131      -4.118 -16.972 -17.111  1.00 17.82           C  
ATOM   3873  CE1 TYR A 131      -2.858 -15.667 -15.027  1.00 18.68           C  
ATOM   3874  CE2 TYR A 131      -4.836 -16.618 -15.978  1.00 18.84           C  
ATOM   3875  CZ  TYR A 131      -4.190 -15.974 -14.941  1.00 19.23           C  
ATOM   3876  OH  TYR A 131      -4.867 -15.594 -13.819  1.00 22.50           O  
ATOM   3877  H   TYR A 131      -3.345 -14.837 -18.583  1.00 12.18           H  
ATOM   3878  HA  TYR A 131      -0.614 -15.374 -18.915  1.00 12.30           H  
ATOM   3879  HB2 TYR A 131      -2.656 -17.627 -19.124  1.00 14.09           H  
ATOM   3880  HB3 TYR A 131      -1.148 -17.640 -18.260  1.00 14.09           H  
ATOM   3881  HD1 TYR A 131      -1.102 -15.764 -16.232  1.00 17.29           H  
ATOM   3882  HD2 TYR A 131      -4.619 -17.470 -17.928  1.00 17.82           H  
ATOM   3883  HE1 TYR A 131      -2.365 -15.154 -14.215  1.00 18.68           H  
ATOM   3884  HE2 TYR A 131      -5.889 -16.844 -15.907  1.00 18.84           H  
ATOM   3885  HH  TYR A 131      -5.700 -16.093 -13.775  1.00 22.50           H  
ATOM   3886  N   VAL A 132      -0.169 -16.510 -21.168  1.00  9.11           N  
ATOM   3887  CA  VAL A 132       0.172 -17.009 -22.501  1.00  9.03           C  
ATOM   3888  C   VAL A 132       0.591 -18.480 -22.310  1.00  8.75           C  
ATOM   3889  O   VAL A 132       1.716 -18.778 -21.832  1.00  9.28           O  
ATOM   3890  CB  VAL A 132       1.295 -16.191 -23.170  1.00  8.50           C  
ATOM   3891  CG1 VAL A 132       1.408 -16.582 -24.646  1.00  8.55           C  
ATOM   3892  CG2 VAL A 132       1.057 -14.684 -23.064  1.00  8.64           C  
ATOM   3893  H   VAL A 132       0.597 -16.394 -20.520  1.00  9.11           H  
ATOM   3894  HA  VAL A 132      -0.720 -16.967 -23.130  1.00  9.03           H  
ATOM   3895  HB  VAL A 132       2.256 -16.409 -22.691  1.00  8.50           H  
ATOM   3896 HG11 VAL A 132       1.559 -17.658 -24.769  1.00  8.55           H  
ATOM   3897 HG12 VAL A 132       0.509 -16.297 -25.203  1.00  8.55           H  
ATOM   3898 HG13 VAL A 132       2.259 -16.079 -25.108  1.00  8.55           H  
ATOM   3899 HG21 VAL A 132       0.070 -14.416 -23.453  1.00  8.64           H  
ATOM   3900 HG22 VAL A 132       1.115 -14.346 -22.024  1.00  8.64           H  
ATOM   3901 HG23 VAL A 132       1.813 -14.127 -23.627  1.00  8.64           H  
ATOM   3902  N   PHE A 133      -0.333 -19.389 -22.587  1.00  8.69           N  
ATOM   3903  CA  PHE A 133      -0.169 -20.789 -22.206  1.00  8.32           C  
ATOM   3904  C   PHE A 133       0.703 -21.586 -23.194  1.00  8.55           C  
ATOM   3905  O   PHE A 133       1.120 -22.707 -22.888  1.00  8.85           O  
ATOM   3906  CB  PHE A 133      -1.523 -21.510 -22.084  1.00  8.83           C  
ATOM   3907  CG  PHE A 133      -2.343 -21.048 -20.903  1.00  9.14           C  
ATOM   3908  CD1 PHE A 133      -1.870 -21.215 -19.614  1.00  9.19           C  
ATOM   3909  CD2 PHE A 133      -3.611 -20.538 -21.077  1.00  9.16           C  
ATOM   3910  CE1 PHE A 133      -2.609 -20.806 -18.526  1.00  9.45           C  
ATOM   3911  CE2 PHE A 133      -4.349 -20.129 -19.982  1.00  9.30           C  
ATOM   3912  CZ  PHE A 133      -3.838 -20.284 -18.698  1.00  9.53           C  
ATOM   3913  H   PHE A 133      -1.180 -19.110 -23.061  1.00  8.69           H  
ATOM   3914  HA  PHE A 133       0.365 -20.807 -21.249  1.00  8.32           H  
ATOM   3915  HB2 PHE A 133      -2.092 -21.375 -23.013  1.00  8.83           H  
ATOM   3916  HB3 PHE A 133      -1.379 -22.594 -21.981  1.00  8.83           H  
ATOM   3917  HD1 PHE A 133      -0.905 -21.675 -19.458  1.00  9.19           H  
ATOM   3918  HD2 PHE A 133      -4.028 -20.457 -22.070  1.00  9.16           H  
ATOM   3919  HE1 PHE A 133      -2.201 -20.904 -17.531  1.00  9.45           H  
ATOM   3920  HE2 PHE A 133      -5.325 -19.689 -20.125  1.00  9.30           H  
ATOM   3921  HZ  PHE A 133      -4.426 -19.987 -17.841  1.00  9.53           H  
ATOM   3922  N   CYS A 134       0.877 -21.065 -24.393  1.00  8.31           N  
ATOM   3923  CA  CYS A 134       1.432 -21.812 -25.516  1.00  8.43           C  
ATOM   3924  C   CYS A 134       2.007 -20.898 -26.627  1.00  8.25           C  
ATOM   3925  O   CYS A 134       1.608 -19.749 -26.791  1.00  7.86           O  
ATOM   3926  CB  CYS A 134       0.387 -22.764 -26.118  1.00  8.71           C  
ATOM   3927  SG  CYS A 134      -1.141 -21.890 -26.614  1.00 10.20           S  
ATOM   3928  H   CYS A 134       0.617 -20.102 -24.555  1.00  8.31           H  
ATOM   3929  HA  CYS A 134       2.263 -22.415 -25.128  1.00  8.43           H  
ATOM   3930  HB2 CYS A 134       0.105 -23.529 -25.388  1.00  8.71           H  
ATOM   3931  HB3 CYS A 134       0.783 -23.277 -27.000  1.00  8.71           H  
ATOM   3932  HG  CYS A 134      -1.487 -21.475 -25.385  1.00 10.20           H  
ATOM   3933  N   CYS A 135       2.906 -21.488 -27.397  1.00  8.13           N  
ATOM   3934  CA  CYS A 135       3.564 -20.855 -28.535  1.00  8.82           C  
ATOM   3935  C   CYS A 135       4.149 -21.941 -29.451  1.00  8.72           C  
ATOM   3936  O   CYS A 135       4.313 -23.075 -29.036  1.00  9.08           O  
ATOM   3937  CB  CYS A 135       4.671 -19.879 -28.116  1.00  8.41           C  
ATOM   3938  SG  CYS A 135       5.977 -20.648 -27.083  1.00 10.25           S  
ATOM   3939  H   CYS A 135       3.176 -22.441 -27.197  1.00  8.13           H  
ATOM   3940  HA  CYS A 135       2.781 -20.327 -29.084  1.00  8.82           H  
ATOM   3941  HB2 CYS A 135       4.235 -19.062 -27.536  1.00  8.41           H  
ATOM   3942  HB3 CYS A 135       5.162 -19.437 -28.989  1.00  8.41           H  
ATOM   3943  HG  CYS A 135       6.328 -21.611 -27.949  1.00 10.25           H  
ATOM   3944  N   ASN A 136       4.519 -21.531 -30.664  1.00  9.06           N  
ATOM   3945  CA  ASN A 136       5.228 -22.406 -31.595  1.00  9.66           C  
ATOM   3946  C   ASN A 136       5.943 -21.553 -32.659  1.00  9.86           C  
ATOM   3947  O   ASN A 136       5.500 -20.455 -32.998  1.00 10.20           O  
ATOM   3948  CB  ASN A 136       4.278 -23.400 -32.266  1.00 10.36           C  
ATOM   3949  CG  ASN A 136       4.546 -24.797 -31.752  1.00 10.83           C  
ATOM   3950  OD1 ASN A 136       5.671 -25.290 -31.806  1.00 12.76           O  
ATOM   3951  ND2 ASN A 136       3.505 -25.456 -31.287  1.00 10.87           N  
ATOM   3952  H   ASN A 136       4.301 -20.587 -30.950  1.00  9.06           H  
ATOM   3953  HA  ASN A 136       6.002 -22.916 -31.007  1.00  9.66           H  
ATOM   3954  HB2 ASN A 136       4.426 -23.439 -33.352  1.00 10.36           H  
ATOM   3955  HB3 ASN A 136       3.230 -23.125 -32.103  1.00 10.36           H  
ATOM   3956 HD21 ASN A 136       3.613 -26.404 -30.956  1.00 10.87           H  
ATOM   3957 HD22 ASN A 136       2.597 -25.013 -31.260  1.00 10.87           H  
ATOM   3958  N   PHE A 137       7.059 -22.073 -33.149  1.00  9.73           N  
ATOM   3959  CA  PHE A 137       7.773 -21.563 -34.334  1.00 10.04           C  
ATOM   3960  C   PHE A 137       7.111 -22.155 -35.594  1.00  9.87           C  
ATOM   3961  O   PHE A 137       6.398 -23.166 -35.540  1.00  9.75           O  
ATOM   3962  CB  PHE A 137       9.250 -22.000 -34.356  1.00 10.10           C  
ATOM   3963  CG  PHE A 137      10.210 -20.992 -33.772  1.00  9.75           C  
ATOM   3964  CD1 PHE A 137      10.722 -19.971 -34.553  1.00  9.63           C  
ATOM   3965  CD2 PHE A 137      10.713 -21.148 -32.479  1.00  9.87           C  
ATOM   3966  CE1 PHE A 137      11.655 -19.096 -34.053  1.00 10.02           C  
ATOM   3967  CE2 PHE A 137      11.662 -20.269 -31.982  1.00 10.04           C  
ATOM   3968  CZ  PHE A 137      12.146 -19.254 -32.768  1.00  9.81           C  
ATOM   3969  H   PHE A 137       7.471 -22.873 -32.691  1.00  9.73           H  
ATOM   3970  HA  PHE A 137       7.668 -20.474 -34.365  1.00 10.04           H  
ATOM   3971  HB2 PHE A 137       9.371 -22.961 -33.838  1.00 10.10           H  
ATOM   3972  HB3 PHE A 137       9.589 -22.201 -35.382  1.00 10.10           H  
ATOM   3973  HD1 PHE A 137      10.383 -19.861 -35.572  1.00  9.63           H  
ATOM   3974  HD2 PHE A 137      10.360 -21.961 -31.861  1.00  9.87           H  
ATOM   3975  HE1 PHE A 137      12.007 -18.280 -34.665  1.00 10.02           H  
ATOM   3976  HE2 PHE A 137      12.023 -20.384 -30.971  1.00 10.04           H  
ATOM   3977  HZ  PHE A 137      12.903 -18.584 -32.388  1.00  9.81           H  
ATOM   3978  N   ASN A 138       7.356 -21.509 -36.737  1.00 10.13           N  
ATOM   3979  CA  ASN A 138       7.079 -22.116 -38.043  1.00 10.39           C  
ATOM   3980  C   ASN A 138       8.330 -22.865 -38.578  1.00 10.97           C  
ATOM   3981  O   ASN A 138       9.450 -22.522 -38.203  1.00 11.03           O  
ATOM   3982  CB  ASN A 138       6.553 -21.114 -39.063  1.00 10.26           C  
ATOM   3983  CG  ASN A 138       7.596 -20.171 -39.621  1.00 10.16           C  
ATOM   3984  OD1 ASN A 138       8.552 -19.764 -38.965  1.00 10.02           O  
ATOM   3985  ND2 ASN A 138       7.341 -19.744 -40.847  1.00 10.13           N  
ATOM   3986  H   ASN A 138       7.718 -20.566 -36.733  1.00 10.13           H  
ATOM   3987  HA  ASN A 138       6.295 -22.858 -37.875  1.00 10.39           H  
ATOM   3988  HB2 ASN A 138       5.778 -20.491 -38.611  1.00 10.26           H  
ATOM   3989  HB3 ASN A 138       6.081 -21.648 -39.894  1.00 10.26           H  
ATOM   3990 HD21 ASN A 138       7.944 -19.057 -41.278  1.00 10.13           H  
ATOM   3991 HD22 ASN A 138       6.544 -20.104 -41.352  1.00 10.13           H  
ATOM   3992  N   PRO A 139       8.147 -23.818 -39.501  1.00 11.94           N  
ATOM   3993  CA  PRO A 139       9.285 -24.597 -40.020  1.00 12.15           C  
ATOM   3994  C   PRO A 139      10.407 -23.794 -40.710  1.00 12.56           C  
ATOM   3995  O   PRO A 139      11.537 -24.283 -40.823  1.00 13.22           O  
ATOM   3996  CB  PRO A 139       8.661 -25.557 -41.038  1.00 12.39           C  
ATOM   3997  CG  PRO A 139       7.225 -25.701 -40.565  1.00 12.69           C  
ATOM   3998  CD  PRO A 139       6.892 -24.311 -40.060  1.00 12.77           C  
ATOM   3999  HA  PRO A 139       9.721 -25.139 -39.171  1.00 12.15           H  
ATOM   4000  HB2 PRO A 139       8.676 -25.133 -42.050  1.00 12.39           H  
ATOM   4001  HB3 PRO A 139       9.185 -26.517 -41.076  1.00 12.39           H  
ATOM   4002  HG2 PRO A 139       7.175 -26.427 -39.744  1.00 12.69           H  
ATOM   4003  HG3 PRO A 139       6.546 -26.024 -41.355  1.00 12.69           H  
ATOM   4004  HD2 PRO A 139       6.085 -24.330 -39.325  1.00 12.77           H  
ATOM   4005  HD3 PRO A 139       6.608 -23.654 -40.886  1.00 12.77           H  
ATOM   4006  N   GLN A 140      10.063 -22.615 -41.229  1.00 13.04           N  
ATOM   4007  CA  GLN A 140      11.021 -21.727 -41.876  1.00 13.24           C  
ATOM   4008  C   GLN A 140      11.817 -20.852 -40.860  1.00 13.03           C  
ATOM   4009  O   GLN A 140      12.791 -20.203 -41.250  1.00 14.10           O  
ATOM   4010  CB  GLN A 140      10.341 -20.814 -42.905  1.00 13.95           C  
ATOM   4011  CG  GLN A 140       9.694 -21.572 -44.063  1.00 14.67           C  
ATOM   4012  CD  GLN A 140       8.330 -22.160 -43.745  1.00 15.55           C  
ATOM   4013  OE1 GLN A 140       7.777 -22.040 -42.633  1.00 14.44           O  
ATOM   4014  NE2 GLN A 140       7.762 -22.807 -44.758  1.00 17.22           N  
ATOM   4015  H   GLN A 140       9.095 -22.330 -41.173  1.00 13.04           H  
ATOM   4016  HA  GLN A 140      11.770 -22.350 -42.383  1.00 13.24           H  
ATOM   4017  HB2 GLN A 140       9.603 -20.178 -42.410  1.00 13.95           H  
ATOM   4018  HB3 GLN A 140      11.095 -20.136 -43.325  1.00 13.95           H  
ATOM   4019  HG2 GLN A 140      10.354 -22.373 -44.418  1.00 14.67           H  
ATOM   4020  HG3 GLN A 140       9.550 -20.873 -44.897  1.00 14.67           H  
ATOM   4021 HE21 GLN A 140       6.848 -23.223 -44.643  1.00 17.22           H  
ATOM   4022 HE22 GLN A 140       8.243 -22.882 -45.643  1.00 17.22           H  
ATOM   4023  N   SER A 141      11.332 -20.800 -39.619  1.00 12.52           N  
ATOM   4024  CA  SER A 141      11.952 -20.050 -38.528  1.00 12.36           C  
ATOM   4025  C   SER A 141      12.025 -18.519 -38.771  1.00 12.10           C  
ATOM   4026  O   SER A 141      12.939 -17.817 -38.337  1.00 12.21           O  
ATOM   4027  CB  SER A 141      13.306 -20.632 -38.105  1.00 12.51           C  
ATOM   4028  OG  SER A 141      13.130 -21.856 -37.382  1.00 12.48           O  
ATOM   4029  H   SER A 141      10.508 -21.351 -39.423  1.00 12.52           H  
ATOM   4030  HA  SER A 141      11.255 -20.174 -37.691  1.00 12.36           H  
ATOM   4031  HB2 SER A 141      13.839 -19.955 -37.431  1.00 12.51           H  
ATOM   4032  HB3 SER A 141      13.962 -20.831 -38.958  1.00 12.51           H  
ATOM   4033  HG  SER A 141      12.573 -22.440 -37.949  1.00 12.48           H  
ATOM   4034  N   ASN A 142      10.949 -17.995 -39.371  1.00 11.83           N  
ATOM   4035  CA  ASN A 142      10.691 -16.561 -39.485  1.00 12.74           C  
ATOM   4036  C   ASN A 142       9.468 -16.065 -38.683  1.00 11.69           C  
ATOM   4037  O   ASN A 142       9.359 -14.877 -38.396  1.00 12.78           O  
ATOM   4038  CB  ASN A 142      10.644 -16.054 -40.928  1.00 13.90           C  
ATOM   4039  CG  ASN A 142       9.521 -16.651 -41.744  1.00 15.33           C  
ATOM   4040  OD1 ASN A 142       9.079 -17.764 -41.544  1.00 15.91           O  
ATOM   4041  ND2 ASN A 142       9.071 -15.866 -42.738  1.00 18.21           N  
ATOM   4042  H   ASN A 142      10.270 -18.619 -39.783  1.00 11.83           H  
ATOM   4043  HA  ASN A 142      11.538 -16.047 -39.010  1.00 12.74           H  
ATOM   4044  HB2 ASN A 142      11.582 -16.301 -41.441  1.00 13.90           H  
ATOM   4045  HB3 ASN A 142      10.547 -14.961 -40.929  1.00 13.90           H  
ATOM   4046 HD21 ASN A 142       8.339 -16.196 -43.351  1.00 18.21           H  
ATOM   4047 HD22 ASN A 142       9.465 -14.945 -42.872  1.00 18.21           H  
ATOM   4048  N   LEU A 143       8.513 -16.965 -38.416  1.00 10.51           N  
ATOM   4049  CA  LEU A 143       7.267 -16.668 -37.715  1.00 10.93           C  
ATOM   4050  C   LEU A 143       7.235 -17.448 -36.378  1.00 10.30           C  
ATOM   4051  O   LEU A 143       7.715 -18.566 -36.260  1.00 10.64           O  
ATOM   4052  CB  LEU A 143       6.014 -17.091 -38.504  1.00 10.93           C  
ATOM   4053  CG  LEU A 143       5.916 -16.579 -39.949  1.00 11.36           C  
ATOM   4054  CD1 LEU A 143       4.687 -17.189 -40.631  1.00 11.99           C  
ATOM   4055  CD2 LEU A 143       5.833 -15.060 -40.013  1.00 11.54           C  
ATOM   4056  H   LEU A 143       8.654 -17.925 -38.695  1.00 10.51           H  
ATOM   4057  HA  LEU A 143       7.231 -15.597 -37.509  1.00 10.93           H  
ATOM   4058  HB2 LEU A 143       5.961 -18.185 -38.521  1.00 10.93           H  
ATOM   4059  HB3 LEU A 143       5.123 -16.770 -37.945  1.00 10.93           H  
ATOM   4060  HG  LEU A 143       6.799 -16.899 -40.509  1.00 11.36           H  
ATOM   4061 HD11 LEU A 143       4.736 -18.283 -40.624  1.00 11.99           H  
ATOM   4062 HD12 LEU A 143       3.762 -16.890 -40.126  1.00 11.99           H  
ATOM   4063 HD13 LEU A 143       4.622 -16.866 -41.676  1.00 11.99           H  
ATOM   4064 HD21 LEU A 143       4.952 -14.710 -39.468  1.00 11.54           H  
ATOM   4065 HD22 LEU A 143       6.718 -14.586 -39.580  1.00 11.54           H  
ATOM   4066 HD23 LEU A 143       5.749 -14.716 -41.049  1.00 11.54           H  
ATOM   4067  N   ILE A 144       6.596 -16.822 -35.396  1.00  9.50           N  
ATOM   4068  CA  ILE A 144       6.149 -17.448 -34.148  1.00  9.67           C  
ATOM   4069  C   ILE A 144       4.621 -17.240 -34.119  1.00  8.93           C  
ATOM   4070  O   ILE A 144       4.097 -16.266 -34.665  1.00  8.71           O  
ATOM   4071  CB  ILE A 144       6.865 -16.823 -32.925  1.00 10.26           C  
ATOM   4072  CG1 ILE A 144       8.250 -17.478 -32.746  1.00 11.01           C  
ATOM   4073  CG2 ILE A 144       6.081 -16.934 -31.610  1.00 10.31           C  
ATOM   4074  CD1 ILE A 144       9.199 -16.602 -31.944  1.00 11.90           C  
ATOM   4075  H   ILE A 144       6.382 -15.841 -35.500  1.00  9.50           H  
ATOM   4076  HA  ILE A 144       6.350 -18.520 -34.207  1.00  9.67           H  
ATOM   4077  HB  ILE A 144       7.008 -15.753 -33.126  1.00 10.26           H  
ATOM   4078 HG12 ILE A 144       8.150 -18.455 -32.258  1.00 11.01           H  
ATOM   4079 HG13 ILE A 144       8.701 -17.669 -33.723  1.00 11.01           H  
ATOM   4080 HG21 ILE A 144       5.121 -16.415 -31.672  1.00 10.31           H  
ATOM   4081 HG22 ILE A 144       5.897 -17.979 -31.341  1.00 10.31           H  
ATOM   4082 HG23 ILE A 144       6.622 -16.467 -30.782  1.00 10.31           H  
ATOM   4083 HD11 ILE A 144       9.317 -15.627 -32.425  1.00 11.90           H  
ATOM   4084 HD12 ILE A 144       8.840 -16.429 -30.929  1.00 11.90           H  
ATOM   4085 HD13 ILE A 144      10.186 -17.068 -31.875  1.00 11.90           H  
ATOM   4086  N   VAL A 145       3.932 -18.178 -33.462  1.00  8.03           N  
ATOM   4087  CA  VAL A 145       2.532 -18.021 -33.072  1.00  7.89           C  
ATOM   4088  C   VAL A 145       2.464 -18.110 -31.529  1.00  8.02           C  
ATOM   4089  O   VAL A 145       3.153 -18.928 -30.915  1.00  7.09           O  
ATOM   4090  CB  VAL A 145       1.629 -19.039 -33.805  1.00  8.25           C  
ATOM   4091  CG1 VAL A 145       1.959 -20.499 -33.487  1.00  8.30           C  
ATOM   4092  CG2 VAL A 145       0.144 -18.787 -33.547  1.00  8.13           C  
ATOM   4093  H   VAL A 145       4.398 -19.043 -33.229  1.00  8.03           H  
ATOM   4094  HA  VAL A 145       2.223 -17.015 -33.359  1.00  7.89           H  
ATOM   4095  HB  VAL A 145       1.789 -18.900 -34.883  1.00  8.25           H  
ATOM   4096 HG11 VAL A 145       2.986 -20.748 -33.759  1.00  8.30           H  
ATOM   4097 HG12 VAL A 145       1.837 -20.715 -32.425  1.00  8.30           H  
ATOM   4098 HG13 VAL A 145       1.302 -21.177 -34.043  1.00  8.30           H  
ATOM   4099 HG21 VAL A 145      -0.118 -18.952 -32.498  1.00  8.13           H  
ATOM   4100 HG22 VAL A 145      -0.133 -17.765 -33.816  1.00  8.13           H  
ATOM   4101 HG23 VAL A 145      -0.472 -19.463 -34.150  1.00  8.13           H  
ATOM   4102  N   SER A 146       1.572 -17.318 -30.932  1.00  7.65           N  
ATOM   4103  CA  SER A 146       1.237 -17.348 -29.507  1.00  8.19           C  
ATOM   4104  C   SER A 146      -0.269 -17.633 -29.357  1.00  8.29           C  
ATOM   4105  O   SER A 146      -1.078 -17.327 -30.230  1.00  8.40           O  
ATOM   4106  CB  SER A 146       1.600 -16.065 -28.743  1.00  8.91           C  
ATOM   4107  OG  SER A 146       0.878 -14.912 -29.182  1.00  8.74           O  
ATOM   4108  H   SER A 146       1.033 -16.683 -31.503  1.00  7.65           H  
ATOM   4109  HA  SER A 146       1.786 -18.177 -29.050  1.00  8.19           H  
ATOM   4110  HB2 SER A 146       2.662 -15.843 -28.875  1.00  8.91           H  
ATOM   4111  HB3 SER A 146       1.404 -16.198 -27.674  1.00  8.91           H  
ATOM   4112  HG  SER A 146       0.569 -14.433 -28.377  1.00  8.74           H  
ATOM   4113  N   GLY A 147      -0.634 -18.231 -28.248  1.00  7.81           N  
ATOM   4114  CA  GLY A 147      -2.010 -18.423 -27.826  1.00  8.02           C  
ATOM   4115  C   GLY A 147      -2.121 -18.136 -26.322  1.00  8.65           C  
ATOM   4116  O   GLY A 147      -1.200 -18.453 -25.531  1.00  8.43           O  
ATOM   4117  H   GLY A 147       0.080 -18.624 -27.651  1.00  7.81           H  
ATOM   4118  HA2 GLY A 147      -2.676 -17.767 -28.393  1.00  8.02           H  
ATOM   4119  HA3 GLY A 147      -2.291 -19.460 -28.016  1.00  8.02           H  
ATOM   4120  N   SER A 148      -3.247 -17.545 -25.945  1.00  8.98           N  
ATOM   4121  CA  SER A 148      -3.413 -16.923 -24.642  1.00  9.46           C  
ATOM   4122  C   SER A 148      -4.817 -17.137 -24.050  1.00  9.86           C  
ATOM   4123  O   SER A 148      -5.688 -17.817 -24.561  1.00  9.62           O  
ATOM   4124  CB  SER A 148      -3.100 -15.419 -24.772  1.00  9.62           C  
ATOM   4125  OG  SER A 148      -3.188 -14.674 -23.557  1.00  9.93           O  
ATOM   4126  H   SER A 148      -4.025 -17.526 -26.589  1.00  8.98           H  
ATOM   4127  HA  SER A 148      -2.717 -17.383 -23.934  1.00  9.46           H  
ATOM   4128  HB2 SER A 148      -3.790 -14.956 -25.486  1.00  9.62           H  
ATOM   4129  HB3 SER A 148      -2.084 -15.297 -25.160  1.00  9.62           H  
ATOM   4130  HG  SER A 148      -2.476 -14.992 -22.961  1.00  9.93           H  
ATOM   4131  N   PHE A 149      -4.980 -16.543 -22.880  1.00 10.30           N  
ATOM   4132  CA  PHE A 149      -6.257 -16.404 -22.192  1.00 10.85           C  
ATOM   4133  C   PHE A 149      -7.145 -15.412 -22.975  1.00 11.23           C  
ATOM   4134  O   PHE A 149      -8.379 -15.540 -22.955  1.00 11.73           O  
ATOM   4135  CB  PHE A 149      -5.980 -15.869 -20.780  1.00 10.84           C  
ATOM   4136  CG  PHE A 149      -7.164 -15.755 -19.854  1.00 11.43           C  
ATOM   4137  CD1 PHE A 149      -7.964 -14.615 -19.867  1.00 12.02           C  
ATOM   4138  CD2 PHE A 149      -7.476 -16.783 -18.979  1.00 11.90           C  
ATOM   4139  CE1 PHE A 149      -9.036 -14.486 -18.998  1.00 13.00           C  
ATOM   4140  CE2 PHE A 149      -8.555 -16.671 -18.110  1.00 12.59           C  
ATOM   4141  CZ  PHE A 149      -9.341 -15.528 -18.132  1.00 12.98           C  
ATOM   4142  H   PHE A 149      -4.170 -16.162 -22.411  1.00 10.30           H  
ATOM   4143  HA  PHE A 149      -6.753 -17.376 -22.172  1.00 10.85           H  
ATOM   4144  HB2 PHE A 149      -5.223 -16.502 -20.296  1.00 10.84           H  
ATOM   4145  HB3 PHE A 149      -5.504 -14.883 -20.860  1.00 10.84           H  
ATOM   4146  HD1 PHE A 149      -7.746 -13.820 -20.564  1.00 12.02           H  
ATOM   4147  HD2 PHE A 149      -6.874 -17.680 -18.971  1.00 11.90           H  
ATOM   4148  HE1 PHE A 149      -9.629 -13.584 -18.995  1.00 13.00           H  
ATOM   4149  HE2 PHE A 149      -8.782 -17.471 -17.421  1.00 12.59           H  
ATOM   4150  HZ  PHE A 149     -10.194 -15.448 -17.474  1.00 12.98           H  
ATOM   4151  N   ASP A 150      -6.532 -14.334 -23.463  1.00 10.83           N  
ATOM   4152  CA  ASP A 150      -7.253 -13.193 -24.036  1.00 11.27           C  
ATOM   4153  C   ASP A 150      -7.694 -13.400 -25.495  1.00 11.45           C  
ATOM   4154  O   ASP A 150      -7.329 -12.660 -26.411  1.00 12.11           O  
ATOM   4155  CB  ASP A 150      -6.534 -11.884 -23.784  1.00 11.52           C  
ATOM   4156  CG  ASP A 150      -5.199 -11.535 -24.385  1.00 11.46           C  
ATOM   4157  OD1 ASP A 150      -4.712 -12.127 -25.366  1.00 11.81           O  
ATOM   4158  OD2 ASP A 150      -4.589 -10.577 -23.805  1.00 12.08           O1-
ATOM   4159  H   ASP A 150      -5.526 -14.272 -23.395  1.00 10.83           H  
ATOM   4160  HA  ASP A 150      -8.198 -13.123 -23.475  1.00 11.27           H  
ATOM   4161  HB2 ASP A 150      -6.414 -11.797 -22.695  1.00 11.52           H  
ATOM   4162  HB3 ASP A 150      -7.203 -11.065 -24.082  1.00 11.52           H  
ATOM   4163  N   GLU A 151      -8.500 -14.449 -25.687  1.00 11.89           N  
ATOM   4164  CA  GLU A 151      -9.285 -14.766 -26.897  1.00 12.46           C  
ATOM   4165  C   GLU A 151      -8.478 -15.086 -28.189  1.00 12.47           C  
ATOM   4166  O   GLU A 151      -8.987 -15.693 -29.135  1.00 12.35           O  
ATOM   4167  CB  GLU A 151     -10.301 -13.665 -27.238  1.00 13.49           C  
ATOM   4168  CG  GLU A 151     -11.343 -13.446 -26.144  1.00 14.49           C  
ATOM   4169  CD  GLU A 151     -12.401 -12.433 -26.530  1.00 15.38           C  
ATOM   4170  OE1 GLU A 151     -13.272 -12.172 -25.674  1.00 15.74           O  
ATOM   4171  OE2 GLU A 151     -12.361 -11.902 -27.652  1.00 16.27           O1-
ATOM   4172  H   GLU A 151      -8.638 -15.093 -24.921  1.00 11.89           H  
ATOM   4173  HA  GLU A 151      -9.818 -15.693 -26.649  1.00 12.46           H  
ATOM   4174  HB2 GLU A 151      -9.781 -12.721 -27.444  1.00 13.49           H  
ATOM   4175  HB3 GLU A 151     -10.814 -13.931 -28.172  1.00 13.49           H  
ATOM   4176  HG2 GLU A 151     -10.859 -13.097 -25.224  1.00 14.49           H  
ATOM   4177  HG3 GLU A 151     -11.847 -14.392 -25.915  1.00 14.49           H  
ATOM   4178  N   SER A 152      -7.320 -14.444 -28.286  1.00 11.40           N  
ATOM   4179  CA  SER A 152      -6.561 -14.309 -29.502  1.00 11.39           C  
ATOM   4180  C   SER A 152      -5.478 -15.383 -29.694  1.00 10.67           C  
ATOM   4181  O   SER A 152      -4.807 -15.830 -28.728  1.00 10.06           O  
ATOM   4182  CB  SER A 152      -5.947 -12.901 -29.629  1.00 12.01           C  
ATOM   4183  OG  SER A 152      -5.113 -12.515 -28.523  1.00 13.34           O  
ATOM   4184  H   SER A 152      -6.956 -13.958 -27.480  1.00 11.40           H  
ATOM   4185  HA  SER A 152      -7.280 -14.416 -30.317  1.00 11.39           H  
ATOM   4186  HB2 SER A 152      -6.741 -12.149 -29.707  1.00 12.01           H  
ATOM   4187  HB3 SER A 152      -5.336 -12.833 -30.534  1.00 12.01           H  
ATOM   4188  HG  SER A 152      -5.693 -12.488 -27.724  1.00 13.34           H  
ATOM   4189  N   VAL A 153      -5.287 -15.694 -30.971  1.00 11.06           N  
ATOM   4190  CA  VAL A 153      -4.120 -16.374 -31.524  1.00 10.83           C  
ATOM   4191  C   VAL A 153      -3.412 -15.204 -32.228  1.00 11.17           C  
ATOM   4192  O   VAL A 153      -4.042 -14.413 -32.942  1.00 11.52           O  
ATOM   4193  CB  VAL A 153      -4.534 -17.474 -32.514  1.00 11.14           C  
ATOM   4194  CG1 VAL A 153      -3.349 -18.004 -33.320  1.00 11.09           C  
ATOM   4195  CG2 VAL A 153      -5.196 -18.635 -31.772  1.00 11.61           C  
ATOM   4196  H   VAL A 153      -5.979 -15.379 -31.636  1.00 11.06           H  
ATOM   4197  HA  VAL A 153      -3.506 -16.767 -30.711  1.00 10.83           H  
ATOM   4198  HB  VAL A 153      -5.267 -17.070 -33.223  1.00 11.14           H  
ATOM   4199 HG11 VAL A 153      -2.917 -17.226 -33.958  1.00 11.09           H  
ATOM   4200 HG12 VAL A 153      -2.563 -18.377 -32.657  1.00 11.09           H  
ATOM   4201 HG13 VAL A 153      -3.658 -18.827 -33.974  1.00 11.09           H  
ATOM   4202 HG21 VAL A 153      -4.472 -19.169 -31.150  1.00 11.61           H  
ATOM   4203 HG22 VAL A 153      -6.004 -18.295 -31.120  1.00 11.61           H  
ATOM   4204 HG23 VAL A 153      -5.624 -19.342 -32.486  1.00 11.61           H  
ATOM   4205  N   ARG A 154      -2.146 -15.003 -31.934  1.00 10.41           N  
ATOM   4206  CA  ARG A 154      -1.376 -13.914 -32.519  1.00 10.51           C  
ATOM   4207  C   ARG A 154      -0.135 -14.521 -33.186  1.00 10.98           C  
ATOM   4208  O   ARG A 154       0.454 -15.495 -32.680  1.00 10.43           O  
ATOM   4209  CB  ARG A 154      -1.022 -12.827 -31.502  1.00 10.68           C  
ATOM   4210  CG  ARG A 154      -2.241 -12.352 -30.703  1.00 10.78           C  
ATOM   4211  CD  ARG A 154      -1.954 -11.097 -29.886  1.00 10.83           C  
ATOM   4212  NE  ARG A 154      -2.952 -10.927 -28.817  1.00 11.09           N  
ATOM   4213  CZ  ARG A 154      -2.854  -9.991 -27.866  1.00 11.24           C  
ATOM   4214  NH1 ARG A 154      -1.976  -9.001 -27.971  1.00 11.71           N  
ATOM   4215  NH2 ARG A 154      -3.623 -10.043 -26.796  1.00 11.73           N1+
ATOM   4216  H   ARG A 154      -1.692 -15.598 -31.255  1.00 10.41           H  
ATOM   4217  HA  ARG A 154      -1.984 -13.460 -33.304  1.00 10.51           H  
ATOM   4218  HB2 ARG A 154      -0.274 -13.204 -30.799  1.00 10.68           H  
ATOM   4219  HB3 ARG A 154      -0.559 -11.982 -32.025  1.00 10.68           H  
ATOM   4220  HG2 ARG A 154      -2.562 -13.157 -30.032  1.00 10.78           H  
ATOM   4221  HG3 ARG A 154      -3.083 -12.150 -31.371  1.00 10.78           H  
ATOM   4222  HD2 ARG A 154      -1.978 -10.218 -30.535  1.00 10.83           H  
ATOM   4223  HD3 ARG A 154      -0.970 -11.179 -29.413  1.00 10.83           H  
ATOM   4224  HE  ARG A 154      -3.621 -11.672 -28.682  1.00 11.09           H  
ATOM   4225 HH11 ARG A 154      -1.907  -8.307 -27.240  1.00 11.71           H  
ATOM   4226 HH12 ARG A 154      -1.377  -8.941 -28.782  1.00 11.71           H  
ATOM   4227 HH21 ARG A 154      -4.291 -10.793 -26.690  1.00 11.73           H  
ATOM   4228 HH22 ARG A 154      -3.543  -9.333 -26.082  1.00 11.73           H  
ATOM   4229  N   ILE A 155       0.196 -13.991 -34.362  1.00 10.43           N  
ATOM   4230  CA  ILE A 155       1.333 -14.435 -35.168  1.00 10.39           C  
ATOM   4231  C   ILE A 155       2.331 -13.263 -35.168  1.00 10.77           C  
ATOM   4232  O   ILE A 155       1.962 -12.108 -35.419  1.00 11.21           O  
ATOM   4233  CB  ILE A 155       0.930 -14.806 -36.618  1.00 10.59           C  
ATOM   4234  CG1 ILE A 155      -0.229 -15.828 -36.627  1.00 10.66           C  
ATOM   4235  CG2 ILE A 155       2.141 -15.342 -37.400  1.00 10.66           C  
ATOM   4236  CD1 ILE A 155      -0.678 -16.233 -38.024  1.00 10.94           C  
ATOM   4237  H   ILE A 155      -0.371 -13.238 -34.724  1.00 10.43           H  
ATOM   4238  HA  ILE A 155       1.782 -15.304 -34.685  1.00 10.39           H  
ATOM   4239  HB  ILE A 155       0.589 -13.896 -37.129  1.00 10.59           H  
ATOM   4240 HG12 ILE A 155       0.059 -16.728 -36.071  1.00 10.66           H  
ATOM   4241 HG13 ILE A 155      -1.097 -15.400 -36.112  1.00 10.66           H  
ATOM   4242 HG21 ILE A 155       2.972 -14.631 -37.396  1.00 10.66           H  
ATOM   4243 HG22 ILE A 155       2.497 -16.287 -36.976  1.00 10.66           H  
ATOM   4244 HG23 ILE A 155       1.891 -15.515 -38.451  1.00 10.66           H  
ATOM   4245 HD11 ILE A 155      -0.823 -15.357 -38.659  1.00 10.94           H  
ATOM   4246 HD12 ILE A 155       0.056 -16.886 -38.504  1.00 10.94           H  
ATOM   4247 HD13 ILE A 155      -1.624 -16.780 -37.973  1.00 10.94           H  
ATOM   4248  N   TRP A 156       3.596 -13.607 -34.895  1.00 10.18           N  
ATOM   4249  CA  TRP A 156       4.665 -12.653 -34.642  1.00 10.31           C  
ATOM   4250  C   TRP A 156       5.842 -12.910 -35.605  1.00 11.02           C  
ATOM   4251  O   TRP A 156       6.160 -14.052 -35.951  1.00 11.46           O  
ATOM   4252  CB  TRP A 156       5.217 -12.760 -33.211  1.00 10.05           C  
ATOM   4253  CG  TRP A 156       4.178 -12.648 -32.137  1.00  9.84           C  
ATOM   4254  CD1 TRP A 156       3.415 -13.672 -31.649  1.00  9.88           C  
ATOM   4255  CD2 TRP A 156       3.841 -11.500 -31.370  1.00  9.82           C  
ATOM   4256  NE1 TRP A 156       2.577 -13.212 -30.675  1.00 10.37           N  
ATOM   4257  CE2 TRP A 156       2.845 -11.887 -30.451  1.00 10.17           C  
ATOM   4258  CE3 TRP A 156       4.285 -10.177 -31.371  1.00  9.96           C  
ATOM   4259  CZ2 TRP A 156       2.276 -10.989 -29.547  1.00 10.44           C  
ATOM   4260  CZ3 TRP A 156       3.723  -9.296 -30.466  1.00 10.15           C  
ATOM   4261  CH2 TRP A 156       2.726  -9.700 -29.581  1.00 10.80           C  
ATOM   4262  H   TRP A 156       3.827 -14.590 -34.853  1.00 10.18           H  
ATOM   4263  HA  TRP A 156       4.259 -11.655 -34.807  1.00 10.31           H  
ATOM   4264  HB2 TRP A 156       5.732 -13.722 -33.087  1.00 10.05           H  
ATOM   4265  HB3 TRP A 156       5.990 -11.996 -33.057  1.00 10.05           H  
ATOM   4266  HD1 TRP A 156       3.468 -14.697 -31.987  1.00  9.88           H  
ATOM   4267  HE1 TRP A 156       1.875 -13.759 -30.197  1.00 10.37           H  
ATOM   4268  HE3 TRP A 156       5.048  -9.850 -32.061  1.00  9.96           H  
ATOM   4269  HZ2 TRP A 156       1.513 -11.300 -28.849  1.00 10.44           H  
ATOM   4270  HZ3 TRP A 156       4.065  -8.271 -30.444  1.00 10.15           H  
ATOM   4271  HH2 TRP A 156       2.298  -8.975 -28.905  1.00 10.80           H  
ATOM   4272  N   ASP A 157       6.511 -11.818 -35.969  1.00 12.80           N  
ATOM   4273  CA  ASP A 157       7.796 -11.834 -36.689  1.00 14.06           C  
ATOM   4274  C   ASP A 157       8.874 -12.053 -35.612  1.00 13.68           C  
ATOM   4275  O   ASP A 157       8.956 -11.334 -34.617  1.00 14.27           O  
ATOM   4276  CB  ASP A 157       8.004 -10.522 -37.423  1.00 15.86           C  
ATOM   4277  CG  ASP A 157       9.348 -10.159 -38.003  1.00 17.71           C  
ATOM   4278  OD1 ASP A 157      10.388 -10.411 -37.366  1.00 19.94           O  
ATOM   4279  OD2 ASP A 157       9.328  -9.476 -39.038  1.00 21.32           O1-
ATOM   4280  H   ASP A 157       6.137 -10.911 -35.729  1.00 12.80           H  
ATOM   4281  HA  ASP A 157       7.790 -12.670 -37.397  1.00 14.06           H  
ATOM   4282  HB2 ASP A 157       7.789  -9.703 -36.738  1.00 15.86           H  
ATOM   4283  HB3 ASP A 157       7.250 -10.441 -38.216  1.00 15.86           H  
ATOM   4284  N   VAL A 158       9.686 -13.085 -35.835  1.00 13.38           N  
ATOM   4285  CA  VAL A 158      10.713 -13.517 -34.879  1.00 14.26           C  
ATOM   4286  C   VAL A 158      11.763 -12.401 -34.707  1.00 15.83           C  
ATOM   4287  O   VAL A 158      12.130 -12.004 -33.611  1.00 15.69           O  
ATOM   4288  CB  VAL A 158      11.413 -14.796 -35.408  1.00 13.49           C  
ATOM   4289  CG1 VAL A 158      12.660 -15.186 -34.605  1.00 13.99           C  
ATOM   4290  CG2 VAL A 158      10.452 -15.980 -35.422  1.00 13.49           C  
ATOM   4291  H   VAL A 158       9.567 -13.626 -36.680  1.00 13.38           H  
ATOM   4292  HA  VAL A 158      10.228 -13.692 -33.913  1.00 14.26           H  
ATOM   4293  HB  VAL A 158      11.726 -14.617 -36.444  1.00 13.49           H  
ATOM   4294 HG11 VAL A 158      13.440 -14.422 -34.666  1.00 13.99           H  
ATOM   4295 HG12 VAL A 158      12.419 -15.348 -33.551  1.00 13.99           H  
ATOM   4296 HG13 VAL A 158      13.091 -16.115 -34.990  1.00 13.99           H  
ATOM   4297 HG21 VAL A 158      10.337 -16.382 -34.417  1.00 13.49           H  
ATOM   4298 HG22 VAL A 158       9.460 -15.707 -35.786  1.00 13.49           H  
ATOM   4299 HG23 VAL A 158      10.837 -16.780 -36.062  1.00 13.49           H  
ATOM   4300  N   LYS A 159      12.171 -11.855 -35.848  1.00 17.08           N  
ATOM   4301  CA  LYS A 159      13.500 -11.305 -36.015  1.00 19.19           C  
ATOM   4302  C   LYS A 159      13.416  -9.854 -35.495  1.00 20.29           C  
ATOM   4303  O   LYS A 159      14.302  -9.366 -34.789  1.00 21.97           O  
ATOM   4304  CB  LYS A 159      13.953 -11.353 -37.477  1.00  0.00           C  
ATOM   4305  CG  LYS A 159      14.076 -12.772 -38.060  1.00  0.00           C  
ATOM   4306  CD  LYS A 159      15.288 -13.555 -37.535  1.00  0.00           C  
ATOM   4307  CE  LYS A 159      15.433 -14.929 -38.193  1.00  0.00           C  
ATOM   4308  NZ  LYS A 159      14.492 -15.889 -37.587  1.00  0.00           N1+
ATOM   4309  H   LYS A 159      11.434 -11.614 -36.510  1.00 17.08           H  
ATOM   4310  HA  LYS A 159      14.195 -11.848 -35.363  1.00 19.19           H  
ATOM   4311  HB2 LYS A 159      14.911 -10.829 -37.582  1.00  0.00           H  
ATOM   4312  HB3 LYS A 159      13.237 -10.798 -38.097  1.00  0.00           H  
ATOM   4313  HG2 LYS A 159      14.175 -12.676 -39.149  1.00  0.00           H  
ATOM   4314  HG3 LYS A 159      13.151 -13.331 -37.886  1.00  0.00           H  
ATOM   4315  HD2 LYS A 159      15.235 -13.662 -36.446  1.00  0.00           H  
ATOM   4316  HD3 LYS A 159      16.192 -12.974 -37.755  1.00  0.00           H  
ATOM   4317  HE2 LYS A 159      16.435 -15.339 -38.037  1.00  0.00           H  
ATOM   4318  HE3 LYS A 159      15.219 -14.895 -39.266  1.00  0.00           H  
ATOM   4319  HZ1 LYS A 159      14.799 -16.221 -36.665  1.00  0.00           H  
ATOM   4320  HZ2 LYS A 159      13.536 -15.530 -37.494  1.00  0.00           H  
ATOM   4321  HZ3 LYS A 159      14.351 -16.751 -38.155  1.00  0.00           H  
ATOM   4322  N   THR A 160      12.366  -9.159 -35.911  1.00 20.80           N  
ATOM   4323  CA  THR A 160      12.174  -7.732 -35.656  1.00 22.09           C  
ATOM   4324  C   THR A 160      10.980  -7.424 -34.725  1.00 21.58           C  
ATOM   4325  O   THR A 160      10.780  -6.271 -34.337  1.00 21.95           O  
ATOM   4326  CB  THR A 160      12.110  -6.909 -36.954  1.00 23.04           C  
ATOM   4327  OG1 THR A 160      11.170  -7.458 -37.883  1.00 22.72           O  
ATOM   4328  CG2 THR A 160      13.462  -6.847 -37.658  1.00 23.91           C  
ATOM   4329  H   THR A 160      11.630  -9.638 -36.410  1.00 20.80           H  
ATOM   4330  HA  THR A 160      13.042  -7.373 -35.087  1.00 22.09           H  
ATOM   4331  HB  THR A 160      11.784  -5.885 -36.741  1.00 23.04           H  
ATOM   4332 HG21 THR A 160      14.230  -6.411 -37.011  1.00 23.91           H  
ATOM   4333 HG22 THR A 160      13.792  -7.841 -37.977  1.00 23.91           H  
ATOM   4334 HG23 THR A 160      13.388  -6.239 -38.566  1.00 23.91           H  
ATOM   4335  HG1 THR A 160      11.290  -8.438 -37.883  1.00 22.72           H  
ATOM   4336  N   GLY A 161      10.339  -8.470 -34.202  1.00 20.31           N  
ATOM   4337  CA  GLY A 161       9.379  -8.351 -33.120  1.00 19.98           C  
ATOM   4338  C   GLY A 161       7.962  -7.837 -33.405  1.00 20.06           C  
ATOM   4339  O   GLY A 161       7.238  -7.593 -32.447  1.00 21.06           O  
ATOM   4340  H   GLY A 161      10.596  -9.403 -34.491  1.00 20.31           H  
ATOM   4341  HA2 GLY A 161       9.280  -9.352 -32.687  1.00 19.98           H  
ATOM   4342  HA3 GLY A 161       9.815  -7.693 -32.359  1.00 19.98           H  
ATOM   4343  N   LYS A 162       7.470  -8.086 -34.619  1.00 19.41           N  
ATOM   4344  CA  LYS A 162       6.321  -7.430 -35.209  1.00 19.73           C  
ATOM   4345  C   LYS A 162       5.132  -8.366 -34.878  1.00 17.88           C  
ATOM   4346  O   LYS A 162       5.267  -9.586 -34.971  1.00 16.70           O  
ATOM   4347  CB  LYS A 162       6.312  -7.297 -36.736  1.00  0.00           C  
ATOM   4348  CG  LYS A 162       7.548  -6.688 -37.399  1.00  0.00           C  
ATOM   4349  CD  LYS A 162       7.289  -6.603 -38.914  1.00  0.00           C  
ATOM   4350  CE  LYS A 162       8.466  -6.154 -39.763  1.00  0.00           C  
ATOM   4351  NZ  LYS A 162       9.527  -7.153 -39.766  1.00  0.00           N1+
ATOM   4352  H   LYS A 162       7.810  -9.027 -34.845  1.00 19.41           H  
ATOM   4353  HA  LYS A 162       6.180  -6.456 -34.727  1.00 19.73           H  
ATOM   4354  HB2 LYS A 162       5.434  -6.696 -37.012  1.00  0.00           H  
ATOM   4355  HB3 LYS A 162       6.129  -8.280 -37.190  1.00  0.00           H  
ATOM   4356  HG2 LYS A 162       8.426  -7.306 -37.191  1.00  0.00           H  
ATOM   4357  HG3 LYS A 162       7.743  -5.688 -36.996  1.00  0.00           H  
ATOM   4358  HD2 LYS A 162       6.462  -5.902 -39.083  1.00  0.00           H  
ATOM   4359  HD3 LYS A 162       6.944  -7.578 -39.281  1.00  0.00           H  
ATOM   4360  HE2 LYS A 162       8.898  -5.212 -39.413  1.00  0.00           H  
ATOM   4361  HE3 LYS A 162       8.151  -6.034 -40.804  1.00  0.00           H  
ATOM   4362  HZ1 LYS A 162      10.133  -7.089 -38.926  1.00  0.00           H  
ATOM   4363  HZ2 LYS A 162       9.214  -8.159 -39.665  1.00  0.00           H  
ATOM   4364  HZ3 LYS A 162      10.155  -7.147 -40.569  1.00  0.00           H  
ATOM   4365  N   CYS A 163       3.965  -7.782 -34.626  1.00 17.33           N  
ATOM   4366  CA  CYS A 163       2.698  -8.529 -34.520  1.00 16.91           C  
ATOM   4367  C   CYS A 163       2.133  -8.501 -35.954  1.00 17.08           C  
ATOM   4368  O   CYS A 163       1.856  -7.422 -36.486  1.00 17.91           O  
ATOM   4369  CB  CYS A 163       1.735  -7.842 -33.547  1.00 16.87           C  
ATOM   4370  SG  CYS A 163       0.142  -8.710 -33.371  1.00 18.48           S  
ATOM   4371  H   CYS A 163       3.922  -6.776 -34.552  1.00 17.33           H  
ATOM   4372  HA  CYS A 163       2.907  -9.557 -34.204  1.00 16.91           H  
ATOM   4373  HB2 CYS A 163       1.521  -6.815 -33.864  1.00 16.87           H  
ATOM   4374  HB3 CYS A 163       2.195  -7.777 -32.556  1.00 16.87           H  
ATOM   4375  HG  CYS A 163      -0.322  -8.405 -34.592  1.00 18.48           H  
ATOM   4376  N   LEU A 164       2.105  -9.658 -36.601  1.00 15.86           N  
ATOM   4377  CA  LEU A 164       1.715  -9.781 -38.007  1.00 16.24           C  
ATOM   4378  C   LEU A 164       0.208 -10.051 -38.168  1.00 17.26           C  
ATOM   4379  O   LEU A 164      -0.397  -9.722 -39.186  1.00 18.57           O  
ATOM   4380  CB  LEU A 164       2.498 -10.907 -38.692  1.00 16.33           C  
ATOM   4381  CG  LEU A 164       4.012 -10.643 -38.793  1.00 17.34           C  
ATOM   4382  CD1 LEU A 164       4.707 -11.911 -39.280  1.00 17.33           C  
ATOM   4383  CD2 LEU A 164       4.338  -9.480 -39.730  1.00 18.21           C  
ATOM   4384  H   LEU A 164       2.392 -10.493 -36.112  1.00 15.86           H  
ATOM   4385  HA  LEU A 164       1.903  -8.824 -38.506  1.00 16.24           H  
ATOM   4386  HB2 LEU A 164       2.330 -11.844 -38.146  1.00 16.33           H  
ATOM   4387  HB3 LEU A 164       2.093 -11.073 -39.700  1.00 16.33           H  
ATOM   4388  HG  LEU A 164       4.412 -10.407 -37.799  1.00 17.34           H  
ATOM   4389 HD11 LEU A 164       4.566 -12.714 -38.550  1.00 17.33           H  
ATOM   4390 HD12 LEU A 164       4.302 -12.244 -40.242  1.00 17.33           H  
ATOM   4391 HD13 LEU A 164       5.783 -11.759 -39.404  1.00 17.33           H  
ATOM   4392 HD21 LEU A 164       3.889  -9.627 -40.718  1.00 18.21           H  
ATOM   4393 HD22 LEU A 164       3.975  -8.530 -39.326  1.00 18.21           H  
ATOM   4394 HD23 LEU A 164       5.420  -9.383 -39.865  1.00 18.21           H  
ATOM   4395  N   LYS A 165      -0.382 -10.726 -37.193  1.00 16.91           N  
ATOM   4396  CA  LYS A 165      -1.806 -11.022 -37.182  1.00 17.92           C  
ATOM   4397  C   LYS A 165      -2.222 -11.174 -35.710  1.00 16.99           C  
ATOM   4398  O   LYS A 165      -1.505 -11.731 -34.899  1.00 15.22           O  
ATOM   4399  CB  LYS A 165      -2.203 -12.316 -37.914  1.00 19.86           C  
ATOM   4400  CG  LYS A 165      -2.198 -12.214 -39.445  1.00 22.13           C  
ATOM   4401  CD  LYS A 165      -2.956 -13.392 -40.071  1.00 24.60           C  
ATOM   4402  CE  LYS A 165      -3.116 -13.300 -41.582  1.00 25.58           C  
ATOM   4403  NZ  LYS A 165      -1.833 -13.510 -42.267  1.00 26.68           N1+
ATOM   4404  H   LYS A 165       0.160 -10.985 -36.381  1.00 16.91           H  
ATOM   4405  HA  LYS A 165      -2.341 -10.168 -37.616  1.00 17.92           H  
ATOM   4406  HB2 LYS A 165      -1.554 -13.140 -37.602  1.00 19.86           H  
ATOM   4407  HB3 LYS A 165      -3.217 -12.591 -37.594  1.00 19.86           H  
ATOM   4408  HG2 LYS A 165      -2.678 -11.278 -39.755  1.00 22.13           H  
ATOM   4409  HG3 LYS A 165      -1.166 -12.198 -39.810  1.00 22.13           H  
ATOM   4410  HD2 LYS A 165      -3.962 -13.428 -39.636  1.00 24.60           H  
ATOM   4411  HD3 LYS A 165      -2.470 -14.336 -39.805  1.00 24.60           H  
ATOM   4412  HE2 LYS A 165      -3.507 -12.330 -41.901  1.00 25.58           H  
ATOM   4413  HE3 LYS A 165      -3.775 -14.096 -41.928  1.00 25.58           H  
ATOM   4414  HZ1 LYS A 165      -1.102 -12.836 -42.035  1.00 26.68           H  
ATOM   4415  HZ2 LYS A 165      -1.475 -14.478 -42.126  1.00 26.68           H  
ATOM   4416  HZ3 LYS A 165      -1.985 -13.469 -43.297  1.00 26.68           H  
ATOM   4417  N   THR A 166      -3.415 -10.681 -35.402  1.00 16.73           N  
ATOM   4418  CA  THR A 166      -4.152 -10.969 -34.163  1.00 16.81           C  
ATOM   4419  C   THR A 166      -5.491 -11.525 -34.650  1.00 17.22           C  
ATOM   4420  O   THR A 166      -6.281 -10.827 -35.282  1.00 18.14           O  
ATOM   4421  CB  THR A 166      -4.351  -9.695 -33.321  1.00 17.76           C  
ATOM   4422  OG1 THR A 166      -3.117  -9.326 -32.694  1.00 18.41           O  
ATOM   4423  CG2 THR A 166      -5.362  -9.864 -32.193  1.00 17.63           C  
ATOM   4424  H   THR A 166      -3.868 -10.066 -36.062  1.00 16.73           H  
ATOM   4425  HA  THR A 166      -3.603 -11.721 -33.591  1.00 16.81           H  
ATOM   4426  HB  THR A 166      -4.659  -8.855 -33.955  1.00 17.76           H  
ATOM   4427 HG21 THR A 166      -6.370 -10.067 -32.565  1.00 17.63           H  
ATOM   4428 HG22 THR A 166      -5.064 -10.675 -31.522  1.00 17.63           H  
ATOM   4429 HG23 THR A 166      -5.403  -8.956 -31.581  1.00 17.63           H  
ATOM   4430  HG1 THR A 166      -2.401  -9.411 -33.353  1.00 18.41           H  
ATOM   4431  N   LEU A 167      -5.699 -12.817 -34.429  1.00 16.49           N  
ATOM   4432  CA  LEU A 167      -6.897 -13.538 -34.842  1.00 16.54           C  
ATOM   4433  C   LEU A 167      -7.717 -13.741 -33.543  1.00 16.77           C  
ATOM   4434  O   LEU A 167      -7.243 -14.458 -32.655  1.00 15.78           O  
ATOM   4435  CB  LEU A 167      -6.527 -14.902 -35.449  1.00 16.22           C  
ATOM   4436  CG  LEU A 167      -5.742 -14.808 -36.773  1.00 16.58           C  
ATOM   4437  CD1 LEU A 167      -5.136 -16.168 -37.125  1.00 16.44           C  
ATOM   4438  CD2 LEU A 167      -6.624 -14.317 -37.922  1.00 17.71           C  
ATOM   4439  H   LEU A 167      -5.013 -13.345 -33.909  1.00 16.49           H  
ATOM   4440  HA  LEU A 167      -7.447 -12.946 -35.572  1.00 16.54           H  
ATOM   4441  HB2 LEU A 167      -5.925 -15.464 -34.725  1.00 16.22           H  
ATOM   4442  HB3 LEU A 167      -7.441 -15.491 -35.602  1.00 16.22           H  
ATOM   4443  HG  LEU A 167      -4.909 -14.105 -36.653  1.00 16.58           H  
ATOM   4444 HD11 LEU A 167      -4.453 -16.505 -36.338  1.00 16.44           H  
ATOM   4445 HD12 LEU A 167      -5.912 -16.928 -37.248  1.00 16.44           H  
ATOM   4446 HD13 LEU A 167      -4.564 -16.111 -38.058  1.00 16.44           H  
ATOM   4447 HD21 LEU A 167      -7.507 -14.953 -38.045  1.00 17.71           H  
ATOM   4448 HD22 LEU A 167      -6.964 -13.291 -37.753  1.00 17.71           H  
ATOM   4449 HD23 LEU A 167      -6.072 -14.326 -38.868  1.00 17.71           H  
ATOM   4450  N   PRO A 168      -8.877 -13.085 -33.407  1.00 16.91           N  
ATOM   4451  CA  PRO A 168      -9.758 -13.302 -32.246  1.00 17.03           C  
ATOM   4452  C   PRO A 168     -10.443 -14.672 -32.457  1.00 16.55           C  
ATOM   4453  O   PRO A 168     -11.319 -14.849 -33.296  1.00 17.58           O  
ATOM   4454  CB  PRO A 168     -10.738 -12.136 -32.288  1.00 17.82           C  
ATOM   4455  CG  PRO A 168     -10.838 -11.794 -33.770  1.00 18.07           C  
ATOM   4456  CD  PRO A 168      -9.447 -12.092 -34.310  1.00 17.67           C  
ATOM   4457  HA  PRO A 168      -9.175 -13.306 -31.319  1.00 17.03           H  
ATOM   4458  HB2 PRO A 168     -11.713 -12.369 -31.849  1.00 17.82           H  
ATOM   4459  HB3 PRO A 168     -10.315 -11.280 -31.749  1.00 17.82           H  
ATOM   4460  HG2 PRO A 168     -11.140 -10.757 -33.945  1.00 18.07           H  
ATOM   4461  HG3 PRO A 168     -11.577 -12.439 -34.258  1.00 18.07           H  
ATOM   4462  HD2 PRO A 168      -8.809 -11.203 -34.278  1.00 17.67           H  
ATOM   4463  HD3 PRO A 168      -9.490 -12.470 -35.335  1.00 17.67           H  
ATOM   4464  N   ALA A 169      -9.891 -15.663 -31.778  1.00 15.12           N  
ATOM   4465  CA  ALA A 169      -9.985 -17.042 -32.208  1.00 14.51           C  
ATOM   4466  C   ALA A 169     -11.072 -17.830 -31.475  1.00 14.36           C  
ATOM   4467  O   ALA A 169     -11.769 -18.626 -32.080  1.00 14.28           O  
ATOM   4468  CB  ALA A 169      -8.638 -17.730 -32.046  1.00 14.58           C  
ATOM   4469  H   ALA A 169      -9.400 -15.465 -30.918  1.00 15.12           H  
ATOM   4470  HA  ALA A 169     -10.259 -17.043 -33.268  1.00 14.51           H  
ATOM   4471  HB1 ALA A 169      -7.870 -17.219 -32.634  1.00 14.58           H  
ATOM   4472  HB2 ALA A 169      -8.314 -17.729 -30.999  1.00 14.58           H  
ATOM   4473  HB3 ALA A 169      -8.683 -18.771 -32.380  1.00 14.58           H  
ATOM   4474  N   HIS A 170     -11.124 -17.675 -30.160  1.00 13.38           N  
ATOM   4475  CA  HIS A 170     -11.899 -18.546 -29.280  1.00 12.82           C  
ATOM   4476  C   HIS A 170     -12.512 -17.692 -28.156  1.00 12.16           C  
ATOM   4477  O   HIS A 170     -12.044 -16.604 -27.828  1.00 12.52           O  
ATOM   4478  CB  HIS A 170     -11.036 -19.658 -28.668  1.00 12.14           C  
ATOM   4479  CG  HIS A 170     -10.596 -20.694 -29.661  1.00 11.60           C  
ATOM   4480  ND1 HIS A 170     -11.396 -21.764 -30.002  1.00 11.72           N  
ATOM   4481  CD2 HIS A 170      -9.430 -20.868 -30.329  1.00 11.83           C  
ATOM   4482  CE1 HIS A 170     -10.744 -22.547 -30.845  1.00 11.71           C  
ATOM   4483  NE2 HIS A 170      -9.552 -22.029 -31.057  1.00 11.48           N  
ATOM   4484  H   HIS A 170     -10.645 -16.893 -29.738  1.00 13.38           H  
ATOM   4485  HA  HIS A 170     -12.718 -18.977 -29.867  1.00 12.82           H  
ATOM   4486  HB2 HIS A 170     -11.582 -20.160 -27.860  1.00 12.14           H  
ATOM   4487  HB3 HIS A 170     -10.148 -19.217 -28.196  1.00 12.14           H  
ATOM   4488  HD1 HIS A 170     -12.398 -21.936 -29.638  1.00 11.72           H  
ATOM   4489  HD2 HIS A 170      -8.568 -20.219 -30.297  1.00 11.83           H  
ATOM   4490  HE1 HIS A 170     -11.125 -23.456 -31.286  1.00 11.71           H  
ATOM   4491  N   SER A 171     -13.585 -18.224 -27.585  1.00 13.11           N  
ATOM   4492  CA  SER A 171     -14.372 -17.590 -26.514  1.00 13.15           C  
ATOM   4493  C   SER A 171     -14.165 -18.250 -25.125  1.00 13.14           C  
ATOM   4494  O   SER A 171     -15.032 -18.198 -24.246  1.00 13.03           O  
ATOM   4495  CB  SER A 171     -15.855 -17.523 -26.917  1.00 13.93           C  
ATOM   4496  OG  SER A 171     -16.398 -18.783 -27.331  1.00 14.67           O  
ATOM   4497  H   SER A 171     -13.934 -19.114 -27.911  1.00 13.11           H  
ATOM   4498  HA  SER A 171     -14.016 -16.559 -26.388  1.00 13.15           H  
ATOM   4499  HB2 SER A 171     -15.975 -16.837 -27.763  1.00 13.93           H  
ATOM   4500  HB3 SER A 171     -16.475 -17.147 -26.098  1.00 13.93           H  
ATOM   4501  HG  SER A 171     -15.824 -19.161 -28.032  1.00 14.67           H  
ATOM   4502  N   ASP A 172     -12.957 -18.774 -24.942  1.00 12.44           N  
ATOM   4503  CA  ASP A 172     -12.416 -19.368 -23.695  1.00 13.12           C  
ATOM   4504  C   ASP A 172     -10.872 -19.414 -24.004  1.00 12.19           C  
ATOM   4505  O   ASP A 172     -10.505 -19.243 -25.160  1.00 11.21           O  
ATOM   4506  CB  ASP A 172     -13.027 -20.750 -23.471  1.00 14.73           C  
ATOM   4507  CG  ASP A 172     -13.434 -21.190 -22.083  1.00 17.55           C  
ATOM   4508  OD1 ASP A 172     -13.050 -20.535 -21.094  1.00 20.29           O  
ATOM   4509  OD2 ASP A 172     -14.115 -22.247 -22.012  1.00 20.49           O1-
ATOM   4510  H   ASP A 172     -12.331 -18.799 -25.734  1.00 12.44           H  
ATOM   4511  HA  ASP A 172     -12.622 -18.667 -22.882  1.00 13.12           H  
ATOM   4512  HB2 ASP A 172     -12.351 -21.520 -23.855  1.00 14.73           H  
ATOM   4513  HB3 ASP A 172     -13.959 -20.824 -24.039  1.00 14.73           H  
ATOM   4514  N   PRO A 173     -10.006 -19.651 -23.001  1.00 10.85           N  
ATOM   4515  CA  PRO A 173      -8.561 -19.643 -23.246  1.00 10.47           C  
ATOM   4516  C   PRO A 173      -8.071 -20.624 -24.325  1.00  9.70           C  
ATOM   4517  O   PRO A 173      -8.634 -21.722 -24.506  1.00  9.71           O  
ATOM   4518  CB  PRO A 173      -7.951 -20.040 -21.900  1.00 10.41           C  
ATOM   4519  CG  PRO A 173      -8.980 -19.543 -20.899  1.00 11.06           C  
ATOM   4520  CD  PRO A 173     -10.298 -19.843 -21.592  1.00 11.42           C  
ATOM   4521  HA  PRO A 173      -8.292 -18.617 -23.521  1.00 10.47           H  
ATOM   4522  HB2 PRO A 173      -7.844 -21.129 -21.814  1.00 10.41           H  
ATOM   4523  HB3 PRO A 173      -6.963 -19.601 -21.750  1.00 10.41           H  
ATOM   4524  HG2 PRO A 173      -8.874 -18.461 -20.773  1.00 11.06           H  
ATOM   4525  HG3 PRO A 173      -8.898 -20.017 -19.918  1.00 11.06           H  
ATOM   4526  HD2 PRO A 173     -11.082 -19.164 -21.255  1.00 11.42           H  
ATOM   4527  HD3 PRO A 173     -10.582 -20.890 -21.447  1.00 11.42           H  
ATOM   4528  N   VAL A 174      -7.016 -20.204 -25.030  1.00  9.13           N  
ATOM   4529  CA  VAL A 174      -6.380 -20.981 -26.087  1.00  8.89           C  
ATOM   4530  C   VAL A 174      -5.272 -21.802 -25.389  1.00  8.40           C  
ATOM   4531  O   VAL A 174      -4.379 -21.252 -24.710  1.00  9.22           O  
ATOM   4532  CB  VAL A 174      -5.780 -20.087 -27.190  1.00  9.20           C  
ATOM   4533  CG1 VAL A 174      -5.247 -20.929 -28.352  1.00  9.48           C  
ATOM   4534  CG2 VAL A 174      -6.795 -19.074 -27.729  1.00  9.47           C  
ATOM   4535  H   VAL A 174      -6.634 -19.290 -24.830  1.00  9.13           H  
ATOM   4536  HA  VAL A 174      -7.136 -21.646 -26.514  1.00  8.89           H  
ATOM   4537  HB  VAL A 174      -4.935 -19.529 -26.776  1.00  9.20           H  
ATOM   4538 HG11 VAL A 174      -4.494 -21.648 -28.015  1.00  9.48           H  
ATOM   4539 HG12 VAL A 174      -6.053 -21.481 -28.845  1.00  9.48           H  
ATOM   4540 HG13 VAL A 174      -4.774 -20.288 -29.101  1.00  9.48           H  
ATOM   4541 HG21 VAL A 174      -7.694 -19.578 -28.095  1.00  9.47           H  
ATOM   4542 HG22 VAL A 174      -7.099 -18.358 -26.959  1.00  9.47           H  
ATOM   4543 HG23 VAL A 174      -6.368 -18.496 -28.556  1.00  9.47           H  
ATOM   4544  N   SER A 175      -5.380 -23.125 -25.515  1.00  8.08           N  
ATOM   4545  CA  SER A 175      -4.545 -24.080 -24.792  1.00  7.73           C  
ATOM   4546  C   SER A 175      -3.317 -24.555 -25.584  1.00  7.43           C  
ATOM   4547  O   SER A 175      -2.308 -24.958 -25.005  1.00  7.71           O  
ATOM   4548  CB  SER A 175      -5.372 -25.299 -24.397  1.00  7.98           C  
ATOM   4549  OG  SER A 175      -6.109 -25.806 -25.520  1.00  8.61           O  
ATOM   4550  H   SER A 175      -6.070 -23.502 -26.149  1.00  8.08           H  
ATOM   4551  HA  SER A 175      -4.159 -23.596 -23.886  1.00  7.73           H  
ATOM   4552  HB2 SER A 175      -6.103 -25.027 -23.628  1.00  7.98           H  
ATOM   4553  HB3 SER A 175      -4.734 -26.101 -24.012  1.00  7.98           H  
ATOM   4554  HG  SER A 175      -6.484 -26.652 -25.176  1.00  8.61           H  
ATOM   4555  N   ALA A 176      -3.442 -24.589 -26.907  1.00  7.01           N  
ATOM   4556  CA  ALA A 176      -2.396 -25.031 -27.814  1.00  6.88           C  
ATOM   4557  C   ALA A 176      -2.585 -24.322 -29.166  1.00  7.01           C  
ATOM   4558  O   ALA A 176      -3.693 -24.065 -29.619  1.00  6.80           O  
ATOM   4559  CB  ALA A 176      -2.369 -26.537 -28.020  1.00  6.80           C  
ATOM   4560  H   ALA A 176      -4.299 -24.248 -27.318  1.00  7.01           H  
ATOM   4561  HA  ALA A 176      -1.434 -24.741 -27.382  1.00  6.88           H  
ATOM   4562  HB1 ALA A 176      -2.365 -27.059 -27.061  1.00  6.80           H  
ATOM   4563  HB2 ALA A 176      -3.225 -26.888 -28.601  1.00  6.80           H  
ATOM   4564  HB3 ALA A 176      -1.471 -26.832 -28.574  1.00  6.80           H  
ATOM   4565  N   VAL A 177      -1.447 -24.034 -29.794  1.00  7.00           N  
ATOM   4566  CA  VAL A 177      -1.338 -23.508 -31.147  1.00  7.47           C  
ATOM   4567  C   VAL A 177      -0.189 -24.290 -31.805  1.00  8.22           C  
ATOM   4568  O   VAL A 177       0.867 -24.515 -31.177  1.00  8.13           O  
ATOM   4569  CB  VAL A 177      -1.073 -21.989 -31.216  1.00  7.43           C  
ATOM   4570  CG1 VAL A 177      -2.312 -21.195 -30.805  1.00  7.77           C  
ATOM   4571  CG2 VAL A 177       0.126 -21.534 -30.378  1.00  7.28           C  
ATOM   4572  H   VAL A 177      -0.584 -24.193 -29.294  1.00  7.00           H  
ATOM   4573  HA  VAL A 177      -2.268 -23.739 -31.671  1.00  7.47           H  
ATOM   4574  HB  VAL A 177      -0.856 -21.733 -32.262  1.00  7.43           H  
ATOM   4575 HG11 VAL A 177      -3.175 -21.471 -31.420  1.00  7.77           H  
ATOM   4576 HG12 VAL A 177      -2.568 -21.368 -29.756  1.00  7.77           H  
ATOM   4577 HG13 VAL A 177      -2.142 -20.121 -30.931  1.00  7.77           H  
ATOM   4578 HG21 VAL A 177      -0.013 -21.751 -29.318  1.00  7.28           H  
ATOM   4579 HG22 VAL A 177       1.050 -22.021 -30.698  1.00  7.28           H  
ATOM   4580 HG23 VAL A 177       0.276 -20.454 -30.475  1.00  7.28           H  
ATOM   4581  N   HIS A 178      -0.373 -24.688 -33.054  1.00  8.87           N  
ATOM   4582  CA  HIS A 178       0.576 -25.573 -33.734  1.00  9.16           C  
ATOM   4583  C   HIS A 178       0.491 -25.279 -35.242  1.00  9.26           C  
ATOM   4584  O   HIS A 178      -0.579 -25.244 -35.830  1.00  9.04           O  
ATOM   4585  CB  HIS A 178       0.238 -27.033 -33.398  1.00 10.40           C  
ATOM   4586  CG  HIS A 178       1.276 -28.054 -33.681  1.00 11.38           C  
ATOM   4587  ND1 HIS A 178       0.973 -29.394 -33.621  1.00 12.29           N  
ATOM   4588  CD2 HIS A 178       2.585 -27.980 -34.023  1.00 12.59           C  
ATOM   4589  CE1 HIS A 178       2.048 -30.108 -33.909  1.00 12.84           C  
ATOM   4590  NE2 HIS A 178       3.038 -29.274 -34.171  1.00 13.01           N  
ATOM   4591  H   HIS A 178      -1.204 -24.386 -33.543  1.00  8.87           H  
ATOM   4592  HA  HIS A 178       1.581 -25.324 -33.377  1.00  9.16           H  
ATOM   4593  HB2 HIS A 178      -0.672 -27.329 -33.925  1.00 10.40           H  
ATOM   4594  HB3 HIS A 178       0.002 -27.114 -32.328  1.00 10.40           H  
ATOM   4595  HD2 HIS A 178       3.164 -27.078 -34.155  1.00 12.59           H  
ATOM   4596  HE2 HIS A 178       3.976 -29.541 -34.436  1.00 13.01           H  
ATOM   4597  HE1 HIS A 178       2.106 -31.187 -33.928  1.00 12.84           H  
ATOM   4598  N   PHE A 179       1.650 -25.006 -35.844  1.00  9.23           N  
ATOM   4599  CA  PHE A 179       1.823 -24.895 -37.299  1.00  9.91           C  
ATOM   4600  C   PHE A 179       1.932 -26.329 -37.852  1.00 10.30           C  
ATOM   4601  O   PHE A 179       2.392 -27.241 -37.161  1.00 10.20           O  
ATOM   4602  CB  PHE A 179       3.135 -24.191 -37.694  1.00  9.80           C  
ATOM   4603  CG  PHE A 179       3.071 -22.685 -37.714  1.00  9.62           C  
ATOM   4604  CD1 PHE A 179       2.579 -22.015 -38.838  1.00  9.76           C  
ATOM   4605  CD2 PHE A 179       3.573 -21.930 -36.661  1.00  9.59           C  
ATOM   4606  CE1 PHE A 179       2.582 -20.626 -38.882  1.00  9.65           C  
ATOM   4607  CE2 PHE A 179       3.588 -20.559 -36.715  1.00  9.75           C  
ATOM   4608  CZ  PHE A 179       3.099 -19.899 -37.829  1.00  9.57           C  
ATOM   4609  H   PHE A 179       2.483 -24.894 -35.284  1.00  9.23           H  
ATOM   4610  HA  PHE A 179       0.947 -24.403 -37.728  1.00  9.91           H  
ATOM   4611  HB2 PHE A 179       3.952 -24.514 -37.035  1.00  9.80           H  
ATOM   4612  HB3 PHE A 179       3.451 -24.504 -38.699  1.00  9.80           H  
ATOM   4613  HD1 PHE A 179       2.194 -22.579 -39.675  1.00  9.76           H  
ATOM   4614  HD2 PHE A 179       3.959 -22.430 -35.786  1.00  9.59           H  
ATOM   4615  HE1 PHE A 179       2.178 -20.114 -39.743  1.00  9.65           H  
ATOM   4616  HE2 PHE A 179       3.982 -19.992 -35.885  1.00  9.75           H  
ATOM   4617  HZ  PHE A 179       3.123 -18.821 -37.875  1.00  9.57           H  
ATOM   4618  N   ASN A 180       1.576 -26.491 -39.122  1.00 10.75           N  
ATOM   4619  CA  ASN A 180       1.884 -27.738 -39.826  1.00 11.97           C  
ATOM   4620  C   ASN A 180       3.432 -27.771 -40.224  1.00 12.80           C  
ATOM   4621  O   ASN A 180       4.189 -26.956 -39.679  1.00 12.38           O  
ATOM   4622  CB  ASN A 180       0.908 -28.007 -40.968  1.00 12.44           C  
ATOM   4623  CG  ASN A 180       1.175 -27.137 -42.164  1.00 12.81           C  
ATOM   4624  OD1 ASN A 180       2.182 -26.463 -42.263  1.00 13.98           O  
ATOM   4625  ND2 ASN A 180       0.273 -27.222 -43.146  1.00 13.82           N  
ATOM   4626  H   ASN A 180       1.091 -25.747 -39.602  1.00 10.75           H  
ATOM   4627  HA  ASN A 180       1.750 -28.553 -39.100  1.00 11.97           H  
ATOM   4628  HB2 ASN A 180      -0.126 -27.853 -40.638  1.00 12.44           H  
ATOM   4629  HB3 ASN A 180       1.002 -29.047 -41.300  1.00 12.44           H  
ATOM   4630 HD21 ASN A 180       0.416 -26.715 -44.008  1.00 13.82           H  
ATOM   4631 HD22 ASN A 180      -0.552 -27.792 -43.027  1.00 13.82           H  
ATOM   4632  N   ARG A 181       3.851 -28.824 -40.921  1.00 14.95           N  
ATOM   4633  CA  ARG A 181       5.038 -29.175 -41.686  1.00 16.95           C  
ATOM   4634  C   ARG A 181       5.527 -28.188 -42.777  1.00 17.24           C  
ATOM   4635  O   ARG A 181       6.674 -28.249 -43.195  1.00 18.47           O  
ATOM   4636  CB  ARG A 181       4.953 -30.633 -42.201  1.00  0.00           C  
ATOM   4637  CG  ARG A 181       4.811 -30.851 -43.715  1.00  0.00           C  
ATOM   4638  CD  ARG A 181       3.485 -30.373 -44.301  1.00  0.00           C  
ATOM   4639  NE  ARG A 181       2.459 -31.411 -44.212  1.00  0.00           N  
ATOM   4640  CZ  ARG A 181       1.199 -31.276 -44.661  1.00  0.00           C  
ATOM   4641  NH1 ARG A 181       0.770 -30.133 -45.219  1.00  0.00           N  
ATOM   4642  NH2 ARG A 181       0.351 -32.307 -44.550  1.00  0.00           N1+
ATOM   4643  H   ARG A 181       3.368 -29.300 -40.159  1.00 14.95           H  
ATOM   4644  HA  ARG A 181       5.833 -29.142 -40.927  1.00 16.95           H  
ATOM   4645  HB2 ARG A 181       5.886 -31.132 -41.905  1.00  0.00           H  
ATOM   4646  HB3 ARG A 181       4.155 -31.178 -41.680  1.00  0.00           H  
ATOM   4647  HG2 ARG A 181       5.635 -30.352 -44.236  1.00  0.00           H  
ATOM   4648  HG3 ARG A 181       4.937 -31.921 -43.924  1.00  0.00           H  
ATOM   4649  HD2 ARG A 181       3.118 -29.500 -43.764  1.00  0.00           H  
ATOM   4650  HD3 ARG A 181       3.636 -30.154 -45.362  1.00  0.00           H  
ATOM   4651  HE  ARG A 181       2.723 -32.298 -43.806  1.00  0.00           H  
ATOM   4652 HH11 ARG A 181      -0.181 -30.056 -45.547  1.00  0.00           H  
ATOM   4653 HH12 ARG A 181       1.401 -29.348 -45.308  1.00  0.00           H  
ATOM   4654 HH21 ARG A 181      -0.598 -32.221 -44.884  1.00  0.00           H  
ATOM   4655 HH22 ARG A 181       0.662 -33.174 -44.131  1.00  0.00           H  
ATOM   4656  N   ASP A 182       4.621 -27.387 -43.335  1.00 17.32           N  
ATOM   4657  CA  ASP A 182       4.912 -26.488 -44.464  1.00 17.72           C  
ATOM   4658  C   ASP A 182       4.773 -24.985 -44.116  1.00 16.59           C  
ATOM   4659  O   ASP A 182       5.364 -24.130 -44.761  1.00 16.28           O  
ATOM   4660  CB  ASP A 182       4.151 -26.878 -45.724  1.00 19.60           C  
ATOM   4661  CG  ASP A 182       2.674 -26.909 -45.480  1.00 21.83           C  
ATOM   4662  OD1 ASP A 182       2.093 -28.019 -45.496  1.00 20.89           O  
ATOM   4663  OD2 ASP A 182       2.072 -25.842 -45.237  1.00 24.06           O1-
ATOM   4664  H   ASP A 182       3.674 -27.363 -42.985  1.00 17.32           H  
ATOM   4665  HA  ASP A 182       5.979 -26.598 -44.701  1.00 17.72           H  
ATOM   4666  HB2 ASP A 182       4.483 -27.865 -46.068  1.00 19.60           H  
ATOM   4667  HB3 ASP A 182       4.353 -26.169 -46.535  1.00 19.60           H  
ATOM   4668  N   GLY A 183       3.980 -24.681 -43.078  1.00 15.04           N  
ATOM   4669  CA  GLY A 183       3.735 -23.334 -42.613  1.00 15.10           C  
ATOM   4670  C   GLY A 183       2.412 -22.705 -43.062  1.00 14.81           C  
ATOM   4671  O   GLY A 183       2.052 -21.632 -42.583  1.00 14.59           O  
ATOM   4672  H   GLY A 183       3.529 -25.428 -42.569  1.00 15.04           H  
ATOM   4673  HA2 GLY A 183       3.731 -23.378 -41.520  1.00 15.10           H  
ATOM   4674  HA3 GLY A 183       4.548 -22.673 -42.932  1.00 15.10           H  
ATOM   4675  N   SER A 184       1.695 -23.351 -43.974  1.00 14.69           N  
ATOM   4676  CA  SER A 184       0.503 -22.750 -44.580  1.00 15.01           C  
ATOM   4677  C   SER A 184      -0.699 -22.710 -43.615  1.00 14.02           C  
ATOM   4678  O   SER A 184      -1.553 -21.827 -43.714  1.00 14.72           O  
ATOM   4679  CB  SER A 184       0.072 -23.447 -45.877  1.00 15.30           C  
ATOM   4680  OG  SER A 184      -0.198 -24.835 -45.687  1.00 16.67           O  
ATOM   4681  H   SER A 184       1.968 -24.279 -44.262  1.00 14.69           H  
ATOM   4682  HA  SER A 184       0.750 -21.705 -44.809  1.00 15.01           H  
ATOM   4683  HB2 SER A 184       0.851 -23.356 -46.641  1.00 15.30           H  
ATOM   4684  HB3 SER A 184      -0.841 -22.989 -46.274  1.00 15.30           H  
ATOM   4685  HG  SER A 184       0.692 -25.273 -45.627  1.00 16.67           H  
ATOM   4686  N   LEU A 185      -0.796 -23.750 -42.771  1.00 12.80           N  
ATOM   4687  CA  LEU A 185      -1.927 -23.944 -41.874  1.00 12.24           C  
ATOM   4688  C   LEU A 185      -1.443 -23.954 -40.403  1.00 11.03           C  
ATOM   4689  O   LEU A 185      -0.345 -24.429 -40.089  1.00 10.81           O  
ATOM   4690  CB  LEU A 185      -2.664 -25.271 -42.120  1.00 12.86           C  
ATOM   4691  CG  LEU A 185      -3.209 -25.483 -43.543  1.00 13.63           C  
ATOM   4692  CD1 LEU A 185      -3.878 -26.858 -43.635  1.00 13.95           C  
ATOM   4693  CD2 LEU A 185      -4.202 -24.399 -43.956  1.00 14.09           C  
ATOM   4694  H   LEU A 185      -0.044 -24.423 -42.732  1.00 12.80           H  
ATOM   4695  HA  LEU A 185      -2.613 -23.106 -42.006  1.00 12.24           H  
ATOM   4696  HB2 LEU A 185      -1.990 -26.102 -41.876  1.00 12.86           H  
ATOM   4697  HB3 LEU A 185      -3.495 -25.351 -41.405  1.00 12.86           H  
ATOM   4698  HG  LEU A 185      -2.375 -25.475 -44.252  1.00 13.63           H  
ATOM   4699 HD11 LEU A 185      -3.170 -27.653 -43.378  1.00 13.95           H  
ATOM   4700 HD12 LEU A 185      -4.733 -26.932 -42.955  1.00 13.95           H  
ATOM   4701 HD13 LEU A 185      -4.237 -27.050 -44.652  1.00 13.95           H  
ATOM   4702 HD21 LEU A 185      -5.008 -24.300 -43.222  1.00 14.09           H  
ATOM   4703 HD22 LEU A 185      -3.712 -23.428 -44.056  1.00 14.09           H  
ATOM   4704 HD23 LEU A 185      -4.651 -24.632 -44.927  1.00 14.09           H  
ATOM   4705  N   ILE A 186      -2.316 -23.446 -39.545  1.00 10.22           N  
ATOM   4706  CA  ILE A 186      -2.197 -23.468 -38.085  1.00  9.99           C  
ATOM   4707  C   ILE A 186      -3.467 -24.182 -37.559  1.00  9.54           C  
ATOM   4708  O   ILE A 186      -4.560 -24.025 -38.135  1.00  9.72           O  
ATOM   4709  CB  ILE A 186      -2.104 -22.020 -37.527  1.00 10.22           C  
ATOM   4710  CG1 ILE A 186      -0.803 -21.330 -37.977  1.00 10.36           C  
ATOM   4711  CG2 ILE A 186      -2.228 -21.956 -35.999  1.00 10.49           C  
ATOM   4712  CD1 ILE A 186      -0.850 -19.815 -37.818  1.00 10.24           C  
ATOM   4713  H   ILE A 186      -3.130 -22.978 -39.917  1.00 10.22           H  
ATOM   4714  HA  ILE A 186      -1.313 -24.045 -37.812  1.00  9.99           H  
ATOM   4715  HB  ILE A 186      -2.939 -21.447 -37.943  1.00 10.22           H  
ATOM   4716 HG12 ILE A 186       0.042 -21.733 -37.408  1.00 10.36           H  
ATOM   4717 HG13 ILE A 186      -0.609 -21.541 -39.033  1.00 10.36           H  
ATOM   4718 HG21 ILE A 186      -3.224 -22.268 -35.673  1.00 10.49           H  
ATOM   4719 HG22 ILE A 186      -1.482 -22.591 -35.512  1.00 10.49           H  
ATOM   4720 HG23 ILE A 186      -2.098 -20.938 -35.622  1.00 10.49           H  
ATOM   4721 HD11 ILE A 186      -1.732 -19.397 -38.313  1.00 10.24           H  
ATOM   4722 HD12 ILE A 186      -0.865 -19.515 -36.767  1.00 10.24           H  
ATOM   4723 HD13 ILE A 186       0.033 -19.360 -38.275  1.00 10.24           H  
ATOM   4724  N   VAL A 187      -3.329 -24.884 -36.440  1.00  8.94           N  
ATOM   4725  CA  VAL A 187      -4.464 -25.315 -35.617  1.00  9.22           C  
ATOM   4726  C   VAL A 187      -4.382 -24.533 -34.286  1.00  9.27           C  
ATOM   4727  O   VAL A 187      -3.317 -24.314 -33.750  1.00  9.95           O  
ATOM   4728  CB  VAL A 187      -4.533 -26.846 -35.399  1.00  9.06           C  
ATOM   4729  CG1 VAL A 187      -3.318 -27.418 -34.673  1.00  9.17           C  
ATOM   4730  CG2 VAL A 187      -5.795 -27.285 -34.648  1.00  9.38           C  
ATOM   4731  H   VAL A 187      -2.400 -25.098 -36.107  1.00  8.94           H  
ATOM   4732  HA  VAL A 187      -5.374 -25.007 -36.135  1.00  9.22           H  
ATOM   4733  HB  VAL A 187      -4.572 -27.309 -36.391  1.00  9.06           H  
ATOM   4734 HG11 VAL A 187      -2.399 -27.154 -35.195  1.00  9.17           H  
ATOM   4735 HG12 VAL A 187      -3.246 -27.052 -33.644  1.00  9.17           H  
ATOM   4736 HG13 VAL A 187      -3.370 -28.512 -34.633  1.00  9.17           H  
ATOM   4737 HG21 VAL A 187      -5.770 -26.981 -33.596  1.00  9.38           H  
ATOM   4738 HG22 VAL A 187      -6.698 -26.868 -35.101  1.00  9.38           H  
ATOM   4739 HG23 VAL A 187      -5.891 -28.376 -34.669  1.00  9.38           H  
ATOM   4740  N   SER A 188      -5.557 -24.203 -33.753  1.00  9.53           N  
ATOM   4741  CA  SER A 188      -5.722 -23.659 -32.409  1.00  9.32           C  
ATOM   4742  C   SER A 188      -6.744 -24.529 -31.656  1.00  9.68           C  
ATOM   4743  O   SER A 188      -7.759 -24.921 -32.197  1.00  9.79           O  
ATOM   4744  CB  SER A 188      -6.149 -22.187 -32.392  1.00  9.18           C  
ATOM   4745  OG  SER A 188      -7.426 -21.931 -32.987  1.00  9.81           O  
ATOM   4746  H   SER A 188      -6.395 -24.374 -34.291  1.00  9.53           H  
ATOM   4747  HA  SER A 188      -4.757 -23.731 -31.900  1.00  9.32           H  
ATOM   4748  HB2 SER A 188      -5.416 -21.598 -32.952  1.00  9.18           H  
ATOM   4749  HB3 SER A 188      -6.177 -21.803 -31.367  1.00  9.18           H  
ATOM   4750  HG  SER A 188      -8.109 -22.193 -32.324  1.00  9.81           H  
ATOM   4751  N   SER A 189      -6.427 -24.809 -30.398  1.00  9.51           N  
ATOM   4752  CA  SER A 189      -7.322 -25.497 -29.483  1.00  9.63           C  
ATOM   4753  C   SER A 189      -7.694 -24.588 -28.308  1.00  9.59           C  
ATOM   4754  O   SER A 189      -6.900 -23.790 -27.804  1.00  9.57           O  
ATOM   4755  CB  SER A 189      -6.750 -26.810 -28.932  1.00  9.73           C  
ATOM   4756  OG  SER A 189      -5.603 -26.627 -28.109  1.00 10.53           O  
ATOM   4757  H   SER A 189      -5.517 -24.532 -30.056  1.00  9.51           H  
ATOM   4758  HA  SER A 189      -8.244 -25.743 -30.026  1.00  9.63           H  
ATOM   4759  HB2 SER A 189      -6.452 -27.455 -29.761  1.00  9.73           H  
ATOM   4760  HB3 SER A 189      -7.499 -27.349 -28.342  1.00  9.73           H  
ATOM   4761  HG  SER A 189      -5.882 -26.189 -27.274  1.00 10.53           H  
ATOM   4762  N   SER A 190      -8.901 -24.837 -27.806  1.00 10.09           N  
ATOM   4763  CA  SER A 190      -9.482 -24.164 -26.652  1.00 10.04           C  
ATOM   4764  C   SER A 190     -10.517 -25.143 -26.083  1.00 10.16           C  
ATOM   4765  O   SER A 190     -10.724 -26.247 -26.612  1.00 10.10           O  
ATOM   4766  CB  SER A 190     -10.194 -22.868 -27.049  1.00 10.42           C  
ATOM   4767  OG  SER A 190     -10.796 -22.206 -25.937  1.00 10.66           O  
ATOM   4768  H   SER A 190      -9.468 -25.568 -28.212  1.00 10.09           H  
ATOM   4769  HA  SER A 190      -8.711 -23.987 -25.895  1.00 10.04           H  
ATOM   4770  HB2 SER A 190     -11.000 -23.094 -27.752  1.00 10.42           H  
ATOM   4771  HB3 SER A 190      -9.494 -22.176 -27.525  1.00 10.42           H  
ATOM   4772  HG  SER A 190     -10.061 -21.767 -25.450  1.00 10.66           H  
ATOM   4773  N   TYR A 191     -11.149 -24.712 -24.992  1.00 10.93           N  
ATOM   4774  CA  TYR A 191     -12.324 -25.379 -24.462  1.00 11.62           C  
ATOM   4775  C   TYR A 191     -13.539 -24.944 -25.315  1.00 12.19           C  
ATOM   4776  O   TYR A 191     -14.475 -25.738 -25.491  1.00 12.77           O  
ATOM   4777  CB  TYR A 191     -12.554 -25.018 -22.988  1.00 11.65           C  
ATOM   4778  CG  TYR A 191     -11.521 -25.627 -22.068  1.00 12.41           C  
ATOM   4779  CD1 TYR A 191     -10.354 -24.954 -21.772  1.00 13.34           C  
ATOM   4780  CD2 TYR A 191     -11.693 -26.882 -21.553  1.00 13.25           C  
ATOM   4781  CE1 TYR A 191      -9.398 -25.525 -20.959  1.00 13.73           C  
ATOM   4782  CE2 TYR A 191     -10.746 -27.459 -20.736  1.00 13.77           C  
ATOM   4783  CZ  TYR A 191      -9.596 -26.785 -20.453  1.00 14.70           C  
ATOM   4784  OH  TYR A 191      -8.661 -27.390 -19.670  1.00 15.71           O  
ATOM   4785  H   TYR A 191     -10.808 -23.887 -24.520  1.00 10.93           H  
ATOM   4786  HA  TYR A 191     -12.201 -26.459 -24.581  1.00 11.62           H  
ATOM   4787  HB2 TYR A 191     -12.528 -23.931 -22.866  1.00 11.65           H  
ATOM   4788  HB3 TYR A 191     -13.550 -25.332 -22.661  1.00 11.65           H  
ATOM   4789  HD1 TYR A 191     -10.186 -23.969 -22.183  1.00 13.34           H  
ATOM   4790  HD2 TYR A 191     -12.590 -27.433 -21.793  1.00 13.25           H  
ATOM   4791  HE1 TYR A 191      -8.496 -24.982 -20.721  1.00 13.73           H  
ATOM   4792  HE2 TYR A 191     -10.915 -28.441 -20.320  1.00 13.77           H  
ATOM   4793  HH  TYR A 191      -7.908 -26.778 -19.588  1.00 15.71           H  
ATOM   4794  N   ASP A 192     -13.623 -23.644 -25.597  1.00 12.11           N  
ATOM   4795  CA  ASP A 192     -14.870 -22.941 -25.913  1.00 13.46           C  
ATOM   4796  C   ASP A 192     -16.061 -23.632 -26.616  1.00 13.49           C  
ATOM   4797  O   ASP A 192     -17.216 -23.397 -26.284  1.00 14.80           O  
ATOM   4798  CB  ASP A 192     -14.576 -21.641 -26.641  1.00 13.69           C  
ATOM   4799  CG  ASP A 192     -14.286 -21.630 -28.116  1.00 13.78           C  
ATOM   4800  OD1 ASP A 192     -13.859 -22.649 -28.713  1.00 13.73           O  
ATOM   4801  OD2 ASP A 192     -14.396 -20.492 -28.673  1.00 14.46           O1-
ATOM   4802  H   ASP A 192     -12.838 -23.040 -25.398  1.00 12.11           H  
ATOM   4803  HA  ASP A 192     -15.258 -22.685 -24.917  1.00 13.46           H  
ATOM   4804  HB2 ASP A 192     -13.716 -21.143 -26.184  1.00 13.69           H  
ATOM   4805  HB3 ASP A 192     -15.439 -20.982 -26.485  1.00 13.69           H  
ATOM   4806  N   GLY A 193     -15.768 -24.335 -27.701  1.00 12.34           N  
ATOM   4807  CA  GLY A 193     -16.785 -24.945 -28.535  1.00 12.62           C  
ATOM   4808  C   GLY A 193     -16.311 -25.237 -29.958  1.00 12.82           C  
ATOM   4809  O   GLY A 193     -16.872 -26.119 -30.630  1.00 13.82           O  
ATOM   4810  H   GLY A 193     -14.801 -24.430 -27.977  1.00 12.34           H  
ATOM   4811  HA2 GLY A 193     -17.061 -25.891 -28.060  1.00 12.62           H  
ATOM   4812  HA3 GLY A 193     -17.671 -24.310 -28.579  1.00 12.62           H  
ATOM   4813  N   LEU A 194     -15.221 -24.580 -30.369  1.00 13.62           N  
ATOM   4814  CA  LEU A 194     -14.591 -24.812 -31.651  1.00 14.99           C  
ATOM   4815  C   LEU A 194     -13.236 -25.551 -31.398  1.00 14.24           C  
ATOM   4816  O   LEU A 194     -12.779 -25.691 -30.248  1.00 13.08           O  
ATOM   4817  CB  LEU A 194     -14.394 -23.502 -32.421  1.00 16.47           C  
ATOM   4818  CG  LEU A 194     -15.711 -22.797 -32.812  1.00 18.35           C  
ATOM   4819  CD1 LEU A 194     -15.416 -21.409 -33.385  1.00 18.82           C  
ATOM   4820  CD2 LEU A 194     -16.513 -23.607 -33.833  1.00 19.23           C  
ATOM   4821  H   LEU A 194     -14.743 -23.970 -29.721  1.00 13.62           H  
ATOM   4822  HA  LEU A 194     -15.209 -25.497 -32.239  1.00 14.99           H  
ATOM   4823  HB2 LEU A 194     -13.786 -22.819 -31.815  1.00 16.47           H  
ATOM   4824  HB3 LEU A 194     -13.820 -23.702 -33.332  1.00 16.47           H  
ATOM   4825  HG  LEU A 194     -16.327 -22.657 -31.916  1.00 18.35           H  
ATOM   4826 HD11 LEU A 194     -14.864 -20.798 -32.663  1.00 18.82           H  
ATOM   4827 HD12 LEU A 194     -14.825 -21.477 -34.303  1.00 18.82           H  
ATOM   4828 HD13 LEU A 194     -16.346 -20.881 -33.621  1.00 18.82           H  
ATOM   4829 HD21 LEU A 194     -16.850 -24.557 -33.410  1.00 19.23           H  
ATOM   4830 HD22 LEU A 194     -17.406 -23.058 -34.150  1.00 19.23           H  
ATOM   4831 HD23 LEU A 194     -15.917 -23.825 -34.726  1.00 19.23           H  
ATOM   4832  N   CYS A 195     -12.689 -26.058 -32.501  1.00 13.29           N  
ATOM   4833  CA  CYS A 195     -11.284 -26.474 -32.667  1.00 13.39           C  
ATOM   4834  C   CYS A 195     -11.038 -26.009 -34.104  1.00 13.00           C  
ATOM   4835  O   CYS A 195     -11.841 -26.325 -34.993  1.00 13.13           O  
ATOM   4836  CB  CYS A 195     -11.060 -27.983 -32.592  1.00 14.30           C  
ATOM   4837  SG  CYS A 195     -11.097 -28.622 -30.886  1.00 16.80           S  
ATOM   4838  H   CYS A 195     -13.283 -26.217 -33.302  1.00 13.29           H  
ATOM   4839  HA  CYS A 195     -10.654 -25.923 -31.959  1.00 13.39           H  
ATOM   4840  HB2 CYS A 195     -10.082 -28.240 -33.014  1.00 14.30           H  
ATOM   4841  HB3 CYS A 195     -11.817 -28.524 -33.171  1.00 14.30           H  
ATOM   4842  HG  CYS A 195     -10.874 -29.905 -31.205  1.00 16.80           H  
ATOM   4843  N   ARG A 196     -10.127 -25.057 -34.275  1.00 12.17           N  
ATOM   4844  CA  ARG A 196     -10.045 -24.279 -35.499  1.00 12.32           C  
ATOM   4845  C   ARG A 196      -8.747 -24.574 -36.260  1.00 12.16           C  
ATOM   4846  O   ARG A 196      -7.657 -24.537 -35.714  1.00 11.31           O  
ATOM   4847  CB  ARG A 196     -10.174 -22.783 -35.181  1.00 12.79           C  
ATOM   4848  CG  ARG A 196     -11.512 -22.474 -34.501  1.00 14.51           C  
ATOM   4849  CD  ARG A 196     -11.717 -20.994 -34.194  1.00 16.42           C  
ATOM   4850  NE  ARG A 196     -12.201 -20.286 -35.389  1.00 17.75           N  
ATOM   4851  CZ  ARG A 196     -12.910 -19.155 -35.385  1.00 20.53           C  
ATOM   4852  NH1 ARG A 196     -13.116 -18.470 -34.268  1.00 22.37           N  
ATOM   4853  NH2 ARG A 196     -13.426 -18.697 -36.529  1.00 21.64           N1+
ATOM   4854  H   ARG A 196      -9.522 -24.817 -33.502  1.00 12.17           H  
ATOM   4855  HA  ARG A 196     -10.889 -24.546 -36.147  1.00 12.32           H  
ATOM   4856  HB2 ARG A 196      -9.360 -22.478 -34.518  1.00 12.79           H  
ATOM   4857  HB3 ARG A 196     -10.067 -22.198 -36.100  1.00 12.79           H  
ATOM   4858  HG2 ARG A 196     -11.556 -23.019 -33.555  1.00 14.51           H  
ATOM   4859  HG3 ARG A 196     -12.338 -22.840 -35.122  1.00 14.51           H  
ATOM   4860  HD2 ARG A 196     -10.790 -20.531 -33.847  1.00 16.42           H  
ATOM   4861  HD3 ARG A 196     -12.479 -20.918 -33.414  1.00 16.42           H  
ATOM   4862  HE  ARG A 196     -12.067 -20.736 -36.283  1.00 17.75           H  
ATOM   4863 HH11 ARG A 196     -12.733 -18.802 -33.394  1.00 22.37           H  
ATOM   4864 HH12 ARG A 196     -13.655 -17.617 -34.291  1.00 22.37           H  
ATOM   4865 HH21 ARG A 196     -13.279 -19.205 -37.389  1.00 21.64           H  
ATOM   4866 HH22 ARG A 196     -13.963 -17.841 -36.534  1.00 21.64           H  
ATOM   4867  N   ILE A 197      -8.914 -24.832 -37.545  1.00 12.34           N  
ATOM   4868  CA  ILE A 197      -7.843 -24.992 -38.528  1.00 13.07           C  
ATOM   4869  C   ILE A 197      -7.853 -23.639 -39.272  1.00 13.07           C  
ATOM   4870  O   ILE A 197      -8.870 -23.253 -39.876  1.00 13.05           O  
ATOM   4871  CB  ILE A 197      -8.137 -26.136 -39.529  1.00 14.53           C  
ATOM   4872  CG1 ILE A 197      -8.412 -27.496 -38.852  1.00 15.87           C
[truncated: 193,692 more chars]
