# Supplementary material for: DegraderTCM: A Computationally Sparing Approach for Predicting Ternary Degradation Complexes
Source: ACS Med Chem Lett. 2023 Dec 13;15(1):45–53. doi: 10.1021/acsmedchemlett.3c00362 (PMC10788944; doi:10.1021/acsmedchemlett.3c00362)
Supplement: Supplementary file 2 — ml3c00362_si_002.zip [file ml3c00362_si_002.zip › TC models/Application_domain/wdr5-3255-active.pdb]

HEADER    TRANSCRIPTION/INHIBITOR                                     
REMARK  99                                                                      
REMARK  99 MOE v2022.02 (Chemical Computing Group ULC) Fri Nov 24 15:50:43 2023 
SEQRES   1 A  305  ACE VAL LYS PRO ASN TYR ALA LEU LYS PHE THR LEU ALA
SEQRES   2 A  305  GLY HIS THR LYS ALA VAL SER SER VAL LYS PHE SER PRO
SEQRES   3 A  305  ASN GLY GLU TRP LEU ALA SER SER SER ALA ASP LYS LEU
SEQRES   4 A  305  ILE LYS ILE TRP GLY ALA TYR ASP GLY LYS PHE GLU LYS
SEQRES   5 A  305  THR ILE SER GLY HIS LYS LEU GLY ILE SER ASP VAL ALA
SEQRES   6 A  305  TRP SER SER ASP SER ASN LEU LEU VAL SER ALA SER ASP
SEQRES   7 A  305  ASP LYS THR LEU LYS ILE TRP ASP VAL SER SER GLY LYS
SEQRES   8 A  305  CYS LEU LYS THR LEU LYS GLY HIS SER ASN TYR VAL PHE
SEQRES   9 A  305  CYS CYS ASN PHE ASN PRO GLN SER ASN LEU ILE VAL SER
SEQRES  10 A  305  GLY SER PHE ASP GLU SER VAL ARG ILE TRP ASP VAL LYS
SEQRES  11 A  305  THR GLY LYS CYS LEU LYS THR LEU PRO ALA HIS SER ASP
SEQRES  12 A  305  PRO VAL SER ALA VAL HIS PHE ASN ARG ASP GLY SER LEU
SEQRES  13 A  305  ILE VAL SER SER SER TYR ASP GLY LEU CYS ARG ILE TRP
SEQRES  14 A  305  ASP THR ALA SER GLY GLN CYS LEU LYS THR LEU ILE ASP
SEQRES  15 A  305  ASP ASP ASN PRO PRO VAL SER PHE VAL LYS PHE SER PRO
SEQRES  16 A  305  ASN GLY LYS TYR ILE LEU ALA ALA THR LEU ASP ASN THR
SEQRES  17 A  305  LEU LYS LEU TRP ASP TYR SER LYS GLY LYS CYS LEU LYS
SEQRES  18 A  305  THR TYR THR GLY HIS LYS ASN GLU LYS TYR CYS ILE PHE
SEQRES  19 A  305  ALA ASN PHE SER VAL THR GLY GLY LYS TRP ILE VAL SER
SEQRES  20 A  305  GLY SER GLU ASP ASN LEU VAL TYR ILE TRP ASN LEU GLN
SEQRES  21 A  305  THR LYS GLU ILE VAL GLN LYS LEU GLN GLY HIS THR ASP
SEQRES  22 A  305  VAL VAL ILE SER THR ALA CYS HIS PRO THR GLU ASN ILE
SEQRES  23 A  305  ILE ALA SER ALA ALA LEU GLU ASN ASP LYS THR ILE LYS
SEQRES  24 A  305  LEU TRP LYS SER ASP CYS
SEQRES   1 C  143  ACE VAL LEU ARG SER VAL ASN SER ARG GLU PRO SER GLN
SEQRES   2 C  143  VAL ILE PHE CAS ASN ARG SER PRO ARG VAL VAL LEU PRO
SEQRES   3 C  143  VAL TRP LEU ASN PHE ASP GLY GLU PRO GLN PRO TYR PRO
SEQRES   4 C  143  THR LEU PRO PRO GLY THR GLY ARG ARG ILE HIS SER TYR
SEQRES   5 C  143  ARG GLY HIS LEU TRP LEU PHE ARG ASP ALA GLY THR HIS
SEQRES   6 C  143  ASP GLY LEU LEU VAL ASN GLN THR GLU LEU PHE VAL PRO
SEQRES   7 C  143  SER LEU ASN VAL ASP GLY GLN PRO ILE PHE ALA ASN ILE
SEQRES   8 C  143  THR LEU PRO VAL TYR THR LEU LYS GLU ARG CYS LEU GLN
SEQRES   9 C  143  VAL VAL ARG SER LEU VAL LYS PRO GLU ASN TYR ARG ARG
SEQRES  10 C  143  LEU ASP ILE VAL ARG SER LEU TYR GLU ASP LEU GLU ASP
SEQRES  11 C  143  HIS PRO ASN VAL GLN LYS ASP LEU GLU ARG LEU THR NME
HELIX    1   1 LEU C  158  LEU C  169  1               Generated by MOE   12
HELIX    2   2 PRO C  172  ASN C  174  5               Generated by MOE    3
HELIX    3   3 ARG C  182  GLU C  189  1               Generated by MOE    8
HELIX    4   4 LYS C  196  GLU C  199  1               Generated by MOE    4
SHEET    1       ALA A  36  ALA A  42                  Generated by MOE
SHEET    2       VAL A  48  PHE A  53                  Generated by MOE
SHEET    3       TRP A  59  SER A  64                  Generated by MOE
SHEET    4       LEU A  68  GLY A  73                  Generated by MOE
SHEET    5       PHE A  79  SER A  84                  Generated by MOE
SHEET    6       ILE A  90  TRP A  95                  Generated by MOE
SHEET    7       LEU A 101  SER A 106                  Generated by MOE
SHEET    8       THR A 110  ASP A 115                  Generated by MOE
SHEET    9       CYS A 121  LYS A 126                  Generated by MOE
SHEET   10       VAL A 132  PHE A 137                  Generated by MOE
SHEET   11       ILE A 144  SER A 148                  Generated by MOE
SHEET   12       SER A 152  TRP A 156                  Generated by MOE
SHEET   13       CYS A 163  PRO A 168                  Generated by MOE
SHEET   14       ALA A 176  PHE A 179                  Generated by MOE
SHEET   15       LEU A 185  SER A 189                  Generated by MOE
SHEET   16       CYS A 195  ASP A 199                  Generated by MOE
SHEET   17       CYS A 205  LEU A 209                  Generated by MOE
SHEET   18       VAL A 217  PHE A 222                  Generated by MOE
SHEET   19       ILE A 229  THR A 233                  Generated by MOE
SHEET   20       THR A 237  ASP A 242                  Generated by MOE
SHEET   21       LYS A 247  TYR A 252                  Generated by MOE
SHEET   22       ASN A 265  SER A 267                  Generated by MOE
SHEET   23       TRP A 273  GLY A 277                  Generated by MOE
SHEET   24       LEU A 282  ASN A 287                  Generated by MOE
SHEET   25       ILE A 293  GLN A 298                  Generated by MOE
SHEET   26       VAL A 304  ILE A 305                  Generated by MOE
SHEET   27       SER A 306  SER A 306                  Generated by MOE
SHEET   28       THR A 307  CYS A 309                  Generated by MOE
SHEET   29       ILE A 315  ALA A 320                  Generated by MOE
SHEET   30       THR A 326  LYS A 331                  Generated by MOE
SHEET   31       PRO C  71  GLN C  73                  Generated by MOE
SHEET   32       VAL C  74  ASN C  78                  Generated by MOE
SHEET   33       VAL C  84  LEU C  89                  Generated by MOE
SHEET   34       PRO C  95  PRO C  97                  Generated by MOE
SHEET   35       GLY C 106  TYR C 112                  Generated by MOE
SHEET   36       LEU C 116  ASP C 121                  Generated by MOE
SHEET   37       LEU C 129  VAL C 130                  Generated by MOE
SHEET   38       LEU C 135  PHE C 136                  Generated by MOE
SHEET   39       ILE C 147  ILE C 151                  Generated by MOE
SHEET   40       THR C 152  THR C 152                  Generated by MOE
ATOM      1  CH3 ACE A  30     -11.363   7.124  17.483  1.00  0.00           C  
ATOM      2  C   ACE A  30     -10.661   6.126  18.363  1.00  0.00           C  
ATOM      3  O   ACE A  30      -9.921   6.487  19.277  1.00  0.00           O  
ATOM      4 HH31 ACE A  30     -10.689   7.426  16.677  1.00  0.00           H  
ATOM      5 HH32 ACE A  30     -11.639   8.001  18.075  1.00  0.00           H  
ATOM      6 HH33 ACE A  30     -12.272   6.700  17.047  1.00  0.00           H  
ATOM      7  N   VAL A  31     -10.857   4.863  18.064  1.00 35.98           N  
ATOM      8  CA  VAL A  31     -10.211   3.745  18.752  1.00 35.62           C  
ATOM      9  C   VAL A  31      -9.860   2.756  17.621  1.00 34.10           C  
ATOM     10  O   VAL A  31     -10.717   2.383  16.817  1.00 33.90           O  
ATOM     11  CB  VAL A  31     -11.140   3.065  19.785  1.00 36.74           C  
ATOM     12  CG1 VAL A  31     -10.437   1.882  20.466  1.00 36.66           C  
ATOM     13  CG2 VAL A  31     -11.617   4.045  20.861  1.00 37.73           C  
ATOM     14  H   VAL A  31     -11.477   4.626  17.303  1.00 35.98           H  
ATOM     15  HA  VAL A  31      -9.296   4.101  19.240  1.00 35.62           H  
ATOM     16  HB  VAL A  31     -12.029   2.675  19.271  1.00 36.74           H  
ATOM     17 HG11 VAL A  31     -10.169   1.104  19.745  1.00 36.66           H  
ATOM     18 HG12 VAL A  31      -9.522   2.205  20.973  1.00 36.66           H  
ATOM     19 HG13 VAL A  31     -11.092   1.419  21.212  1.00 36.66           H  
ATOM     20 HG21 VAL A  31     -10.771   4.507  21.381  1.00 37.73           H  
ATOM     21 HG22 VAL A  31     -12.232   4.841  20.431  1.00 37.73           H  
ATOM     22 HG23 VAL A  31     -12.232   3.532  21.609  1.00 37.73           H  
ATOM     23  N   LYS A  32      -8.583   2.380  17.561  1.00 30.42           N  
ATOM     24  CA  LYS A  32      -8.034   1.394  16.630  1.00 29.24           C  
ATOM     25  C   LYS A  32      -6.997   0.582  17.447  1.00 26.77           C  
ATOM     26  O   LYS A  32      -6.360   1.141  18.349  1.00 26.17           O  
ATOM     27  CB  LYS A  32      -7.442   2.058  15.374  1.00 29.78           C  
ATOM     28  CG  LYS A  32      -8.535   2.784  14.577  1.00 30.69           C  
ATOM     29  CD  LYS A  32      -8.142   3.205  13.159  1.00 31.45           C  
ATOM     30  CE  LYS A  32      -9.370   3.793  12.466  1.00 32.06           C  
ATOM     31  NZ  LYS A  32      -9.228   3.789  11.005  1.00 32.41           N1+
ATOM     32  H   LYS A  32      -7.928   2.783  18.216  1.00 30.42           H  
ATOM     33  HA  LYS A  32      -8.860   0.738  16.340  1.00 29.24           H  
ATOM     34  HB2 LYS A  32      -6.654   2.770  15.651  1.00 29.78           H  
ATOM     35  HB3 LYS A  32      -6.970   1.295  14.746  1.00 29.78           H  
ATOM     36  HG2 LYS A  32      -9.406   2.120  14.505  1.00 30.69           H  
ATOM     37  HG3 LYS A  32      -8.856   3.677  15.126  1.00 30.69           H  
ATOM     38  HD2 LYS A  32      -7.756   2.342  12.612  1.00 31.45           H  
ATOM     39  HD3 LYS A  32      -7.337   3.947  13.192  1.00 31.45           H  
ATOM     40  HE2 LYS A  32      -9.535   4.830  12.775  1.00 32.06           H  
ATOM     41  HE3 LYS A  32     -10.274   3.217  12.685  1.00 32.06           H  
ATOM     42  HZ1 LYS A  32      -8.526   4.425  10.630  1.00 32.41           H  
ATOM     43  HZ2 LYS A  32      -9.155   2.862  10.553  1.00 32.41           H  
ATOM     44  HZ3 LYS A  32     -10.161   4.167  10.661  1.00 32.41           H  
ATOM     45  N   PRO A  33      -6.881  -0.729  17.203  1.00 23.42           N  
ATOM     46  CA  PRO A  33      -6.158  -1.639  18.103  1.00 22.98           C  
ATOM     47  C   PRO A  33      -4.620  -1.731  17.901  1.00 21.72           C  
ATOM     48  O   PRO A  33      -4.027  -1.039  17.078  1.00 21.81           O  
ATOM     49  CB  PRO A  33      -6.818  -2.985  17.800  1.00 23.37           C  
ATOM     50  CG  PRO A  33      -7.067  -2.906  16.299  1.00 22.78           C  
ATOM     51  CD  PRO A  33      -7.476  -1.461  16.097  1.00 23.15           C  
ATOM     52  HA  PRO A  33      -6.325  -1.332  19.140  1.00 22.98           H  
ATOM     53  HB2 PRO A  33      -6.209  -3.848  18.067  1.00 23.37           H  
ATOM     54  HB3 PRO A  33      -7.774  -3.062  18.330  1.00 23.37           H  
ATOM     55  HG2 PRO A  33      -7.830  -3.607  15.951  1.00 22.78           H  
ATOM     56  HG3 PRO A  33      -6.142  -3.110  15.751  1.00 22.78           H  
ATOM     57  HD2 PRO A  33      -8.563  -1.361  16.146  1.00 23.15           H  
ATOM     58  HD3 PRO A  33      -7.118  -1.059  15.146  1.00 23.15           H  
ATOM     59  N   ASN A  34      -4.009  -2.580  18.714  1.00 20.56           N  
ATOM     60  CA  ASN A  34      -2.571  -2.847  18.727  1.00 21.39           C  
ATOM     61  C   ASN A  34      -2.252  -4.351  18.526  1.00 19.85           C  
ATOM     62  O   ASN A  34      -1.478  -4.922  19.281  1.00 20.84           O  
ATOM     63  CB  ASN A  34      -1.894  -2.300  20.000  1.00 21.69           C  
ATOM     64  CG  ASN A  34      -2.387  -2.953  21.286  1.00 23.12           C  
ATOM     65  OD1 ASN A  34      -3.594  -3.076  21.520  1.00 24.12           O  
ATOM     66  ND2 ASN A  34      -1.447  -3.361  22.142  1.00 25.08           N  
ATOM     67  H   ASN A  34      -4.552  -3.068  19.412  1.00 20.56           H  
ATOM     68  HA  ASN A  34      -2.119  -2.333  17.869  1.00 21.39           H  
ATOM     69  HB2 ASN A  34      -2.089  -1.225  20.094  1.00 21.69           H  
ATOM     70  HB3 ASN A  34      -0.807  -2.424  19.918  1.00 21.69           H  
ATOM     71 HD21 ASN A  34      -1.712  -3.789  23.018  1.00 25.08           H  
ATOM     72 HD22 ASN A  34      -0.470  -3.243  21.913  1.00 25.08           H  
ATOM     73  N   TYR A  35      -2.816  -4.951  17.484  1.00 18.52           N  
ATOM     74  CA  TYR A  35      -2.576  -6.370  17.177  1.00 17.57           C  
ATOM     75  C   TYR A  35      -1.142  -6.536  16.622  1.00 17.60           C  
ATOM     76  O   TYR A  35      -0.889  -6.456  15.414  1.00 19.21           O  
ATOM     77  CB  TYR A  35      -3.574  -7.017  16.189  1.00 16.51           C  
ATOM     78  CG  TYR A  35      -4.928  -7.299  16.796  1.00 15.65           C  
ATOM     79  CD1 TYR A  35      -5.143  -8.415  17.596  1.00 15.29           C  
ATOM     80  CD2 TYR A  35      -5.934  -6.357  16.708  1.00 15.21           C  
ATOM     81  CE1 TYR A  35      -6.331  -8.582  18.260  1.00 15.23           C  
ATOM     82  CE2 TYR A  35      -7.121  -6.508  17.390  1.00 14.98           C  
ATOM     83  CZ  TYR A  35      -7.311  -7.637  18.161  1.00 14.85           C  
ATOM     84  OH  TYR A  35      -8.416  -7.732  18.958  1.00 15.67           O  
ATOM     85  H   TYR A  35      -3.463  -4.441  16.900  1.00 18.52           H  
ATOM     86  HA  TYR A  35      -2.629  -6.917  18.123  1.00 17.57           H  
ATOM     87  HB2 TYR A  35      -3.698  -6.394  15.298  1.00 16.51           H  
ATOM     88  HB3 TYR A  35      -3.168  -7.973  15.830  1.00 16.51           H  
ATOM     89  HD1 TYR A  35      -4.366  -9.158  17.695  1.00 15.29           H  
ATOM     90  HD2 TYR A  35      -5.786  -5.483  16.091  1.00 15.21           H  
ATOM     91  HE1 TYR A  35      -6.491  -9.464  18.864  1.00 15.23           H  
ATOM     92  HE2 TYR A  35      -7.892  -5.754  17.323  1.00 14.98           H  
ATOM     93  HH  TYR A  35      -8.462  -6.870  19.456  1.00 15.67           H  
ATOM     94  N   ALA A  36      -0.216  -6.724  17.555  1.00 16.87           N  
ATOM     95  CA  ALA A  36       1.185  -6.954  17.261  1.00 17.07           C  
ATOM     96  C   ALA A  36       1.527  -8.434  17.556  1.00 16.77           C  
ATOM     97  O   ALA A  36       0.942  -9.070  18.434  1.00 16.83           O  
ATOM     98  CB  ALA A  36       2.070  -6.031  18.085  1.00 18.03           C  
ATOM     99  H   ALA A  36      -0.496  -6.717  18.525  1.00 16.87           H  
ATOM    100  HA  ALA A  36       1.370  -6.765  16.196  1.00 17.07           H  
ATOM    101  HB1 ALA A  36       1.865  -4.982  17.845  1.00 18.03           H  
ATOM    102  HB2 ALA A  36       1.892  -6.163  19.158  1.00 18.03           H  
ATOM    103  HB3 ALA A  36       3.131  -6.226  17.896  1.00 18.03           H  
ATOM    104  N   LEU A  37       2.525  -8.923  16.829  1.00 16.66           N  
ATOM    105  CA  LEU A  37       2.974 -10.328  16.865  1.00 17.14           C  
ATOM    106  C   LEU A  37       3.403 -10.732  18.292  1.00 17.73           C  
ATOM    107  O   LEU A  37       3.843  -9.906  19.105  1.00 18.68           O  
ATOM    108  CB  LEU A  37       4.156 -10.503  15.888  1.00 17.63           C  
ATOM    109  CG  LEU A  37       4.676 -11.939  15.682  1.00 17.58           C  
ATOM    110  CD1 LEU A  37       3.626 -12.865  15.075  1.00 17.64           C  
ATOM    111  CD2 LEU A  37       5.915 -11.920  14.781  1.00 18.15           C  
ATOM    112  H   LEU A  37       2.974  -8.328  16.148  1.00 16.66           H  
ATOM    113  HA  LEU A  37       2.116 -10.936  16.569  1.00 17.14           H  
ATOM    114  HB2 LEU A  37       3.874 -10.090  14.911  1.00 17.63           H  
ATOM    115  HB3 LEU A  37       4.990  -9.881  16.243  1.00 17.63           H  
ATOM    116  HG  LEU A  37       4.991 -12.354  16.645  1.00 17.58           H  
ATOM    117 HD11 LEU A  37       2.704 -12.885  15.658  1.00 17.64           H  
ATOM    118 HD12 LEU A  37       3.373 -12.564  14.054  1.00 17.64           H  
ATOM    119 HD13 LEU A  37       4.008 -13.889  15.040  1.00 17.64           H  
ATOM    120 HD21 LEU A  37       5.682 -11.514  13.791  1.00 18.15           H  
ATOM    121 HD22 LEU A  37       6.707 -11.305  15.222  1.00 18.15           H  
ATOM    122 HD23 LEU A  37       6.314 -12.931  14.648  1.00 18.15           H  
ATOM    123  N   LYS A  38       3.274 -12.023  18.578  1.00 17.56           N  
ATOM    124  CA  LYS A  38       3.853 -12.593  19.800  1.00 17.73           C  
ATOM    125  C   LYS A  38       4.672 -13.867  19.500  1.00 17.19           C  
ATOM    126  O   LYS A  38       5.812 -13.966  19.952  1.00 17.22           O  
ATOM    127  CB  LYS A  38       2.784 -12.878  20.868  1.00  0.00           C  
ATOM    128  CG  LYS A  38       2.039 -11.630  21.360  1.00  0.00           C  
ATOM    129  CD  LYS A  38       2.929 -10.660  22.148  1.00  0.00           C  
ATOM    130  CE  LYS A  38       2.409  -9.227  22.204  1.00  0.00           C  
ATOM    131  NZ  LYS A  38       2.322  -8.651  20.849  1.00  0.00           N1+
ATOM    132  H   LYS A  38       2.809 -12.734  18.015  1.00 17.56           H  
ATOM    133  HA  LYS A  38       4.588 -11.882  20.193  1.00 17.73           H  
ATOM    134  HB2 LYS A  38       3.249 -13.377  21.726  1.00  0.00           H  
ATOM    135  HB3 LYS A  38       2.043 -13.580  20.465  1.00  0.00           H  
ATOM    136  HG2 LYS A  38       1.222 -11.954  22.016  1.00  0.00           H  
ATOM    137  HG3 LYS A  38       1.562 -11.141  20.506  1.00  0.00           H  
ATOM    138  HD2 LYS A  38       3.945 -10.632  21.744  1.00  0.00           H  
ATOM    139  HD3 LYS A  38       3.031 -11.037  23.174  1.00  0.00           H  
ATOM    140  HE2 LYS A  38       3.106  -8.597  22.764  1.00  0.00           H  
ATOM    141  HE3 LYS A  38       1.421  -9.150  22.663  1.00  0.00           H  
ATOM    142  HZ1 LYS A  38       3.134  -8.935  20.259  1.00  0.00           H  
ATOM    143  HZ2 LYS A  38       1.502  -8.968  20.301  1.00  0.00           H  
ATOM    144  HZ3 LYS A  38       2.276  -7.628  20.864  1.00  0.00           H  
ATOM    145  N   PHE A  39       4.074 -14.860  18.845  1.00 15.92           N  
ATOM    146  CA  PHE A  39       4.722 -16.167  18.683  1.00 15.42           C  
ATOM    147  C   PHE A  39       4.562 -16.677  17.235  1.00 15.33           C  
ATOM    148  O   PHE A  39       3.577 -16.363  16.560  1.00 14.68           O  
ATOM    149  CB  PHE A  39       4.151 -17.243  19.625  1.00 15.94           C  
ATOM    150  CG  PHE A  39       4.092 -16.855  21.083  1.00 16.42           C  
ATOM    151  CD1 PHE A  39       5.246 -16.782  21.837  1.00 17.37           C  
ATOM    152  CD2 PHE A  39       2.882 -16.593  21.685  1.00 17.07           C  
ATOM    153  CE1 PHE A  39       5.193 -16.457  23.184  1.00 17.55           C  
ATOM    154  CE2 PHE A  39       2.820 -16.254  23.032  1.00 17.62           C  
ATOM    155  CZ  PHE A  39       3.979 -16.184  23.782  1.00 17.45           C  
ATOM    156  H   PHE A  39       3.148 -14.720  18.467  1.00 15.92           H  
ATOM    157  HA  PHE A  39       5.795 -16.054  18.882  1.00 15.42           H  
ATOM    158  HB2 PHE A  39       3.150 -17.534  19.287  1.00 15.94           H  
ATOM    159  HB3 PHE A  39       4.747 -18.162  19.538  1.00 15.94           H  
ATOM    160  HD1 PHE A  39       6.200 -16.981  21.372  1.00 17.37           H  
ATOM    161  HD2 PHE A  39       1.972 -16.650  21.105  1.00 17.07           H  
ATOM    162  HE1 PHE A  39       6.102 -16.417  23.766  1.00 17.55           H  
ATOM    163  HE2 PHE A  39       1.865 -16.046  23.493  1.00 17.62           H  
ATOM    164  HZ  PHE A  39       3.935 -15.917  24.828  1.00 17.45           H  
ATOM    165  N   THR A  40       5.544 -17.465  16.802  1.00 15.20           N  
ATOM    166  CA  THR A  40       5.532 -18.226  15.540  1.00 14.73           C  
ATOM    167  C   THR A  40       5.566 -19.716  15.910  1.00 14.84           C  
ATOM    168  O   THR A  40       6.431 -20.162  16.678  1.00 15.16           O  
ATOM    169  CB  THR A  40       6.755 -17.877  14.671  1.00 15.33           C  
ATOM    170  OG1 THR A  40       6.740 -16.479  14.349  1.00 15.86           O  
ATOM    171  CG2 THR A  40       6.786 -18.640  13.352  1.00 15.84           C  
ATOM    172  H   THR A  40       6.369 -17.562  17.376  1.00 15.20           H  
ATOM    173  HA  THR A  40       4.609 -17.982  15.010  1.00 14.73           H  
ATOM    174  HB  THR A  40       7.686 -18.070  15.219  1.00 15.33           H  
ATOM    175 HG21 THR A  40       6.899 -19.717  13.506  1.00 15.84           H  
ATOM    176 HG22 THR A  40       5.873 -18.464  12.774  1.00 15.84           H  
ATOM    177 HG23 THR A  40       7.620 -18.294  12.731  1.00 15.84           H  
ATOM    178  HG1 THR A  40       6.574 -15.994  15.178  1.00 15.86           H  
ATOM    179  N   LEU A  41       4.604 -20.460  15.369  1.00 13.65           N  
ATOM    180  CA  LEU A  41       4.342 -21.873  15.644  1.00 13.72           C  
ATOM    181  C   LEU A  41       4.619 -22.609  14.305  1.00 13.87           C  
ATOM    182  O   LEU A  41       4.192 -22.153  13.227  1.00 13.82           O  
ATOM    183  CB  LEU A  41       2.879 -22.052  16.061  1.00 13.96           C  
ATOM    184  CG  LEU A  41       2.561 -21.813  17.550  1.00 14.53           C  
ATOM    185  CD1 LEU A  41       3.095 -20.492  18.097  1.00 15.16           C  
ATOM    186  CD2 LEU A  41       1.042 -21.855  17.753  1.00 14.47           C  
ATOM    187  H   LEU A  41       4.008 -20.025  14.679  1.00 13.65           H  
ATOM    188  HA  LEU A  41       5.024 -22.242  16.417  1.00 13.72           H  
ATOM    189  HB2 LEU A  41       2.266 -21.359  15.479  1.00 13.96           H  
ATOM    190  HB3 LEU A  41       2.544 -23.063  15.796  1.00 13.96           H  
ATOM    191  HG  LEU A  41       3.010 -22.625  18.132  1.00 14.53           H  
ATOM    192 HD11 LEU A  41       4.185 -20.507  18.167  1.00 15.16           H  
ATOM    193 HD12 LEU A  41       2.788 -19.644  17.476  1.00 15.16           H  
ATOM    194 HD13 LEU A  41       2.724 -20.314  19.110  1.00 15.16           H  
ATOM    195 HD21 LEU A  41       0.557 -20.985  17.296  1.00 14.47           H  
ATOM    196 HD22 LEU A  41       0.607 -22.748  17.300  1.00 14.47           H  
ATOM    197 HD23 LEU A  41       0.793 -21.859  18.820  1.00 14.47           H  
ATOM    198  N   ALA A  42       5.413 -23.676  14.371  1.00 14.14           N  
ATOM    199  CA  ALA A  42       5.900 -24.399  13.196  1.00 13.50           C  
ATOM    200  C   ALA A  42       5.878 -25.928  13.408  1.00 13.27           C  
ATOM    201  O   ALA A  42       5.653 -26.417  14.509  1.00 14.65           O  
ATOM    202  CB  ALA A  42       7.334 -23.952  12.907  1.00 13.60           C  
ATOM    203  H   ALA A  42       5.750 -23.976  15.275  1.00 14.14           H  
ATOM    204  HA  ALA A  42       5.258 -24.170  12.338  1.00 13.50           H  
ATOM    205  HB1 ALA A  42       7.412 -22.861  12.868  1.00 13.60           H  
ATOM    206  HB2 ALA A  42       8.018 -24.299  13.691  1.00 13.60           H  
ATOM    207  HB3 ALA A  42       7.694 -24.354  11.954  1.00 13.60           H  
ATOM    208  N   GLY A  43       6.185 -26.660  12.350  1.00 13.57           N  
ATOM    209  CA  GLY A  43       6.346 -28.106  12.405  1.00 13.64           C  
ATOM    210  C   GLY A  43       5.254 -28.937  11.724  1.00 13.76           C  
ATOM    211  O   GLY A  43       5.053 -30.097  12.045  1.00 15.33           O  
ATOM    212  H   GLY A  43       6.352 -26.201  11.465  1.00 13.57           H  
ATOM    213  HA2 GLY A  43       7.290 -28.334  11.898  1.00 13.64           H  
ATOM    214  HA3 GLY A  43       6.426 -28.438  13.445  1.00 13.64           H  
ATOM    215  N   HIS A  44       4.653 -28.374  10.682  1.00 13.65           N  
ATOM    216  CA  HIS A  44       3.905 -29.120   9.658  1.00 12.75           C  
ATOM    217  C   HIS A  44       4.795 -29.153   8.395  1.00 12.97           C  
ATOM    218  O   HIS A  44       5.703 -28.346   8.211  1.00 12.74           O  
ATOM    219  CB  HIS A  44       2.555 -28.480   9.316  1.00 12.48           C  
ATOM    220  CG  HIS A  44       1.524 -28.724  10.367  1.00 12.36           C  
ATOM    221  ND1 HIS A  44       0.704 -29.829  10.341  1.00 12.76           N  
ATOM    222  CD2 HIS A  44       1.140 -27.993  11.441  1.00 12.45           C  
ATOM    223  CE1 HIS A  44      -0.144 -29.768  11.351  1.00 12.29           C  
ATOM    224  NE2 HIS A  44       0.102 -28.666  12.036  1.00 12.38           N  
ATOM    225  H   HIS A  44       4.739 -27.380  10.525  1.00 13.65           H  
ATOM    226  HA  HIS A  44       3.768 -30.155   9.996  1.00 12.75           H  
ATOM    227  HB2 HIS A  44       2.176 -28.866   8.363  1.00 12.48           H  
ATOM    228  HB3 HIS A  44       2.677 -27.398   9.172  1.00 12.48           H  
ATOM    229  HD1 HIS A  44       0.746 -30.621   9.608  1.00 12.76           H  
ATOM    230  HD2 HIS A  44       1.569 -27.057  11.767  1.00 12.45           H  
ATOM    231  HE1 HIS A  44      -0.909 -30.495  11.579  1.00 12.29           H  
ATOM    232  N   THR A  45       4.492 -30.103   7.519  1.00 13.52           N  
ATOM    233  CA  THR A  45       5.223 -30.323   6.268  1.00 14.33           C  
ATOM    234  C   THR A  45       4.479 -29.709   5.062  1.00 13.91           C  
ATOM    235  O   THR A  45       5.039 -29.504   3.982  1.00 15.17           O  
ATOM    236  CB  THR A  45       5.486 -31.821   6.005  1.00 15.10           C  
ATOM    237  OG1 THR A  45       4.276 -32.577   5.931  1.00 16.62           O  
ATOM    238  CG2 THR A  45       6.373 -32.446   7.077  1.00 15.90           C  
ATOM    239  H   THR A  45       3.697 -30.700   7.700  1.00 13.52           H  
ATOM    240  HA  THR A  45       6.184 -29.798   6.328  1.00 14.33           H  
ATOM    241  HB  THR A  45       5.983 -31.935   5.035  1.00 15.10           H  
ATOM    242 HG21 THR A  45       7.326 -31.916   7.164  1.00 15.90           H  
ATOM    243 HG22 THR A  45       5.878 -32.447   8.054  1.00 15.90           H  
ATOM    244 HG23 THR A  45       6.578 -33.494   6.833  1.00 15.90           H  
ATOM    245  HG1 THR A  45       3.738 -32.369   6.727  1.00 16.62           H  
ATOM    246  N   LYS A  46       3.160 -29.564   5.206  1.00 13.44           N  
ATOM    247  CA  LYS A  46       2.261 -28.963   4.224  1.00 13.63           C  
ATOM    248  C   LYS A  46       1.375 -27.890   4.914  1.00 12.81           C  
ATOM    249  O   LYS A  46       1.595 -27.522   6.079  1.00 12.64           O  
ATOM    250  CB  LYS A  46       1.457 -30.074   3.523  1.00 14.16           C  
ATOM    251  CG  LYS A  46       2.061 -30.431   2.156  1.00 15.12           C  
ATOM    252  CD  LYS A  46       1.037 -31.143   1.268  1.00 15.93           C  
ATOM    253  CE  LYS A  46       1.529 -31.428  -0.145  1.00 16.53           C  
ATOM    254  NZ  LYS A  46       1.895 -30.212  -0.851  1.00 16.37           N1+
ATOM    255  H   LYS A  46       2.722 -29.923   6.042  1.00 13.44           H  
ATOM    256  HA  LYS A  46       2.867 -28.405   3.499  1.00 13.63           H  
ATOM    257  HB2 LYS A  46       1.420 -30.980   4.140  1.00 14.16           H  
ATOM    258  HB3 LYS A  46       0.412 -29.782   3.388  1.00 14.16           H  
ATOM    259  HG2 LYS A  46       2.403 -29.518   1.660  1.00 15.12           H  
ATOM    260  HG3 LYS A  46       2.945 -31.065   2.297  1.00 15.12           H  
ATOM    261  HD2 LYS A  46       0.121 -30.543   1.206  1.00 15.93           H  
ATOM    262  HD3 LYS A  46       0.753 -32.091   1.740  1.00 15.93           H  
ATOM    263  HE2 LYS A  46       0.736 -31.906  -0.728  1.00 16.53           H  
ATOM    264  HE3 LYS A  46       2.407 -32.082  -0.144  1.00 16.53           H  
ATOM    265  HZ1 LYS A  46       1.294 -29.360  -0.678  1.00 16.37           H  
ATOM    266  HZ2 LYS A  46       2.840 -29.855  -0.550  1.00 16.37           H  
ATOM    267  HZ3 LYS A  46       2.012 -30.291  -1.859  1.00 16.37           H  
ATOM    268  N   ALA A  47       0.405 -27.373   4.157  1.00 12.48           N  
ATOM    269  CA  ALA A  47      -0.476 -26.306   4.586  1.00 11.90           C  
ATOM    270  C   ALA A  47      -1.281 -26.665   5.847  1.00 11.50           C  
ATOM    271  O   ALA A  47      -1.744 -27.805   6.033  1.00 11.65           O  
ATOM    272  CB  ALA A  47      -1.503 -25.990   3.506  1.00 12.13           C  
ATOM    273  H   ALA A  47       0.284 -27.713   3.214  1.00 12.48           H  
ATOM    274  HA  ALA A  47       0.149 -25.428   4.787  1.00 11.90           H  
ATOM    275  HB1 ALA A  47      -1.033 -25.517   2.644  1.00 12.13           H  
ATOM    276  HB2 ALA A  47      -2.009 -26.898   3.157  1.00 12.13           H  
ATOM    277  HB3 ALA A  47      -2.275 -25.320   3.888  1.00 12.13           H  
ATOM    278  N   VAL A  48      -1.469 -25.658   6.685  1.00 10.93           N  
ATOM    279  CA  VAL A  48      -2.343 -25.727   7.851  1.00 10.36           C  
ATOM    280  C   VAL A  48      -3.739 -25.347   7.317  1.00 10.72           C  
ATOM    281  O   VAL A  48      -3.919 -24.296   6.678  1.00 13.45           O  
ATOM    282  CB  VAL A  48      -1.881 -24.764   8.957  1.00 10.85           C  
ATOM    283  CG1 VAL A  48      -2.792 -24.866  10.181  1.00 11.26           C  
ATOM    284  CG2 VAL A  48      -0.436 -25.059   9.372  1.00 11.24           C  
ATOM    285  H   VAL A  48      -0.985 -24.786   6.524  1.00 10.93           H  
ATOM    286  HA  VAL A  48      -2.348 -26.759   8.219  1.00 10.36           H  
ATOM    287  HB  VAL A  48      -1.920 -23.734   8.583  1.00 10.85           H  
ATOM    288 HG11 VAL A  48      -3.831 -24.626   9.935  1.00 11.26           H  
ATOM    289 HG12 VAL A  48      -2.762 -25.874  10.604  1.00 11.26           H  
ATOM    290 HG13 VAL A  48      -2.477 -24.167  10.960  1.00 11.26           H  
ATOM    291 HG21 VAL A  48      -0.329 -26.095   9.707  1.00 11.24           H  
ATOM    292 HG22 VAL A  48       0.263 -24.896   8.545  1.00 11.24           H  
ATOM    293 HG23 VAL A  48      -0.123 -24.405  10.189  1.00 11.24           H  
ATOM    294  N   SER A  49      -4.708 -26.214   7.542  1.00  9.86           N  
ATOM    295  CA  SER A  49      -6.008 -26.113   6.888  1.00  9.67           C  
ATOM    296  C   SER A  49      -6.990 -25.225   7.672  1.00 10.23           C  
ATOM    297  O   SER A  49      -7.832 -24.553   7.088  1.00 10.58           O  
ATOM    298  CB  SER A  49      -6.610 -27.500   6.642  1.00  9.62           C  
ATOM    299  OG  SER A  49      -6.649 -28.289   7.834  1.00  9.24           O  
ATOM    300  H   SER A  49      -4.552 -26.951   8.215  1.00  9.86           H  
ATOM    301  HA  SER A  49      -5.863 -25.621   5.918  1.00  9.67           H  
ATOM    302  HB2 SER A  49      -5.988 -28.042   5.923  1.00  9.62           H  
ATOM    303  HB3 SER A  49      -7.626 -27.429   6.245  1.00  9.62           H  
ATOM    304  HG  SER A  49      -6.930 -29.190   7.537  1.00  9.24           H  
ATOM    305  N   SER A  50      -6.933 -25.342   8.998  1.00  9.79           N  
ATOM    306  CA  SER A  50      -7.914 -24.732   9.893  1.00 10.47           C  
ATOM    307  C   SER A  50      -7.244 -24.564  11.271  1.00  9.96           C  
ATOM    308  O   SER A  50      -6.456 -25.431  11.697  1.00 10.39           O  
ATOM    309  CB  SER A  50      -9.180 -25.603  10.031  1.00 11.49           C  
ATOM    310  OG  SER A  50     -10.379 -24.816   9.946  1.00 13.52           O  
ATOM    311  H   SER A  50      -6.188 -25.879   9.417  1.00  9.79           H  
ATOM    312  HA  SER A  50      -8.176 -23.751   9.487  1.00 10.47           H  
ATOM    313  HB2 SER A  50      -9.205 -26.139  10.986  1.00 11.49           H  
ATOM    314  HB3 SER A  50      -9.233 -26.337   9.221  1.00 11.49           H  
ATOM    315  HG  SER A  50     -11.119 -25.469  10.017  1.00 13.52           H  
ATOM    316  N   VAL A  51      -7.574 -23.474  11.943  1.00  9.30           N  
ATOM    317  CA  VAL A  51      -7.244 -23.226  13.343  1.00  9.45           C  
ATOM    318  C   VAL A  51      -8.556 -22.977  14.118  1.00  9.33           C  
ATOM    319  O   VAL A  51      -9.490 -22.379  13.616  1.00  9.14           O  
ATOM    320  CB  VAL A  51      -6.277 -22.041  13.577  1.00  9.57           C  
ATOM    321  CG1 VAL A  51      -4.823 -22.492  13.473  1.00 10.00           C  
ATOM    322  CG2 VAL A  51      -6.517 -20.844  12.657  1.00  9.83           C  
ATOM    323  H   VAL A  51      -8.103 -22.757  11.467  1.00  9.30           H  
ATOM    324  HA  VAL A  51      -6.803 -24.140  13.749  1.00  9.45           H  
ATOM    325  HB  VAL A  51      -6.422 -21.679  14.602  1.00  9.57           H  
ATOM    326 HG11 VAL A  51      -4.601 -23.214  14.262  1.00 10.00           H  
ATOM    327 HG12 VAL A  51      -4.612 -22.959  12.506  1.00 10.00           H  
ATOM    328 HG13 VAL A  51      -4.140 -21.647  13.607  1.00 10.00           H  
ATOM    329 HG21 VAL A  51      -6.219 -21.068  11.630  1.00  9.83           H  
ATOM    330 HG22 VAL A  51      -7.568 -20.546  12.658  1.00  9.83           H  
ATOM    331 HG23 VAL A  51      -5.926 -19.982  12.986  1.00  9.83           H  
ATOM    332  N   LYS A  52      -8.573 -23.405  15.379  1.00  9.21           N  
ATOM    333  CA  LYS A  52      -9.700 -23.181  16.280  1.00  9.42           C  
ATOM    334  C   LYS A  52      -9.154 -23.090  17.727  1.00  8.93           C  
ATOM    335  O   LYS A  52      -8.448 -23.965  18.194  1.00  9.08           O  
ATOM    336  CB  LYS A  52     -10.734 -24.323  16.249  1.00  9.53           C  
ATOM    337  CG  LYS A  52     -11.290 -24.727  14.880  1.00  9.96           C  
ATOM    338  CD  LYS A  52     -12.231 -23.711  14.222  1.00 10.69           C  
ATOM    339  CE  LYS A  52     -12.378 -23.949  12.717  1.00 11.77           C  
ATOM    340  NZ  LYS A  52     -13.198 -25.128  12.433  1.00 12.30           N1+
ATOM    341  H   LYS A  52      -7.765 -23.896  15.736  1.00  9.21           H  
ATOM    342  HA  LYS A  52     -10.184 -22.236  16.009  1.00  9.42           H  
ATOM    343  HB2 LYS A  52     -10.273 -25.222  16.679  1.00  9.53           H  
ATOM    344  HB3 LYS A  52     -11.569 -24.066  16.913  1.00  9.53           H  
ATOM    345  HG2 LYS A  52     -10.464 -24.982  14.208  1.00  9.96           H  
ATOM    346  HG3 LYS A  52     -11.850 -25.652  15.037  1.00  9.96           H  
ATOM    347  HD2 LYS A  52     -11.849 -22.696  14.369  1.00 10.69           H  
ATOM    348  HD3 LYS A  52     -13.212 -23.743  14.712  1.00 10.69           H  
ATOM    349  HE2 LYS A  52     -11.404 -24.105  12.246  1.00 11.77           H  
ATOM    350  HE3 LYS A  52     -12.872 -23.107  12.231  1.00 11.77           H  
ATOM    351  HZ1 LYS A  52     -12.973 -25.958  13.012  1.00 12.30           H  
ATOM    352  HZ2 LYS A  52     -14.215 -25.020  12.475  1.00 12.30           H  
ATOM    353  HZ3 LYS A  52     -13.008 -25.517  11.476  1.00 12.30           H  
ATOM    354  N   PHE A  53      -9.524 -22.024  18.417  1.00  8.52           N  
ATOM    355  CA  PHE A  53      -9.253 -21.868  19.852  1.00  8.46           C  
ATOM    356  C   PHE A  53     -10.324 -22.646  20.632  1.00  9.13           C  
ATOM    357  O   PHE A  53     -11.466 -22.822  20.174  1.00  8.88           O  
ATOM    358  CB  PHE A  53      -9.307 -20.412  20.341  1.00  8.60           C  
ATOM    359  CG  PHE A  53      -8.043 -19.627  20.086  1.00  8.48           C  
ATOM    360  CD1 PHE A  53      -6.861 -19.941  20.744  1.00  8.60           C  
ATOM    361  CD2 PHE A  53      -8.063 -18.522  19.240  1.00  8.77           C  
ATOM    362  CE1 PHE A  53      -5.726 -19.175  20.547  1.00  8.63           C  
ATOM    363  CE2 PHE A  53      -6.933 -17.770  19.026  1.00  8.58           C  
ATOM    364  CZ  PHE A  53      -5.750 -18.089  19.675  1.00  8.87           C  
ATOM    365  H   PHE A  53     -10.044 -21.291  17.955  1.00  8.52           H  
ATOM    366  HA  PHE A  53      -8.283 -22.321  20.062  1.00  8.46           H  
ATOM    367  HB2 PHE A  53     -10.166 -19.901  19.886  1.00  8.60           H  
ATOM    368  HB3 PHE A  53      -9.489 -20.371  21.423  1.00  8.60           H  
ATOM    369  HD1 PHE A  53      -6.828 -20.788  21.413  1.00  8.60           H  
ATOM    370  HD2 PHE A  53      -8.982 -18.251  18.744  1.00  8.77           H  
ATOM    371  HE1 PHE A  53      -4.815 -19.420  21.073  1.00  8.63           H  
ATOM    372  HE2 PHE A  53      -6.967 -16.929  18.350  1.00  8.58           H  
ATOM    373  HZ  PHE A  53      -4.859 -17.502  19.506  1.00  8.87           H  
ATOM    374  N   SER A  54      -9.962 -23.077  21.841  1.00  9.43           N  
ATOM    375  CA  SER A  54     -10.887 -23.755  22.735  1.00  9.72           C  
ATOM    376  C   SER A  54     -11.855 -22.721  23.358  1.00  9.91           C  
ATOM    377  O   SER A  54     -11.424 -21.662  23.789  1.00 10.14           O  
ATOM    378  CB  SER A  54     -10.175 -24.525  23.855  1.00  9.72           C  
ATOM    379  OG  SER A  54      -9.399 -23.682  24.716  1.00  9.22           O  
ATOM    380  H   SER A  54      -9.009 -22.959  22.153  1.00  9.43           H  
ATOM    381  HA  SER A  54     -11.430 -24.479  22.130  1.00  9.72           H  
ATOM    382  HB2 SER A  54      -9.493 -25.266  23.432  1.00  9.72           H  
ATOM    383  HB3 SER A  54     -10.911 -25.053  24.463  1.00  9.72           H  
ATOM    384  HG  SER A  54      -9.660 -23.950  25.632  1.00  9.22           H  
ATOM    385  N   PRO A  55     -13.153 -23.067  23.461  1.00 10.20           N  
ATOM    386  CA  PRO A  55     -14.124 -22.196  24.135  1.00 10.71           C  
ATOM    387  C   PRO A  55     -13.801 -21.814  25.589  1.00 10.95           C  
ATOM    388  O   PRO A  55     -14.303 -20.817  26.088  1.00 11.63           O  
ATOM    389  CB  PRO A  55     -15.433 -22.989  24.095  1.00 10.65           C  
ATOM    390  CG  PRO A  55     -15.286 -23.836  22.844  1.00 10.58           C  
ATOM    391  CD  PRO A  55     -13.817 -24.218  22.865  1.00 10.10           C  
ATOM    392  HA  PRO A  55     -14.196 -21.275  23.543  1.00 10.71           H  
ATOM    393  HB2 PRO A  55     -15.532 -23.637  24.974  1.00 10.65           H  
ATOM    394  HB3 PRO A  55     -16.312 -22.337  24.060  1.00 10.65           H  
ATOM    395  HG2 PRO A  55     -15.502 -23.225  21.958  1.00 10.58           H  
ATOM    396  HG3 PRO A  55     -15.948 -24.703  22.823  1.00 10.58           H  
ATOM    397  HD2 PRO A  55     -13.453 -24.399  21.853  1.00 10.10           H  
ATOM    398  HD3 PRO A  55     -13.625 -25.094  23.489  1.00 10.10           H  
ATOM    399  N   ASN A  56     -13.011 -22.627  26.276  1.00 11.00           N  
ATOM    400  CA  ASN A  56     -12.591 -22.316  27.645  1.00 11.26           C  
ATOM    401  C   ASN A  56     -11.445 -21.270  27.706  1.00 11.98           C  
ATOM    402  O   ASN A  56     -11.059 -20.831  28.796  1.00 13.40           O  
ATOM    403  CB  ASN A  56     -12.240 -23.552  28.472  1.00 11.50           C  
ATOM    404  CG  ASN A  56     -10.828 -24.041  28.230  1.00 11.90           C  
ATOM    405  OD1 ASN A  56     -10.300 -24.014  27.138  1.00 12.11           O  
ATOM    406  ND2 ASN A  56     -10.202 -24.485  29.295  1.00 12.62           N  
ATOM    407  H   ASN A  56     -12.660 -23.471  25.846  1.00 11.00           H  
ATOM    408  HA  ASN A  56     -13.451 -21.834  28.130  1.00 11.26           H  
ATOM    409  HB2 ASN A  56     -12.935 -24.375  28.276  1.00 11.50           H  
ATOM    410  HB3 ASN A  56     -12.342 -23.294  29.535  1.00 11.50           H  
ATOM    411 HD21 ASN A  56      -9.252 -24.819  29.221  1.00 12.62           H  
ATOM    412 HD22 ASN A  56     -10.672 -24.493  30.190  1.00 12.62           H  
ATOM    413  N   GLY A  57     -10.884 -20.919  26.542  1.00 11.37           N  
ATOM    414  CA  GLY A  57      -9.943 -19.829  26.418  1.00 11.12           C  
ATOM    415  C   GLY A  57      -8.473 -20.135  26.737  1.00 11.48           C  
ATOM    416  O   GLY A  57      -7.678 -19.225  26.860  1.00 11.79           O  
ATOM    417  H   GLY A  57     -11.143 -21.428  25.709  1.00 11.37           H  
ATOM    418  HA2 GLY A  57      -9.989 -19.485  25.380  1.00 11.12           H  
ATOM    419  HA3 GLY A  57     -10.266 -19.012  27.074  1.00 11.12           H  
ATOM    420  N   GLU A  58      -8.112 -21.411  26.718  1.00 12.25           N  
ATOM    421  CA  GLU A  58      -6.751 -21.858  27.037  1.00 13.49           C  
ATOM    422  C   GLU A  58      -5.944 -22.309  25.786  1.00 12.70           C  
ATOM    423  O   GLU A  58      -4.753 -21.979  25.651  1.00 12.48           O  
ATOM    424  CB  GLU A  58      -6.783 -23.019  28.035  1.00 14.84           C  
ATOM    425  CG  GLU A  58      -7.108 -22.611  29.468  1.00 17.65           C  
ATOM    426  CD  GLU A  58      -7.080 -23.837  30.360  1.00 20.94           C  
ATOM    427  OE1 GLU A  58      -7.648 -24.882  29.979  1.00 22.63           O  
ATOM    428  OE2 GLU A  58      -6.510 -23.748  31.470  1.00 23.78           O1-
ATOM    429  H   GLU A  58      -8.785 -22.115  26.452  1.00 12.25           H  
ATOM    430  HA  GLU A  58      -6.194 -21.022  27.471  1.00 13.49           H  
ATOM    431  HB2 GLU A  58      -7.519 -23.751  27.692  1.00 14.84           H  
ATOM    432  HB3 GLU A  58      -5.806 -23.518  28.038  1.00 14.84           H  
ATOM    433  HG2 GLU A  58      -8.104 -22.158  29.528  1.00 17.65           H  
ATOM    434  HG3 GLU A  58      -6.382 -21.873  29.825  1.00 17.65           H  
ATOM    435  N   TRP A  59      -6.559 -23.180  24.983  1.00 12.06           N  
ATOM    436  CA  TRP A  59      -5.850 -24.035  24.028  1.00 11.90           C  
ATOM    437  C   TRP A  59      -6.201 -23.603  22.591  1.00 11.09           C  
ATOM    438  O   TRP A  59      -7.271 -23.070  22.326  1.00 10.54           O  
ATOM    439  CB  TRP A  59      -6.195 -25.532  24.199  1.00 11.83           C  
ATOM    440  CG  TRP A  59      -6.109 -25.983  25.627  1.00 12.87           C  
ATOM    441  CD1 TRP A  59      -7.151 -26.174  26.474  1.00 13.51           C  
ATOM    442  CD2 TRP A  59      -4.916 -26.111  26.407  1.00 13.30           C  
ATOM    443  NE1 TRP A  59      -6.685 -26.426  27.750  1.00 14.29           N  
ATOM    444  CE2 TRP A  59      -5.317 -26.403  27.729  1.00 13.75           C  
ATOM    445  CE3 TRP A  59      -3.555 -26.026  26.116  1.00 13.45           C  
ATOM    446  CZ2 TRP A  59      -4.405 -26.586  28.763  1.00 15.07           C  
ATOM    447  CZ3 TRP A  59      -2.638 -26.216  27.140  1.00 13.85           C  
ATOM    448  CH2 TRP A  59      -3.070 -26.495  28.451  1.00 14.34           C  
ATOM    449  H   TRP A  59      -7.565 -23.262  25.026  1.00 12.06           H  
ATOM    450  HA  TRP A  59      -4.774 -23.896  24.184  1.00 11.90           H  
ATOM    451  HB2 TRP A  59      -7.209 -25.721  23.827  1.00 11.83           H  
ATOM    452  HB3 TRP A  59      -5.528 -26.143  23.578  1.00 11.83           H  
ATOM    453  HD1 TRP A  59      -8.192 -26.135  26.193  1.00 13.51           H  
ATOM    454  HE1 TRP A  59      -7.259 -26.599  28.563  1.00 14.29           H  
ATOM    455  HE3 TRP A  59      -3.220 -25.816  25.111  1.00 13.45           H  
ATOM    456  HZ2 TRP A  59      -4.733 -26.790  29.772  1.00 15.07           H  
ATOM    457  HZ3 TRP A  59      -1.581 -26.148  26.929  1.00 13.85           H  
ATOM    458  HH2 TRP A  59      -2.335 -26.642  29.228  1.00 14.34           H  
ATOM    459  N   LEU A  60      -5.243 -23.853  21.705  1.00 10.52           N  
ATOM    460  CA  LEU A  60      -5.389 -23.733  20.256  1.00 10.56           C  
ATOM    461  C   LEU A  60      -5.311 -25.165  19.692  1.00 10.54           C  
ATOM    462  O   LEU A  60      -4.512 -25.982  20.158  1.00 10.93           O  
ATOM    463  CB  LEU A  60      -4.256 -22.854  19.705  1.00 11.26           C  
ATOM    464  CG  LEU A  60      -4.230 -22.636  18.181  1.00 11.82           C  
ATOM    465  CD1 LEU A  60      -5.440 -21.856  17.680  1.00 12.07           C  
ATOM    466  CD2 LEU A  60      -2.952 -21.890  17.784  1.00 12.67           C  
ATOM    467  H   LEU A  60      -4.335 -24.132  22.047  1.00 10.52           H  
ATOM    468  HA  LEU A  60      -6.363 -23.300  20.027  1.00 10.56           H  
ATOM    469  HB2 LEU A  60      -4.286 -21.880  20.210  1.00 11.26           H  
ATOM    470  HB3 LEU A  60      -3.304 -23.306  20.000  1.00 11.26           H  
ATOM    471  HG  LEU A  60      -4.210 -23.608  17.675  1.00 11.82           H  
ATOM    472 HD11 LEU A  60      -6.372 -22.378  17.898  1.00 12.07           H  
ATOM    473 HD12 LEU A  60      -5.490 -20.862  18.130  1.00 12.07           H  
ATOM    474 HD13 LEU A  60      -5.384 -21.722  16.597  1.00 12.07           H  
ATOM    475 HD21 LEU A  60      -2.911 -20.899  18.246  1.00 12.67           H  
ATOM    476 HD22 LEU A  60      -2.062 -22.444  18.094  1.00 12.67           H  
ATOM    477 HD23 LEU A  60      -2.901 -21.759  16.698  1.00 12.67           H  
ATOM    478  N   ALA A  61      -6.114 -25.440  18.668  1.00  9.71           N  
ATOM    479  CA  ALA A  61      -5.974 -26.619  17.824  1.00  9.35           C  
ATOM    480  C   ALA A  61      -5.739 -26.151  16.379  1.00  9.40           C  
ATOM    481  O   ALA A  61      -6.227 -25.089  15.958  1.00  9.53           O  
ATOM    482  CB  ALA A  61      -7.201 -27.515  17.863  1.00  9.71           C  
ATOM    483  H   ALA A  61      -6.847 -24.782  18.445  1.00  9.71           H  
ATOM    484  HA  ALA A  61      -5.105 -27.184  18.160  1.00  9.35           H  
ATOM    485  HB1 ALA A  61      -7.359 -27.913  18.868  1.00  9.71           H  
ATOM    486  HB2 ALA A  61      -8.103 -26.971  17.563  1.00  9.71           H  
ATOM    487  HB3 ALA A  61      -7.089 -28.367  17.182  1.00  9.71           H  
ATOM    488  N   SER A  62      -5.008 -26.974  15.620  1.00  9.03           N  
ATOM    489  CA  SER A  62      -4.808 -26.785  14.187  1.00  9.08           C  
ATOM    490  C   SER A  62      -4.820 -28.130  13.446  1.00  9.17           C  
ATOM    491  O   SER A  62      -4.363 -29.140  13.966  1.00  9.61           O  
ATOM    492  CB  SER A  62      -3.493 -26.057  13.901  1.00  9.31           C  
ATOM    493  OG  SER A  62      -2.344 -26.755  14.397  1.00  9.81           O  
ATOM    494  H   SER A  62      -4.524 -27.745  16.057  1.00  9.03           H  
ATOM    495  HA  SER A  62      -5.638 -26.178  13.822  1.00  9.08           H  
ATOM    496  HB2 SER A  62      -3.494 -25.087  14.402  1.00  9.31           H  
ATOM    497  HB3 SER A  62      -3.355 -25.889  12.831  1.00  9.31           H  
ATOM    498  HG  SER A  62      -2.162 -27.486  13.770  1.00  9.81           H  
ATOM    499  N   SER A  63      -5.345 -28.113  12.229  1.00  9.00           N  
ATOM    500  CA  SER A  63      -5.401 -29.252  11.304  1.00  9.16           C  
ATOM    501  C   SER A  63      -4.548 -29.006  10.041  1.00  8.98           C  
ATOM    502  O   SER A  63      -4.244 -27.842   9.707  1.00  9.04           O  
ATOM    503  CB  SER A  63      -6.852 -29.524  10.892  1.00  9.13           C  
ATOM    504  OG  SER A  63      -7.502 -28.349  10.401  1.00  9.69           O  
ATOM    505  H   SER A  63      -5.773 -27.258  11.903  1.00  9.00           H  
ATOM    506  HA  SER A  63      -5.000 -30.140  11.803  1.00  9.16           H  
ATOM    507  HB2 SER A  63      -7.419 -29.860  11.764  1.00  9.13           H  
ATOM    508  HB3 SER A  63      -6.920 -30.299  10.125  1.00  9.13           H  
ATOM    509  HG  SER A  63      -7.194 -28.220   9.475  1.00  9.69           H  
ATOM    510  N   SER A  64      -4.243 -30.079   9.309  1.00  8.86           N  
ATOM    511  CA  SER A  64      -3.431 -29.998   8.093  1.00  9.05           C  
ATOM    512  C   SER A  64      -3.714 -31.128   7.076  1.00  8.98           C  
ATOM    513  O   SER A  64      -4.447 -32.090   7.319  1.00  8.75           O  
ATOM    514  CB  SER A  64      -1.940 -30.013   8.450  1.00  9.14           C  
ATOM    515  OG  SER A  64      -1.079 -29.941   7.314  1.00 10.79           O  
ATOM    516  H   SER A  64      -4.579 -30.988   9.593  1.00  8.86           H  
ATOM    517  HA  SER A  64      -3.670 -29.057   7.582  1.00  9.05           H  
ATOM    518  HB2 SER A  64      -1.707 -30.937   8.988  1.00  9.14           H  
ATOM    519  HB3 SER A  64      -1.705 -29.168   9.103  1.00  9.14           H  
ATOM    520  HG  SER A  64      -1.092 -29.010   6.996  1.00 10.79           H  
ATOM    521  N   ALA A  65      -3.132 -30.948   5.906  1.00  9.83           N  
ATOM    522  CA  ALA A  65      -3.130 -31.910   4.811  1.00 10.43           C  
ATOM    523  C   ALA A  65      -2.098 -33.040   5.020  1.00 11.03           C  
ATOM    524  O   ALA A  65      -2.144 -34.061   4.336  1.00 12.01           O  
ATOM    525  CB  ALA A  65      -2.839 -31.211   3.489  1.00 10.77           C  
ATOM    526  H   ALA A  65      -2.663 -30.071   5.729  1.00  9.83           H  
ATOM    527  HA  ALA A  65      -4.115 -32.381   4.782  1.00 10.43           H  
ATOM    528  HB1 ALA A  65      -3.555 -30.404   3.304  1.00 10.77           H  
ATOM    529  HB2 ALA A  65      -1.836 -30.771   3.487  1.00 10.77           H  
ATOM    530  HB3 ALA A  65      -2.892 -31.916   2.652  1.00 10.77           H  
ATOM    531  N   ASP A  66      -1.164 -32.826   5.957  1.00 11.37           N  
ATOM    532  CA  ASP A  66      -0.169 -33.831   6.346  1.00 12.23           C  
ATOM    533  C   ASP A  66      -0.689 -34.833   7.409  1.00 12.13           C  
ATOM    534  O   ASP A  66       0.014 -35.687   7.904  1.00 13.22           O  
ATOM    535  CB  ASP A  66       1.190 -33.245   6.652  1.00 12.52           C  
ATOM    536  CG  ASP A  66       1.355 -32.297   7.798  1.00 13.40           C  
ATOM    537  OD1 ASP A  66       0.501 -32.198   8.712  1.00 12.97           O  
ATOM    538  OD2 ASP A  66       2.378 -31.585   7.813  1.00 14.28           O1-
ATOM    539  H   ASP A  66      -1.147 -31.937   6.437  1.00 11.37           H  
ATOM    540  HA  ASP A  66      -0.028 -34.466   5.459  1.00 12.23           H  
ATOM    541  HB2 ASP A  66       1.542 -32.724   5.753  1.00 12.52           H  
ATOM    542  HB3 ASP A  66       1.899 -34.064   6.833  1.00 12.52           H  
ATOM    543  N   LYS A  67      -2.021 -34.797   7.573  1.00 11.84           N  
ATOM    544  CA  LYS A  67      -2.840 -35.800   8.254  1.00 12.17           C  
ATOM    545  C   LYS A  67      -2.778 -35.683   9.788  1.00 11.84           C  
ATOM    546  O   LYS A  67      -3.300 -36.520  10.537  1.00 11.63           O  
ATOM    547  CB  LYS A  67      -2.581 -37.248   7.810  1.00 13.13           C  
ATOM    548  CG  LYS A  67      -2.402 -37.406   6.298  1.00 14.95           C  
ATOM    549  CD  LYS A  67      -2.416 -38.874   5.885  1.00 16.84           C  
ATOM    550  CE  LYS A  67      -2.024 -39.022   4.425  1.00 18.80           C  
ATOM    551  NZ  LYS A  67      -2.192 -40.431   4.021  1.00 20.50           N1+
ATOM    552  H   LYS A  67      -2.523 -34.016   7.176  1.00 11.84           H  
ATOM    553  HA  LYS A  67      -3.871 -35.542   7.982  1.00 12.17           H  
ATOM    554  HB2 LYS A  67      -1.692 -37.645   8.317  1.00 13.13           H  
ATOM    555  HB3 LYS A  67      -3.419 -37.870   8.150  1.00 13.13           H  
ATOM    556  HG2 LYS A  67      -3.191 -36.865   5.765  1.00 14.95           H  
ATOM    557  HG3 LYS A  67      -1.450 -36.965   5.985  1.00 14.95           H  
ATOM    558  HD2 LYS A  67      -3.416 -39.286   6.054  1.00 16.84           H  
ATOM    559  HD3 LYS A  67      -1.722 -39.447   6.511  1.00 16.84           H  
ATOM    560  HE2 LYS A  67      -0.973 -38.766   4.262  1.00 18.80           H  
ATOM    561  HE3 LYS A  67      -2.651 -38.421   3.761  1.00 18.80           H  
ATOM    562  HZ1 LYS A  67      -1.705 -41.079   4.650  1.00 20.50           H  
ATOM    563  HZ2 LYS A  67      -3.202 -40.692   4.053  1.00 20.50           H  
ATOM    564  HZ3 LYS A  67      -1.884 -40.607   3.060  1.00 20.50           H  
ATOM    565  N   LEU A  68      -2.175 -34.580  10.242  1.00 11.79           N  
ATOM    566  CA  LEU A  68      -1.949 -34.283  11.637  1.00 11.57           C  
ATOM    567  C   LEU A  68      -3.002 -33.245  12.108  1.00 11.64           C  
ATOM    568  O   LEU A  68      -3.365 -32.302  11.386  1.00 11.51           O  
ATOM    569  CB  LEU A  68      -0.544 -33.692  11.855  1.00 12.18           C  
ATOM    570  CG  LEU A  68       0.631 -34.476  11.235  1.00 12.96           C  
ATOM    571  CD1 LEU A  68       1.955 -33.779  11.554  1.00 13.36           C  
ATOM    572  CD2 LEU A  68       0.694 -35.932  11.681  1.00 13.15           C  
ATOM    573  H   LEU A  68      -1.840 -33.902   9.572  1.00 11.79           H  
ATOM    574  HA  LEU A  68      -2.058 -35.203  12.222  1.00 11.57           H  
ATOM    575  HB2 LEU A  68      -0.522 -32.685  11.427  1.00 12.18           H  
ATOM    576  HB3 LEU A  68      -0.379 -33.558  12.930  1.00 12.18           H  
ATOM    577  HG  LEU A  68       0.520 -34.469  10.147  1.00 12.96           H  
ATOM    578 HD11 LEU A  68       1.947 -32.742  11.204  1.00 13.36           H  
ATOM    579 HD12 LEU A  68       2.149 -33.775  12.631  1.00 13.36           H  
ATOM    580 HD13 LEU A  68       2.791 -34.287  11.063  1.00 13.36           H  
ATOM    581 HD21 LEU A  68       0.785 -36.006  12.767  1.00 13.15           H  
ATOM    582 HD22 LEU A  68      -0.195 -36.484  11.365  1.00 13.15           H  
ATOM    583 HD23 LEU A  68       1.560 -36.436  11.238  1.00 13.15           H  
ATOM    584  N   ILE A  69      -3.400 -33.423  13.362  1.00 11.57           N  
ATOM    585  CA  ILE A  69      -4.046 -32.423  14.201  1.00 11.89           C  
ATOM    586  C   ILE A  69      -2.943 -32.080  15.227  1.00 11.80           C  
ATOM    587  O   ILE A  69      -2.227 -32.980  15.713  1.00 11.95           O  
ATOM    588  CB  ILE A  69      -5.291 -32.956  14.948  1.00 13.26           C  
ATOM    589  CG1 ILE A  69      -6.261 -33.682  13.998  1.00 14.64           C  
ATOM    590  CG2 ILE A  69      -5.996 -31.816  15.695  1.00 13.27           C  
ATOM    591  CD1 ILE A  69      -7.422 -34.361  14.711  1.00 15.81           C  
ATOM    592  H   ILE A  69      -3.219 -34.317  13.795  1.00 11.57           H  
ATOM    593  HA  ILE A  69      -4.294 -31.554  13.589  1.00 11.89           H  
ATOM    594  HB  ILE A  69      -4.959 -33.682  15.699  1.00 13.26           H  
ATOM    595 HG12 ILE A  69      -6.650 -32.983  13.249  1.00 14.64           H  
ATOM    596 HG13 ILE A  69      -5.720 -34.467  13.459  1.00 14.64           H  
ATOM    597 HG21 ILE A  69      -5.328 -31.332  16.414  1.00 13.27           H  
ATOM    598 HG22 ILE A  69      -6.357 -31.051  15.000  1.00 13.27           H  
ATOM    599 HG23 ILE A  69      -6.848 -32.186  16.269  1.00 13.27           H  
ATOM    600 HD11 ILE A  69      -7.067 -35.002  15.524  1.00 15.81           H  
ATOM    601 HD12 ILE A  69      -8.127 -33.633  15.123  1.00 15.81           H  
ATOM    602 HD13 ILE A  69      -7.972 -34.990  14.004  1.00 15.81           H  
ATOM    603  N   LYS A  70      -2.801 -30.797  15.539  1.00 10.94           N  
ATOM    604  CA  LYS A  70      -1.906 -30.352  16.596  1.00 11.26           C  
ATOM    605  C   LYS A  70      -2.676 -29.493  17.598  1.00 11.02           C  
ATOM    606  O   LYS A  70      -3.641 -28.809  17.258  1.00 10.89           O  
ATOM    607  CB  LYS A  70      -0.693 -29.596  16.066  1.00 12.17           C  
ATOM    608  CG  LYS A  70       0.191 -30.492  15.202  1.00 12.48           C  
ATOM    609  CD  LYS A  70       1.479 -29.778  14.811  1.00 13.13           C  
ATOM    610  CE  LYS A  70       2.304 -30.580  13.824  1.00 13.82           C  
ATOM    611  NZ  LYS A  70       3.053 -31.642  14.530  1.00 13.79           N1+
ATOM    612  H   LYS A  70      -3.320 -30.101  15.023  1.00 10.94           H  
ATOM    613  HA  LYS A  70      -1.556 -31.235  17.139  1.00 11.26           H  
ATOM    614  HB2 LYS A  70      -1.015 -28.729  15.481  1.00 12.17           H  
ATOM    615  HB3 LYS A  70      -0.107 -29.208  16.909  1.00 12.17           H  
ATOM    616  HG2 LYS A  70       0.421 -31.408  15.747  1.00 12.48           H  
ATOM    617  HG3 LYS A  70      -0.355 -30.786  14.298  1.00 12.48           H  
ATOM    618  HD2 LYS A  70       2.068 -29.537  15.704  1.00 13.13           H  
ATOM    619  HD3 LYS A  70       1.219 -28.826  14.343  1.00 13.13           H  
ATOM    620  HE2 LYS A  70       3.044 -29.938  13.349  1.00 13.82           H  
ATOM    621  HE3 LYS A  70       1.698 -31.073  13.062  1.00 13.82           H  
ATOM    622  HZ1 LYS A  70       3.753 -31.242  15.164  1.00 13.79           H  
ATOM    623  HZ2 LYS A  70       2.457 -32.280  15.091  1.00 13.79           H  
ATOM    624  HZ3 LYS A  70       3.563 -32.209  13.842  1.00 13.79           H  
ATOM    625  N   ILE A  71      -2.249 -29.583  18.857  1.00 10.58           N  
ATOM    626  CA  ILE A  71      -2.792 -28.832  19.985  1.00 11.20           C  
ATOM    627  C   ILE A  71      -1.629 -27.972  20.527  1.00 10.95           C  
ATOM    628  O   ILE A  71      -0.485 -28.458  20.667  1.00 11.77           O  
ATOM    629  CB  ILE A  71      -3.310 -29.768  21.103  1.00 11.70           C  
ATOM    630  CG1 ILE A  71      -4.150 -30.957  20.594  1.00 12.19           C  
ATOM    631  CG2 ILE A  71      -4.070 -28.983  22.181  1.00 11.93           C  
ATOM    632  CD1 ILE A  71      -5.448 -30.582  19.902  1.00 12.48           C  
ATOM    633  H   ILE A  71      -1.499 -30.229  19.059  1.00 10.58           H  
ATOM    634  HA  ILE A  71      -3.598 -28.192  19.623  1.00 11.20           H  
ATOM    635  HB  ILE A  71      -2.436 -30.212  21.591  1.00 11.70           H  
ATOM    636 HG12 ILE A  71      -3.550 -31.572  19.912  1.00 12.19           H  
ATOM    637 HG13 ILE A  71      -4.386 -31.610  21.443  1.00 12.19           H  
ATOM    638 HG21 ILE A  71      -3.410 -28.277  22.694  1.00 11.93           H  
ATOM    639 HG22 ILE A  71      -4.902 -28.414  21.755  1.00 11.93           H  
ATOM    640 HG23 ILE A  71      -4.474 -29.659  22.942  1.00 11.93           H  
ATOM    641 HD11 ILE A  71      -6.141 -30.089  20.589  1.00 12.48           H  
ATOM    642 HD12 ILE A  71      -5.284 -29.922  19.047  1.00 12.48           H  
ATOM    643 HD13 ILE A  71      -5.934 -31.489  19.531  1.00 12.48           H  
ATOM    644  N   TRP A  72      -1.930 -26.725  20.833  1.00 10.92           N  
ATOM    645  CA  TRP A  72      -0.969 -25.731  21.310  1.00 11.25           C  
ATOM    646  C   TRP A  72      -1.588 -24.916  22.472  1.00 11.67           C  
ATOM    647  O   TRP A  72      -2.800 -24.733  22.585  1.00 11.56           O  
ATOM    648  CB  TRP A  72      -0.552 -24.720  20.222  1.00 11.08           C  
ATOM    649  CG  TRP A  72      -0.407 -25.256  18.828  1.00 10.54           C  
ATOM    650  CD1 TRP A  72      -1.413 -25.516  17.946  1.00 10.17           C  
ATOM    651  CD2 TRP A  72       0.801 -25.529  18.126  1.00 10.17           C  
ATOM    652  NE1 TRP A  72      -0.909 -25.922  16.745  1.00 10.25           N  
ATOM    653  CE2 TRP A  72       0.459 -25.956  16.839  1.00 10.37           C  
ATOM    654  CE3 TRP A  72       2.146 -25.465  18.477  1.00 10.61           C  
ATOM    655  CZ2 TRP A  72       1.402 -26.306  15.911  1.00 10.71           C  
ATOM    656  CZ3 TRP A  72       3.063 -25.819  17.561  1.00 10.70           C  
ATOM    657  CH2 TRP A  72       2.706 -26.231  16.295  1.00 10.38           C  
ATOM    658  H   TRP A  72      -2.882 -26.415  20.701  1.00 10.92           H  
ATOM    659  HA  TRP A  72      -0.090 -26.271  21.672  1.00 11.25           H  
ATOM    660  HB2 TRP A  72      -1.280 -23.901  20.179  1.00 11.08           H  
ATOM    661  HB3 TRP A  72       0.380 -24.228  20.526  1.00 11.08           H  
ATOM    662  HD1 TRP A  72      -2.465 -25.415  18.167  1.00 10.17           H  
ATOM    663  HE1 TRP A  72      -1.451 -26.158  15.925  1.00 10.25           H  
ATOM    664  HE3 TRP A  72       2.446 -25.140  19.463  1.00 10.61           H  
ATOM    665  HZ2 TRP A  72       1.125 -26.628  14.918  1.00 10.71           H  
ATOM    666  HZ3 TRP A  72       4.110 -25.779  17.824  1.00 10.70           H  
ATOM    667  HH2 TRP A  72       3.479 -26.501  15.591  1.00 10.38           H  
ATOM    668  N   GLY A  73      -0.738 -24.380  23.321  1.00 12.01           N  
ATOM    669  CA  GLY A  73      -1.078 -23.424  24.368  1.00 12.22           C  
ATOM    670  C   GLY A  73      -1.095 -21.998  23.793  1.00 12.84           C  
ATOM    671  O   GLY A  73      -0.215 -21.585  23.030  1.00 13.99           O  
ATOM    672  H   GLY A  73       0.236 -24.649  23.299  1.00 12.01           H  
ATOM    673  HA2 GLY A  73      -2.052 -23.679  24.794  1.00 12.22           H  
ATOM    674  HA3 GLY A  73      -0.314 -23.492  25.146  1.00 12.22           H  
ATOM    675  N   ALA A  74      -2.152 -21.255  24.116  1.00 13.13           N  
ATOM    676  CA  ALA A  74      -2.429 -19.960  23.502  1.00 13.77           C  
ATOM    677  C   ALA A  74      -1.561 -18.797  24.022  1.00 14.97           C  
ATOM    678  O   ALA A  74      -1.321 -17.820  23.297  1.00 14.90           O  
ATOM    679  CB  ALA A  74      -3.889 -19.577  23.736  1.00 14.06           C  
ATOM    680  H   ALA A  74      -2.814 -21.620  24.786  1.00 13.13           H  
ATOM    681  HA  ALA A  74      -2.238 -20.055  22.426  1.00 13.77           H  
ATOM    682  HB1 ALA A  74      -4.562 -20.342  23.336  1.00 14.06           H  
ATOM    683  HB2 ALA A  74      -4.108 -19.467  24.804  1.00 14.06           H  
ATOM    684  HB3 ALA A  74      -4.126 -18.620  23.258  1.00 14.06           H  
ATOM    685  N   TYR A  75      -1.264 -18.824  25.322  1.00 14.98           N  
ATOM    686  CA  TYR A  75      -0.687 -17.660  26.017  1.00 15.49           C  
ATOM    687  C   TYR A  75       0.849 -17.717  26.000  1.00 17.86           C  
ATOM    688  O   TYR A  75       1.543 -16.727  26.121  1.00 19.33           O  
ATOM    689  CB  TYR A  75      -1.121 -17.601  27.490  1.00 15.57           C  
ATOM    690  CG  TYR A  75      -2.611 -17.453  27.666  1.00 14.67           C  
ATOM    691  CD1 TYR A  75      -3.252 -16.269  27.381  1.00 14.69           C  
ATOM    692  CD2 TYR A  75      -3.379 -18.518  28.102  1.00 14.86           C  
ATOM    693  CE1 TYR A  75      -4.612 -16.132  27.530  1.00 14.89           C  
ATOM    694  CE2 TYR A  75      -4.763 -18.391  28.251  1.00 14.78           C  
ATOM    695  CZ  TYR A  75      -5.368 -17.194  27.967  1.00 14.65           C  
ATOM    696  OH  TYR A  75      -6.716 -17.041  28.066  1.00 13.64           O  
ATOM    697  H   TYR A  75      -1.417 -19.673  25.848  1.00 14.98           H  
ATOM    698  HA  TYR A  75      -0.987 -16.749  25.486  1.00 15.49           H  
ATOM    699  HB2 TYR A  75      -0.776 -18.499  28.021  1.00 15.57           H  
ATOM    700  HB3 TYR A  75      -0.628 -16.759  27.996  1.00 15.57           H  
ATOM    701  HD1 TYR A  75      -2.672 -15.427  27.031  1.00 14.69           H  
ATOM    702  HD2 TYR A  75      -2.903 -19.460  28.330  1.00 14.86           H  
ATOM    703  HE1 TYR A  75      -5.087 -15.189  27.304  1.00 14.89           H  
ATOM    704  HE2 TYR A  75      -5.353 -19.231  28.588  1.00 14.78           H  
ATOM    705  HH  TYR A  75      -7.118 -17.935  28.011  1.00 13.64           H  
ATOM    706  N   ASP A  76       1.334 -18.956  26.007  1.00 18.88           N  
ATOM    707  CA  ASP A  76       2.717 -19.388  26.161  1.00 20.70           C  
ATOM    708  C   ASP A  76       3.341 -19.848  24.820  1.00 20.41           C  
ATOM    709  O   ASP A  76       4.529 -20.147  24.730  1.00 21.48           O  
ATOM    710  CB  ASP A  76       2.802 -20.478  27.225  1.00 22.23           C  
ATOM    711  CG  ASP A  76       1.820 -21.605  27.030  1.00 23.92           C  
ATOM    712  OD1 ASP A  76       0.802 -21.438  26.319  1.00 23.73           O  
ATOM    713  OD2 ASP A  76       2.029 -22.686  27.612  1.00 26.35           O1-
ATOM    714  H   ASP A  76       0.694 -19.728  25.884  1.00 18.88           H  
ATOM    715  HA  ASP A  76       3.309 -18.523  26.484  1.00 20.70           H  
ATOM    716  HB2 ASP A  76       2.586 -20.042  28.208  1.00 22.23           H  
ATOM    717  HB3 ASP A  76       3.816 -20.892  27.268  1.00 22.23           H  
ATOM    718  N   GLY A  77       2.511 -19.897  23.780  1.00 19.55           N  
ATOM    719  CA  GLY A  77       2.943 -20.176  22.424  1.00 18.82           C  
ATOM    720  C   GLY A  77       3.212 -21.650  22.101  1.00 18.42           C  
ATOM    721  O   GLY A  77       3.540 -21.984  20.959  1.00 18.10           O  
ATOM    722  H   GLY A  77       1.528 -19.710  23.919  1.00 19.55           H  
ATOM    723  HA2 GLY A  77       2.155 -19.820  21.755  1.00 18.82           H  
ATOM    724  HA3 GLY A  77       3.867 -19.624  22.227  1.00 18.82           H  
ATOM    725  N   LYS A  78       2.850 -22.525  23.037  1.00 17.95           N  
ATOM    726  CA  LYS A  78       3.566 -23.687  23.482  1.00 18.25           C  
ATOM    727  C   LYS A  78       2.952 -24.896  22.759  1.00 16.90           C  
ATOM    728  O   LYS A  78       1.731 -24.999  22.605  1.00 17.44           O  
ATOM    729  CB  LYS A  78       3.438 -23.857  24.992  1.00  0.00           C  
ATOM    730  CG  LYS A  78       4.383 -24.914  25.565  1.00  0.00           C  
ATOM    731  CD  LYS A  78       4.112 -25.244  27.037  1.00  0.00           C  
ATOM    732  CE  LYS A  78       2.718 -25.776  27.357  1.00  0.00           C  
ATOM    733  NZ  LYS A  78       2.390 -26.935  26.532  1.00  0.00           N1+
ATOM    734  H   LYS A  78       1.869 -22.249  23.140  1.00 17.95           H  
ATOM    735  HA  LYS A  78       4.616 -23.573  23.187  1.00 18.25           H  
ATOM    736  HB2 LYS A  78       2.397 -24.099  25.231  1.00  0.00           H  
ATOM    737  HB3 LYS A  78       3.670 -22.903  25.476  1.00  0.00           H  
ATOM    738  HG2 LYS A  78       5.414 -24.550  25.474  1.00  0.00           H  
ATOM    739  HG3 LYS A  78       4.341 -25.834  24.981  1.00  0.00           H  
ATOM    740  HD2 LYS A  78       4.295 -24.350  27.645  1.00  0.00           H  
ATOM    741  HD3 LYS A  78       4.853 -25.987  27.358  1.00  0.00           H  
ATOM    742  HE2 LYS A  78       1.925 -25.047  27.195  1.00  0.00           H  
ATOM    743  HE3 LYS A  78       2.671 -26.103  28.401  1.00  0.00           H  
ATOM    744  HZ1 LYS A  78       1.538 -26.729  25.948  1.00  0.00           H  
ATOM    745  HZ2 LYS A  78       3.056 -27.345  25.866  1.00  0.00           H  
ATOM    746  HZ3 LYS A  78       1.962 -27.726  27.071  1.00  0.00           H  
ATOM    747  N   PHE A  79       3.803 -25.840  22.379  1.00 15.73           N  
ATOM    748  CA  PHE A  79       3.343 -27.114  21.818  1.00 15.00           C  
ATOM    749  C   PHE A  79       2.793 -27.987  22.970  1.00 15.36           C  
ATOM    750  O   PHE A  79       3.365 -28.038  24.061  1.00 15.90           O  
ATOM    751  CB  PHE A  79       4.519 -27.814  21.124  1.00 14.48           C  
ATOM    752  CG  PHE A  79       4.213 -29.137  20.473  1.00 14.78           C  
ATOM    753  CD1 PHE A  79       3.276 -29.256  19.456  1.00 14.20           C  
ATOM    754  CD2 PHE A  79       4.897 -30.289  20.881  1.00 14.43           C  
ATOM    755  CE1 PHE A  79       3.066 -30.462  18.833  1.00 14.54           C  
ATOM    756  CE2 PHE A  79       4.667 -31.507  20.262  1.00 14.91           C  
ATOM    757  CZ  PHE A  79       3.738 -31.593  19.245  1.00 14.64           C  
ATOM    758  H   PHE A  79       4.796 -25.681  22.477  1.00 15.73           H  
ATOM    759  HA  PHE A  79       2.535 -26.905  21.110  1.00 15.00           H  
ATOM    760  HB2 PHE A  79       4.930 -27.151  20.351  1.00 14.48           H  
ATOM    761  HB3 PHE A  79       5.333 -27.947  21.850  1.00 14.48           H  
ATOM    762  HD1 PHE A  79       2.707 -28.390  19.152  1.00 14.20           H  
ATOM    763  HD2 PHE A  79       5.613 -30.227  21.688  1.00 14.43           H  
ATOM    764  HE1 PHE A  79       2.367 -30.525  18.011  1.00 14.54           H  
ATOM    765  HE2 PHE A  79       5.212 -32.385  20.574  1.00 14.91           H  
ATOM    766  HZ  PHE A  79       3.538 -32.544  18.773  1.00 14.64           H  
ATOM    767  N   GLU A  80       1.701 -28.692  22.688  1.00 14.36           N  
ATOM    768  CA  GLU A  80       1.104 -29.662  23.601  1.00 14.81           C  
ATOM    769  C   GLU A  80       1.307 -31.072  23.021  1.00 14.12           C  
ATOM    770  O   GLU A  80       1.907 -31.940  23.666  1.00 15.11           O  
ATOM    771  CB  GLU A  80      -0.396 -29.380  23.838  1.00 15.38           C  
ATOM    772  CG  GLU A  80      -0.783 -29.455  25.316  1.00 17.25           C  
ATOM    773  CD  GLU A  80       0.020 -28.422  26.052  1.00 18.40           C  
ATOM    774  OE1 GLU A  80       0.137 -27.285  25.553  1.00 19.37           O  
ATOM    775  OE2 GLU A  80       0.679 -28.773  27.057  1.00 22.02           O1-
ATOM    776  H   GLU A  80       1.260 -28.568  21.788  1.00 14.36           H  
ATOM    777  HA  GLU A  80       1.667 -29.643  24.540  1.00 14.81           H  
ATOM    778  HB2 GLU A  80      -0.667 -28.392  23.444  1.00 15.38           H  
ATOM    779  HB3 GLU A  80      -1.024 -30.100  23.307  1.00 15.38           H  
ATOM    780  HG2 GLU A  80      -0.588 -30.458  25.713  1.00 17.25           H  
ATOM    781  HG3 GLU A  80      -1.849 -29.240  25.443  1.00 17.25           H  
ATOM    782  N   LYS A  81       0.730 -31.329  21.850  1.00 13.70           N  
ATOM    783  CA  LYS A  81       0.715 -32.670  21.288  1.00 13.17           C  
ATOM    784  C   LYS A  81       0.263 -32.647  19.811  1.00 12.78           C  
ATOM    785  O   LYS A  81      -0.241 -31.658  19.300  1.00 11.75           O  
ATOM    786  CB  LYS A  81      -0.145 -33.655  22.119  1.00 13.96           C  
ATOM    787  CG  LYS A  81      -1.627 -33.273  22.193  1.00 14.26           C  
ATOM    788  CD  LYS A  81      -2.381 -33.938  23.349  1.00 15.17           C  
ATOM    789  CE  LYS A  81      -2.377 -35.458  23.295  1.00 15.26           C  
ATOM    790  NZ  LYS A  81      -3.274 -35.977  24.336  1.00 15.31           N1+
ATOM    791  H   LYS A  81       0.291 -30.579  21.335  1.00 13.70           H  
ATOM    792  HA  LYS A  81       1.752 -33.032  21.303  1.00 13.17           H  
ATOM    793  HB2 LYS A  81      -0.062 -34.664  21.697  1.00 13.96           H  
ATOM    794  HB3 LYS A  81       0.258 -33.720  23.137  1.00 13.96           H  
ATOM    795  HG2 LYS A  81      -1.724 -32.193  22.329  1.00 14.26           H  
ATOM    796  HG3 LYS A  81      -2.117 -33.518  21.244  1.00 14.26           H  
ATOM    797  HD2 LYS A  81      -3.414 -33.569  23.329  1.00 15.17           H  
ATOM    798  HD3 LYS A  81      -1.952 -33.603  24.303  1.00 15.17           H  
ATOM    799  HE2 LYS A  81      -1.387 -35.880  23.486  1.00 15.26           H  
ATOM    800  HE3 LYS A  81      -2.755 -35.828  22.338  1.00 15.26           H  
ATOM    801  HZ1 LYS A  81      -2.998 -35.798  25.309  1.00 15.31           H  
ATOM    802  HZ2 LYS A  81      -4.240 -35.602  24.244  1.00 15.31           H  
ATOM    803  HZ3 LYS A  81      -3.399 -37.008  24.270  1.00 15.31           H  
ATOM    804  N   THR A  82       0.493 -33.777  19.154  1.00 12.18           N  
ATOM    805  CA  THR A  82      -0.010 -34.101  17.812  1.00 13.07           C  
ATOM    806  C   THR A  82      -0.935 -35.319  17.972  1.00 13.24           C  
ATOM    807  O   THR A  82      -0.678 -36.215  18.789  1.00 13.61           O  
ATOM    808  CB  THR A  82       1.172 -34.373  16.854  1.00 14.30           C  
ATOM    809  OG1 THR A  82       1.908 -33.145  16.615  1.00 15.05           O  
ATOM    810  CG2 THR A  82       0.760 -34.905  15.493  1.00 15.01           C  
ATOM    811  H   THR A  82       1.036 -34.491  19.619  1.00 12.18           H  
ATOM    812  HA  THR A  82      -0.583 -33.243  17.461  1.00 13.07           H  
ATOM    813  HB  THR A  82       1.876 -35.076  17.314  1.00 14.30           H  
ATOM    814 HG21 THR A  82       0.312 -35.899  15.563  1.00 15.01           H  
ATOM    815 HG22 THR A  82       0.048 -34.229  15.014  1.00 15.01           H  
ATOM    816 HG23 THR A  82       1.631 -34.968  14.833  1.00 15.01           H  
ATOM    817  HG1 THR A  82       1.790 -32.635  17.444  1.00 15.05           H  
ATOM    818  N   ILE A  83      -2.006 -35.344  17.182  1.00 12.13           N  
ATOM    819  CA  ILE A  83      -3.001 -36.423  17.100  1.00 12.32           C  
ATOM    820  C   ILE A  83      -3.188 -36.625  15.574  1.00 12.54           C  
ATOM    821  O   ILE A  83      -3.160 -35.645  14.815  1.00 12.18           O  
ATOM    822  CB  ILE A  83      -4.317 -36.036  17.819  1.00 11.89           C  
ATOM    823  CG1 ILE A  83      -4.071 -35.768  19.324  1.00 12.07           C  
ATOM    824  CG2 ILE A  83      -5.390 -37.113  17.624  1.00 12.22           C  
ATOM    825  CD1 ILE A  83      -5.305 -35.304  20.088  1.00 12.36           C  
ATOM    826  H   ILE A  83      -2.153 -34.555  16.569  1.00 12.13           H  
ATOM    827  HA  ILE A  83      -2.575 -37.333  17.538  1.00 12.32           H  
ATOM    828  HB  ILE A  83      -4.699 -35.109  17.376  1.00 11.89           H  
ATOM    829 HG12 ILE A  83      -3.670 -36.669  19.804  1.00 12.07           H  
ATOM    830 HG13 ILE A  83      -3.314 -34.984  19.436  1.00 12.07           H  
ATOM    831 HG21 ILE A  83      -5.611 -37.269  16.564  1.00 12.22           H  
ATOM    832 HG22 ILE A  83      -5.074 -38.069  18.055  1.00 12.22           H  
ATOM    833 HG23 ILE A  83      -6.334 -36.821  18.092  1.00 12.22           H  
ATOM    834 HD11 ILE A  83      -5.778 -34.450  19.593  1.00 12.36           H  
ATOM    835 HD12 ILE A  83      -6.043 -36.105  20.189  1.00 12.36           H  
ATOM    836 HD13 ILE A  83      -5.022 -34.994  21.100  1.00 12.36           H  
ATOM    837  N   SER A  84      -3.321 -37.882  15.148  1.00 13.15           N  
ATOM    838  CA  SER A  84      -3.357 -38.249  13.724  1.00 13.63           C  
ATOM    839  C   SER A  84      -4.279 -39.463  13.557  1.00 13.34           C  
ATOM    840  O   SER A  84      -4.536 -40.181  14.525  1.00 14.00           O  
ATOM    841  CB  SER A  84      -1.964 -38.656  13.217  1.00 14.57           C  
ATOM    842  OG  SER A  84      -0.949 -37.753  13.645  1.00 15.98           O  
ATOM    843  H   SER A  84      -3.424 -38.616  15.834  1.00 13.15           H  
ATOM    844  HA  SER A  84      -3.742 -37.399  13.151  1.00 13.63           H  
ATOM    845  HB2 SER A  84      -1.947 -38.697  12.123  1.00 14.57           H  
ATOM    846  HB3 SER A  84      -1.686 -39.652  13.583  1.00 14.57           H  
ATOM    847  HG  SER A  84      -1.009 -37.721  14.615  1.00 15.98           H  
ATOM    848  N   GLY A  85      -4.692 -39.724  12.323  1.00 12.78           N  
ATOM    849  CA  GLY A  85      -5.408 -40.954  12.017  1.00 12.70           C  
ATOM    850  C   GLY A  85      -6.546 -40.920  10.997  1.00 12.20           C  
ATOM    851  O   GLY A  85      -7.367 -41.808  10.947  1.00 13.48           O  
ATOM    852  H   GLY A  85      -4.468 -39.069  11.587  1.00 12.78           H  
ATOM    853  HA2 GLY A  85      -4.657 -41.652  11.630  1.00 12.70           H  
ATOM    854  HA3 GLY A  85      -5.818 -41.386  12.937  1.00 12.70           H  
ATOM    855  N   HIS A  86      -6.531 -39.950  10.085  1.00 11.57           N  
ATOM    856  CA  HIS A  86      -7.366 -39.978   8.878  1.00 11.53           C  
ATOM    857  C   HIS A  86      -6.473 -40.470   7.723  1.00 12.00           C  
ATOM    858  O   HIS A  86      -5.268 -40.212   7.689  1.00 11.21           O  
ATOM    859  CB  HIS A  86      -7.950 -38.603   8.525  1.00 10.96           C  
ATOM    860  CG  HIS A  86      -9.124 -38.252   9.381  1.00 10.36           C  
ATOM    861  ND1 HIS A  86     -10.420 -38.535   9.007  1.00 10.04           N  
ATOM    862  CD2 HIS A  86      -9.215 -37.614  10.572  1.00 10.20           C  
ATOM    863  CE1 HIS A  86     -11.258 -38.090   9.928  1.00 10.11           C  
ATOM    864  NE2 HIS A  86     -10.554 -37.523  10.885  1.00  9.82           N  
ATOM    865  H   HIS A  86      -5.898 -39.169  10.181  1.00 11.57           H  
ATOM    866  HA  HIS A  86      -8.175 -40.709   9.008  1.00 11.53           H  
ATOM    867  HB2 HIS A  86      -8.261 -38.577   7.473  1.00 10.96           H  
ATOM    868  HB3 HIS A  86      -7.179 -37.828   8.628  1.00 10.96           H  
ATOM    869  HD1 HIS A  86     -10.708 -39.043   8.098  1.00 10.04           H  
ATOM    870  HD2 HIS A  86      -8.392 -37.244  11.165  1.00 10.20           H  
ATOM    871  HE1 HIS A  86     -12.334 -38.177   9.900  1.00 10.11           H  
ATOM    872  N   LYS A  87      -7.123 -41.036   6.725  1.00 13.57           N  
ATOM    873  CA  LYS A  87      -6.375 -41.714   5.663  1.00 14.46           C  
ATOM    874  C   LYS A  87      -5.725 -40.663   4.710  1.00 14.31           C  
ATOM    875  O   LYS A  87      -4.719 -40.958   4.045  1.00 14.89           O  
ATOM    876  CB  LYS A  87      -7.280 -42.649   4.840  1.00  0.00           C  
ATOM    877  CG  LYS A  87      -7.982 -43.725   5.682  1.00  0.00           C  
ATOM    878  CD  LYS A  87      -9.035 -44.533   4.907  1.00  0.00           C  
ATOM    879  CE  LYS A  87     -10.215 -43.752   4.329  1.00  0.00           C  
ATOM    880  NZ  LYS A  87     -10.988 -43.070   5.373  1.00  0.00           N1+
ATOM    881  H   LYS A  87      -8.130 -40.990   6.570  1.00 13.57           H  
ATOM    882  HA  LYS A  87      -5.561 -42.284   6.127  1.00 14.46           H  
ATOM    883  HB2 LYS A  87      -6.681 -43.140   4.063  1.00  0.00           H  
ATOM    884  HB3 LYS A  87      -8.018 -42.047   4.307  1.00  0.00           H  
ATOM    885  HG2 LYS A  87      -8.451 -43.293   6.571  1.00  0.00           H  
ATOM    886  HG3 LYS A  87      -7.220 -44.421   6.056  1.00  0.00           H  
ATOM    887  HD2 LYS A  87      -9.422 -45.314   5.574  1.00  0.00           H  
ATOM    888  HD3 LYS A  87      -8.534 -45.056   4.082  1.00  0.00           H  
ATOM    889  HE2 LYS A  87     -10.909 -44.430   3.823  1.00  0.00           H  
ATOM    890  HE3 LYS A  87      -9.896 -42.993   3.611  1.00  0.00           H  
ATOM    891  HZ1 LYS A  87     -11.429 -43.675   6.065  1.00  0.00           H  
ATOM    892  HZ2 LYS A  87     -10.398 -42.380   5.905  1.00  0.00           H  
ATOM    893  HZ3 LYS A  87     -11.725 -42.463   4.958  1.00  0.00           H  
ATOM    894  N   LEU A  88      -6.412 -39.525   4.560  1.00 13.04           N  
ATOM    895  CA  LEU A  88      -6.027 -38.376   3.727  1.00 12.17           C  
ATOM    896  C   LEU A  88      -5.973 -37.118   4.659  1.00 11.11           C  
ATOM    897  O   LEU A  88      -5.782 -37.260   5.862  1.00 11.45           O  
ATOM    898  CB  LEU A  88      -6.969 -38.218   2.517  1.00 12.46           C  
ATOM    899  CG  LEU A  88      -7.099 -39.452   1.601  1.00 12.95           C  
ATOM    900  CD1 LEU A  88      -8.158 -39.185   0.527  1.00 13.04           C  
ATOM    901  CD2 LEU A  88      -5.777 -39.808   0.919  1.00 13.31           C  
ATOM    902  H   LEU A  88      -7.264 -39.410   5.090  1.00 13.04           H  
ATOM    903  HA  LEU A  88      -5.003 -38.529   3.371  1.00 12.17           H  
ATOM    904  HB2 LEU A  88      -7.963 -37.927   2.877  1.00 12.46           H  
ATOM    905  HB3 LEU A  88      -6.625 -37.385   1.892  1.00 12.46           H  
ATOM    906  HG  LEU A  88      -7.434 -40.313   2.192  1.00 12.95           H  
ATOM    907 HD11 LEU A  88      -9.120 -38.926   0.979  1.00 13.04           H  
ATOM    908 HD12 LEU A  88      -7.862 -38.357  -0.127  1.00 13.04           H  
ATOM    909 HD13 LEU A  88      -8.311 -40.071  -0.098  1.00 13.04           H  
ATOM    910 HD21 LEU A  88      -5.403 -38.972   0.319  1.00 13.31           H  
ATOM    911 HD22 LEU A  88      -5.003 -40.072   1.643  1.00 13.31           H  
ATOM    912 HD23 LEU A  88      -5.906 -40.668   0.253  1.00 13.31           H  
ATOM    913  N   GLY A  89      -6.038 -35.933   4.076  1.00 10.91           N  
ATOM    914  CA  GLY A  89      -5.901 -34.669   4.785  1.00  9.90           C  
ATOM    915  C   GLY A  89      -7.130 -34.327   5.639  1.00  9.62           C  
ATOM    916  O   GLY A  89      -8.221 -34.869   5.439  1.00  9.34           O  
ATOM    917  H   GLY A  89      -6.190 -35.883   3.079  1.00 10.91           H  
ATOM    918  HA2 GLY A  89      -5.011 -34.723   5.421  1.00  9.90           H  
ATOM    919  HA3 GLY A  89      -5.768 -33.887   4.034  1.00  9.90           H  
ATOM    920  N   ILE A  90      -6.900 -33.458   6.614  1.00  9.00           N  
ATOM    921  CA  ILE A  90      -7.925 -33.039   7.559  1.00  8.56           C  
ATOM    922  C   ILE A  90      -8.274 -31.589   7.169  1.00  8.43           C  
ATOM    923  O   ILE A  90      -7.467 -30.706   7.214  1.00  8.67           O  
ATOM    924  CB  ILE A  90      -7.431 -33.172   9.015  1.00  8.65           C  
ATOM    925  CG1 ILE A  90      -7.001 -34.633   9.286  1.00  9.35           C  
ATOM    926  CG2 ILE A  90      -8.533 -32.731   9.985  1.00  8.29           C  
ATOM    927  CD1 ILE A  90      -6.484 -34.882  10.691  1.00  9.95           C  
ATOM    928  H   ILE A  90      -5.975 -33.062   6.703  1.00  9.00           H  
ATOM    929  HA  ILE A  90      -8.809 -33.674   7.431  1.00  8.56           H  
ATOM    930  HB  ILE A  90      -6.561 -32.522   9.166  1.00  8.65           H  
ATOM    931 HG12 ILE A  90      -7.842 -35.307   9.088  1.00  9.35           H  
ATOM    932 HG13 ILE A  90      -6.202 -34.917   8.591  1.00  9.35           H  
ATOM    933 HG21 ILE A  90      -8.866 -31.710   9.777  1.00  8.29           H  
ATOM    934 HG22 ILE A  90      -9.403 -33.388   9.907  1.00  8.29           H  
ATOM    935 HG23 ILE A  90      -8.182 -32.742  11.021  1.00  8.29           H  
ATOM    936 HD11 ILE A  90      -5.688 -34.177  10.944  1.00  9.95           H  
ATOM    937 HD12 ILE A  90      -7.286 -34.795  11.429  1.00  9.95           H  
ATOM    938 HD13 ILE A  90      -6.079 -35.896  10.769  1.00  9.95           H  
ATOM    939  N   SER A  91      -9.517 -31.427   6.720  1.00  8.08           N  
ATOM    940  CA  SER A  91      -9.996 -30.162   6.180  1.00  8.63           C  
ATOM    941  C   SER A  91     -10.348 -29.216   7.334  1.00  8.28           C  
ATOM    942  O   SER A  91     -10.198 -28.018   7.218  1.00  9.44           O  
ATOM    943  CB  SER A  91     -11.219 -30.344   5.272  1.00  9.10           C  
ATOM    944  OG  SER A  91     -11.537 -29.135   4.570  1.00  9.82           O  
ATOM    945  H   SER A  91     -10.151 -32.212   6.756  1.00  8.08           H  
ATOM    946  HA  SER A  91      -9.180 -29.690   5.619  1.00  8.63           H  
ATOM    947  HB2 SER A  91     -12.099 -30.671   5.838  1.00  9.10           H  
ATOM    948  HB3 SER A  91     -11.016 -31.112   4.517  1.00  9.10           H  
ATOM    949  HG  SER A  91     -12.307 -28.748   5.046  1.00  9.82           H  
ATOM    950  N   ASP A  92     -10.919 -29.762   8.401  1.00  8.59           N  
ATOM    951  CA  ASP A  92     -11.477 -28.937   9.465  1.00  8.36           C  
ATOM    952  C   ASP A  92     -11.526 -29.726  10.785  1.00  8.46           C  
ATOM    953  O   ASP A  92     -11.488 -30.962  10.817  1.00  7.84           O  
ATOM    954  CB  ASP A  92     -12.872 -28.468   9.084  1.00  8.72           C  
ATOM    955  CG  ASP A  92     -13.339 -27.243   9.823  1.00  9.85           C  
ATOM    956  OD1 ASP A  92     -12.546 -26.527  10.438  1.00 10.09           O  
ATOM    957  OD2 ASP A  92     -14.592 -27.001   9.758  1.00 10.75           O1-
ATOM    958  H   ASP A  92     -10.950 -30.767   8.497  1.00  8.59           H  
ATOM    959  HA  ASP A  92     -10.795 -28.092   9.611  1.00  8.36           H  
ATOM    960  HB2 ASP A  92     -13.596 -29.276   9.236  1.00  8.72           H  
ATOM    961  HB3 ASP A  92     -12.906 -28.217   8.020  1.00  8.72           H  
ATOM    962  N   VAL A  93     -11.628 -28.964  11.866  1.00  8.48           N  
ATOM    963  CA  VAL A  93     -11.754 -29.455  13.232  1.00  9.59           C  
ATOM    964  C   VAL A  93     -12.696 -28.500  14.001  1.00  9.30           C  
ATOM    965  O   VAL A  93     -12.799 -27.324  13.645  1.00  9.28           O  
ATOM    966  CB  VAL A  93     -10.396 -29.546  13.976  1.00 10.55           C  
ATOM    967  CG1 VAL A  93      -9.606 -30.789  13.574  1.00 11.63           C  
ATOM    968  CG2 VAL A  93      -9.523 -28.298  13.804  1.00 11.21           C  
ATOM    969  H   VAL A  93     -11.621 -27.960  11.753  1.00  8.48           H  
ATOM    970  HA  VAL A  93     -12.236 -30.431  13.181  1.00  9.59           H  
ATOM    971  HB  VAL A  93     -10.598 -29.644  15.049  1.00 10.55           H  
ATOM    972 HG11 VAL A  93     -10.159 -31.689  13.845  1.00 11.63           H  
ATOM    973 HG12 VAL A  93      -9.404 -30.818  12.500  1.00 11.63           H  
ATOM    974 HG13 VAL A  93      -8.646 -30.829  14.098  1.00 11.63           H  
ATOM    975 HG21 VAL A  93      -9.220 -28.153  12.763  1.00 11.21           H  
ATOM    976 HG22 VAL A  93     -10.050 -27.400  14.135  1.00 11.21           H  
ATOM    977 HG23 VAL A  93      -8.610 -28.381  14.405  1.00 11.21           H  
ATOM    978  N   ALA A  94     -13.270 -28.998  15.079  1.00  9.17           N  
ATOM    979  CA  ALA A  94     -14.058 -28.183  15.997  1.00  8.93           C  
ATOM    980  C   ALA A  94     -14.005 -28.790  17.411  1.00  8.73           C  
ATOM    981  O   ALA A  94     -13.911 -30.003  17.577  1.00  9.19           O  
ATOM    982  CB  ALA A  94     -15.500 -28.030  15.533  1.00  9.38           C  
ATOM    983  H   ALA A  94     -13.157 -29.979  15.291  1.00  9.17           H  
ATOM    984  HA  ALA A  94     -13.597 -27.188  16.038  1.00  8.93           H  
ATOM    985  HB1 ALA A  94     -15.546 -27.550  14.550  1.00  9.38           H  
ATOM    986  HB2 ALA A  94     -15.999 -28.999  15.449  1.00  9.38           H  
ATOM    987  HB3 ALA A  94     -16.077 -27.421  16.237  1.00  9.38           H  
ATOM    988  N   TRP A  95     -14.065 -27.915  18.411  1.00  8.33           N  
ATOM    989  CA  TRP A  95     -14.008 -28.246  19.845  1.00  8.39           C  
ATOM    990  C   TRP A  95     -15.436 -28.358  20.402  1.00  8.85           C  
ATOM    991  O   TRP A  95     -16.368 -27.749  19.911  1.00  9.32           O  
ATOM    992  CB  TRP A  95     -13.356 -27.131  20.674  1.00  7.99           C  
ATOM    993  CG  TRP A  95     -11.875 -26.976  20.527  1.00  7.62           C  
ATOM    994  CD1 TRP A  95     -11.233 -26.116  19.664  1.00  7.31           C  
ATOM    995  CD2 TRP A  95     -10.884 -27.567  21.337  1.00  7.63           C  
ATOM    996  NE1 TRP A  95      -9.852 -26.159  19.902  1.00  7.57           N  
ATOM    997  CE2 TRP A  95      -9.633 -27.061  20.915  1.00  7.40           C  
ATOM    998  CE3 TRP A  95     -10.917 -28.533  22.355  1.00  7.87           C  
ATOM    999  CZ2 TRP A  95      -8.447 -27.466  21.490  1.00  7.66           C  
ATOM   1000  CZ3 TRP A  95      -9.747 -28.894  22.943  1.00  8.07           C  
ATOM   1001  CH2 TRP A  95      -8.524 -28.383  22.497  1.00  7.61           C  
ATOM   1002  H   TRP A  95     -14.189 -26.940  18.179  1.00  8.33           H  
ATOM   1003  HA  TRP A  95     -13.492 -29.199  19.974  1.00  8.39           H  
ATOM   1004  HB2 TRP A  95     -13.833 -26.174  20.419  1.00  7.99           H  
ATOM   1005  HB3 TRP A  95     -13.567 -27.281  21.741  1.00  7.99           H  
ATOM   1006  HD1 TRP A  95     -11.718 -25.504  18.918  1.00  7.31           H  
ATOM   1007  HE1 TRP A  95      -9.146 -25.623  19.417  1.00  7.57           H  
ATOM   1008  HE3 TRP A  95     -11.852 -28.979  22.664  1.00  7.87           H  
ATOM   1009  HZ2 TRP A  95      -7.497 -27.073  21.158  1.00  7.66           H  
ATOM   1010  HZ3 TRP A  95      -9.761 -29.589  23.770  1.00  8.07           H  
ATOM   1011  HH2 TRP A  95      -7.612 -28.726  22.964  1.00  7.61           H  
ATOM   1012  N   SER A  96     -15.570 -29.116  21.490  1.00  9.08           N  
ATOM   1013  CA  SER A  96     -16.762 -29.081  22.337  1.00  9.32           C  
ATOM   1014  C   SER A  96     -16.725 -27.853  23.284  1.00  9.52           C  
ATOM   1015  O   SER A  96     -15.692 -27.271  23.546  1.00  8.54           O  
ATOM   1016  CB  SER A  96     -16.905 -30.370  23.152  1.00  9.63           C  
ATOM   1017  OG  SER A  96     -15.720 -30.645  23.907  1.00 10.39           O  
ATOM   1018  H   SER A  96     -14.850 -29.778  21.741  1.00  9.08           H  
ATOM   1019  HA  SER A  96     -17.641 -28.969  21.691  1.00  9.32           H  
ATOM   1020  HB2 SER A  96     -17.060 -31.219  22.481  1.00  9.63           H  
ATOM   1021  HB3 SER A  96     -17.758 -30.329  23.837  1.00  9.63           H  
ATOM   1022  HG  SER A  96     -16.001 -30.579  24.863  1.00 10.39           H  
ATOM   1023  N   SER A  97     -17.885 -27.526  23.819  1.00  9.81           N  
ATOM   1024  CA  SER A  97     -18.106 -26.332  24.650  1.00 10.83           C  
ATOM   1025  C   SER A  97     -17.333 -26.384  25.975  1.00 11.15           C  
ATOM   1026  O   SER A  97     -17.003 -25.367  26.574  1.00 11.28           O  
ATOM   1027  CB  SER A  97     -19.585 -26.176  25.021  1.00 11.66           C  
ATOM   1028  OG  SER A  97     -20.407 -26.261  23.859  1.00 12.79           O  
ATOM   1029  H   SER A  97     -18.698 -28.089  23.612  1.00  9.81           H  
ATOM   1030  HA  SER A  97     -17.761 -25.471  24.068  1.00 10.83           H  
ATOM   1031  HB2 SER A  97     -19.757 -25.209  25.505  1.00 11.66           H  
ATOM   1032  HB3 SER A  97     -19.909 -26.964  25.711  1.00 11.66           H  
ATOM   1033  HG  SER A  97     -21.292 -25.937  24.143  1.00 12.79           H  
ATOM   1034  N   ASP A  98     -17.151 -27.623  26.461  1.00 11.53           N  
ATOM   1035  CA  ASP A  98     -16.480 -27.920  27.723  1.00 12.30           C  
ATOM   1036  C   ASP A  98     -14.945 -27.951  27.517  1.00 12.11           C  
ATOM   1037  O   ASP A  98     -14.165 -27.930  28.476  1.00 12.87           O  
ATOM   1038  CB  ASP A  98     -16.997 -29.209  28.341  1.00 12.74           C  
ATOM   1039  CG  ASP A  98     -16.742 -30.433  27.509  1.00 13.73           C  
ATOM   1040  OD1 ASP A  98     -16.328 -30.307  26.320  1.00 13.84           O  
ATOM   1041  OD2 ASP A  98     -16.941 -31.561  28.028  1.00 15.43           O1-
ATOM   1042  H   ASP A  98     -17.431 -28.419  25.905  1.00 11.53           H  
ATOM   1043  HA  ASP A  98     -16.680 -27.087  28.409  1.00 12.30           H  
ATOM   1044  HB2 ASP A  98     -18.079 -29.136  28.505  1.00 12.74           H  
ATOM   1045  HB3 ASP A  98     -16.525 -29.363  29.318  1.00 12.74           H  
ATOM   1046  N   SER A  99     -14.540 -28.015  26.238  1.00 11.09           N  
ATOM   1047  CA  SER A  99     -13.154 -28.093  25.789  1.00 11.46           C  
ATOM   1048  C   SER A  99     -12.477 -29.445  26.080  1.00 11.54           C  
ATOM   1049  O   SER A  99     -11.256 -29.556  26.025  1.00 11.91           O  
ATOM   1050  CB  SER A  99     -12.315 -26.905  26.276  1.00 11.33           C  
ATOM   1051  OG  SER A  99     -12.962 -25.662  25.939  1.00 11.32           O  
ATOM   1052  H   SER A  99     -15.243 -27.987  25.513  1.00 11.09           H  
ATOM   1053  HA  SER A  99     -13.224 -28.027  24.695  1.00 11.46           H  
ATOM   1054  HB2 SER A  99     -11.326 -26.907  25.809  1.00 11.33           H  
ATOM   1055  HB3 SER A  99     -12.161 -26.922  27.359  1.00 11.33           H  
ATOM   1056  HG  SER A  99     -13.900 -25.791  26.194  1.00 11.32           H  
ATOM   1057  N   ASN A 100     -13.281 -30.484  26.241  1.00 11.52           N  
ATOM   1058  CA  ASN A 100     -12.772 -31.843  26.458  1.00 11.83           C  
ATOM   1059  C   ASN A 100     -12.497 -32.566  25.118  1.00 11.28           C  
ATOM   1060  O   ASN A 100     -11.599 -33.406  25.034  1.00 11.48           O  
ATOM   1061  CB  ASN A 100     -13.755 -32.706  27.253  1.00 13.16           C  
ATOM   1062  CG  ASN A 100     -13.615 -32.490  28.743  1.00 14.53           C  
ATOM   1063  OD1 ASN A 100     -12.527 -32.565  29.309  1.00 16.89           O  
ATOM   1064  ND2 ASN A 100     -14.750 -32.264  29.400  1.00 16.02           N  
ATOM   1065  H   ASN A 100     -14.281 -30.344  26.222  1.00 11.52           H  
ATOM   1066  HA  ASN A 100     -11.806 -31.766  26.974  1.00 11.83           H  
ATOM   1067  HB2 ASN A 100     -13.550 -33.773  27.091  1.00 13.16           H  
ATOM   1068  HB3 ASN A 100     -14.781 -32.544  26.915  1.00 13.16           H  
ATOM   1069 HD21 ASN A 100     -15.624 -32.209  28.896  1.00 16.02           H  
ATOM   1070 HD22 ASN A 100     -14.738 -32.146  30.403  1.00 16.02           H  
ATOM   1071  N   LEU A 101     -13.412 -32.374  24.165  1.00 10.61           N  
ATOM   1072  CA  LEU A 101     -13.468 -33.151  22.938  1.00 10.49           C  
ATOM   1073  C   LEU A 101     -13.129 -32.269  21.717  1.00 10.15           C  
ATOM   1074  O   LEU A 101     -13.343 -31.069  21.696  1.00  9.65           O  
ATOM   1075  CB  LEU A 101     -14.853 -33.778  22.701  1.00 10.57           C  
ATOM   1076  CG  LEU A 101     -15.433 -34.581  23.879  1.00 11.02           C  
ATOM   1077  CD1 LEU A 101     -16.789 -35.169  23.477  1.00 11.58           C  
ATOM   1078  CD2 LEU A 101     -14.495 -35.694  24.337  1.00 11.65           C  
ATOM   1079  H   LEU A 101     -14.097 -31.644  24.298  1.00 10.61           H  
ATOM   1080  HA  LEU A 101     -12.721 -33.948  23.000  1.00 10.49           H  
ATOM   1081  HB2 LEU A 101     -15.565 -32.988  22.436  1.00 10.57           H  
ATOM   1082  HB3 LEU A 101     -14.797 -34.426  21.815  1.00 10.57           H  
ATOM   1083  HG  LEU A 101     -15.606 -33.904  24.726  1.00 11.02           H  
ATOM   1084 HD11 LEU A 101     -17.482 -34.377  23.174  1.00 11.58           H  
ATOM   1085 HD12 LEU A 101     -16.688 -35.869  22.641  1.00 11.58           H  
ATOM   1086 HD13 LEU A 101     -17.245 -35.706  24.315  1.00 11.58           H  
ATOM   1087 HD21 LEU A 101     -14.165 -36.299  23.487  1.00 11.65           H  
ATOM   1088 HD22 LEU A 101     -13.603 -35.292  24.824  1.00 11.65           H  
ATOM   1089 HD23 LEU A 101     -14.988 -36.352  25.061  1.00 11.65           H  
ATOM   1090  N   LEU A 102     -12.612 -32.942  20.700  1.00 10.33           N  
ATOM   1091  CA  LEU A 102     -12.511 -32.425  19.342  1.00 10.53           C  
ATOM   1092  C   LEU A 102     -13.360 -33.330  18.423  1.00 10.12           C  
ATOM   1093  O   LEU A 102     -13.553 -34.520  18.672  1.00 10.30           O  
ATOM   1094  CB  LEU A 102     -11.064 -32.455  18.812  1.00 11.88           C  
ATOM   1095  CG  LEU A 102     -10.216 -31.209  19.124  1.00 13.78           C  
ATOM   1096  CD1 LEU A 102      -8.764 -31.468  18.720  1.00 15.12           C  
ATOM   1097  CD2 LEU A 102     -10.706 -29.970  18.381  1.00 14.93           C  
ATOM   1098  H   LEU A 102     -12.253 -33.872  20.861  1.00 10.33           H  
ATOM   1099  HA  LEU A 102     -12.928 -31.419  19.312  1.00 10.53           H  
ATOM   1100  HB2 LEU A 102     -10.558 -33.338  19.220  1.00 11.88           H  
ATOM   1101  HB3 LEU A 102     -11.064 -32.596  17.723  1.00 11.88           H  
ATOM   1102  HG  LEU A 102     -10.248 -31.003  20.198  1.00 13.78           H  
ATOM   1103 HD11 LEU A 102      -8.348 -32.326  19.257  1.00 15.12           H  
ATOM   1104 HD12 LEU A 102      -8.687 -31.671  17.647  1.00 15.12           H  
ATOM   1105 HD13 LEU A 102      -8.144 -30.596  18.944  1.00 15.12           H  
ATOM   1106 HD21 LEU A 102     -10.863 -30.176  17.318  1.00 14.93           H  
ATOM   1107 HD22 LEU A 102     -11.644 -29.619  18.805  1.00 14.93           H  
ATOM   1108 HD23 LEU A 102      -9.989 -29.147  18.463  1.00 14.93           H  
ATOM   1109  N   VAL A 103     -13.741 -32.771  17.296  1.00  9.13           N  
ATOM   1110  CA  VAL A 103     -14.158 -33.508  16.102  1.00  8.90           C  
ATOM   1111  C   VAL A 103     -13.221 -33.036  14.965  1.00  8.85           C  
ATOM   1112  O   VAL A 103     -12.838 -31.868  14.910  1.00  8.94           O  
ATOM   1113  CB  VAL A 103     -15.658 -33.338  15.776  1.00  9.13           C  
ATOM   1114  CG1 VAL A 103     -16.051 -31.895  15.458  1.00  9.57           C  
ATOM   1115  CG2 VAL A 103     -16.106 -34.235  14.617  1.00  9.60           C  
ATOM   1116  H   VAL A 103     -13.704 -31.766  17.202  1.00  9.13           H  
ATOM   1117  HA  VAL A 103     -13.952 -34.561  16.287  1.00  8.90           H  
ATOM   1118  HB  VAL A 103     -16.227 -33.642  16.665  1.00  9.13           H  
ATOM   1119 HG11 VAL A 103     -15.801 -31.226  16.281  1.00  9.57           H  
ATOM   1120 HG12 VAL A 103     -15.543 -31.530  14.563  1.00  9.57           H  
ATOM   1121 HG13 VAL A 103     -17.130 -31.814  15.286  1.00  9.57           H  
ATOM   1122 HG21 VAL A 103     -15.609 -33.972  13.679  1.00  9.60           H  
ATOM   1123 HG22 VAL A 103     -15.907 -35.287  14.833  1.00  9.60           H  
ATOM   1124 HG23 VAL A 103     -17.182 -34.137  14.444  1.00  9.60           H  
ATOM   1125  N   SER A 104     -12.918 -33.952  14.043  1.00  8.81           N  
ATOM   1126  CA  SER A 104     -12.186 -33.684  12.806  1.00  8.93           C  
ATOM   1127  C   SER A 104     -13.003 -34.159  11.592  1.00  8.85           C  
ATOM   1128  O   SER A 104     -13.665 -35.166  11.635  1.00  9.43           O  
ATOM   1129  CB  SER A 104     -10.806 -34.353  12.785  1.00  9.31           C  
ATOM   1130  OG  SER A 104     -10.851 -35.762  13.017  1.00  9.85           O  
ATOM   1131  H   SER A 104     -13.233 -34.902  14.181  1.00  8.81           H  
ATOM   1132  HA  SER A 104     -12.050 -32.605  12.717  1.00  8.93           H  
ATOM   1133  HB2 SER A 104     -10.190 -33.934  13.584  1.00  9.31           H  
ATOM   1134  HB3 SER A 104     -10.290 -34.181  11.838  1.00  9.31           H  
ATOM   1135  HG  SER A 104     -10.946 -36.211  12.143  1.00  9.85           H  
ATOM   1136  N   ALA A 105     -12.875 -33.431  10.491  1.00  8.62           N  
ATOM   1137  CA  ALA A 105     -13.513 -33.720   9.205  1.00  9.18           C  
ATOM   1138  C   ALA A 105     -12.439 -33.743   8.096  1.00  9.60           C  
ATOM   1139  O   ALA A 105     -11.476 -32.969   8.131  1.00  9.32           O  
ATOM   1140  CB  ALA A 105     -14.559 -32.670   8.863  1.00  9.52           C  
ATOM   1141  H   ALA A 105     -12.282 -32.615  10.525  1.00  8.62           H  
ATOM   1142  HA  ALA A 105     -13.990 -34.705   9.256  1.00  9.18           H  
ATOM   1143  HB1 ALA A 105     -15.347 -32.647   9.620  1.00  9.52           H  
ATOM   1144  HB2 ALA A 105     -14.116 -31.670   8.809  1.00  9.52           H  
ATOM   1145  HB3 ALA A 105     -15.023 -32.877   7.894  1.00  9.52           H  
ATOM   1146  N   SER A 106     -12.660 -34.627   7.119  1.00  9.00           N  
ATOM   1147  CA  SER A 106     -11.641 -34.995   6.150  1.00  9.46           C  
ATOM   1148  C   SER A 106     -12.172 -35.232   4.722  1.00  9.13           C  
ATOM   1149  O   SER A 106     -13.370 -35.522   4.471  1.00  7.94           O  
ATOM   1150  CB  SER A 106     -10.935 -36.267   6.643  1.00 10.18           C  
ATOM   1151  OG  SER A 106      -9.906 -36.740   5.777  1.00 10.01           O  
ATOM   1152  H   SER A 106     -13.566 -35.067   7.052  1.00  9.00           H  
ATOM   1153  HA  SER A 106     -10.905 -34.186   6.084  1.00  9.46           H  
ATOM   1154  HB2 SER A 106     -11.668 -37.069   6.756  1.00 10.18           H  
ATOM   1155  HB3 SER A 106     -10.485 -36.083   7.624  1.00 10.18           H  
ATOM   1156  HG  SER A 106      -9.202 -36.048   5.757  1.00 10.01           H  
ATOM   1157  N   ASP A 107     -11.243 -35.176   3.797  1.00 10.06           N  
ATOM   1158  CA  ASP A 107     -11.416 -35.562   2.398  1.00 10.98           C  
ATOM   1159  C   ASP A 107     -11.590 -37.101   2.294  1.00 10.97           C  
ATOM   1160  O   ASP A 107     -12.026 -37.633   1.274  1.00 11.60           O  
ATOM   1161  CB  ASP A 107     -10.202 -35.186   1.560  1.00 12.30           C  
ATOM   1162  CG  ASP A 107     -10.006 -33.713   1.717  1.00 14.30           C  
ATOM   1163  OD1 ASP A 107     -10.723 -32.926   1.062  1.00 16.46           O  
ATOM   1164  OD2 ASP A 107      -9.146 -33.324   2.536  1.00 17.82           O1-
ATOM   1165  H   ASP A 107     -10.347 -34.775   4.036  1.00 10.06           H  
ATOM   1166  HA  ASP A 107     -12.335 -35.096   2.035  1.00 10.98           H  
ATOM   1167  HB2 ASP A 107     -10.354 -35.436   0.504  1.00 12.30           H  
ATOM   1168  HB3 ASP A 107      -9.304 -35.722   1.893  1.00 12.30           H  
ATOM   1169  N   ASP A 108     -11.134 -37.781   3.350  1.00 11.04           N  
ATOM   1170  CA  ASP A 108     -11.082 -39.232   3.431  1.00 11.81           C  
ATOM   1171  C   ASP A 108     -12.414 -39.955   3.736  1.00 12.22           C  
ATOM   1172  O   ASP A 108     -12.463 -41.169   3.923  1.00 12.99           O  
ATOM   1173  CB  ASP A 108      -9.973 -39.657   4.365  1.00 11.95           C  
ATOM   1174  CG  ASP A 108     -10.398 -40.064   5.743  1.00 12.58           C  
ATOM   1175  OD1 ASP A 108     -11.375 -39.543   6.322  1.00 12.54           O  
ATOM   1176  OD2 ASP A 108      -9.757 -41.034   6.222  1.00 14.04           O1-
ATOM   1177  H   ASP A 108     -10.763 -37.269   4.138  1.00 11.04           H  
ATOM   1178  HA  ASP A 108     -10.819 -39.570   2.420  1.00 11.81           H  
ATOM   1179  HB2 ASP A 108      -9.214 -38.878   4.469  1.00 11.95           H  
ATOM   1180  HB3 ASP A 108      -9.471 -40.513   3.902  1.00 11.95           H  
ATOM   1181  N   LYS A 109     -13.488 -39.165   3.684  1.00 11.70           N  
ATOM   1182  CA  LYS A 109     -14.878 -39.600   3.668  1.00 11.57           C  
ATOM   1183  C   LYS A 109     -15.360 -40.055   5.060  1.00 10.76           C  
ATOM   1184  O   LYS A 109     -16.388 -40.731   5.202  1.00 11.32           O  
ATOM   1185  CB  LYS A 109     -15.191 -40.613   2.553  1.00 12.79           C  
ATOM   1186  CG  LYS A 109     -14.611 -40.175   1.201  1.00 14.55           C  
ATOM   1187  CD  LYS A 109     -15.158 -40.980   0.023  1.00 16.56           C  
ATOM   1188  CE  LYS A 109     -14.533 -40.481  -1.278  1.00 19.82           C  
ATOM   1189  NZ  LYS A 109     -15.403 -40.793  -2.424  1.00 22.43           N1+
ATOM   1190  H   LYS A 109     -13.337 -38.167   3.644  1.00 11.70           H  
ATOM   1191  HA  LYS A 109     -15.450 -38.686   3.456  1.00 11.57           H  
ATOM   1192  HB2 LYS A 109     -14.805 -41.606   2.812  1.00 12.79           H  
ATOM   1193  HB3 LYS A 109     -16.280 -40.721   2.472  1.00 12.79           H  
ATOM   1194  HG2 LYS A 109     -14.838 -39.113   1.041  1.00 14.55           H  
ATOM   1195  HG3 LYS A 109     -13.520 -40.270   1.213  1.00 14.55           H  
ATOM   1196  HD2 LYS A 109     -16.247 -40.874   0.007  1.00 16.56           H  
ATOM   1197  HD3 LYS A 109     -14.941 -42.046   0.154  1.00 16.56           H  
ATOM   1198  HE2 LYS A 109     -13.560 -40.943  -1.469  1.00 19.82           H  
ATOM   1199  HE3 LYS A 109     -14.403 -39.395  -1.272  1.00 19.82           H  
ATOM   1200  HZ1 LYS A 109     -15.272 -41.716  -2.839  1.00 22.43           H  
ATOM   1201  HZ2 LYS A 109     -16.415 -40.694  -2.192  1.00 22.43           H  
ATOM   1202  HZ3 LYS A 109     -15.291 -40.062  -3.155  1.00 22.43           H  
ATOM   1203  N   THR A 110     -14.680 -39.561   6.090  1.00 10.58           N  
ATOM   1204  CA  THR A 110     -15.050 -39.777   7.481  1.00 10.64           C  
ATOM   1205  C   THR A 110     -14.999 -38.451   8.275  1.00 10.13           C  
ATOM   1206  O   THR A 110     -14.475 -37.426   7.809  1.00  9.85           O  
ATOM   1207  CB  THR A 110     -14.182 -40.862   8.169  1.00 11.15           C  
ATOM   1208  OG1 THR A 110     -12.798 -40.515   8.278  1.00 11.69           O  
ATOM   1209  CG2 THR A 110     -14.263 -42.214   7.468  1.00 11.77           C  
ATOM   1210  H   THR A 110     -13.860 -39.000   5.906  1.00 10.58           H  
ATOM   1211  HA  THR A 110     -16.095 -40.109   7.497  1.00 10.64           H  
ATOM   1212  HB  THR A 110     -14.530 -40.998   9.198  1.00 11.15           H  
ATOM   1213 HG21 THR A 110     -15.298 -42.547   7.360  1.00 11.77           H  
ATOM   1214 HG22 THR A 110     -13.795 -42.181   6.479  1.00 11.77           H  
ATOM   1215 HG23 THR A 110     -13.714 -42.970   8.042  1.00 11.77           H  
ATOM   1216  HG1 THR A 110     -12.481 -40.173   7.403  1.00 11.69           H  
ATOM   1217  N   LEU A 111     -15.582 -38.509   9.457  1.00  9.34           N  
ATOM   1218  CA  LEU A 111     -15.299 -37.585  10.542  1.00  9.14           C  
ATOM   1219  C   LEU A 111     -14.898 -38.473  11.736  1.00  9.02           C  
ATOM   1220  O   LEU A 111     -15.345 -39.612  11.868  1.00  9.33           O  
ATOM   1221  CB  LEU A 111     -16.466 -36.699  10.988  1.00  8.98           C  
ATOM   1222  CG  LEU A 111     -17.106 -35.844   9.885  1.00  9.02           C  
ATOM   1223  CD1 LEU A 111     -18.274 -36.578   9.218  1.00  9.21           C  
ATOM   1224  CD2 LEU A 111     -17.609 -34.528  10.484  1.00  8.93           C  
ATOM   1225  H   LEU A 111     -16.252 -39.244   9.635  1.00  9.34           H  
ATOM   1226  HA  LEU A 111     -14.446 -36.969  10.250  1.00  9.14           H  
ATOM   1227  HB2 LEU A 111     -17.230 -37.307  11.476  1.00  8.98           H  
ATOM   1228  HB3 LEU A 111     -16.091 -36.045  11.786  1.00  8.98           H  
ATOM   1229  HG  LEU A 111     -16.355 -35.599   9.126  1.00  9.02           H  
ATOM   1230 HD11 LEU A 111     -17.941 -37.484   8.705  1.00  9.21           H  
ATOM   1231 HD12 LEU A 111     -19.033 -36.868   9.954  1.00  9.21           H  
ATOM   1232 HD13 LEU A 111     -18.770 -35.944   8.477  1.00  9.21           H  
ATOM   1233 HD21 LEU A 111     -18.433 -34.694  11.185  1.00  8.93           H  
ATOM   1234 HD22 LEU A 111     -16.808 -34.007  11.021  1.00  8.93           H  
ATOM   1235 HD23 LEU A 111     -17.956 -33.857   9.694  1.00  8.93           H  
ATOM   1236  N   LYS A 112     -14.039 -37.944  12.592  1.00  8.97           N  
ATOM   1237  CA  LYS A 112     -13.654 -38.612  13.825  1.00  9.11           C  
ATOM   1238  C   LYS A 112     -13.871 -37.658  15.002  1.00  9.09           C  
ATOM   1239  O   LYS A 112     -13.639 -36.456  14.899  1.00  8.80           O  
ATOM   1240  CB  LYS A 112     -12.209 -39.108  13.775  1.00  9.53           C  
ATOM   1241  CG  LYS A 112     -12.074 -40.377  12.929  1.00  9.93           C  
ATOM   1242  CD  LYS A 112     -10.621 -40.839  12.840  1.00 10.86           C  
ATOM   1243  CE  LYS A 112     -10.464 -42.173  12.130  1.00 11.76           C  
ATOM   1244  NZ  LYS A 112     -10.936 -43.274  12.996  1.00 12.38           N1+
ATOM   1245  H   LYS A 112     -13.604 -37.058  12.378  1.00  8.97           H  
ATOM   1246  HA  LYS A 112     -14.318 -39.467  13.971  1.00  9.11           H  
ATOM   1247  HB2 LYS A 112     -11.557 -38.327  13.372  1.00  9.53           H  
ATOM   1248  HB3 LYS A 112     -11.858 -39.321  14.791  1.00  9.53           H  
ATOM   1249  HG2 LYS A 112     -12.693 -41.160  13.376  1.00  9.93           H  
ATOM   1250  HG3 LYS A 112     -12.457 -40.204  11.917  1.00  9.93           H  
ATOM   1251  HD2 LYS A 112     -10.187 -40.904  13.843  1.00 10.86           H  
ATOM   1252  HD3 LYS A 112     -10.044 -40.085  12.293  1.00 10.86           H  
ATOM   1253  HE2 LYS A 112      -9.413 -42.387  11.943  1.00 11.76           H  
ATOM   1254  HE3 LYS A 112     -11.021 -42.227  11.191  1.00 11.76           H  
ATOM   1255  HZ1 LYS A 112     -10.553 -43.202  13.946  1.00 12.38           H  
ATOM   1256  HZ2 LYS A 112     -11.969 -43.287  13.114  1.00 12.38           H  
ATOM   1257  HZ3 LYS A 112     -10.670 -44.189  12.620  1.00 12.38           H  
ATOM   1258  N   ILE A 113     -14.375 -38.217  16.098  1.00  9.34           N  
ATOM   1259  CA  ILE A 113     -14.555 -37.518  17.372  1.00  9.52           C  
ATOM   1260  C   ILE A 113     -13.436 -38.047  18.286  1.00  9.87           C  
ATOM   1261  O   ILE A 113     -13.235 -39.284  18.394  1.00  9.35           O  
ATOM   1262  CB  ILE A 113     -15.943 -37.792  17.996  1.00 10.31           C  
ATOM   1263  CG1 ILE A 113     -17.066 -37.462  16.990  1.00 10.64           C  
ATOM   1264  CG2 ILE A 113     -16.115 -36.995  19.299  1.00 10.55           C  
ATOM   1265  CD1 ILE A 113     -18.458 -37.726  17.535  1.00 11.31           C  
ATOM   1266  H   ILE A 113     -14.665 -39.183  16.061  1.00  9.34           H  
ATOM   1267  HA  ILE A 113     -14.428 -36.447  17.210  1.00  9.52           H  
ATOM   1268  HB  ILE A 113     -16.014 -38.859  18.247  1.00 10.31           H  
ATOM   1269 HG12 ILE A 113     -16.998 -36.412  16.683  1.00 10.64           H  
ATOM   1270 HG13 ILE A 113     -16.945 -38.068  16.084  1.00 10.64           H  
ATOM   1271 HG21 ILE A 113     -15.306 -37.197  20.007  1.00 10.55           H  
ATOM   1272 HG22 ILE A 113     -16.132 -35.917  19.104  1.00 10.55           H  
ATOM   1273 HG23 ILE A 113     -17.044 -37.264  19.811  1.00 10.55           H  
ATOM   1274 HD11 ILE A 113     -18.535 -38.731  17.956  1.00 11.31           H  
ATOM   1275 HD12 ILE A 113     -18.711 -37.006  18.313  1.00 11.31           H  
ATOM   1276 HD13 ILE A 113     -19.205 -37.631  16.744  1.00 11.31           H  
ATOM   1277  N   TRP A 114     -12.717 -37.124  18.932  1.00  9.71           N  
ATOM   1278  CA  TRP A 114     -11.505 -37.411  19.685  1.00 10.29           C  
ATOM   1279  C   TRP A 114     -11.624 -36.900  21.128  1.00 10.80           C  
ATOM   1280  O   TRP A 114     -12.044 -35.769  21.397  1.00 11.47           O  
ATOM   1281  CB  TRP A 114     -10.274 -36.700  19.100  1.00  9.90           C  
ATOM   1282  CG  TRP A 114     -10.021 -36.995  17.659  1.00  9.84           C  
ATOM   1283  CD1 TRP A 114     -10.519 -36.302  16.593  1.00  9.95           C  
ATOM   1284  CD2 TRP A 114      -9.190 -38.025  17.119  1.00  9.95           C  
ATOM   1285  NE1 TRP A 114     -10.031 -36.825  15.418  1.00  9.96           N  
ATOM   1286  CE2 TRP A 114      -9.214 -37.886  15.716  1.00 10.00           C  
ATOM   1287  CE3 TRP A 114      -8.421 -39.054  17.686  1.00 10.89           C  
ATOM   1288  CZ2 TRP A 114      -8.499 -38.732  14.876  1.00 10.65           C  
ATOM   1289  CZ3 TRP A 114      -7.722 -39.882  16.850  1.00 10.85           C  
ATOM   1290  CH2 TRP A 114      -7.772 -39.729  15.469  1.00 11.09           C  
ATOM   1291  H   TRP A 114     -13.024 -36.163  18.880  1.00  9.71           H  
ATOM   1292  HA  TRP A 114     -11.335 -38.491  19.678  1.00 10.29           H  
ATOM   1293  HB2 TRP A 114     -10.385 -35.614  19.213  1.00  9.90           H  
ATOM   1294  HB3 TRP A 114      -9.384 -36.963  19.688  1.00  9.90           H  
ATOM   1295  HD1 TRP A 114     -11.198 -35.465  16.662  1.00  9.95           H  
ATOM   1296  HE1 TRP A 114     -10.239 -36.485  14.490  1.00  9.96           H  
ATOM   1297  HE3 TRP A 114      -8.382 -39.189  18.757  1.00 10.89           H  
ATOM   1298  HZ2 TRP A 114      -8.517 -38.608  13.804  1.00 10.65           H  
ATOM   1299  HZ3 TRP A 114      -7.118 -40.671  17.273  1.00 10.85           H  
ATOM   1300  HH2 TRP A 114      -7.222 -40.418  14.845  1.00 11.09           H  
ATOM   1301  N   ASP A 115     -11.149 -37.721  22.053  1.00 11.93           N  
ATOM   1302  CA  ASP A 115     -10.789 -37.323  23.422  1.00 13.31           C  
ATOM   1303  C   ASP A 115      -9.343 -36.823  23.266  1.00 13.27           C  
ATOM   1304  O   ASP A 115      -8.438 -37.528  22.827  1.00 13.56           O  
ATOM   1305  CB  ASP A 115     -10.968 -38.479  24.388  1.00 15.14           C  
ATOM   1306  CG  ASP A 115     -10.070 -38.718  25.578  1.00 16.93           C  
ATOM   1307  OD1 ASP A 115     -10.406 -39.660  26.312  1.00 19.42           O  
ATOM   1308  OD2 ASP A 115      -8.992 -38.116  25.713  1.00 21.75           O1-
ATOM   1309  H   ASP A 115     -10.972 -38.686  21.813  1.00 11.93           H  
ATOM   1310  HA  ASP A 115     -11.435 -36.490  23.723  1.00 13.31           H  
ATOM   1311  HB2 ASP A 115     -10.943 -39.423  23.830  1.00 15.14           H  
ATOM   1312  HB3 ASP A 115     -11.995 -38.423  24.777  1.00 15.14           H  
ATOM   1313  N   VAL A 116      -9.169 -35.543  23.568  1.00 13.71           N  
ATOM   1314  CA  VAL A 116      -7.940 -34.799  23.268  1.00 14.87           C  
ATOM   1315  C   VAL A 116      -6.890 -35.096  24.366  1.00 15.97           C  
ATOM   1316  O   VAL A 116      -5.691 -34.984  24.165  1.00 16.29           O  
ATOM   1317  CB  VAL A 116      -8.224 -33.281  23.201  1.00 16.31           C  
ATOM   1318  CG1 VAL A 116      -6.987 -32.486  22.770  1.00 17.55           C  
ATOM   1319  CG2 VAL A 116      -9.364 -32.975  22.228  1.00 16.29           C  
ATOM   1320  H   VAL A 116      -9.897 -35.035  24.049  1.00 13.71           H  
ATOM   1321  HA  VAL A 116      -7.541 -35.169  22.316  1.00 14.87           H  
ATOM   1322  HB  VAL A 116      -8.525 -32.922  24.194  1.00 16.31           H  
ATOM   1323 HG11 VAL A 116      -6.187 -32.551  23.513  1.00 17.55           H  
ATOM   1324 HG12 VAL A 116      -6.599 -32.852  21.814  1.00 17.55           H  
ATOM   1325 HG13 VAL A 116      -7.227 -31.424  22.652  1.00 17.55           H  
ATOM   1326 HG21 VAL A 116      -9.139 -33.361  21.231  1.00 16.29           H  
ATOM   1327 HG22 VAL A 116     -10.305 -33.421  22.557  1.00 16.29           H  
ATOM   1328 HG23 VAL A 116      -9.529 -31.896  22.158  1.00 16.29           H  
ATOM   1329  N   SER A 117      -7.409 -35.397  25.553  1.00 17.29           N  
ATOM   1330  CA  SER A 117      -6.650 -35.540  26.785  1.00 19.55           C  
ATOM   1331  C   SER A 117      -5.713 -36.747  26.649  1.00 18.50           C  
ATOM   1332  O   SER A 117      -4.530 -36.674  26.969  1.00 21.38           O  
ATOM   1333  CB  SER A 117      -7.577 -35.718  27.995  1.00 21.12           C  
ATOM   1334  OG  SER A 117      -8.871 -36.205  27.627  1.00 25.11           O  
ATOM   1335  H   SER A 117      -8.402 -35.569  25.616  1.00 17.29           H  
ATOM   1336  HA  SER A 117      -6.013 -34.656  26.912  1.00 19.55           H  
ATOM   1337  HB2 SER A 117      -7.744 -34.743  28.465  1.00 21.12           H  
ATOM   1338  HB3 SER A 117      -7.153 -36.382  28.756  1.00 21.12           H  
ATOM   1339  HG  SER A 117      -8.786 -37.037  27.108  1.00 25.11           H  
ATOM   1340  N   SER A 118      -6.260 -37.869  26.197  1.00 18.66           N  
ATOM   1341  CA  SER A 118      -5.486 -39.090  25.991  1.00 18.38           C  
ATOM   1342  C   SER A 118      -4.997 -39.050  24.532  1.00 18.31           C  
ATOM   1343  O   SER A 118      -3.966 -38.459  24.225  1.00 19.94           O  
ATOM   1344  CB  SER A 118      -6.233 -40.366  26.400  1.00 18.82           C  
ATOM   1345  OG  SER A 118      -7.520 -40.509  25.790  1.00 19.24           O  
ATOM   1346  H   SER A 118      -7.237 -37.877  25.941  1.00 18.66           H  
ATOM   1347  HA  SER A 118      -4.578 -39.050  26.607  1.00 18.38           H  
ATOM   1348  HB2 SER A 118      -6.391 -40.375  27.484  1.00 18.82           H  
ATOM   1349  HB3 SER A 118      -5.647 -41.253  26.137  1.00 18.82           H  
ATOM   1350  HG  SER A 118      -7.999 -39.660  25.970  1.00 19.24           H  
ATOM   1351  N   GLY A 119      -5.831 -39.514  23.609  1.00 16.63           N  
ATOM   1352  CA  GLY A 119      -5.560 -39.431  22.181  1.00 17.02           C  
ATOM   1353  C   GLY A 119      -6.565 -40.235  21.356  1.00 16.59           C  
ATOM   1354  O   GLY A 119      -6.363 -40.474  20.175  1.00 17.92           O  
ATOM   1355  H   GLY A 119      -6.713 -39.914  23.897  1.00 16.63           H  
ATOM   1356  HA2 GLY A 119      -5.618 -38.378  21.886  1.00 17.02           H  
ATOM   1357  HA3 GLY A 119      -4.551 -39.810  21.990  1.00 17.02           H  
ATOM   1358  N   LYS A 120      -7.762 -40.383  21.927  1.00 15.53           N  
ATOM   1359  CA  LYS A 120      -8.581 -41.574  21.887  1.00 16.12           C  
ATOM   1360  C   LYS A 120      -9.799 -41.241  21.007  1.00 15.40           C  
ATOM   1361  O   LYS A 120     -10.530 -40.279  21.261  1.00 15.57           O  
ATOM   1362  CB  LYS A 120      -8.966 -41.988  23.305  1.00  0.00           C  
ATOM   1363  CG  LYS A 120      -9.815 -43.256  23.370  1.00  0.00           C  
ATOM   1364  CD  LYS A 120     -10.031 -43.780  24.799  1.00  0.00           C  
ATOM   1365  CE  LYS A 120     -10.750 -42.804  25.724  1.00  0.00           C  
ATOM   1366  NZ  LYS A 120      -9.792 -41.980  26.471  1.00  0.00           N1+
ATOM   1367  H   LYS A 120      -8.065 -39.438  22.188  1.00 15.53           H  
ATOM   1368  HA  LYS A 120      -7.992 -42.374  21.422  1.00 16.12           H  
ATOM   1369  HB2 LYS A 120      -9.498 -41.165  23.790  1.00  0.00           H  
ATOM   1370  HB3 LYS A 120      -8.044 -42.156  23.873  1.00  0.00           H  
ATOM   1371  HG2 LYS A 120      -9.331 -44.048  22.784  1.00  0.00           H  
ATOM   1372  HG3 LYS A 120     -10.791 -43.073  22.905  1.00  0.00           H  
ATOM   1373  HD2 LYS A 120      -9.074 -44.097  25.231  1.00  0.00           H  
ATOM   1374  HD3 LYS A 120     -10.648 -44.683  24.715  1.00  0.00           H  
ATOM   1375  HE2 LYS A 120     -11.340 -43.337  26.476  1.00  0.00           H  
ATOM   1376  HE3 LYS A 120     -11.412 -42.131  25.172  1.00  0.00           H  
ATOM   1377  HZ1 LYS A 120      -9.539 -42.322  27.399  1.00  0.00           H  
ATOM   1378  HZ2 LYS A 120      -8.932 -41.691  25.977  1.00  0.00           H  
ATOM   1379  HZ3 LYS A 120     -10.222 -41.023  26.628  1.00  0.00           H  
ATOM   1380  N   CYS A 121      -9.946 -42.008  19.942  1.00 14.58           N  
ATOM   1381  CA  CYS A 121     -11.032 -41.848  18.967  1.00 14.82           C  
ATOM   1382  C   CYS A 121     -12.322 -42.419  19.589  1.00 15.17           C  
ATOM   1383  O   CYS A 121     -12.392 -43.622  19.921  1.00 15.97           O  
ATOM   1384  CB  CYS A 121     -10.678 -42.606  17.681  1.00 14.49           C  
ATOM   1385  SG  CYS A 121     -11.858 -42.383  16.316  1.00 15.94           S  
ATOM   1386  H   CYS A 121      -9.259 -42.724  19.755  1.00 14.58           H  
ATOM   1387  HA  CYS A 121     -11.138 -40.778  18.764  1.00 14.82           H  
ATOM   1388  HB2 CYS A 121     -10.592 -43.682  17.872  1.00 14.49           H  
ATOM   1389  HB3 CYS A 121      -9.699 -42.274  17.318  1.00 14.49           H  
ATOM   1390  HG  CYS A 121     -11.936 -41.041  16.409  1.00 15.94           H  
ATOM   1391  N   LEU A 122     -13.310 -41.562  19.786  1.00 14.98           N  
ATOM   1392  CA  LEU A 122     -14.554 -41.912  20.463  1.00 15.80           C  
ATOM   1393  C   LEU A 122     -15.635 -42.419  19.481  1.00 15.44           C  
ATOM   1394  O   LEU A 122     -16.561 -43.113  19.879  1.00 16.30           O  
ATOM   1395  CB  LEU A 122     -15.132 -40.724  21.241  1.00 16.09           C  
ATOM   1396  CG  LEU A 122     -14.232 -40.185  22.367  1.00 16.72           C  
ATOM   1397  CD1 LEU A 122     -14.956 -39.049  23.089  1.00 17.53           C  
ATOM   1398  CD2 LEU A 122     -13.833 -41.260  23.378  1.00 17.46           C  
ATOM   1399  H   LEU A 122     -13.202 -40.618  19.443  1.00 14.98           H  
ATOM   1400  HA  LEU A 122     -14.357 -42.751  21.141  1.00 15.80           H  
ATOM   1401  HB2 LEU A 122     -15.350 -39.905  20.542  1.00 16.09           H  
ATOM   1402  HB3 LEU A 122     -16.102 -41.017  21.667  1.00 16.09           H  
ATOM   1403  HG  LEU A 122     -13.317 -39.774  21.925  1.00 16.72           H  
ATOM   1404 HD11 LEU A 122     -15.196 -38.238  22.393  1.00 17.53           H  
ATOM   1405 HD12 LEU A 122     -15.892 -39.394  23.542  1.00 17.53           H  
ATOM   1406 HD13 LEU A 122     -14.330 -38.639  23.886  1.00 17.53           H  
ATOM   1407 HD21 LEU A 122     -14.713 -41.777  23.777  1.00 17.46           H  
ATOM   1408 HD22 LEU A 122     -13.172 -42.005  22.927  1.00 17.46           H  
ATOM   1409 HD23 LEU A 122     -13.292 -40.817  24.221  1.00 17.46           H  
ATOM   1410  N   LYS A 123     -15.536 -41.982  18.233  1.00 14.84           N  
ATOM   1411  CA  LYS A 123     -16.405 -42.378  17.130  1.00 14.73           C  
ATOM   1412  C   LYS A 123     -15.695 -42.045  15.801  1.00 13.56           C  
ATOM   1413  O   LYS A 123     -14.954 -41.062  15.703  1.00 12.10           O  
ATOM   1414  CB  LYS A 123     -17.776 -41.680  17.074  1.00 16.02           C  
ATOM   1415  CG  LYS A 123     -18.766 -42.023  18.186  1.00 18.17           C  
ATOM   1416  CD  LYS A 123     -19.078 -43.523  18.273  1.00 19.65           C  
ATOM   1417  CE  LYS A 123     -19.859 -43.929  19.513  1.00 22.15           C  
ATOM   1418  NZ  LYS A 123     -19.209 -43.427  20.736  1.00 24.00           N1+
ATOM   1419  H   LYS A 123     -14.764 -41.377  17.991  1.00 14.84           H  
ATOM   1420  HA  LYS A 123     -16.515 -43.466  17.181  1.00 14.73           H  
ATOM   1421  HB2 LYS A 123     -17.621 -40.596  17.067  1.00 16.02           H  
ATOM   1422  HB3 LYS A 123     -18.260 -41.915  16.117  1.00 16.02           H  
ATOM   1423  HG2 LYS A 123     -18.384 -41.623  19.129  1.00 18.17           H  
ATOM   1424  HG3 LYS A 123     -19.701 -41.482  18.001  1.00 18.17           H  
ATOM   1425  HD2 LYS A 123     -18.163 -44.120  18.258  1.00 19.65           H  
ATOM   1426  HD3 LYS A 123     -19.641 -43.826  17.382  1.00 19.65           H  
ATOM   1427  HE2 LYS A 123     -19.905 -45.019  19.597  1.00 22.15           H  
ATOM   1428  HE3 LYS A 123     -20.871 -43.532  19.496  1.00 22.15           H  
ATOM   1429  HZ1 LYS A 123     -18.184 -43.303  20.610  1.00 24.00           H  
ATOM   1430  HZ2 LYS A 123     -19.630 -42.516  21.004  1.00 24.00           H  
ATOM   1431  HZ3 LYS A 123     -19.364 -44.040  21.540  1.00 24.00           H  
ATOM   1432  N   THR A 124     -15.971 -42.869  14.793  1.00 13.58           N  
ATOM   1433  CA  THR A 124     -15.627 -42.593  13.392  1.00 13.25           C  
ATOM   1434  C   THR A 124     -16.963 -42.584  12.619  1.00 13.35           C  
ATOM   1435  O   THR A 124     -17.591 -43.609  12.403  1.00 14.55           O  
ATOM   1436  CB  THR A 124     -14.683 -43.674  12.834  1.00 13.58           C  
ATOM   1437  OG1 THR A 124     -13.460 -43.722  13.598  1.00 14.41           O  
ATOM   1438  CG2 THR A 124     -14.296 -43.415  11.382  1.00 13.16           C  
ATOM   1439  H   THR A 124     -16.462 -43.729  14.995  1.00 13.58           H  
ATOM   1440  HA  THR A 124     -15.135 -41.620  13.342  1.00 13.25           H  
ATOM   1441  HB  THR A 124     -15.142 -44.666  12.913  1.00 13.58           H  
ATOM   1442 HG21 THR A 124     -15.162 -43.452  10.716  1.00 13.16           H  
ATOM   1443 HG22 THR A 124     -13.814 -42.437  11.275  1.00 13.16           H  
ATOM   1444 HG23 THR A 124     -13.569 -44.161  11.042  1.00 13.16           H  
ATOM   1445  HG1 THR A 124     -13.729 -43.638  14.541  1.00 14.41           H  
ATOM   1446  N   LEU A 125     -17.384 -41.364  12.276  1.00 12.39           N  
ATOM   1447  CA  LEU A 125     -18.628 -41.050  11.582  1.00 12.89           C  
ATOM   1448  C   LEU A 125     -18.278 -41.177  10.083  1.00 13.04           C  
ATOM   1449  O   LEU A 125     -17.140 -40.970   9.670  1.00 12.59           O  
ATOM   1450  CB  LEU A 125     -19.139 -39.636  11.865  1.00 13.05           C  
ATOM   1451  CG  LEU A 125     -19.186 -39.226  13.348  1.00 14.46           C  
ATOM   1452  CD1 LEU A 125     -19.640 -37.770  13.474  1.00 13.99           C  
ATOM   1453  CD2 LEU A 125     -20.113 -40.125  14.163  1.00 16.25           C  
ATOM   1454  H   LEU A 125     -16.754 -40.590  12.432  1.00 12.39           H  
ATOM   1455  HA  LEU A 125     -19.378 -41.804  11.845  1.00 12.89           H  
ATOM   1456  HB2 LEU A 125     -18.508 -38.926  11.324  1.00 13.05           H  
ATOM   1457  HB3 LEU A 125     -20.135 -39.530  11.420  1.00 13.05           H  
ATOM   1458  HG  LEU A 125     -18.178 -39.293  13.776  1.00 14.46           H  
ATOM   1459 HD11 LEU A 125     -18.962 -37.095  12.946  1.00 13.99           H  
ATOM   1460 HD12 LEU A 125     -20.640 -37.635  13.059  1.00 13.99           H  
ATOM   1461 HD13 LEU A 125     -19.668 -37.455  14.520  1.00 13.99           H  
ATOM   1462 HD21 LEU A 125     -21.136 -40.093  13.776  1.00 16.25           H  
ATOM   1463 HD22 LEU A 125     -19.776 -41.165  14.153  1.00 16.25           H  
ATOM   1464 HD23 LEU A 125     -20.136 -39.799  15.208  1.00 16.25           H  
ATOM   1465  N   LYS A 126     -19.270 -41.611   9.301  1.00 13.54           N  
ATOM   1466  CA  LYS A 126     -19.047 -42.103   7.949  1.00 14.36           C  
ATOM   1467  C   LYS A 126     -20.386 -42.148   7.205  1.00 13.43           C  
ATOM   1468  O   LYS A 126     -21.461 -42.040   7.824  1.00 13.77           O  
ATOM   1469  CB  LYS A 126     -18.383 -43.496   7.987  1.00 15.82           C  
ATOM   1470  CG  LYS A 126     -19.076 -44.463   8.961  1.00 18.07           C  
ATOM   1471  CD  LYS A 126     -18.328 -45.792   9.094  1.00 20.46           C  
ATOM   1472  CE  LYS A 126     -18.845 -46.607  10.275  1.00 22.40           C  
ATOM   1473  NZ  LYS A 126     -18.272 -46.096  11.543  1.00 24.99           N1+
ATOM   1474  H   LYS A 126     -20.206 -41.633   9.680  1.00 13.54           H  
ATOM   1475  HA  LYS A 126     -18.390 -41.398   7.425  1.00 14.36           H  
ATOM   1476  HB2 LYS A 126     -18.354 -43.939   6.985  1.00 15.82           H  
ATOM   1477  HB3 LYS A 126     -17.341 -43.376   8.308  1.00 15.82           H  
ATOM   1478  HG2 LYS A 126     -19.152 -44.003   9.950  1.00 18.07           H  
ATOM   1479  HG3 LYS A 126     -20.101 -44.657   8.624  1.00 18.07           H  
ATOM   1480  HD2 LYS A 126     -17.250 -45.620   9.199  1.00 20.46           H  
ATOM   1481  HD3 LYS A 126     -18.473 -46.366   8.171  1.00 20.46           H  
ATOM   1482  HE2 LYS A 126     -18.533 -47.653  10.199  1.00 22.40           H  
ATOM   1483  HE3 LYS A 126     -19.934 -46.559  10.367  1.00 22.40           H  
ATOM   1484  HZ1 LYS A 126     -17.273 -46.315  11.613  1.00 24.99           H  
ATOM   1485  HZ2 LYS A 126     -18.341 -45.064  11.670  1.00 24.99           H  
ATOM   1486  HZ3 LYS A 126     -18.740 -46.511  12.358  1.00 24.99           H  
ATOM   1487  N   GLY A 127     -20.319 -42.321   5.888  1.00 12.70           N  
ATOM   1488  CA  GLY A 127     -21.505 -42.382   5.045  1.00 12.46           C  
ATOM   1489  C   GLY A 127     -21.712 -41.125   4.192  1.00 12.49           C  
ATOM   1490  O   GLY A 127     -22.764 -40.941   3.562  1.00 14.12           O  
ATOM   1491  H   GLY A 127     -19.418 -42.400   5.440  1.00 12.70           H  
ATOM   1492  HA2 GLY A 127     -21.369 -43.229   4.365  1.00 12.46           H  
ATOM   1493  HA3 GLY A 127     -22.403 -42.545   5.647  1.00 12.46           H  
ATOM   1494  N   HIS A 128     -20.641 -40.348   4.034  1.00 11.96           N  
ATOM   1495  CA  HIS A 128     -20.544 -39.363   2.962  1.00 11.28           C  
ATOM   1496  C   HIS A 128     -19.949 -40.142   1.774  1.00 11.74           C  
ATOM   1497  O   HIS A 128     -19.129 -41.055   1.928  1.00 12.06           O  
ATOM   1498  CB  HIS A 128     -19.668 -38.152   3.286  1.00 10.82           C  
ATOM   1499  CG  HIS A 128     -20.353 -37.164   4.178  1.00 10.92           C  
ATOM   1500  ND1 HIS A 128     -21.172 -36.175   3.682  1.00 10.29           N  
ATOM   1501  CD2 HIS A 128     -20.304 -36.970   5.516  1.00 10.55           C  
ATOM   1502  CE1 HIS A 128     -21.580 -35.399   4.671  1.00 10.84           C  
ATOM   1503  NE2 HIS A 128     -21.088 -35.870   5.794  1.00 10.36           N  
ATOM   1504  H   HIS A 128     -19.813 -40.489   4.595  1.00 11.96           H  
ATOM   1505  HA  HIS A 128     -21.551 -39.039   2.690  1.00 11.28           H  
ATOM   1506  HB2 HIS A 128     -19.389 -37.638   2.358  1.00 10.82           H  
ATOM   1507  HB3 HIS A 128     -18.728 -38.476   3.751  1.00 10.82           H  
ATOM   1508  HD1 HIS A 128     -21.440 -36.051   2.643  1.00 10.29           H  
ATOM   1509  HD2 HIS A 128     -19.755 -37.564   6.231  1.00 10.55           H  
ATOM   1510  HE1 HIS A 128     -22.210 -34.528   4.573  1.00 10.84           H  
ATOM   1511  N   SER A 129     -20.392 -39.764   0.579  1.00 12.22           N  
ATOM   1512  CA  SER A 129     -19.967 -40.409  -0.659  1.00 12.91           C  
ATOM   1513  C   SER A 129     -18.666 -39.765  -1.155  1.00 13.34           C  
ATOM   1514  O   SER A 129     -17.919 -40.335  -1.953  1.00 13.42           O  
ATOM   1515  CB  SER A 129     -21.038 -40.330  -1.751  1.00 13.06           C  
ATOM   1516  OG  SER A 129     -21.343 -38.988  -2.123  1.00 13.77           O  
ATOM   1517  H   SER A 129     -21.030 -38.983   0.515  1.00 12.22           H  
ATOM   1518  HA  SER A 129     -19.748 -41.461  -0.444  1.00 12.91           H  
ATOM   1519  HB2 SER A 129     -21.967 -40.802  -1.413  1.00 13.06           H  
ATOM   1520  HB3 SER A 129     -20.703 -40.850  -2.654  1.00 13.06           H  
ATOM   1521  HG  SER A 129     -21.591 -38.507  -1.300  1.00 13.77           H  
ATOM   1522  N   ASN A 130     -18.462 -38.497  -0.776  1.00 12.92           N  
ATOM   1523  CA  ASN A 130     -17.274 -37.736  -1.144  1.00 12.53           C  
ATOM   1524  C   ASN A 130     -16.823 -36.858   0.059  1.00 12.38           C  
ATOM   1525  O   ASN A 130     -17.038 -37.235   1.223  1.00 11.52           O  
ATOM   1526  CB  ASN A 130     -17.501 -37.039  -2.491  1.00 13.23           C  
ATOM   1527  CG  ASN A 130     -16.406 -37.370  -3.497  1.00 13.43           C  
ATOM   1528  OD1 ASN A 130     -15.754 -38.418  -3.444  1.00 15.00           O  
ATOM   1529  ND2 ASN A 130     -16.226 -36.467  -4.441  1.00 13.93           N  
ATOM   1530  H   ASN A 130     -19.169 -38.024  -0.231  1.00 12.92           H  
ATOM   1531  HA  ASN A 130     -16.461 -38.460  -1.226  1.00 12.53           H  
ATOM   1532  HB2 ASN A 130     -17.595 -35.957  -2.382  1.00 13.23           H  
ATOM   1533  HB3 ASN A 130     -18.437 -37.378  -2.956  1.00 13.23           H  
ATOM   1534 HD21 ASN A 130     -16.783 -35.624  -4.446  1.00 13.93           H  
ATOM   1535 HD22 ASN A 130     -15.533 -36.618  -5.159  1.00 13.93           H  
ATOM   1536  N   TYR A 131     -16.075 -35.791  -0.234  1.00 12.18           N  
ATOM   1537  CA  TYR A 131     -15.238 -35.071   0.742  1.00 12.30           C  
ATOM   1538  C   TYR A 131     -16.115 -34.325   1.788  1.00 10.72           C  
ATOM   1539  O   TYR A 131     -17.174 -33.802   1.456  1.00 10.14           O  
ATOM   1540  CB  TYR A 131     -14.341 -34.041   0.022  1.00 14.09           C  
ATOM   1541  CG  TYR A 131     -13.797 -34.501  -1.322  1.00 15.65           C  
ATOM   1542  CD1 TYR A 131     -12.974 -35.612  -1.429  1.00 17.29           C  
ATOM   1543  CD2 TYR A 131     -14.189 -33.852  -2.485  1.00 17.82           C  
ATOM   1544  CE1 TYR A 131     -12.517 -36.045  -2.658  1.00 18.68           C  
ATOM   1545  CE2 TYR A 131     -13.737 -34.285  -3.723  1.00 18.84           C  
ATOM   1546  CZ  TYR A 131     -12.895 -35.377  -3.793  1.00 19.23           C  
ATOM   1547  OH  TYR A 131     -12.447 -35.841  -4.996  1.00 22.50           O  
ATOM   1548  H   TYR A 131     -16.034 -35.471  -1.191  1.00 12.18           H  
ATOM   1549  HA  TYR A 131     -14.628 -35.827   1.250  1.00 12.30           H  
ATOM   1550  HB2 TYR A 131     -14.932 -33.132  -0.137  1.00 14.09           H  
ATOM   1551  HB3 TYR A 131     -13.511 -33.739   0.669  1.00 14.09           H  
ATOM   1552  HD1 TYR A 131     -12.686 -36.147  -0.536  1.00 17.29           H  
ATOM   1553  HD2 TYR A 131     -14.853 -33.002  -2.425  1.00 17.82           H  
ATOM   1554  HE1 TYR A 131     -11.867 -36.904  -2.725  1.00 18.68           H  
ATOM   1555  HE2 TYR A 131     -14.041 -33.772  -4.624  1.00 18.84           H  
ATOM   1556  HH  TYR A 131     -12.532 -35.129  -5.651  1.00 22.50           H  
ATOM   1557  N   VAL A 132     -15.667 -34.328   3.035  1.00  9.11           N  
ATOM   1558  CA  VAL A 132     -16.320 -33.637   4.150  1.00  9.03           C  
ATOM   1559  C   VAL A 132     -15.439 -32.424   4.500  1.00  8.75           C  
ATOM   1560  O   VAL A 132     -14.316 -32.578   5.047  1.00  9.28           O  
ATOM   1561  CB  VAL A 132     -16.492 -34.537   5.390  1.00  8.50           C  
ATOM   1562  CG1 VAL A 132     -17.519 -33.901   6.328  1.00  8.55           C  
ATOM   1563  CG2 VAL A 132     -16.925 -35.958   5.031  1.00  8.64           C  
ATOM   1564  H   VAL A 132     -14.834 -34.854   3.257  1.00  9.11           H  
ATOM   1565  HA  VAL A 132     -17.303 -33.288   3.814  1.00  9.03           H  
ATOM   1566  HB  VAL A 132     -15.545 -34.615   5.938  1.00  8.50           H  
ATOM   1567 HG11 VAL A 132     -17.236 -32.879   6.601  1.00  8.55           H  
ATOM   1568 HG12 VAL A 132     -18.511 -33.866   5.864  1.00  8.55           H  
ATOM   1569 HG13 VAL A 132     -17.598 -34.474   7.253  1.00  8.55           H  
ATOM   1570 HG21 VAL A 132     -17.787 -35.940   4.361  1.00  8.64           H  
ATOM   1571 HG22 VAL A 132     -16.119 -36.500   4.527  1.00  8.64           H  
ATOM   1572 HG23 VAL A 132     -17.186 -36.529   5.928  1.00  8.64           H  
ATOM   1573  N   PHE A 133     -15.875 -31.246   4.080  1.00  8.69           N  
ATOM   1574  CA  PHE A 133     -15.006 -30.078   4.063  1.00  8.32           C  
ATOM   1575  C   PHE A 133     -15.011 -29.258   5.359  1.00  8.55           C  
ATOM   1576  O   PHE A 133     -14.043 -28.535   5.617  1.00  8.85           O  
ATOM   1577  CB  PHE A 133     -15.353 -29.134   2.903  1.00  8.83           C  
ATOM   1578  CG  PHE A 133     -15.006 -29.681   1.536  1.00  9.14           C  
ATOM   1579  CD1 PHE A 133     -13.740 -30.162   1.255  1.00  9.19           C  
ATOM   1580  CD2 PHE A 133     -15.911 -29.569   0.504  1.00  9.16           C  
ATOM   1581  CE1 PHE A 133     -13.410 -30.600  -0.009  1.00  9.45           C  
ATOM   1582  CE2 PHE A 133     -15.575 -30.009  -0.762  1.00  9.30           C  
ATOM   1583  CZ  PHE A 133     -14.303 -30.514  -1.012  1.00  9.53           C  
ATOM   1584  H   PHE A 133     -16.821 -31.158   3.739  1.00  8.69           H  
ATOM   1585  HA  PHE A 133     -13.976 -30.439   3.965  1.00  8.32           H  
ATOM   1586  HB2 PHE A 133     -16.425 -28.894   2.947  1.00  8.83           H  
ATOM   1587  HB3 PHE A 133     -14.827 -28.179   3.016  1.00  8.83           H  
ATOM   1588  HD1 PHE A 133     -12.998 -30.194   2.039  1.00  9.19           H  
ATOM   1589  HD2 PHE A 133     -16.885 -29.137   0.684  1.00  9.16           H  
ATOM   1590  HE1 PHE A 133     -12.430 -31.015  -0.196  1.00  9.45           H  
ATOM   1591  HE2 PHE A 133     -16.302 -29.962  -1.560  1.00  9.30           H  
ATOM   1592  HZ  PHE A 133     -14.033 -30.835  -2.007  1.00  9.53           H  
ATOM   1593  N   CYS A 134     -16.099 -29.283   6.104  1.00  8.31           N  
ATOM   1594  CA  CYS A 134     -16.281 -28.387   7.248  1.00  8.43           C  
ATOM   1595  C   CYS A 134     -17.235 -28.995   8.290  1.00  8.25           C  
ATOM   1596  O   CYS A 134     -18.077 -29.822   7.954  1.00  7.86           O  
ATOM   1597  CB  CYS A 134     -16.712 -26.970   6.846  1.00  8.71           C  
ATOM   1598  SG  CYS A 134     -18.189 -26.913   5.776  1.00 10.20           S  
ATOM   1599  H   CYS A 134     -16.811 -29.974   5.913  1.00  8.31           H  
ATOM   1600  HA  CYS A 134     -15.304 -28.311   7.731  1.00  8.43           H  
ATOM   1601  HB2 CYS A 134     -15.910 -26.481   6.286  1.00  8.71           H  
ATOM   1602  HB3 CYS A 134     -16.917 -26.358   7.731  1.00  8.71           H  
ATOM   1603  HG  CYS A 134     -17.669 -27.603   4.750  1.00 10.20           H  
ATOM   1604  N   CYS A 135     -17.073 -28.562   9.529  1.00  8.13           N  
ATOM   1605  CA  CYS A 135     -17.867 -29.056  10.653  1.00  8.82           C  
ATOM   1606  C   CYS A 135     -17.982 -28.030  11.801  1.00  8.72           C  
ATOM   1607  O   CYS A 135     -17.221 -27.082  11.886  1.00  9.08           O  
ATOM   1608  CB  CYS A 135     -17.344 -30.405  11.173  1.00  8.41           C  
ATOM   1609  SG  CYS A 135     -15.626 -30.329  11.797  1.00 10.25           S  
ATOM   1610  H   CYS A 135     -16.358 -27.874   9.720  1.00  8.13           H  
ATOM   1611  HA  CYS A 135     -18.878 -29.199  10.261  1.00  8.82           H  
ATOM   1612  HB2 CYS A 135     -17.361 -31.146  10.367  1.00  8.41           H  
ATOM   1613  HB3 CYS A 135     -17.970 -30.791  11.983  1.00  8.41           H  
ATOM   1614  HG  CYS A 135     -15.180 -29.443  10.891  1.00 10.25           H  
ATOM   1615  N   ASN A 136     -18.959 -28.282  12.672  1.00  9.06           N  
ATOM   1616  CA  ASN A 136     -19.172 -27.462  13.863  1.00  9.66           C  
ATOM   1617  C   ASN A 136     -19.956 -28.275  14.915  1.00  9.86           C  
ATOM   1618  O   ASN A 136     -20.788 -29.118  14.578  1.00 10.20           O  
ATOM   1619  CB  ASN A 136     -19.935 -26.179  13.518  1.00 10.36           C  
ATOM   1620  CG  ASN A 136     -19.018 -24.980  13.614  1.00 10.83           C  
ATOM   1621  OD1 ASN A 136     -18.386 -24.745  14.642  1.00 12.76           O  
ATOM   1622  ND2 ASN A 136     -18.969 -24.197  12.556  1.00 10.87           N  
ATOM   1623  H   ASN A 136     -19.579 -29.061  12.501  1.00  9.06           H  
ATOM   1624  HA  ASN A 136     -18.181 -27.246  14.277  1.00  9.66           H  
ATOM   1625  HB2 ASN A 136     -20.757 -25.992  14.222  1.00 10.36           H  
ATOM   1626  HB3 ASN A 136     -20.384 -26.235  12.520  1.00 10.36           H  
ATOM   1627 HD21 ASN A 136     -18.396 -23.365  12.569  1.00 10.87           H  
ATOM   1628 HD22 ASN A 136     -19.505 -24.428  11.731  1.00 10.87           H  
ATOM   1629  N   PHE A 137     -19.656 -28.010  16.178  1.00  9.73           N  
ATOM   1630  CA  PHE A 137     -20.446 -28.470  17.335  1.00 10.04           C  
ATOM   1631  C   PHE A 137     -21.600 -27.470  17.562  1.00  9.87           C  
ATOM   1632  O   PHE A 137     -21.578 -26.332  17.077  1.00  9.75           O  
ATOM   1633  CB  PHE A 137     -19.611 -28.522  18.626  1.00 10.10           C  
ATOM   1634  CG  PHE A 137     -19.016 -29.876  18.932  1.00  9.75           C  
ATOM   1635  CD1 PHE A 137     -19.700 -30.778  19.726  1.00  9.63           C  
ATOM   1636  CD2 PHE A 137     -17.708 -30.189  18.557  1.00  9.87           C  
ATOM   1637  CE1 PHE A 137     -19.135 -31.977  20.087  1.00 10.02           C  
ATOM   1638  CE2 PHE A 137     -17.137 -31.394  18.932  1.00 10.04           C  
ATOM   1639  CZ  PHE A 137     -17.839 -32.283  19.708  1.00  9.81           C  
ATOM   1640  H   PHE A 137     -18.835 -27.460  16.384  1.00  9.73           H  
ATOM   1641  HA  PHE A 137     -20.879 -29.446  17.095  1.00 10.04           H  
ATOM   1642  HB2 PHE A 137     -18.808 -27.774  18.593  1.00 10.10           H  
ATOM   1643  HB3 PHE A 137     -20.215 -28.231  19.497  1.00 10.10           H  
ATOM   1644  HD1 PHE A 137     -20.696 -30.536  20.068  1.00  9.63           H  
ATOM   1645  HD2 PHE A 137     -17.136 -29.485  17.970  1.00  9.87           H  
ATOM   1646  HE1 PHE A 137     -19.705 -32.685  20.671  1.00 10.02           H  
ATOM   1647  HE2 PHE A 137     -16.135 -31.636  18.613  1.00 10.04           H  
ATOM   1648  HZ  PHE A 137     -17.385 -33.212  20.020  1.00  9.81           H  
ATOM   1649  N   ASN A 138     -22.622 -27.920  18.295  1.00 10.13           N  
ATOM   1650  CA  ASN A 138     -23.636 -27.012  18.849  1.00 10.39           C  
ATOM   1651  C   ASN A 138     -23.208 -26.497  20.250  1.00 10.97           C  
ATOM   1652  O   ASN A 138     -22.429 -27.163  20.931  1.00 11.03           O  
ATOM   1653  CB  ASN A 138     -25.031 -27.626  18.884  1.00 10.26           C  
ATOM   1654  CG  ASN A 138     -25.229 -28.686  19.945  1.00 10.16           C  
ATOM   1655  OD1 ASN A 138     -24.311 -29.372  20.389  1.00 10.02           O  
ATOM   1656  ND2 ASN A 138     -26.490 -28.874  20.297  1.00 10.13           N  
ATOM   1657  H   ASN A 138     -22.743 -28.908  18.467  1.00 10.13           H  
ATOM   1658  HA  ASN A 138     -23.671 -26.150  18.177  1.00 10.39           H  
ATOM   1659  HB2 ASN A 138     -25.259 -28.092  17.923  1.00 10.26           H  
ATOM   1660  HB3 ASN A 138     -25.779 -26.841  19.037  1.00 10.26           H  
ATOM   1661 HD21 ASN A 138     -26.728 -29.603  20.955  1.00 10.13           H  
ATOM   1662 HD22 ASN A 138     -27.216 -28.288  19.909  1.00 10.13           H  
ATOM   1663  N   PRO A 139     -23.769 -25.369  20.705  1.00 11.94           N  
ATOM   1664  CA  PRO A 139     -23.375 -24.810  22.010  1.00 12.15           C  
ATOM   1665  C   PRO A 139     -23.591 -25.726  23.232  1.00 12.56           C  
ATOM   1666  O   PRO A 139     -22.919 -25.553  24.256  1.00 13.22           O  
ATOM   1667  CB  PRO A 139     -24.233 -23.550  22.163  1.00 12.39           C  
ATOM   1668  CG  PRO A 139     -24.535 -23.148  20.730  1.00 12.69           C  
ATOM   1669  CD  PRO A 139     -24.715 -24.483  20.033  1.00 12.77           C  
ATOM   1670  HA  PRO A 139     -22.308 -24.564  21.947  1.00 12.15           H  
ATOM   1671  HB2 PRO A 139     -25.169 -23.765  22.693  1.00 12.39           H  
ATOM   1672  HB3 PRO A 139     -23.713 -22.762  22.717  1.00 12.39           H  
ATOM   1673  HG2 PRO A 139     -23.679 -22.610  20.306  1.00 12.69           H  
ATOM   1674  HG3 PRO A 139     -25.419 -22.514  20.644  1.00 12.69           H  
ATOM   1675  HD2 PRO A 139     -24.528 -24.411  18.960  1.00 12.77           H  
ATOM   1676  HD3 PRO A 139     -25.723 -24.875  20.197  1.00 12.77           H  
ATOM   1677  N   GLN A 140     -24.570 -26.627  23.141  1.00 13.04           N  
ATOM   1678  CA  GLN A 140     -24.868 -27.578  24.204  1.00 13.24           C  
ATOM   1679  C   GLN A 140     -23.892 -28.790  24.219  1.00 13.03           C  
ATOM   1680  O   GLN A 140     -23.899 -29.562  25.182  1.00 14.10           O  
ATOM   1681  CB  GLN A 140     -26.299 -28.123  24.100  1.00 13.95           C  
ATOM   1682  CG  GLN A 140     -27.380 -27.058  24.266  1.00 14.67           C  
ATOM   1683  CD  GLN A 140     -27.718 -26.322  22.983  1.00 15.55           C  
ATOM   1684  OE1 GLN A 140     -27.017 -26.387  21.952  1.00 14.44           O  
ATOM   1685  NE2 GLN A 140     -28.831 -25.597  23.043  1.00 17.22           N  
ATOM   1686  H   GLN A 140     -25.133 -26.639  22.302  1.00 13.04           H  
ATOM   1687  HA  GLN A 140     -24.735 -27.065  25.165  1.00 13.24           H  
ATOM   1688  HB2 GLN A 140     -26.428 -28.652  23.150  1.00 13.95           H  
ATOM   1689  HB3 GLN A 140     -26.445 -28.873  24.888  1.00 13.95           H  
ATOM   1690  HG2 GLN A 140     -27.099 -26.325  25.030  1.00 14.67           H  
ATOM   1691  HG3 GLN A 140     -28.299 -27.552  24.607  1.00 14.67           H  
ATOM   1692 HE21 GLN A 140     -29.136 -25.072  22.236  1.00 17.22           H  
ATOM   1693 HE22 GLN A 140     -29.371 -25.571  23.896  1.00 17.22           H  
ATOM   1694  N   SER A 141     -23.181 -28.987  23.107  1.00 12.52           N  
ATOM   1695  CA  SER A 141     -22.258 -30.102  22.921  1.00 12.36           C  
ATOM   1696  C   SER A 141     -22.975 -31.474  22.955  1.00 12.10           C  
ATOM   1697  O   SER A 141     -22.489 -32.484  23.465  1.00 12.21           O  
ATOM   1698  CB  SER A 141     -21.044 -30.036  23.851  1.00 12.51           C  
ATOM   1699  OG  SER A 141     -20.155 -28.993  23.432  1.00 12.48           O  
ATOM   1700  H   SER A 141     -23.280 -28.303  22.371  1.00 12.52           H  
ATOM   1701  HA  SER A 141     -21.901 -29.985  21.891  1.00 12.36           H  
ATOM   1702  HB2 SER A 141     -20.469 -30.966  23.818  1.00 12.51           H  
ATOM   1703  HB3 SER A 141     -21.319 -29.852  24.893  1.00 12.51           H  
ATOM   1704  HG  SER A 141     -20.704 -28.180  23.325  1.00 12.48           H  
ATOM   1705  N   ASN A 142     -24.126 -31.506  22.272  1.00 11.83           N  
ATOM   1706  CA  ASN A 142     -24.881 -32.722  21.990  1.00 12.74           C  
ATOM   1707  C   ASN A 142     -25.290 -32.921  20.520  1.00 11.69           C  
ATOM   1708  O   ASN A 142     -25.965 -33.897  20.205  1.00 12.78           O  
ATOM   1709  CB  ASN A 142     -26.077 -32.919  22.924  1.00 13.90           C  
ATOM   1710  CG  ASN A 142     -27.222 -31.982  22.609  1.00 15.33           C  
ATOM   1711  OD1 ASN A 142     -27.074 -30.932  22.019  1.00 15.91           O  
ATOM   1712  ND2 ASN A 142     -28.417 -32.385  23.074  1.00 18.21           N  
ATOM   1713  H   ASN A 142     -24.523 -30.636  21.947  1.00 11.83           H  
ATOM   1714  HA  ASN A 142     -24.198 -33.560  22.182  1.00 12.74           H  
ATOM   1715  HB2 ASN A 142     -25.783 -32.755  23.968  1.00 13.90           H  
ATOM   1716  HB3 ASN A 142     -26.441 -33.951  22.842  1.00 13.90           H  
ATOM   1717 HD21 ASN A 142     -29.234 -31.806  22.937  1.00 18.21           H  
ATOM   1718 HD22 ASN A 142     -28.499 -33.266  23.561  1.00 18.21           H  
ATOM   1719  N   LEU A 143     -24.785 -32.068  19.619  1.00 10.51           N  
ATOM   1720  CA  LEU A 143     -24.948 -32.224  18.176  1.00 10.93           C  
ATOM   1721  C   LEU A 143     -23.634 -31.760  17.509  1.00 10.30           C  
ATOM   1722  O   LEU A 143     -22.956 -30.856  17.976  1.00 10.64           O  
ATOM   1723  CB  LEU A 143     -26.077 -31.360  17.587  1.00 10.93           C  
ATOM   1724  CG  LEU A 143     -27.488 -31.595  18.149  1.00 11.36           C  
ATOM   1725  CD1 LEU A 143     -28.434 -30.503  17.639  1.00 11.99           C  
ATOM   1726  CD2 LEU A 143     -28.043 -32.957  17.747  1.00 11.54           C  
ATOM   1727  H   LEU A 143     -24.254 -31.273  19.943  1.00 10.51           H  
ATOM   1728  HA  LEU A 143     -25.116 -33.281  17.954  1.00 10.93           H  
ATOM   1729  HB2 LEU A 143     -25.817 -30.307  17.730  1.00 10.93           H  
ATOM   1730  HB3 LEU A 143     -26.100 -31.505  16.498  1.00 10.93           H  
ATOM   1731  HG  LEU A 143     -27.466 -31.531  19.242  1.00 11.36           H  
ATOM   1732 HD11 LEU A 143     -28.084 -29.508  17.931  1.00 11.99           H  
ATOM   1733 HD12 LEU A 143     -28.507 -30.524  16.546  1.00 11.99           H  
ATOM   1734 HD13 LEU A 143     -29.440 -30.636  18.050  1.00 11.99           H  
ATOM   1735 HD21 LEU A 143     -28.149 -33.025  16.660  1.00 11.54           H  
ATOM   1736 HD22 LEU A 143     -27.396 -33.774  18.075  1.00 11.54           H  
ATOM   1737 HD23 LEU A 143     -29.031 -33.119  18.191  1.00 11.54           H  
ATOM   1738  N   ILE A 144     -23.327 -32.394  16.384  1.00  9.50           N  
ATOM   1739  CA  ILE A 144     -22.309 -31.962  15.421  1.00  9.67           C  
ATOM   1740  C   ILE A 144     -23.083 -31.736  14.104  1.00  8.93           C  
ATOM   1741  O   ILE A 144     -24.078 -32.411  13.828  1.00  8.71           O  
ATOM   1742  CB  ILE A 144     -21.193 -33.026  15.279  1.00 10.26           C  
ATOM   1743  CG1 ILE A 144     -20.273 -33.000  16.518  1.00 11.01           C  
ATOM   1744  CG2 ILE A 144     -20.346 -32.851  14.011  1.00 10.31           C  
ATOM   1745  CD1 ILE A 144     -19.545 -34.320  16.729  1.00 11.90           C  
ATOM   1746  H   ILE A 144     -23.825 -33.241  16.149  1.00  9.50           H  
ATOM   1747  HA  ILE A 144     -21.890 -31.009  15.754  1.00  9.67           H  
ATOM   1748  HB  ILE A 144     -21.671 -34.011  15.223  1.00 10.26           H  
ATOM   1749 HG12 ILE A 144     -19.543 -32.187  16.431  1.00 11.01           H  
ATOM   1750 HG13 ILE A 144     -20.858 -32.791  17.417  1.00 11.01           H  
ATOM   1751 HG21 ILE A 144     -20.948 -32.987  13.108  1.00 10.31           H  
ATOM   1752 HG22 ILE A 144     -19.884 -31.860  13.974  1.00 10.31           H  
ATOM   1753 HG23 ILE A 144     -19.547 -33.596  13.959  1.00 10.31           H  
ATOM   1754 HD11 ILE A 144     -20.260 -35.137  16.860  1.00 11.90           H  
ATOM   1755 HD12 ILE A 144     -18.899 -34.571  15.886  1.00 11.90           H  
ATOM   1756 HD13 ILE A 144     -18.920 -34.272  17.625  1.00 11.90           H  
ATOM   1757  N   VAL A 145     -22.605 -30.769  13.316  1.00  8.03           N  
ATOM   1758  CA  VAL A 145     -23.024 -30.580  11.929  1.00  7.89           C  
ATOM   1759  C   VAL A 145     -21.776 -30.749  11.033  1.00  8.02           C  
ATOM   1760  O   VAL A 145     -20.682 -30.298  11.380  1.00  7.09           O  
ATOM   1761  CB  VAL A 145     -23.752 -29.229  11.728  1.00  8.25           C  
ATOM   1762  CG1 VAL A 145     -22.868 -28.005  11.980  1.00  8.30           C  
ATOM   1763  CG2 VAL A 145     -24.389 -29.108  10.344  1.00  8.13           C  
ATOM   1764  H   VAL A 145     -21.927 -30.127  13.701  1.00  8.03           H  
ATOM   1765  HA  VAL A 145     -23.719 -31.385  11.689  1.00  7.89           H  
ATOM   1766  HB  VAL A 145     -24.573 -29.191  12.455  1.00  8.25           H  
ATOM   1767 HG11 VAL A 145     -22.469 -28.002  12.995  1.00  8.30           H  
ATOM   1768 HG12 VAL A 145     -22.026 -27.965  11.285  1.00  8.30           H  
ATOM   1769 HG13 VAL A 145     -23.443 -27.080  11.857  1.00  8.30           H  
ATOM   1770 HG21 VAL A 145     -23.639 -29.130   9.548  1.00  8.13           H  
ATOM   1771 HG22 VAL A 145     -25.106 -29.914  10.172  1.00  8.13           H  
ATOM   1772 HG23 VAL A 145     -24.935 -28.163  10.253  1.00  8.13           H  
ATOM   1773  N   SER A 146     -21.982 -31.328   9.849  1.00  7.65           N  
ATOM   1774  CA  SER A 146     -20.974 -31.449   8.797  1.00  8.19           C  
ATOM   1775  C   SER A 146     -21.508 -30.811   7.500  1.00  8.29           C  
ATOM   1776  O   SER A 146     -22.710 -30.769   7.248  1.00  8.40           O  
ATOM   1777  CB  SER A 146     -20.524 -32.891   8.524  1.00  8.91           C  
ATOM   1778  OG  SER A 146     -21.572 -33.729   8.034  1.00  8.74           O  
ATOM   1779  H   SER A 146     -22.910 -31.660   9.630  1.00  7.65           H  
ATOM   1780  HA  SER A 146     -20.094 -30.882   9.114  1.00  8.19           H  
ATOM   1781  HB2 SER A 146     -20.157 -33.346   9.447  1.00  8.91           H  
ATOM   1782  HB3 SER A 146     -19.716 -32.893   7.787  1.00  8.91           H  
ATOM   1783  HG  SER A 146     -21.190 -34.311   7.337  1.00  8.74           H  
ATOM   1784  N   GLY A 147     -20.608 -30.303   6.692  1.00  7.81           N  
ATOM   1785  CA  GLY A 147     -20.874 -29.817   5.346  1.00  8.02           C  
ATOM   1786  C   GLY A 147     -19.919 -30.497   4.352  1.00  8.65           C  
ATOM   1787  O   GLY A 147     -18.716 -30.694   4.650  1.00  8.43           O  
ATOM   1788  H   GLY A 147     -19.660 -30.198   7.025  1.00  7.81           H  
ATOM   1789  HA2 GLY A 147     -21.916 -29.999   5.068  1.00  8.02           H  
ATOM   1790  HA3 GLY A 147     -20.683 -28.742   5.326  1.00  8.02           H  
ATOM   1791  N   SER A 148     -20.453 -30.824   3.182  1.00  8.98           N  
ATOM   1792  CA  SER A 148     -19.807 -31.719   2.233  1.00  9.46           C  
ATOM   1793  C   SER A 148     -19.900 -31.263   0.763  1.00  9.86           C  
ATOM   1794  O   SER A 148     -20.500 -30.279   0.373  1.00  9.62           O  
ATOM   1795  CB  SER A 148     -20.419 -33.125   2.371  1.00  9.62           C  
ATOM   1796  OG  SER A 148     -19.792 -34.127   1.565  1.00  9.93           O  
ATOM   1797  H   SER A 148     -21.352 -30.437   2.933  1.00  8.98           H  
ATOM   1798  HA  SER A 148     -18.738 -31.774   2.467  1.00  9.46           H  
ATOM   1799  HB2 SER A 148     -21.483 -33.111   2.108  1.00  9.62           H  
ATOM   1800  HB3 SER A 148     -20.332 -33.440   3.413  1.00  9.62           H  
ATOM   1801  HG  SER A 148     -18.863 -34.221   1.871  1.00  9.93           H  
ATOM   1802  N   PHE A 149     -19.216 -32.045  -0.055  1.00 10.30           N  
ATOM   1803  CA  PHE A 149     -19.286 -32.002  -1.513  1.00 10.85           C  
ATOM   1804  C   PHE A 149     -20.649 -32.563  -1.973  1.00 11.23           C  
ATOM   1805  O   PHE A 149     -21.156 -32.156  -3.029  1.00 11.73           O  
ATOM   1806  CB  PHE A 149     -18.141 -32.859  -2.084  1.00 10.84           C  
ATOM   1807  CG  PHE A 149     -17.966 -32.846  -3.583  1.00 11.43           C  
ATOM   1808  CD1 PHE A 149     -18.724 -33.690  -4.390  1.00 12.02           C  
ATOM   1809  CD2 PHE A 149     -17.053 -31.990  -4.181  1.00 11.90           C  
ATOM   1810  CE1 PHE A 149     -18.553 -33.708  -5.765  1.00 13.00           C  
ATOM   1811  CE2 PHE A 149     -16.880 -31.990  -5.560  1.00 12.59           C  
ATOM   1812  CZ  PHE A 149     -17.641 -32.839  -6.350  1.00 12.98           C  
ATOM   1813  H   PHE A 149     -18.580 -32.724   0.338  1.00 10.30           H  
ATOM   1814  HA  PHE A 149     -19.214 -30.961  -1.833  1.00 10.85           H  
ATOM   1815  HB2 PHE A 149     -17.196 -32.544  -1.622  1.00 10.84           H  
ATOM   1816  HB3 PHE A 149     -18.266 -33.901  -1.761  1.00 10.84           H  
ATOM   1817  HD1 PHE A 149     -19.457 -34.342  -3.937  1.00 12.02           H  
ATOM   1818  HD2 PHE A 149     -16.472 -31.317  -3.568  1.00 11.90           H  
ATOM   1819  HE1 PHE A 149     -19.123 -34.391  -6.377  1.00 13.00           H  
ATOM   1820  HE2 PHE A 149     -16.155 -31.330  -6.015  1.00 12.59           H  
ATOM   1821  HZ  PHE A 149     -17.523 -32.825  -7.423  1.00 12.98           H  
ATOM   1822  N   ASP A 150     -21.106 -33.623  -1.307  1.00 10.83           N  
ATOM   1823  CA  ASP A 150     -22.271 -34.398  -1.747  1.00 11.27           C  
ATOM   1824  C   ASP A 150     -23.605 -33.748  -1.343  1.00 11.45           C  
ATOM   1825  O   ASP A 150     -24.397 -34.310  -0.584  1.00 12.11           O  
ATOM   1826  CB  ASP A 150     -22.145 -35.864  -1.370  1.00 11.52           C  
ATOM   1827  CG  ASP A 150     -22.138 -36.398   0.042  1.00 11.46           C  
ATOM   1828  OD1 ASP A 150     -22.608 -35.774   1.012  1.00 11.81           O  
ATOM   1829  OD2 ASP A 150     -21.640 -37.565   0.169  1.00 12.08           O1-
ATOM   1830  H   ASP A 150     -20.610 -33.933  -0.484  1.00 10.83           H  
ATOM   1831  HA  ASP A 150     -22.267 -34.365  -2.847  1.00 11.27           H  
ATOM   1832  HB2 ASP A 150     -21.219 -36.230  -1.837  1.00 11.52           H  
ATOM   1833  HB3 ASP A 150     -22.965 -36.404  -1.865  1.00 11.52           H  
ATOM   1834  N   GLU A 151     -23.796 -32.506  -1.801  1.00 11.89           N  
ATOM   1835  CA  GLU A 151     -25.016 -31.685  -1.666  1.00 12.46           C  
ATOM   1836  C   GLU A 151     -25.371 -31.256  -0.209  1.00 12.47           C  
ATOM   1837  O   GLU A 151     -26.128 -30.307   0.015  1.00 12.35           O  
ATOM   1838  CB  GLU A 151     -26.271 -32.357  -2.246  1.00 13.49           C  
ATOM   1839  CG  GLU A 151     -26.188 -32.643  -3.740  1.00 14.49           C  
ATOM   1840  CD  GLU A 151     -27.479 -33.222  -4.287  1.00 15.38           C  
ATOM   1841  OE1 GLU A 151     -28.475 -33.315  -3.539  1.00 15.74           O  
ATOM   1842  OE2 GLU A 151     -27.477 -33.586  -5.475  1.00 16.27           O1-
ATOM   1843  H   GLU A 151     -23.039 -32.058  -2.298  1.00 11.89           H  
ATOM   1844  HA  GLU A 151     -24.805 -30.758  -2.213  1.00 12.46           H  
ATOM   1845  HB2 GLU A 151     -26.487 -33.289  -1.708  1.00 13.49           H  
ATOM   1846  HB3 GLU A 151     -27.135 -31.704  -2.058  1.00 13.49           H  
ATOM   1847  HG2 GLU A 151     -25.378 -33.351  -3.948  1.00 14.49           H  
ATOM   1848  HG3 GLU A 151     -25.971 -31.717  -4.287  1.00 14.49           H  
ATOM   1849  N   SER A 152     -25.058 -32.159   0.712  1.00 11.40           N  
ATOM   1850  CA  SER A 152     -25.655 -32.235   2.016  1.00 11.39           C  
ATOM   1851  C   SER A 152     -24.975 -31.422   3.126  1.00 10.67           C  
ATOM   1852  O   SER A 152     -23.722 -31.346   3.228  1.00 10.06           O  
ATOM   1853  CB  SER A 152     -25.836 -33.703   2.462  1.00 12.01           C  
ATOM   1854  OG  SER A 152     -24.619 -34.457   2.588  1.00 13.34           O  
ATOM   1855  H   SER A 152     -24.439 -32.919   0.468  1.00 11.40           H  
ATOM   1856  HA  SER A 152     -26.659 -31.828   1.886  1.00 11.39           H  
ATOM   1857  HB2 SER A 152     -26.474 -34.238   1.750  1.00 12.01           H  
ATOM   1858  HB3 SER A 152     -26.333 -33.736   3.436  1.00 12.01           H  
ATOM   1859  HG  SER A 152     -24.221 -34.550   1.687  1.00 13.34           H  
ATOM   1860  N   VAL A 153     -25.848 -30.941   4.004  1.00 11.06           N  
ATOM   1861  CA  VAL A 153     -25.560 -30.520   5.369  1.00 10.83           C  
ATOM   1862  C   VAL A 153     -26.105 -31.727   6.158  1.00 11.17           C  
ATOM   1863  O   VAL A 153     -27.213 -32.211   5.892  1.00 11.52           O  
ATOM   1864  CB  VAL A 153     -26.312 -29.227   5.726  1.00 11.14           C  
ATOM   1865  CG1 VAL A 153     -26.239 -28.912   7.221  1.00 11.09           C  
ATOM   1866  CG2 VAL A 153     -25.755 -28.044   4.933  1.00 11.61           C  
ATOM   1867  H   VAL A 153     -26.822 -30.941   3.740  1.00 11.06           H  
ATOM   1868  HA  VAL A 153     -24.481 -30.419   5.503  1.00 10.83           H  
ATOM   1869  HB  VAL A 153     -27.371 -29.334   5.461  1.00 11.14           H  
ATOM   1870 HG11 VAL A 153     -26.736 -29.683   7.818  1.00 11.09           H  
ATOM   1871 HG12 VAL A 153     -25.200 -28.838   7.554  1.00 11.09           H  
ATOM   1872 HG13 VAL A 153     -26.734 -27.960   7.442  1.00 11.09           H  
ATOM   1873 HG21 VAL A 153     -24.713 -27.850   5.201  1.00 11.61           H  
ATOM   1874 HG22 VAL A 153     -25.792 -28.228   3.857  1.00 11.61           H  
ATOM   1875 HG23 VAL A 153     -26.335 -27.139   5.135  1.00 11.61           H  
ATOM   1876  N   ARG A 154     -25.307 -32.287   7.041  1.00 10.41           N  
ATOM   1877  CA  ARG A 154     -25.730 -33.421   7.854  1.00 10.51           C  
ATOM   1878  C   ARG A 154     -25.508 -33.077   9.326  1.00 10.98           C  
ATOM   1879  O   ARG A 154     -24.557 -32.354   9.682  1.00 10.43           O  
ATOM   1880  CB  ARG A 154     -25.031 -34.726   7.479  1.00 10.68           C  
ATOM   1881  CG  ARG A 154     -25.135 -35.025   5.987  1.00 10.78           C  
ATOM   1882  CD  ARG A 154     -24.740 -36.455   5.657  1.00 10.83           C  
ATOM   1883  NE  ARG A 154     -24.521 -36.603   4.214  1.00 11.09           N  
ATOM   1884  CZ  ARG A 154     -24.193 -37.758   3.623  1.00 11.24           C  
ATOM   1885  NH1 ARG A 154     -24.230 -38.902   4.296  1.00 11.71           N  
ATOM   1886  NH2 ARG A 154     -23.813 -37.778   2.361  1.00 11.73           N1+
ATOM   1887  H   ARG A 154     -24.365 -31.940   7.150  1.00 10.41           H  
ATOM   1888  HA  ARG A 154     -26.806 -33.554   7.711  1.00 10.51           H  
ATOM   1889  HB2 ARG A 154     -23.973 -34.676   7.751  1.00 10.68           H  
ATOM   1890  HB3 ARG A 154     -25.464 -35.548   8.063  1.00 10.68           H  
ATOM   1891  HG2 ARG A 154     -24.492 -34.327   5.438  1.00 10.78           H  
ATOM   1892  HG3 ARG A 154     -26.153 -34.853   5.628  1.00 10.78           H  
ATOM   1893  HD2 ARG A 154     -25.531 -37.138   5.974  1.00 10.83           H  
ATOM   1894  HD3 ARG A 154     -23.810 -36.720   6.166  1.00 10.83           H  
ATOM   1895  HE  ARG A 154     -24.458 -35.756   3.667  1.00 11.09           H  
ATOM   1896 HH11 ARG A 154     -23.970 -39.765   3.839  1.00 11.71           H  
ATOM   1897 HH12 ARG A 154     -24.518 -38.910   5.264  1.00 11.71           H  
ATOM   1898 HH21 ARG A 154     -23.769 -36.918   1.833  1.00 11.73           H  
ATOM   1899 HH22 ARG A 154     -23.567 -38.654   1.922  1.00 11.73           H  
ATOM   1900  N   ILE A 155     -26.433 -33.540  10.165  1.00 10.43           N  
ATOM   1901  CA  ILE A 155     -26.417 -33.318  11.607  1.00 10.39           C  
ATOM   1902  C   ILE A 155     -26.251 -34.710  12.246  1.00 10.77           C  
ATOM   1903  O   ILE A 155     -26.966 -35.662  11.906  1.00 11.21           O  
ATOM   1904  CB  ILE A 155     -27.717 -32.652  12.125  1.00 10.59           C  
ATOM   1905  CG1 ILE A 155     -28.093 -31.413  11.283  1.00 10.66           C  
ATOM   1906  CG2 ILE A 155     -27.578 -32.286  13.611  1.00 10.66           C  
ATOM   1907  CD1 ILE A 155     -29.379 -30.739  11.741  1.00 10.94           C  
ATOM   1908  H   ILE A 155     -27.201 -34.073   9.783  1.00 10.43           H  
ATOM   1909  HA  ILE A 155     -25.562 -32.686  11.852  1.00 10.39           H  
ATOM   1910  HB  ILE A 155     -28.537 -33.377  12.043  1.00 10.59           H  
ATOM   1911 HG12 ILE A 155     -27.277 -30.682  11.300  1.00 10.66           H  
ATOM   1912 HG13 ILE A 155     -28.234 -31.709  10.237  1.00 10.66           H  
ATOM   1913 HG21 ILE A 155     -27.311 -33.157  14.216  1.00 10.66           H  
ATOM   1914 HG22 ILE A 155     -26.808 -31.522  13.757  1.00 10.66           H  
ATOM   1915 HG23 ILE A 155     -28.518 -31.904  14.019  1.00 10.66           H  
ATOM   1916 HD11 ILE A 155     -30.168 -31.474  11.915  1.00 10.94           H  
ATOM   1917 HD12 ILE A 155     -29.224 -30.182  12.668  1.00 10.94           H  
ATOM   1918 HD13 ILE A 155     -29.730 -30.034  10.982  1.00 10.94           H  
ATOM   1919  N   TRP A 156     -25.314 -34.774  13.201  1.00 10.18           N  
ATOM   1920  CA  TRP A 156     -24.863 -36.011  13.822  1.00 10.31           C  
ATOM   1921  C   TRP A 156     -24.979 -35.891  15.352  1.00 11.02           C  
ATOM   1922  O   TRP A 156     -24.811 -34.813  15.931  1.00 11.46           O  
ATOM   1923  CB  TRP A 156     -23.390 -36.321  13.509  1.00 10.05           C  
ATOM   1924  CG  TRP A 156     -23.049 -36.299  12.050  1.00  9.84           C  
ATOM   1925  CD1 TRP A 156     -22.722 -35.194  11.316  1.00  9.88           C  
ATOM   1926  CD2 TRP A 156     -22.945 -37.409  11.168  1.00  9.82           C  
ATOM   1927  NE1 TRP A 156     -22.490 -35.543  10.017  1.00 10.37           N  
ATOM   1928  CE2 TRP A 156     -22.579 -36.905   9.904  1.00 10.17           C  
ATOM   1929  CE3 TRP A 156     -23.128 -38.782  11.324  1.00  9.96           C  
ATOM   1930  CZ2 TRP A 156     -22.404 -37.735   8.795  1.00 10.44           C  
ATOM   1931  CZ3 TRP A 156     -22.944 -39.598  10.223  1.00 10.15           C  
ATOM   1932  CH2 TRP A 156     -22.601 -39.074   8.980  1.00 10.80           C  
ATOM   1933  H   TRP A 156     -24.887 -33.914  13.513  1.00 10.18           H  
ATOM   1934  HA  TRP A 156     -25.501 -36.822  13.464  1.00 10.31           H  
ATOM   1935  HB2 TRP A 156     -22.744 -35.595  14.017  1.00 10.05           H  
ATOM   1936  HB3 TRP A 156     -23.121 -37.296  13.935  1.00 10.05           H  
ATOM   1937  HD1 TRP A 156     -22.656 -34.189  11.708  1.00  9.88           H  
ATOM   1938  HE1 TRP A 156     -22.286 -34.902   9.264  1.00 10.37           H  
ATOM   1939  HE3 TRP A 156     -23.407 -39.199  12.281  1.00  9.96           H  
ATOM   1940  HZ2 TRP A 156     -22.125 -37.335   7.831  1.00 10.44           H  
ATOM   1941  HZ3 TRP A 156     -23.068 -40.666  10.329  1.00 10.15           H  
ATOM   1942  HH2 TRP A 156     -22.487 -39.743   8.140  1.00 10.80           H  
ATOM   1943  N   ASP A 157     -25.159 -37.047  15.987  1.00 12.80           N  
ATOM   1944  CA  ASP A 157     -24.974 -37.205  17.431  1.00 14.06           C  
ATOM   1945  C   ASP A 157     -23.443 -37.307  17.647  1.00 13.68           C  
ATOM   1946  O   ASP A 157     -22.668 -37.761  16.806  1.00 14.27           O  
ATOM   1947  CB  ASP A 157     -25.675 -38.448  17.967  1.00 15.86           C  
ATOM   1948  CG  ASP A 157     -25.337 -38.829  19.393  1.00 17.71           C  
ATOM   1949  OD1 ASP A 157     -24.952 -37.952  20.188  1.00 19.94           O  
ATOM   1950  OD2 ASP A 157     -25.368 -40.038  19.669  1.00 21.32           O1-
ATOM   1951  H   ASP A 157     -25.388 -37.871  15.449  1.00 12.80           H  
ATOM   1952  HA  ASP A 157     -25.347 -36.303  17.931  1.00 14.06           H  
ATOM   1953  HB2 ASP A 157     -25.411 -39.303  17.338  1.00 15.86           H  
ATOM   1954  HB3 ASP A 157     -26.762 -38.328  17.891  1.00 15.86           H  
ATOM   1955  N   VAL A 158     -23.048 -36.872  18.843  1.00 13.38           N  
ATOM   1956  CA  VAL A 158     -21.674 -36.921  19.312  1.00 14.26           C  
ATOM   1957  C   VAL A 158     -21.483 -38.339  19.903  1.00 15.83           C  
ATOM   1958  O   VAL A 158     -20.701 -39.149  19.428  1.00 15.69           O  
ATOM   1959  CB  VAL A 158     -21.420 -35.849  20.398  1.00 13.49           C  
ATOM   1960  CG1 VAL A 158     -19.943 -35.806  20.802  1.00 13.99           C  
ATOM   1961  CG2 VAL A 158     -21.874 -34.457  19.960  1.00 13.49           C  
ATOM   1962  H   VAL A 158     -23.741 -36.521  19.488  1.00 13.38           H  
ATOM   1963  HA  VAL A 158     -21.000 -36.793  18.461  1.00 14.26           H  
ATOM   1964  HB  VAL A 158     -22.002 -36.101  21.292  1.00 13.49           H  
ATOM   1965 HG11 VAL A 158     -19.595 -36.781  21.157  1.00 13.99           H  
ATOM   1966 HG12 VAL A 158     -19.312 -35.501  19.962  1.00 13.99           H  
ATOM   1967 HG13 VAL A 158     -19.783 -35.087  21.612  1.00 13.99           H  
ATOM   1968 HG21 VAL A 158     -21.300 -34.115  19.099  1.00 13.49           H  
ATOM   1969 HG22 VAL A 158     -22.933 -34.440  19.689  1.00 13.49           H  
ATOM   1970 HG23 VAL A 158     -21.744 -33.736  20.772  1.00 13.49           H  
ATOM   1971  N   LYS A 159     -22.356 -38.649  20.856  1.00 17.08           N  
ATOM   1972  CA  LYS A 159     -22.046 -39.558  21.939  1.00 19.19           C  
ATOM   1973  C   LYS A 159     -22.131 -40.999  21.385  1.00 20.29           C  
ATOM   1974  O   LYS A 159     -21.228 -41.814  21.594  1.00 21.97           O  
ATOM   1975  CB  LYS A 159     -22.990 -39.370  23.134  1.00  0.00           C  
ATOM   1976  CG  LYS A 159     -23.053 -37.942  23.703  1.00  0.00           C  
ATOM   1977  CD  LYS A 159     -21.724 -37.431  24.273  1.00  0.00           C  
ATOM   1978  CE  LYS A 159     -21.840 -36.060  24.944  1.00  0.00           C  
ATOM   1979  NZ  LYS A 159     -22.111 -35.019  23.937  1.00  0.00           N1+
ATOM   1980  H   LYS A 159     -23.320 -38.364  20.682  1.00 17.08           H  
ATOM   1981  HA  LYS A 159     -21.004 -39.389  22.237  1.00 19.19           H  
ATOM   1982  HB2 LYS A 159     -22.701 -40.065  23.932  1.00  0.00           H  
ATOM   1983  HB3 LYS A 159     -24.010 -39.654  22.843  1.00  0.00           H  
ATOM   1984  HG2 LYS A 159     -23.804 -37.933  24.503  1.00  0.00           H  
ATOM   1985  HG3 LYS A 159     -23.424 -37.261  22.929  1.00  0.00           H  
ATOM   1986  HD2 LYS A 159     -20.965 -37.387  23.483  1.00  0.00           H  
ATOM   1987  HD3 LYS A 159     -21.363 -38.149  25.020  1.00  0.00           H  
ATOM   1988  HE2 LYS A 159     -20.902 -35.784  25.435  1.00  0.00           H  
ATOM   1989  HE3 LYS A 159     -22.655 -36.028  25.672  1.00  0.00           H  
ATOM   1990  HZ1 LYS A 159     -21.354 -34.916  23.253  1.00  0.00           H  
ATOM   1991  HZ2 LYS A 159     -22.978 -35.177  23.412  1.00  0.00           H  
ATOM   1992  HZ3 LYS A 159     -22.217 -34.057  24.323  1.00  0.00           H  
ATOM   1993  N   THR A 160     -23.236 -41.308  20.720  1.00 20.80           N  
ATOM   1994  CA  THR A 160     -23.563 -42.638  20.217  1.00 22.09           C  
ATOM   1995  C   THR A 160     -23.416 -42.787  18.679  1.00 21.58           C  
ATOM   1996  O   THR A 160     -23.627 -43.876  18.141  1.00 21.95           O  
ATOM   1997  CB  THR A 160     -24.916 -43.173  20.733  1.00 23.04           C  
ATOM   1998  OG1 THR A 160     -26.054 -42.375  20.373  1.00 22.72           O  
ATOM   1999  CG2 THR A 160     -24.932 -43.309  22.253  1.00 23.91           C  
ATOM   2000  H   THR A 160     -23.897 -40.576  20.504  1.00 20.80           H  
ATOM   2001  HA  THR A 160     -22.800 -43.321  20.612  1.00 22.09           H  
ATOM   2002  HB  THR A 160     -25.097 -44.166  20.304  1.00 23.04           H  
ATOM   2003 HG21 THR A 160     -24.110 -43.938  22.607  1.00 23.91           H  
ATOM   2004 HG22 THR A 160     -24.865 -42.330  22.740  1.00 23.91           H  
ATOM   2005 HG23 THR A 160     -25.877 -43.754  22.583  1.00 23.91           H  
ATOM   2006  HG1 THR A 160     -25.726 -41.446  20.184  1.00 22.72           H  
ATOM   2007  N   GLY A 161     -22.830 -41.777  18.036  1.00 20.31           N  
ATOM   2008  CA  GLY A 161     -22.342 -41.880  16.670  1.00 19.98           C  
ATOM   2009  C   GLY A 161     -23.294 -41.971  15.463  1.00 20.06           C  
ATOM   2010  O   GLY A 161     -22.838 -42.376  14.399  1.00 21.06           O  
ATOM   2011  H   GLY A 161     -22.600 -40.934  18.542  1.00 20.31           H  
ATOM   2012  HA2 GLY A 161     -21.718 -40.994  16.512  1.00 19.98           H  
ATOM   2013  HA3 GLY A 161     -21.696 -42.764  16.629  1.00 19.98           H  
ATOM   2014  N   LYS A 162     -24.410 -41.246  15.525  1.00 19.41           N  
ATOM   2015  CA  LYS A 162     -25.631 -41.446  14.767  1.00 19.73           C  
ATOM   2016  C   LYS A 162     -25.798 -40.241  13.818  1.00 17.88           C  
ATOM   2017  O   LYS A 162     -25.527 -39.102  14.197  1.00 16.70           O  
ATOM   2018  CB  LYS A 162     -26.874 -41.495  15.658  1.00  0.00           C  
ATOM   2019  CG  LYS A 162     -26.927 -42.736  16.546  1.00  0.00           C  
ATOM   2020  CD  LYS A 162     -27.961 -42.548  17.655  1.00  0.00           C  
ATOM   2021  CE  LYS A 162     -28.057 -43.779  18.545  1.00  0.00           C  
ATOM   2022  NZ  LYS A 162     -28.374 -43.343  19.921  1.00  0.00           N1+
ATOM   2023  H   LYS A 162     -24.119 -40.366  15.966  1.00 19.41           H  
ATOM   2024  HA  LYS A 162     -25.538 -42.366  14.179  1.00 19.73           H  
ATOM   2025  HB2 LYS A 162     -27.779 -41.472  15.036  1.00  0.00           H  
ATOM   2026  HB3 LYS A 162     -26.916 -40.591  16.276  1.00  0.00           H  
ATOM   2027  HG2 LYS A 162     -25.950 -42.916  17.004  1.00  0.00           H  
ATOM   2028  HG3 LYS A 162     -27.171 -43.616  15.940  1.00  0.00           H  
ATOM   2029  HD2 LYS A 162     -28.946 -42.337  17.221  1.00  0.00           H  
ATOM   2030  HD3 LYS A 162     -27.684 -41.662  18.241  1.00  0.00           H  
ATOM   2031  HE2 LYS A 162     -27.119 -44.339  18.605  1.00  0.00           H  
ATOM   2032  HE3 LYS A 162     -28.860 -44.447  18.222  1.00  0.00           H  
ATOM   2033  HZ1 LYS A 162     -27.537 -42.822  20.276  1.00  0.00           H  
ATOM   2034  HZ2 LYS A 162     -29.162 -42.691  19.974  1.00  0.00           H  
ATOM   2035  HZ3 LYS A 162     -28.521 -44.123  20.568  1.00  0.00           H  
ATOM   2036  N   CYS A 163     -26.343 -40.501  12.633  1.00 17.33           N  
ATOM   2037  CA  CYS A 163     -26.768 -39.456  11.685  1.00 16.91           C  
ATOM   2038  C   CYS A 163     -28.214 -39.135  12.097  1.00 17.08           C  
ATOM   2039  O   CYS A 163     -29.053 -40.038  12.174  1.00 17.91           O  
ATOM   2040  CB  CYS A 163     -26.751 -39.970  10.240  1.00 16.87           C  
ATOM   2041  SG  CYS A 163     -27.224 -38.708   9.009  1.00 18.48           S  
ATOM   2042  H   CYS A 163     -26.531 -41.460  12.376  1.00 17.33           H  
ATOM   2043  HA  CYS A 163     -26.124 -38.580  11.804  1.00 16.91           H  
ATOM   2044  HB2 CYS A 163     -27.432 -40.820  10.119  1.00 16.87           H  
ATOM   2045  HB3 CYS A 163     -25.751 -40.329   9.983  1.00 16.87           H  
ATOM   2046  HG  CYS A 163     -28.503 -38.591   9.400  1.00 18.48           H  
ATOM   2047  N   LEU A 164     -28.465 -37.880  12.440  1.00 15.86           N  
ATOM   2048  CA  LEU A 164     -29.772 -37.427  12.911  1.00 16.24           C  
ATOM   2049  C   LEU A 164     -30.579 -36.761  11.779  1.00 17.26           C  
ATOM   2050  O   LEU A 164     -31.808 -36.783  11.781  1.00 18.57           O  
ATOM   2051  CB  LEU A 164     -29.619 -36.464  14.092  1.00 16.33           C  
ATOM   2052  CG  LEU A 164     -28.922 -37.092  15.318  1.00 17.34           C  
ATOM   2053  CD1 LEU A 164     -28.675 -36.013  16.369  1.00 17.33           C  
ATOM   2054  CD2 LEU A 164     -29.724 -38.240  15.930  1.00 18.21           C  
ATOM   2055  H   LEU A 164     -27.714 -37.207  12.397  1.00 15.86           H  
ATOM   2056  HA  LEU A 164     -30.361 -38.300  13.214  1.00 16.24           H  
ATOM   2057  HB2 LEU A 164     -29.050 -35.583  13.768  1.00 16.33           H  
ATOM   2058  HB3 LEU A 164     -30.609 -36.090  14.387  1.00 16.33           H  
ATOM   2059  HG  LEU A 164     -27.944 -37.485  15.016  1.00 17.34           H  
ATOM   2060 HD11 LEU A 164     -28.021 -35.237  15.960  1.00 17.33           H  
ATOM   2061 HD12 LEU A 164     -29.611 -35.544  16.688  1.00 17.33           H  
ATOM   2062 HD13 LEU A 164     -28.185 -36.427  17.256  1.00 17.33           H  
ATOM   2063 HD21 LEU A 164     -30.738 -37.921  16.191  1.00 18.21           H  
ATOM   2064 HD22 LEU A 164     -29.798 -39.087  15.241  1.00 18.21           H  
ATOM   2065 HD23 LEU A 164     -29.240 -38.610  16.841  1.00 18.21           H  
ATOM   2066  N   LYS A 165     -29.895 -36.111  10.849  1.00 16.91           N  
ATOM   2067  CA  LYS A 165     -30.521 -35.474   9.696  1.00 17.92           C  
ATOM   2068  C   LYS A 165     -29.483 -35.406   8.558  1.00 16.99           C  
ATOM   2069  O   LYS A 165     -28.306 -35.192   8.780  1.00 15.22           O  
ATOM   2070  CB  LYS A 165     -31.023 -34.043   9.948  1.00 19.86           C  
ATOM   2071  CG  LYS A 165     -32.306 -33.962  10.783  1.00 22.13           C  
ATOM   2072  CD  LYS A 165     -32.922 -32.563  10.712  1.00 24.60           C  
ATOM   2073  CE  LYS A 165     -34.276 -32.453  11.397  1.00 25.58           C  
ATOM   2074  NZ  LYS A 165     -34.158 -32.618  12.852  1.00 26.68           N1+
ATOM   2075  H   LYS A 165     -28.886 -36.111  10.895  1.00 16.91           H  
ATOM   2076  HA  LYS A 165     -31.355 -36.108   9.369  1.00 17.92           H  
ATOM   2077  HB2 LYS A 165     -30.238 -33.450  10.428  1.00 19.86           H  
ATOM   2078  HB3 LYS A 165     -31.214 -33.565   8.978  1.00 19.86           H  
ATOM   2079  HG2 LYS A 165     -33.034 -34.692  10.411  1.00 22.13           H  
ATOM   2080  HG3 LYS A 165     -32.080 -34.212  11.825  1.00 22.13           H  
ATOM   2081  HD2 LYS A 165     -33.060 -32.288   9.659  1.00 24.60           H  
ATOM   2082  HD3 LYS A 165     -32.233 -31.827  11.137  1.00 24.60           H  
ATOM   2083  HE2 LYS A 165     -34.988 -33.200  11.036  1.00 25.58           H  
ATOM   2084  HE3 LYS A 165     -34.674 -31.452  11.246  1.00 25.58           H  
ATOM   2085  HZ1 LYS A 165     -33.813 -33.529  13.158  1.00 26.68           H  
ATOM   2086  HZ2 LYS A 165     -33.577 -31.860  13.264  1.00 26.68           H  
ATOM   2087  HZ3 LYS A 165     -35.094 -32.463  13.280  1.00 26.68           H  
ATOM   2088  N   THR A 166     -29.968 -35.580   7.335  1.00 16.73           N  
ATOM   2089  CA  THR A 166     -29.247 -35.286   6.086  1.00 16.81           C  
ATOM   2090  C   THR A 166     -30.163 -34.327   5.320  1.00 17.22           C  
ATOM   2091  O   THR A 166     -31.296 -34.668   4.985  1.00 18.14           O  
ATOM   2092  CB  THR A 166     -29.007 -36.575   5.276  1.00 17.76           C  
ATOM   2093  OG1 THR A 166     -28.006 -37.379   5.912  1.00 18.41           O  
ATOM   2094  CG2 THR A 166     -28.510 -36.319   3.858  1.00 17.63           C  
ATOM   2095  H   THR A 166     -30.905 -35.945   7.234  1.00 16.73           H  
ATOM   2096  HA  THR A 166     -28.299 -34.805   6.333  1.00 16.81           H  
ATOM   2097  HB  THR A 166     -29.923 -37.176   5.228  1.00 17.76           H  
ATOM   2098 HG21 THR A 166     -29.246 -35.784   3.251  1.00 17.63           H  
ATOM   2099 HG22 THR A 166     -27.579 -35.746   3.870  1.00 17.63           H  
ATOM   2100 HG23 THR A 166     -28.283 -37.268   3.358  1.00 17.63           H  
ATOM   2101  HG1 THR A 166     -28.186 -37.386   6.872  1.00 18.41           H  
ATOM   2102  N   LEU A 167     -29.691 -33.106   5.105  1.00 16.49           N  
ATOM   2103  CA  LEU A 167     -30.427 -32.046   4.420  1.00 16.54           C  
ATOM   2104  C   LEU A 167     -29.667 -31.790   3.091  1.00 16.77           C  
ATOM   2105  O   LEU A 167     -28.526 -31.321   3.147  1.00 15.78           O  
ATOM   2106  CB  LEU A 167     -30.442 -30.764   5.273  1.00 16.22           C  
ATOM   2107  CG  LEU A 167     -31.167 -30.912   6.627  1.00 16.58           C  
ATOM   2108  CD1 LEU A 167     -30.916 -29.679   7.498  1.00 16.44           C  
ATOM   2109  CD2 LEU A 167     -32.671 -31.124   6.453  1.00 17.71           C  
ATOM   2110  H   LEU A 167     -28.755 -32.878   5.407  1.00 16.49           H  
ATOM   2111  HA  LEU A 167     -31.449 -32.370   4.232  1.00 16.54           H  
ATOM   2112  HB2 LEU A 167     -29.410 -30.449   5.465  1.00 16.22           H  
ATOM   2113  HB3 LEU A 167     -30.902 -29.952   4.694  1.00 16.22           H  
ATOM   2114  HG  LEU A 167     -30.758 -31.776   7.165  1.00 16.58           H  
ATOM   2115 HD11 LEU A 167     -29.843 -29.532   7.667  1.00 16.44           H  
ATOM   2116 HD12 LEU A 167     -31.313 -28.775   7.028  1.00 16.44           H  
ATOM   2117 HD13 LEU A 167     -31.394 -29.789   8.477  1.00 16.44           H  
ATOM   2118 HD21 LEU A 167     -33.122 -30.311   5.874  1.00 17.71           H  
ATOM   2119 HD22 LEU A 167     -32.886 -32.067   5.941  1.00 17.71           H  
ATOM   2120 HD23 LEU A 167     -33.172 -31.162   7.425  1.00 17.71           H  
ATOM   2121  N   PRO A 168     -30.250 -32.150   1.940  1.00 16.91           N  
ATOM   2122  CA  PRO A 168     -29.641 -31.852   0.628  1.00 17.03           C  
ATOM   2123  C   PRO A 168     -29.868 -30.348   0.350  1.00 16.55           C  
ATOM   2124  O   PRO A 168     -30.977 -29.891   0.097  1.00 17.58           O  
ATOM   2125  CB  PRO A 168     -30.389 -32.751  -0.350  1.00 17.82           C  
ATOM   2126  CG  PRO A 168     -31.771 -32.901   0.271  1.00 18.07           C  
ATOM   2127  CD  PRO A 168     -31.510 -32.865   1.769  1.00 17.67           C  
ATOM   2128  HA  PRO A 168     -28.571 -32.080   0.644  1.00 17.03           H  
ATOM   2129  HB2 PRO A 168     -30.432 -32.348  -1.366  1.00 17.82           H  
ATOM   2130  HB3 PRO A 168     -29.904 -33.734  -0.391  1.00 17.82           H  
ATOM   2131  HG2 PRO A 168     -32.277 -33.820  -0.041  1.00 18.07           H  
ATOM   2132  HG3 PRO A 168     -32.410 -32.059  -0.019  1.00 18.07           H  
ATOM   2133  HD2 PRO A 168     -31.383 -33.873   2.179  1.00 17.67           H  
ATOM   2134  HD3 PRO A 168     -32.320 -32.360   2.302  1.00 17.67           H  
ATOM   2135  N   ALA A 169     -28.809 -29.585   0.557  1.00 15.12           N  
ATOM   2136  CA  ALA A 169     -28.928 -28.172   0.875  1.00 14.51           C  
ATOM   2137  C   ALA A 169     -28.759 -27.245  -0.341  1.00 14.36           C  
ATOM   2138  O   ALA A 169     -29.406 -26.219  -0.463  1.00 14.28           O  
ATOM   2139  CB  ALA A 169     -27.913 -27.814   1.952  1.00 14.58           C  
ATOM   2140  H   ALA A 169     -27.884 -29.984   0.477  1.00 15.12           H  
ATOM   2141  HA  ALA A 169     -29.937 -28.005   1.258  1.00 14.51           H  
ATOM   2142  HB1 ALA A 169     -28.100 -28.394   2.863  1.00 14.58           H  
ATOM   2143  HB2 ALA A 169     -26.891 -28.032   1.624  1.00 14.58           H  
ATOM   2144  HB3 ALA A 169     -27.959 -26.752   2.210  1.00 14.58           H  
ATOM   2145  N   HIS A 170     -27.783 -27.587  -1.169  1.00 13.38           N  
ATOM   2146  CA  HIS A 170     -27.251 -26.745  -2.242  1.00 12.82           C  
ATOM   2147  C   HIS A 170     -26.943 -27.687  -3.419  1.00 12.16           C  
ATOM   2148  O   HIS A 170     -26.792 -28.896  -3.258  1.00 12.52           O  
ATOM   2149  CB  HIS A 170     -25.976 -25.997  -1.824  1.00 12.14           C  
ATOM   2150  CG  HIS A 170     -26.234 -24.885  -0.850  1.00 11.60           C  
ATOM   2151  ND1 HIS A 170     -26.540 -23.605  -1.260  1.00 11.72           N  
ATOM   2152  CD2 HIS A 170     -26.215 -24.851   0.505  1.00 11.83           C  
ATOM   2153  CE1 HIS A 170     -26.705 -22.833  -0.200  1.00 11.71           C  
ATOM   2154  NE2 HIS A 170     -26.512 -23.561   0.880  1.00 11.48           N  
ATOM   2155  H   HIS A 170     -27.397 -28.519  -1.116  1.00 13.38           H  
ATOM   2156  HA  HIS A 170     -28.032 -26.039  -2.551  1.00 12.82           H  
ATOM   2157  HB2 HIS A 170     -25.477 -25.583  -2.708  1.00 12.14           H  
ATOM   2158  HB3 HIS A 170     -25.261 -26.701  -1.378  1.00 12.14           H  
ATOM   2159  HD1 HIS A 170     -26.630 -23.284  -2.287  1.00 11.72           H  
ATOM   2160  HD2 HIS A 170     -26.007 -25.680   1.166  1.00 11.83           H  
ATOM   2161  HE1 HIS A 170     -26.957 -21.783  -0.217  1.00 11.71           H  
ATOM   2162  N   SER A 171     -26.900 -27.102  -4.610  1.00 13.11           N  
ATOM   2163  CA  SER A 171     -26.681 -27.819  -5.875  1.00 13.15           C  
ATOM   2164  C   SER A 171     -25.217 -27.796  -6.364  1.00 13.14           C  
ATOM   2165  O   SER A 171     -24.912 -28.196  -7.494  1.00 13.03           O  
ATOM   2166  CB  SER A 171     -27.647 -27.326  -6.963  1.00 13.93           C  
ATOM   2167  OG  SER A 171     -27.569 -25.922  -7.221  1.00 14.67           O  
ATOM   2168  H   SER A 171     -27.050 -26.105  -4.681  1.00 13.11           H  
ATOM   2169  HA  SER A 171     -26.899 -28.880  -5.698  1.00 13.15           H  
ATOM   2170  HB2 SER A 171     -28.679 -27.535  -6.660  1.00 13.93           H  
ATOM   2171  HB3 SER A 171     -27.472 -27.844  -7.911  1.00 13.93           H  
ATOM   2172  HG  SER A 171     -27.561 -25.440  -6.364  1.00 14.67           H  
ATOM   2173  N   ASP A 172     -24.331 -27.408  -5.453  1.00 12.44           N  
ATOM   2174  CA  ASP A 172     -22.870 -27.410  -5.595  1.00 13.12           C  
ATOM   2175  C   ASP A 172     -22.353 -27.692  -4.139  1.00 12.19           C  
ATOM   2176  O   ASP A 172     -23.141 -27.632  -3.204  1.00 11.21           O  
ATOM   2177  CB  ASP A 172     -22.409 -26.054  -6.116  1.00 14.73           C  
ATOM   2178  CG  ASP A 172     -21.653 -26.114  -7.424  1.00 17.55           C  
ATOM   2179  OD1 ASP A 172     -20.864 -27.061  -7.620  1.00 20.29           O  
ATOM   2180  OD2 ASP A 172     -21.788 -25.134  -8.202  1.00 20.49           O1-
ATOM   2181  H   ASP A 172     -24.685 -27.066  -4.571  1.00 12.44           H  
ATOM   2182  HA  ASP A 172     -22.602 -28.251  -6.242  1.00 13.12           H  
ATOM   2183  HB2 ASP A 172     -21.732 -25.574  -5.401  1.00 14.73           H  
ATOM   2184  HB3 ASP A 172     -23.258 -25.370  -6.244  1.00 14.73           H  
ATOM   2185  N   PRO A 173     -21.044 -27.956  -3.962  1.00 10.85           N  
ATOM   2186  CA  PRO A 173     -20.488 -28.208  -2.628  1.00 10.47           C  
ATOM   2187  C   PRO A 173     -20.780 -27.111  -1.590  1.00  9.70           C  
ATOM   2188  O   PRO A 173     -20.827 -25.909  -1.916  1.00  9.71           O  
ATOM   2189  CB  PRO A 173     -18.979 -28.278  -2.872  1.00 10.41           C  
ATOM   2190  CG  PRO A 173     -18.892 -28.828  -4.286  1.00 11.06           C  
ATOM   2191  CD  PRO A 173     -20.030 -28.110  -4.992  1.00 11.42           C  
ATOM   2192  HA  PRO A 173     -20.887 -29.172  -2.292  1.00 10.47           H  
ATOM   2193  HB2 PRO A 173     -18.527 -27.279  -2.837  1.00 10.41           H  
ATOM   2194  HB3 PRO A 173     -18.460 -28.896  -2.136  1.00 10.41           H  
ATOM   2195  HG2 PRO A 173     -19.089 -29.905  -4.275  1.00 11.06           H  
ATOM   2196  HG3 PRO A 173     -17.924 -28.657  -4.761  1.00 11.06           H  
ATOM   2197  HD2 PRO A 173     -20.407 -28.695  -5.832  1.00 11.42           H  
ATOM   2198  HD3 PRO A 173     -19.718 -27.112  -5.314  1.00 11.42           H  
ATOM   2199  N   VAL A 174     -21.010 -27.555  -0.350  1.00  9.13           N  
ATOM   2200  CA  VAL A 174     -21.363 -26.665   0.751  1.00  8.89           C  
ATOM   2201  C   VAL A 174     -20.046 -26.036   1.258  1.00  8.40           C  
ATOM   2202  O   VAL A 174     -19.089 -26.759   1.610  1.00  9.22           O  
ATOM   2203  CB  VAL A 174     -22.086 -27.441   1.872  1.00  9.20           C  
ATOM   2204  CG1 VAL A 174     -22.381 -26.550   3.076  1.00  9.48           C  
ATOM   2205  CG2 VAL A 174     -23.396 -28.058   1.366  1.00  9.47           C  
ATOM   2206  H   VAL A 174     -20.971 -28.549  -0.178  1.00  9.13           H  
ATOM   2207  HA  VAL A 174     -22.018 -25.881   0.355  1.00  8.89           H  
ATOM   2208  HB  VAL A 174     -21.442 -28.258   2.216  1.00  9.20           H  
ATOM   2209 HG11 VAL A 174     -21.452 -26.235   3.559  1.00  9.48           H  
ATOM   2210 HG12 VAL A 174     -22.941 -25.656   2.785  1.00  9.48           H  
ATOM   2211 HG13 VAL A 174     -22.964 -27.089   3.828  1.00  9.48           H  
ATOM   2212 HG21 VAL A 174     -24.073 -27.289   0.982  1.00  9.47           H  
ATOM   2213 HG22 VAL A 174     -23.216 -28.782   0.564  1.00  9.47           H  
ATOM   2214 HG23 VAL A 174     -23.911 -28.590   2.172  1.00  9.47           H  
ATOM   2215  N   SER A 175     -19.999 -24.704   1.279  1.00  8.08           N  
ATOM   2216  CA  SER A 175     -18.782 -23.971   1.616  1.00  7.73           C  
ATOM   2217  C   SER A 175     -18.614 -23.733   3.127  1.00  7.43           C  
ATOM   2218  O   SER A 175     -17.517 -23.424   3.593  1.00  7.71           O  
ATOM   2219  CB  SER A 175     -18.664 -22.651   0.839  1.00  7.98           C  
ATOM   2220  OG  SER A 175     -19.814 -21.809   0.970  1.00  8.61           O  
ATOM   2221  H   SER A 175     -20.836 -24.181   1.065  1.00  8.08           H  
ATOM   2222  HA  SER A 175     -17.927 -24.599   1.329  1.00  7.73           H  
ATOM   2223  HB2 SER A 175     -18.546 -22.870  -0.229  1.00  7.98           H  
ATOM   2224  HB3 SER A 175     -17.792 -22.083   1.171  1.00  7.98           H  
ATOM   2225  HG  SER A 175     -19.657 -21.064   0.342  1.00  8.61           H  
ATOM   2226  N   ALA A 176     -19.716 -23.787   3.868  1.00  7.01           N  
ATOM   2227  CA  ALA A 176     -19.754 -23.490   5.296  1.00  6.88           C  
ATOM   2228  C   ALA A 176     -20.949 -24.170   5.989  1.00  7.01           C  
ATOM   2229  O   ALA A 176     -21.995 -24.369   5.385  1.00  6.80           O  
ATOM   2230  CB  ALA A 176     -19.930 -21.993   5.504  1.00  6.80           C  
ATOM   2231  H   ALA A 176     -20.585 -24.041   3.421  1.00  7.01           H  
ATOM   2232  HA  ALA A 176     -18.817 -23.823   5.754  1.00  6.88           H  
ATOM   2233  HB1 ALA A 176     -19.135 -21.437   5.009  1.00  6.80           H  
ATOM   2234  HB2 ALA A 176     -20.879 -21.657   5.077  1.00  6.80           H  
ATOM   2235  HB3 ALA A 176     -19.939 -21.733   6.566  1.00  6.80           H  
ATOM   2236  N   VAL A 177     -20.792 -24.409   7.289  1.00  7.00           N  
ATOM   2237  CA  VAL A 177     -21.870 -24.777   8.205  1.00  7.47           C  
ATOM   2238  C   VAL A 177     -21.573 -24.138   9.584  1.00  8.22           C  
ATOM   2239  O   VAL A 177     -20.416 -24.138  10.052  1.00  8.13           O  
ATOM   2240  CB  VAL A 177     -22.096 -26.297   8.372  1.00  7.43           C  
ATOM   2241  CG1 VAL A 177     -22.667 -26.923   7.101  1.00  7.77           C  
ATOM   2242  CG2 VAL A 177     -20.846 -27.062   8.812  1.00  7.28           C  
ATOM   2243  H   VAL A 177     -19.863 -24.309   7.674  1.00  7.00           H  
ATOM   2244  HA  VAL A 177     -22.789 -24.326   7.817  1.00  7.47           H  
ATOM   2245  HB  VAL A 177     -22.851 -26.435   9.159  1.00  7.43           H  
ATOM   2246 HG11 VAL A 177     -23.569 -26.392   6.778  1.00  7.77           H  
ATOM   2247 HG12 VAL A 177     -21.943 -26.906   6.282  1.00  7.77           H  
ATOM   2248 HG13 VAL A 177     -22.942 -27.967   7.276  1.00  7.77           H  
ATOM   2249 HG21 VAL A 177     -20.036 -26.962   8.089  1.00  7.28           H  
ATOM   2250 HG22 VAL A 177     -20.479 -26.711   9.781  1.00  7.28           H  
ATOM   2251 HG23 VAL A 177     -21.065 -28.129   8.920  1.00  7.28           H  
ATOM   2252  N   HIS A 178     -22.614 -23.674  10.257  1.00  8.87           N  
ATOM   2253  CA  HIS A 178     -22.495 -22.998  11.557  1.00  9.16           C  
ATOM   2254  C   HIS A 178     -23.887 -23.007  12.228  1.00  9.26           C  
ATOM   2255  O   HIS A 178     -24.905 -22.787  11.588  1.00  9.04           O  
ATOM   2256  CB  HIS A 178     -21.962 -21.567  11.383  1.00 10.40           C  
ATOM   2257  CG  HIS A 178     -21.611 -20.859  12.641  1.00 11.38           C  
ATOM   2258  ND1 HIS A 178     -21.804 -19.504  12.782  1.00 12.29           N  
ATOM   2259  CD2 HIS A 178     -21.093 -21.289  13.816  1.00 12.59           C  
ATOM   2260  CE1 HIS A 178     -21.419 -19.121  13.988  1.00 12.84           C  
ATOM   2261  NE2 HIS A 178     -20.995 -20.188  14.642  1.00 13.01           N  
ATOM   2262  H   HIS A 178     -23.539 -23.796   9.869  1.00  8.87           H  
ATOM   2263  HA  HIS A 178     -21.804 -23.594  12.163  1.00  9.16           H  
ATOM   2264  HB2 HIS A 178     -22.696 -20.966  10.838  1.00 10.40           H  
ATOM   2265  HB3 HIS A 178     -21.062 -21.579  10.755  1.00 10.40           H  
ATOM   2266  HD2 HIS A 178     -20.811 -22.302  14.061  1.00 12.59           H  
ATOM   2267  HE2 HIS A 178     -20.654 -20.196  15.593  1.00 13.01           H  
ATOM   2268  HE1 HIS A 178     -21.445 -18.112  14.371  1.00 12.84           H  
ATOM   2269  N   PHE A 179     -23.910 -23.327  13.523  1.00  9.23           N  
ATOM   2270  CA  PHE A 179     -25.088 -23.225  14.401  1.00  9.91           C  
ATOM   2271  C   PHE A 179     -25.156 -21.793  14.977  1.00 10.30           C  
ATOM   2272  O   PHE A 179     -24.138 -21.109  15.101  1.00 10.20           O  
ATOM   2273  CB  PHE A 179     -24.987 -24.153  15.628  1.00  9.80           C  
ATOM   2274  CG  PHE A 179     -25.347 -25.594  15.380  1.00  9.62           C  
ATOM   2275  CD1 PHE A 179     -26.685 -25.999  15.391  1.00  9.76           C  
ATOM   2276  CD2 PHE A 179     -24.364 -26.564  15.228  1.00  9.59           C  
ATOM   2277  CE1 PHE A 179     -27.011 -27.342  15.237  1.00  9.65           C  
ATOM   2278  CE2 PHE A 179     -24.690 -27.890  15.091  1.00  9.75           C  
ATOM   2279  CZ  PHE A 179     -26.015 -28.287  15.102  1.00  9.57           C  
ATOM   2280  H   PHE A 179     -23.063 -23.652  13.967  1.00  9.23           H  
ATOM   2281  HA  PHE A 179     -25.987 -23.423  13.813  1.00  9.91           H  
ATOM   2282  HB2 PHE A 179     -23.977 -24.098  16.058  1.00  9.80           H  
ATOM   2283  HB3 PHE A 179     -25.646 -23.800  16.434  1.00  9.80           H  
ATOM   2284  HD1 PHE A 179     -27.468 -25.267  15.519  1.00  9.76           H  
ATOM   2285  HD2 PHE A 179     -23.325 -26.270  15.219  1.00  9.59           H  
ATOM   2286  HE1 PHE A 179     -28.047 -27.646  15.222  1.00  9.65           H  
ATOM   2287  HE2 PHE A 179     -23.909 -28.627  14.973  1.00  9.75           H  
ATOM   2288  HZ  PHE A 179     -26.269 -29.332  15.007  1.00  9.57           H  
ATOM   2289  N   ASN A 180     -26.349 -21.402  15.411  1.00 10.75           N  
ATOM   2290  CA  ASN A 180     -26.499 -20.193  16.229  1.00 11.97           C  
ATOM   2291  C   ASN A 180     -26.077 -20.484  17.746  1.00 12.80           C  
ATOM   2292  O   ASN A 180     -25.383 -21.486  17.970  1.00 12.38           O  
ATOM   2293  CB  ASN A 180     -27.876 -19.555  16.057  1.00 12.44           C  
ATOM   2294  CG  ASN A 180     -28.946 -20.307  16.795  1.00 12.81           C  
ATOM   2295  OD1 ASN A 180     -28.690 -21.226  17.549  1.00 13.98           O  
ATOM   2296  ND2 ASN A 180     -30.190 -19.846  16.628  1.00 13.82           N  
ATOM   2297  H   ASN A 180     -27.167 -21.943  15.173  1.00 10.75           H  
ATOM   2298  HA  ASN A 180     -25.763 -19.465  15.859  1.00 11.97           H  
ATOM   2299  HB2 ASN A 180     -28.152 -19.502  15.000  1.00 12.44           H  
ATOM   2300  HB3 ASN A 180     -27.864 -18.532  16.453  1.00 12.44           H  
ATOM   2301 HD21 ASN A 180     -30.955 -20.264  17.137  1.00 13.82           H  
ATOM   2302 HD22 ASN A 180     -30.364 -19.080  15.993  1.00 13.82           H  
ATOM   2303  N   ARG A 181     -26.278 -19.507  18.625  1.00 14.95           N  
ATOM   2304  CA  ARG A 181     -26.292 -19.373  20.075  1.00 16.95           C  
ATOM   2305  C   ARG A 181     -27.172 -20.351  20.893  1.00 17.24           C  
ATOM   2306  O   ARG A 181     -26.933 -20.553  22.075  1.00 18.47           O  
ATOM   2307  CB  ARG A 181     -26.494 -17.892  20.488  1.00  0.00           C  
ATOM   2308  CG  ARG A 181     -27.774 -17.523  21.254  1.00  0.00           C  
ATOM   2309  CD  ARG A 181     -29.051 -17.584  20.418  1.00  0.00           C  
ATOM   2310  NE  ARG A 181     -29.324 -16.301  19.766  1.00  0.00           N  
ATOM   2311  CZ  ARG A 181     -30.387 -16.052  18.982  1.00  0.00           C  
ATOM   2312  NH1 ARG A 181     -31.301 -16.998  18.715  1.00  0.00           N  
ATOM   2313  NH2 ARG A 181     -30.538 -14.830  18.455  1.00  0.00           N1+
ATOM   2314  H   ARG A 181     -25.783 -18.989  17.899  1.00 14.95           H  
ATOM   2315  HA  ARG A 181     -25.265 -19.652  20.352  1.00 16.95           H  
ATOM   2316  HB2 ARG A 181     -25.654 -17.630  21.147  1.00  0.00           H  
ATOM   2317  HB3 ARG A 181     -26.393 -17.234  19.616  1.00  0.00           H  
ATOM   2318  HG2 ARG A 181     -27.881 -18.175  22.128  1.00  0.00           H  
ATOM   2319  HG3 ARG A 181     -27.653 -16.510  21.659  1.00  0.00           H  
ATOM   2320  HD2 ARG A 181     -28.963 -18.342  19.640  1.00  0.00           H  
ATOM   2321  HD3 ARG A 181     -29.890 -17.790  21.089  1.00  0.00           H  
ATOM   2322  HE  ARG A 181     -28.673 -15.547  19.934  1.00  0.00           H  
ATOM   2323 HH11 ARG A 181     -32.090 -16.787  18.122  1.00  0.00           H  
ATOM   2324 HH12 ARG A 181     -31.197 -17.924  19.107  1.00  0.00           H  
ATOM   2325 HH21 ARG A 181     -31.332 -14.627  17.865  1.00  0.00           H  
ATOM   2326 HH22 ARG A 181     -29.856 -14.108  18.648  1.00  0.00           H  
ATOM   2327  N   ASP A 182     -28.272 -20.828  20.312  1.00 17.32           N  
ATOM   2328  CA  ASP A 182     -29.268 -21.657  21.010  1.00 17.72           C  
ATOM   2329  C   ASP A 182     -29.382 -23.096  20.454  1.00 16.59           C  
ATOM   2330  O   ASP A 182     -29.890 -23.992  21.115  1.00 16.28           O  
ATOM   2331  CB  ASP A 182     -30.620 -20.966  21.124  1.00 19.60           C  
ATOM   2332  CG  ASP A 182     -31.133 -20.577  19.774  1.00 21.83           C  
ATOM   2333  OD1 ASP A 182     -31.400 -21.472  18.938  1.00 20.89           O  
ATOM   2334  OD2 ASP A 182     -31.239 -19.361  19.508  1.00 24.06           O1-
ATOM   2335  H   ASP A 182     -28.460 -20.635  19.339  1.00 17.32           H  
ATOM   2336  HA  ASP A 182     -28.907 -21.807  22.036  1.00 17.72           H  
ATOM   2337  HB2 ASP A 182     -30.530 -20.074  21.754  1.00 19.60           H  
ATOM   2338  HB3 ASP A 182     -31.357 -21.624  21.599  1.00 19.60           H  
ATOM   2339  N   GLY A 183     -28.883 -23.303  19.227  1.00 15.04           N  
ATOM   2340  CA  GLY A 183     -28.898 -24.583  18.559  1.00 15.10           C  
ATOM   2341  C   GLY A 183     -30.085 -24.821  17.622  1.00 14.81           C  
ATOM   2342  O   GLY A 183     -30.111 -25.828  16.920  1.00 14.59           O  
ATOM   2343  H   GLY A 183     -28.458 -22.532  18.733  1.00 15.04           H  
ATOM   2344  HA2 GLY A 183     -27.982 -24.638  17.963  1.00 15.10           H  
ATOM   2345  HA3 GLY A 183     -28.884 -25.389  19.300  1.00 15.10           H  
ATOM   2346  N   SER A 184     -31.056 -23.915  17.598  1.00 14.69           N  
ATOM   2347  CA  SER A 184     -32.291 -24.132  16.843  1.00 15.01           C  
ATOM   2348  C   SER A 184     -32.093 -23.973  15.323  1.00 14.02           C  
ATOM   2349  O   SER A 184     -32.840 -24.554  14.534  1.00 14.72           O  
ATOM   2350  CB  SER A 184     -33.446 -23.227  17.291  1.00 15.30           C  
ATOM   2351  OG  SER A 184     -33.141 -21.840  17.153  1.00 16.67           O  
ATOM   2352  H   SER A 184     -30.947 -23.049  18.107  1.00 14.69           H  
ATOM   2353  HA  SER A 184     -32.587 -25.176  17.007  1.00 15.01           H  
ATOM   2354  HB2 SER A 184     -33.699 -23.415  18.341  1.00 15.30           H  
ATOM   2355  HB3 SER A 184     -34.341 -23.423  16.692  1.00 15.30           H  
ATOM   2356  HG  SER A 184     -32.528 -21.628  17.904  1.00 16.67           H  
ATOM   2357  N   LEU A 185     -31.153 -23.090  14.948  1.00 12.80           N  
ATOM   2358  CA  LEU A 185     -30.914 -22.718  13.559  1.00 12.24           C  
ATOM   2359  C   LEU A 185     -29.458 -23.053  13.150  1.00 11.03           C  
ATOM   2360  O   LEU A 185     -28.523 -22.932  13.951  1.00 10.81           O  
ATOM   2361  CB  LEU A 185     -31.114 -21.214  13.315  1.00 12.86           C  
ATOM   2362  CG  LEU A 185     -32.499 -20.656  13.680  1.00 13.63           C  
ATOM   2363  CD1 LEU A 185     -32.516 -19.145  13.444  1.00 13.95           C  
ATOM   2364  CD2 LEU A 185     -33.621 -21.311  12.880  1.00 14.09           C  
ATOM   2365  H   LEU A 185     -30.564 -22.670  15.653  1.00 12.80           H  
ATOM   2366  HA  LEU A 185     -31.595 -23.291  12.929  1.00 12.24           H  
ATOM   2367  HB2 LEU A 185     -30.353 -20.660  13.880  1.00 12.86           H  
ATOM   2368  HB3 LEU A 185     -30.909 -20.998  12.257  1.00 12.86           H  
ATOM   2369  HG  LEU A 185     -32.688 -20.826  14.745  1.00 13.63           H  
ATOM   2370 HD11 LEU A 185     -31.739 -18.649  14.033  1.00 13.95           H  
ATOM   2371 HD12 LEU A 185     -32.343 -18.912  12.388  1.00 13.95           H  
ATOM   2372 HD13 LEU A 185     -33.480 -18.715  13.734  1.00 13.95           H  
ATOM   2373 HD21 LEU A 185     -33.442 -21.227  11.803  1.00 14.09           H  
ATOM   2374 HD22 LEU A 185     -33.723 -22.371  13.125  1.00 14.09           H  
ATOM   2375 HD23 LEU A 185     -34.582 -20.836  13.102  1.00 14.09           H  
ATOM   2376  N   ILE A 186     -29.322 -23.430  11.887  1.00 10.22           N  
ATOM   2377  CA  ILE A 186     -28.057 -23.648  11.172  1.00  9.99           C  
ATOM   2378  C   ILE A 186     -28.079 -22.706   9.938  1.00  9.54           C  
ATOM   2379  O   ILE A 186     -29.161 -22.388   9.409  1.00  9.72           O  
ATOM   2380  CB  ILE A 186     -27.926 -25.134  10.745  1.00 10.22           C  
ATOM   2381  CG1 ILE A 186     -27.772 -26.045  11.979  1.00 10.36           C  
ATOM   2382  CG2 ILE A 186     -26.771 -25.382   9.765  1.00 10.49           C  
ATOM   2383  CD1 ILE A 186     -28.048 -27.509  11.672  1.00 10.24           C  
ATOM   2384  H   ILE A 186     -30.160 -23.610  11.352  1.00 10.22           H  
ATOM   2385  HA  ILE A 186     -27.235 -23.361  11.829  1.00  9.99           H  
ATOM   2386  HB  ILE A 186     -28.852 -25.419  10.234  1.00 10.22           H  
ATOM   2387 HG12 ILE A 186     -26.763 -25.940  12.392  1.00 10.36           H  
ATOM   2388 HG13 ILE A 186     -28.472 -25.742  12.764  1.00 10.36           H  
ATOM   2389 HG21 ILE A 186     -26.941 -24.870   8.813  1.00 10.49           H  
ATOM   2390 HG22 ILE A 186     -25.816 -25.044  10.180  1.00 10.49           H  
ATOM   2391 HG23 ILE A 186     -26.671 -26.442   9.518  1.00 10.49           H  
ATOM   2392 HD11 ILE A 186     -29.042 -27.632  11.231  1.00 10.24           H  
ATOM   2393 HD12 ILE A 186     -27.311 -27.934  10.987  1.00 10.24           H  
ATOM   2394 HD13 ILE A 186     -28.015 -28.098  12.592  1.00 10.24           H  
ATOM   2395  N   VAL A 187     -26.901 -22.287   9.491  1.00  8.94           N  
ATOM   2396  CA  VAL A 187     -26.710 -21.566   8.221  1.00  9.22           C  
ATOM   2397  C   VAL A 187     -25.780 -22.391   7.281  1.00  9.27           C  
ATOM   2398  O   VAL A 187     -24.905 -23.097   7.736  1.00  9.95           O  
ATOM   2399  CB  VAL A 187     -26.205 -20.125   8.477  1.00  9.06           C  
ATOM   2400  CG1 VAL A 187     -24.795 -20.072   9.066  1.00  9.17           C  
ATOM   2401  CG2 VAL A 187     -26.281 -19.238   7.234  1.00  9.38           C  
ATOM   2402  H   VAL A 187     -26.076 -22.456  10.049  1.00  8.94           H  
ATOM   2403  HA  VAL A 187     -27.689 -21.509   7.743  1.00  9.22           H  
ATOM   2404  HB  VAL A 187     -26.872 -19.673   9.221  1.00  9.06           H  
ATOM   2405 HG11 VAL A 187     -24.757 -20.594  10.023  1.00  9.17           H  
ATOM   2406 HG12 VAL A 187     -24.055 -20.528   8.403  1.00  9.17           H  
ATOM   2407 HG13 VAL A 187     -24.488 -19.036   9.248  1.00  9.17           H  
ATOM   2408 HG21 VAL A 187     -25.617 -19.588   6.443  1.00  9.38           H  
ATOM   2409 HG22 VAL A 187     -27.296 -19.203   6.831  1.00  9.38           H  
ATOM   2410 HG23 VAL A 187     -25.996 -18.209   7.477  1.00  9.38           H  
ATOM   2411  N   SER A 188     -25.983 -22.218   5.976  1.00  9.53           N  
ATOM   2412  CA  SER A 188     -25.147 -22.792   4.912  1.00  9.32           C  
ATOM   2413  C   SER A 188     -24.999 -21.819   3.712  1.00  9.68           C  
ATOM   2414  O   SER A 188     -25.767 -20.893   3.545  1.00  9.79           O  
ATOM   2415  CB  SER A 188     -25.690 -24.141   4.415  1.00  9.18           C  
ATOM   2416  OG  SER A 188     -26.943 -24.024   3.727  1.00  9.81           O  
ATOM   2417  H   SER A 188     -26.769 -21.655   5.681  1.00  9.53           H  
ATOM   2418  HA  SER A 188     -24.150 -22.948   5.338  1.00  9.32           H  
ATOM   2419  HB2 SER A 188     -25.850 -24.811   5.266  1.00  9.18           H  
ATOM   2420  HB3 SER A 188     -24.983 -24.628   3.736  1.00  9.18           H  
ATOM   2421  HG  SER A 188     -26.746 -23.682   2.822  1.00  9.81           H  
ATOM   2422  N   SER A 189     -23.979 -22.082   2.905  1.00  9.51           N  
ATOM   2423  CA  SER A 189     -23.669 -21.347   1.671  1.00  9.63           C  
ATOM   2424  C   SER A 189     -22.982 -22.264   0.628  1.00  9.59           C  
ATOM   2425  O   SER A 189     -22.483 -23.336   0.978  1.00  9.57           O  
ATOM   2426  CB  SER A 189     -22.754 -20.155   1.975  1.00  9.73           C  
ATOM   2427  OG  SER A 189     -21.563 -20.529   2.673  1.00 10.53           O  
ATOM   2428  H   SER A 189     -23.326 -22.806   3.170  1.00  9.51           H  
ATOM   2429  HA  SER A 189     -24.608 -20.984   1.237  1.00  9.63           H  
ATOM   2430  HB2 SER A 189     -23.280 -19.428   2.600  1.00  9.73           H  
ATOM   2431  HB3 SER A 189     -22.456 -19.647   1.061  1.00  9.73           H  
ATOM   2432  HG  SER A 189     -21.014 -21.085   2.076  1.00 10.53           H  
ATOM   2433  N   SER A 190     -22.901 -21.788  -0.612  1.00 10.09           N  
ATOM   2434  CA  SER A 190     -22.295 -22.533  -1.724  1.00 10.04           C  
ATOM   2435  C   SER A 190     -21.965 -21.595  -2.931  1.00 10.16           C  
ATOM   2436  O   SER A 190     -21.805 -20.373  -2.773  1.00 10.10           O  
ATOM   2437  CB  SER A 190     -23.211 -23.685  -2.165  1.00 10.42           C  
ATOM   2438  OG  SER A 190     -22.603 -24.502  -3.165  1.00 10.66           O  
ATOM   2439  H   SER A 190     -23.251 -20.862  -0.813  1.00 10.09           H  
ATOM   2440  HA  SER A 190     -21.336 -22.944  -1.383  1.00 10.04           H  
ATOM   2441  HB2 SER A 190     -24.129 -23.282  -2.594  1.00 10.42           H  
ATOM   2442  HB3 SER A 190     -23.477 -24.328  -1.322  1.00 10.42           H  
ATOM   2443  HG  SER A 190     -22.058 -25.171  -2.687  1.00 10.66           H  
ATOM   2444  N   TYR A 191     -21.739 -22.231  -4.079  1.00 10.93           N  
ATOM   2445  CA  TYR A 191     -21.493 -21.569  -5.360  1.00 11.62           C  
ATOM   2446  C   TYR A 191     -22.815 -21.168  -6.032  1.00 12.19           C  
ATOM   2447  O   TYR A 191     -22.821 -20.318  -6.934  1.00 12.77           O  
ATOM   2448  CB  TYR A 191     -20.748 -22.468  -6.355  1.00 11.65           C  
ATOM   2449  CG  TYR A 191     -19.290 -22.686  -6.036  1.00 12.41           C  
ATOM   2450  CD1 TYR A 191     -18.893 -23.712  -5.203  1.00 13.34           C  
ATOM   2451  CD2 TYR A 191     -18.323 -21.903  -6.603  1.00 13.25           C  
ATOM   2452  CE1 TYR A 191     -17.557 -23.955  -4.970  1.00 13.73           C  
ATOM   2453  CE2 TYR A 191     -16.984 -22.141  -6.381  1.00 13.77           C  
ATOM   2454  CZ  TYR A 191     -16.605 -23.156  -5.554  1.00 14.70           C  
ATOM   2455  OH  TYR A 191     -15.276 -23.368  -5.354  1.00 15.71           O  
ATOM   2456  H   TYR A 191     -21.720 -23.241  -4.087  1.00 10.93           H  
ATOM   2457  HA  TYR A 191     -20.939 -20.650  -5.159  1.00 11.62           H  
ATOM   2458  HB2 TYR A 191     -21.246 -23.439  -6.406  1.00 11.65           H  
ATOM   2459  HB3 TYR A 191     -20.819 -22.056  -7.371  1.00 11.65           H  
ATOM   2460  HD1 TYR A 191     -19.639 -24.332  -4.727  1.00 13.34           H  
ATOM   2461  HD2 TYR A 191     -18.615 -21.081  -7.239  1.00 13.25           H  
ATOM   2462  HE1 TYR A 191     -17.258 -24.772  -4.330  1.00 13.73           H  
ATOM   2463  HE2 TYR A 191     -16.238 -21.525  -6.860  1.00 13.77           H  
ATOM   2464  HH  TYR A 191     -15.187 -24.244  -4.940  1.00 15.71           H  
ATOM   2465  N   ASP A 192     -23.895 -21.868  -5.681  1.00 12.11           N  
ATOM   2466  CA  ASP A 192     -25.204 -21.756  -6.333  1.00 13.46           C  
ATOM   2467  C   ASP A 192     -26.043 -20.502  -5.975  1.00 13.49           C  
ATOM   2468  O   ASP A 192     -27.249 -20.452  -6.187  1.00 14.80           O  
ATOM   2469  CB  ASP A 192     -26.007 -23.045  -6.223  1.00 13.69           C  
ATOM   2470  CG  ASP A 192     -26.541 -23.437  -4.869  1.00 13.78           C  
ATOM   2471  OD1 ASP A 192     -26.278 -22.748  -3.853  1.00 13.73           O  
ATOM   2472  OD2 ASP A 192     -27.197 -24.525  -4.822  1.00 14.46           O1-
ATOM   2473  H   ASP A 192     -23.819 -22.572  -4.962  1.00 12.11           H  
ATOM   2474  HA  ASP A 192     -24.980 -21.619  -7.401  1.00 13.46           H  
ATOM   2475  HB2 ASP A 192     -25.392 -23.881  -6.582  1.00 13.69           H  
ATOM   2476  HB3 ASP A 192     -26.874 -22.983  -6.894  1.00 13.69           H  
ATOM   2477  N   GLY A 193     -25.348 -19.436  -5.605  1.00 12.34           N  
ATOM   2478  CA  GLY A 193     -25.890 -18.090  -5.567  1.00 12.62           C  
ATOM   2479  C   GLY A 193     -26.608 -17.691  -4.277  1.00 12.82           C  
ATOM   2480  O   GLY A 193     -27.116 -16.563  -4.166  1.00 13.82           O  
ATOM   2481  H   GLY A 193     -24.374 -19.546  -5.361  1.00 12.34           H  
ATOM   2482  HA2 GLY A 193     -25.058 -17.401  -5.724  1.00 12.62           H  
ATOM   2483  HA3 GLY A 193     -26.601 -17.973  -6.393  1.00 12.62           H  
ATOM   2484  N   LEU A 194     -26.686 -18.631  -3.330  1.00 13.62           N  
ATOM   2485  CA  LEU A 194     -27.543 -18.512  -2.162  1.00 14.99           C  
ATOM   2486  C   LEU A 194     -26.748 -18.619  -0.834  1.00 14.24           C  
ATOM   2487  O   LEU A 194     -25.664 -19.229  -0.769  1.00 13.08           O  
ATOM   2488  CB  LEU A 194     -28.600 -19.636  -2.163  1.00 16.47           C  
ATOM   2489  CG  LEU A 194     -29.488 -19.706  -3.421  1.00 18.35           C  
ATOM   2490  CD1 LEU A 194     -30.382 -20.945  -3.356  1.00 18.82           C  
ATOM   2491  CD2 LEU A 194     -30.329 -18.446  -3.607  1.00 19.23           C  
ATOM   2492  H   LEU A 194     -26.142 -19.477  -3.432  1.00 13.62           H  
ATOM   2493  HA  LEU A 194     -28.042 -17.537  -2.179  1.00 14.99           H  
ATOM   2494  HB2 LEU A 194     -28.083 -20.599  -2.056  1.00 16.47           H  
ATOM   2495  HB3 LEU A 194     -29.239 -19.538  -1.275  1.00 16.47           H  
ATOM   2496  HG  LEU A 194     -28.853 -19.819  -4.305  1.00 18.35           H  
ATOM   2497 HD11 LEU A 194     -29.777 -21.857  -3.300  1.00 18.82           H  
ATOM   2498 HD12 LEU A 194     -31.034 -20.922  -2.479  1.00 18.82           H  
ATOM   2499 HD13 LEU A 194     -31.014 -21.020  -4.248  1.00 18.82           H  
ATOM   2500 HD21 LEU A 194     -30.902 -18.210  -2.707  1.00 19.23           H  
ATOM   2501 HD22 LEU A 194     -29.700 -17.582  -3.837  1.00 19.23           H  
ATOM   2502 HD23 LEU A 194     -31.033 -18.566  -4.437  1.00 19.23           H  
ATOM   2503  N   CYS A 195     -27.360 -18.043   0.198  1.00 13.29           N  
ATOM   2504  CA  CYS A 195     -27.142 -18.430   1.592  1.00 13.39           C  
ATOM   2505  C   CYS A 195     -28.491 -18.994   2.082  1.00 13.00           C  
ATOM   2506  O   CYS A 195     -29.564 -18.519   1.684  1.00 13.13           O  
ATOM   2507  CB  CYS A 195     -26.768 -17.268   2.516  1.00 14.30           C  
ATOM   2508  SG  CYS A 195     -25.134 -16.554   2.172  1.00 16.80           S  
ATOM   2509  H   CYS A 195     -28.003 -17.287   0.012  1.00 13.29           H  
ATOM   2510  HA  CYS A 195     -26.388 -19.222   1.634  1.00 13.39           H  
ATOM   2511  HB2 CYS A 195     -26.774 -17.592   3.562  1.00 14.30           H  
ATOM   2512  HB3 CYS A 195     -27.496 -16.457   2.427  1.00 14.30           H  
ATOM   2513  HG  CYS A 195     -25.253 -15.500   2.993  1.00 16.80           H  
ATOM   2514  N   ARG A 196     -28.436 -20.008   2.940  1.00 12.17           N  
ATOM   2515  CA  ARG A 196     -29.633 -20.636   3.490  1.00 12.32           C  
ATOM   2516  C   ARG A 196     -29.549 -20.778   5.017  1.00 12.16           C  
ATOM   2517  O   ARG A 196     -28.498 -21.056   5.571  1.00 11.31           O  
ATOM   2518  CB  ARG A 196     -29.887 -21.999   2.830  1.00 12.79           C  
ATOM   2519  CG  ARG A 196     -30.640 -21.826   1.515  1.00 14.51           C  
ATOM   2520  CD  ARG A 196     -30.872 -23.133   0.769  1.00 16.42           C  
ATOM   2521  NE  ARG A 196     -31.919 -22.935  -0.245  1.00 17.75           N  
ATOM   2522  CZ  ARG A 196     -32.064 -23.620  -1.381  1.00 20.53           C  
ATOM   2523  NH1 ARG A 196     -31.281 -24.649  -1.675  1.00 22.37           N  
ATOM   2524  NH2 ARG A 196     -33.018 -23.265  -2.247  1.00 21.64           N1+
ATOM   2525  H   ARG A 196     -27.533 -20.377   3.201  1.00 12.17           H  
ATOM   2526  HA  ARG A 196     -30.477 -19.973   3.282  1.00 12.32           H  
ATOM   2527  HB2 ARG A 196     -28.942 -22.525   2.655  1.00 12.79           H  
ATOM   2528  HB3 ARG A 196     -30.490 -22.630   3.493  1.00 12.79           H  
ATOM   2529  HG2 ARG A 196     -30.118 -21.130   0.849  1.00 14.51           H  
ATOM   2530  HG3 ARG A 196     -31.609 -21.374   1.743  1.00 14.51           H  
ATOM   2531  HD2 ARG A 196     -31.232 -23.904   1.449  1.00 16.42           H  
ATOM   2532  HD3 ARG A 196     -29.938 -23.448   0.294  1.00 16.42           H  
ATOM   2533  HE  ARG A 196     -32.570 -22.180  -0.081  1.00 17.75           H  
ATOM   2534 HH11 ARG A 196     -30.555 -24.931  -1.032  1.00 22.37           H  
ATOM   2535 HH12 ARG A 196     -31.411 -25.151  -2.541  1.00 22.37           H  
ATOM   2536 HH21 ARG A 196     -33.624 -22.483  -2.040  1.00 21.64           H  
ATOM   2537 HH22 ARG A 196     -33.134 -23.778  -3.109  1.00 21.64           H  
ATOM   2538  N   ILE A 197     -30.690 -20.597   5.657  1.00 12.34           N  
ATOM   2539  CA  ILE A 197     -30.914 -20.779   7.093  1.00 13.07           C  
ATOM   2540  C   ILE A 197     -31.848 -22.005   7.208  1.00 13.07           C  
ATOM   2541  O   ILE A 197     -32.930 -22.053   6.596  1.00 13.05           O  
ATOM   2542  CB  ILE A 197     -31.614 -19.556   7.737  1.00 14.53           C  
ATOM   2543  CG1 ILE A 197     -30.810 -18.249   7.579  1.00 15.87           C  
ATOM   2544  CG2 ILE A 197     -31.974 -19.807   9.209  1.00 14.56           C  
ATOM   2545  CD1 ILE A 197     -29.599 -18.135   8.491  1.00 16.72           C  
ATOM   2546  H   ILE A 197     -31.505 -20.341   5.118  1.00 12.34           H  
ATOM   2547  HA  ILE A 197     -29.958 -20.975   7.578  1.00 13.07           H  
ATOM   2548  HB  ILE A 197     -32.563 -19.404   7.210  1.00 14.53           H  
ATOM   2549 HG12 ILE A 197     -30.489 -18.126   6.538  1.00 15.87           H  
ATOM   2550 HG13 ILE A 197     -31.476 -17.404   7.789  1.00 15.87           H  
ATOM   2551 HG21 ILE A 197     -32.734 -20.588   9.304  1.00 14.56           H  
ATOM   2552 HG22 ILE A 197     -31.100 -20.120   9.791  1.00 14.56           H  
ATOM   2553 HG23 ILE A 197     -32.387 -18.902   9.668  1.00 14.56           H  
ATOM   2554 HD11 ILE A 197     -29.899 -18.001   9.534  1.00 16.72           H  
ATOM   2555 HD12 ILE A 197     -28.974 -19.027   8.431  1.00 16.72           H  
ATOM   2556 HD13 ILE A 197     -28.995 -17.269   8.209  1.00 16.72           H  
ATOM   2557  N   TRP A 198     -31.424 -22.967   8.029  1.00 12.45           N  
ATOM   2558  CA  TRP A 198     -32.097 -24.245   8.246  1.00 12.44           C  
ATOM   2559  C   TRP A 198     -32.510 -24.304   9.716  1.00 12.79           C  
ATOM   2560  O   TRP A 198     -31.822 -23.757  10.592  1.00 12.21           O  
ATOM   2561  CB  TRP A 198     -31.180 -25.444   7.984  1.00 12.78           C  
ATOM   2562  CG  TRP A 198     -30.655 -25.455   6.590  1.00 12.66           C  
ATOM   2563  CD1 TRP A 198     -29.474 -24.908   6.155  1.00 12.61           C  
ATOM   2564  CD2 TRP A 198     -31.307 -25.981   5.441  1.00 13.64           C  
ATOM   2565  NE1 TRP A 198     -29.363 -25.060   4.790  1.00 12.61           N  
ATOM   2566  CE2 TRP A 198     -30.481 -25.711   4.329  1.00 13.32           C  
ATOM   2567  CE3 TRP A 198     -32.518 -26.657   5.243  1.00 13.81           C  
ATOM   2568  CZ2 TRP A 198     -30.829 -26.088   3.036  1.00 14.60           C  
ATOM   2569  CZ3 TRP A 198     -32.862 -27.037   3.955  1.00 14.72           C  
ATOM   2570  CH2 TRP A 198     -32.015 -26.749   2.867  1.00 14.79           C  
ATOM   2571  H   TRP A 198     -30.585 -22.790   8.563  1.00 12.45           H  
ATOM   2572  HA  TRP A 198     -32.979 -24.288   7.602  1.00 12.44           H  
ATOM   2573  HB2 TRP A 198     -30.335 -25.430   8.679  1.00 12.78           H  
ATOM   2574  HB3 TRP A 198     -31.717 -26.379   8.186  1.00 12.78           H  
ATOM   2575  HD1 TRP A 198     -28.741 -24.429   6.788  1.00 12.61           H  
ATOM   2576  HE1 TRP A 198     -28.589 -24.746   4.222  1.00 12.61           H  
ATOM   2577  HE3 TRP A 198     -33.170 -26.876   6.075  1.00 13.81           H  
ATOM   2578  HZ2 TRP A 198     -30.186 -25.868   2.196  1.00 14.60           H  
ATOM   2579  HZ3 TRP A 198     -33.791 -27.561   3.784  1.00 14.72           H  
ATOM   2580  HH2 TRP A 198     -32.310 -27.056   1.875  1.00 14.79           H  
ATOM   2581  N   ASP A 199     -33.635 -24.954   9.980  1.00 12.83           N  
ATOM   2582  CA  ASP A 199     -34.051 -25.327  11.333  1.00 13.47           C  
ATOM   2583  C   ASP A 199     -33.462 -26.725  11.668  1.00 13.50           C  
ATOM   2584  O   ASP A 199     -33.438 -27.649  10.866  1.00 13.39           O  
ATOM   2585  CB  ASP A 199     -35.558 -25.190  11.502  1.00 14.52           C  
ATOM   2586  CG  ASP A 199     -36.200 -26.453  11.984  1.00 15.34           C  
ATOM   2587  OD1 ASP A 199     -36.096 -26.753  13.174  1.00 17.14           O  
ATOM   2588  OD2 ASP A 199     -36.797 -27.151  11.144  1.00 17.50           O1-
ATOM   2589  H   ASP A 199     -34.259 -25.182   9.219  1.00 12.83           H  
ATOM   2590  HA  ASP A 199     -33.581 -24.604  12.009  1.00 13.47           H  
ATOM   2591  HB2 ASP A 199     -36.046 -24.867  10.575  1.00 14.52           H  
ATOM   2592  HB3 ASP A 199     -35.768 -24.407  12.241  1.00 14.52           H  
ATOM   2593  N   THR A 200     -33.015 -26.847  12.917  1.00 14.53           N  
ATOM   2594  CA  THR A 200     -32.398 -28.068  13.444  1.00 15.53           C  
ATOM   2595  C   THR A 200     -33.461 -29.147  13.765  1.00 16.12           C  
ATOM   2596  O   THR A 200     -33.161 -30.345  13.773  1.00 15.60           O  
ATOM   2597  CB  THR A 200     -31.604 -27.742  14.731  1.00 15.50           C  
ATOM   2598  OG1 THR A 200     -30.551 -26.821  14.415  1.00 15.42           O  
ATOM   2599  CG2 THR A 200     -30.951 -28.950  15.392  1.00 15.87           C  
ATOM   2600  H   THR A 200     -33.079 -26.058  13.545  1.00 14.53           H  
ATOM   2601  HA  THR A 200     -31.733 -28.461  12.665  1.00 15.53           H  
ATOM   2602  HB  THR A 200     -32.265 -27.253  15.457  1.00 15.50           H  
ATOM   2603 HG21 THR A 200     -31.688 -29.649  15.794  1.00 15.87           H  
ATOM   2604 HG22 THR A 200     -30.304 -29.481  14.687  1.00 15.87           H  
ATOM   2605 HG23 THR A 200     -30.312 -28.627  16.221  1.00 15.87           H  
ATOM   2606  HG1 THR A 200     -30.286 -26.407  15.268  1.00 15.42           H  
ATOM   2607  N   ALA A 201     -34.640 -28.690  14.190  1.00 17.22           N  
ATOM   2608  CA  ALA A 201     -35.630 -29.518  14.853  1.00 18.00           C  
ATOM   2609  C   ALA A 201     -36.423 -30.295  13.793  1.00 18.46           C  
ATOM   2610  O   ALA A 201     -36.375 -31.536  13.785  1.00 19.77           O  
ATOM   2611  CB  ALA A 201     -36.539 -28.717  15.773  1.00 18.33           C  
ATOM   2612  H   ALA A 201     -34.904 -27.733  14.007  1.00 17.22           H  
ATOM   2613  HA  ALA A 201     -35.093 -30.258  15.460  1.00 18.00           H  
ATOM   2614  HB1 ALA A 201     -35.952 -28.186  16.531  1.00 18.33           H  
ATOM   2615  HB2 ALA A 201     -37.131 -27.972  15.233  1.00 18.33           H  
ATOM   2616  HB3 ALA A 201     -37.245 -29.379  16.288  1.00 18.33           H  
ATOM   2617  N   SER A 202     -37.141 -29.595  12.923  1.00 17.72           N  
ATOM   2618  CA  SER A 202     -37.957 -30.237  11.887  1.00 18.84           C  
ATOM   2619  C   SER A 202     -37.100 -30.554  10.650  1.00 18.64           C  
ATOM   2620  O   SER A 202     -37.186 -31.626  10.075  1.00 20.05           O  
ATOM   2621  CB  SER A 202     -39.232 -29.458  11.527  1.00 18.18           C  
ATOM   2622  OG  SER A 202     -39.046 -28.292  10.736  1.00 18.19           O  
ATOM   2623  H   SER A 202     -37.113 -28.587  12.969  1.00 17.72           H  
ATOM   2624  HA  SER A 202     -38.280 -31.204  12.296  1.00 18.84           H  
ATOM   2625  HB2 SER A 202     -39.759 -29.159  12.439  1.00 18.18           H  
ATOM   2626  HB3 SER A 202     -39.903 -30.111  10.958  1.00 18.18           H  
ATOM   2627  HG  SER A 202     -38.234 -27.820  11.048  1.00 18.19           H  
ATOM   2628  N   GLY A 203     -36.273 -29.589  10.251  1.00 18.94           N  
ATOM   2629  CA  GLY A 203     -35.469 -29.640   9.042  1.00 18.92           C  
ATOM   2630  C   GLY A 203     -35.997 -28.712   7.950  1.00 18.58           C  
ATOM   2631  O   GLY A 203     -35.733 -28.908   6.761  1.00 18.05           O  
ATOM   2632  H   GLY A 203     -36.200 -28.743  10.797  1.00 18.94           H  
ATOM   2633  HA2 GLY A 203     -34.452 -29.336   9.296  1.00 18.92           H  
ATOM   2634  HA3 GLY A 203     -35.446 -30.660   8.647  1.00 18.92           H  
ATOM   2635  N   GLN A 204     -36.697 -27.647   8.356  1.00 18.27           N  
ATOM   2636  CA  GLN A 204     -37.224 -26.668   7.425  1.00 17.94           C  
ATOM   2637  C   GLN A 204     -36.139 -25.673   6.964  1.00 16.78           C  
ATOM   2638  O   GLN A 204     -35.172 -25.367   7.656  1.00 16.16           O  
ATOM   2639  CB  GLN A 204     -38.409 -25.884   8.014  1.00 18.76           C  
ATOM   2640  CG  GLN A 204     -39.751 -26.515   7.645  1.00 19.67           C  
ATOM   2641  CD  GLN A 204     -40.075 -26.349   6.169  1.00 20.39           C  
ATOM   2642  OE1 GLN A 204     -39.272 -25.897   5.353  1.00 21.39           O  
ATOM   2643  NE2 GLN A 204     -41.297 -26.745   5.821  1.00 21.99           N  
ATOM   2644  H   GLN A 204     -36.894 -27.530   9.339  1.00 18.27           H  
ATOM   2645  HA  GLN A 204     -37.535 -27.227   6.534  1.00 17.94           H  
ATOM   2646  HB2 GLN A 204     -38.328 -25.830   9.106  1.00 18.76           H  
ATOM   2647  HB3 GLN A 204     -38.404 -24.846   7.658  1.00 18.76           H  
ATOM   2648  HG2 GLN A 204     -40.546 -26.029   8.223  1.00 19.67           H  
ATOM   2649  HG3 GLN A 204     -39.761 -27.583   7.891  1.00 19.67           H  
ATOM   2650 HE21 GLN A 204     -41.927 -27.110   6.520  1.00 21.99           H  
ATOM   2651 HE22 GLN A 204     -41.593 -26.680   4.858  1.00 21.99           H  
ATOM   2652  N   CYS A 205     -36.358 -25.148   5.766  1.00 16.79           N  
ATOM   2653  CA  CYS A 205     -35.542 -24.082   5.180  1.00 17.32           C  
ATOM   2654  C   CYS A 205     -36.316 -22.797   5.512  1.00 18.18           C  
ATOM   2655  O   CYS A 205     -37.292 -22.446   4.823  1.00 18.57           O  
ATOM   2656  CB  CYS A 205     -35.402 -24.260   3.665  1.00 18.15           C  
ATOM   2657  SG  CYS A 205     -34.176 -23.120   2.938  1.00 19.33           S  
ATOM   2658  H   CYS A 205     -37.143 -25.474   5.221  1.00 16.79           H  
ATOM   2659  HA  CYS A 205     -34.559 -24.076   5.662  1.00 17.32           H  
ATOM   2660  HB2 CYS A 205     -36.356 -24.107   3.149  1.00 18.15           H  
ATOM   2661  HB3 CYS A 205     -35.083 -25.280   3.434  1.00 18.15           H  
ATOM   2662  HG  CYS A 205     -33.131 -23.553   3.669  1.00 19.33           H  
ATOM   2663  N   LEU A 206     -35.957 -22.199   6.641  1.00 19.07           N  
ATOM   2664  CA  LEU A 206     -36.677 -21.040   7.157  1.00 20.54           C  
ATOM   2665  C   LEU A 206     -36.243 -19.741   6.451  1.00 21.26           C  
ATOM   2666  O   LEU A 206     -36.886 -18.696   6.579  1.00 22.67           O  
ATOM   2667  CB  LEU A 206     -36.505 -20.899   8.673  1.00 21.23           C  
ATOM   2668  CG  LEU A 206     -37.171 -22.027   9.488  1.00 21.94           C  
ATOM   2669  CD1 LEU A 206     -36.858 -21.835  10.972  1.00 23.26           C  
ATOM   2670  CD2 LEU A 206     -38.688 -22.083   9.294  1.00 23.57           C  
ATOM   2671  H   LEU A 206     -35.166 -22.563   7.154  1.00 19.07           H  
ATOM   2672  HA  LEU A 206     -37.736 -21.157   6.902  1.00 20.54           H  
ATOM   2673  HB2 LEU A 206     -35.433 -20.866   8.911  1.00 21.23           H  
ATOM   2674  HB3 LEU A 206     -36.916 -19.934   8.999  1.00 21.23           H  
ATOM   2675  HG  LEU A 206     -36.751 -22.990   9.177  1.00 21.94           H  
ATOM   2676 HD11 LEU A 206     -35.780 -21.898  11.142  1.00 23.26           H  
ATOM   2677 HD12 LEU A 206     -37.206 -20.861  11.333  1.00 23.26           H  
ATOM   2678 HD13 LEU A 206     -37.338 -22.610  11.579  1.00 23.26           H  
ATOM   2679 HD21 LEU A 206     -39.153 -21.118   9.518  1.00 23.57           H  
ATOM   2680 HD22 LEU A 206     -38.951 -22.361   8.269  1.00 23.57           H  
ATOM   2681 HD23 LEU A 206     -39.136 -22.835   9.953  1.00 23.57           H  
ATOM   2682  N   LYS A 207     -35.103 -19.801   5.763  1.00 19.63           N  
ATOM   2683  CA  LYS A 207     -34.769 -18.663   4.917  1.00 20.29           C  
ATOM   2684  C   LYS A 207     -33.814 -19.160   3.817  1.00 19.83           C  
ATOM   2685  O   LYS A 207     -32.782 -19.772   4.096  1.00 17.57           O  
ATOM   2686  CB  LYS A 207     -34.073 -17.544   5.714  1.00  0.00           C  
ATOM   2687  CG  LYS A 207     -34.327 -16.141   5.156  1.00  0.00           C  
ATOM   2688  CD  LYS A 207     -35.625 -15.516   5.674  1.00  0.00           C  
ATOM   2689  CE  LYS A 207     -35.755 -14.075   5.196  1.00  0.00           C  
ATOM   2690  NZ  LYS A 207     -36.862 -13.414   5.906  1.00  0.00           N1+
ATOM   2691  H   LYS A 207     -34.401 -20.548   5.716  1.00 19.63           H  
ATOM   2692  HA  LYS A 207     -35.694 -18.291   4.460  1.00 20.29           H  
ATOM   2693  HB2 LYS A 207     -32.989 -17.706   5.694  1.00  0.00           H  
ATOM   2694  HB3 LYS A 207     -34.362 -17.570   6.772  1.00  0.00           H  
ATOM   2695  HG2 LYS A 207     -34.315 -16.148   4.061  1.00  0.00           H  
ATOM   2696  HG3 LYS A 207     -33.493 -15.508   5.478  1.00  0.00           H  
ATOM   2697  HD2 LYS A 207     -35.631 -15.547   6.770  1.00  0.00           H  
ATOM   2698  HD3 LYS A 207     -36.488 -16.099   5.333  1.00  0.00           H  
ATOM   2699  HE2 LYS A 207     -35.982 -14.025   4.127  1.00  0.00           H  
ATOM   2700  HE3 LYS A 207     -34.858 -13.484   5.398  1.00  0.00           H  
ATOM   2701  HZ1 LYS A 207     -37.773 -13.862   5.788  1.00  0.00           H  
ATOM   2702  HZ2 LYS A 207     -36.675 -13.345   6.929  1.00  0.00           H  
ATOM   2703  HZ3 LYS A 207     -36.944 -12.420   5.613  1.00  0.00           H  
ATOM   2704  N   THR A 208     -34.158 -18.829   2.574  1.00 19.69           N  
ATOM   2705  CA  THR A 208     -33.225 -18.806   1.444  1.00 20.80           C  
ATOM   2706  C   THR A 208     -33.000 -17.298   1.244  1.00 21.96           C  
ATOM   2707  O   THR A 208     -33.957 -16.529   1.167  1.00 22.16           O  
ATOM   2708  CB  THR A 208     -33.810 -19.482   0.191  1.00 20.87           C  
ATOM   2709  OG1 THR A 208     -33.800 -20.921   0.337  1.00 20.36           O  
ATOM   2710  CG2 THR A 208     -33.000 -19.181  -1.061  1.00 22.10           C  
ATOM   2711  H   THR A 208     -35.095 -18.495   2.405  1.00 19.69           H  
ATOM   2712  HA  THR A 208     -32.292 -19.288   1.742  1.00 20.80           H  
ATOM   2713  HB  THR A 208     -34.851 -19.180   0.029  1.00 20.87           H  
ATOM   2714 HG21 THR A 208     -33.060 -18.125  -1.341  1.00 22.10           H  
ATOM   2715 HG22 THR A 208     -31.949 -19.444  -0.904  1.00 22.10           H  
ATOM   2716 HG23 THR A 208     -33.357 -19.780  -1.906  1.00 22.10           H  
ATOM   2717  HG1 THR A 208     -34.263 -21.106   1.185  1.00 20.36           H  
ATOM   2718  N   LEU A 209     -31.738 -16.883   1.297  1.00 22.74           N  
ATOM   2719  CA  LEU A 209     -31.327 -15.500   1.117  1.00 25.32           C  
ATOM   2720  C   LEU A 209     -30.589 -15.378  -0.224  1.00 27.43           C  
ATOM   2721  O   LEU A 209     -29.777 -16.238  -0.613  1.00 24.72           O  
ATOM   2722  CB  LEU A 209     -30.386 -15.032   2.232  1.00 25.86           C  
ATOM   2723  CG  LEU A 209     -31.064 -14.870   3.601  1.00 26.72           C  
ATOM   2724  CD1 LEU A 209     -29.997 -14.699   4.680  1.00 25.99           C  
ATOM   2725  CD2 LEU A 209     -32.019 -13.674   3.628  1.00 26.25           C  
ATOM   2726  H   LEU A 209     -31.013 -17.563   1.479  1.00 22.74           H  
ATOM   2727  HA  LEU A 209     -32.217 -14.864   1.079  1.00 25.32           H  
ATOM   2728  HB2 LEU A 209     -29.571 -15.757   2.323  1.00 25.86           H  
ATOM   2729  HB3 LEU A 209     -29.915 -14.081   1.948  1.00 25.86           H  
ATOM   2730  HG  LEU A 209     -31.629 -15.779   3.836  1.00 26.72           H  
ATOM   2731 HD11 LEU A 209     -29.307 -15.549   4.684  1.00 25.99           H  
ATOM   2732 HD12 LEU A 209     -29.416 -13.784   4.525  1.00 25.99           H  
ATOM   2733 HD13 LEU A 209     -30.458 -14.647   5.669  1.00 25.99           H  
ATOM   2734 HD21 LEU A 209     -31.517 -12.757   3.303  1.00 26.25           H  
ATOM   2735 HD22 LEU A 209     -32.882 -13.839   2.975  1.00 26.25           H  
ATOM   2736 HD23 LEU A 209     -32.402 -13.502   4.639  1.00 26.25           H  
ATOM   2737  N   ILE A 210     -30.847 -14.254  -0.882  1.00 31.13           N  
ATOM   2738  CA  ILE A 210     -30.296 -13.856  -2.176  1.00 34.32           C  
ATOM   2739  C   ILE A 210     -30.338 -12.298  -2.107  1.00 36.56           C  
ATOM   2740  O   ILE A 210     -31.254 -11.735  -1.507  1.00 36.95           O  
ATOM   2741  CB  ILE A 210     -31.123 -14.480  -3.329  1.00 34.84           C  
ATOM   2742  CG1 ILE A 210     -30.364 -14.428  -4.668  1.00 35.09           C  
ATOM   2743  CG2 ILE A 210     -32.529 -13.875  -3.444  1.00 35.31           C  
ATOM   2744  CD1 ILE A 210     -31.059 -15.198  -5.785  1.00 35.98           C  
ATOM   2745  H   ILE A 210     -31.474 -13.580  -0.465  1.00 31.13           H  
ATOM   2746  HA  ILE A 210     -29.253 -14.193  -2.218  1.00 34.32           H  
ATOM   2747  HB  ILE A 210     -31.262 -15.543  -3.085  1.00 34.84           H  
ATOM   2748 HG12 ILE A 210     -30.223 -13.394  -4.998  1.00 35.09           H  
ATOM   2749 HG13 ILE A 210     -29.365 -14.857  -4.526  1.00 35.09           H  
ATOM   2750 HG21 ILE A 210     -33.036 -13.856  -2.475  1.00 35.31           H  
ATOM   2751 HG22 ILE A 210     -32.495 -12.852  -3.835  1.00 35.31           H  
ATOM   2752 HG23 ILE A 210     -33.157 -14.467  -4.117  1.00 35.31           H  
ATOM   2753 HD11 ILE A 210     -31.296 -16.220  -5.476  1.00 35.98           H  
ATOM   2754 HD12 ILE A 210     -31.986 -14.705  -6.093  1.00 35.98           H  
ATOM   2755 HD13 ILE A 210     -30.413 -15.256  -6.666  1.00 35.98           H  
ATOM   2756  N   ASP A 211     -29.390 -11.643  -2.775  1.00 37.90           N  
ATOM   2757  CA  ASP A 211     -28.482 -10.520  -2.732  1.00 39.64           C  
ATOM   2758  C   ASP A 211     -28.796  -9.697  -4.011  1.00 40.44           C  
ATOM   2759  O   ASP A 211     -29.560 -10.142  -4.875  1.00 42.82           O  
ATOM   2760  CB  ASP A 211     -27.069 -11.045  -2.550  1.00  0.00           C  
ATOM   2761  CG  ASP A 211     -26.032  -9.985  -2.327  1.00  0.00           C  
ATOM   2762  OD1 ASP A 211     -26.321  -8.796  -2.219  1.00  0.00           O  
ATOM   2763  OD2 ASP A 211     -24.756 -10.445  -2.170  1.00  0.00           O1-
ATOM   2764  H   ASP A 211     -30.084 -12.013  -3.433  1.00 37.90           H  
ATOM   2765  HA  ASP A 211     -28.780  -9.903  -1.878  1.00 39.64           H  
ATOM   2766  HB2 ASP A 211     -26.774 -11.673  -3.393  1.00  0.00           H  
ATOM   2767  HB3 ASP A 211     -27.040 -11.700  -1.668  1.00  0.00           H  
ATOM   2768  N   ASP A 212     -28.162  -8.531  -4.128  1.00 41.04           N  
ATOM   2769  CA  ASP A 212     -28.562  -7.545  -5.177  1.00 39.79           C  
ATOM   2770  C   ASP A 212     -28.150  -8.087  -6.584  1.00 38.50           C  
ATOM   2771  O   ASP A 212     -28.691  -7.737  -7.631  1.00 39.21           O  
ATOM   2772  CB  ASP A 212     -27.884  -6.208  -4.901  1.00  0.00           C  
ATOM   2773  CG  ASP A 212     -28.752  -5.044  -5.298  1.00  0.00           C  
ATOM   2774  OD1 ASP A 212     -29.979  -5.086  -5.238  1.00  0.00           O  
ATOM   2775  OD2 ASP A 212     -28.068  -3.906  -5.616  1.00  0.00           O1-
ATOM   2776  H   ASP A 212     -27.358  -8.251  -3.568  1.00 41.04           H  
ATOM   2777  HA  ASP A 212     -29.657  -7.499  -5.160  1.00 39.79           H  
ATOM   2778  HB2 ASP A 212     -26.917  -6.141  -5.414  1.00  0.00           H  
ATOM   2779  HB3 ASP A 212     -27.691  -6.080  -3.829  1.00  0.00           H  
ATOM   2780  N   ASP A 213     -27.127  -8.939  -6.544  1.00 36.53           N  
ATOM   2781  CA  ASP A 213     -26.687  -9.841  -7.613  1.00 34.85           C  
ATOM   2782  C   ASP A 213     -26.396 -11.145  -6.818  1.00 32.37           C  
ATOM   2783  O   ASP A 213     -26.252 -11.114  -5.599  1.00 33.58           O  
ATOM   2784  CB  ASP A 213     -25.464  -9.313  -8.337  1.00 35.43           C  
ATOM   2785  CG  ASP A 213     -25.110 -10.134  -9.553  1.00 35.90           C  
ATOM   2786  OD1 ASP A 213     -25.694 -11.220  -9.764  1.00 36.71           O  
ATOM   2787  OD2 ASP A 213     -24.208  -9.705 -10.301  1.00 37.06           O1-
ATOM   2788  H   ASP A 213     -26.647  -9.075  -5.666  1.00 36.53           H  
ATOM   2789  HA  ASP A 213     -27.529 -10.016  -8.293  1.00 34.85           H  
ATOM   2790  HB2 ASP A 213     -24.594  -9.300  -7.668  1.00 35.43           H  
ATOM   2791  HB3 ASP A 213     -25.640  -8.280  -8.662  1.00 35.43           H  
ATOM   2792  N   ASN A 214     -26.292 -12.269  -7.519  1.00 29.33           N  
ATOM   2793  CA  ASN A 214     -26.197 -13.585  -6.892  1.00 26.70           C  
ATOM   2794  C   ASN A 214     -24.833 -14.262  -7.173  1.00 22.44           C  
ATOM   2795  O   ASN A 214     -24.761 -15.174  -7.980  1.00 23.05           O  
ATOM   2796  CB  ASN A 214     -27.381 -14.489  -7.250  1.00 28.24           C  
ATOM   2797  CG  ASN A 214     -27.837 -14.454  -8.694  1.00 30.21           C  
ATOM   2798  OD1 ASN A 214     -29.016 -14.224  -8.978  1.00 30.73           O  
ATOM   2799  ND2 ASN A 214     -26.921 -14.711  -9.615  1.00 31.43           N  
ATOM   2800  H   ASN A 214     -26.247 -12.225  -8.527  1.00 29.33           H  
ATOM   2801  HA  ASN A 214     -26.252 -13.468  -5.803  1.00 26.70           H  
ATOM   2802  HB2 ASN A 214     -28.240 -14.159  -6.653  1.00 28.24           H  
ATOM   2803  HB3 ASN A 214     -27.185 -15.531  -6.976  1.00 28.24           H  
ATOM   2804 HD21 ASN A 214     -25.967 -14.895  -9.340  1.00 31.43           H  
ATOM   2805 HD22 ASN A 214     -27.177 -14.725 -10.592  1.00 31.43           H  
ATOM   2806  N   PRO A 215     -23.756 -13.804  -6.519  1.00 19.02           N  
ATOM   2807  CA  PRO A 215     -22.443 -14.413  -6.711  1.00 18.13           C  
ATOM   2808  C   PRO A 215     -22.296 -15.714  -5.872  1.00 16.19           C  
ATOM   2809  O   PRO A 215     -23.104 -15.977  -4.987  1.00 15.76           O  
ATOM   2810  CB  PRO A 215     -21.475 -13.350  -6.184  1.00 18.63           C  
ATOM   2811  CG  PRO A 215     -22.259 -12.727  -5.035  1.00 18.89           C  
ATOM   2812  CD  PRO A 215     -23.680 -12.694  -5.575  1.00 19.34           C  
ATOM   2813  HA  PRO A 215     -22.289 -14.627  -7.772  1.00 18.13           H  
ATOM   2814  HB2 PRO A 215     -20.514 -13.747  -5.852  1.00 18.63           H  
ATOM   2815  HB3 PRO A 215     -21.289 -12.594  -6.956  1.00 18.63           H  
ATOM   2816  HG2 PRO A 215     -21.896 -11.736  -4.753  1.00 18.89           H  
ATOM   2817  HG3 PRO A 215     -22.206 -13.372  -4.150  1.00 18.89           H  
ATOM   2818  HD2 PRO A 215     -23.841 -11.768  -6.133  1.00 19.34           H  
ATOM   2819  HD3 PRO A 215     -24.423 -12.794  -4.781  1.00 19.34           H  
ATOM   2820  N   PRO A 216     -21.203 -16.444  -6.103  1.00 14.77           N  
ATOM   2821  CA  PRO A 216     -20.801 -17.486  -5.155  1.00 13.38           C  
ATOM   2822  C   PRO A 216     -20.484 -16.889  -3.751  1.00 12.31           C  
ATOM   2823  O   PRO A 216     -20.313 -15.677  -3.597  1.00 11.84           O  
ATOM   2824  CB  PRO A 216     -19.553 -18.098  -5.798  1.00 14.07           C  
ATOM   2825  CG  PRO A 216     -19.705 -17.789  -7.280  1.00 14.82           C  
ATOM   2826  CD  PRO A 216     -20.310 -16.396  -7.256  1.00 15.25           C  
ATOM   2827  HA  PRO A 216     -21.619 -18.211  -5.072  1.00 13.38           H  
ATOM   2828  HB2 PRO A 216     -18.647 -17.606  -5.448  1.00 14.07           H  
ATOM   2829  HB3 PRO A 216     -19.442 -19.163  -5.593  1.00 14.07           H  
ATOM   2830  HG2 PRO A 216     -20.401 -18.501  -7.739  1.00 14.82           H  
ATOM   2831  HG3 PRO A 216     -18.758 -17.830  -7.824  1.00 14.82           H  
ATOM   2832  HD2 PRO A 216     -20.847 -16.165  -8.179  1.00 15.25           H  
ATOM   2833  HD3 PRO A 216     -19.551 -15.629  -7.071  1.00 15.25           H  
ATOM   2834  N   VAL A 217     -20.462 -17.766  -2.751  1.00 11.45           N  
ATOM   2835  CA  VAL A 217     -20.202 -17.383  -1.360  1.00 11.49           C  
ATOM   2836  C   VAL A 217     -19.142 -18.348  -0.762  1.00 10.98           C  
ATOM   2837  O   VAL A 217     -19.304 -19.577  -0.820  1.00 11.60           O  
ATOM   2838  CB  VAL A 217     -21.519 -17.437  -0.553  1.00 11.17           C  
ATOM   2839  CG1 VAL A 217     -21.329 -16.942   0.882  1.00 11.24           C  
ATOM   2840  CG2 VAL A 217     -22.649 -16.640  -1.217  1.00 12.06           C  
ATOM   2841  H   VAL A 217     -20.722 -18.723  -2.939  1.00 11.45           H  
ATOM   2842  HA  VAL A 217     -19.806 -16.364  -1.346  1.00 11.49           H  
ATOM   2843  HB  VAL A 217     -21.847 -18.480  -0.518  1.00 11.17           H  
ATOM   2844 HG11 VAL A 217     -20.539 -17.491   1.399  1.00 11.24           H  
ATOM   2845 HG12 VAL A 217     -21.091 -15.875   0.907  1.00 11.24           H  
ATOM   2846 HG13 VAL A 217     -22.243 -17.085   1.464  1.00 11.24           H  
ATOM   2847 HG21 VAL A 217     -22.340 -15.611  -1.422  1.00 12.06           H  
ATOM   2848 HG22 VAL A 217     -22.955 -17.098  -2.163  1.00 12.06           H  
ATOM   2849 HG23 VAL A 217     -23.537 -16.609  -0.579  1.00 12.06           H  
ATOM   2850  N   SER A 218     -18.090 -17.780  -0.193  1.00 10.70           N  
ATOM   2851  CA  SER A 218     -16.952 -18.540   0.314  1.00 11.17           C  
ATOM   2852  C   SER A 218     -17.135 -19.014   1.756  1.00 11.08           C  
ATOM   2853  O   SER A 218     -16.550 -20.012   2.156  1.00 11.27           O  
ATOM   2854  CB  SER A 218     -15.619 -17.792   0.212  1.00 11.03           C  
ATOM   2855  OG  SER A 218     -15.734 -16.444   0.649  1.00 11.82           O  
ATOM   2856  H   SER A 218     -18.091 -16.777  -0.070  1.00 10.70           H  
ATOM   2857  HA  SER A 218     -16.874 -19.456  -0.285  1.00 11.17           H  
ATOM   2858  HB2 SER A 218     -15.289 -17.784  -0.828  1.00 11.03           H  
ATOM   2859  HB3 SER A 218     -14.836 -18.277   0.804  1.00 11.03           H  
ATOM   2860  HG  SER A 218     -14.934 -15.975   0.343  1.00 11.82           H  
ATOM   2861  N   PHE A 219     -17.886 -18.260   2.561  1.00 10.67           N  
ATOM   2862  CA  PHE A 219     -18.139 -18.616   3.951  1.00 10.74           C  
ATOM   2863  C   PHE A 219     -19.268 -17.718   4.490  1.00 10.12           C  
ATOM   2864  O   PHE A 219     -19.432 -16.572   4.095  1.00 10.63           O  
ATOM   2865  CB  PHE A 219     -16.891 -18.497   4.856  1.00 11.34           C  
ATOM   2866  CG  PHE A 219     -16.829 -19.636   5.859  1.00 12.16           C  
ATOM   2867  CD1 PHE A 219     -16.314 -20.856   5.477  1.00 13.75           C  
ATOM   2868  CD2 PHE A 219     -17.425 -19.510   7.107  1.00 13.12           C  
ATOM   2869  CE1 PHE A 219     -16.360 -21.934   6.330  1.00 13.21           C  
ATOM   2870  CE2 PHE A 219     -17.486 -20.598   7.975  1.00 13.43           C  
ATOM   2871  CZ  PHE A 219     -16.945 -21.806   7.573  1.00 13.41           C  
ATOM   2872  H   PHE A 219     -18.344 -17.448   2.173  1.00 10.67           H  
ATOM   2873  HA  PHE A 219     -18.508 -19.647   3.919  1.00 10.74           H  
ATOM   2874  HB2 PHE A 219     -15.965 -18.509   4.268  1.00 11.34           H  
ATOM   2875  HB3 PHE A 219     -16.881 -17.538   5.391  1.00 11.34           H  
ATOM   2876  HD1 PHE A 219     -15.871 -20.967   4.499  1.00 13.75           H  
ATOM   2877  HD2 PHE A 219     -17.845 -18.561   7.406  1.00 13.12           H  
ATOM   2878  HE1 PHE A 219     -15.937 -22.881   6.027  1.00 13.21           H  
ATOM   2879  HE2 PHE A 219     -17.947 -20.499   8.947  1.00 13.43           H  
ATOM   2880  HZ  PHE A 219     -16.982 -22.657   8.238  1.00 13.41           H  
ATOM   2881  N   VAL A 220     -20.025 -18.260   5.432  1.00  9.92           N  
ATOM   2882  CA  VAL A 220     -21.081 -17.565   6.162  1.00 10.12           C  
ATOM   2883  C   VAL A 220     -21.022 -18.053   7.625  1.00 10.07           C  
ATOM   2884  O   VAL A 220     -20.654 -19.198   7.903  1.00  9.59           O  
ATOM   2885  CB  VAL A 220     -22.454 -17.764   5.494  1.00 10.22           C  
ATOM   2886  CG1 VAL A 220     -22.928 -19.215   5.538  1.00 10.23           C  
ATOM   2887  CG2 VAL A 220     -23.531 -16.862   6.095  1.00 10.77           C  
ATOM   2888  H   VAL A 220     -19.891 -19.232   5.669  1.00  9.92           H  
ATOM   2889  HA  VAL A 220     -20.820 -16.507   6.142  1.00 10.12           H  
ATOM   2890  HB  VAL A 220     -22.355 -17.487   4.435  1.00 10.22           H  
ATOM   2891 HG11 VAL A 220     -22.193 -19.885   5.093  1.00 10.23           H  
ATOM   2892 HG12 VAL A 220     -23.111 -19.551   6.561  1.00 10.23           H  
ATOM   2893 HG13 VAL A 220     -23.858 -19.328   4.975  1.00 10.23           H  
ATOM   2894 HG21 VAL A 220     -23.733 -17.109   7.142  1.00 10.77           H  
ATOM   2895 HG22 VAL A 220     -23.241 -15.811   6.042  1.00 10.77           H  
ATOM   2896 HG23 VAL A 220     -24.468 -16.974   5.541  1.00 10.77           H  
ATOM   2897  N   LYS A 221     -21.329 -17.148   8.551  1.00 11.28           N  
ATOM   2898  CA  LYS A 221     -21.395 -17.462   9.977  1.00 12.87           C  
ATOM   2899  C   LYS A 221     -22.333 -16.476  10.695  1.00 13.22           C  
ATOM   2900  O   LYS A 221     -22.584 -15.371  10.221  1.00 13.06           O  
ATOM   2901  CB  LYS A 221     -19.992 -17.520  10.608  1.00 15.23           C  
ATOM   2902  CG  LYS A 221     -19.146 -16.251  10.418  1.00 17.03           C  
ATOM   2903  CD  LYS A 221     -17.651 -16.556  10.264  1.00 19.72           C  
ATOM   2904  CE  LYS A 221     -17.001 -17.143  11.510  1.00 19.84           C  
ATOM   2905  NZ  LYS A 221     -15.622 -17.547  11.187  1.00 21.59           N1+
ATOM   2906  H   LYS A 221     -21.474 -16.188   8.273  1.00 11.28           H  
ATOM   2907  HA  LYS A 221     -21.846 -18.460  10.061  1.00 12.87           H  
ATOM   2908  HB2 LYS A 221     -20.072 -17.721  11.682  1.00 15.23           H  
ATOM   2909  HB3 LYS A 221     -19.462 -18.377  10.173  1.00 15.23           H  
ATOM   2910  HG2 LYS A 221     -19.458 -15.707   9.520  1.00 17.03           H  
ATOM   2911  HG3 LYS A 221     -19.308 -15.571  11.263  1.00 17.03           H  
ATOM   2912  HD2 LYS A 221     -17.138 -15.622  10.002  1.00 19.72           H  
ATOM   2913  HD3 LYS A 221     -17.509 -17.233   9.413  1.00 19.72           H  
ATOM   2914  HE2 LYS A 221     -17.512 -18.035  11.883  1.00 19.84           H  
ATOM   2915  HE3 LYS A 221     -16.940 -16.396  12.307  1.00 19.84           H  
ATOM   2916  HZ1 LYS A 221     -15.166 -16.884  10.525  1.00 21.59           H  
ATOM   2917  HZ2 LYS A 221     -14.976 -17.498  12.000  1.00 21.59           H  
ATOM   2918  HZ3 LYS A 221     -15.520 -18.470  10.753  1.00 21.59           H  
ATOM   2919  N   PHE A 222     -22.914 -16.937  11.793  1.00 12.85           N  
ATOM   2920  CA  PHE A 222     -23.770 -16.120  12.656  1.00 13.45           C  
ATOM   2921  C   PHE A 222     -22.934 -15.092  13.440  1.00 14.29           C  
ATOM   2922  O   PHE A 222     -21.711 -15.175  13.546  1.00 13.98           O  
ATOM   2923  CB  PHE A 222     -24.569 -16.958  13.670  1.00 12.75           C  
ATOM   2924  CG  PHE A 222     -25.730 -17.711  13.068  1.00 12.64           C  
ATOM   2925  CD1 PHE A 222     -26.946 -17.074  12.830  1.00 12.69           C  
ATOM   2926  CD2 PHE A 222     -25.627 -19.063  12.781  1.00 12.29           C  
ATOM   2927  CE1 PHE A 222     -28.013 -17.773  12.301  1.00 12.64           C  
ATOM   2928  CE2 PHE A 222     -26.702 -19.765  12.249  1.00 12.01           C  
ATOM   2929  CZ  PHE A 222     -27.895 -19.122  12.007  1.00 12.38           C  
ATOM   2930  H   PHE A 222     -22.829 -17.919  12.018  1.00 12.85           H  
ATOM   2931  HA  PHE A 222     -24.448 -15.562  12.008  1.00 13.45           H  
ATOM   2932  HB2 PHE A 222     -23.907 -17.660  14.191  1.00 12.75           H  
ATOM   2933  HB3 PHE A 222     -24.976 -16.323  14.467  1.00 12.75           H  
ATOM   2934  HD1 PHE A 222     -27.056 -16.024  13.061  1.00 12.69           H  
ATOM   2935  HD2 PHE A 222     -24.698 -19.579  12.974  1.00 12.29           H  
ATOM   2936  HE1 PHE A 222     -28.947 -17.264  12.114  1.00 12.64           H  
ATOM   2937  HE2 PHE A 222     -26.600 -20.816  12.023  1.00 12.01           H  
ATOM   2938  HZ  PHE A 222     -28.732 -19.665  11.593  1.00 12.38           H  
ATOM   2939  N   SER A 223     -23.645 -14.131  14.021  1.00 16.23           N  
ATOM   2940  CA  SER A 223     -23.107 -13.187  14.989  1.00 17.55           C  
ATOM   2941  C   SER A 223     -22.751 -13.929  16.318  1.00 19.35           C  
ATOM   2942  O   SER A 223     -23.166 -15.069  16.523  1.00 19.33           O  
ATOM   2943  CB  SER A 223     -24.117 -11.998  15.197  1.00 17.53           C  
ATOM   2944  OG  SER A 223     -25.203 -12.420  15.839  1.00 17.82           O1-
ATOM   2945  H   SER A 223     -24.617 -14.021  13.772  1.00 16.23           H  
ATOM   2946  HA  SER A 223     -22.181 -12.801  14.554  1.00 17.55           H  
ATOM   2947  HB2 SER A 223     -24.250 -11.588  14.186  1.00 17.53           H  
ATOM   2948  HB3 SER A 223     -23.542 -11.185  15.658  1.00 17.53           H  
ATOM   2949  N   PRO A 224     -22.061 -13.221  17.235  1.00 21.98           N  
ATOM   2950  CA  PRO A 224     -21.801 -13.776  18.563  1.00 24.19           C  
ATOM   2951  C   PRO A 224     -23.056 -13.980  19.446  1.00 24.83           C  
ATOM   2952  O   PRO A 224     -22.946 -14.516  20.547  1.00 27.00           O  
ATOM   2953  CB  PRO A 224     -20.882 -12.748  19.235  1.00 24.00           C  
ATOM   2954  CG  PRO A 224     -20.303 -11.948  18.076  1.00 24.09           C  
ATOM   2955  CD  PRO A 224     -21.442 -11.918  17.080  1.00 22.42           C  
ATOM   2956  HA  PRO A 224     -21.306 -14.746  18.439  1.00 24.19           H  
ATOM   2957  HB2 PRO A 224     -21.446 -12.079  19.898  1.00 24.00           H  
ATOM   2958  HB3 PRO A 224     -20.102 -13.225  19.837  1.00 24.00           H  
ATOM   2959  HG2 PRO A 224     -19.443 -12.478  17.651  1.00 24.09           H  
ATOM   2960  HG3 PRO A 224     -19.987 -10.944  18.371  1.00 24.09           H  
ATOM   2961  HD2 PRO A 224     -21.096 -11.732  16.062  1.00 22.42           H  
ATOM   2962  HD3 PRO A 224     -22.175 -11.158  17.367  1.00 22.42           H  
ATOM   2963  N   ASN A 225     -24.213 -13.528  18.968  1.00 26.48           N  
ATOM   2964  CA  ASN A 225     -25.469 -13.650  19.711  1.00 27.87           C  
ATOM   2965  C   ASN A 225     -26.659 -14.183  18.873  1.00 27.53           C  
ATOM   2966  O   ASN A 225     -27.789 -14.248  19.352  1.00 27.56           O  
ATOM   2967  CB  ASN A 225     -25.810 -12.389  20.507  1.00 29.05           C  
ATOM   2968  CG  ASN A 225     -26.320 -11.237  19.670  1.00 30.80           C  
ATOM   2969  OD1 ASN A 225     -27.433 -10.745  19.865  1.00 31.16           O  
ATOM   2970  ND2 ASN A 225     -25.491 -10.774  18.741  1.00 31.85           N  
ATOM   2971  H   ASN A 225     -24.242 -13.130  18.040  1.00 26.48           H  
ATOM   2972  HA  ASN A 225     -25.314 -14.446  20.453  1.00 27.87           H  
ATOM   2973  HB2 ASN A 225     -24.936 -12.040  21.069  1.00 29.05           H  
ATOM   2974  HB3 ASN A 225     -26.591 -12.624  21.241  1.00 29.05           H  
ATOM   2975 HD21 ASN A 225     -24.587 -11.204  18.612  1.00 31.85           H  
ATOM   2976 HD22 ASN A 225     -25.766  -9.992  18.164  1.00 31.85           H  
ATOM   2977  N   GLY A 226     -26.358 -14.646  17.660  1.00 26.02           N  
ATOM   2978  CA  GLY A 226     -27.299 -15.336  16.796  1.00 26.01           C  
ATOM   2979  C   GLY A 226     -28.320 -14.396  16.142  1.00 24.74           C  
ATOM   2980  O   GLY A 226     -29.344 -14.822  15.615  1.00 25.52           O  
ATOM   2981  H   GLY A 226     -25.437 -14.474  17.283  1.00 26.02           H  
ATOM   2982  HA2 GLY A 226     -26.728 -15.832  16.008  1.00 26.01           H  
ATOM   2983  HA3 GLY A 226     -27.837 -16.084  17.384  1.00 26.01           H  
ATOM   2984  N   LYS A 227     -27.913 -13.133  16.010  1.00 23.78           N  
ATOM   2985  CA  LYS A 227     -28.806 -12.024  15.670  1.00 23.33           C  
ATOM   2986  C   LYS A 227     -28.668 -11.669  14.176  1.00 22.41           C  
ATOM   2987  O   LYS A 227     -29.648 -11.285  13.524  1.00 22.93           O  
ATOM   2988  CB  LYS A 227     -28.444 -10.822  16.542  1.00  0.00           C  
ATOM   2989  CG  LYS A 227     -29.426  -9.657  16.449  1.00  0.00           C  
ATOM   2990  CD  LYS A 227     -28.865  -8.449  17.199  1.00  0.00           C  
ATOM   2991  CE  LYS A 227     -29.782  -7.245  17.090  1.00  0.00           C  
ATOM   2992  NZ  LYS A 227     -29.004  -6.026  17.402  1.00  0.00           N1+
ATOM   2993  H   LYS A 227     -26.927 -12.871  16.034  1.00 23.78           H  
ATOM   2994  HA  LYS A 227     -29.841 -12.337  15.852  1.00 23.33           H  
ATOM   2995  HB2 LYS A 227     -27.438 -10.468  16.283  1.00  0.00           H  
ATOM   2996  HB3 LYS A 227     -28.402 -11.152  17.585  1.00  0.00           H  
ATOM   2997  HG2 LYS A 227     -30.396  -9.949  16.869  1.00  0.00           H  
ATOM   2998  HG3 LYS A 227     -29.594  -9.381  15.402  1.00  0.00           H  
ATOM   2999  HD2 LYS A 227     -27.874  -8.211  16.798  1.00  0.00           H  
ATOM   3000  HD3 LYS A 227     -28.718  -8.701  18.256  1.00  0.00           H  
ATOM   3001  HE2 LYS A 227     -30.601  -7.300  17.813  1.00  0.00           H  
ATOM   3002  HE3 LYS A 227     -30.192  -7.107  16.086  1.00  0.00           H  
ATOM   3003  HZ1 LYS A 227     -28.415  -6.144  18.234  1.00  0.00           H  
ATOM   3004  HZ2 LYS A 227     -28.379  -5.802  16.602  1.00  0.00           H  
ATOM   3005  HZ3 LYS A 227     -29.605  -5.208  17.541  1.00  0.00           H  
ATOM   3006  N   TYR A 228     -27.434 -11.721  13.676  1.00 21.32           N  
ATOM   3007  CA  TYR A 228     -27.081 -11.361  12.306  1.00 21.09           C  
ATOM   3008  C   TYR A 228     -26.352 -12.581  11.690  1.00 18.98           C  
ATOM   3009  O   TYR A 228     -26.078 -13.577  12.378  1.00 17.26           O  
ATOM   3010  CB  TYR A 228     -26.169 -10.121  12.258  1.00 22.79           C  
ATOM   3011  CG  TYR A 228     -26.691  -8.895  12.975  1.00 25.89           C  
ATOM   3012  CD1 TYR A 228     -27.923  -8.345  12.658  1.00 27.56           C  
ATOM   3013  CD2 TYR A 228     -25.917  -8.261  13.944  1.00 27.72           C  
ATOM   3014  CE1 TYR A 228     -28.376  -7.195  13.284  1.00 28.73           C  
ATOM   3015  CE2 TYR A 228     -26.359  -7.102  14.574  1.00 29.42           C  
ATOM   3016  CZ  TYR A 228     -27.591  -6.580  14.238  1.00 29.91           C  
ATOM   3017  OH  TYR A 228     -28.024  -5.442  14.862  1.00 32.60           O  
ATOM   3018  H   TYR A 228     -26.687 -12.082  14.252  1.00 21.32           H  
ATOM   3019  HA  TYR A 228     -27.997 -11.191  11.730  1.00 21.09           H  
ATOM   3020  HB2 TYR A 228     -25.183 -10.381  12.659  1.00 22.79           H  
ATOM   3021  HB3 TYR A 228     -25.976  -9.835  11.216  1.00 22.79           H  
ATOM   3022  HD1 TYR A 228     -28.540  -8.820  11.910  1.00 27.56           H  
ATOM   3023  HD2 TYR A 228     -24.957  -8.676  14.211  1.00 27.72           H  
ATOM   3024  HE1 TYR A 228     -29.340  -6.782  13.027  1.00 28.73           H  
ATOM   3025  HE2 TYR A 228     -25.745  -6.617  15.318  1.00 29.42           H  
ATOM   3026  HH  TYR A 228     -28.388  -4.895  14.134  1.00 32.60           H  
ATOM   3027  N   ILE A 229     -26.066 -12.483  10.397  1.00 16.45           N  
ATOM   3028  CA  ILE A 229     -25.076 -13.345   9.762  1.00 15.51           C  
ATOM   3029  C   ILE A 229     -24.053 -12.436   9.055  1.00 14.38           C  
ATOM   3030  O   ILE A 229     -24.365 -11.327   8.589  1.00 15.27           O  
ATOM   3031  CB  ILE A 229     -25.629 -14.421   8.794  1.00 16.15           C  
ATOM   3032  CG1 ILE A 229     -26.396 -13.805   7.615  1.00 17.00           C  
ATOM   3033  CG2 ILE A 229     -26.455 -15.469   9.538  1.00 15.69           C  
ATOM   3034  CD1 ILE A 229     -26.912 -14.814   6.601  1.00 17.91           C  
ATOM   3035  H   ILE A 229     -26.523 -11.779   9.835  1.00 16.45           H  
ATOM   3036  HA  ILE A 229     -24.531 -13.853  10.563  1.00 15.51           H  
ATOM   3037  HB  ILE A 229     -24.765 -14.950   8.369  1.00 16.15           H  
ATOM   3038 HG12 ILE A 229     -27.237 -13.204   7.978  1.00 17.00           H  
ATOM   3039 HG13 ILE A 229     -25.717 -13.133   7.079  1.00 17.00           H  
ATOM   3040 HG21 ILE A 229     -25.874 -15.907  10.351  1.00 15.69           H  
ATOM   3041 HG22 ILE A 229     -27.365 -15.039   9.957  1.00 15.69           H  
ATOM   3042 HG23 ILE A 229     -26.741 -16.295   8.881  1.00 15.69           H  
ATOM   3043 HD11 ILE A 229     -26.122 -15.497   6.284  1.00 17.91           H  
ATOM   3044 HD12 ILE A 229     -27.741 -15.402   7.004  1.00 17.91           H  
ATOM   3045 HD13 ILE A 229     -27.276 -14.289   5.713  1.00 17.91           H  
ATOM   3046  N   LEU A 230     -22.814 -12.926   8.997  1.00 12.73           N  
ATOM   3047  CA  LEU A 230     -21.711 -12.357   8.228  1.00 12.41           C  
ATOM   3048  C   LEU A 230     -21.482 -13.357   7.081  1.00 11.97           C  
ATOM   3049  O   LEU A 230     -21.282 -14.546   7.318  1.00 10.93           O  
ATOM   3050  CB  LEU A 230     -20.463 -12.256   9.116  1.00 12.44           C  
ATOM   3051  CG  LEU A 230     -19.233 -11.616   8.446  1.00 13.26           C  
ATOM   3052  CD1 LEU A 230     -19.420 -10.115   8.219  1.00 14.08           C  
ATOM   3053  CD2 LEU A 230     -17.991 -11.849   9.313  1.00 13.80           C  
ATOM   3054  H   LEU A 230     -22.595 -13.759   9.525  1.00 12.73           H  
ATOM   3055  HA  LEU A 230     -22.005 -11.380   7.846  1.00 12.41           H  
ATOM   3056  HB2 LEU A 230     -20.720 -11.685  10.015  1.00 12.44           H  
ATOM   3057  HB3 LEU A 230     -20.194 -13.262   9.467  1.00 12.44           H  
ATOM   3058  HG  LEU A 230     -19.056 -12.096   7.477  1.00 13.26           H  
ATOM   3059 HD11 LEU A 230     -20.263  -9.912   7.554  1.00 14.08           H  
ATOM   3060 HD12 LEU A 230     -19.600  -9.591   9.163  1.00 14.08           H  
ATOM   3061 HD13 LEU A 230     -18.528  -9.678   7.759  1.00 14.08           H  
ATOM   3062 HD21 LEU A 230     -18.095 -11.378  10.295  1.00 13.80           H  
ATOM   3063 HD22 LEU A 230     -17.817 -12.920   9.466  1.00 13.80           H  
ATOM   3064 HD23 LEU A 230     -17.099 -11.435   8.833  1.00 13.80           H  
ATOM   3065  N   ALA A 231     -21.535 -12.859   5.851  1.00 11.65           N  
ATOM   3066  CA  ALA A 231     -21.396 -13.637   4.624  1.00 11.73           C  
ATOM   3067  C   ALA A 231     -20.238 -13.050   3.792  1.00 12.13           C  
ATOM   3068  O   ALA A 231     -20.174 -11.845   3.560  1.00 12.22           O  
ATOM   3069  CB  ALA A 231     -22.681 -13.582   3.807  1.00 11.63           C  
ATOM   3070  H   ALA A 231     -21.661 -11.863   5.739  1.00 11.65           H  
ATOM   3071  HA  ALA A 231     -21.182 -14.677   4.877  1.00 11.73           H  
ATOM   3072  HB1 ALA A 231     -23.526 -13.979   4.379  1.00 11.63           H  
ATOM   3073  HB2 ALA A 231     -22.930 -12.553   3.522  1.00 11.63           H  
ATOM   3074  HB3 ALA A 231     -22.580 -14.166   2.886  1.00 11.63           H  
ATOM   3075  N   ALA A 232     -19.324 -13.934   3.382  1.00 12.05           N  
ATOM   3076  CA  ALA A 232     -18.217 -13.606   2.487  1.00 12.12           C  
ATOM   3077  C   ALA A 232     -18.683 -13.946   1.060  1.00 12.65           C  
ATOM   3078  O   ALA A 232     -18.661 -15.098   0.641  1.00 12.18           O  
ATOM   3079  CB  ALA A 232     -16.968 -14.387   2.866  1.00 12.14           C  
ATOM   3080  H   ALA A 232     -19.399 -14.888   3.705  1.00 12.05           H  
ATOM   3081  HA  ALA A 232     -18.000 -12.535   2.552  1.00 12.12           H  
ATOM   3082  HB1 ALA A 232     -16.666 -14.168   3.894  1.00 12.14           H  
ATOM   3083  HB2 ALA A 232     -17.130 -15.466   2.800  1.00 12.14           H  
ATOM   3084  HB3 ALA A 232     -16.137 -14.130   2.201  1.00 12.14           H  
ATOM   3085  N   THR A 233     -19.258 -12.937   0.414  1.00 13.45           N  
ATOM   3086  CA  THR A 233     -19.822 -13.041  -0.924  1.00 14.96           C  
ATOM   3087  C   THR A 233     -18.694 -12.790  -1.947  1.00 15.05           C  
ATOM   3088  O   THR A 233     -17.785 -11.983  -1.739  1.00 15.42           O  
ATOM   3089  CB  THR A 233     -21.030 -12.108  -1.146  1.00 15.93           C  
ATOM   3090  OG1 THR A 233     -20.743 -10.736  -0.841  1.00 17.99           O  
ATOM   3091  CG2 THR A 233     -22.209 -12.508  -0.263  1.00 16.38           C  
ATOM   3092  H   THR A 233     -19.302 -12.036   0.869  1.00 13.45           H  
ATOM   3093  HA  THR A 233     -20.162 -14.074  -1.059  1.00 14.96           H  
ATOM   3094  HB  THR A 233     -21.344 -12.147  -2.194  1.00 15.93           H  
ATOM   3095 HG21 THR A 233     -22.508 -13.544  -0.434  1.00 16.38           H  
ATOM   3096 HG22 THR A 233     -21.970 -12.380   0.799  1.00 16.38           H  
ATOM   3097 HG23 THR A 233     -23.071 -11.864  -0.461  1.00 16.38           H  
ATOM   3098  HG1 THR A 233     -20.037 -10.447  -1.484  1.00 17.99           H  
ATOM   3099  N   LEU A 234     -18.749 -13.550  -3.043  1.00 14.90           N  
ATOM   3100  CA  LEU A 234     -17.690 -13.560  -4.046  1.00 15.17           C  
ATOM   3101  C   LEU A 234     -17.916 -12.595  -5.225  1.00 16.14           C  
ATOM   3102  O   LEU A 234     -17.283 -12.676  -6.279  1.00 17.49           O  
ATOM   3103  CB  LEU A 234     -17.337 -14.984  -4.446  1.00 14.78           C  
ATOM   3104  CG  LEU A 234     -16.862 -15.822  -3.239  1.00 14.88           C  
ATOM   3105  CD1 LEU A 234     -16.632 -17.268  -3.649  1.00 14.62           C  
ATOM   3106  CD2 LEU A 234     -15.593 -15.225  -2.635  1.00 15.26           C  
ATOM   3107  H   LEU A 234     -19.518 -14.194  -3.160  1.00 14.90           H  
ATOM   3108  HA  LEU A 234     -16.798 -13.128  -3.574  1.00 15.17           H  
ATOM   3109  HB2 LEU A 234     -18.194 -15.455  -4.932  1.00 14.78           H  
ATOM   3110  HB3 LEU A 234     -16.543 -14.955  -5.196  1.00 14.78           H  
ATOM   3111  HG  LEU A 234     -17.628 -15.829  -2.456  1.00 14.88           H  
ATOM   3112 HD11 LEU A 234     -17.577 -17.810  -3.699  1.00 14.62           H  
ATOM   3113 HD12 LEU A 234     -16.143 -17.333  -4.624  1.00 14.62           H  
ATOM   3114 HD13 LEU A 234     -16.025 -17.796  -2.914  1.00 14.62           H  
ATOM   3115 HD21 LEU A 234     -14.914 -14.894  -3.421  1.00 15.26           H  
ATOM   3116 HD22 LEU A 234     -15.822 -14.362  -2.002  1.00 15.26           H  
ATOM   3117 HD23 LEU A 234     -15.063 -15.945  -2.013  1.00 15.26           H  
ATOM   3118  N   ASP A 235     -18.668 -11.542  -4.906  1.00 17.10           N  
ATOM   3119  CA  ASP A 235     -18.543 -10.211  -5.499  1.00 17.55           C  
ATOM   3120  C   ASP A 235     -17.282  -9.506  -4.933  1.00 16.45           C  
ATOM   3121  O   ASP A 235     -16.812  -8.495  -5.424  1.00 16.36           O  
ATOM   3122  CB  ASP A 235     -19.779  -9.363  -5.256  1.00 19.44           C  
ATOM   3123  CG  ASP A 235     -20.148  -9.194  -3.805  1.00 22.21           C  
ATOM   3124  OD1 ASP A 235     -19.522  -9.828  -2.925  1.00 21.84           O  
ATOM   3125  OD2 ASP A 235     -21.150  -8.471  -3.551  1.00 24.12           O1-
ATOM   3126  H   ASP A 235     -19.378 -11.665  -4.198  1.00 17.10           H  
ATOM   3127  HA  ASP A 235     -18.376 -10.338  -6.576  1.00 17.55           H  
ATOM   3128  HB2 ASP A 235     -20.638  -9.817  -5.765  1.00 19.44           H  
ATOM   3129  HB3 ASP A 235     -19.636  -8.364  -5.686  1.00 19.44           H  
ATOM   3130  N   ASN A 236     -16.723 -10.101  -3.874  1.00 15.80           N  
ATOM   3131  CA  ASN A 236     -15.506  -9.704  -3.160  1.00 15.74           C  
ATOM   3132  C   ASN A 236     -15.848  -8.711  -2.021  1.00 15.71           C  
ATOM   3133  O   ASN A 236     -15.002  -7.991  -1.505  1.00 15.38           O  
ATOM   3134  CB  ASN A 236     -14.317  -9.294  -4.040  1.00 15.90           C  
ATOM   3135  CG  ASN A 236     -13.653 -10.440  -4.804  1.00 15.53           C  
ATOM   3136  OD1 ASN A 236     -12.429 -10.435  -5.007  1.00 15.36           O  
ATOM   3137  ND2 ASN A 236     -14.448 -11.435  -5.228  1.00 15.42           N  
ATOM   3138  H   ASN A 236     -17.184 -10.907  -3.476  1.00 15.80           H  
ATOM   3139  HA  ASN A 236     -15.209 -10.617  -2.622  1.00 15.74           H  
ATOM   3140  HB2 ASN A 236     -13.533  -8.873  -3.397  1.00 15.90           H  
ATOM   3141  HB3 ASN A 236     -14.570  -8.509  -4.757  1.00 15.90           H  
ATOM   3142 HD21 ASN A 236     -14.053 -12.216  -5.733  1.00 15.42           H  
ATOM   3143 HD22 ASN A 236     -15.440 -11.403  -5.043  1.00 15.42           H  
ATOM   3144  N   THR A 237     -17.069  -8.848  -1.499  1.00 15.97           N  
ATOM   3145  CA  THR A 237     -17.572  -8.100  -0.339  1.00 15.83           C  
ATOM   3146  C   THR A 237     -17.810  -9.083   0.839  1.00 15.05           C  
ATOM   3147  O   THR A 237     -18.204 -10.244   0.639  1.00 14.75           O  
ATOM   3148  CB  THR A 237     -18.868  -7.346  -0.696  1.00 17.38           C  
ATOM   3149  OG1 THR A 237     -18.635  -6.485  -1.818  1.00 18.32           O  
ATOM   3150  CG2 THR A 237     -19.388  -6.448   0.416  1.00 17.96           C  
ATOM   3151  H   THR A 237     -17.698  -9.531  -1.894  1.00 15.97           H  
ATOM   3152  HA  THR A 237     -16.803  -7.375  -0.050  1.00 15.83           H  
ATOM   3153  HB  THR A 237     -19.662  -8.047  -0.972  1.00 17.38           H  
ATOM   3154 HG21 THR A 237     -19.705  -7.020   1.288  1.00 17.96           H  
ATOM   3155 HG22 THR A 237     -18.633  -5.723   0.728  1.00 17.96           H  
ATOM   3156 HG23 THR A 237     -20.246  -5.868   0.060  1.00 17.96           H  
ATOM   3157  HG1 THR A 237     -18.369  -7.073  -2.552  1.00 18.32           H  
ATOM   3158  N   LEU A 238     -17.560  -8.567   2.046  1.00 14.06           N  
ATOM   3159  CA  LEU A 238     -17.960  -9.218   3.294  1.00 15.03           C  
ATOM   3160  C   LEU A 238     -19.232  -8.463   3.732  1.00 15.34           C  
ATOM   3161  O   LEU A 238     -19.172  -7.253   4.031  1.00 15.87           O  
ATOM   3162  CB  LEU A 238     -16.841  -9.128   4.340  1.00 15.89           C  
ATOM   3163  CG  LEU A 238     -16.029 -10.433   4.463  1.00 16.60           C  
ATOM   3164  CD1 LEU A 238     -14.659 -10.152   5.080  1.00 17.29           C  
ATOM   3165  CD2 LEU A 238     -16.764 -11.455   5.330  1.00 16.74           C  
ATOM   3166  H   LEU A 238     -17.090  -7.675   2.093  1.00 14.06           H  
ATOM   3167  HA  LEU A 238     -18.215 -10.259   3.087  1.00 15.03           H  
ATOM   3168  HB2 LEU A 238     -16.159  -8.314   4.072  1.00 15.89           H  
ATOM   3169  HB3 LEU A 238     -17.255  -8.883   5.324  1.00 15.89           H  
ATOM   3170  HG  LEU A 238     -15.869 -10.860   3.466  1.00 16.60           H  
ATOM   3171 HD11 LEU A 238     -14.091  -9.453   4.459  1.00 17.29           H  
ATOM   3172 HD12 LEU A 238     -14.753  -9.718   6.082  1.00 17.29           H  
ATOM   3173 HD13 LEU A 238     -14.075 -11.074   5.161  1.00 17.29           H  
ATOM   3174 HD21 LEU A 238     -16.896 -11.081   6.350  1.00 16.74           H  
ATOM   3175 HD22 LEU A 238     -17.754 -11.685   4.930  1.00 16.74           H  
ATOM   3176 HD23 LEU A 238     -16.198 -12.390   5.393  1.00 16.74           H  
ATOM   3177  N   LYS A 239     -20.372  -9.134   3.616  1.00 15.68           N  
ATOM   3178  CA  LYS A 239     -21.678  -8.548   3.867  1.00 16.20           C  
ATOM   3179  C   LYS A 239     -22.178  -9.019   5.243  1.00 15.68           C  
ATOM   3180  O   LYS A 239     -22.043 -10.194   5.605  1.00 14.31           O  
ATOM   3181  CB  LYS A 239     -22.717  -8.936   2.806  1.00 17.86           C  
ATOM   3182  CG  LYS A 239     -22.373  -8.396   1.417  1.00 19.04           C  
ATOM   3183  CD  LYS A 239     -23.567  -8.485   0.460  1.00 21.09           C  
ATOM   3184  CE  LYS A 239     -23.228  -7.981  -0.937  1.00 22.91           C  
ATOM   3185  NZ  LYS A 239     -22.714  -9.080  -1.736  1.00 24.63           N1+
ATOM   3186  H   LYS A 239     -20.337 -10.110   3.359  1.00 15.68           H  
ATOM   3187  HA  LYS A 239     -21.570  -7.461   3.878  1.00 16.20           H  
ATOM   3188  HB2 LYS A 239     -22.823 -10.027   2.755  1.00 17.86           H  
ATOM   3189  HB3 LYS A 239     -23.691  -8.539   3.116  1.00 17.86           H  
ATOM   3190  HG2 LYS A 239     -22.075  -7.346   1.503  1.00 19.04           H  
ATOM   3191  HG3 LYS A 239     -21.518  -8.945   1.011  1.00 19.04           H  
ATOM   3192  HD2 LYS A 239     -24.377  -7.866   0.858  1.00 21.09           H  
ATOM   3193  HD3 LYS A 239     -23.946  -9.513   0.424  1.00 21.09           H  
ATOM   3194  HE2 LYS A 239     -22.464  -7.198  -0.919  1.00 22.91           H  
ATOM   3195  HE3 LYS A 239     -24.110  -7.594  -1.453  1.00 22.91           H  
ATOM   3196  HZ1 LYS A 239     -21.994  -9.667  -1.291  1.00 24.63           H  
ATOM   3197  HZ2 LYS A 239     -23.502  -9.716  -2.032  1.00 24.63           H  
ATOM   3198  HZ3 LYS A 239     -22.255  -8.743  -2.618  1.00 24.63           H  
ATOM   3199  N   LEU A 240     -22.782  -8.088   5.981  1.00 15.31           N  
ATOM   3200  CA  LEU A 240     -23.475  -8.382   7.238  1.00 16.25           C  
ATOM   3201  C   LEU A 240     -24.980  -8.267   6.924  1.00 16.66           C  
ATOM   3202  O   LEU A 240     -25.431  -7.259   6.387  1.00 18.13           O  
ATOM   3203  CB  LEU A 240     -23.101  -7.374   8.333  1.00 17.20           C  
ATOM   3204  CG  LEU A 240     -23.538  -7.786   9.755  1.00 18.37           C  
ATOM   3205  CD1 LEU A 240     -22.620  -8.860  10.339  1.00 18.85           C  
ATOM   3206  CD2 LEU A 240     -23.532  -6.567  10.682  1.00 18.68           C  
ATOM   3207  H   LEU A 240     -22.787  -7.133   5.651  1.00 15.31           H  
ATOM   3208  HA  LEU A 240     -23.224  -9.397   7.546  1.00 16.25           H  
ATOM   3209  HB2 LEU A 240     -22.018  -7.212   8.325  1.00 17.20           H  
ATOM   3210  HB3 LEU A 240     -23.563  -6.410   8.091  1.00 17.20           H  
ATOM   3211  HG  LEU A 240     -24.561  -8.177   9.725  1.00 18.37           H  
ATOM   3212 HD11 LEU A 240     -22.586  -9.749   9.708  1.00 18.85           H  
ATOM   3213 HD12 LEU A 240     -21.595  -8.490  10.450  1.00 18.85           H  
ATOM   3214 HD13 LEU A 240     -22.973  -9.171  11.329  1.00 18.85           H  
ATOM   3215 HD21 LEU A 240     -22.534  -6.122  10.748  1.00 18.68           H  
ATOM   3216 HD22 LEU A 240     -24.224  -5.799  10.321  1.00 18.68           H  
ATOM   3217 HD23 LEU A 240     -23.847  -6.846  11.693  1.00 18.68           H  
ATOM   3218  N   TRP A 241     -25.731  -9.299   7.283  1.00 16.91           N  
ATOM   3219  CA  TRP A 241     -27.160  -9.420   6.985  1.00 17.96           C  
ATOM   3220  C   TRP A 241     -27.971  -9.649   8.282  1.00 19.85           C  
ATOM   3221  O   TRP A 241     -27.562 -10.349   9.199  1.00 19.39           O  
ATOM   3222  CB  TRP A 241     -27.469 -10.618   6.071  1.00 18.59           C  
ATOM   3223  CG  TRP A 241     -27.215 -10.397   4.616  1.00 19.27           C  
ATOM   3224  CD1 TRP A 241     -26.004 -10.430   3.976  1.00 19.80           C  
ATOM   3225  CD2 TRP A 241     -28.196 -10.160   3.603  1.00 20.48           C  
ATOM   3226  NE1 TRP A 241     -26.176 -10.217   2.635  1.00 20.53           N  
ATOM   3227  CE2 TRP A 241     -27.511 -10.044   2.379  1.00 21.08           C  
ATOM   3228  CE3 TRP A 241     -29.593 -10.031   3.615  1.00 21.34           C  
ATOM   3229  CZ2 TRP A 241     -28.172  -9.808   1.167  1.00 22.02           C  
ATOM   3230  CZ3 TRP A 241     -30.250  -9.782   2.412  1.00 22.38           C  
ATOM   3231  CH2 TRP A 241     -29.539  -9.682   1.204  1.00 22.17           C  
ATOM   3232  H   TRP A 241     -25.302 -10.043   7.814  1.00 16.91           H  
ATOM   3233  HA  TRP A 241     -27.496  -8.493   6.515  1.00 17.96           H  
ATOM   3234  HB2 TRP A 241     -26.869 -11.473   6.387  1.00 18.59           H  
ATOM   3235  HB3 TRP A 241     -28.514 -10.932   6.196  1.00 18.59           H  
ATOM   3236  HD1 TRP A 241     -25.053 -10.600   4.459  1.00 19.80           H  
ATOM   3237  HE1 TRP A 241     -25.438 -10.191   1.946  1.00 20.53           H  
ATOM   3238  HE3 TRP A 241     -30.147 -10.122   4.538  1.00 21.34           H  
ATOM   3239  HZ2 TRP A 241     -27.627  -9.728   0.238  1.00 22.02           H  
ATOM   3240  HZ3 TRP A 241     -31.324  -9.664   2.407  1.00 22.38           H  
ATOM   3241  HH2 TRP A 241     -30.078  -9.503   0.285  1.00 22.17           H  
ATOM   3242  N   ASP A 242     -29.162  -9.057   8.282  1.00 21.49           N  
ATOM   3243  CA  ASP A 242     -30.303  -9.448   9.119  1.00 23.92           C  
ATOM   3244  C   ASP A 242     -30.946 -10.598   8.313  1.00 25.09           C  
ATOM   3245  O   ASP A 242     -31.426 -10.416   7.197  1.00 25.71           O  
ATOM   3246  CB  ASP A 242     -31.246  -8.269   9.295  1.00 26.10           C  
ATOM   3247  CG  ASP A 242     -32.506  -8.682  10.001  1.00 27.64           C  
ATOM   3248  OD1 ASP A 242     -33.391  -9.259   9.334  1.00 28.54           O  
ATOM   3249  OD2 ASP A 242     -32.665  -8.356  11.192  1.00 30.44           O1-
ATOM   3250  H   ASP A 242     -29.319  -8.275   7.662  1.00 21.49           H  
ATOM   3251  HA  ASP A 242     -29.938  -9.816  10.084  1.00 23.92           H  
ATOM   3252  HB2 ASP A 242     -31.528  -7.840   8.327  1.00 26.10           H  
ATOM   3253  HB3 ASP A 242     -30.753  -7.469   9.855  1.00 26.10           H  
ATOM   3254  N   TYR A 243     -30.861 -11.804   8.866  1.00 26.02           N  
ATOM   3255  CA  TYR A 243     -31.298 -13.014   8.179  1.00 28.41           C  
ATOM   3256  C   TYR A 243     -32.848 -13.249   8.408  1.00 30.66           C  
ATOM   3257  O   TYR A 243     -33.529 -13.877   7.597  1.00 32.00           O  
ATOM   3258  CB  TYR A 243     -30.529 -14.274   8.606  1.00 27.34           C  
ATOM   3259  CG  TYR A 243     -30.718 -14.674  10.052  1.00 26.63           C  
ATOM   3260  CD1 TYR A 243     -31.756 -15.512  10.442  1.00 26.55           C  
ATOM   3261  CD2 TYR A 243     -29.865 -14.184  11.027  1.00 25.70           C  
ATOM   3262  CE1 TYR A 243     -31.943 -15.843  11.764  1.00 27.19           C  
ATOM   3263  CE2 TYR A 243     -30.038 -14.513  12.352  1.00 25.89           C  
ATOM   3264  CZ  TYR A 243     -31.078 -15.346  12.718  1.00 26.99           C  
ATOM   3265  OH  TYR A 243     -31.267 -15.707  14.020  1.00 27.70           O  
ATOM   3266  H   TYR A 243     -30.544 -11.891   9.821  1.00 26.02           H  
ATOM   3267  HA  TYR A 243     -31.164 -12.860   7.101  1.00 28.41           H  
ATOM   3268  HB2 TYR A 243     -30.836 -15.116   7.975  1.00 27.34           H  
ATOM   3269  HB3 TYR A 243     -29.459 -14.132   8.412  1.00 27.34           H  
ATOM   3270  HD1 TYR A 243     -32.427 -15.909   9.695  1.00 26.55           H  
ATOM   3271  HD2 TYR A 243     -29.051 -13.534  10.743  1.00 25.70           H  
ATOM   3272  HE1 TYR A 243     -32.760 -16.487  12.053  1.00 27.19           H  
ATOM   3273  HE2 TYR A 243     -29.365 -14.123  13.102  1.00 25.89           H  
ATOM   3274  HH  TYR A 243     -30.535 -15.314  14.548  1.00 27.70           H  
ATOM   3275  N   SER A 244     -33.374 -12.608   9.455  1.00 31.86           N  
ATOM   3276  CA  SER A 244     -34.675 -12.724  10.095  1.00 33.46           C  
ATOM   3277  C   SER A 244     -35.674 -12.048   9.131  1.00 34.44           C  
ATOM   3278  O   SER A 244     -36.444 -12.742   8.461  1.00 35.88           O  
ATOM   3279  CB  SER A 244     -34.612 -12.111  11.491  1.00  0.00           C  
ATOM   3280  OG  SER A 244     -35.882 -12.038  12.136  1.00  0.00           O  
ATOM   3281  H   SER A 244     -33.200 -13.326   8.749  1.00 31.86           H  
ATOM   3282  HA  SER A 244     -34.953 -13.783  10.158  1.00 33.46           H  
ATOM   3283  HB2 SER A 244     -33.941 -12.697  12.131  1.00  0.00           H  
ATOM   3284  HB3 SER A 244     -34.190 -11.104  11.459  1.00  0.00           H  
ATOM   3285  HG  SER A 244     -36.122 -12.947  12.400  1.00  0.00           H  
ATOM   3286  N   LYS A 245     -35.476 -10.749   8.906  1.00 34.47           N  
ATOM   3287  CA  LYS A 245     -36.355 -10.005   8.016  1.00 34.90           C  
ATOM   3288  C   LYS A 245     -35.822 -10.316   6.600  1.00 36.01           C  
ATOM   3289  O   LYS A 245     -36.567 -10.777   5.729  1.00 35.66           O  
ATOM   3290  CB  LYS A 245     -36.378  -8.482   8.223  1.00  0.00           C  
ATOM   3291  CG  LYS A 245     -37.112  -7.983   9.478  1.00  0.00           C  
ATOM   3292  CD  LYS A 245     -36.181  -7.580  10.630  1.00  0.00           C  
ATOM   3293  CE  LYS A 245     -35.973  -8.710  11.622  1.00  0.00           C  
ATOM   3294  NZ  LYS A 245     -34.799  -8.442  12.462  1.00  0.00           N1+
ATOM   3295  H   LYS A 245     -34.645 -10.232   9.196  1.00 34.47           H  
ATOM   3296  HA  LYS A 245     -37.371 -10.412   8.089  1.00 34.90           H  
ATOM   3297  HB2 LYS A 245     -36.908  -8.056   7.359  1.00  0.00           H  
ATOM   3298  HB3 LYS A 245     -35.371  -8.054   8.170  1.00  0.00           H  
ATOM   3299  HG2 LYS A 245     -37.873  -8.700   9.808  1.00  0.00           H  
ATOM   3300  HG3 LYS A 245     -37.656  -7.075   9.185  1.00  0.00           H  
ATOM   3301  HD2 LYS A 245     -36.636  -6.738  11.169  1.00  0.00           H  
ATOM   3302  HD3 LYS A 245     -35.229  -7.206  10.236  1.00  0.00           H  
ATOM   3303  HE2 LYS A 245     -35.798  -9.655  11.125  1.00  0.00           H  
ATOM   3304  HE3 LYS A 245     -36.831  -8.817  12.292  1.00  0.00           H  
ATOM   3305  HZ1 LYS A 245     -33.923  -8.393  11.867  1.00  0.00           H  
ATOM   3306  HZ2 LYS A 245     -34.818  -7.559  12.971  1.00  0.00           H  
ATOM   3307  HZ3 LYS A 245     -34.598  -9.218  13.097  1.00  0.00           H  
ATOM   3308  N   GLY A 246     -34.540 -10.024   6.375  1.00 35.20           N  
ATOM   3309  CA  GLY A 246     -33.886 -10.198   5.089  1.00 33.98           C  
ATOM   3310  C   GLY A 246     -33.325  -8.878   4.559  1.00 32.70           C  
ATOM   3311  O   GLY A 246     -33.638  -8.464   3.444  1.00 33.77           O  
ATOM   3312  H   GLY A 246     -33.984  -9.643   7.127  1.00 35.20           H  
ATOM   3313  HA2 GLY A 246     -33.067 -10.911   5.221  1.00 33.98           H  
ATOM   3314  HA3 GLY A 246     -34.583 -10.607   4.352  1.00 33.98           H  
ATOM   3315  N   LYS A 247     -32.357  -8.335   5.295  1.00 30.62           N  
ATOM   3316  CA  LYS A 247     -31.811  -7.021   4.938  1.00 29.69           C  
ATOM   3317  C   LYS A 247     -30.282  -7.004   5.139  1.00 27.82           C  
ATOM   3318  O   LYS A 247     -29.754  -7.473   6.146  1.00 28.36           O  
ATOM   3319  CB  LYS A 247     -32.425  -5.885   5.768  1.00  0.00           C  
ATOM   3320  CG  LYS A 247     -33.826  -5.497   5.286  1.00  0.00           C  
ATOM   3321  CD  LYS A 247     -34.311  -4.217   5.968  1.00  0.00           C  
ATOM   3322  CE  LYS A 247     -35.650  -3.768   5.402  1.00  0.00           C  
ATOM   3323  NZ  LYS A 247     -36.037  -2.484   6.034  1.00  0.00           N1+
ATOM   3324  H   LYS A 247     -31.847  -8.778   6.066  1.00 30.62           H  
ATOM   3325  HA  LYS A 247     -32.005  -6.832   3.875  1.00 29.69           H  
ATOM   3326  HB2 LYS A 247     -31.776  -5.002   5.703  1.00  0.00           H  
ATOM   3327  HB3 LYS A 247     -32.465  -6.162   6.829  1.00  0.00           H  
ATOM   3328  HG2 LYS A 247     -34.531  -6.312   5.487  1.00  0.00           H  
ATOM   3329  HG3 LYS A 247     -33.809  -5.341   4.200  1.00  0.00           H  
ATOM   3330  HD2 LYS A 247     -33.568  -3.422   5.823  1.00  0.00           H  
ATOM   3331  HD3 LYS A 247     -34.395  -4.384   7.049  1.00  0.00           H  
ATOM   3332  HE2 LYS A 247     -36.447  -4.485   5.620  1.00  0.00           H  
ATOM   3333  HE3 LYS A 247     -35.601  -3.587   4.324  1.00  0.00           H  
ATOM   3334  HZ1 LYS A 247     -36.136  -2.577   7.053  1.00  0.00           H  
ATOM   3335  HZ2 LYS A 247     -35.341  -1.746   5.854  1.00  0.00           H  
ATOM   3336  HZ3 LYS A 247     -36.936  -2.147   5.665  1.00  0.00           H  
ATOM   3337  N   CYS A 248     -29.588  -6.442   4.153  1.00 27.90           N  
ATOM   3338  CA  CYS A 248     -28.131  -6.230   4.178  1.00 27.00           C  
ATOM   3339  C   CYS A 248     -27.870  -4.958   5.011  1.00 27.93           C  
ATOM   3340  O   CYS A 248     -28.525  -3.925   4.808  1.00 30.52           O  
ATOM   3341  CB  CYS A 248     -27.607  -6.033   2.752  1.00 26.34           C  
ATOM   3342  SG  CYS A 248     -25.796  -5.910   2.640  1.00 26.86           S  
ATOM   3343  H   CYS A 248     -30.071  -6.151   3.316  1.00 27.90           H  
ATOM   3344  HA  CYS A 248     -27.669  -7.102   4.650  1.00 27.00           H  
ATOM   3345  HB2 CYS A 248     -28.028  -5.125   2.305  1.00 26.34           H  
ATOM   3346  HB3 CYS A 248     -27.921  -6.870   2.120  1.00 26.34           H  
ATOM   3347  HG  CYS A 248     -25.751  -5.833   1.300  1.00 26.86           H  
ATOM   3348  N   LEU A 249     -26.936  -5.057   5.949  1.00 26.64           N  
ATOM   3349  CA  LEU A 249     -26.664  -4.005   6.924  1.00 25.90           C  
ATOM   3350  C   LEU A 249     -25.296  -3.314   6.728  1.00 24.70           C  
ATOM   3351  O   LEU A 249     -25.138  -2.138   7.084  1.00 24.54           O  
ATOM   3352  CB  LEU A 249     -26.695  -4.582   8.349  1.00 26.97           C  
ATOM   3353  CG  LEU A 249     -28.002  -5.301   8.729  1.00 28.73           C  
ATOM   3354  CD1 LEU A 249     -27.854  -5.898  10.126  1.00 29.45           C  
ATOM   3355  CD2 LEU A 249     -29.219  -4.379   8.681  1.00 29.50           C  
ATOM   3356  H   LEU A 249     -26.398  -5.910   6.006  1.00 26.64           H  
ATOM   3357  HA  LEU A 249     -27.419  -3.218   6.824  1.00 25.90           H  
ATOM   3358  HB2 LEU A 249     -25.865  -5.292   8.463  1.00 26.97           H  
ATOM   3359  HB3 LEU A 249     -26.498  -3.775   9.067  1.00 26.97           H  
ATOM   3360  HG  LEU A 249     -28.173  -6.131   8.035  1.00 28.73           H  
ATOM   3361 HD11 LEU A 249     -27.022  -6.610  10.158  1.00 29.45           H  
ATOM   3362 HD12 LEU A 249     -27.667  -5.121  10.875  1.00 29.45           H  
ATOM   3363 HD13 LEU A 249     -28.763  -6.433  10.411  1.00 29.45           H  
ATOM   3364 HD21 LEU A 249     -29.078  -3.501   9.321  1.00 29.50           H  
ATOM   3365 HD22 LEU A 249     -29.418  -4.031   7.663  1.00 29.50           H  
ATOM   3366 HD23 LEU A 249     -30.117  -4.905   9.023  1.00 29.50           H  
ATOM   3367  N   LYS A 250     -24.279  -4.086   6.359  1.00 22.68           N  
ATOM   3368  CA  LYS A 250     -22.902  -3.602   6.275  1.00 21.32           C  
ATOM   3369  C   LYS A 250     -22.212  -4.337   5.102  1.00 20.11           C  
ATOM   3370  O   LYS A 250     -22.577  -5.432   4.740  1.00 18.34           O  
ATOM   3371  CB  LYS A 250     -22.078  -3.830   7.548  1.00 22.06           C  
ATOM   3372  CG  LYS A 250     -22.648  -3.248   8.843  1.00 22.78           C  
ATOM   3373  CD  LYS A 250     -22.469  -1.733   8.969  1.00 23.91           C  
ATOM   3374  CE  LYS A 250     -23.009  -1.260  10.312  1.00 25.09           C  
ATOM   3375  NZ  LYS A 250     -22.805   0.190  10.461  1.00 26.06           N1+
ATOM   3376  H   LYS A 250     -24.453  -5.048   6.105  1.00 22.68           H  
ATOM   3377  HA  LYS A 250     -22.928  -2.530   6.041  1.00 21.32           H  
ATOM   3378  HB2 LYS A 250     -21.948  -4.907   7.689  1.00 22.06           H  
ATOM   3379  HB3 LYS A 250     -21.068  -3.432   7.392  1.00 22.06           H  
ATOM   3380  HG2 LYS A 250     -23.700  -3.522   8.965  1.00 22.78           H  
ATOM   3381  HG3 LYS A 250     -22.127  -3.719   9.684  1.00 22.78           H  
ATOM   3382  HD2 LYS A 250     -22.979  -1.212   8.153  1.00 23.91           H  
ATOM   3383  HD3 LYS A 250     -21.403  -1.485   8.890  1.00 23.91           H  
ATOM   3384  HE2 LYS A 250     -22.483  -1.741  11.142  1.00 25.09           H  
ATOM   3385  HE3 LYS A 250     -24.083  -1.444  10.412  1.00 25.09           H  
ATOM   3386  HZ1 LYS A 250     -21.826   0.479  10.257  1.00 26.06           H  
ATOM   3387  HZ2 LYS A 250     -23.427   0.758   9.882  1.00 26.06           H  
ATOM   3388  HZ3 LYS A 250     -22.939   0.470  11.455  1.00 26.06           H  
ATOM   3389  N   THR A 251     -21.252  -3.657   4.503  1.00 18.98           N  
ATOM   3390  CA  THR A 251     -20.548  -4.094   3.288  1.00 19.42           C  
ATOM   3391  C   THR A 251     -19.037  -3.750   3.406  1.00 16.97           C  
ATOM   3392  O   THR A 251     -18.609  -2.649   3.098  1.00 17.33           O  
ATOM   3393  CB  THR A 251     -21.146  -3.351   2.061  1.00 22.50           C  
ATOM   3394  OG1 THR A 251     -21.466  -1.974   2.411  1.00 25.81           O  
ATOM   3395  CG2 THR A 251     -22.409  -4.020   1.529  1.00 24.05           C  
ATOM   3396  H   THR A 251     -21.019  -2.743   4.864  1.00 18.98           H  
ATOM   3397  HA  THR A 251     -20.651  -5.177   3.156  1.00 19.42           H  
ATOM   3398  HB  THR A 251     -20.411  -3.309   1.249  1.00 22.50           H  
ATOM   3399 HG21 THR A 251     -22.218  -5.051   1.223  1.00 24.05           H  
ATOM   3400 HG22 THR A 251     -23.206  -4.018   2.279  1.00 24.05           H  
ATOM   3401 HG23 THR A 251     -22.794  -3.468   0.665  1.00 24.05           H  
ATOM   3402  HG1 THR A 251     -22.394  -1.999   2.732  1.00 25.81           H  
ATOM   3403  N   TYR A 252     -18.285  -4.688   3.972  1.00 15.23           N  
ATOM   3404  CA  TYR A 252     -16.848  -4.554   4.244  1.00 15.12           C  
ATOM   3405  C   TYR A 252     -16.100  -5.033   2.974  1.00 15.24           C  
ATOM   3406  O   TYR A 252     -16.478  -6.005   2.338  1.00 15.41           O  
ATOM   3407  CB  TYR A 252     -16.374  -5.372   5.457  1.00 14.37           C  
ATOM   3408  CG  TYR A 252     -17.256  -5.225   6.674  1.00 14.58           C  
ATOM   3409  CD1 TYR A 252     -17.235  -4.072   7.444  1.00 14.35           C  
ATOM   3410  CD2 TYR A 252     -18.140  -6.231   7.025  1.00 14.31           C  
ATOM   3411  CE1 TYR A 252     -18.076  -3.925   8.532  1.00 14.60           C  
ATOM   3412  CE2 TYR A 252     -19.005  -6.089   8.097  1.00 14.55           C  
ATOM   3413  CZ  TYR A 252     -18.954  -4.938   8.856  1.00 14.82           C  
ATOM   3414  OH  TYR A 252     -19.826  -4.837   9.898  1.00 15.68           O  
ATOM   3415  H   TYR A 252     -18.714  -5.571   4.212  1.00 15.23           H  
ATOM   3416  HA  TYR A 252     -16.638  -3.491   4.411  1.00 15.12           H  
ATOM   3417  HB2 TYR A 252     -16.306  -6.432   5.193  1.00 14.37           H  
ATOM   3418  HB3 TYR A 252     -15.349  -5.082   5.718  1.00 14.37           H  
ATOM   3419  HD1 TYR A 252     -16.552  -3.275   7.189  1.00 14.35           H  
ATOM   3420  HD2 TYR A 252     -18.155  -7.145   6.450  1.00 14.31           H  
ATOM   3421  HE1 TYR A 252     -18.045  -3.023   9.124  1.00 14.60           H  
ATOM   3422  HE2 TYR A 252     -19.711  -6.870   8.336  1.00 14.55           H  
ATOM   3423  HH  TYR A 252     -19.740  -3.949  10.303  1.00 15.68           H  
ATOM   3424  N   THR A 253     -15.052  -4.289   2.616  1.00 15.81           N  
ATOM   3425  CA  THR A 253     -14.288  -4.463   1.372  1.00 16.07           C  
ATOM   3426  C   THR A 253     -12.815  -4.071   1.627  1.00 15.32           C  
ATOM   3427  O   THR A 253     -12.506  -3.367   2.593  1.00 16.18           O  
ATOM   3428  CB  THR A 253     -14.856  -3.594   0.221  1.00 16.15           C  
ATOM   3429  OG1 THR A 253     -15.265  -2.306   0.710  1.00 16.64           O  
ATOM   3430  CG2 THR A 253     -16.060  -4.231  -0.460  1.00 16.37           C  
ATOM   3431  H   THR A 253     -14.748  -3.555   3.239  1.00 15.81           H  
ATOM   3432  HA  THR A 253     -14.302  -5.521   1.087  1.00 16.07           H  
ATOM   3433  HB  THR A 253     -14.091  -3.417  -0.542  1.00 16.15           H  
ATOM   3434 HG21 THR A 253     -15.823  -5.229  -0.840  1.00 16.37           H  
ATOM   3435 HG22 THR A 253     -16.912  -4.296   0.222  1.00 16.37           H  
ATOM   3436 HG23 THR A 253     -16.390  -3.611  -1.301  1.00 16.37           H  
ATOM   3437  HG1 THR A 253     -15.850  -2.482   1.467  1.00 16.64           H  
ATOM   3438  N   GLY A 254     -11.940  -4.512   0.731  1.00 15.19           N  
ATOM   3439  CA  GLY A 254     -10.511  -4.220   0.767  1.00 15.87           C  
ATOM   3440  C   GLY A 254      -9.662  -5.453   0.442  1.00 16.06           C  
ATOM   3441  O   GLY A 254      -8.475  -5.355   0.123  1.00 16.51           O  
ATOM   3442  H   GLY A 254     -12.274  -5.072  -0.040  1.00 15.19           H  
ATOM   3443  HA2 GLY A 254     -10.318  -3.455   0.008  1.00 15.87           H  
ATOM   3444  HA3 GLY A 254     -10.220  -3.844   1.752  1.00 15.87           H  
ATOM   3445  N   HIS A 255     -10.264  -6.617   0.677  1.00 16.08           N  
ATOM   3446  CA  HIS A 255      -9.729  -7.926   0.323  1.00 15.88           C  
ATOM   3447  C   HIS A 255     -10.104  -8.243  -1.152  1.00 15.60           C  
ATOM   3448  O   HIS A 255     -10.674  -7.420  -1.878  1.00 15.57           O  
ATOM   3449  CB  HIS A 255     -10.206  -9.000   1.316  1.00 15.46           C  
ATOM   3450  CG  HIS A 255     -11.682  -9.154   1.324  1.00 15.07           C  
ATOM   3451  ND1 HIS A 255     -12.519  -8.108   1.645  1.00 15.85           N  
ATOM   3452  CD2 HIS A 255     -12.494 -10.200   1.039  1.00 15.86           C  
ATOM   3453  CE1 HIS A 255     -13.778  -8.491   1.525  1.00 15.60           C  
ATOM   3454  NE2 HIS A 255     -13.788  -9.760   1.164  1.00 15.56           N  
ATOM   3455  H   HIS A 255     -11.169  -6.605   1.125  1.00 16.08           H  
ATOM   3456  HA  HIS A 255      -8.634  -7.870   0.363  1.00 15.88           H  
ATOM   3457  HB2 HIS A 255      -9.885  -8.720   2.328  1.00 15.46           H  
ATOM   3458  HB3 HIS A 255      -9.737  -9.966   1.104  1.00 15.46           H  
ATOM   3459  HD2 HIS A 255     -12.180 -11.197   0.764  1.00 15.86           H  
ATOM   3460  HE2 HIS A 255     -14.615 -10.318   1.005  1.00 15.56           H  
ATOM   3461  HE1 HIS A 255     -14.648  -7.873   1.693  1.00 15.60           H  
ATOM   3462  N   LYS A 256      -9.676  -9.425  -1.587  1.00 15.73           N  
ATOM   3463  CA  LYS A 256      -9.714  -9.917  -2.971  1.00 15.32           C  
ATOM   3464  C   LYS A 256      -9.973 -11.431  -2.805  1.00 15.08           C  
ATOM   3465  O   LYS A 256      -9.690 -11.974  -1.750  1.00 14.63           O  
ATOM   3466  CB  LYS A 256      -8.353  -9.560  -3.562  1.00 15.79           C  
ATOM   3467  CG  LYS A 256      -8.123  -9.871  -5.036  1.00 16.50           C  
ATOM   3468  CD  LYS A 256      -6.802  -9.202  -5.458  1.00 17.03           C  
ATOM   3469  CE  LYS A 256      -6.107  -9.840  -6.645  1.00 17.62           C  
ATOM   3470  NZ  LYS A 256      -5.689 -11.200  -6.322  1.00 17.87           N1+
ATOM   3471  H   LYS A 256      -9.250 -10.056  -0.923  1.00 15.73           H  
ATOM   3472  HA  LYS A 256     -10.533  -9.433  -3.509  1.00 15.32           H  
ATOM   3473  HB2 LYS A 256      -8.193  -8.482  -3.414  1.00 15.79           H  
ATOM   3474  HB3 LYS A 256      -7.568 -10.057  -2.975  1.00 15.79           H  
ATOM   3475  HG2 LYS A 256      -8.096 -10.953  -5.187  1.00 16.50           H  
ATOM   3476  HG3 LYS A 256      -8.944  -9.479  -5.647  1.00 16.50           H  
ATOM   3477  HD2 LYS A 256      -6.097  -9.190  -4.617  1.00 17.03           H  
ATOM   3478  HD3 LYS A 256      -7.007  -8.149  -5.692  1.00 17.03           H  
ATOM   3479  HE2 LYS A 256      -5.198  -9.283  -6.893  1.00 17.62           H  
ATOM   3480  HE3 LYS A 256      -6.749  -9.876  -7.530  1.00 17.62           H  
ATOM   3481  HZ1 LYS A 256      -5.703 -11.450  -5.298  1.00 17.87           H  
ATOM   3482  HZ2 LYS A 256      -6.353 -11.869  -6.793  1.00 17.87           H  
ATOM   3483  HZ3 LYS A 256      -4.780 -11.478  -6.679  1.00 17.87           H  
ATOM   3484  N   ASN A 257     -10.554 -12.084  -3.808  1.00 13.76           N  
ATOM   3485  CA  ASN A 257     -10.857 -13.514  -3.707  1.00 13.74           C  
ATOM   3486  C   ASN A 257     -10.848 -14.291  -5.062  1.00 14.01           C  
ATOM   3487  O   ASN A 257     -11.688 -13.978  -5.918  1.00 14.12           O  
ATOM   3488  CB  ASN A 257     -12.209 -13.727  -3.002  1.00 13.53           C  
ATOM   3489  CG  ASN A 257     -12.101 -14.388  -1.632  1.00 13.05           C  
ATOM   3490  OD1 ASN A 257     -12.600 -15.490  -1.414  1.00 14.25           O  
ATOM   3491  ND2 ASN A 257     -11.490 -13.687  -0.696  1.00 13.12           N  
ATOM   3492  H   ASN A 257     -10.806 -11.584  -4.648  1.00 13.76           H  
ATOM   3493  HA  ASN A 257     -10.079 -13.927  -3.088  1.00 13.74           H  
ATOM   3494  HB2 ASN A 257     -12.855 -14.365  -3.609  1.00 13.53           H  
ATOM   3495  HB3 ASN A 257     -12.746 -12.780  -2.864  1.00 13.53           H  
ATOM   3496 HD21 ASN A 257     -11.093 -12.785  -0.919  1.00 13.12           H  
ATOM   3497 HD22 ASN A 257     -11.420 -14.052   0.243  1.00 13.12           H  
ATOM   3498  N   GLU A 258     -10.004 -15.311  -5.180  1.00 14.62           N  
ATOM   3499  CA  GLU A 258      -9.933 -16.207  -6.352  1.00 15.79           C  
ATOM   3500  C   GLU A 258      -9.553 -17.797  -6.385  1.00 15.15           C  
ATOM   3501  O   GLU A 258      -9.753 -18.366  -7.455  1.00 14.81           O  
ATOM   3502  CB  GLU A 258      -9.332 -15.455  -7.551  1.00 18.05           C  
ATOM   3503  CG  GLU A 258      -8.105 -14.595  -7.297  1.00 20.14           C  
ATOM   3504  CD  GLU A 258      -8.058 -13.285  -8.055  1.00 23.39           C  
ATOM   3505  OE1 GLU A 258      -8.978 -12.937  -8.822  1.00 24.72           O  
ATOM   3506  OE2 GLU A 258      -7.066 -12.553  -7.827  1.00 27.45           O1-
ATOM   3507  H   GLU A 258      -9.325 -15.465  -4.449  1.00 14.62           H  
ATOM   3508  HA  GLU A 258     -10.987 -16.292  -6.632  1.00 15.79           H  
ATOM   3509  HB2 GLU A 258      -9.064 -16.176  -8.317  1.00 18.05           H  
ATOM   3510  HB3 GLU A 258     -10.135 -14.843  -7.972  1.00 18.05           H  
ATOM   3511  HG2 GLU A 258      -7.212 -15.171  -7.562  1.00 20.14           H  
ATOM   3512  HG3 GLU A 258      -8.007 -14.338  -6.238  1.00 20.14           H  
ATOM   3513  N   LYS A 259      -9.242 -18.464  -5.275  1.00 13.91           N  
ATOM   3514  CA  LYS A 259      -9.075 -19.965  -5.288  1.00 14.02           C  
ATOM   3515  C   LYS A 259      -9.736 -20.970  -4.213  1.00 13.12           C  
ATOM   3516  O   LYS A 259     -10.330 -21.932  -4.735  1.00 13.54           O  
ATOM   3517  CB  LYS A 259      -7.609 -20.348  -5.630  1.00 15.21           C  
ATOM   3518  CG  LYS A 259      -7.167 -21.775  -5.249  1.00 16.92           C  
ATOM   3519  CD  LYS A 259      -5.687 -22.114  -5.491  1.00 18.82           C  
ATOM   3520  CE  LYS A 259      -5.293 -23.464  -4.887  1.00 20.62           C  
ATOM   3521  NZ  LYS A 259      -3.833 -23.544  -4.728  1.00 22.77           N1+
ATOM   3522  H   LYS A 259      -9.185 -17.968  -4.396  1.00 13.91           H  
ATOM   3523  HA  LYS A 259      -9.636 -20.269  -6.186  1.00 14.02           H  
ATOM   3524  HB2 LYS A 259      -7.446 -20.193  -6.703  1.00 15.21           H  
ATOM   3525  HB3 LYS A 259      -6.976 -19.613  -5.148  1.00 15.21           H  
ATOM   3526  HG2 LYS A 259      -7.332 -21.896  -4.180  1.00 16.92           H  
ATOM   3527  HG3 LYS A 259      -7.794 -22.508  -5.766  1.00 16.92           H  
ATOM   3528  HD2 LYS A 259      -5.074 -21.353  -5.016  1.00 18.82           H  
ATOM   3529  HD3 LYS A 259      -5.450 -22.091  -6.558  1.00 18.82           H  
ATOM   3530  HE2 LYS A 259      -5.616 -24.304  -5.506  1.00 20.62           H  
ATOM   3531  HE3 LYS A 259      -5.698 -23.585  -3.880  1.00 20.62           H  
ATOM   3532  HZ1 LYS A 259      -3.516 -22.816  -4.051  1.00 22.77           H  
ATOM   3533  HZ2 LYS A 259      -3.515 -24.432  -4.317  1.00 22.77           H  
ATOM   3534  HZ3 LYS A 259      -3.239 -23.398  -5.558  1.00 22.77           H  
ATOM   3535  N   TYR A 260      -9.487 -20.885  -2.907  1.00 11.90           N  
ATOM   3536  CA  TYR A 260      -9.715 -22.012  -1.928  1.00 12.14           C  
ATOM   3537  C   TYR A 260     -10.537 -21.932  -0.556  1.00 11.29           C  
ATOM   3538  O   TYR A 260     -10.567 -22.942   0.159  1.00 11.35           O  
ATOM   3539  CB  TYR A 260      -8.339 -22.626  -1.568  1.00 13.30           C  
ATOM   3540  CG  TYR A 260      -8.095 -24.070  -1.954  1.00 14.15           C  
ATOM   3541  CD1 TYR A 260      -7.596 -24.975  -1.026  1.00 15.31           C  
ATOM   3542  CD2 TYR A 260      -8.282 -24.512  -3.274  1.00 15.74           C  
ATOM   3543  CE1 TYR A 260      -7.277 -26.273  -1.386  1.00 16.23           C  
ATOM   3544  CE2 TYR A 260      -7.966 -25.815  -3.642  1.00 17.08           C  
ATOM   3545  CZ  TYR A 260      -7.454 -26.675  -2.695  1.00 17.64           C  
ATOM   3546  OH  TYR A 260      -7.163 -27.949  -3.085  1.00 20.54           O  
ATOM   3547  H   TYR A 260      -9.083 -20.036  -2.539  1.00 11.90           H  
ATOM   3548  HA  TYR A 260     -10.281 -22.752  -2.495  1.00 12.14           H  
ATOM   3549  HB2 TYR A 260      -7.562 -22.051  -2.074  1.00 13.30           H  
ATOM   3550  HB3 TYR A 260      -8.132 -22.495  -0.498  1.00 13.30           H  
ATOM   3551  HD1 TYR A 260      -7.454 -24.659  -0.003  1.00 15.31           H  
ATOM   3552  HD2 TYR A 260      -8.677 -23.830  -4.012  1.00 15.74           H  
ATOM   3553  HE1 TYR A 260      -6.894 -26.964  -0.650  1.00 16.23           H  
ATOM   3554  HE2 TYR A 260      -8.119 -26.149  -4.657  1.00 17.08           H  
ATOM   3555  HH  TYR A 260      -7.257 -28.519  -2.299  1.00 20.54           H  
ATOM   3556  N   CYS A 261     -11.235 -20.823  -0.304  1.00 10.80           N  
ATOM   3557  CA  CYS A 261     -12.112 -20.573   0.873  1.00 10.68           C  
ATOM   3558  C   CYS A 261     -11.352 -20.088   2.134  1.00 10.51           C  
ATOM   3559  O   CYS A 261     -10.821 -20.903   2.895  1.00 11.57           O  
ATOM   3560  CB  CYS A 261     -13.022 -21.729   1.351  1.00 10.59           C  
ATOM   3561  SG  CYS A 261     -14.610 -21.834   0.476  1.00 11.48           S  
ATOM   3562  H   CYS A 261     -11.156 -20.033  -0.927  1.00 10.80           H  
ATOM   3563  HA  CYS A 261     -12.754 -19.741   0.553  1.00 10.68           H  
ATOM   3564  HB2 CYS A 261     -13.281 -21.616   2.410  1.00 10.59           H  
ATOM   3565  HB3 CYS A 261     -12.548 -22.702   1.248  1.00 10.59           H  
ATOM   3566  HG  CYS A 261     -15.346 -21.189   1.410  1.00 11.48           H  
ATOM   3567  N   ILE A 262     -11.384 -18.785   2.364  1.00 11.11           N  
ATOM   3568  CA  ILE A 262     -10.767 -18.140   3.528  1.00 11.64           C  
ATOM   3569  C   ILE A 262     -11.821 -18.127   4.669  1.00 12.18           C  
ATOM   3570  O   ILE A 262     -12.996 -17.808   4.461  1.00 11.44           O  
ATOM   3571  CB  ILE A 262     -10.272 -16.704   3.206  1.00 11.84           C  
ATOM   3572  CG1 ILE A 262      -9.181 -16.765   2.114  1.00 12.23           C  
ATOM   3573  CG2 ILE A 262      -9.767 -15.983   4.464  1.00 11.63           C  
ATOM   3574  CD1 ILE A 262      -8.526 -15.432   1.785  1.00 12.46           C  
ATOM   3575  H   ILE A 262     -11.930 -18.213   1.735  1.00 11.11           H  
ATOM   3576  HA  ILE A 262      -9.918 -18.758   3.834  1.00 11.64           H  
ATOM   3577  HB  ILE A 262     -11.115 -16.120   2.811  1.00 11.84           H  
ATOM   3578 HG12 ILE A 262      -8.397 -17.472   2.405  1.00 12.23           H  
ATOM   3579 HG13 ILE A 262      -9.630 -17.158   1.195  1.00 12.23           H  
ATOM   3580 HG21 ILE A 262     -10.556 -15.882   5.215  1.00 11.63           H  
ATOM   3581 HG22 ILE A 262      -8.927 -16.517   4.918  1.00 11.63           H  
ATOM   3582 HG23 ILE A 262      -9.445 -14.964   4.236  1.00 11.63           H  
ATOM   3583 HD11 ILE A 262      -9.271 -14.679   1.511  1.00 12.46           H  
ATOM   3584 HD12 ILE A 262      -7.935 -15.058   2.624  1.00 12.46           H  
ATOM   3585 HD13 ILE A 262      -7.833 -15.553   0.948  1.00 12.46           H  
ATOM   3586  N   PHE A 263     -11.352 -18.432   5.868  1.00 13.33           N  
ATOM   3587  CA  PHE A 263     -12.162 -18.448   7.091  1.00 14.14           C  
ATOM   3588  C   PHE A 263     -11.951 -17.087   7.808  1.00 14.26           C  
ATOM   3589  O   PHE A 263     -10.982 -16.869   8.536  1.00 17.18           O  
ATOM   3590  CB  PHE A 263     -11.730 -19.634   7.960  1.00 15.09           C  
ATOM   3591  CG  PHE A 263     -12.585 -19.927   9.171  1.00 16.25           C  
ATOM   3592  CD1 PHE A 263     -13.789 -20.602   9.045  1.00 17.08           C  
ATOM   3593  CD2 PHE A 263     -12.121 -19.623  10.434  1.00 16.40           C  
ATOM   3594  CE1 PHE A 263     -14.527 -20.941  10.167  1.00 17.45           C  
ATOM   3595  CE2 PHE A 263     -12.866 -19.947  11.558  1.00 16.69           C  
ATOM   3596  CZ  PHE A 263     -14.055 -20.618  11.415  1.00 17.14           C  
ATOM   3597  H   PHE A 263     -10.368 -18.637   5.967  1.00 13.33           H  
ATOM   3598  HA  PHE A 263     -13.220 -18.553   6.820  1.00 14.14           H  
ATOM   3599  HB2 PHE A 263     -11.711 -20.541   7.340  1.00 15.09           H  
ATOM   3600  HB3 PHE A 263     -10.693 -19.502   8.284  1.00 15.09           H  
ATOM   3601  HD1 PHE A 263     -14.155 -20.865   8.064  1.00 17.08           H  
ATOM   3602  HD2 PHE A 263     -11.168 -19.127  10.548  1.00 16.40           H  
ATOM   3603  HE1 PHE A 263     -15.470 -21.456  10.060  1.00 17.45           H  
ATOM   3604  HE2 PHE A 263     -12.512 -19.674  12.541  1.00 16.69           H  
ATOM   3605  HZ  PHE A 263     -14.623 -20.894  12.291  1.00 17.14           H  
ATOM   3606  N   ALA A 264     -12.837 -16.163   7.506  1.00 13.13           N  
ATOM   3607  CA  ALA A 264     -12.909 -14.820   8.108  1.00 13.37           C  
ATOM   3608  C   ALA A 264     -13.636 -14.904   9.478  1.00 13.62           C  
ATOM   3609  O   ALA A 264     -14.317 -15.911   9.752  1.00 13.22           O  
ATOM   3610  CB  ALA A 264     -13.673 -13.877   7.187  1.00 13.86           C  
ATOM   3611  H   ALA A 264     -13.538 -16.373   6.810  1.00 13.13           H  
ATOM   3612  HA  ALA A 264     -11.888 -14.462   8.276  1.00 13.37           H  
ATOM   3613  HB1 ALA A 264     -13.203 -13.830   6.200  1.00 13.86           H  
ATOM   3614  HB2 ALA A 264     -14.706 -14.217   7.044  1.00 13.86           H  
ATOM   3615  HB3 ALA A 264     -13.720 -12.863   7.596  1.00 13.86           H  
ATOM   3616  N   ASN A 265     -13.475 -13.881  10.311  1.00 13.60           N  
ATOM   3617  CA  ASN A 265     -13.929 -13.917  11.706  1.00 14.27           C  
ATOM   3618  C   ASN A 265     -14.367 -12.566  12.312  1.00 13.45           C  
ATOM   3619  O   ASN A 265     -14.080 -11.492  11.776  1.00 12.39           O  
ATOM   3620  CB  ASN A 265     -12.814 -14.459  12.601  1.00 16.14           C  
ATOM   3621  CG  ASN A 265     -12.732 -15.957  12.512  1.00 19.06           C  
ATOM   3622  OD1 ASN A 265     -13.691 -16.675  12.758  1.00 23.25           O  
ATOM   3623  ND2 ASN A 265     -11.575 -16.429  12.197  1.00 21.61           N  
ATOM   3624  H   ASN A 265     -12.977 -13.064   9.987  1.00 13.60           H  
ATOM   3625  HA  ASN A 265     -14.809 -14.572  11.747  1.00 14.27           H  
ATOM   3626  HB2 ASN A 265     -12.995 -14.238  13.658  1.00 16.14           H  
ATOM   3627  HB3 ASN A 265     -11.856 -13.992  12.342  1.00 16.14           H  
ATOM   3628 HD21 ASN A 265     -10.809 -15.801  12.001  1.00 21.61           H  
ATOM   3629 HD22 ASN A 265     -11.434 -17.428  12.145  1.00 21.61           H  
ATOM   3630  N   PHE A 266     -15.052 -12.676  13.436  1.00 13.47           N  
ATOM   3631  CA  PHE A 266     -15.326 -11.589  14.384  1.00 13.64           C  
ATOM   3632  C   PHE A 266     -14.241 -11.636  15.486  1.00 14.77           C  
ATOM   3633  O   PHE A 266     -13.917 -12.716  16.002  1.00 16.12           O  
ATOM   3634  CB  PHE A 266     -16.660 -11.814  15.121  1.00 13.97           C  
ATOM   3635  CG  PHE A 266     -17.898 -11.576  14.298  1.00 13.91           C  
ATOM   3636  CD1 PHE A 266     -18.582 -12.633  13.703  1.00 13.62           C  
ATOM   3637  CD2 PHE A 266     -18.417 -10.283  14.165  1.00 14.47           C  
ATOM   3638  CE1 PHE A 266     -19.742 -12.398  12.971  1.00 13.91           C  
ATOM   3639  CE2 PHE A 266     -19.583 -10.053  13.460  1.00 14.23           C  
ATOM   3640  CZ  PHE A 266     -20.241 -11.109  12.857  1.00 13.96           C  
ATOM   3641  H   PHE A 266     -15.425 -13.579  13.694  1.00 13.47           H  
ATOM   3642  HA  PHE A 266     -15.301 -10.629  13.860  1.00 13.64           H  
ATOM   3643  HB2 PHE A 266     -16.697 -12.834  15.530  1.00 13.97           H  
ATOM   3644  HB3 PHE A 266     -16.715 -11.168  16.003  1.00 13.97           H  
ATOM   3645  HD1 PHE A 266     -18.210 -13.641  13.811  1.00 13.62           H  
ATOM   3646  HD2 PHE A 266     -17.899  -9.453  14.622  1.00 14.47           H  
ATOM   3647  HE1 PHE A 266     -20.254 -13.219  12.492  1.00 13.91           H  
ATOM   3648  HE2 PHE A 266     -19.979  -9.051  13.379  1.00 14.23           H  
ATOM   3649  HZ  PHE A 266     -21.146 -10.929  12.296  1.00 13.96           H  
ATOM   3650  N   SER A 267     -13.763 -10.464  15.905  1.00 14.72           N  
ATOM   3651  CA  SER A 267     -12.919 -10.304  17.102  1.00 15.37           C  
ATOM   3652  C   SER A 267     -13.686  -9.287  17.965  1.00 15.58           C  
ATOM   3653  O   SER A 267     -13.825  -8.114  17.581  1.00 16.26           O  
ATOM   3654  CB  SER A 267     -11.521  -9.762  16.792  1.00 15.09           C  
ATOM   3655  OG  SER A 267     -10.625 -10.094  17.855  1.00 15.47           O  
ATOM   3656  H   SER A 267     -14.007  -9.621  15.405  1.00 14.72           H  
ATOM   3657  HA  SER A 267     -12.847 -11.258  17.635  1.00 15.37           H  
ATOM   3658  HB2 SER A 267     -11.519  -8.679  16.658  1.00 15.09           H  
ATOM   3659  HB3 SER A 267     -11.123 -10.212  15.880  1.00 15.09           H  
ATOM   3660  HG  SER A 267      -9.963  -9.376  17.937  1.00 15.47           H  
ATOM   3661  N   VAL A 268     -14.314  -9.787  19.027  1.00 16.21           N  
ATOM   3662  CA  VAL A 268     -15.368  -9.049  19.724  1.00 17.45           C  
ATOM   3663  C   VAL A 268     -15.220  -9.027  21.257  1.00 17.51           C  
ATOM   3664  O   VAL A 268     -16.177  -8.709  21.981  1.00 17.22           O  
ATOM   3665  CB  VAL A 268     -16.776  -9.556  19.320  1.00 18.05           C  
ATOM   3666  CG1 VAL A 268     -17.176  -9.049  17.932  1.00 18.50           C  
ATOM   3667  CG2 VAL A 268     -16.871 -11.082  19.400  1.00 17.66           C  
ATOM   3668  H   VAL A 268     -14.073 -10.710  19.359  1.00 16.21           H  
ATOM   3669  HA  VAL A 268     -15.291  -7.997  19.438  1.00 17.45           H  
ATOM   3670  HB  VAL A 268     -17.521  -9.150  20.017  1.00 18.05           H  
ATOM   3671 HG11 VAL A 268     -17.257  -7.957  17.929  1.00 18.50           H  
ATOM   3672 HG12 VAL A 268     -16.445  -9.327  17.170  1.00 18.50           H  
ATOM   3673 HG13 VAL A 268     -18.149  -9.451  17.633  1.00 18.50           H  
ATOM   3674 HG21 VAL A 268     -16.296 -11.570  18.606  1.00 17.66           H  
ATOM   3675 HG22 VAL A 268     -16.507 -11.451  20.365  1.00 17.66           H  
ATOM   3676 HG23 VAL A 268     -17.908 -11.406  19.303  1.00 17.66           H  
ATOM   3677  N   THR A 269     -14.005  -9.275  21.732  1.00 16.85           N  
ATOM   3678  CA  THR A 269     -13.675  -9.316  23.157  1.00 17.53           C  
ATOM   3679  C   THR A 269     -13.572  -7.880  23.711  1.00 18.62           C  
ATOM   3680  O   THR A 269     -14.558  -7.382  24.267  1.00 20.75           O  
ATOM   3681  CB  THR A 269     -12.445 -10.202  23.422  1.00 16.98           C  
ATOM   3682  OG1 THR A 269     -11.466  -9.988  22.396  1.00 16.04           O  
ATOM   3683  CG2 THR A 269     -12.847 -11.672  23.396  1.00 16.70           C  
ATOM   3684  H   THR A 269     -13.256  -9.478  21.086  1.00 16.85           H  
ATOM   3685  HA  THR A 269     -14.534  -9.754  23.686  1.00 17.53           H  
ATOM   3686  HB  THR A 269     -11.988  -9.961  24.388  1.00 16.98           H  
ATOM   3687 HG21 THR A 269     -13.585 -11.895  24.172  1.00 16.70           H  
ATOM   3688 HG22 THR A 269     -13.263 -11.955  22.423  1.00 16.70           H  
ATOM   3689 HG23 THR A 269     -11.973 -12.306  23.554  1.00 16.70           H  
ATOM   3690  HG1 THR A 269     -10.781 -10.685  22.512  1.00 16.04           H  
ATOM   3691  N   GLY A 270     -12.451  -7.206  23.495  1.00 19.05           N  
ATOM   3692  CA  GLY A 270     -12.274  -5.814  23.869  1.00 19.29           C  
ATOM   3693  C   GLY A 270     -13.091  -4.895  22.958  1.00 19.27           C  
ATOM   3694  O   GLY A 270     -14.232  -4.545  23.259  1.00 21.32           O  
ATOM   3695  H   GLY A 270     -11.662  -7.697  23.100  1.00 19.05           H  
ATOM   3696  HA2 GLY A 270     -12.606  -5.671  24.903  1.00 19.29           H  
ATOM   3697  HA3 GLY A 270     -11.215  -5.558  23.807  1.00 19.29           H  
ATOM   3698  N   GLY A 271     -12.518  -4.577  21.802  1.00 19.17           N  
ATOM   3699  CA  GLY A 271     -13.196  -3.876  20.740  1.00 19.82           C  
ATOM   3700  C   GLY A 271     -14.156  -4.814  20.004  1.00 19.47           C  
ATOM   3701  O   GLY A 271     -14.646  -5.797  20.567  1.00 20.21           O  
ATOM   3702  H   GLY A 271     -11.548  -4.809  21.646  1.00 19.17           H  
ATOM   3703  HA2 GLY A 271     -13.777  -3.047  21.158  1.00 19.82           H  
ATOM   3704  HA3 GLY A 271     -12.448  -3.476  20.062  1.00 19.82           H  
ATOM   3705  N   LYS A 272     -14.551  -4.401  18.811  1.00 19.19           N  
ATOM   3706  CA  LYS A 272     -15.629  -5.053  18.069  1.00 19.03           C  
ATOM   3707  C   LYS A 272     -15.246  -4.945  16.576  1.00 17.83           C  
ATOM   3708  O   LYS A 272     -15.565  -3.970  15.889  1.00 18.40           O  
ATOM   3709  CB  LYS A 272     -16.991  -4.398  18.380  1.00 20.47           C  
ATOM   3710  CG  LYS A 272     -17.374  -4.325  19.874  1.00 22.28           C  
ATOM   3711  CD  LYS A 272     -17.747  -5.669  20.523  1.00 24.18           C  
ATOM   3712  CE  LYS A 272     -17.645  -5.629  22.055  1.00 25.72           C  
ATOM   3713  NZ  LYS A 272     -16.328  -6.093  22.499  1.00 27.08           N1+
ATOM   3714  H   LYS A 272     -14.096  -3.606  18.383  1.00 19.19           H  
ATOM   3715  HA  LYS A 272     -15.671  -6.110  18.343  1.00 19.03           H  
ATOM   3716  HB2 LYS A 272     -16.984  -3.369  17.998  1.00 20.47           H  
ATOM   3717  HB3 LYS A 272     -17.779  -4.922  17.825  1.00 20.47           H  
ATOM   3718  HG2 LYS A 272     -16.580  -3.828  20.440  1.00 22.28           H  
ATOM   3719  HG3 LYS A 272     -18.245  -3.663  19.963  1.00 22.28           H  
ATOM   3720  HD2 LYS A 272     -17.147  -6.489  20.120  1.00 24.18           H  
ATOM   3721  HD3 LYS A 272     -18.787  -5.889  20.249  1.00 24.18           H  
ATOM   3722  HE2 LYS A 272     -18.376  -6.302  22.515  1.00 25.72           H  
ATOM   3723  HE3 LYS A 272     -17.791  -4.620  22.452  1.00 25.72           H  
ATOM   3724  HZ1 LYS A 272     -16.270  -7.122  22.623  1.00 27.08           H  
ATOM   3725  HZ2 LYS A 272     -15.567  -5.887  21.823  1.00 27.08           H  
ATOM   3726  HZ3 LYS A 272     -15.951  -5.693  23.375  1.00 27.08           H  
ATOM   3727  N   TRP A 273     -14.418  -5.902  16.156  1.00 15.74           N  
ATOM   3728  CA  TRP A 273     -13.706  -5.897  14.883  1.00 14.62           C  
ATOM   3729  C   TRP A 273     -14.116  -7.129  14.025  1.00 13.98           C  
ATOM   3730  O   TRP A 273     -14.596  -8.143  14.560  1.00 13.69           O  
ATOM   3731  CB  TRP A 273     -12.178  -5.919  15.076  1.00 15.14           C  
ATOM   3732  CG  TRP A 273     -11.645  -5.121  16.238  1.00 17.05           C  
ATOM   3733  CD1 TRP A 273     -10.968  -5.620  17.317  1.00 18.05           C  
ATOM   3734  CD2 TRP A 273     -11.715  -3.703  16.428  1.00 17.55           C  
ATOM   3735  NE1 TRP A 273     -10.632  -4.599  18.181  1.00 19.02           N  
ATOM   3736  CE2 TRP A 273     -11.080  -3.415  17.659  1.00 18.61           C  
ATOM   3737  CE3 TRP A 273     -12.267  -2.653  15.689  1.00 19.21           C  
ATOM   3738  CZ2 TRP A 273     -10.978  -2.123  18.159  1.00 19.58           C  
ATOM   3739  CZ3 TRP A 273     -12.168  -1.363  16.186  1.00 19.62           C  
ATOM   3740  CH2 TRP A 273     -11.526  -1.109  17.409  1.00 19.89           C  
ATOM   3741  H   TRP A 273     -14.240  -6.683  16.772  1.00 15.74           H  
ATOM   3742  HA  TRP A 273     -13.994  -4.990  14.342  1.00 14.62           H  
ATOM   3743  HB2 TRP A 273     -11.839  -6.957  15.183  1.00 15.14           H  
ATOM   3744  HB3 TRP A 273     -11.706  -5.557  14.157  1.00 15.14           H  
ATOM   3745  HD1 TRP A 273     -10.730  -6.663  17.470  1.00 18.05           H  
ATOM   3746  HE1 TRP A 273     -10.138  -4.708  19.056  1.00 19.02           H  
ATOM   3747  HE3 TRP A 273     -12.761  -2.843  14.748  1.00 19.21           H  
ATOM   3748  HZ2 TRP A 273     -10.488  -1.922  19.100  1.00 19.58           H  
ATOM   3749  HZ3 TRP A 273     -12.590  -0.543  15.626  1.00 19.62           H  
ATOM   3750  HH2 TRP A 273     -11.461  -0.093  17.768  1.00 19.89           H  
ATOM   3751  N   ILE A 274     -13.969  -6.972  12.718  1.00 13.31           N  
ATOM   3752  CA  ILE A 274     -14.082  -8.061  11.730  1.00 13.10           C  
ATOM   3753  C   ILE A 274     -12.652  -8.318  11.200  1.00 12.95           C  
ATOM   3754  O   ILE A 274     -11.910  -7.382  10.944  1.00 13.23           O  
ATOM   3755  CB  ILE A 274     -14.996  -7.670  10.541  1.00 13.40           C  
ATOM   3756  CG1 ILE A 274     -16.338  -7.043  10.962  1.00 13.80           C  
ATOM   3757  CG2 ILE A 274     -15.224  -8.854   9.591  1.00 13.20           C  
ATOM   3758  CD1 ILE A 274     -17.251  -7.959  11.755  1.00 14.25           C  
ATOM   3759  H   ILE A 274     -13.822  -6.041  12.356  1.00 13.31           H  
ATOM   3760  HA  ILE A 274     -14.457  -8.957  12.232  1.00 13.10           H  
ATOM   3761  HB  ILE A 274     -14.479  -6.900   9.958  1.00 13.40           H  
ATOM   3762 HG12 ILE A 274     -16.159  -6.130  11.540  1.00 13.80           H  
ATOM   3763 HG13 ILE A 274     -16.870  -6.724  10.060  1.00 13.80           H  
ATOM   3764 HG21 ILE A 274     -14.293  -9.154   9.099  1.00 13.20           H  
ATOM   3765 HG22 ILE A 274     -15.616  -9.727  10.122  1.00 13.20           H  
ATOM   3766 HG23 ILE A 274     -15.933  -8.589   8.798  1.00 13.20           H  
ATOM   3767 HD11 ILE A 274     -17.511  -8.860  11.191  1.00 14.25           H  
ATOM   3768 HD12 ILE A 274     -16.786  -8.259  12.697  1.00 14.25           H  
ATOM   3769 HD13 ILE A 274     -18.185  -7.440  11.989  1.00 14.25           H  
ATOM   3770  N   VAL A 275     -12.303  -9.592  11.019  1.00 12.65           N  
ATOM   3771  CA  VAL A 275     -10.969 -10.041  10.604  1.00 12.93           C  
ATOM   3772  C   VAL A 275     -11.104 -10.961   9.362  1.00 13.49           C  
ATOM   3773  O   VAL A 275     -11.976 -11.805   9.294  1.00 14.07           O  
ATOM   3774  CB  VAL A 275     -10.290 -10.820  11.762  1.00 12.50           C  
ATOM   3775  CG1 VAL A 275      -8.877 -11.289  11.403  1.00 12.16           C  
ATOM   3776  CG2 VAL A 275     -10.224  -9.981  13.042  1.00 12.95           C  
ATOM   3777  H   VAL A 275     -12.994 -10.308  11.190  1.00 12.65           H  
ATOM   3778  HA  VAL A 275     -10.372  -9.165  10.345  1.00 12.93           H  
ATOM   3779  HB  VAL A 275     -10.889 -11.713  11.985  1.00 12.50           H  
ATOM   3780 HG11 VAL A 275      -8.890 -12.001  10.573  1.00 12.16           H  
ATOM   3781 HG12 VAL A 275      -8.238 -10.446  11.125  1.00 12.16           H  
ATOM   3782 HG13 VAL A 275      -8.409 -11.801  12.251  1.00 12.16           H  
ATOM   3783 HG21 VAL A 275      -9.661  -9.059  12.878  1.00 12.95           H  
ATOM   3784 HG22 VAL A 275     -11.222  -9.715  13.404  1.00 12.95           H  
ATOM   3785 HG23 VAL A 275      -9.731 -10.537  13.843  1.00 12.95           H  
ATOM   3786  N   SER A 276     -10.168 -10.847   8.435  1.00 13.96           N  
ATOM   3787  CA  SER A 276     -10.038 -11.775   7.305  1.00 14.28           C  
ATOM   3788  C   SER A 276      -8.599 -11.776   6.762  1.00 14.57           C  
ATOM   3789  O   SER A 276      -7.873 -10.809   6.844  1.00 15.04           O  
ATOM   3790  CB  SER A 276     -10.963 -11.453   6.124  1.00 15.13           C  
ATOM   3791  OG  SER A 276     -11.005 -12.525   5.177  1.00 15.95           O  
ATOM   3792  H   SER A 276      -9.484 -10.107   8.511  1.00 13.96           H  
ATOM   3793  HA  SER A 276     -10.259 -12.783   7.677  1.00 14.28           H  
ATOM   3794  HB2 SER A 276     -10.647 -10.547   5.599  1.00 15.13           H  
ATOM   3795  HB3 SER A 276     -11.987 -11.300   6.478  1.00 15.13           H  
ATOM   3796  HG  SER A 276     -10.256 -12.389   4.555  1.00 15.95           H  
ATOM   3797  N   GLY A 277      -8.224 -12.917   6.195  1.00 13.57           N  
ATOM   3798  CA  GLY A 277      -7.031 -13.056   5.381  1.00 13.51           C  
ATOM   3799  C   GLY A 277      -7.256 -12.512   3.961  1.00 13.68           C  
ATOM   3800  O   GLY A 277      -8.378 -12.232   3.546  1.00 13.72           O  
ATOM   3801  H   GLY A 277      -8.774 -13.749   6.354  1.00 13.57           H  
ATOM   3802  HA2 GLY A 277      -6.197 -12.534   5.854  1.00 13.51           H  
ATOM   3803  HA3 GLY A 277      -6.803 -14.121   5.315  1.00 13.51           H  
ATOM   3804  N   SER A 278      -6.167 -12.408   3.225  1.00 13.13           N  
ATOM   3805  CA  SER A 278      -6.121 -11.851   1.872  1.00 13.59           C  
ATOM   3806  C   SER A 278      -4.845 -12.367   1.146  1.00 13.61           C  
ATOM   3807  O   SER A 278      -4.086 -13.163   1.722  1.00 13.87           O  
ATOM   3808  CB  SER A 278      -6.197 -10.328   1.956  1.00 13.77           C  
ATOM   3809  OG  SER A 278      -6.067  -9.693   0.688  1.00 15.21           O  
ATOM   3810  H   SER A 278      -5.284 -12.720   3.604  1.00 13.13           H  
ATOM   3811  HA  SER A 278      -6.982 -12.231   1.307  1.00 13.59           H  
ATOM   3812  HB2 SER A 278      -5.438  -9.937   2.644  1.00 13.77           H  
ATOM   3813  HB3 SER A 278      -7.169 -10.029   2.362  1.00 13.77           H  
ATOM   3814  HG  SER A 278      -5.196  -9.219   0.764  1.00 15.21           H  
ATOM   3815  N   GLU A 279      -4.717 -12.003  -0.119  1.00 13.54           N  
ATOM   3816  CA  GLU A 279      -3.660 -12.484  -1.018  1.00 14.11           C  
ATOM   3817  C   GLU A 279      -2.776 -11.360  -1.607  1.00 14.38           C  
ATOM   3818  O   GLU A 279      -2.002 -11.525  -2.534  1.00 15.24           O  
ATOM   3819  CB  GLU A 279      -4.112 -13.520  -2.048  1.00 14.06           C  
ATOM   3820  CG  GLU A 279      -5.606 -13.675  -2.248  1.00 14.89           C  
ATOM   3821  CD  GLU A 279      -6.227 -12.800  -3.299  1.00 14.74           C  
ATOM   3822  OE1 GLU A 279      -7.424 -13.080  -3.602  1.00 15.30           O  
ATOM   3823  OE2 GLU A 279      -5.552 -11.921  -3.902  1.00 14.02           O1-
ATOM   3824  H   GLU A 279      -5.393 -11.359  -0.504  1.00 13.54           H  
ATOM   3825  HA  GLU A 279      -2.941 -13.018  -0.377  1.00 14.11           H  
ATOM   3826  HB2 GLU A 279      -3.603 -13.374  -3.007  1.00 14.06           H  
ATOM   3827  HB3 GLU A 279      -3.759 -14.491  -1.692  1.00 14.06           H  
ATOM   3828  HG2 GLU A 279      -6.169 -13.576  -1.315  1.00 14.89           H  
ATOM   3829  HG3 GLU A 279      -5.776 -14.709  -2.575  1.00 14.89           H  
ATOM   3830  N   ASP A 280      -2.717 -10.303  -0.803  1.00 14.99           N  
ATOM   3831  CA  ASP A 280      -1.607  -9.363  -0.702  1.00 15.89           C  
ATOM   3832  C   ASP A 280      -0.596  -9.941   0.332  1.00 15.91           C  
ATOM   3833  O   ASP A 280       0.485  -9.394   0.562  1.00 16.67           O  
ATOM   3834  CB  ASP A 280      -2.064  -7.962  -0.323  1.00 16.75           C  
ATOM   3835  CG  ASP A 280      -2.957  -7.909   0.888  1.00 17.14           C  
ATOM   3836  OD1 ASP A 280      -3.612  -8.936   1.207  1.00 17.28           O  
ATOM   3837  OD2 ASP A 280      -3.075  -6.819   1.496  1.00 18.50           O1-
ATOM   3838  H   ASP A 280      -3.447 -10.155  -0.121  1.00 14.99           H  
ATOM   3839  HA  ASP A 280      -1.082  -9.337  -1.664  1.00 15.89           H  
ATOM   3840  HB2 ASP A 280      -2.634  -7.529  -1.154  1.00 16.75           H  
ATOM   3841  HB3 ASP A 280      -1.195  -7.315  -0.150  1.00 16.75           H  
ATOM   3842  N   ASN A 281      -0.978 -11.076   0.930  1.00 15.03           N  
ATOM   3843  CA  ASN A 281      -0.174 -11.928   1.817  1.00 15.18           C  
ATOM   3844  C   ASN A 281      -0.204 -11.336   3.243  1.00 14.92           C  
ATOM   3845  O   ASN A 281       0.633 -11.599   4.093  1.00 15.13           O  
ATOM   3846  CB  ASN A 281       1.246 -12.216   1.334  1.00 15.41           C  
ATOM   3847  CG  ASN A 281       1.282 -12.569  -0.141  1.00 15.96           C  
ATOM   3848  OD1 ASN A 281       0.979 -13.691  -0.565  1.00 15.72           O  
ATOM   3849  ND2 ASN A 281       1.654 -11.582  -0.952  1.00 17.28           N  
ATOM   3850  H   ASN A 281      -1.928 -11.387   0.788  1.00 15.03           H  
ATOM   3851  HA  ASN A 281      -0.726 -12.876   1.868  1.00 15.18           H  
ATOM   3852  HB2 ASN A 281       1.675 -13.056   1.894  1.00 15.41           H  
ATOM   3853  HB3 ASN A 281       1.905 -11.362   1.528  1.00 15.41           H  
ATOM   3854 HD21 ASN A 281       1.697 -11.736  -1.949  1.00 17.28           H  
ATOM   3855 HD22 ASN A 281       1.894 -10.678  -0.570  1.00 17.28           H  
ATOM   3856  N   LEU A 282      -1.274 -10.576   3.494  1.00 14.93           N  
ATOM   3857  CA  LEU A 282      -1.533  -9.893   4.748  1.00 14.85           C  
ATOM   3858  C   LEU A 282      -2.902 -10.377   5.307  1.00 14.54           C  
ATOM   3859  O   LEU A 282      -3.604 -11.201   4.712  1.00 14.81           O  
ATOM   3860  CB  LEU A 282      -1.501  -8.363   4.529  1.00 15.13           C  
ATOM   3861  CG  LEU A 282      -0.213  -7.829   3.852  1.00 16.38           C  
ATOM   3862  CD1 LEU A 282      -0.289  -6.321   3.607  1.00 16.97           C  
ATOM   3863  CD2 LEU A 282       1.041  -8.108   4.669  1.00 16.94           C  
ATOM   3864  H   LEU A 282      -1.948 -10.446   2.754  1.00 14.93           H  
ATOM   3865  HA  LEU A 282      -0.774 -10.181   5.483  1.00 14.85           H  
ATOM   3866  HB2 LEU A 282      -2.362  -8.084   3.909  1.00 15.13           H  
ATOM   3867  HB3 LEU A 282      -1.647  -7.849   5.487  1.00 15.13           H  
ATOM   3868  HG  LEU A 282      -0.101  -8.308   2.875  1.00 16.38           H  
ATOM   3869 HD11 LEU A 282      -1.109  -6.074   2.934  1.00 16.97           H  
ATOM   3870 HD12 LEU A 282      -0.430  -5.770   4.544  1.00 16.97           H  
ATOM   3871 HD13 LEU A 282       0.632  -5.955   3.139  1.00 16.97           H  
ATOM   3872 HD21 LEU A 282       0.990  -7.576   5.622  1.00 16.94           H  
ATOM   3873 HD22 LEU A 282       1.183  -9.170   4.870  1.00 16.94           H  
ATOM   3874 HD23 LEU A 282       1.933  -7.758   4.137  1.00 16.94           H  
ATOM   3875  N   VAL A 283      -3.194  -9.912   6.513  1.00 13.78           N  
ATOM   3876  CA  VAL A 283      -4.512 -10.063   7.143  1.00 13.85           C  
ATOM   3877  C   VAL A 283      -5.094  -8.636   7.238  1.00 13.93           C  
ATOM   3878  O   VAL A 283      -4.353  -7.659   7.412  1.00 14.08           O  
ATOM   3879  CB  VAL A 283      -4.399 -10.707   8.543  1.00 14.22           C  
ATOM   3880  CG1 VAL A 283      -5.751 -11.105   9.141  1.00 14.63           C  
ATOM   3881  CG2 VAL A 283      -3.502 -11.947   8.531  1.00 14.46           C  
ATOM   3882  H   VAL A 283      -2.468  -9.459   7.050  1.00 13.78           H  
ATOM   3883  HA  VAL A 283      -5.154 -10.663   6.492  1.00 13.85           H  
ATOM   3884  HB  VAL A 283      -3.962  -9.969   9.218  1.00 14.22           H  
ATOM   3885 HG11 VAL A 283      -6.420 -10.247   9.237  1.00 14.63           H  
ATOM   3886 HG12 VAL A 283      -6.240 -11.872   8.535  1.00 14.63           H  
ATOM   3887 HG13 VAL A 283      -5.622 -11.519  10.147  1.00 14.63           H  
ATOM   3888 HG21 VAL A 283      -3.883 -12.677   7.812  1.00 14.46           H  
ATOM   3889 HG22 VAL A 283      -2.471 -11.701   8.259  1.00 14.46           H  
ATOM   3890 HG23 VAL A 283      -3.470 -12.425   9.516  1.00 14.46           H  
ATOM   3891  N   TYR A 284      -6.427  -8.540   7.180  1.00 13.60           N  
ATOM   3892  CA  TYR A 284      -7.199  -7.309   7.357  1.00 14.37           C  
ATOM   3893  C   TYR A 284      -7.947  -7.381   8.695  1.00 14.21           C  
ATOM   3894  O   TYR A 284      -8.479  -8.430   9.060  1.00 12.94           O  
ATOM   3895  CB  TYR A 284      -8.298  -7.156   6.293  1.00 14.59           C  
ATOM   3896  CG  TYR A 284      -7.813  -6.505   5.031  1.00 14.30           C  
ATOM   3897  CD1 TYR A 284      -7.261  -7.253   3.994  1.00 14.76           C  
ATOM   3898  CD2 TYR A 284      -7.903  -5.125   4.867  1.00 14.91           C  
ATOM   3899  CE1 TYR A 284      -6.818  -6.654   2.829  1.00 14.93           C  
ATOM   3900  CE2 TYR A 284      -7.443  -4.521   3.710  1.00 15.54           C  
ATOM   3901  CZ  TYR A 284      -6.893  -5.285   2.699  1.00 15.48           C  
ATOM   3902  OH  TYR A 284      -6.396  -4.667   1.594  1.00 16.92           O  
ATOM   3903  H   TYR A 284      -6.965  -9.383   7.038  1.00 13.60           H  
ATOM   3904  HA  TYR A 284      -6.523  -6.449   7.368  1.00 14.37           H  
ATOM   3905  HB2 TYR A 284      -8.745  -8.131   6.053  1.00 14.59           H  
ATOM   3906  HB3 TYR A 284      -9.124  -6.549   6.684  1.00 14.59           H  
ATOM   3907  HD1 TYR A 284      -7.177  -8.324   4.102  1.00 14.76           H  
ATOM   3908  HD2 TYR A 284      -8.336  -4.520   5.650  1.00 14.91           H  
ATOM   3909  HE1 TYR A 284      -6.417  -7.256   2.027  1.00 14.93           H  
ATOM   3910  HE2 TYR A 284      -7.513  -3.449   3.597  1.00 15.54           H  
ATOM   3911  HH  TYR A 284      -6.957  -5.015   0.853  1.00 16.92           H  
ATOM   3912  N   ILE A 285      -8.092  -6.225   9.337  1.00 13.99           N  
ATOM   3913  CA  ILE A 285      -8.956  -6.030  10.501  1.00 14.11           C  
ATOM   3914  C   ILE A 285      -9.775  -4.732  10.218  1.00 14.52           C  
ATOM   3915  O   ILE A 285      -9.191  -3.657  10.016  1.00 15.04           O  
ATOM   3916  CB  ILE A 285      -8.146  -5.926  11.817  1.00 14.22           C  
ATOM   3917  CG1 ILE A 285      -7.177  -7.122  11.967  1.00 14.51           C  
ATOM   3918  CG2 ILE A 285      -9.100  -5.831  13.013  1.00 14.13           C  
ATOM   3919  CD1 ILE A 285      -6.469  -7.201  13.309  1.00 15.38           C  
ATOM   3920  H   ILE A 285      -7.596  -5.416   8.992  1.00 13.99           H  
ATOM   3921  HA  ILE A 285      -9.627  -6.887  10.566  1.00 14.11           H  
ATOM   3922  HB  ILE A 285      -7.548  -5.006  11.796  1.00 14.22           H  
ATOM   3923 HG12 ILE A 285      -7.718  -8.061  11.808  1.00 14.51           H  
ATOM   3924 HG13 ILE A 285      -6.407  -7.064  11.188  1.00 14.51           H  
ATOM   3925 HG21 ILE A 285      -9.849  -5.051  12.865  1.00 14.13           H  
ATOM   3926 HG22 ILE A 285      -9.633  -6.773  13.172  1.00 14.13           H  
ATOM   3927 HG23 ILE A 285      -8.563  -5.581  13.933  1.00 14.13           H  
ATOM   3928 HD11 ILE A 285      -5.943  -6.269  13.534  1.00 15.38           H  
ATOM   3929 HD12 ILE A 285      -7.172  -7.417  14.119  1.00 15.38           H  
ATOM   3930 HD13 ILE A 285      -5.738  -8.013  13.297  1.00 15.38           H  
ATOM   3931  N   TRP A 286     -11.096  -4.898  10.154  1.00 13.92           N  
ATOM   3932  CA  TRP A 286     -12.055  -3.814   9.906  1.00 14.71           C  
ATOM   3933  C   TRP A 286     -12.831  -3.436  11.197  1.00 14.93           C  
ATOM   3934  O   TRP A 286     -12.983  -4.230  12.130  1.00 14.35           O  
ATOM   3935  CB  TRP A 286     -13.130  -4.139   8.859  1.00 14.08           C  
ATOM   3936  CG  TRP A 286     -12.639  -4.336   7.464  1.00 13.57           C  
ATOM   3937  CD1 TRP A 286     -12.482  -3.398   6.496  1.00 13.65           C  
ATOM   3938  CD2 TRP A 286     -12.356  -5.600   6.841  1.00 13.23           C  
ATOM   3939  NE1 TRP A 286     -12.096  -3.981   5.316  1.00 14.02           N  
ATOM   3940  CE2 TRP A 286     -12.007  -5.339   5.506  1.00 13.20           C  
ATOM   3941  CE3 TRP A 286     -12.355  -6.925   7.293  1.00 13.15           C  
ATOM   3942  CZ2 TRP A 286     -11.661  -6.346   4.609  1.00 13.33           C  
ATOM   3943  CZ3 TRP A 286     -12.018  -7.922   6.406  1.00 13.20           C  
ATOM   3944  CH2 TRP A 286     -11.674  -7.630   5.071  1.00 13.02           C  
ATOM   3945  H   TRP A 286     -11.468  -5.826  10.295  1.00 13.92           H  
ATOM   3946  HA  TRP A 286     -11.474  -2.946   9.590  1.00 14.71           H  
ATOM   3947  HB2 TRP A 286     -13.685  -5.029   9.174  1.00 14.08           H  
ATOM   3948  HB3 TRP A 286     -13.881  -3.336   8.833  1.00 14.08           H  
ATOM   3949  HD1 TRP A 286     -12.638  -2.338   6.636  1.00 13.65           H  
ATOM   3950  HE1 TRP A 286     -11.909  -3.494   4.451  1.00 14.02           H  
ATOM   3951  HE3 TRP A 286     -12.613  -7.159   8.316  1.00 13.15           H  
ATOM   3952  HZ2 TRP A 286     -11.394  -6.120   3.587  1.00 13.33           H  
ATOM   3953  HZ3 TRP A 286     -12.018  -8.949   6.740  1.00 13.20           H  
ATOM   3954  HH2 TRP A 286     -11.415  -8.437   4.401  1.00 13.02           H  
ATOM   3955  N   ASN A 287     -13.317  -2.189  11.210  1.00 16.09           N  
ATOM   3956  CA  ASN A 287     -14.295  -1.699  12.192  1.00 17.11           C  
ATOM   3957  C   ASN A 287     -15.682  -2.207  11.761  1.00 17.26           C  
ATOM   3958  O   ASN A 287     -16.109  -2.035  10.623  1.00 17.13           O  
ATOM   3959  CB  ASN A 287     -14.334  -0.170  12.234  1.00 17.98           C  
ATOM   3960  CG  ASN A 287     -15.156   0.370  13.390  1.00 18.99           C  
ATOM   3961  OD1 ASN A 287     -16.204  -0.157  13.758  1.00 20.22           O  
ATOM   3962  ND2 ASN A 287     -14.676   1.485  13.956  1.00 20.79           N  
ATOM   3963  H   ASN A 287     -12.967  -1.528  10.533  1.00 16.09           H  
ATOM   3964  HA  ASN A 287     -14.037  -2.107  13.171  1.00 17.11           H  
ATOM   3965  HB2 ASN A 287     -14.773   0.227  11.314  1.00 17.98           H  
ATOM   3966  HB3 ASN A 287     -13.321   0.232  12.299  1.00 17.98           H  
ATOM   3967 HD21 ASN A 287     -15.179   1.923  14.715  1.00 20.79           H  
ATOM   3968 HD22 ASN A 287     -13.811   1.888  13.625  1.00 20.79           H  
ATOM   3969  N   LEU A 288     -16.392  -2.791  12.723  1.00 18.71           N  
ATOM   3970  CA  LEU A 288     -17.708  -3.384  12.504  1.00 19.10           C  
ATOM   3971  C   LEU A 288     -18.722  -2.296  12.081  1.00 20.32           C  
ATOM   3972  O   LEU A 288     -19.626  -2.571  11.301  1.00 19.84           O  
ATOM   3973  CB  LEU A 288     -18.142  -4.119  13.786  1.00 19.68           C  
ATOM   3974  CG  LEU A 288     -19.434  -4.954  13.685  1.00 20.10           C  
ATOM   3975  CD1 LEU A 288     -19.355  -6.140  14.656  1.00 20.36           C  
ATOM   3976  CD2 LEU A 288     -20.689  -4.143  14.022  1.00 20.88           C  
ATOM   3977  H   LEU A 288     -16.003  -2.851  13.653  1.00 18.71           H  
ATOM   3978  HA  LEU A 288     -17.606  -4.091  11.674  1.00 19.10           H  
ATOM   3979  HB2 LEU A 288     -17.318  -4.796  14.051  1.00 19.68           H  
ATOM   3980  HB3 LEU A 288     -18.224  -3.407  14.619  1.00 19.68           H  
ATOM   3981  HG  LEU A 288     -19.532  -5.357  12.671  1.00 20.10           H  
ATOM   3982 HD11 LEU A 288     -18.495  -6.777  14.428  1.00 20.36           H  
ATOM   3983 HD12 LEU A 288     -19.255  -5.798  15.693  1.00 20.36           H  
ATOM   3984 HD13 LEU A 288     -20.255  -6.759  14.589  1.00 20.36           H  
ATOM   3985 HD21 LEU A 288     -20.629  -3.723  15.032  1.00 20.88           H  
ATOM   3986 HD22 LEU A 288     -20.850  -3.317  13.328  1.00 20.88           H  
ATOM   3987 HD23 LEU A 288     -21.581  -4.778  13.976  1.00 20.88           H  
ATOM   3988  N   GLN A 289     -18.628  -1.121  12.678  1.00 21.27           N  
ATOM   3989  CA  GLN A 289     -19.653  -0.101  12.506  1.00 22.91           C  
ATOM   3990  C   GLN A 289     -19.400   0.782  11.267  1.00 21.35           C  
ATOM   3991  O   GLN A 289     -20.297   0.987  10.458  1.00 22.30           O  
ATOM   3992  CB  GLN A 289     -19.823   0.782  13.751  1.00 24.91           C  
ATOM   3993  CG  GLN A 289     -20.849   0.217  14.736  1.00 27.01           C  
ATOM   3994  CD  GLN A 289     -22.288   0.355  14.248  1.00 29.36           C  
ATOM   3995  OE1 GLN A 289     -22.581   0.557  13.063  1.00 30.21           O  
ATOM   3996  NE2 GLN A 289     -23.208   0.211  15.202  1.00 30.40           N  
ATOM   3997  H   GLN A 289     -17.814  -0.912  13.239  1.00 21.27           H  
ATOM   3998  HA  GLN A 289     -20.589  -0.627  12.298  1.00 22.91           H  
ATOM   3999  HB2 GLN A 289     -18.861   0.896  14.266  1.00 24.91           H  
ATOM   4000  HB3 GLN A 289     -20.142   1.792  13.461  1.00 24.91           H  
ATOM   4001  HG2 GLN A 289     -20.759   0.762  15.684  1.00 27.01           H  
ATOM   4002  HG3 GLN A 289     -20.652  -0.841  14.941  1.00 27.01           H  
ATOM   4003 HE21 GLN A 289     -24.189   0.266  14.970  1.00 30.40           H  
ATOM   4004 HE22 GLN A 289     -22.923   0.048  16.158  1.00 30.40           H  
ATOM   4005  N   THR A 290     -18.220   1.390  11.195  1.00 21.66           N  
ATOM   4006  CA  THR A 290     -17.908   2.488  10.260  1.00 21.46           C  
ATOM   4007  C   THR A 290     -17.473   2.001   8.858  1.00 20.94           C  
ATOM   4008  O   THR A 290     -17.408   2.775   7.909  1.00 19.85           O  
ATOM   4009  CB  THR A 290     -16.811   3.404  10.836  1.00 22.53           C  
ATOM   4010  OG1 THR A 290     -15.740   2.588  11.323  1.00 22.80           O  
ATOM   4011  CG2 THR A 290     -17.326   4.249  11.995  1.00 22.71           C  
ATOM   4012  H   THR A 290     -17.476   1.100  11.814  1.00 21.66           H  
ATOM   4013  HA  THR A 290     -18.829   3.062  10.098  1.00 21.46           H  
ATOM   4014  HB  THR A 290     -16.415   4.066  10.058  1.00 22.53           H  
ATOM   4015 HG21 THR A 290     -18.160   4.884  11.684  1.00 22.71           H  
ATOM   4016 HG22 THR A 290     -17.652   3.621  12.832  1.00 22.71           H  
ATOM   4017 HG23 THR A 290     -16.527   4.890  12.382  1.00 22.71           H  
ATOM   4018  HG1 THR A 290     -14.992   3.207  11.543  1.00 22.80           H  
ATOM   4019  N   LYS A 291     -17.169   0.704   8.771  1.00 20.78           N  
ATOM   4020  CA  LYS A 291     -16.676   0.032   7.576  1.00 20.18           C  
ATOM   4021  C   LYS A 291     -15.176   0.270   7.254  1.00 19.36           C  
ATOM   4022  O   LYS A 291     -14.687  -0.208   6.253  1.00 18.53           O  
ATOM   4023  CB  LYS A 291     -17.486   0.265   6.292  1.00 20.49           C  
ATOM   4024  CG  LYS A 291     -19.007   0.188   6.437  1.00 21.60           C  
ATOM   4025  CD  LYS A 291     -19.673  -0.263   5.133  1.00 23.21           C  
ATOM   4026  CE  LYS A 291     -19.336   0.587   3.908  1.00 24.02           C  
ATOM   4027  NZ  LYS A 291     -19.509  -0.231   2.691  1.00 24.97           N1+
ATOM   4028  H   LYS A 291     -17.298   0.130   9.592  1.00 20.78           H  
ATOM   4029  HA  LYS A 291     -16.746  -1.032   7.830  1.00 20.18           H  
ATOM   4030  HB2 LYS A 291     -17.219   1.238   5.861  1.00 20.49           H  
ATOM   4031  HB3 LYS A 291     -17.156  -0.482   5.556  1.00 20.49           H  
ATOM   4032  HG2 LYS A 291     -19.276  -0.529   7.222  1.00 21.60           H  
ATOM   4033  HG3 LYS A 291     -19.407   1.163   6.738  1.00 21.60           H  
ATOM   4034  HD2 LYS A 291     -20.761  -0.285   5.272  1.00 23.21           H  
ATOM   4035  HD3 LYS A 291     -19.366  -1.300   4.974  1.00 23.21           H  
ATOM   4036  HE2 LYS A 291     -18.301   0.932   3.885  1.00 24.02           H  
ATOM   4037  HE3 LYS A 291     -20.005   1.449   3.822  1.00 24.02           H  
ATOM   4038  HZ1 LYS A 291     -18.894  -1.070   2.726  1.00 24.97           H  
ATOM   4039  HZ2 LYS A 291     -20.453  -0.652   2.587  1.00 24.97           H  
ATOM   4040  HZ3 LYS A 291     -19.290   0.269   1.824  1.00 24.97           H  
ATOM   4041  N   GLU A 292     -14.430   0.656   8.285  1.00 19.86           N  
ATOM   4042  CA  GLU A 292     -13.109   1.239   8.171  1.00 20.29           C  
ATOM   4043  C   GLU A 292     -12.121   0.073   8.307  1.00 19.89           C  
ATOM   4044  O   GLU A 292     -12.357  -0.864   9.071  1.00 18.79           O  
ATOM   4045  CB  GLU A 292     -12.752   2.149   9.340  1.00  0.00           C  
ATOM   4046  CG  GLU A 292     -13.270   3.572   9.223  1.00  0.00           C  
ATOM   4047  CD  GLU A 292     -12.819   4.117  10.551  1.00  0.00           C  
ATOM   4048  OE1 GLU A 292     -13.522   4.027  11.554  1.00  0.00           O  
ATOM   4049  OE2 GLU A 292     -11.519   4.536  10.589  1.00  0.00           O1-
ATOM   4050  H   GLU A 292     -14.748   0.257   9.173  1.00 19.86           H  
ATOM   4051  HA  GLU A 292     -12.990   1.728   7.199  1.00 20.29           H  
ATOM   4052  HB2 GLU A 292     -11.658   2.196   9.436  1.00  0.00           H  
ATOM   4053  HB3 GLU A 292     -13.102   1.687  10.273  1.00  0.00           H  
ATOM   4054  HG2 GLU A 292     -14.355   3.610   9.112  1.00  0.00           H  
ATOM   4055  HG3 GLU A 292     -12.805   4.108   8.391  1.00  0.00           H  
ATOM   4056  N   ILE A 293     -10.968   0.218   7.662  1.00 19.73           N  
ATOM   4057  CA  ILE A 293      -9.801  -0.597   7.987  1.00 20.73           C  
ATOM   4058  C   ILE A 293      -9.249   0.016   9.308  1.00 21.78           C  
ATOM   4059  O   ILE A 293      -9.009   1.241   9.396  1.00 22.43           O  
ATOM   4060  CB  ILE A 293      -8.734  -0.556   6.866  1.00 20.77           C  
ATOM   4061  CG1 ILE A 293      -9.312  -1.091   5.535  1.00 20.42           C  
ATOM   4062  CG2 ILE A 293      -7.491  -1.365   7.269  1.00 21.27           C  
ATOM   4063  CD1 ILE A 293      -8.448  -0.745   4.328  1.00 20.42           C  
ATOM   4064  H   ILE A 293     -10.899   0.898   6.919  1.00 19.73           H  
ATOM   4065  HA  ILE A 293     -10.128  -1.628   8.158  1.00 20.73           H  
ATOM   4066  HB  ILE A 293      -8.425   0.488   6.716  1.00 20.77           H  
ATOM   4067 HG12 ILE A 293      -9.439  -2.178   5.593  1.00 20.42           H  
ATOM   4068 HG13 ILE A 293     -10.306  -0.671   5.350  1.00 20.42           H  
ATOM   4069 HG21 ILE A 293      -7.025  -0.956   8.170  1.00 21.27           H  
ATOM   4070 HG22 ILE A 293      -7.748  -2.411   7.465  1.00 21.27           H  
ATOM   4071 HG23 ILE A 293      -6.727  -1.346   6.487  1.00 21.27           H  
ATOM   4072 HD11 ILE A 293      -8.334   0.339   4.229  1.00 20.42           H  
ATOM   4073 HD12 ILE A 293      -7.452  -1.190   4.396  1.00 20.42           H  
ATOM   4074 HD13 ILE A 293      -8.918  -1.119   3.413  1.00 20.42           H  
ATOM   4075  N   VAL A 294      -9.042  -0.853  10.294  1.00 19.60           N  
ATOM   4076  CA  VAL A 294      -8.463  -0.448  11.568  1.00 19.88           C  
ATOM   4077  C   VAL A 294      -7.015  -0.935  11.717  1.00 19.83           C  
ATOM   4078  O   VAL A 294      -6.241  -0.364  12.488  1.00 19.58           O  
ATOM   4079  CB  VAL A 294      -9.318  -0.789  12.798  1.00 20.06           C  
ATOM   4080  CG1 VAL A 294     -10.681  -0.115  12.699  1.00 20.33           C  
ATOM   4081  CG2 VAL A 294      -9.489  -2.283  13.037  1.00 20.46           C  
ATOM   4082  H   VAL A 294      -9.242  -1.830  10.129  1.00 19.60           H  
ATOM   4083  HA  VAL A 294      -8.371   0.641  11.541  1.00 19.88           H  
ATOM   4084  HB  VAL A 294      -8.814  -0.377  13.679  1.00 20.06           H  
ATOM   4085 HG11 VAL A 294     -10.580   0.965  12.576  1.00 20.33           H  
ATOM   4086 HG12 VAL A 294     -11.240  -0.494  11.841  1.00 20.33           H  
ATOM   4087 HG13 VAL A 294     -11.272  -0.294  13.600  1.00 20.33           H  
ATOM   4088 HG21 VAL A 294     -10.113  -2.737  12.265  1.00 20.46           H  
ATOM   4089 HG22 VAL A 294      -8.527  -2.802  13.065  1.00 20.46           H  
ATOM   4090 HG23 VAL A 294      -9.975  -2.462  13.999  1.00 20.46           H  
ATOM   4091  N   GLN A 295      -6.685  -2.054  11.068  1.00 18.81           N  
ATOM   4092  CA  GLN A 295      -5.338  -2.587  11.067  1.00 18.52           C  
ATOM   4093  C   GLN A 295      -5.200  -3.593   9.905  1.00 17.67           C  
ATOM   4094  O   GLN A 295      -6.172  -4.085   9.343  1.00 16.76           O  
ATOM   4095  CB  GLN A 295      -4.986  -3.281  12.397  1.00 17.94           C  
ATOM   4096  CG  GLN A 295      -3.643  -2.797  12.949  1.00 18.53           C  
ATOM   4097  CD  GLN A 295      -3.116  -3.766  13.983  1.00 18.55           C  
ATOM   4098  OE1 GLN A 295      -3.647  -3.877  15.094  1.00 19.70           O  
ATOM   4099  NE2 GLN A 295      -2.069  -4.491  13.619  1.00 19.40           N  
ATOM   4100  H   GLN A 295      -7.399  -2.550  10.554  1.00 18.81           H  
ATOM   4101  HA  GLN A 295      -4.662  -1.745  10.869  1.00 18.52           H  
ATOM   4102  HB2 GLN A 295      -5.757  -3.098  13.157  1.00 17.94           H  
ATOM   4103  HB3 GLN A 295      -4.957  -4.370  12.265  1.00 17.94           H  
ATOM   4104  HG2 GLN A 295      -3.754  -1.814  13.422  1.00 18.53           H  
ATOM   4105  HG3 GLN A 295      -2.904  -2.683  12.148  1.00 18.53           H  
ATOM   4106 HE21 GLN A 295      -1.665  -4.369  12.701  1.00 19.40           H  
ATOM   4107 HE22 GLN A 295      -1.675  -5.165  14.259  1.00 19.40           H  
ATOM   4108  N   LYS A 296      -3.954  -3.943   9.644  1.00 18.07           N  
ATOM   4109  CA  LYS A 296      -3.565  -5.072   8.820  1.00 18.75           C  
ATOM   4110  C   LYS A 296      -2.407  -5.745   9.586  1.00 18.86           C  
ATOM   4111  O   LYS A 296      -1.692  -5.095  10.353  1.00 20.23           O  
ATOM   4112  CB  LYS A 296      -3.130  -4.670   7.403  1.00 20.54           C  
ATOM   4113  CG  LYS A 296      -4.286  -4.099   6.571  1.00 21.97           C  
ATOM   4114  CD  LYS A 296      -3.952  -3.882   5.090  1.00 23.86           C  
ATOM   4115  CE  LYS A 296      -3.755  -5.188   4.330  1.00 25.05           C  
ATOM   4116  NZ  LYS A 296      -3.688  -4.920   2.889  1.00 26.13           N1+
ATOM   4117  H   LYS A 296      -3.213  -3.427  10.097  1.00 18.07           H  
ATOM   4118  HA  LYS A 296      -4.409  -5.765   8.789  1.00 18.75           H  
ATOM   4119  HB2 LYS A 296      -2.322  -3.928   7.455  1.00 20.54           H  
ATOM   4120  HB3 LYS A 296      -2.707  -5.547   6.901  1.00 20.54           H  
ATOM   4121  HG2 LYS A 296      -5.158  -4.757   6.644  1.00 21.97           H  
ATOM   4122  HG3 LYS A 296      -4.585  -3.133   6.996  1.00 21.97           H  
ATOM   4123  HD2 LYS A 296      -3.054  -3.258   5.000  1.00 23.86           H  
ATOM   4124  HD3 LYS A 296      -4.774  -3.315   4.637  1.00 23.86           H  
ATOM   4125  HE2 LYS A 296      -4.571  -5.893   4.498  1.00 25.05           H  
ATOM   4126  HE3 LYS A 296      -2.819  -5.669   4.611  1.00 25.05           H  
ATOM   4127  HZ1 LYS A 296      -4.580  -4.629   2.462  1.00 26.13           H  
ATOM   4128  HZ2 LYS A 296      -2.937  -4.300   2.585  1.00 26.13           H  
ATOM   4129  HZ3 LYS A 296      -3.479  -5.820   2.367  1.00 26.13           H  
ATOM   4130  N   LEU A 297      -2.227  -7.049   9.337  1.00 17.24           N  
ATOM   4131  CA  LEU A 297      -1.184  -7.845   9.984  1.00 16.92           C  
ATOM   4132  C   LEU A 297      -0.238  -8.315   8.864  1.00 17.30           C  
ATOM   4133  O   LEU A 297      -0.679  -8.731   7.792  1.00 16.26           O  
ATOM   4134  CB  LEU A 297      -1.718  -9.080  10.723  1.00 16.71           C  
ATOM   4135  CG  LEU A 297      -2.905  -8.825  11.667  1.00 16.83           C  
ATOM   4136  CD1 LEU A 297      -3.394 -10.137  12.283  1.00 16.81           C  
ATOM   4137  CD2 LEU A 297      -2.538  -7.851  12.778  1.00 17.40           C  
ATOM   4138  H   LEU A 297      -2.803  -7.504   8.644  1.00 17.24           H  
ATOM   4139  HA  LEU A 297      -0.621  -7.215  10.682  1.00 16.92           H  
ATOM   4140  HB2 LEU A 297      -1.993  -9.847   9.993  1.00 16.71           H  
ATOM   4141  HB3 LEU A 297      -0.893  -9.522  11.293  1.00 16.71           H  
ATOM   4142  HG  LEU A 297      -3.737  -8.399  11.093  1.00 16.83           H  
ATOM   4143 HD11 LEU A 297      -3.648 -10.869  11.512  1.00 16.81           H  
ATOM   4144 HD12 LEU A 297      -2.630 -10.581  12.925  1.00 16.81           H  
ATOM   4145 HD13 LEU A 297      -4.288  -9.973  12.894  1.00 16.81           H  
ATOM   4146 HD21 LEU A 297      -1.720  -8.236  13.394  1.00 17.40           H  
ATOM   4147 HD22 LEU A 297      -2.234  -6.884  12.375  1.00 17.40           H  
ATOM   4148 HD23 LEU A 297      -3.400  -7.677  13.424  1.00 17.40           H  
ATOM   4149  N   GLN A 298       1.059  -8.279   9.151  1.00 17.02           N  
ATOM   4150  CA  GLN A 298       2.126  -8.510   8.182  1.00 18.10           C  
ATOM   4151  C   GLN A 298       3.112  -9.530   8.775  1.00 16.87           C  
ATOM   4152  O   GLN A 298       3.810  -9.244   9.741  1.00 16.84           O  
ATOM   4153  CB  GLN A 298       2.841  -7.186   7.878  1.00 20.78           C  
ATOM   4154  CG  GLN A 298       3.976  -7.343   6.864  1.00 24.32           C  
ATOM   4155  CD  GLN A 298       4.545  -6.007   6.426  1.00 27.43           C  
ATOM   4156  OE1 GLN A 298       4.261  -4.940   6.980  1.00 30.32           O  
ATOM   4157  NE2 GLN A 298       5.387  -6.077   5.396  1.00 30.52           N  
ATOM   4158  H   GLN A 298       1.341  -8.087  10.101  1.00 17.02           H  
ATOM   4159  HA  GLN A 298       1.696  -8.921   7.265  1.00 18.10           H  
ATOM   4160  HB2 GLN A 298       2.107  -6.461   7.503  1.00 20.78           H  
ATOM   4161  HB3 GLN A 298       3.243  -6.750   8.803  1.00 20.78           H  
ATOM   4162  HG2 GLN A 298       3.619  -7.876   5.976  1.00 24.32           H  
ATOM   4163  HG3 GLN A 298       4.797  -7.927   7.295  1.00 24.32           H  
ATOM   4164 HE21 GLN A 298       5.819  -5.236   5.039  1.00 30.52           H  
ATOM   4165 HE22 GLN A 298       5.593  -6.970   4.971  1.00 30.52           H  
ATOM   4166  N   GLY A 299       3.112 -10.727   8.201  1.00 15.85           N  
ATOM   4167  CA  GLY A 299       4.033 -11.765   8.635  1.00 15.51           C  
ATOM   4168  C   GLY A 299       3.786 -13.137   8.014  1.00 14.89           C  
ATOM   4169  O   GLY A 299       3.997 -14.164   8.641  1.00 16.27           O  
ATOM   4170  H   GLY A 299       2.451 -10.909   7.459  1.00 15.85           H  
ATOM   4171  HA2 GLY A 299       5.048 -11.446   8.376  1.00 15.51           H  
ATOM   4172  HA3 GLY A 299       3.966 -11.860   9.724  1.00 15.51           H  
ATOM   4173  N   HIS A 300       3.395 -13.158   6.747  1.00 14.02           N  
ATOM   4174  CA  HIS A 300       3.187 -14.387   5.990  1.00 13.90           C  
ATOM   4175  C   HIS A 300       3.765 -14.189   4.581  1.00 14.27           C  
ATOM   4176  O   HIS A 300       3.663 -13.102   3.990  1.00 15.14           O  
ATOM   4177  CB  HIS A 300       1.697 -14.746   5.885  1.00 13.44           C  
ATOM   4178  CG  HIS A 300       1.065 -15.048   7.210  1.00 13.48           C  
ATOM   4179  ND1 HIS A 300       1.111 -16.304   7.765  1.00 13.83           N  
ATOM   4180  CD2 HIS A 300       0.329 -14.295   8.060  1.00 13.05           C  
ATOM   4181  CE1 HIS A 300       0.425 -16.320   8.891  1.00 13.39           C  
ATOM   4182  NE2 HIS A 300      -0.064 -15.115   9.094  1.00 13.23           N  
ATOM   4183  H   HIS A 300       3.179 -12.294   6.270  1.00 14.02           H  
ATOM   4184  HA  HIS A 300       3.735 -15.196   6.484  1.00 13.90           H  
ATOM   4185  HB2 HIS A 300       1.571 -15.615   5.228  1.00 13.44           H  
ATOM   4186  HB3 HIS A 300       1.146 -13.926   5.410  1.00 13.44           H  
ATOM   4187  HD1 HIS A 300       1.632 -17.151   7.342  1.00 13.83           H  
ATOM   4188  HD2 HIS A 300       0.093 -13.247   7.948  1.00 13.05           H  
ATOM   4189  HE1 HIS A 300       0.287 -17.176   9.536  1.00 13.39           H  
ATOM   4190  N   THR A 301       4.296 -15.277   4.045  1.00 14.36           N  
ATOM   4191  CA  THR A 301       4.833 -15.368   2.687  1.00 15.67           C  
ATOM   4192  C   THR A 301       3.775 -15.990   1.749  1.00 15.06           C  
ATOM   4193  O   THR A 301       3.921 -16.088   0.539  1.00 15.65           O  
ATOM   4194  CB  THR A 301       6.114 -16.221   2.631  1.00 15.82           C  
ATOM   4195  OG1 THR A 301       5.877 -17.578   3.021  1.00 16.59           O  
ATOM   4196  CG2 THR A 301       7.230 -15.659   3.504  1.00 16.51           C  
ATOM   4197  H   THR A 301       4.281 -16.133   4.580  1.00 14.36           H  
ATOM   4198  HA  THR A 301       5.036 -14.356   2.317  1.00 15.67           H  
ATOM   4199  HB  THR A 301       6.472 -16.255   1.596  1.00 15.82           H  
ATOM   4200 HG21 THR A 301       7.461 -14.624   3.237  1.00 16.51           H  
ATOM   4201 HG22 THR A 301       6.967 -15.700   4.566  1.00 16.51           H  
ATOM   4202 HG23 THR A 301       8.139 -16.260   3.388  1.00 16.51           H  
ATOM   4203  HG1 THR A 301       5.424 -17.580   3.900  1.00 16.59           H  
ATOM   4204  N   ASP A 302       2.723 -16.542   2.362  1.00 13.91           N  
ATOM   4205  CA  ASP A 302       1.609 -17.209   1.702  1.00 13.17           C  
ATOM   4206  C   ASP A 302       0.273 -16.483   2.008  1.00 12.26           C  
ATOM   4207  O   ASP A 302       0.235 -15.477   2.752  1.00 12.50           O  
ATOM   4208  CB  ASP A 302       1.567 -18.661   2.143  1.00 14.07           C  
ATOM   4209  CG  ASP A 302       1.102 -19.520   1.009  1.00 14.50           C  
ATOM   4210  OD1 ASP A 302       0.268 -19.070   0.184  1.00 15.38           O  
ATOM   4211  OD2 ASP A 302       1.554 -20.675   0.931  1.00 15.46           O1-
ATOM   4212  H   ASP A 302       2.673 -16.537   3.371  1.00 13.91           H  
ATOM   4213  HA  ASP A 302       1.767 -17.138   0.628  1.00 13.17           H  
ATOM   4214  HB2 ASP A 302       0.893 -18.809   2.990  1.00 14.07           H  
ATOM   4215  HB3 ASP A 302       2.558 -19.005   2.450  1.00 14.07           H  
ATOM   4216  N   VAL A 303      -0.775 -17.024   1.403  1.00 11.28           N  
ATOM   4217  CA  VAL A 303      -2.142 -16.558   1.568  1.00 10.84           C  
ATOM   4218  C   VAL A 303      -2.635 -17.123   2.918  1.00 10.93           C  
ATOM   4219  O   VAL A 303      -2.397 -18.283   3.275  1.00 10.97           O  
ATOM   4220  CB  VAL A 303      -3.035 -17.046   0.410  1.00 10.78           C  
ATOM   4221  CG1 VAL A 303      -4.452 -16.474   0.500  1.00 10.68           C  
ATOM   4222  CG2 VAL A 303      -2.410 -16.700  -0.947  1.00 11.38           C  
ATOM   4223  H   VAL A 303      -0.621 -17.816   0.796  1.00 11.28           H  
ATOM   4224  HA  VAL A 303      -2.123 -15.462   1.608  1.00 10.84           H  
ATOM   4225  HB  VAL A 303      -3.122 -18.137   0.465  1.00 10.78           H  
ATOM   4226 HG11 VAL A 303      -4.961 -16.806   1.410  1.00 10.68           H  
ATOM   4227 HG12 VAL A 303      -4.440 -15.383   0.494  1.00 10.68           H  
ATOM   4228 HG13 VAL A 303      -5.062 -16.804  -0.348  1.00 10.68           H  
ATOM   4229 HG21 VAL A 303      -2.034 -15.672  -0.962  1.00 11.38           H  
ATOM   4230 HG22 VAL A 303      -1.569 -17.363  -1.171  1.00 11.38           H  
ATOM   4231 HG23 VAL A 303      -3.130 -16.815  -1.761  1.00 11.38           H  
ATOM   4232  N   VAL A 304      -3.299 -16.256   3.681  1.00 10.87           N  
ATOM   4233  CA  VAL A 304      -3.815 -16.614   4.998  1.00 11.07           C  
ATOM   4234  C   VAL A 304      -5.243 -17.163   4.795  1.00 11.26           C  
ATOM   4235  O   VAL A 304      -6.171 -16.442   4.493  1.00 12.33           O  
ATOM   4236  CB  VAL A 304      -3.812 -15.399   5.948  1.00 11.12           C  
ATOM   4237  CG1 VAL A 304      -4.308 -15.795   7.343  1.00 11.55           C  
ATOM   4238  CG2 VAL A 304      -2.404 -14.809   6.051  1.00 10.92           C  
ATOM   4239  H   VAL A 304      -3.431 -15.309   3.356  1.00 10.87           H  
ATOM   4240  HA  VAL A 304      -3.179 -17.400   5.422  1.00 11.07           H  
ATOM   4241  HB  VAL A 304      -4.474 -14.618   5.556  1.00 11.12           H  
ATOM   4242 HG11 VAL A 304      -5.330 -16.184   7.310  1.00 11.55           H  
ATOM   4243 HG12 VAL A 304      -3.665 -16.561   7.787  1.00 11.55           H  
ATOM   4244 HG13 VAL A 304      -4.313 -14.933   8.016  1.00 11.55           H  
ATOM   4245 HG21 VAL A 304      -1.686 -15.584   6.329  1.00 10.92           H  
ATOM   4246 HG22 VAL A 304      -2.080 -14.372   5.100  1.00 10.92           H  
ATOM   4247 HG23 VAL A 304      -2.361 -14.016   6.800  1.00 10.92           H  
ATOM   4248  N   ILE A 305      -5.370 -18.477   4.965  1.00 10.94           N  
ATOM   4249  CA  ILE A 305      -6.624 -19.190   4.721  1.00 11.75           C  
ATOM   4250  C   ILE A 305      -7.496 -19.212   5.999  1.00 10.94           C  
ATOM   4251  O   ILE A 305      -8.715 -19.367   5.943  1.00 11.01           O  
ATOM   4252  CB  ILE A 305      -6.373 -20.613   4.154  1.00 12.71           C  
ATOM   4253  CG1 ILE A 305      -7.662 -21.162   3.501  1.00 13.79           C  
ATOM   4254  CG2 ILE A 305      -5.823 -21.585   5.207  1.00 12.90           C  
ATOM   4255  CD1 ILE A 305      -7.458 -22.421   2.670  1.00 14.81           C  
ATOM   4256  H   ILE A 305      -4.584 -19.005   5.316  1.00 10.94           H  
ATOM   4257  HA  ILE A 305      -7.183 -18.606   3.981  1.00 11.75           H  
ATOM   4258  HB  ILE A 305      -5.616 -20.520   3.364  1.00 12.71           H  
ATOM   4259 HG12 ILE A 305      -8.414 -21.372   4.270  1.00 13.79           H  
ATOM   4260 HG13 ILE A 305      -8.083 -20.395   2.841  1.00 13.79           H  
ATOM   4261 HG21 ILE A 305      -4.932 -21.182   5.698  1.00 12.90           H  
ATOM   4262 HG22 ILE A 305      -6.568 -21.811   5.975  1.00 12.90           H  
ATOM   4263 HG23 ILE A 305      -5.537 -22.539   4.759  1.00 12.90           H  
ATOM   4264 HD11 ILE A 305      -6.732 -22.248   1.870  1.00 14.81           H  
ATOM   4265 HD12 ILE A 305      -7.117 -23.261   3.281  1.00 14.81           H  
ATOM   4266 HD13 ILE A 305      -8.403 -22.717   2.203  1.00 14.81           H  
ATOM   4267  N   SER A 306      -6.857 -19.196   7.160  1.00 10.60           N  
ATOM   4268  CA  SER A 306      -7.535 -19.420   8.423  1.00 10.90           C  
ATOM   4269  C   SER A 306      -6.982 -18.456   9.481  1.00 10.01           C  
ATOM   4270  O   SER A 306      -5.778 -18.218   9.580  1.00 10.35           O  
ATOM   4271  CB  SER A 306      -7.414 -20.878   8.879  1.00 11.42           C  
ATOM   4272  OG  SER A 306      -8.313 -21.203   9.941  1.00 12.70           O  
ATOM   4273  H   SER A 306      -5.864 -19.010   7.177  1.00 10.60           H  
ATOM   4274  HA  SER A 306      -8.595 -19.189   8.287  1.00 10.90           H  
ATOM   4275  HB2 SER A 306      -6.401 -21.103   9.217  1.00 11.42           H  
ATOM   4276  HB3 SER A 306      -7.638 -21.561   8.053  1.00 11.42           H  
ATOM   4277  HG  SER A 306      -9.224 -21.129   9.604  1.00 12.70           H  
ATOM   4278  N   THR A 307      -7.918 -17.903  10.236  1.00 10.07           N  
ATOM   4279  CA  THR A 307      -7.656 -17.127  11.433  1.00 10.76           C  
ATOM   4280  C   THR A 307      -8.536 -17.729  12.540  1.00 10.43           C  
ATOM   4281  O   THR A 307      -9.604 -18.316  12.243  1.00 10.35           O  
ATOM   4282  CB  THR A 307      -7.967 -15.627  11.251  1.00 11.36           C  
ATOM   4283  OG1 THR A 307      -9.312 -15.411  10.790  1.00 12.37           O  
ATOM   4284  CG2 THR A 307      -7.015 -14.950  10.271  1.00 11.71           C  
ATOM   4285  H   THR A 307      -8.886 -18.037   9.980  1.00 10.07           H  
ATOM   4286  HA  THR A 307      -6.610 -17.267  11.708  1.00 10.76           H  
ATOM   4287  HB  THR A 307      -7.888 -15.118  12.218  1.00 11.36           H  
ATOM   4288 HG21 THR A 307      -5.973 -15.063  10.584  1.00 11.71           H  
ATOM   4289 HG22 THR A 307      -7.126 -15.356   9.259  1.00 11.71           H  
ATOM   4290 HG23 THR A 307      -7.241 -13.881  10.200  1.00 11.71           H  
ATOM   4291  HG1 THR A 307      -9.416 -15.843   9.917  1.00 12.37           H  
ATOM   4292  N   ALA A 308      -8.115 -17.513  13.780  1.00 10.13           N  
ATOM   4293  CA  ALA A 308      -8.917 -17.836  14.943  1.00  9.86           C  
ATOM   4294  C   ALA A 308      -8.737 -16.663  15.910  1.00 10.08           C  
ATOM   4295  O   ALA A 308      -7.638 -16.178  16.118  1.00  9.84           O  
ATOM   4296  CB  ALA A 308      -8.499 -19.147  15.586  1.00  9.92           C  
ATOM   4297  H   ALA A 308      -7.208 -17.089  13.911  1.00 10.13           H  
ATOM   4298  HA  ALA A 308      -9.969 -17.906  14.642  1.00  9.86           H  
ATOM   4299  HB1 ALA A 308      -8.585 -19.973  14.875  1.00  9.92           H  
ATOM   4300  HB2 ALA A 308      -7.464 -19.114  15.937  1.00  9.92           H  
ATOM   4301  HB3 ALA A 308      -9.135 -19.375  16.447  1.00  9.92           H  
ATOM   4302  N   CYS A 309      -9.842 -16.202  16.457  1.00 10.29           N  
ATOM   4303  CA  CYS A 309      -9.908 -15.094  17.414  1.00 10.97           C  
ATOM   4304  C   CYS A 309     -10.223 -15.727  18.774  1.00 11.28           C  
ATOM   4305  O   CYS A 309     -10.991 -16.655  18.889  1.00 12.16           O  
ATOM   4306  CB  CYS A 309     -10.995 -14.084  17.050  1.00 11.82           C  
ATOM   4307  SG  CYS A 309     -10.650 -13.309  15.429  1.00 13.40           S  
ATOM   4308  H   CYS A 309     -10.719 -16.640  16.214  1.00 10.29           H  
ATOM   4309  HA  CYS A 309      -8.932 -14.600  17.465  1.00 10.97           H  
ATOM   4310  HB2 CYS A 309     -11.073 -13.298  17.808  1.00 11.82           H  
ATOM   4311  HB3 CYS A 309     -11.971 -14.578  16.982  1.00 11.82           H  
ATOM   4312  HG  CYS A 309      -9.882 -12.319  15.905  1.00 13.40           H  
ATOM   4313  N   HIS A 310      -9.567 -15.219  19.811  1.00 11.01           N  
ATOM   4314  CA  HIS A 310      -9.668 -15.760  21.175  1.00 11.06           C  
ATOM   4315  C   HIS A 310     -11.017 -15.323  21.801  1.00 11.20           C  
ATOM   4316  O   HIS A 310     -11.416 -14.173  21.630  1.00 11.24           O  
ATOM   4317  CB  HIS A 310      -8.493 -15.248  21.999  1.00 11.17           C  
ATOM   4318  CG  HIS A 310      -8.281 -15.927  23.293  1.00 11.29           C  
ATOM   4319  ND1 HIS A 310      -9.002 -15.627  24.427  1.00 10.87           N  
ATOM   4320  CD2 HIS A 310      -7.367 -16.851  23.664  1.00 10.90           C  
ATOM   4321  CE1 HIS A 310      -8.552 -16.347  25.439  1.00 10.94           C  
ATOM   4322  NE2 HIS A 310      -7.547 -17.090  25.006  1.00 10.93           N  
ATOM   4323  H   HIS A 310      -8.944 -14.439  19.659  1.00 11.01           H  
ATOM   4324  HA  HIS A 310      -9.624 -16.848  21.083  1.00 11.06           H  
ATOM   4325  HB2 HIS A 310      -8.592 -14.173  22.174  1.00 11.17           H  
ATOM   4326  HB3 HIS A 310      -7.579 -15.377  21.405  1.00 11.17           H  
ATOM   4327  HD2 HIS A 310      -6.631 -17.316  23.025  1.00 10.90           H  
ATOM   4328  HE2 HIS A 310      -7.002 -17.727  25.569  1.00 10.93           H  
ATOM   4329  HE1 HIS A 310      -8.939 -16.331  26.447  1.00 10.94           H  
ATOM   4330  N   PRO A 311     -11.703 -16.240  22.500  1.00 12.00           N  
ATOM   4331  CA  PRO A 311     -13.023 -15.933  23.054  1.00 12.17           C  
ATOM   4332  C   PRO A 311     -13.075 -15.068  24.336  1.00 13.37           C  
ATOM   4333  O   PRO A 311     -14.164 -14.727  24.778  1.00 13.43           O  
ATOM   4334  CB  PRO A 311     -13.628 -17.311  23.345  1.00 12.47           C  
ATOM   4335  CG  PRO A 311     -12.410 -18.152  23.697  1.00 12.75           C  
ATOM   4336  CD  PRO A 311     -11.355 -17.639  22.732  1.00 12.16           C  
ATOM   4337  HA  PRO A 311     -13.611 -15.399  22.298  1.00 12.17           H  
ATOM   4338  HB2 PRO A 311     -14.376 -17.316  24.143  1.00 12.47           H  
ATOM   4339  HB3 PRO A 311     -14.096 -17.710  22.436  1.00 12.47           H  
ATOM   4340  HG2 PRO A 311     -12.590 -19.224  23.590  1.00 12.75           H  
ATOM   4341  HG3 PRO A 311     -12.105 -17.957  24.732  1.00 12.75           H  
ATOM   4342  HD2 PRO A 311     -11.419 -18.161  21.771  1.00 12.16           H  
ATOM   4343  HD3 PRO A 311     -10.344 -17.749  23.124  1.00 12.16           H  
ATOM   4344  N   THR A 312     -11.932 -14.779  24.939  1.00 13.55           N  
ATOM   4345  CA  THR A 312     -11.894 -13.948  26.158  1.00 14.88           C  
ATOM   4346  C   THR A 312     -10.806 -12.850  26.195  1.00 14.91           C  
ATOM   4347  O   THR A 312     -11.018 -11.824  26.843  1.00 17.03           O  
ATOM   4348  CB  THR A 312     -11.833 -14.791  27.455  1.00 15.13           C  
ATOM   4349  OG1 THR A 312     -11.214 -16.062  27.224  1.00 15.54           O  
ATOM   4350  CG2 THR A 312     -13.221 -15.059  28.032  1.00 15.71           C  
ATOM   4351  H   THR A 312     -11.058 -15.108  24.554  1.00 13.55           H  
ATOM   4352  HA  THR A 312     -12.822 -13.360  26.177  1.00 14.88           H  
ATOM   4353  HB  THR A 312     -11.242 -14.280  28.223  1.00 15.13           H  
ATOM   4354 HG21 THR A 312     -13.745 -14.127  28.260  1.00 15.71           H  
ATOM   4355 HG22 THR A 312     -13.831 -15.650  27.341  1.00 15.71           H  
ATOM   4356 HG23 THR A 312     -13.140 -15.647  28.953  1.00 15.71           H  
ATOM   4357  HG1 THR A 312     -11.704 -16.465  26.485  1.00 15.54           H  
ATOM   4358  N   GLU A 313      -9.650 -13.083  25.589  1.00 14.75           N  
ATOM   4359  CA  GLU A 313      -8.564 -12.102  25.481  1.00 15.61           C  
ATOM   4360  C   GLU A 313      -8.616 -11.561  24.020  1.00 14.51           C  
ATOM   4361  O   GLU A 313      -9.403 -12.015  23.167  1.00 13.14           O  
ATOM   4362  CB  GLU A 313      -7.201 -12.739  25.825  1.00 17.22           C  
ATOM   4363  CG  GLU A 313      -6.359 -11.974  26.861  1.00 19.21           C  
ATOM   4364  CD  GLU A 313      -5.723 -10.685  26.390  1.00 21.55           C  
ATOM   4365  OE1 GLU A 313      -4.494 -10.505  26.565  1.00 24.77           O  
ATOM   4366  OE2 GLU A 313      -6.460  -9.846  25.810  1.00 23.55           O1-
ATOM   4367  H   GLU A 313      -9.520 -13.964  25.111  1.00 14.75           H  
ATOM   4368  HA  GLU A 313      -8.781 -11.261  26.149  1.00 15.61           H  
ATOM   4369  HB2 GLU A 313      -7.364 -13.739  26.243  1.00 17.22           H  
ATOM   4370  HB3 GLU A 313      -6.611 -12.881  24.915  1.00 17.22           H  
ATOM   4371  HG2 GLU A 313      -5.554 -12.638  27.200  1.00 19.21           H  
ATOM   4372  HG3 GLU A 313      -6.970 -11.750  27.744  1.00 19.21           H  
ATOM   4373  N   ASN A 314      -7.775 -10.563  23.771  1.00 14.46           N  
ATOM   4374  CA  ASN A 314      -7.652  -9.844  22.504  1.00 13.90           C  
ATOM   4375  C   ASN A 314      -6.443 -10.453  21.758  1.00 13.84           C  
ATOM   4376  O   ASN A 314      -5.486  -9.795  21.373  1.00 13.98           O  
ATOM   4377  CB  ASN A 314      -7.474  -8.356  22.761  1.00 14.83           C  
ATOM   4378  CG  ASN A 314      -8.581  -7.828  23.639  1.00 15.72           C  
ATOM   4379  OD1 ASN A 314      -9.617  -7.373  23.174  1.00 17.49           O  
ATOM   4380  ND2 ASN A 314      -8.363  -7.893  24.949  1.00 17.15           N  
ATOM   4381  H   ASN A 314      -7.181 -10.231  24.517  1.00 14.46           H  
ATOM   4382  HA  ASN A 314      -8.549 -10.020  21.899  1.00 13.90           H  
ATOM   4383  HB2 ASN A 314      -7.471  -7.797  21.820  1.00 14.83           H  
ATOM   4384  HB3 ASN A 314      -6.519  -8.159  23.254  1.00 14.83           H  
ATOM   4385 HD21 ASN A 314      -9.065  -7.560  25.594  1.00 17.15           H  
ATOM   4386 HD22 ASN A 314      -7.496  -8.275  25.298  1.00 17.15           H  
ATOM   4387  N   ILE A 315      -6.534 -11.768  21.562  1.00 12.97           N  
ATOM   4388  CA  ILE A 315      -5.512 -12.596  20.917  1.00 12.61           C  
ATOM   4389  C   ILE A 315      -6.137 -13.161  19.615  1.00 11.90           C  
ATOM   4390  O   ILE A 315      -7.332 -13.496  19.555  1.00 11.96           O  
ATOM   4391  CB  ILE A 315      -5.003 -13.699  21.884  1.00 13.03           C  
ATOM   4392  CG1 ILE A 315      -4.234 -13.065  23.066  1.00 13.73           C  
ATOM   4393  CG2 ILE A 315      -4.128 -14.741  21.175  1.00 13.07           C  
ATOM   4394  CD1 ILE A 315      -3.881 -14.051  24.173  1.00 13.97           C  
ATOM   4395  H   ILE A 315      -7.363 -12.248  21.883  1.00 12.97           H  
ATOM   4396  HA  ILE A 315      -4.677 -11.950  20.643  1.00 12.61           H  
ATOM   4397  HB  ILE A 315      -5.870 -14.222  22.298  1.00 13.03           H  
ATOM   4398 HG12 ILE A 315      -3.314 -12.601  22.700  1.00 13.73           H  
ATOM   4399 HG13 ILE A 315      -4.830 -12.262  23.513  1.00 13.73           H  
ATOM   4400 HG21 ILE A 315      -4.669 -15.226  20.359  1.00 13.07           H  
ATOM   4401 HG22 ILE A 315      -3.220 -14.287  20.766  1.00 13.07           H  
ATOM   4402 HG23 ILE A 315      -3.828 -15.541  21.858  1.00 13.07           H  
ATOM   4403 HD11 ILE A 315      -4.765 -14.602  24.507  1.00 13.97           H  
ATOM   4404 HD12 ILE A 315      -3.125 -14.771  23.847  1.00 13.97           H  
ATOM   4405 HD13 ILE A 315      -3.471 -13.513  25.034  1.00 13.97           H  
ATOM   4406  N   ILE A 316      -5.298 -13.226  18.581  1.00 11.55           N  
ATOM   4407  CA  ILE A 316      -5.624 -13.799  17.277  1.00 10.95           C  
ATOM   4408  C   ILE A 316      -4.513 -14.822  16.957  1.00 10.90           C  
ATOM   4409  O   ILE A 316      -3.344 -14.626  17.306  1.00 10.92           O  
ATOM   4410  CB  ILE A 316      -5.728 -12.690  16.191  1.00 11.39           C  
ATOM   4411  CG1 ILE A 316      -6.950 -11.792  16.480  1.00 11.29           C  
ATOM   4412  CG2 ILE A 316      -5.792 -13.258  14.767  1.00 11.47           C  
ATOM   4413  CD1 ILE A 316      -7.162 -10.667  15.476  1.00 11.17           C  
ATOM   4414  H   ILE A 316      -4.372 -12.837  18.680  1.00 11.55           H  
ATOM   4415  HA  ILE A 316      -6.578 -14.326  17.363  1.00 10.95           H  
ATOM   4416  HB  ILE A 316      -4.830 -12.062  16.248  1.00 11.39           H  
ATOM   4417 HG12 ILE A 316      -7.852 -12.408  16.522  1.00 11.29           H  
ATOM   4418 HG13 ILE A 316      -6.842 -11.343  17.471  1.00 11.29           H  
ATOM   4419 HG21 ILE A 316      -4.883 -13.814  14.522  1.00 11.47           H  
ATOM   4420 HG22 ILE A 316      -6.655 -13.919  14.640  1.00 11.47           H  
ATOM   4421 HG23 ILE A 316      -5.858 -12.465  14.017  1.00 11.47           H  
ATOM   4422 HD11 ILE A 316      -6.246 -10.089  15.327  1.00 11.17           H  
ATOM   4423 HD12 ILE A 316      -7.485 -11.053  14.506  1.00 11.17           H  
ATOM   4424 HD13 ILE A 316      -7.944  -9.988  15.831  1.00 11.17           H  
ATOM   4425  N   ALA A 317      -4.918 -15.884  16.272  1.00 10.11           N  
ATOM   4426  CA  ALA A 317      -4.020 -16.788  15.569  1.00 10.10           C  
ATOM   4427  C   ALA A 317      -4.309 -16.638  14.064  1.00  9.72           C  
ATOM   4428  O   ALA A 317      -5.450 -16.561  13.657  1.00  9.79           O  
ATOM   4429  CB  ALA A 317      -4.248 -18.240  15.967  1.00 10.84           C  
ATOM   4430  H   ALA A 317      -5.909 -16.068  16.210  1.00 10.11           H  
ATOM   4431  HA  ALA A 317      -2.990 -16.503  15.783  1.00 10.10           H  
ATOM   4432  HB1 ALA A 317      -4.151 -18.379  17.046  1.00 10.84           H  
ATOM   4433  HB2 ALA A 317      -5.248 -18.579  15.680  1.00 10.84           H  
ATOM   4434  HB3 ALA A 317      -3.526 -18.896  15.469  1.00 10.84           H  
ATOM   4435  N   SER A 318      -3.250 -16.674  13.272  1.00  9.83           N  
ATOM   4436  CA  SER A 318      -3.324 -16.722  11.816  1.00  9.98           C  
ATOM   4437  C   SER A 318      -2.541 -17.956  11.343  1.00 10.41           C  
ATOM   4438  O   SER A 318      -1.449 -18.244  11.805  1.00 11.06           O  
ATOM   4439  CB  SER A 318      -2.788 -15.460  11.133  1.00 10.05           C  
ATOM   4440  OG  SER A 318      -1.419 -15.212  11.456  1.00 10.44           O  
ATOM   4441  H   SER A 318      -2.328 -16.699  13.684  1.00  9.83           H  
ATOM   4442  HA  SER A 318      -4.371 -16.841  11.524  1.00  9.98           H  
ATOM   4443  HB2 SER A 318      -3.362 -14.583  11.448  1.00 10.05           H  
ATOM   4444  HB3 SER A 318      -2.875 -15.554  10.046  1.00 10.05           H  
ATOM   4445  HG  SER A 318      -0.962 -15.040  10.597  1.00 10.44           H  
ATOM   4446  N   ALA A 319      -3.127 -18.661  10.376  1.00  9.92           N  
ATOM   4447  CA  ALA A 319      -2.563 -19.862   9.784  1.00 10.05           C  
ATOM   4448  C   ALA A 319      -2.644 -19.741   8.254  1.00 10.35           C  
ATOM   4449  O   ALA A 319      -3.634 -19.283   7.679  1.00 10.06           O  
ATOM   4450  CB  ALA A 319      -3.302 -21.100  10.251  1.00 10.69           C  
ATOM   4451  H   ALA A 319      -4.011 -18.344  10.003  1.00  9.92           H  
ATOM   4452  HA  ALA A 319      -1.512 -19.944  10.079  1.00 10.05           H  
ATOM   4453  HB1 ALA A 319      -3.209 -21.220  11.333  1.00 10.69           H  
ATOM   4454  HB2 ALA A 319      -4.366 -21.042  10.011  1.00 10.69           H  
ATOM   4455  HB3 ALA A 319      -2.903 -21.994   9.768  1.00 10.69           H  
ATOM   4456  N   ALA A 320      -1.538 -20.160   7.617  1.00 10.28           N  
ATOM   4457  CA  ALA A 320      -1.321 -19.992   6.193  1.00 10.77           C  
ATOM   4458  C   ALA A 320      -0.819 -21.306   5.557  1.00 10.90           C  
ATOM   4459  O   ALA A 320      -0.672 -22.346   6.212  1.00 10.25           O  
ATOM   4460  CB  ALA A 320      -0.369 -18.827   5.979  1.00 11.19           C  
ATOM   4461  H   ALA A 320      -0.813 -20.623   8.146  1.00 10.28           H  
ATOM   4462  HA  ALA A 320      -2.279 -19.759   5.713  1.00 10.77           H  
ATOM   4463  HB1 ALA A 320      -0.779 -17.916   6.425  1.00 11.19           H  
ATOM   4464  HB2 ALA A 320       0.596 -19.030   6.450  1.00 11.19           H  
ATOM   4465  HB3 ALA A 320      -0.190 -18.619   4.923  1.00 11.19           H  
ATOM   4466  N   LEU A 321      -0.672 -21.229   4.233  1.00 11.15           N  
ATOM   4467  CA  LEU A 321      -0.471 -22.381   3.369  1.00 11.70           C  
ATOM   4468  C   LEU A 321       1.040 -22.710   3.197  1.00 13.15           C  
ATOM   4469  O   LEU A 321       1.840 -22.511   4.100  1.00 13.14           O  
ATOM   4470  CB  LEU A 321      -1.267 -22.175   2.077  1.00 12.07           C  
ATOM   4471  CG  LEU A 321      -2.757 -21.862   2.302  1.00 11.85           C  
ATOM   4472  CD1 LEU A 321      -3.337 -21.319   1.009  1.00 12.30           C  
ATOM   4473  CD2 LEU A 321      -3.533 -23.098   2.741  1.00 12.01           C  
ATOM   4474  H   LEU A 321      -0.743 -20.324   3.790  1.00 11.15           H  
ATOM   4475  HA  LEU A 321      -0.883 -23.254   3.887  1.00 11.70           H  
ATOM   4476  HB2 LEU A 321      -0.821 -21.350   1.518  1.00 12.07           H  
ATOM   4477  HB3 LEU A 321      -1.192 -23.060   1.433  1.00 12.07           H  
ATOM   4478  HG  LEU A 321      -2.887 -21.083   3.060  1.00 11.85           H  
ATOM   4479 HD11 LEU A 321      -2.802 -20.422   0.684  1.00 12.30           H  
ATOM   4480 HD12 LEU A 321      -3.249 -22.069   0.220  1.00 12.30           H  
ATOM   4481 HD13 LEU A 321      -4.389 -21.052   1.142  1.00 12.30           H  
ATOM   4482 HD21 LEU A 321      -3.323 -23.956   2.094  1.00 12.01           H  
ATOM   4483 HD22 LEU A 321      -3.282 -23.362   3.772  1.00 12.01           H  
ATOM   4484 HD23 LEU A 321      -4.609 -22.920   2.701  1.00 12.01           H  
ATOM   4485  N   GLU A 322       1.366 -23.347   2.067  1.00 14.08           N  
ATOM   4486  CA  GLU A 322       2.551 -24.163   1.930  1.00 15.53           C  
ATOM   4487  C   GLU A 322       3.798 -23.442   1.359  1.00 16.61           C  
ATOM   4488  O   GLU A 322       4.846 -24.055   1.215  1.00 16.74           O  
ATOM   4489  CB  GLU A 322       2.278 -25.585   1.400  1.00 16.86           C  
ATOM   4490  CG  GLU A 322       1.073 -25.812   0.483  1.00 17.59           C  
ATOM   4491  CD  GLU A 322       0.717 -27.288   0.493  1.00 19.51           C  
ATOM   4492  OE1 GLU A 322       0.855 -27.950  -0.561  1.00 20.66           O  
ATOM   4493  OE2 GLU A 322       0.339 -27.782   1.576  1.00 23.07           O1-
ATOM   4494  H   GLU A 322       0.799 -23.217   1.241  1.00 14.08           H  
ATOM   4495  HA  GLU A 322       2.886 -24.335   2.963  1.00 15.53           H  
ATOM   4496  HB2 GLU A 322       3.163 -25.967   0.888  1.00 16.86           H  
ATOM   4497  HB3 GLU A 322       2.169 -26.224   2.284  1.00 16.86           H  
ATOM   4498  HG2 GLU A 322       1.299 -25.479  -0.528  1.00 17.59           H  
ATOM   4499  HG3 GLU A 322       0.187 -25.266   0.815  1.00 17.59           H  
ATOM   4500  N   ASN A 323       3.725 -22.114   1.272  1.00 16.23           N  
ATOM   4501  CA  ASN A 323       4.932 -21.280   1.244  1.00 17.59           C  
ATOM   4502  C   ASN A 323       5.332 -20.981   2.714  1.00 17.61           C  
ATOM   4503  O   ASN A 323       6.500 -20.710   2.993  1.00 19.17           O  
ATOM   4504  CB  ASN A 323       4.711 -19.968   0.494  1.00 19.21           C  
ATOM   4505  CG  ASN A 323       5.975 -19.462  -0.175  1.00 20.21           C  
ATOM   4506  OD1 ASN A 323       6.102 -19.473  -1.400  1.00 22.72           O  
ATOM   4507  ND2 ASN A 323       6.909 -18.981   0.636  1.00 20.30           N  
ATOM   4508  H   ASN A 323       2.823 -21.661   1.244  1.00 16.23           H  
ATOM   4509  HA  ASN A 323       5.749 -21.856   0.794  1.00 17.59           H  
ATOM   4510  HB2 ASN A 323       4.339 -19.176   1.150  1.00 19.21           H  
ATOM   4511  HB3 ASN A 323       3.971 -20.106  -0.299  1.00 19.21           H  
ATOM   4512 HD21 ASN A 323       7.765 -18.606   0.254  1.00 20.30           H  
ATOM   4513 HD22 ASN A 323       6.763 -18.991   1.636  1.00 20.30           H  
ATOM   4514  N   ASP A 324       4.338 -20.934   3.610  1.00 15.82           N  
ATOM   4515  CA  ASP A 324       4.519 -20.420   4.973  1.00 15.10           C  
ATOM   4516  C   ASP A 324       4.831 -21.592   5.929  1.00 14.26           C  
ATOM   4517  O   ASP A 324       5.704 -21.493   6.779  1.00 14.41           O  
ATOM   4518  CB  ASP A 324       3.271 -19.692   5.471  1.00 15.27           C  
ATOM   4519  CG  ASP A 324       3.627 -18.318   5.969  1.00 15.07           C  
ATOM   4520  OD1 ASP A 324       3.169 -17.948   7.076  1.00 16.99           O  
ATOM   4521  OD2 ASP A 324       4.277 -17.560   5.223  1.00 15.34           O1-
ATOM   4522  H   ASP A 324       3.443 -21.322   3.349  1.00 15.82           H  
ATOM   4523  HA  ASP A 324       5.408 -19.779   4.978  1.00 15.10           H  
ATOM   4524  HB2 ASP A 324       2.769 -20.238   6.278  1.00 15.27           H  
ATOM   4525  HB3 ASP A 324       2.532 -19.564   4.675  1.00 15.27           H  
ATOM   4526  N   LYS A 325       3.996 -22.636   5.870  1.00 13.70           N  
ATOM   4527  CA  LYS A 325       4.106 -23.850   6.694  1.00 14.06           C  
ATOM   4528  C   LYS A 325       4.177 -23.557   8.217  1.00 13.37           C  
ATOM   4529  O   LYS A 325       4.732 -24.305   9.006  1.00 13.61           O  
ATOM   4530  CB  LYS A 325       5.238 -24.782   6.214  1.00 15.20           C  
ATOM   4531  CG  LYS A 325       5.068 -25.131   4.733  1.00 16.24           C  
ATOM   4532  CD  LYS A 325       5.977 -26.255   4.221  1.00 17.52           C  
ATOM   4533  CE  LYS A 325       5.748 -26.410   2.720  1.00 18.36           C  
ATOM   4534  NZ  LYS A 325       6.075 -27.744   2.219  1.00 19.46           N1+
ATOM   4535  H   LYS A 325       3.276 -22.633   5.161  1.00 13.70           H  
ATOM   4536  HA  LYS A 325       3.150 -24.373   6.553  1.00 14.06           H  
ATOM   4537  HB2 LYS A 325       6.216 -24.311   6.372  1.00 15.20           H  
ATOM   4538  HB3 LYS A 325       5.229 -25.703   6.810  1.00 15.20           H  
ATOM   4539  HG2 LYS A 325       4.028 -25.438   4.569  1.00 16.24           H  
ATOM   4540  HG3 LYS A 325       5.242 -24.232   4.129  1.00 16.24           H  
ATOM   4541  HD2 LYS A 325       5.743 -27.175   4.763  1.00 17.52           H  
ATOM   4542  HD3 LYS A 325       7.029 -26.020   4.417  1.00 17.52           H  
ATOM   4543  HE2 LYS A 325       6.362 -25.702   2.157  1.00 18.36           H  
ATOM   4544  HE3 LYS A 325       4.695 -26.271   2.484  1.00 18.36           H  
ATOM   4545  HZ1 LYS A 325       7.067 -27.965   2.177  1.00 19.46           H  
ATOM   4546  HZ2 LYS A 325       5.554 -28.506   2.690  1.00 19.46           H  
ATOM   4547  HZ3 LYS A 325       5.741 -27.740   1.212  1.00 19.46           H  
ATOM   4548  N   THR A 326       3.547 -22.449   8.599  1.00 13.12           N  
ATOM   4549  CA  THR A 326       3.577 -21.933   9.959  1.00 12.63           C  
ATOM   4550  C   THR A 326       2.221 -21.294  10.345  1.00 12.25           C  
ATOM   4551  O   THR A 326       1.376 -20.972   9.488  1.00 11.66           O  
ATOM   4552  CB  THR A 326       4.717 -20.897  10.168  1.00 13.21           C  
ATOM   4553  OG1 THR A 326       4.766 -19.930   9.106  1.00 14.29           O  
ATOM   4554  CG2 THR A 326       6.093 -21.543  10.274  1.00 13.33           C  
ATOM   4555  H   THR A 326       3.068 -21.888   7.909  1.00 13.12           H  
ATOM   4556  HA  THR A 326       3.730 -22.779  10.640  1.00 12.63           H  
ATOM   4557  HB  THR A 326       4.544 -20.334  11.091  1.00 13.21           H  
ATOM   4558 HG21 THR A 326       6.108 -22.295  11.060  1.00 13.33           H  
ATOM   4559 HG22 THR A 326       6.399 -22.012   9.335  1.00 13.33           H  
ATOM   4560 HG23 THR A 326       6.850 -20.784  10.501  1.00 13.33           H  
ATOM   4561  HG1 THR A 326       5.108 -20.423   8.325  1.00 14.29           H  
ATOM   4562  N   ILE A 327       2.068 -21.162  11.656  1.00 11.76           N  
ATOM   4563  CA  ILE A 327       0.966 -20.476  12.326  1.00 11.58           C  
ATOM   4564  C   ILE A 327       1.667 -19.340  13.106  1.00 11.45           C  
ATOM   4565  O   ILE A 327       2.819 -19.477  13.541  1.00 11.70           O  
ATOM   4566  CB  ILE A 327       0.199 -21.433  13.270  1.00 11.94           C  
ATOM   4567  CG1 ILE A 327      -0.247 -22.710  12.532  1.00 12.18           C  
ATOM   4568  CG2 ILE A 327      -0.989 -20.743  13.950  1.00 12.21           C  
ATOM   4569  CD1 ILE A 327      -0.849 -23.760  13.453  1.00 12.38           C  
ATOM   4570  H   ILE A 327       2.773 -21.566  12.256  1.00 11.76           H  
ATOM   4571  HA  ILE A 327       0.302 -20.053  11.569  1.00 11.58           H  
ATOM   4572  HB  ILE A 327       0.880 -21.752  14.060  1.00 11.94           H  
ATOM   4573 HG12 ILE A 327      -0.960 -22.457  11.740  1.00 12.18           H  
ATOM   4574 HG13 ILE A 327       0.618 -23.176  12.048  1.00 12.18           H  
ATOM   4575 HG21 ILE A 327      -0.680 -19.853  14.504  1.00 12.21           H  
ATOM   4576 HG22 ILE A 327      -1.748 -20.449  13.220  1.00 12.21           H  
ATOM   4577 HG23 ILE A 327      -1.466 -21.403  14.680  1.00 12.21           H  
ATOM   4578 HD11 ILE A 327      -0.195 -23.955  14.308  1.00 12.38           H  
ATOM   4579 HD12 ILE A 327      -1.828 -23.450  13.825  1.00 12.38           H  
ATOM   4580 HD13 ILE A 327      -0.980 -24.700  12.908  1.00 12.38           H  
ATOM   4581  N   LYS A 328       0.985 -18.213  13.254  1.00 11.42           N  
ATOM   4582  CA  LYS A 328       1.472 -17.091  14.051  1.00 11.93           C  
ATOM   4583  C   LYS A 328       0.362 -16.633  15.016  1.00 12.11           C  
ATOM   4584  O   LYS A 328      -0.837 -16.717  14.701  1.00 11.61           O  
ATOM   4585  CB  LYS A 328       1.995 -15.975  13.138  1.00 12.61           C  
ATOM   4586  CG  LYS A 328       3.487 -16.166  12.810  1.00 13.59           C  
ATOM   4587  CD  LYS A 328       3.866 -15.869  11.359  1.00 14.94           C  
ATOM   4588  CE  LYS A 328       3.620 -17.071  10.451  1.00 15.83           C  
ATOM   4589  NZ  LYS A 328       4.132 -16.788   9.106  1.00 16.84           N1+
ATOM   4590  H   LYS A 328       0.095 -18.106  12.789  1.00 11.42           H  
ATOM   4591  HA  LYS A 328       2.288 -17.460  14.681  1.00 11.93           H  
ATOM   4592  HB2 LYS A 328       1.396 -15.929  12.220  1.00 12.61           H  
ATOM   4593  HB3 LYS A 328       1.878 -15.003  13.631  1.00 12.61           H  
ATOM   4594  HG2 LYS A 328       4.063 -15.498  13.458  1.00 13.59           H  
ATOM   4595  HG3 LYS A 328       3.824 -17.177  13.052  1.00 13.59           H  
ATOM   4596  HD2 LYS A 328       4.933 -15.617  11.326  1.00 14.94           H  
ATOM   4597  HD3 LYS A 328       3.318 -14.989  11.004  1.00 14.94           H  
ATOM   4598  HE2 LYS A 328       2.557 -17.298  10.363  1.00 15.83           H  
ATOM   4599  HE3 LYS A 328       4.142 -17.961  10.811  1.00 15.83           H  
ATOM   4600  HZ1 LYS A 328       3.933 -15.819   8.796  1.00 16.84           H  
ATOM   4601  HZ2 LYS A 328       5.136 -16.949   9.012  1.00 16.84           H  
ATOM   4602  HZ3 LYS A 328       3.707 -17.410   8.369  1.00 16.84           H  
ATOM   4603  N   LEU A 329       0.781 -16.240  16.210  1.00 11.69           N  
ATOM   4604  CA  LEU A 329      -0.087 -15.750  17.282  1.00 12.31           C  
ATOM   4605  C   LEU A 329       0.213 -14.259  17.519  1.00 12.37           C  
ATOM   4606  O   LEU A 329       1.359 -13.841  17.674  1.00 12.31           O  
ATOM   4607  CB  LEU A 329       0.164 -16.498  18.602  1.00 12.94           C  
ATOM   4608  CG  LEU A 329      -0.560 -17.852  18.707  1.00 13.20           C  
ATOM   4609  CD1 LEU A 329       0.040 -18.690  19.836  1.00 14.14           C  
ATOM   4610  CD2 LEU A 329      -2.049 -17.660  18.985  1.00 13.81           C  
ATOM   4611  H   LEU A 329       1.768 -16.288  16.419  1.00 11.69           H  
ATOM   4612  HA  LEU A 329      -1.126 -15.860  16.968  1.00 12.31           H  
ATOM   4613  HB2 LEU A 329       1.243 -16.651  18.709  1.00 12.94           H  
ATOM   4614  HB3 LEU A 329      -0.137 -15.871  19.452  1.00 12.94           H  
ATOM   4615  HG  LEU A 329      -0.438 -18.406  17.768  1.00 13.20           H  
ATOM   4616 HD11 LEU A 329       1.107 -18.853  19.670  1.00 14.14           H  
ATOM   4617 HD12 LEU A 329      -0.076 -18.196  20.806  1.00 14.14           H  
ATOM   4618 HD13 LEU A 329      -0.444 -19.671  19.896  1.00 14.14           H  
ATOM   4619 HD21 LEU A 329      -2.213 -17.134  19.932  1.00 13.81           H  
ATOM   4620 HD22 LEU A 329      -2.531 -17.082  18.197  1.00 13.81           H  
ATOM   4621 HD23 LEU A 329      -2.556 -18.628  19.049  1.00 13.81           H  
ATOM   4622  N   TRP A 330      -0.849 -13.480  17.574  1.00 12.01           N  
ATOM   4623  CA  TRP A 330      -0.843 -12.022  17.622  1.00 13.03           C  
ATOM   4624  C   TRP A 330      -1.712 -11.600  18.817  1.00 13.89           C  
ATOM   4625  O   TRP A 330      -2.765 -12.186  19.079  1.00 13.61           O  
ATOM   4626  CB  TRP A 330      -1.476 -11.386  16.363  1.00 13.12           C  
ATOM   4627  CG  TRP A 330      -1.012 -11.966  15.064  1.00 13.34           C  
ATOM   4628  CD1 TRP A 330      -1.413 -13.167  14.527  1.00 13.06           C  
ATOM   4629  CD2 TRP A 330      -0.073 -11.407  14.128  1.00 13.30           C  
ATOM   4630  NE1 TRP A 330      -0.744 -13.403  13.352  1.00 13.25           N  
ATOM   4631  CE2 TRP A 330       0.071 -12.335  13.073  1.00 13.43           C  
ATOM   4632  CE3 TRP A 330       0.678 -10.223  14.088  1.00 14.04           C  
ATOM   4633  CZ2 TRP A 330       0.923 -12.111  11.991  1.00 14.09           C  
ATOM   4634  CZ3 TRP A 330       1.534 -10.007  13.012  1.00 14.04           C  
ATOM   4635  CH2 TRP A 330       1.644 -10.933  11.986  1.00 14.31           C  
ATOM   4636  H   TRP A 330      -1.761 -13.913  17.562  1.00 12.01           H  
ATOM   4637  HA  TRP A 330       0.183 -11.665  17.757  1.00 13.03           H  
ATOM   4638  HB2 TRP A 330      -2.568 -11.494  16.402  1.00 13.12           H  
ATOM   4639  HB3 TRP A 330      -1.295 -10.303  16.378  1.00 13.12           H  
ATOM   4640  HD1 TRP A 330      -2.147 -13.827  14.966  1.00 13.06           H  
ATOM   4641  HE1 TRP A 330      -0.838 -14.232  12.782  1.00 13.25           H  
ATOM   4642  HE3 TRP A 330       0.595  -9.491  14.878  1.00 14.04           H  
ATOM   4643  HZ2 TRP A 330       1.016 -12.829  11.190  1.00 14.09           H  
ATOM   4644  HZ3 TRP A 330       2.122  -9.102  12.976  1.00 14.04           H  
ATOM   4645  HH2 TRP A 330       2.311 -10.728  11.162  1.00 14.31           H  
ATOM   4646  N   LYS A 331      -1.361 -10.451  19.410  1.00 15.01           N  
ATOM   4647  CA  LYS A 331      -2.109  -9.987  20.585  1.00 16.03           C  
ATOM   4648  C   LYS A 331      -2.219  -8.455  20.498  1.00 17.04           C  
ATOM   4649  O   LYS A 331      -1.250  -7.765  20.189  1.00 17.05           O  
ATOM   4650  CB  LYS A 331      -1.442 -10.394  21.916  1.00  0.00           C  
ATOM   4651  CG  LYS A 331      -2.092  -9.693  23.116  1.00  0.00           C  
ATOM   4652  CD  LYS A 331      -1.586 -10.099  24.498  1.00  0.00           C  
ATOM   4653  CE  LYS A 331      -1.792  -8.981  25.532  1.00  0.00           C  
ATOM   4654  NZ  LYS A 331      -3.177  -8.541  25.620  1.00  0.00           N1+
ATOM   4655  H   LYS A 331      -0.675  -9.757  19.095  1.00 15.01           H  
ATOM   4656  HA  LYS A 331      -3.116 -10.407  20.553  1.00 16.03           H  
ATOM   4657  HB2 LYS A 331      -0.385 -10.121  21.883  1.00  0.00           H  
ATOM   4658  HB3 LYS A 331      -1.479 -11.482  22.033  1.00  0.00           H  
ATOM   4659  HG2 LYS A 331      -3.174  -9.860  23.083  1.00  0.00           H  
ATOM   4660  HG3 LYS A 331      -1.904  -8.619  23.012  1.00  0.00           H  
ATOM   4661  HD2 LYS A 331      -0.514 -10.327  24.451  1.00  0.00           H  
ATOM   4662  HD3 LYS A 331      -2.094 -11.015  24.822  1.00  0.00           H  
ATOM   4663  HE2 LYS A 331      -1.193  -8.105  25.262  1.00  0.00           H  
ATOM   4664  HE3 LYS A 331      -1.491  -9.313  26.530  1.00  0.00           H  
ATOM   4665  HZ1 LYS A 331      -3.635  -8.288  24.729  1.00  0.00           H  
ATOM   4666  HZ2 LYS A 331      -3.798  -9.235  26.102  1.00  0.00           H  
ATOM   4667  HZ3 LYS A 331      -3.214  -7.620  26.126  1.00  0.00           H  
ATOM   4668  N   SER A 332      -3.393  -7.966  20.896  1.00 17.73           N  
ATOM   4669  CA  SER A 332      -3.766  -6.566  21.141  1.00 19.33           C  
ATOM   4670  C   SER A 332      -4.175  -6.487  22.621  1.00 21.11           C  
ATOM   4671  O   SER A 332      -4.183  -7.501  23.343  1.00 20.13           O  
ATOM   4672  CB  SER A 332      -4.967  -6.199  20.271  1.00 18.82           C  
ATOM   4673  OG  SER A 332      -5.462  -4.873  20.416  1.00 19.30           O  
ATOM   4674  H   SER A 332      -4.119  -8.623  21.141  1.00 17.73           H  
ATOM   4675  HA  SER A 332      -2.912  -5.907  20.988  1.00 19.33           H  
ATOM   4676  HB2 SER A 332      -5.788  -6.889  20.480  1.00 18.82           H  
ATOM   4677  HB3 SER A 332      -4.676  -6.297  19.233  1.00 18.82           H  
ATOM   4678  HG  SER A 332      -6.436  -4.950  20.226  1.00 19.30           H  
ATOM   4679  N   ASP A 333      -4.531  -5.275  23.050  1.00 24.06           N  
ATOM   4680  CA  ASP A 333      -5.075  -5.031  24.385  1.00 26.46           C  
ATOM   4681  C   ASP A 333      -6.487  -4.397  24.254  1.00 27.55           C  
ATOM   4682  O   ASP A 333      -7.102  -3.947  25.211  1.00 29.23           O  
ATOM   4683  CB  ASP A 333      -4.103  -4.223  25.226  1.00 28.79           C  
ATOM   4684  CG  ASP A 333      -2.896  -5.109  25.382  1.00 30.05           C  
ATOM   4685  OD1 ASP A 333      -2.959  -6.098  26.133  1.00 30.71           O  
ATOM   4686  OD2 ASP A 333      -1.877  -4.858  24.709  1.00 34.86           O1-
ATOM   4687  H   ASP A 333      -4.422  -4.483  22.432  1.00 24.06           H  
ATOM   4688  HA  ASP A 333      -5.265  -6.001  24.864  1.00 26.46           H  
ATOM   4689  HB2 ASP A 333      -4.522  -3.987  26.210  1.00 28.79           H  
ATOM   4690  HB3 ASP A 333      -3.837  -3.278  24.739  1.00 28.79           H  
ATOM   4691  N   CYS A 334      -7.033  -4.528  23.038  1.00 29.66           N  
ATOM   4692  CA  CYS A 334      -8.429  -4.243  22.668  1.00 31.65           C  
ATOM   4693  C   CYS A 334      -8.857  -4.774  21.295  1.00 31.40           C  
ATOM   4694  O   CYS A 334      -8.067  -5.337  20.537  1.00 31.25           O  
ATOM   4695  CB  CYS A 334      -8.812  -2.765  22.781  1.00 33.48           C  
ATOM   4696  SG  CYS A 334      -7.836  -1.646  21.722  1.00 36.94           S  
ATOM   4697  OXT CYS A 334     -10.032  -4.654  20.918  1.00 29.35           O1-
ATOM   4698  H   CYS A 334      -6.462  -4.874  22.280  1.00 29.66           H  
ATOM   4699  HA  CYS A 334      -9.034  -4.783  23.406  1.00 31.65           H  
ATOM   4700  HB2 CYS A 334      -8.680  -2.421  23.812  1.00 33.48           H  
ATOM   4701  HB3 CYS A 334      -9.868  -2.612  22.534  1.00 33.48           H  
ATOM   4702  HG  CYS A 334      -8.236  -0.507  22.302  1.00 36.94           H  
TER    4703      CYS A 334 
ATOM   4704  CH3 ACE C  61       8.938 -20.302  -3.367  1.00  0.00           C  
ATOM   4705  C   ACE C  61       8.700 -18.819  -3.512  1.00  0.00           C  
ATOM   4706  O   ACE C  61       9.602 -18.027  -3.245  1.00  0.00           O  
ATOM   4707 HH31 ACE C  61       9.694 -20.468  -2.594  1.00  0.00           H  
ATOM   4708 HH32 ACE C  61       9.305 -20.703  -4.316  1.00  0.00           H  
ATOM   4709 HH33 ACE C  61       8.028 -20.831  -3.076  1.00  0.00           H  
ATOM   4710  N   VAL C  62       7.458 -18.442  -3.708  1.00 67.97           N  
ATOM   4711  CA  VAL C  62       6.790 -17.430  -4.521  1.00 67.85           C  
ATOM   4712  C   VAL C  62       6.004 -18.037  -5.709  1.00 61.77           C  
ATOM   4713  O   VAL C  62       5.013 -17.460  -6.160  1.00 65.52           O  
ATOM   4714  CB  VAL C  62       7.709 -16.263  -4.962  1.00  0.00           C  
ATOM   4715  CG1 VAL C  62       8.630 -16.610  -6.136  1.00  0.00           C  
ATOM   4716  CG2 VAL C  62       6.897 -15.008  -5.307  1.00  0.00           C  
ATOM   4717  H   VAL C  62       7.069 -18.926  -2.897  1.00 67.97           H  
ATOM   4718  HA  VAL C  62       6.024 -17.032  -3.842  1.00 67.85           H  
ATOM   4719  HB  VAL C  62       8.343 -15.987  -4.109  1.00  0.00           H  
ATOM   4720 HG11 VAL C  62       9.202 -17.522  -5.947  1.00  0.00           H  
ATOM   4721 HG12 VAL C  62       8.067 -16.749  -7.065  1.00  0.00           H  
ATOM   4722 HG13 VAL C  62       9.347 -15.800  -6.308  1.00  0.00           H  
ATOM   4723 HG21 VAL C  62       6.280 -15.154  -6.199  1.00  0.00           H  
ATOM   4724 HG22 VAL C  62       6.239 -14.728  -4.478  1.00  0.00           H  
ATOM   4725 HG23 VAL C  62       7.564 -14.161  -5.501  1.00  0.00           H  
ATOM   4726  N   LEU C  63       6.525 -19.126  -6.275  1.00 55.60           N  
ATOM   4727  CA  LEU C  63       5.934 -19.738  -7.466  1.00 50.04           C  
ATOM   4728  C   LEU C  63       4.728 -20.609  -7.038  1.00 46.88           C  
ATOM   4729  O   LEU C  63       4.802 -21.823  -6.886  1.00 47.77           O  
ATOM   4730  CB  LEU C  63       6.961 -20.557  -8.256  1.00 51.00           C  
ATOM   4731  CG  LEU C  63       7.987 -19.708  -9.035  1.00 55.19           C  
ATOM   4732  CD1 LEU C  63       8.955 -20.633  -9.773  1.00 56.81           C  
ATOM   4733  CD2 LEU C  63       7.331 -18.764 -10.046  1.00 54.49           C  
ATOM   4734  H   LEU C  63       7.354 -19.546  -5.878  1.00 55.60           H  
ATOM   4735  HA  LEU C  63       5.527 -18.943  -8.100  1.00 50.04           H  
ATOM   4736  HB2 LEU C  63       7.496 -21.231  -7.573  1.00 51.00           H  
ATOM   4737  HB3 LEU C  63       6.436 -21.206  -8.967  1.00 51.00           H  
ATOM   4738  HG  LEU C  63       8.568 -19.105  -8.325  1.00 55.19           H  
ATOM   4739 HD11 LEU C  63       9.492 -21.279  -9.071  1.00 56.81           H  
ATOM   4740 HD12 LEU C  63       8.424 -21.270 -10.488  1.00 56.81           H  
ATOM   4741 HD13 LEU C  63       9.694 -20.052 -10.332  1.00 56.81           H  
ATOM   4742 HD21 LEU C  63       6.630 -19.300 -10.694  1.00 54.49           H  
ATOM   4743 HD22 LEU C  63       6.790 -17.955  -9.547  1.00 54.49           H  
ATOM   4744 HD23 LEU C  63       8.084 -18.294 -10.687  1.00 54.49           H  
ATOM   4745  N   ARG C  64       3.618 -19.921  -6.809  1.00 44.49           N  
ATOM   4746  CA  ARG C  64       2.360 -20.500  -6.379  1.00 42.10           C  
ATOM   4747  C   ARG C  64       1.186 -19.692  -6.959  1.00 38.23           C  
ATOM   4748  O   ARG C  64       1.322 -18.533  -7.351  1.00 38.54           O  
ATOM   4749  CB  ARG C  64       2.249 -20.553  -4.850  1.00 45.31           C  
ATOM   4750  CG  ARG C  64       2.550 -19.217  -4.172  1.00 51.87           C  
ATOM   4751  CD  ARG C  64       2.175 -19.241  -2.699  1.00 58.53           C  
ATOM   4752  NE  ARG C  64       2.522 -17.969  -2.060  1.00 68.17           N  
ATOM   4753  CZ  ARG C  64       1.786 -16.857  -2.093  1.00 75.45           C  
ATOM   4754  NH1 ARG C  64       0.682 -16.775  -2.837  1.00 73.21           N  
ATOM   4755  NH2 ARG C  64       2.159 -15.808  -1.366  1.00 81.94           N1+
ATOM   4756  H   ARG C  64       3.636 -18.917  -6.922  1.00 44.49           H  
ATOM   4757  HA  ARG C  64       2.292 -21.522  -6.774  1.00 42.10           H  
ATOM   4758  HB2 ARG C  64       1.236 -20.862  -4.575  1.00 45.31           H  
ATOM   4759  HB3 ARG C  64       2.941 -21.310  -4.460  1.00 45.31           H  
ATOM   4760  HG2 ARG C  64       2.016 -18.402  -4.671  1.00 51.87           H  
ATOM   4761  HG3 ARG C  64       3.618 -18.987  -4.258  1.00 51.87           H  
ATOM   4762  HD2 ARG C  64       2.727 -20.032  -2.183  1.00 58.53           H  
ATOM   4763  HD3 ARG C  64       1.111 -19.449  -2.543  1.00 58.53           H  
ATOM   4764  HE  ARG C  64       3.346 -17.964  -1.475  1.00 68.17           H  
ATOM   4765 HH11 ARG C  64       0.388 -17.565  -3.394  1.00 73.21           H  
ATOM   4766 HH12 ARG C  64       0.139 -15.923  -2.844  1.00 73.21           H  
ATOM   4767 HH21 ARG C  64       2.992 -15.859  -0.796  1.00 81.94           H  
ATOM   4768 HH22 ARG C  64       1.610 -14.961  -1.382  1.00 81.94           H  
ATOM   4769  N   SER C  65       0.014 -20.318  -6.956  1.00 34.17           N  
ATOM   4770  CA  SER C  65      -1.224 -19.641  -7.343  1.00 32.26           C  
ATOM   4771  C   SER C  65      -1.719 -18.665  -6.239  1.00 34.39           C  
ATOM   4772  O   SER C  65      -1.235 -18.667  -5.098  1.00 34.01           O  
ATOM   4773  CB  SER C  65      -2.315 -20.677  -7.650  1.00 29.51           C  
ATOM   4774  OG  SER C  65      -2.015 -21.412  -8.845  1.00 26.31           O  
ATOM   4775  H   SER C  65      -0.037 -21.293  -6.698  1.00 34.17           H  
ATOM   4776  HA  SER C  65      -1.012 -19.059  -8.245  1.00 32.26           H  
ATOM   4777  HB2 SER C  65      -3.287 -20.201  -7.805  1.00 29.51           H  
ATOM   4778  HB3 SER C  65      -2.433 -21.393  -6.830  1.00 29.51           H  
ATOM   4779  HG  SER C  65      -1.179 -21.912  -8.677  1.00 26.31           H  
ATOM   4780  N   VAL C  66      -2.722 -17.875  -6.614  1.00 36.28           N  
ATOM   4781  CA  VAL C  66      -3.549 -17.106  -5.669  1.00 38.45           C  
ATOM   4782  C   VAL C  66      -4.476 -18.166  -4.988  1.00 37.94           C  
ATOM   4783  O   VAL C  66      -4.662 -19.237  -5.553  1.00 38.13           O  
ATOM   4784  CB  VAL C  66      -4.332 -16.002  -6.402  1.00 40.69           C  
ATOM   4785  CG1 VAL C  66      -5.153 -15.166  -5.430  1.00 43.28           C  
ATOM   4786  CG2 VAL C  66      -3.393 -15.060  -7.169  1.00 44.19           C  
ATOM   4787  H   VAL C  66      -2.943 -17.814  -7.597  1.00 36.28           H  
ATOM   4788  HA  VAL C  66      -2.890 -16.684  -4.900  1.00 38.45           H  
ATOM   4789  HB  VAL C  66      -5.019 -16.462  -7.122  1.00 40.69           H  
ATOM   4790 HG11 VAL C  66      -5.990 -15.736  -5.017  1.00 43.28           H  
ATOM   4791 HG12 VAL C  66      -4.522 -14.822  -4.608  1.00 43.28           H  
ATOM   4792 HG13 VAL C  66      -5.570 -14.283  -5.921  1.00 43.28           H  
ATOM   4793 HG21 VAL C  66      -2.677 -14.579  -6.492  1.00 44.19           H  
ATOM   4794 HG22 VAL C  66      -2.825 -15.587  -7.941  1.00 44.19           H  
ATOM   4795 HG23 VAL C  66      -3.963 -14.271  -7.672  1.00 44.19           H  
ATOM   4796  N   ASN C  67      -4.936 -17.920  -3.765  1.00 38.25           N  
ATOM   4797  CA  ASN C  67      -5.520 -18.994  -2.929  1.00 38.12           C  
ATOM   4798  C   ASN C  67      -6.833 -18.719  -2.122  1.00 37.09           C  
ATOM   4799  O   ASN C  67      -7.153 -19.452  -1.190  1.00 35.83           O  
ATOM   4800  CB  ASN C  67      -4.428 -19.571  -2.018  1.00 40.73           C  
ATOM   4801  CG  ASN C  67      -4.422 -21.077  -2.122  1.00 42.77           C  
ATOM   4802  OD1 ASN C  67      -3.682 -21.684  -2.895  1.00 40.81           O  
ATOM   4803  ND2 ASN C  67      -5.287 -21.701  -1.332  1.00 46.75           N  
ATOM   4804  H   ASN C  67      -4.790 -17.006  -3.361  1.00 38.25           H  
ATOM   4805  HA  ASN C  67      -5.819 -19.795  -3.600  1.00 38.12           H  
ATOM   4806  HB2 ASN C  67      -4.574 -19.278  -0.973  1.00 40.73           H  
ATOM   4807  HB3 ASN C  67      -3.426 -19.232  -2.309  1.00 40.73           H  
ATOM   4808 HD21 ASN C  67      -5.355 -22.708  -1.352  1.00 46.75           H  
ATOM   4809 HD22 ASN C  67      -5.878 -21.167  -0.710  1.00 46.75           H  
ATOM   4810  N   SER C  68      -7.630 -17.755  -2.585  1.00 36.18           N  
ATOM   4811  CA  SER C  68      -8.833 -17.208  -1.879  1.00 36.17           C  
ATOM   4812  C   SER C  68     -10.254 -17.829  -2.265  1.00 36.83           C  
ATOM   4813  O   SER C  68     -10.487 -18.879  -1.681  1.00 38.99           O  
ATOM   4814  CB  SER C  68      -8.692 -15.708  -1.931  1.00 34.47           C  
ATOM   4815  OG  SER C  68      -8.343 -15.396  -3.278  1.00 31.20           O  
ATOM   4816  H   SER C  68      -7.376 -17.276  -3.437  1.00 36.18           H  
ATOM   4817  HA  SER C  68      -8.719 -17.486  -0.824  1.00 36.17           H  
ATOM   4818  HB2 SER C  68      -7.865 -15.376  -1.297  1.00 34.47           H  
ATOM   4819  HB3 SER C  68      -9.600 -15.209  -1.616  1.00 34.47           H  
ATOM   4820  HG  SER C  68      -8.031 -14.441  -3.297  1.00 31.20           H  
ATOM   4821  N   ARG C  69     -10.952 -17.423  -3.321  1.00 36.36           N  
ATOM   4822  CA  ARG C  69     -12.042 -18.203  -4.029  1.00 39.70           C  
ATOM   4823  C   ARG C  69     -12.823 -17.458  -5.173  1.00 37.71           C  
ATOM   4824  O   ARG C  69     -13.515 -16.487  -4.898  1.00 37.60           O  
ATOM   4825  CB  ARG C  69     -13.109 -18.884  -3.128  1.00 45.57           C  
ATOM   4826  CG  ARG C  69     -14.089 -19.717  -3.983  1.00 50.89           C  
ATOM   4827  CD  ARG C  69     -14.980 -20.682  -3.213  1.00 58.64           C  
ATOM   4828  NE  ARG C  69     -14.292 -21.761  -2.488  1.00 64.79           N  
ATOM   4829  CZ  ARG C  69     -13.319 -22.581  -2.889  1.00 70.91           C  
ATOM   4830  NH1 ARG C  69     -12.930 -22.611  -4.163  1.00 72.08           N  
ATOM   4831  NH2 ARG C  69     -12.719 -23.371  -2.002  1.00 74.78           N1+
ATOM   4832  H   ARG C  69     -10.680 -16.568  -3.785  1.00 36.36           H  
ATOM   4833  HA  ARG C  69     -11.517 -19.030  -4.508  1.00 39.70           H  
ATOM   4834  HB2 ARG C  69     -12.629 -19.553  -2.414  1.00 45.57           H  
ATOM   4835  HB3 ARG C  69     -13.652 -18.130  -2.551  1.00 45.57           H  
ATOM   4836  HG2 ARG C  69     -13.527 -20.230  -4.761  1.00 50.89           H  
ATOM   4837  HG3 ARG C  69     -14.755 -19.043  -4.527  1.00 50.89           H  
ATOM   4838  HD2 ARG C  69     -15.722 -21.138  -3.868  1.00 58.64           H  
ATOM   4839  HD3 ARG C  69     -15.545 -20.116  -2.464  1.00 58.64           H  
ATOM   4840  HE  ARG C  69     -14.531 -21.766  -1.507  1.00 64.79           H  
ATOM   4841 HH11 ARG C  69     -13.381 -22.015  -4.843  1.00 72.08           H  
ATOM   4842 HH12 ARG C  69     -12.185 -23.230  -4.449  1.00 72.08           H  
ATOM   4843 HH21 ARG C  69     -13.000 -23.348  -1.032  1.00 74.78           H  
ATOM   4844 HH22 ARG C  69     -11.981 -23.995  -2.298  1.00 74.78           H  
ATOM   4845  N   GLU C  70     -12.829 -18.010  -6.391  1.00 35.52           N  
ATOM   4846  CA  GLU C  70     -13.757 -17.658  -7.510  1.00 35.93           C  
ATOM   4847  C   GLU C  70     -13.440 -18.498  -8.808  1.00 31.99           C  
ATOM   4848  O   GLU C  70     -12.285 -18.857  -9.009  1.00 30.16           O  
ATOM   4849  CB  GLU C  70     -13.767 -16.164  -7.864  1.00 40.50           C  
ATOM   4850  CG  GLU C  70     -15.095 -15.475  -7.538  1.00 47.34           C  
ATOM   4851  CD  GLU C  70     -15.870 -15.142  -8.789  1.00 55.73           C  
ATOM   4852  OE1 GLU C  70     -15.315 -14.424  -9.659  1.00 58.68           O  
ATOM   4853  OE2 GLU C  70     -17.017 -15.629  -8.930  1.00 56.10           O1-
ATOM   4854  H   GLU C  70     -12.195 -18.770  -6.592  1.00 35.52           H  
ATOM   4855  HA  GLU C  70     -14.728 -17.984  -7.127  1.00 35.93           H  
ATOM   4856  HB2 GLU C  70     -12.972 -15.640  -7.330  1.00 40.50           H  
ATOM   4857  HB3 GLU C  70     -13.532 -16.049  -8.923  1.00 40.50           H  
ATOM   4858  HG2 GLU C  70     -14.898 -14.529  -7.019  1.00 47.34           H  
ATOM   4859  HG3 GLU C  70     -15.711 -16.084  -6.871  1.00 47.34           H  
ATOM   4860  N   PRO C  71     -14.444 -18.796  -9.650  1.00 30.74           N  
ATOM   4861  CA  PRO C  71     -14.234 -19.583 -10.883  1.00 29.55           C  
ATOM   4862  C   PRO C  71     -13.629 -18.777 -12.077  1.00 29.13           C  
ATOM   4863  O   PRO C  71     -13.446 -17.557 -11.990  1.00 28.58           O  
ATOM   4864  CB  PRO C  71     -15.644 -20.065 -11.279  1.00 29.35           C  
ATOM   4865  CG  PRO C  71     -16.540 -19.682 -10.107  1.00 31.96           C  
ATOM   4866  CD  PRO C  71     -15.853 -18.457  -9.534  1.00 31.83           C
[truncated: 189,842 more chars]
