# Supplementary material for: DegraderTCM: A Computationally Sparing Approach for Predicting Ternary Degradation Complexes
Source: ACS Med Chem Lett. 2023 Dec 13;15(1):45–53. doi: 10.1021/acsmedchemlett.3c00362 (PMC10788944; doi:10.1021/acsmedchemlett.3c00362)
Supplement: Supplementary file 2 — ml3c00362_si_002.zip [file ml3c00362_si_002.zip › TC models/Case_studies/AR/ARCRBN33_AR_CRBN.pdb]

HEADER    arv-110-y                                           ar-crbn-
REMARK  99                                                                      
REMARK  99 MOE v2022.02 (Chemical Computing Group ULC) Mon Jul 24 16:03:26 2023 
SEQRES   1    240  ILE PHE LEU ASN VAL LEU GLU ALA ILE GLU PRO GLY VAL
SEQRES   2    240  VAL CYS ALA GLY HIS ASP ASN ASN GLN PRO ASP SER PHE
SEQRES   3    240  ALA ALA LEU LEU SER SER LEU ASN GLU LEU GLY GLU ARG
SEQRES   4    240  GLN LEU VAL HIS VAL VAL LYS TRP ALA LYS ALA LEU PRO
SEQRES   5    240  GLY PHE ARG ASN LEU HIS VAL ASP ASP GLN MET ALA VAL
SEQRES   6    240  ILE GLN TYR SER TRP MET GLY LEU MET VAL PHE ALA MET
SEQRES   7    240  GLY TRP ARG SER PHE THR ASN VAL ASN SER ARG MET LEU
SEQRES   8    240  TYR PHE ALA PRO ASP LEU VAL PHE ASN GLU TYR ARG MET
SEQRES   9    240  HIS LYS SER ARG MET TYR SER GLN CYS VAL ARG MET ARG
SEQRES  10    240  HIS LEU SER GLN GLU PHE GLY TRP LEU GLN ILE THR PRO
SEQRES  11    240  GLN GLU PHE LEU CYS MET LYS ALA LEU LEU LEU PHE SER
SEQRES  12    240  ILE ILE PRO VAL ASP GLY LEU LYS ASN GLN LYS PHE PHE
SEQRES  13    240  ASP GLU LEU ARG MET ASN TYR ILE LYS GLU LEU ASP ARG
SEQRES  14    240  ILE ILE ALA NME ACE CYS SER ARG ARG PHE TYR GLN LEU
SEQRES  15    240  THR LYS LEU LEU ASP SER VAL GLN PRO ILE ALA ARG GLU
SEQRES  16    240  LEU HIS GLN PHE THR PHE ASP LEU LEU ILE LYS SER HIS
SEQRES  17    240  MET VAL SER VAL ASP PHE PRO GLU MET MET ALA GLU ILE
SEQRES  18    240  ILE SER VAL GLN VAL PRO LYS ILE LEU SER GLY LYS VAL
SEQRES  19    240  LYS PRO ILE TYR PHE HIS
HELIX    1   1 PHE    697  ALA    721  1               Generated by MOE   25
HELIX    2   2 VAL    730  VAL    757  1               Generated by MOE   28
HELIX    3   3 GLU    772  HIS    776  1               Generated by MOE    5
HELIX    4   4 TYR    781  TRP    796  1               Generated by MOE   16
HELIX    5   5 PRO    801  LEU    810  1               Generated by MOE   10
HELIX    6   6 ASN    833  ILE    835  5               Generated by MOE    3
HELIX    7   7 GLU    837  ASP    839  5               Generated by MOE    3
HELIX    8   8 CYS    846  GLN    852  1               Generated by MOE    7
HELIX    9   9 LYS    855  SER    859  1               Generated by MOE    5
HELIX   10  10 GLN    861  ALA    864  1               Generated by MOE    4
HELIX   11  11 LEU    875  LYS    877  5               Generated by MOE    3
HELIX   12  12 SER    878  VAL    881  1               Generated by MOE    4
HELIX   13  13 ALA    890  ILE    893  5               Generated by MOE    4
HELIX   14  14 THR     58  LEU     60  5               Generated by MOE    3
HELIX   15  15 PRO    104  VAL    110  1               Generated by MOE    7
HELIX   16  16 THR    190  SER    192  5               Generated by MOE    3
HELIX   17  17 ASN    200  GLN    203  5               Generated by MOE    4
HELIX   18  18 TYR    214  LYS    224  1               Generated by MOE   11
HELIX   19  19 HIS    226  LEU    230  5               Generated by MOE    5
HELIX   20  20 ARG    235  TYR    238  1               Generated by MOE    4
HELIX   21  21 ALA    243  GLN    253  1               Generated by MOE   11
HELIX   22  22 PRO    266  CYS    276  1               Generated by MOE   11
HELIX   23  23 ASP    281  GLN    286  1               Generated by MOE    6
HELIX   24  24 ALA    293  MET    304  1               Generated by MOE   12
HELIX   25  25 LYS    323  GLU    325  5               Generated by MOE    3
HELIX   26  26 ARG    408  ALA    410  5               Generated by MOE    3
SHEET    1       LEU   762  TYR   763                  Generated by MOE
SHEET    2       VAL   769  PHE   770                  Generated by MOE
SHEET    3       GLU    65  GLU    66                  Generated by MOE
SHEET    4       VAL    80  PRO    82                  Generated by MOE
SHEET    5       VAL    83  VAL    83                  Generated by MOE
SHEET    6       THR    96  GLN   100                  Generated by MOE
SHEET    7       THR   119  PHE   120                  Generated by MOE
SHEET    8       ALA   121  ALA   121                  Generated by MOE
SHEET    9       VAL   122  LEU   123                  Generated by MOE
SHEET   10       PHE   132  TYR   141                  Generated by MOE
SHEET   11       LYS   153  ILE   157                  Generated by MOE
SHEET   12       GLY   158  GLY   158                  Generated by MOE
SHEET   13       ARG   159  GLN   170                  Generated by MOE
SHEET   14       ILE   174  LEU   182                  Generated by MOE
SHEET   15       SER   309  CYS   312                  Generated by MOE
SHEET   16       GLU   319  THR   322                  Generated by MOE
SHEET   17       MET   335  VAL   339                  Generated by MOE
SHEET   18       VAL   345  VAL   351                  Generated by MOE
SHEET   19       ASN   358  GLY   361                  Generated by MOE
SHEET   20       ALA   374  GLN   379                  Generated by MOE
SHEET   21       HIS   386  THR   392                  Generated by MOE
SHEET   22       LYS   402  THR   407                  Generated by MOE
SHEET   23       LEU   411  THR   414                  Generated by MOE
LINK         N23 LIG     1                 C13 LVY     2     1555   1555  1.38
ATOM      1  N   ILE   672      13.110  23.512  21.848  1.00 27.87           N1+
ATOM      2  CA  ILE   672      14.169  24.094  22.713  1.00 28.26           C  
ATOM      3  C   ILE   672      15.497  23.332  22.478  1.00 26.75           C  
ATOM      4  O   ILE   672      16.476  23.878  21.973  1.00 25.93           O  
ATOM      5  CB  ILE   672      13.747  24.106  24.206  1.00 28.70           C  
ATOM      6  CG1 ILE   672      12.369  24.775  24.421  1.00 31.64           C  
ATOM      7  CG2 ILE   672      14.831  24.812  25.039  1.00 28.62           C  
ATOM      8  CD1 ILE   672      11.921  24.821  25.877  1.00 33.19           C  
ATOM      9  H1  ILE   672      12.964  22.500  22.095  1.00 27.87           H  
ATOM     10  H2  ILE   672      13.403  23.560  20.853  1.00 27.87           H  
ATOM     11  H3  ILE   672      12.194  23.953  21.909  1.00 27.87           H  
ATOM     12  HA  ILE   672      14.304  25.122  22.357  1.00 28.26           H  
ATOM     13  HB  ILE   672      13.678  23.075  24.572  1.00 28.70           H  
ATOM     14 HG12 ILE   672      11.600  24.223  23.871  1.00 31.64           H  
ATOM     15 HG13 ILE   672      12.381  25.794  24.018  1.00 31.64           H  
ATOM     16 HG21 ILE   672      14.885  25.877  24.791  1.00 28.62           H  
ATOM     17 HG22 ILE   672      15.820  24.376  24.871  1.00 28.62           H  
ATOM     18 HG23 ILE   672      14.632  24.719  26.111  1.00 28.62           H  
ATOM     19 HD11 ILE   672      11.952  23.826  26.330  1.00 33.19           H  
ATOM     20 HD12 ILE   672      10.891  25.190  25.939  1.00 33.19           H  
ATOM     21 HD13 ILE   672      12.542  25.497  26.470  1.00 33.19           H  
ATOM     22  N   PHE   673      15.503  21.993  22.810  1.00 26.68           N  
ATOM     23  CA  PHE   673      16.755  21.211  22.812  1.00 26.98           C  
ATOM     24  C   PHE   673      17.156  20.825  21.371  1.00 27.21           C  
ATOM     25  O   PHE   673      18.274  20.416  21.068  1.00 26.10           O  
ATOM     26  CB  PHE   673      16.648  19.936  23.672  1.00 26.47           C  
ATOM     27  CG  PHE   673      16.949  20.141  25.145  1.00 25.51           C  
ATOM     28  CD1 PHE   673      16.347  21.161  25.893  1.00 24.79           C  
ATOM     29  CD2 PHE   673      17.841  19.276  25.798  1.00 26.53           C  
ATOM     30  CE1 PHE   673      16.678  21.354  27.236  1.00 25.97           C  
ATOM     31  CE2 PHE   673      18.173  19.466  27.140  1.00 25.67           C  
ATOM     32  CZ  PHE   673      17.601  20.515  27.856  1.00 26.69           C  
ATOM     33  H   PHE   673      14.618  21.519  23.046  1.00 26.68           H  
ATOM     34  HA  PHE   673      17.556  21.865  23.181  1.00 26.98           H  
ATOM     35  HB2 PHE   673      17.351  19.188  23.284  1.00 26.47           H  
ATOM     36  HB3 PHE   673      15.650  19.489  23.583  1.00 26.47           H  
ATOM     37  HD1 PHE   673      15.621  21.827  25.441  1.00 24.79           H  
ATOM     38  HD2 PHE   673      18.306  18.455  25.255  1.00 26.53           H  
ATOM     39  HE1 PHE   673      16.217  22.166  27.794  1.00 25.97           H  
ATOM     40  HE2 PHE   673      18.886  18.801  27.620  1.00 25.67           H  
ATOM     41  HZ  PHE   673      17.867  20.674  28.897  1.00 26.69           H  
ATOM     42  N   LEU   674      16.138  20.907  20.451  1.00 27.02           N  
ATOM     43  CA  LEU   674      16.305  20.509  19.060  1.00 26.74           C  
ATOM     44  C   LEU   674      17.012  21.610  18.249  1.00 25.17           C  
ATOM     45  O   LEU   674      17.528  21.410  17.151  1.00 24.79           O  
ATOM     46  CB  LEU   674      14.944  20.260  18.390  1.00 28.99           C  
ATOM     47  CG  LEU   674      13.966  19.390  19.198  1.00 33.03           C  
ATOM     48  CD1 LEU   674      12.657  19.248  18.422  1.00 32.86           C  
ATOM     49  CD2 LEU   674      14.560  18.027  19.545  1.00 34.06           C  
ATOM     50  H   LEU   674      15.241  21.250  20.774  1.00 27.02           H  
ATOM     51  HA  LEU   674      16.936  19.615  19.024  1.00 26.74           H  
ATOM     52  HB2 LEU   674      15.113  19.810  17.402  1.00 28.99           H  
ATOM     53  HB3 LEU   674      14.457  21.227  18.197  1.00 28.99           H  
ATOM     54  HG  LEU   674      13.722  19.901  20.137  1.00 33.03           H  
ATOM     55 HD11 LEU   674      12.800  18.675  17.501  1.00 32.86           H  
ATOM     56 HD12 LEU   674      12.255  20.230  18.149  1.00 32.86           H  
ATOM     57 HD13 LEU   674      11.898  18.749  19.032  1.00 32.86           H  
ATOM     58 HD21 LEU   674      14.751  17.433  18.645  1.00 34.06           H  
ATOM     59 HD22 LEU   674      13.879  17.471  20.196  1.00 34.06           H  
ATOM     60 HD23 LEU   674      15.500  18.119  20.095  1.00 34.06           H  
ATOM     61  N   ASN   675      16.880  22.881  18.763  1.00 25.10           N  
ATOM     62  CA  ASN   675      16.949  24.074  17.912  1.00 24.99           C  
ATOM     63  C   ASN   675      18.379  24.618  17.709  1.00 23.50           C  
ATOM     64  O   ASN   675      18.615  25.750  17.297  1.00 22.82           O  
ATOM     65  CB  ASN   675      16.005  25.159  18.422  1.00 24.86           C  
ATOM     66  CG  ASN   675      14.590  24.633  18.518  1.00 28.23           C  
ATOM     67  OD1 ASN   675      14.082  24.270  19.582  1.00 26.88           O  
ATOM     68  ND2 ASN   675      13.919  24.537  17.346  1.00 25.80           N  
ATOM     69  H   ASN   675      16.707  22.990  19.759  1.00 25.10           H  
ATOM     70  HA  ASN   675      16.630  23.755  16.914  1.00 24.99           H  
ATOM     71  HB2 ASN   675      16.015  26.032  17.759  1.00 24.86           H  
ATOM     72  HB3 ASN   675      16.311  25.509  19.415  1.00 24.86           H  
ATOM     73 HD21 ASN   675      12.963  24.222  17.275  1.00 25.80           H  
ATOM     74 HD22 ASN   675      14.363  24.749  16.433  1.00 25.80           H  
ATOM     75  N   VAL   676      19.369  23.676  17.876  1.00 21.78           N  
ATOM     76  CA  VAL   676      20.756  23.867  17.452  1.00 22.76           C  
ATOM     77  C   VAL   676      20.935  23.174  16.073  1.00 23.55           C  
ATOM     78  O   VAL   676      21.858  23.439  15.305  1.00 23.61           O  
ATOM     79  CB  VAL   676      21.721  23.258  18.500  1.00 23.12           C  
ATOM     80  CG1 VAL   676      23.191  23.471  18.125  1.00 23.36           C  
ATOM     81  CG2 VAL   676      21.478  23.851  19.895  1.00 22.35           C  
ATOM     82  H   VAL   676      19.113  22.793  18.301  1.00 21.78           H  
ATOM     83  HA  VAL   676      20.949  24.937  17.313  1.00 22.76           H  
ATOM     84  HB  VAL   676      21.547  22.175  18.565  1.00 23.12           H  
ATOM     85 HG11 VAL   676      23.407  24.531  17.953  1.00 23.36           H  
ATOM     86 HG12 VAL   676      23.458  22.915  17.222  1.00 23.36           H  
ATOM     87 HG13 VAL   676      23.853  23.118  18.922  1.00 23.36           H  
ATOM     88 HG21 VAL   676      21.590  24.941  19.886  1.00 22.35           H  
ATOM     89 HG22 VAL   676      22.190  23.444  20.620  1.00 22.35           H  
ATOM     90 HG23 VAL   676      20.474  23.615  20.263  1.00 22.35           H  
ATOM     91  N   LEU   677      20.087  22.109  15.848  1.00 23.75           N  
ATOM     92  CA  LEU   677      20.376  21.057  14.879  1.00 23.98           C  
ATOM     93  C   LEU   677      19.850  21.394  13.465  1.00 23.30           C  
ATOM     94  O   LEU   677      20.199  20.773  12.461  1.00 24.40           O  
ATOM     95  CB  LEU   677      19.726  19.739  15.325  1.00 24.14           C  
ATOM     96  CG  LEU   677      20.040  19.317  16.774  1.00 24.87           C  
ATOM     97  CD1 LEU   677      19.078  18.213  17.209  1.00 27.97           C  
ATOM     98  CD2 LEU   677      21.494  18.878  16.938  1.00 26.68           C  
ATOM     99  H   LEU   677      19.220  22.040  16.382  1.00 23.75           H  
ATOM    100  HA  LEU   677      21.460  20.940  14.810  1.00 23.98           H  
ATOM    101  HB2 LEU   677      20.021  18.939  14.635  1.00 24.14           H  
ATOM    102  HB3 LEU   677      18.640  19.843  15.218  1.00 24.14           H  
ATOM    103  HG  LEU   677      19.872  20.159  17.455  1.00 24.87           H  
ATOM    104 HD11 LEU   677      19.272  17.278  16.682  1.00 27.97           H  
ATOM    105 HD12 LEU   677      18.038  18.498  17.020  1.00 27.97           H  
ATOM    106 HD13 LEU   677      19.166  18.028  18.282  1.00 27.97           H  
ATOM    107 HD21 LEU   677      21.740  18.051  16.267  1.00 26.68           H  
ATOM    108 HD22 LEU   677      21.682  18.546  17.962  1.00 26.68           H  
ATOM    109 HD23 LEU   677      22.182  19.702  16.729  1.00 26.68           H  
ATOM    110  N   GLU   678      18.873  22.363  13.434  1.00 24.43           N  
ATOM    111  CA  GLU   678      17.970  22.569  12.300  1.00 25.20           C  
ATOM    112  C   GLU   678      18.637  23.140  11.025  1.00 23.79           C  
ATOM    113  O   GLU   678      18.021  23.246   9.964  1.00 22.04           O  
ATOM    114  CB  GLU   678      16.778  23.446  12.729  1.00 28.34           C  
ATOM    115  CG  GLU   678      15.805  22.668  13.616  1.00 34.48           C  
ATOM    116  CD  GLU   678      14.758  23.516  14.321  1.00 38.64           C  
ATOM    117  OE1 GLU   678      15.186  24.499  14.990  1.00 38.60           O  
ATOM    118  OE2 GLU   678      13.567  23.101  14.232  1.00 40.90           O1-
ATOM    119  H   GLU   678      18.750  22.934  14.265  1.00 24.43           H  
ATOM    120  HA  GLU   678      17.611  21.573  12.006  1.00 25.20           H  
ATOM    121  HB2 GLU   678      16.230  23.807  11.850  1.00 28.34           H  
ATOM    122  HB3 GLU   678      17.145  24.342  13.246  1.00 28.34           H  
ATOM    123  HG2 GLU   678      16.349  22.137  14.407  1.00 34.48           H  
ATOM    124  HG3 GLU   678      15.299  21.911  13.006  1.00 34.48           H  
ATOM    125  N   ALA   679      19.954  23.518  11.150  1.00 22.72           N  
ATOM    126  CA  ALA   679      20.728  24.008  10.018  1.00 24.31           C  
ATOM    127  C   ALA   679      22.150  23.412   9.970  1.00 24.49           C  
ATOM    128  O   ALA   679      23.056  23.939   9.326  1.00 24.96           O  
ATOM    129  CB  ALA   679      20.778  25.531  10.036  1.00 24.09           C  
ATOM    130  H   ALA   679      20.390  23.458  12.063  1.00 22.72           H  
ATOM    131  HA  ALA   679      20.240  23.683   9.091  1.00 24.31           H  
ATOM    132  HB1 ALA   679      19.769  25.957  10.042  1.00 24.09           H  
ATOM    133  HB2 ALA   679      21.305  25.922   9.160  1.00 24.09           H  
ATOM    134  HB3 ALA   679      21.300  25.896  10.928  1.00 24.09           H  
ATOM    135  N   ILE   680      22.303  22.180  10.577  1.00 24.83           N  
ATOM    136  CA  ILE   680      23.593  21.478  10.587  1.00 24.81           C  
ATOM    137  C   ILE   680      23.431  19.951  10.391  1.00 25.62           C  
ATOM    138  O   ILE   680      24.249  19.127  10.799  1.00 24.47           O  
ATOM    139  CB  ILE   680      24.451  21.790  11.844  1.00 24.16           C  
ATOM    140  CG1 ILE   680      23.701  21.440  13.142  1.00 22.92           C  
ATOM    141  CG2 ILE   680      24.933  23.246  11.849  1.00 22.43           C  
ATOM    142  CD1 ILE   680      24.575  21.493  14.386  1.00 21.84           C  
ATOM    143  H   ILE   680      21.504  21.751  11.046  1.00 24.83           H  
ATOM    144  HA  ILE   680      24.156  21.804   9.702  1.00 24.81           H  
ATOM    145  HB  ILE   680      25.353  21.164  11.797  1.00 24.16           H  
ATOM    146 HG12 ILE   680      23.284  20.429  13.070  1.00 22.92           H  
ATOM    147 HG13 ILE   680      22.856  22.123  13.271  1.00 22.92           H  
ATOM    148 HG21 ILE   680      24.111  23.943  12.039  1.00 22.43           H  
ATOM    149 HG22 ILE   680      25.395  23.508  10.892  1.00 22.43           H  
ATOM    150 HG23 ILE   680      25.690  23.406  12.624  1.00 22.43           H  
ATOM    151 HD11 ILE   680      25.453  20.850  14.278  1.00 21.84           H  
ATOM    152 HD12 ILE   680      24.006  21.145  15.254  1.00 21.84           H  
ATOM    153 HD13 ILE   680      24.911  22.511  14.601  1.00 21.84           H  
ATOM    154  N   GLU   681      22.392  19.585   9.564  1.00 25.89           N  
ATOM    155  CA  GLU   681      22.156  18.183   9.220  1.00 26.38           C  
ATOM    156  C   GLU   681      23.192  17.795   8.133  1.00 27.93           C  
ATOM    157  O   GLU   681      23.388  18.526   7.152  1.00 28.10           O  
ATOM    158  CB  GLU   681      20.723  17.999   8.689  1.00 27.47           C  
ATOM    159  CG  GLU   681      20.353  16.572   8.275  1.00 26.62           C  
ATOM    160  CD  GLU   681      20.396  15.528   9.362  1.00 27.36           C  
ATOM    161  OE1 GLU   681      20.562  15.893  10.562  1.00 24.04           O  
ATOM    162  OE2 GLU   681      20.311  14.310   9.025  1.00 25.81           O1-
ATOM    163  H   GLU   681      21.800  20.311   9.177  1.00 25.89           H  
ATOM    164  HA  GLU   681      22.298  17.608  10.133  1.00 26.38           H  
ATOM    165  HB2 GLU   681      20.571  18.653   7.820  1.00 27.47           H  
ATOM    166  HB3 GLU   681      20.015  18.347   9.454  1.00 27.47           H  
ATOM    167  HG2 GLU   681      20.995  16.244   7.450  1.00 26.62           H  
ATOM    168  HG3 GLU   681      19.327  16.581   7.886  1.00 26.62           H  
ATOM    169  N   PRO   682      23.843  16.581   8.240  1.00 28.13           N  
ATOM    170  CA  PRO   682      24.668  16.020   7.162  1.00 28.96           C  
ATOM    171  C   PRO   682      23.897  15.719   5.847  1.00 30.33           C  
ATOM    172  O   PRO   682      23.760  14.591   5.372  1.00 28.52           O  
ATOM    173  CB  PRO   682      25.251  14.732   7.767  1.00 30.39           C  
ATOM    174  CG  PRO   682      25.205  14.977   9.266  1.00 30.64           C  
ATOM    175  CD  PRO   682      23.907  15.747   9.431  1.00 29.65           C  
ATOM    176  HA  PRO   682      25.463  16.743   6.942  1.00 28.96           H  
ATOM    177  HB2 PRO   682      26.264  14.528   7.411  1.00 30.39           H  
ATOM    178  HB3 PRO   682      24.638  13.854   7.532  1.00 30.39           H  
ATOM    179  HG2 PRO   682      26.053  15.602   9.569  1.00 30.64           H  
ATOM    180  HG3 PRO   682      25.229  14.055   9.853  1.00 30.64           H  
ATOM    181  HD2 PRO   682      23.052  15.068   9.423  1.00 29.65           H  
ATOM    182  HD3 PRO   682      23.910  16.337  10.347  1.00 29.65           H  
ATOM    183  N   GLY   683      23.430  16.841   5.198  1.00 29.32           N  
ATOM    184  CA  GLY   683      22.754  16.790   3.920  1.00 30.66           C  
ATOM    185  C   GLY   683      23.724  16.752   2.736  1.00 32.61           C  
ATOM    186  O   GLY   683      23.483  16.113   1.715  1.00 31.79           O  
ATOM    187  H   GLY   683      23.528  17.743   5.674  1.00 29.32           H  
ATOM    188  HA2 GLY   683      22.143  17.694   3.834  1.00 30.66           H  
ATOM    189  HA3 GLY   683      22.100  15.917   3.889  1.00 30.66           H  
ATOM    190  N   VAL   684      24.790  17.625   2.843  1.00 32.08           N  
ATOM    191  CA  VAL   684      25.655  17.975   1.706  1.00 32.78           C  
ATOM    192  C   VAL   684      27.104  17.465   1.943  1.00 32.73           C  
ATOM    193  O   VAL   684      28.106  18.003   1.474  1.00 32.57           O  
ATOM    194  CB  VAL   684      25.613  19.498   1.408  1.00 35.34           C  
ATOM    195  CG1 VAL   684      26.074  19.801  -0.026  1.00 35.13           C  
ATOM    196  CG2 VAL   684      24.213  20.102   1.592  1.00 34.08           C  
ATOM    197  H   VAL   684      24.972  18.055   3.744  1.00 32.08           H  
ATOM    198  HA  VAL   684      25.288  17.433   0.828  1.00 32.78           H  
ATOM    199  HB  VAL   684      26.290  20.015   2.100  1.00 35.34           H  
ATOM    200 HG11 VAL   684      25.403  19.343  -0.760  1.00 35.13           H  
ATOM    201 HG12 VAL   684      27.085  19.435  -0.222  1.00 35.13           H  
ATOM    202 HG13 VAL   684      26.080  20.881  -0.208  1.00 35.13           H  
ATOM    203 HG21 VAL   684      23.472  19.582   0.976  1.00 34.08           H  
ATOM    204 HG22 VAL   684      24.206  21.160   1.307  1.00 34.08           H  
ATOM    205 HG23 VAL   684      23.890  20.052   2.637  1.00 34.08           H  
ATOM    206  N   VAL   685      27.190  16.247   2.583  1.00 30.93           N  
ATOM    207  CA  VAL   685      28.478  15.586   2.800  1.00 30.49           C  
ATOM    208  C   VAL   685      28.695  14.705   1.552  1.00 29.92           C  
ATOM    209  O   VAL   685      28.071  13.661   1.376  1.00 29.19           O  
ATOM    210  CB  VAL   685      28.479  14.750   4.095  1.00 31.33           C  
ATOM    211  CG1 VAL   685      29.818  14.027   4.289  1.00 28.95           C  
ATOM    212  CG2 VAL   685      28.211  15.634   5.315  1.00 30.46           C  
ATOM    213  H   VAL   685      26.330  15.787   2.864  1.00 30.93           H  
ATOM    214  HA  VAL   685      29.267  16.346   2.853  1.00 30.49           H  
ATOM    215  HB  VAL   685      27.686  13.993   4.046  1.00 31.33           H  
ATOM    216 HG11 VAL   685      30.651  14.738   4.325  1.00 28.95           H  
ATOM    217 HG12 VAL   685      30.013  13.318   3.479  1.00 28.95           H  
ATOM    218 HG13 VAL   685      29.819  13.461   5.225  1.00 28.95           H  
ATOM    219 HG21 VAL   685      28.957  16.432   5.400  1.00 30.46           H  
ATOM    220 HG22 VAL   685      28.245  15.042   6.234  1.00 30.46           H  
ATOM    221 HG23 VAL   685      27.223  16.100   5.259  1.00 30.46           H  
ATOM    222  N   CYS   686      29.556  15.235   0.617  1.00 30.24           N  
ATOM    223  CA  CYS   686      29.817  14.585  -0.672  1.00 29.92           C  
ATOM    224  C   CYS   686      30.913  13.508  -0.514  1.00 29.52           C  
ATOM    225  O   CYS   686      31.906  13.655   0.204  1.00 29.04           O  
ATOM    226  CB  CYS   686      30.280  15.581  -1.740  1.00 33.63           C  
ATOM    227  SG  CYS   686      29.015  16.847  -2.103  1.00 38.84           S  
ATOM    228  H   CYS   686      30.025  16.111   0.823  1.00 30.24           H  
ATOM    229  HA  CYS   686      28.895  14.094  -0.995  1.00 29.92           H  
ATOM    230  HB2 CYS   686      30.524  15.069  -2.675  1.00 33.63           H  
ATOM    231  HB3 CYS   686      31.186  16.102  -1.410  1.00 33.63           H  
ATOM    232  HG  CYS   686      28.862  17.288  -0.842  1.00 38.84           H  
ATOM    233  N   ALA   687      30.730  12.393  -1.296  1.00 28.66           N  
ATOM    234  CA  ALA   687      31.590  11.217  -1.211  1.00 30.70           C  
ATOM    235  C   ALA   687      32.928  11.397  -1.948  1.00 31.32           C  
ATOM    236  O   ALA   687      33.949  10.808  -1.601  1.00 31.18           O  
ATOM    237  CB  ALA   687      30.882  10.003  -1.798  1.00 30.44           C  
ATOM    238  H   ALA   687      29.958  12.379  -1.978  1.00 28.66           H  
ATOM    239  HA  ALA   687      31.820  11.046  -0.153  1.00 30.70           H  
ATOM    240  HB1 ALA   687      29.915   9.838  -1.314  1.00 30.44           H  
ATOM    241  HB2 ALA   687      31.489   9.100  -1.679  1.00 30.44           H  
ATOM    242  HB3 ALA   687      30.695  10.132  -2.869  1.00 30.44           H  
ATOM    243  N   GLY   688      32.873  12.121  -3.107  1.00 32.75           N  
ATOM    244  CA  GLY   688      33.965  12.192  -4.060  1.00 31.65           C  
ATOM    245  C   GLY   688      33.746  11.164  -5.174  1.00 32.75           C  
ATOM    246  O   GLY   688      34.672  10.643  -5.792  1.00 32.46           O  
ATOM    247  H   GLY   688      31.981  12.570  -3.368  1.00 32.75           H  
ATOM    248  HA2 GLY   688      34.919  11.990  -3.565  1.00 31.65           H  
ATOM    249  HA3 GLY   688      33.971  13.194  -4.497  1.00 31.65           H  
ATOM    250  N   HIS   689      32.427  10.993  -5.528  1.00 31.11           N  
ATOM    251  CA  HIS   689      31.997  10.021  -6.513  1.00 32.40           C  
ATOM    252  C   HIS   689      32.057  10.691  -7.897  1.00 33.77           C  
ATOM    253  O   HIS   689      31.249  11.528  -8.298  1.00 33.89           O  
ATOM    254  CB  HIS   689      30.587   9.501  -6.214  1.00 30.31           C  
ATOM    255  CG  HIS   689      30.215   8.291  -7.007  1.00 29.73           C  
ATOM    256  ND1 HIS   689      30.950   7.129  -7.021  1.00 28.78           N  
ATOM    257  CD2 HIS   689      29.124   8.014  -7.802  1.00 29.67           C  
ATOM    258  CE1 HIS   689      30.314   6.251  -7.852  1.00 29.08           C  
ATOM    259  NE2 HIS   689      29.182   6.741  -8.302  1.00 30.01           N  
ATOM    260  H   HIS   689      31.726  11.606  -5.088  1.00 31.11           H  
ATOM    261  HA  HIS   689      32.708   9.186  -6.481  1.00 32.40           H  
ATOM    262  HB2 HIS   689      29.846  10.290  -6.385  1.00 30.31           H  
ATOM    263  HB3 HIS   689      30.513   9.240  -5.150  1.00 30.31           H  
ATOM    264  HD1 HIS   689      31.806   6.939  -6.506  1.00 28.78           H  
ATOM    265  HD2 HIS   689      28.286   8.660  -8.024  1.00 29.67           H  
ATOM    266  HE1 HIS   689      30.715   5.270  -8.068  1.00 29.08           H  
ATOM    267  N   ASP   690      33.149  10.286  -8.634  1.00 34.74           N  
ATOM    268  CA  ASP   690      33.351  10.653 -10.032  1.00 36.06           C  
ATOM    269  C   ASP   690      32.173  10.052 -10.833  1.00 36.27           C  
ATOM    270  O   ASP   690      31.985   8.843 -10.950  1.00 35.91           O  
ATOM    271  CB  ASP   690      34.672  10.080 -10.515  1.00 36.12           C  
ATOM    272  CG  ASP   690      34.839  10.176 -12.016  1.00 35.85           C  
ATOM    273  OD1 ASP   690      35.744   9.439 -12.500  1.00 35.87           O  
ATOM    274  OD2 ASP   690      34.055  10.943 -12.647  1.00 31.56           O1-
ATOM    275  H   ASP   690      33.860   9.723  -8.178  1.00 34.74           H  
ATOM    276  HA  ASP   690      33.346  11.747 -10.099  1.00 36.06           H  
ATOM    277  HB2 ASP   690      34.753   9.020 -10.237  1.00 36.12           H  
ATOM    278  HB3 ASP   690      35.508  10.599 -10.032  1.00 36.12           H  
ATOM    279  N   ASN   691      31.312  10.996 -11.353  1.00 38.20           N  
ATOM    280  CA  ASN   691      30.109  10.633 -12.090  1.00 41.05           C  
ATOM    281  C   ASN   691      30.328  10.709 -13.620  1.00 44.04           C  
ATOM    282  O   ASN   691      29.380  10.700 -14.405  1.00 44.99           O  
ATOM    283  CB  ASN   691      28.915  11.482 -11.662  1.00 41.28           C  
ATOM    284  CG  ASN   691      28.146  10.826 -10.538  1.00 40.42           C  
ATOM    285  OD1 ASN   691      27.193  10.069 -10.715  1.00 38.83           O  
ATOM    286  ND2 ASN   691      28.570  11.136  -9.284  1.00 37.83           N  
ATOM    287  H   ASN   691      31.549  11.974 -11.233  1.00 38.20           H  
ATOM    288  HA  ASN   691      29.894   9.574 -11.894  1.00 41.05           H  
ATOM    289  HB2 ASN   691      28.196  11.627 -12.477  1.00 41.28           H  
ATOM    290  HB3 ASN   691      29.229  12.486 -11.350  1.00 41.28           H  
ATOM    291 HD21 ASN   691      28.014  10.856  -8.479  1.00 37.83           H  
ATOM    292 HD22 ASN   691      29.444  11.622  -9.083  1.00 37.83           H  
ATOM    293  N   ASN   692      31.637  10.642 -14.048  1.00 47.02           N  
ATOM    294  CA  ASN   692      31.995  10.325 -15.440  1.00 50.11           C  
ATOM    295  C   ASN   692      32.644   8.921 -15.521  1.00 50.90           C  
ATOM    296  O   ASN   692      33.069   8.442 -16.570  1.00 52.58           O  
ATOM    297  CB  ASN   692      32.776  11.456 -16.107  1.00 53.59           C  
ATOM    298  CG  ASN   692      34.250  11.215 -16.332  1.00 56.37           C  
ATOM    299  ND2 ASN   692      34.989  10.989 -15.219  1.00 58.93           N  
ATOM    300  OD1 ASN   692      34.773  11.296 -17.440  1.00 57.31           O  
ATOM    301  H   ASN   692      32.411  10.783 -13.383  1.00 47.02           H  
ATOM    302  HA  ASN   692      31.053  10.217 -15.993  1.00 50.11           H  
ATOM    303  HB2 ASN   692      32.662  12.398 -15.557  1.00 53.59           H  
ATOM    304  HB3 ASN   692      32.343  11.629 -17.102  1.00 53.59           H  
ATOM    305 HD21 ASN   692      35.978  10.804 -15.291  1.00 58.93           H  
ATOM    306 HD22 ASN   692      34.611  10.980 -14.264  1.00 58.93           H  
ATOM    307  N   GLN   693      32.608   8.220 -14.337  1.00 49.92           N  
ATOM    308  CA  GLN   693      33.081   6.852 -14.185  1.00 50.05           C  
ATOM    309  C   GLN   693      31.856   5.950 -14.435  1.00 48.37           C  
ATOM    310  O   GLN   693      30.733   6.267 -14.023  1.00 46.34           O  
ATOM    311  CB  GLN   693      33.601   6.641 -12.756  1.00 52.36           C  
ATOM    312  CG  GLN   693      34.696   5.591 -12.625  1.00 55.57           C  
ATOM    313  CD  GLN   693      35.877   5.792 -13.550  1.00 57.64           C  
ATOM    314  NE2 GLN   693      36.427   7.032 -13.591  1.00 58.97           N  
ATOM    315  OE1 GLN   693      36.337   4.869 -14.219  1.00 59.26           O  
ATOM    316  H   GLN   693      32.196   8.668 -13.524  1.00 49.92           H  
ATOM    317  HA  GLN   693      33.853   6.695 -14.936  1.00 50.05           H  
ATOM    318  HB2 GLN   693      32.776   6.363 -12.087  1.00 52.36           H  
ATOM    319  HB3 GLN   693      33.987   7.583 -12.362  1.00 52.36           H  
ATOM    320  HG2 GLN   693      34.277   4.597 -12.815  1.00 55.57           H  
ATOM    321  HG3 GLN   693      35.077   5.585 -11.597  1.00 55.57           H  
ATOM    322 HE21 GLN   693      37.224   7.200 -14.185  1.00 58.97           H  
ATOM    323 HE22 GLN   693      36.093   7.861 -13.072  1.00 58.97           H  
ATOM    324  N   PRO   694      32.034   4.754 -15.091  1.00 47.63           N  
ATOM    325  CA  PRO   694      30.895   3.869 -15.291  1.00 46.09           C  
ATOM    326  C   PRO   694      30.382   3.260 -13.970  1.00 44.01           C  
ATOM    327  O   PRO   694      31.131   2.831 -13.089  1.00 45.08           O  
ATOM    328  CB  PRO   694      31.431   2.739 -16.183  1.00 47.24           C  
ATOM    329  CG  PRO   694      32.702   3.315 -16.796  1.00 47.31           C  
ATOM    330  CD  PRO   694      33.238   4.223 -15.702  1.00 47.48           C  
ATOM    331  HA  PRO   694      30.101   4.432 -15.796  1.00 46.09           H  
ATOM    332  HB2 PRO   694      30.704   2.442 -16.946  1.00 47.24           H  
ATOM    333  HB3 PRO   694      31.676   1.843 -15.599  1.00 47.24           H  
ATOM    334  HG2 PRO   694      32.444   3.907 -17.682  1.00 47.31           H  
ATOM    335  HG3 PRO   694      33.417   2.544 -17.095  1.00 47.31           H  
ATOM    336  HD2 PRO   694      33.777   3.647 -14.943  1.00 47.48           H  
ATOM    337  HD3 PRO   694      33.888   5.002 -16.103  1.00 47.48           H  
ATOM    338  N   ASP   695      29.007   3.118 -13.923  1.00 40.92           N  
ATOM    339  CA  ASP   695      28.308   2.472 -12.812  1.00 37.99           C  
ATOM    340  C   ASP   695      28.904   1.051 -12.693  1.00 37.12           C  
ATOM    341  O   ASP   695      28.817   0.211 -13.596  1.00 38.89           O  
ATOM    342  CB  ASP   695      26.813   2.326 -13.096  1.00 37.20           C  
ATOM    343  CG  ASP   695      25.987   3.577 -12.866  1.00 35.85           C  
ATOM    344  OD1 ASP   695      24.735   3.439 -12.995  1.00 37.67           O  
ATOM    345  OD2 ASP   695      26.607   4.617 -12.513  1.00 34.88           O1-
ATOM    346  H   ASP   695      28.446   3.555 -14.644  1.00 40.92           H  
ATOM    347  HA  ASP   695      28.511   3.042 -11.899  1.00 37.99           H  
ATOM    348  HB2 ASP   695      26.390   1.549 -12.444  1.00 37.20           H  
ATOM    349  HB3 ASP   695      26.651   1.997 -14.130  1.00 37.20           H  
ATOM    350  N   SER   696      29.631   0.813 -11.549  1.00 34.39           N  
ATOM    351  CA  SER   696      30.418  -0.396 -11.357  1.00 32.13           C  
ATOM    352  C   SER   696      30.659  -0.661  -9.859  1.00 30.45           C  
ATOM    353  O   SER   696      30.777   0.229  -9.020  1.00 28.70           O  
ATOM    354  CB  SER   696      31.763  -0.315 -12.091  1.00 32.13           C  
ATOM    355  OG  SER   696      32.504   0.839 -11.707  1.00 30.70           O  
ATOM    356  H   SER   696      29.674   1.522 -10.820  1.00 34.39           H  
ATOM    357  HA  SER   696      29.845  -1.238 -11.764  1.00 32.13           H  
ATOM    358  HB2 SER   696      31.618  -0.276 -13.176  1.00 32.13           H  
ATOM    359  HB3 SER   696      32.380  -1.193 -11.869  1.00 32.13           H  
ATOM    360  HG  SER   696      32.047   1.615 -12.113  1.00 30.70           H  
ATOM    361  N   PHE   697      30.772  -1.998  -9.534  1.00 29.37           N  
ATOM    362  CA  PHE   697      30.760  -2.476  -8.135  1.00 29.01           C  
ATOM    363  C   PHE   697      31.912  -1.851  -7.322  1.00 27.84           C  
ATOM    364  O   PHE   697      31.775  -1.450  -6.166  1.00 27.19           O  
ATOM    365  CB  PHE   697      30.880  -4.011  -8.154  1.00 29.13           C  
ATOM    366  CG  PHE   697      30.815  -4.707  -6.822  1.00 28.72           C  
ATOM    367  CD1 PHE   697      29.582  -4.949  -6.204  1.00 29.64           C  
ATOM    368  CD2 PHE   697      31.990  -5.122  -6.180  1.00 28.38           C  
ATOM    369  CE1 PHE   697      29.527  -5.600  -4.970  1.00 29.51           C  
ATOM    370  CE2 PHE   697      31.927  -5.774  -4.948  1.00 28.76           C  
ATOM    371  CZ  PHE   697      30.698  -6.019  -4.345  1.00 28.60           C  
ATOM    372  H   PHE   697      30.807  -2.687 -10.275  1.00 29.37           H  
ATOM    373  HA  PHE   697      29.813  -2.151  -7.686  1.00 29.01           H  
ATOM    374  HB2 PHE   697      31.812  -4.304  -8.659  1.00 29.13           H  
ATOM    375  HB3 PHE   697      30.084  -4.426  -8.789  1.00 29.13           H  
ATOM    376  HD1 PHE   697      28.653  -4.616  -6.665  1.00 29.64           H  
ATOM    377  HD2 PHE   697      32.969  -4.921  -6.613  1.00 28.38           H  
ATOM    378  HE1 PHE   697      28.568  -5.753  -4.479  1.00 29.51           H  
ATOM    379  HE2 PHE   697      32.845  -6.060  -4.444  1.00 28.76           H  
ATOM    380  HZ  PHE   697      30.653  -6.495  -3.368  1.00 28.60           H  
ATOM    381  N   ALA   698      33.133  -1.850  -7.967  1.00 27.57           N  
ATOM    382  CA  ALA   698      34.360  -1.509  -7.249  1.00 28.71           C  
ATOM    383  C   ALA   698      34.339  -0.032  -6.821  1.00 27.00           C  
ATOM    384  O   ALA   698      34.817   0.367  -5.758  1.00 28.05           O  
ATOM    385  CB  ALA   698      35.572  -1.759  -8.137  1.00 28.87           C  
ATOM    386  H   ALA   698      33.182  -2.107  -8.944  1.00 27.57           H  
ATOM    387  HA  ALA   698      34.394  -2.121  -6.343  1.00 28.71           H  
ATOM    388  HB1 ALA   698      35.652  -2.821  -8.395  1.00 28.87           H  
ATOM    389  HB2 ALA   698      36.497  -1.451  -7.640  1.00 28.87           H  
ATOM    390  HB3 ALA   698      35.503  -1.198  -9.076  1.00 28.87           H  
ATOM    391  N   ALA   699      33.832   0.832  -7.773  1.00 27.00           N  
ATOM    392  CA  ALA   699      33.832   2.268  -7.562  1.00 26.89           C  
ATOM    393  C   ALA   699      32.778   2.628  -6.504  1.00 25.89           C  
ATOM    394  O   ALA   699      32.911   3.590  -5.746  1.00 25.71           O  
ATOM    395  CB  ALA   699      33.531   3.010  -8.857  1.00 26.20           C  
ATOM    396  H   ALA   699      33.443   0.452  -8.630  1.00 27.00           H  
ATOM    397  HA  ALA   699      34.815   2.559  -7.173  1.00 26.89           H  
ATOM    398  HB1 ALA   699      34.278   2.776  -9.623  1.00 26.20           H  
ATOM    399  HB2 ALA   699      33.531   4.093  -8.695  1.00 26.20           H  
ATOM    400  HB3 ALA   699      32.548   2.736  -9.257  1.00 26.20           H  
ATOM    401  N   LEU   700      31.622   1.885  -6.544  1.00 25.09           N  
ATOM    402  CA  LEU   700      30.465   2.220  -5.732  1.00 25.05           C  
ATOM    403  C   LEU   700      30.719   1.903  -4.256  1.00 24.91           C  
ATOM    404  O   LEU   700      30.471   2.723  -3.370  1.00 24.05           O  
ATOM    405  CB  LEU   700      29.212   1.480  -6.209  1.00 24.49           C  
ATOM    406  CG  LEU   700      28.658   2.061  -7.519  1.00 23.29           C  
ATOM    407  CD1 LEU   700      27.674   1.076  -8.153  1.00 23.14           C  
ATOM    408  CD2 LEU   700      27.994   3.416  -7.284  1.00 23.81           C  
ATOM    409  H   LEU   700      31.580   1.089  -7.181  1.00 25.09           H  
ATOM    410  HA  LEU   700      30.335   3.305  -5.785  1.00 25.05           H  
ATOM    411  HB2 LEU   700      28.433   1.518  -5.437  1.00 24.49           H  
ATOM    412  HB3 LEU   700      29.451   0.417  -6.348  1.00 24.49           H  
ATOM    413  HG  LEU   700      29.480   2.216  -8.226  1.00 23.29           H  
ATOM    414 HD11 LEU   700      26.791   0.933  -7.520  1.00 23.14           H  
ATOM    415 HD12 LEU   700      28.135   0.095  -8.302  1.00 23.14           H  
ATOM    416 HD13 LEU   700      27.346   1.434  -9.134  1.00 23.14           H  
ATOM    417 HD21 LEU   700      27.065   3.312  -6.719  1.00 23.81           H  
ATOM    418 HD22 LEU   700      27.769   3.894  -8.239  1.00 23.81           H  
ATOM    419 HD23 LEU   700      28.635   4.107  -6.733  1.00 23.81           H  
ATOM    420  N   LEU   701      31.177   0.638  -3.966  1.00 25.93           N  
ATOM    421  CA  LEU   701      31.312   0.247  -2.569  1.00 24.94           C  
ATOM    422  C   LEU   701      32.509   0.980  -1.930  1.00 24.39           C  
ATOM    423  O   LEU   701      32.545   1.259  -0.732  1.00 25.48           O  
ATOM    424  CB  LEU   701      31.379  -1.265  -2.364  1.00 27.01           C  
ATOM    425  CG  LEU   701      29.982  -1.928  -2.335  1.00 28.73           C  
ATOM    426  CD1 LEU   701      29.303  -1.952  -3.703  1.00 27.43           C  
ATOM    427  CD2 LEU   701      30.094  -3.348  -1.784  1.00 28.92           C  
ATOM    428  H   LEU   701      31.401  -0.020  -4.717  1.00 25.93           H  
ATOM    429  HA  LEU   701      30.434   0.637  -2.041  1.00 24.94           H  
ATOM    430  HB2 LEU   701      31.865  -1.463  -1.400  1.00 27.01           H  
ATOM    431  HB3 LEU   701      32.008  -1.733  -3.132  1.00 27.01           H  
ATOM    432  HG  LEU   701      29.336  -1.368  -1.647  1.00 28.73           H  
ATOM    433 HD11 LEU   701      29.945  -2.419  -4.455  1.00 27.43           H  
ATOM    434 HD12 LEU   701      29.052  -0.943  -4.041  1.00 27.43           H  
ATOM    435 HD13 LEU   701      28.365  -2.516  -3.664  1.00 27.43           H  
ATOM    436 HD21 LEU   701      30.818  -3.937  -2.353  1.00 28.92           H  
ATOM    437 HD22 LEU   701      29.129  -3.864  -1.810  1.00 28.92           H  
ATOM    438 HD23 LEU   701      30.423  -3.319  -0.740  1.00 28.92           H  
ATOM    439  N   SER   702      33.550   1.295  -2.778  1.00 25.52           N  
ATOM    440  CA  SER   702      34.682   2.075  -2.273  1.00 26.83           C  
ATOM    441  C   SER   702      34.219   3.522  -1.989  1.00 26.61           C  
ATOM    442  O   SER   702      34.709   4.207  -1.091  1.00 27.38           O  
ATOM    443  CB  SER   702      35.870   2.073  -3.233  1.00 28.25           C  
ATOM    444  OG  SER   702      36.313   0.733  -3.486  1.00 29.27           O  
ATOM    445  H   SER   702      33.533   0.976  -3.743  1.00 25.52           H  
ATOM    446  HA  SER   702      34.982   1.621  -1.320  1.00 26.83           H  
ATOM    447  HB2 SER   702      36.710   2.625  -2.800  1.00 28.25           H  
ATOM    448  HB3 SER   702      35.621   2.549  -4.189  1.00 28.25           H  
ATOM    449  HG  SER   702      35.862   0.455  -4.317  1.00 29.27           H  
ATOM    450  N   SER   703      33.248   4.033  -2.833  1.00 25.91           N  
ATOM    451  CA  SER   703      32.710   5.380  -2.618  1.00 27.17           C  
ATOM    452  C   SER   703      31.850   5.417  -1.340  1.00 26.18           C  
ATOM    453  O   SER   703      31.768   6.430  -0.645  1.00 24.75           O  
ATOM    454  CB  SER   703      31.855   5.890  -3.782  1.00 29.39           C  
ATOM    455  OG  SER   703      32.620   6.071  -4.978  1.00 30.48           O  
ATOM    456  H   SER   703      32.906   3.468  -3.606  1.00 25.91           H  
ATOM    457  HA  SER   703      33.568   6.046  -2.470  1.00 27.17           H  
ATOM    458  HB2 SER   703      31.418   6.863  -3.533  1.00 29.39           H  
ATOM    459  HB3 SER   703      31.029   5.209  -4.009  1.00 29.39           H  
ATOM    460  HG  SER   703      32.951   5.174  -5.218  1.00 30.48           H  
ATOM    461  N   LEU   704      31.104   4.289  -1.065  1.00 25.61           N  
ATOM    462  CA  LEU   704      30.312   4.190   0.162  1.00 24.76           C  
ATOM    463  C   LEU   704      31.242   4.230   1.392  1.00 23.27           C  
ATOM    464  O   LEU   704      30.892   4.747   2.455  1.00 25.45           O  
ATOM    465  CB  LEU   704      29.479   2.899   0.228  1.00 24.56           C  
ATOM    466  CG  LEU   704      28.184   2.938  -0.604  1.00 23.51           C  
ATOM    467  CD1 LEU   704      27.595   1.530  -0.733  1.00 24.37           C  
ATOM    468  CD2 LEU   704      27.134   3.853   0.026  1.00 25.93           C  
ATOM    469  H   LEU   704      31.085   3.528  -1.745  1.00 25.61           H  
ATOM    470  HA  LEU   704      29.683   5.084   0.221  1.00 24.76           H  
ATOM    471  HB2 LEU   704      29.214   2.683   1.272  1.00 24.56           H  
ATOM    472  HB3 LEU   704      30.098   2.057  -0.101  1.00 24.56           H  
ATOM    473  HG  LEU   704      28.410   3.300  -1.613  1.00 23.51           H  
ATOM    474 HD11 LEU   704      27.380   1.097   0.250  1.00 24.37           H  
ATOM    475 HD12 LEU   704      28.287   0.863  -1.252  1.00 24.37           H  
ATOM    476 HD13 LEU   704      26.662   1.548  -1.305  1.00 24.37           H  
ATOM    477 HD21 LEU   704      26.833   3.491   1.016  1.00 25.93           H  
ATOM    478 HD22 LEU   704      26.242   3.890  -0.607  1.00 25.93           H  
ATOM    479 HD23 LEU   704      27.495   4.877   0.145  1.00 25.93           H  
ATOM    480  N   ASN   705      32.440   3.565   1.256  1.00 23.21           N  
ATOM    481  CA  ASN   705      33.396   3.510   2.356  1.00 22.44           C  
ATOM    482  C   ASN   705      34.019   4.898   2.599  1.00 21.68           C  
ATOM    483  O   ASN   705      34.194   5.324   3.741  1.00 20.94           O  
ATOM    484  CB  ASN   705      34.473   2.461   2.128  1.00 21.07           C  
ATOM    485  CG  ASN   705      33.963   1.084   2.489  1.00 25.69           C  
ATOM    486  OD1 ASN   705      32.954   0.867   3.150  1.00 25.14           O  
ATOM    487  ND2 ASN   705      34.741   0.063   2.044  1.00 22.83           N  
ATOM    488  H   ASN   705      32.635   3.076   0.383  1.00 23.21           H  
ATOM    489  HA  ASN   705      32.822   3.291   3.267  1.00 22.44           H  
ATOM    490  HB2 ASN   705      35.340   2.655   2.768  1.00 21.07           H  
ATOM    491  HB3 ASN   705      34.823   2.463   1.090  1.00 21.07           H  
ATOM    492 HD21 ASN   705      34.489  -0.891   2.261  1.00 22.83           H  
ATOM    493 HD22 ASN   705      35.590   0.192   1.486  1.00 22.83           H  
ATOM    494  N   GLU   706      34.391   5.619   1.487  1.00 23.20           N  
ATOM    495  CA  GLU   706      34.948   6.981   1.615  1.00 23.29           C  
ATOM    496  C   GLU   706      33.862   7.907   2.216  1.00 23.32           C  
ATOM    497  O   GLU   706      34.111   8.825   3.002  1.00 24.26           O  
ATOM    498  CB  GLU   706      35.420   7.479   0.243  1.00 25.74           C  
ATOM    499  CG  GLU   706      35.877   8.936   0.196  1.00 25.87           C  
ATOM    500  CD  GLU   706      37.088   9.356   1.022  1.00 30.63           C  
ATOM    501  OE1 GLU   706      37.288  10.617   1.032  1.00 30.93           O  
ATOM    502  OE2 GLU   706      37.738   8.444   1.582  1.00 31.63           O1-
ATOM    503  H   GLU   706      34.316   5.195   0.562  1.00 23.20           H  
ATOM    504  HA  GLU   706      35.774   6.926   2.332  1.00 23.29           H  
ATOM    505  HB2 GLU   706      34.606   7.364  -0.484  1.00 25.74           H  
ATOM    506  HB3 GLU   706      36.233   6.831  -0.109  1.00 25.74           H  
ATOM    507  HG2 GLU   706      35.039   9.586   0.474  1.00 25.87           H  
ATOM    508  HG3 GLU   706      36.121   9.176  -0.847  1.00 25.87           H  
ATOM    509  N   LEU   707      32.571   7.694   1.776  1.00 23.82           N  
ATOM    510  CA  LEU   707      31.480   8.474   2.336  1.00 24.23           C  
ATOM    511  C   LEU   707      31.323   8.154   3.836  1.00 24.34           C  
ATOM    512  O   LEU   707      30.987   9.013   4.653  1.00 24.79           O  
ATOM    513  CB  LEU   707      30.169   8.197   1.604  1.00 22.73           C  
ATOM    514  CG  LEU   707      28.984   9.050   2.088  1.00 23.92           C  
ATOM    515  CD1 LEU   707      29.241  10.547   1.935  1.00 22.48           C  
ATOM    516  CD2 LEU   707      27.732   8.655   1.315  1.00 24.09           C  
ATOM    517  H   LEU   707      32.401   7.004   1.043  1.00 23.82           H  
ATOM    518  HA  LEU   707      31.769   9.527   2.245  1.00 24.23           H  
ATOM    519  HB2 LEU   707      29.905   7.138   1.714  1.00 22.73           H  
ATOM    520  HB3 LEU   707      30.316   8.359   0.530  1.00 22.73           H  
ATOM    521  HG  LEU   707      28.790   8.839   3.146  1.00 23.92           H  
ATOM    522 HD11 LEU   707      29.533  10.798   0.913  1.00 22.48           H  
ATOM    523 HD12 LEU   707      30.028  10.893   2.612  1.00 22.48           H  
ATOM    524 HD13 LEU   707      28.341  11.120   2.167  1.00 22.48           H  
ATOM    525 HD21 LEU   707      27.822   8.905   0.254  1.00 24.09           H  
ATOM    526 HD22 LEU   707      26.862   9.179   1.715  1.00 24.09           H  
ATOM    527 HD23 LEU   707      27.546   7.580   1.401  1.00 24.09           H  
ATOM    528  N   GLY   708      31.469   6.838   4.195  1.00 23.82           N  
ATOM    529  CA  GLY   708      31.343   6.413   5.572  1.00 22.52           C  
ATOM    530  C   GLY   708      32.438   7.002   6.463  1.00 23.42           C  
ATOM    531  O   GLY   708      32.230   7.259   7.648  1.00 23.77           O  
ATOM    532  H   GLY   708      31.655   6.139   3.475  1.00 23.82           H  
ATOM    533  HA2 GLY   708      31.411   5.322   5.603  1.00 22.52           H  
ATOM    534  HA3 GLY   708      30.368   6.736   5.950  1.00 22.52           H  
ATOM    535  N   GLU   709      33.661   7.150   5.856  1.00 24.22           N  
ATOM    536  CA  GLU   709      34.821   7.738   6.527  1.00 27.08           C  
ATOM    537  C   GLU   709      34.477   9.218   6.843  1.00 26.56           C  
ATOM    538  O   GLU   709      34.707   9.750   7.930  1.00 26.89           O  
ATOM    539  CB  GLU   709      36.058   7.665   5.613  1.00 28.81           C  
ATOM    540  CG  GLU   709      37.380   7.673   6.375  1.00 35.06           C  
ATOM    541  CD  GLU   709      37.799   6.312   6.903  1.00 39.67           C  
ATOM    542  OE1 GLU   709      36.919   5.416   6.997  1.00 42.01           O  
ATOM    543  OE2 GLU   709      39.016   6.201   7.233  1.00 38.76           O1-
ATOM    544  H   GLU   709      33.781   6.792   4.906  1.00 24.22           H  
ATOM    545  HA  GLU   709      34.961   7.205   7.473  1.00 27.08           H  
ATOM    546  HB2 GLU   709      36.063   8.512   4.916  1.00 28.81           H  
ATOM    547  HB3 GLU   709      36.019   6.764   4.988  1.00 28.81           H  
ATOM    548  HG2 GLU   709      37.351   8.385   7.207  1.00 35.06           H  
ATOM    549  HG3 GLU   709      38.170   8.007   5.689  1.00 35.06           H  
ATOM    550  N   ARG   710      33.951   9.941   5.791  1.00 26.34           N  
ATOM    551  CA  ARG   710      33.683  11.365   5.916  1.00 26.48           C  
ATOM    552  C   ARG   710      32.458  11.655   6.803  1.00 25.92           C  
ATOM    553  O   ARG   710      32.365  12.678   7.490  1.00 24.94           O  
ATOM    554  CB  ARG   710      33.421  12.001   4.549  1.00 27.14           C  
ATOM    555  CG  ARG   710      34.675  12.038   3.682  1.00 28.06           C  
ATOM    556  CD  ARG   710      34.341  12.550   2.290  1.00 27.98           C  
ATOM    557  NE  ARG   710      35.455  12.332   1.388  1.00 27.69           N  
ATOM    558  CZ  ARG   710      35.516  12.739   0.121  1.00 28.38           C  
ATOM    559  NH1 ARG   710      34.556  13.492  -0.427  1.00 28.17           N  
ATOM    560  NH2 ARG   710      36.574  12.399  -0.611  1.00 27.61           N1+
ATOM    561  H   ARG   710      33.797   9.452   4.905  1.00 26.34           H  
ATOM    562  HA  ARG   710      34.549  11.832   6.401  1.00 26.48           H  
ATOM    563  HB2 ARG   710      33.050  13.026   4.679  1.00 27.14           H  
ATOM    564  HB3 ARG   710      32.627  11.448   4.030  1.00 27.14           H  
ATOM    565  HG2 ARG   710      35.126  11.043   3.609  1.00 28.06           H  
ATOM    566  HG3 ARG   710      35.434  12.683   4.140  1.00 28.06           H  
ATOM    567  HD2 ARG   710      34.122  13.621   2.339  1.00 27.98           H  
ATOM    568  HD3 ARG   710      33.476  12.013   1.887  1.00 27.98           H  
ATOM    569  HE  ARG   710      36.231  11.680   1.625  1.00 27.69           H  
ATOM    570 HH11 ARG   710      34.581  13.719  -1.407  1.00 28.17           H  
ATOM    571 HH12 ARG   710      33.672  13.643   0.062  1.00 28.17           H  
ATOM    572 HH21 ARG   710      36.627  12.517  -1.605  1.00 27.61           H  
ATOM    573 HH22 ARG   710      37.198  11.706  -0.155  1.00 27.61           H  
ATOM    574  N   GLN   711      31.383  10.812   6.631  1.00 24.92           N  
ATOM    575  CA  GLN   711      30.104  11.066   7.275  1.00 24.09           C  
ATOM    576  C   GLN   711      30.121  10.601   8.744  1.00 23.89           C  
ATOM    577  O   GLN   711      29.312  11.054   9.555  1.00 24.74           O  
ATOM    578  CB  GLN   711      28.939  10.521   6.447  1.00 24.77           C  
ATOM    579  CG  GLN   711      27.599  11.178   6.803  1.00 26.67           C  
ATOM    580  CD  GLN   711      26.480  10.903   5.814  1.00 27.02           C  
ATOM    581  OE1 GLN   711      25.334  10.606   6.154  1.00 30.45           O  
ATOM    582  NE2 GLN   711      26.768  11.119   4.502  1.00 28.54           N  
ATOM    583  H   GLN   711      31.483   9.994   6.023  1.00 24.92           H  
ATOM    584  HA  GLN   711      30.003  12.157   7.320  1.00 24.09           H  
ATOM    585  HB2 GLN   711      28.869   9.435   6.548  1.00 24.77           H  
ATOM    586  HB3 GLN   711      29.160  10.707   5.390  1.00 24.77           H  
ATOM    587  HG2 GLN   711      27.713  12.268   6.853  1.00 26.67           H  
ATOM    588  HG3 GLN   711      27.268  10.836   7.789  1.00 26.67           H  
ATOM    589 HE21 GLN   711      26.072  10.935   3.788  1.00 28.54           H  
ATOM    590 HE22 GLN   711      27.661  11.460   4.172  1.00 28.54           H  
ATOM    591  N   LEU   712      31.112   9.722   9.115  1.00 22.77           N  
ATOM    592  CA  LEU   712      31.344   9.375  10.525  1.00 22.94           C  
ATOM    593  C   LEU   712      31.721  10.672  11.263  1.00 22.76           C  
ATOM    594  O   LEU   712      31.241  10.982  12.353  1.00 23.32           O  
ATOM    595  CB  LEU   712      32.457   8.323  10.661  1.00 24.53           C  
ATOM    596  CG  LEU   712      33.076   8.152  12.066  1.00 22.45           C  
ATOM    597  CD1 LEU   712      32.066   7.754  13.139  1.00 22.54           C  
ATOM    598  CD2 LEU   712      34.198   7.110  12.009  1.00 24.93           C  
ATOM    599  H   LEU   712      31.690   9.283   8.397  1.00 22.77           H  
ATOM    600  HA  LEU   712      30.399   9.009  10.940  1.00 22.94           H  
ATOM    601  HB2 LEU   712      33.272   8.577   9.971  1.00 24.53           H  
ATOM    602  HB3 LEU   712      32.066   7.358  10.315  1.00 24.53           H  
ATOM    603  HG  LEU   712      33.534   9.102  12.368  1.00 22.45           H  
ATOM    604 HD11 LEU   712      31.704   6.737  12.979  1.00 22.54           H  
ATOM    605 HD12 LEU   712      31.204   8.425  13.169  1.00 22.54           H  
ATOM    606 HD13 LEU   712      32.534   7.779  14.129  1.00 22.54           H  
ATOM    607 HD21 LEU   712      33.816   6.129  11.706  1.00 24.93           H  
ATOM    608 HD22 LEU   712      34.675   7.001  12.988  1.00 24.93           H  
ATOM    609 HD23 LEU   712      34.969   7.409  11.291  1.00 24.93           H  
ATOM    610  N   VAL   713      32.671  11.454  10.639  1.00 24.88           N  
ATOM    611  CA  VAL   713      33.191  12.660  11.282  1.00 24.72           C  
ATOM    612  C   VAL   713      32.036  13.682  11.447  1.00 23.24           C  
ATOM    613  O   VAL   713      32.041  14.561  12.310  1.00 23.98           O  
ATOM    614  CB  VAL   713      34.377  13.242  10.480  1.00 27.39           C  
ATOM    615  CG1 VAL   713      34.854  14.590  11.028  1.00 29.88           C  
ATOM    616  CG2 VAL   713      35.562  12.267  10.480  1.00 27.94           C  
ATOM    617  H   VAL   713      33.024  11.157   9.731  1.00 24.88           H  
ATOM    618  HA  VAL   713      33.514  12.378  12.292  1.00 24.72           H  
ATOM    619  HB  VAL   713      34.068  13.398   9.439  1.00 27.39           H  
ATOM    620 HG11 VAL   713      35.088  14.526  12.096  1.00 29.88           H  
ATOM    621 HG12 VAL   713      34.095  15.364  10.885  1.00 29.88           H  
ATOM    622 HG13 VAL   713      35.755  14.928  10.504  1.00 29.88           H  
ATOM    623 HG21 VAL   713      35.928  12.092  11.498  1.00 27.94           H  
ATOM    624 HG22 VAL   713      36.392  12.666   9.887  1.00 27.94           H  
ATOM    625 HG23 VAL   713      35.290  11.300  10.050  1.00 27.94           H  
ATOM    626  N   HIS   714      31.035  13.612  10.505  1.00 22.91           N  
ATOM    627  CA  HIS   714      29.911  14.544  10.522  1.00 25.83           C  
ATOM    628  C   HIS   714      28.784  14.100  11.467  1.00 23.65           C  
ATOM    629  O   HIS   714      28.022  14.922  11.979  1.00 24.63           O  
ATOM    630  CB  HIS   714      29.415  14.877   9.110  1.00 28.78           C  
ATOM    631  CG  HIS   714      30.411  15.776   8.447  1.00 34.44           C  
ATOM    632  CD2 HIS   714      30.483  17.147   8.364  1.00 36.52           C  
ATOM    633  ND1 HIS   714      31.572  15.325   7.869  1.00 35.62           N  
ATOM    634  NE2 HIS   714      31.729  17.542   7.930  1.00 36.80           N  
ATOM    635  CE1 HIS   714      32.323  16.425   7.559  1.00 37.23           C  
ATOM    636  H   HIS   714      31.087  12.873   9.812  1.00 22.91           H  
ATOM    637  HA  HIS   714      30.283  15.471  10.978  1.00 25.83           H  
ATOM    638  HB2 HIS   714      28.448  15.391   9.157  1.00 28.78           H  
ATOM    639  HB3 HIS   714      29.262  13.968   8.520  1.00 28.78           H  
ATOM    640  HD1 HIS   714      31.842  14.355   7.711  1.00 35.62           H  
ATOM    641  HD2 HIS   714      29.738  17.867   8.684  1.00 36.52           H  
ATOM    642  HE1 HIS   714      33.295  16.336   7.088  1.00 37.23           H  
ATOM    643  N   VAL   715      28.664  12.754  11.711  1.00 21.98           N  
ATOM    644  CA  VAL   715      27.777  12.262  12.764  1.00 20.05           C  
ATOM    645  C   VAL   715      28.406  12.638  14.129  1.00 20.81           C  
ATOM    646  O   VAL   715      27.708  12.918  15.104  1.00 19.73           O  
ATOM    647  CB  VAL   715      27.490  10.754  12.635  1.00 20.31           C  
ATOM    648  CG1 VAL   715      26.816  10.187  13.889  1.00 19.85           C  
ATOM    649  CG2 VAL   715      26.570  10.487  11.436  1.00 19.13           C  
ATOM    650  H   VAL   715      29.200  12.085  11.156  1.00 21.98           H  
ATOM    651  HA  VAL   715      26.837  12.825  12.694  1.00 20.05           H  
ATOM    652  HB  VAL   715      28.429  10.210  12.477  1.00 20.31           H  
ATOM    653 HG11 VAL   715      25.946  10.787  14.175  1.00 19.85           H  
ATOM    654 HG12 VAL   715      27.510  10.159  14.735  1.00 19.85           H  
ATOM    655 HG13 VAL   715      26.471   9.163  13.718  1.00 19.85           H  
ATOM    656 HG21 VAL   715      25.588  10.952  11.579  1.00 19.13           H  
ATOM    657 HG22 VAL   715      26.414   9.411  11.307  1.00 19.13           H  
ATOM    658 HG23 VAL   715      26.989  10.876  10.505  1.00 19.13           H  
ATOM    659  N   VAL   716      29.779  12.582  14.212  1.00 22.64           N  
ATOM    660  CA  VAL   716      30.497  12.970  15.430  1.00 23.44           C  
ATOM    661  C   VAL   716      30.232  14.471  15.722  1.00 23.83           C  
ATOM    662  O   VAL   716      30.106  14.889  16.876  1.00 23.64           O  
ATOM    663  CB  VAL   716      32.007  12.658  15.307  1.00 23.75           C  
ATOM    664  CG1 VAL   716      32.858  13.352  16.373  1.00 25.25           C  
ATOM    665  CG2 VAL   716      32.270  11.149  15.387  1.00 25.82           C  
ATOM    666  H   VAL   716      30.301  12.221  13.411  1.00 22.64           H  
ATOM    667  HA  VAL   716      30.055  12.405  16.262  1.00 23.44           H  
ATOM    668  HB  VAL   716      32.361  13.005  14.332  1.00 23.75           H  
ATOM    669 HG11 VAL   716      32.504  13.102  17.376  1.00 25.25           H  
ATOM    670 HG12 VAL   716      32.837  14.440  16.258  1.00 25.25           H  
ATOM    671 HG13 VAL   716      33.906  13.042  16.297  1.00 25.25           H  
ATOM    672 HG21 VAL   716      32.185  10.787  16.415  1.00 25.82           H  
ATOM    673 HG22 VAL   716      33.284  10.920  15.042  1.00 25.82           H  
ATOM    674 HG23 VAL   716      31.571  10.572  14.777  1.00 25.82           H  
ATOM    675  N   LYS   717      30.240  15.318  14.631  1.00 23.00           N  
ATOM    676  CA  LYS   717      29.925  16.737  14.783  1.00 24.70           C  
ATOM    677  C   LYS   717      28.463  16.909  15.254  1.00 24.29           C  
ATOM    678  O   LYS   717      28.153  17.765  16.082  1.00 23.59           O  
ATOM    679  CB  LYS   717      30.078  17.526  13.475  1.00 26.37           C  
ATOM    680  CG  LYS   717      31.528  17.810  13.069  1.00 28.30           C  
ATOM    681  CD  LYS   717      31.565  18.446  11.674  1.00 30.45           C  
ATOM    682  CE  LYS   717      32.979  18.612  11.141  1.00 35.94           C  
ATOM    683  NZ  LYS   717      32.925  19.151   9.762  1.00 38.34           N1+
ATOM    684  H   LYS   717      30.495  14.938  13.721  1.00 23.00           H  
ATOM    685  HA  LYS   717      30.575  17.146  15.566  1.00 24.70           H  
ATOM    686  HB2 LYS   717      29.560  18.490  13.569  1.00 26.37           H  
ATOM    687  HB3 LYS   717      29.569  16.990  12.665  1.00 26.37           H  
ATOM    688  HG2 LYS   717      32.113  16.888  13.073  1.00 28.30           H  
ATOM    689  HG3 LYS   717      31.991  18.486  13.798  1.00 28.30           H  
ATOM    690  HD2 LYS   717      31.062  19.421  11.704  1.00 30.45           H  
ATOM    691  HD3 LYS   717      30.992  17.817  10.986  1.00 30.45           H  
ATOM    692  HE2 LYS   717      33.513  17.661  11.087  1.00 35.94           H  
ATOM    693  HE3 LYS   717      33.556  19.323  11.739  1.00 35.94           H  
ATOM    694  HZ1 LYS   717      33.858  19.314   9.367  1.00 38.34           H  
ATOM    695  HZ2 LYS   717      32.395  20.026   9.695  1.00 38.34           H  
ATOM    696  HZ3 LYS   717      32.457  18.489   9.103  1.00 38.34           H  
ATOM    697  N   TRP   718      27.527  16.135  14.601  1.00 23.98           N  
ATOM    698  CA  TRP   718      26.091  16.260  14.890  1.00 23.17           C  
ATOM    699  C   TRP   718      25.843  15.852  16.354  1.00 23.10           C  
ATOM    700  O   TRP   718      25.111  16.496  17.107  1.00 20.67           O  
ATOM    701  CB  TRP   718      25.260  15.382  13.944  1.00 22.30           C  
ATOM    702  CG  TRP   718      23.785  15.646  13.986  1.00 21.63           C  
ATOM    703  CD1 TRP   718      23.115  16.593  13.239  1.00 21.08           C  
ATOM    704  CD2 TRP   718      22.800  14.985  14.788  1.00 23.01           C  
ATOM    705  NE1 TRP   718      21.779  16.514  13.522  1.00 22.82           N  
ATOM    706  CE2 TRP   718      21.565  15.569  14.500  1.00 23.66           C  
ATOM    707  CE3 TRP   718      22.843  13.945  15.742  1.00 21.15           C  
ATOM    708  CZ2 TRP   718      20.382  15.186  15.144  1.00 22.57           C  
ATOM    709  CZ3 TRP   718      21.668  13.552  16.394  1.00 24.23           C  
ATOM    710  CH2 TRP   718      20.457  14.174  16.106  1.00 24.32           C  
ATOM    711  H   TRP   718      27.836  15.491  13.875  1.00 23.98           H  
ATOM    712  HA  TRP   718      25.827  17.320  14.785  1.00 23.17           H  
ATOM    713  HB2 TRP   718      25.440  14.319  14.147  1.00 22.30           H  
ATOM    714  HB3 TRP   718      25.599  15.546  12.912  1.00 22.30           H  
ATOM    715  HD1 TRP   718      23.474  17.318  12.519  1.00 21.08           H  
ATOM    716  HE1 TRP   718      21.060  17.070  13.073  1.00 22.82           H  
ATOM    717  HE3 TRP   718      23.785  13.465  15.991  1.00 21.15           H  
ATOM    718  HZ2 TRP   718      19.435  15.662  14.919  1.00 22.57           H  
ATOM    719  HZ3 TRP   718      21.706  12.764  17.144  1.00 24.23           H  
ATOM    720  HH2 TRP   718      19.556  13.879  16.639  1.00 24.32           H  
ATOM    721  N   ALA   719      26.455  14.686  16.766  1.00 22.53           N  
ATOM    722  CA  ALA   719      26.231  14.166  18.106  1.00 22.41           C  
ATOM    723  C   ALA   719      26.756  15.158  19.155  1.00 23.50           C  
ATOM    724  O   ALA   719      26.154  15.381  20.203  1.00 23.89           O  
ATOM    725  CB  ALA   719      26.901  12.813  18.291  1.00 24.47           C  
ATOM    726  H   ALA   719      27.048  14.168  16.115  1.00 22.53           H  
ATOM    727  HA  ALA   719      25.148  14.073  18.249  1.00 22.41           H  
ATOM    728  HB1 ALA   719      26.504  12.081  17.579  1.00 24.47           H  
ATOM    729  HB2 ALA   719      26.731  12.430  19.302  1.00 24.47           H  
ATOM    730  HB3 ALA   719      27.984  12.875  18.138  1.00 24.47           H  
ATOM    731  N   LYS   720      27.978  15.736  18.897  1.00 23.86           N  
ATOM    732  CA  LYS   720      28.599  16.628  19.864  1.00 26.29           C  
ATOM    733  C   LYS   720      27.997  18.056  19.864  1.00 25.96           C  
ATOM    734  O   LYS   720      28.349  18.902  20.695  1.00 28.66           O  
ATOM    735  CB  LYS   720      30.121  16.681  19.688  1.00 27.24           C  
ATOM    736  CG  LYS   720      30.783  15.366  20.123  1.00 28.63           C  
ATOM    737  CD  LYS   720      32.278  15.362  19.803  1.00 31.32           C  
ATOM    738  CE  LYS   720      32.950  14.036  20.133  1.00 34.57           C  
ATOM    739  NZ  LYS   720      33.096  13.865  21.585  1.00 36.95           N1+
ATOM    740  H   LYS   720      28.444  15.538  18.011  1.00 23.86           H  
ATOM    741  HA  LYS   720      28.377  16.236  20.865  1.00 26.29           H  
ATOM    742  HB2 LYS   720      30.544  17.498  20.286  1.00 27.24           H  
ATOM    743  HB3 LYS   720      30.366  16.905  18.642  1.00 27.24           H  
ATOM    744  HG2 LYS   720      30.305  14.518  19.618  1.00 28.63           H  
ATOM    745  HG3 LYS   720      30.628  15.225  21.199  1.00 28.63           H  
ATOM    746  HD2 LYS   720      32.777  16.183  20.331  1.00 31.32           H  
ATOM    747  HD3 LYS   720      32.408  15.551  18.730  1.00 31.32           H  
ATOM    748  HE2 LYS   720      33.961  14.004  19.716  1.00 34.57           H  
ATOM    749  HE3 LYS   720      32.383  13.177  19.763  1.00 34.57           H  
ATOM    750  HZ1 LYS   720      33.589  12.997  21.823  1.00 36.95           H  
ATOM    751  HZ2 LYS   720      32.187  13.764  22.091  1.00 36.95           H  
ATOM    752  HZ3 LYS   720      33.584  14.639  22.048  1.00 36.95           H  
ATOM    753  N   ALA   721      27.053  18.317  18.908  1.00 23.05           N  
ATOM    754  CA  ALA   721      26.241  19.527  18.871  1.00 24.53           C  
ATOM    755  C   ALA   721      24.938  19.383  19.688  1.00 25.18           C  
ATOM    756  O   ALA   721      24.238  20.357  19.963  1.00 23.51           O  
ATOM    757  CB  ALA   721      25.898  19.917  17.441  1.00 23.45           C  
ATOM    758  H   ALA   721      26.894  17.621  18.178  1.00 23.05           H  
ATOM    759  HA  ALA   721      26.813  20.337  19.337  1.00 24.53           H  
ATOM    760  HB1 ALA   721      26.805  20.063  16.846  1.00 23.45           H  
ATOM    761  HB2 ALA   721      25.325  20.850  17.420  1.00 23.45           H  
ATOM    762  HB3 ALA   721      25.292  19.150  16.948  1.00 23.45           H  
ATOM    763  N   LEU   722      24.579  18.099  20.014  1.00 25.07           N  
ATOM    764  CA  LEU   722      23.301  17.761  20.638  1.00 24.75           C  
ATOM    765  C   LEU   722      23.375  18.138  22.140  1.00 25.85           C  
ATOM    766  O   LEU   722      24.250  17.673  22.886  1.00 24.52           O  
ATOM    767  CB  LEU   722      23.039  16.257  20.460  1.00 27.26           C  
ATOM    768  CG  LEU   722      21.638  15.770  20.862  1.00 31.37           C  
ATOM    769  CD1 LEU   722      20.541  16.384  20.001  1.00 28.17           C  
ATOM    770  CD2 LEU   722      21.575  14.248  20.731  1.00 27.59           C  
ATOM    771  H   LEU   722      25.225  17.342  19.802  1.00 25.07           H  
ATOM    772  HA  LEU   722      22.538  18.335  20.116  1.00 24.75           H  
ATOM    773  HB2 LEU   722      23.776  15.696  21.047  1.00 27.26           H  
ATOM    774  HB3 LEU   722      23.220  15.986  19.411  1.00 27.26           H  
ATOM    775  HG  LEU   722      21.455  16.028  21.911  1.00 31.37           H  
ATOM    776 HD11 LEU   722      20.726  16.199  18.938  1.00 28.17           H  
ATOM    777 HD12 LEU   722      20.472  17.463  20.154  1.00 28.17           H  
ATOM    778 HD13 LEU   722      19.564  15.958  20.248  1.00 28.17           H  
ATOM    779 HD21 LEU   722      21.734  13.930  19.695  1.00 27.59           H  
ATOM    780 HD22 LEU   722      20.599  13.871  21.052  1.00 27.59           H  
ATOM    781 HD23 LEU   722      22.342  13.774  21.351  1.00 27.59           H  
ATOM    782  N   PRO   723      22.441  19.021  22.644  1.00 25.70           N  
ATOM    783  CA  PRO   723      22.434  19.377  24.060  1.00 26.90           C  
ATOM    784  C   PRO   723      22.187  18.133  24.935  1.00 28.96           C  
ATOM    785  O   PRO   723      21.224  17.379  24.793  1.00 28.60           O  
ATOM    786  CB  PRO   723      21.288  20.379  24.209  1.00 26.42           C  
ATOM    787  CG  PRO   723      21.137  20.955  22.810  1.00 26.49           C  
ATOM    788  CD  PRO   723      21.412  19.754  21.919  1.00 26.82           C  
ATOM    789  HA  PRO   723      23.399  19.842  24.293  1.00 26.90           H  
ATOM    790  HB2 PRO   723      21.506  21.148  24.956  1.00 26.42           H  
ATOM    791  HB3 PRO   723      20.357  19.885  24.505  1.00 26.42           H  
ATOM    792  HG2 PRO   723      21.899  21.727  22.646  1.00 26.49           H  
ATOM    793  HG3 PRO   723      20.157  21.404  22.638  1.00 26.49           H  
ATOM    794  HD2 PRO   723      20.536  19.106  21.839  1.00 26.82           H  
ATOM    795  HD3 PRO   723      21.736  20.058  20.922  1.00 26.82           H  
ATOM    796  N   GLY   724      23.185  17.912  25.861  1.00 26.94           N  
ATOM    797  CA  GLY   724      23.219  16.735  26.707  1.00 28.21           C  
ATOM    798  C   GLY   724      24.437  15.857  26.423  1.00 28.43           C  
ATOM    799  O   GLY   724      24.875  15.049  27.240  1.00 30.53           O  
ATOM    800  H   GLY   724      23.942  18.577  25.956  1.00 26.94           H  
ATOM    801  HA2 GLY   724      22.325  16.125  26.558  1.00 28.21           H  
ATOM    802  HA3 GLY   724      23.267  17.080  27.743  1.00 28.21           H  
ATOM    803  N   PHE   725      24.987  15.974  25.168  1.00 26.45           N  
ATOM    804  CA  PHE   725      26.118  15.149  24.720  1.00 27.96           C  
ATOM    805  C   PHE   725      27.471  15.832  25.049  1.00 28.81           C  
ATOM    806  O   PHE   725      28.510  15.651  24.417  1.00 26.57           O  
ATOM    807  CB  PHE   725      26.000  14.827  23.228  1.00 28.26           C  
ATOM    808  CG  PHE   725      26.476  13.431  22.898  1.00 28.57           C  
ATOM    809  CD1 PHE   725      25.623  12.338  23.095  1.00 27.53           C  
ATOM    810  CD2 PHE   725      27.766  13.209  22.402  1.00 27.79           C  
ATOM    811  CE1 PHE   725      26.056  11.048  22.799  1.00 27.68           C  
ATOM    812  CE2 PHE   725      28.193  11.917  22.098  1.00 28.43           C  
ATOM    813  CZ  PHE   725      27.340  10.835  22.301  1.00 27.03           C  
ATOM    814  H   PHE   725      24.596  16.654  24.509  1.00 26.45           H  
ATOM    815  HA  PHE   725      26.102  14.225  25.313  1.00 27.96           H  
ATOM    816  HB2 PHE   725      26.547  15.568  22.635  1.00 28.26           H  
ATOM    817  HB3 PHE   725      24.954  14.898  22.904  1.00 28.26           H  
ATOM    818  HD1 PHE   725      24.613  12.486  23.472  1.00 27.53           H  
ATOM    819  HD2 PHE   725      28.441  14.047  22.247  1.00 27.79           H  
ATOM    820  HE1 PHE   725      25.381  10.211  22.946  1.00 27.68           H  
ATOM    821  HE2 PHE   725      29.190  11.754  21.703  1.00 28.43           H  
ATOM    822  HZ  PHE   725      27.670   9.828  22.063  1.00 27.03           H  
ATOM    823  N   ARG   726      27.468  16.545  26.227  1.00 30.10           N  
ATOM    824  CA  ARG   726      28.651  17.116  26.858  1.00 33.71           C  
ATOM    825  C   ARG   726      28.752  16.603  28.317  1.00 32.56           C  
ATOM    826  O   ARG   726      29.583  17.036  29.110  1.00 33.28           O  
ATOM    827  CB  ARG   726      28.578  18.651  26.863  1.00 35.94           C  
ATOM    828  CG  ARG   726      28.287  19.301  25.506  1.00 41.53           C  
ATOM    829  CD  ARG   726      29.386  19.088  24.472  1.00 45.44           C  
ATOM    830  NE  ARG   726      29.034  19.681  23.178  1.00 48.60           N  
ATOM    831  CZ  ARG   726      29.028  20.978  22.859  1.00 50.54           C  
ATOM    832  NH1 ARG   726      28.680  21.340  21.625  1.00 50.34           N  
ATOM    833  NH2 ARG   726      29.371  21.930  23.730  1.00 50.38           N1+
ATOM    834  H   ARG   726      26.588  16.678  26.712  1.00 30.10           H  
ATOM    835  HA  ARG   726      29.551  16.773  26.335  1.00 33.71           H  
ATOM    836  HB2 ARG   726      29.512  19.059  27.268  1.00 35.94           H  
ATOM    837  HB3 ARG   726      27.787  18.965  27.558  1.00 35.94           H  
ATOM    838  HG2 ARG   726      28.147  20.376  25.669  1.00 41.53           H  
ATOM    839  HG3 ARG   726      27.332  18.942  25.106  1.00 41.53           H  
ATOM    840  HD2 ARG   726      29.557  18.024  24.290  1.00 45.44           H  
ATOM    841  HD3 ARG   726      30.344  19.506  24.802  1.00 45.44           H  
ATOM    842  HE  ARG   726      28.784  19.060  22.403  1.00 48.60           H  
ATOM    843 HH11 ARG   726      28.643  22.297  21.312  1.00 50.34           H  
ATOM    844 HH12 ARG   726      28.449  20.599  20.957  1.00 50.34           H  
ATOM    845 HH21 ARG   726      29.353  22.906  23.471  1.00 50.38           H  
ATOM    846 HH22 ARG   726      29.678  21.697  24.663  1.00 50.38           H  
ATOM    847  N   ASN   727      27.847  15.618  28.649  1.00 33.57           N  
ATOM    848  CA  ASN   727      27.610  15.174  30.023  1.00 32.46           C  
ATOM    849  C   ASN   727      28.046  13.705  30.194  1.00 32.80           C  
ATOM    850  O   ASN   727      27.684  13.007  31.141  1.00 31.91           O  
ATOM    851  CB  ASN   727      26.138  15.299  30.410  1.00 34.70           C  
ATOM    852  CG  ASN   727      25.613  16.712  30.292  1.00 38.30           C  
ATOM    853  ND2 ASN   727      24.936  17.151  31.388  1.00 37.50           N  
ATOM    854  OD1 ASN   727      25.719  17.399  29.277  1.00 38.61           O  
ATOM    855  H   ASN   727      27.285  15.199  27.914  1.00 33.57           H  
ATOM    856  HA  ASN   727      28.224  15.775  30.704  1.00 32.46           H  
ATOM    857  HB2 ASN   727      25.986  14.931  31.432  1.00 34.70           H  
ATOM    858  HB3 ASN   727      25.516  14.672  29.763  1.00 34.70           H  
ATOM    859 HD21 ASN   727      24.471  18.053  31.383  1.00 37.50           H  
ATOM    860 HD22 ASN   727      24.813  16.616  32.241  1.00 37.50           H  
ATOM    861  N   LEU   728      28.958  13.262  29.270  1.00 31.48           N  
ATOM    862  CA  LEU   728      29.419  11.882  29.156  1.00 31.82           C  
ATOM    863  C   LEU   728      30.939  11.906  28.996  1.00 31.67           C  
ATOM    864  O   LEU   728      31.511  12.827  28.405  1.00 30.84           O  
ATOM    865  CB  LEU   728      28.856  11.232  27.893  1.00 30.14           C  
ATOM    866  CG  LEU   728      27.338  11.054  27.863  1.00 31.68           C  
ATOM    867  CD1 LEU   728      26.955  10.553  26.469  1.00 31.95           C  
ATOM    868  CD2 LEU   728      26.875  10.093  28.958  1.00 32.76           C  
ATOM    869  H   LEU   728      29.352  13.943  28.629  1.00 31.48           H  
ATOM    870  HA  LEU   728      29.156  11.322  30.053  1.00 31.82           H  
ATOM    871  HB2 LEU   728      29.328  10.256  27.735  1.00 30.14           H  
ATOM    872  HB3 LEU   728      29.138  11.853  27.034  1.00 30.14           H  
ATOM    873  HG  LEU   728      26.860  12.029  28.016  1.00 31.68           H  
ATOM    874 HD11 LEU   728      27.333   9.543  26.284  1.00 31.95           H  
ATOM    875 HD12 LEU   728      27.351  11.220  25.696  1.00 31.95           H  
ATOM    876 HD13 LEU   728      25.880  10.532  26.327  1.00 31.95           H  
ATOM    877 HD21 LEU   728      27.411   9.141  28.912  1.00 32.76           H  
ATOM    878 HD22 LEU   728      25.817   9.859  28.873  1.00 32.76           H  
ATOM    879 HD23 LEU   728      27.020  10.526  29.951  1.00 32.76           H  
ATOM    880  N   HIS   729      31.595  10.794  29.464  1.00 33.89           N  
ATOM    881  CA  HIS   729      33.057  10.703  29.386  1.00 34.86           C  
ATOM    882  C   HIS   729      33.484  10.326  27.940  1.00 35.51           C  
ATOM    883  O   HIS   729      32.684  10.110  27.026  1.00 33.88           O  
ATOM    884  CB  HIS   729      33.608   9.728  30.437  1.00 38.05           C  
ATOM    885  CG  HIS   729      34.978  10.114  30.898  1.00 39.33           C  
ATOM    886  ND1 HIS   729      36.109   9.508  30.387  1.00 40.75           N  
ATOM    887  CD2 HIS   729      35.335  11.085  31.809  1.00 40.30           C  
ATOM    888  CE1 HIS   729      37.123  10.141  30.939  1.00 40.86           C  
ATOM    889  NE2 HIS   729      36.701  11.099  31.816  1.00 40.56           N  
ATOM    890  H   HIS   729      31.078   9.999  29.872  1.00 33.89           H  
ATOM    891  HA  HIS   729      33.445  11.715  29.565  1.00 34.86           H  
ATOM    892  HB2 HIS   729      33.624   8.706  30.044  1.00 38.05           H  
ATOM    893  HB3 HIS   729      32.954   9.713  31.319  1.00 38.05           H  
ATOM    894  HD2 HIS   729      34.750  11.764  32.415  1.00 40.30           H  
ATOM    895  HE2 HIS   729      37.294  11.708  32.365  1.00 40.56           H  
ATOM    896  HE1 HIS   729      38.174   9.953  30.750  1.00 40.86           H  
ATOM    897  N   VAL   730      34.839  10.292  27.686  1.00 35.36           N  
ATOM    898  CA  VAL   730      35.342  10.273  26.304  1.00 36.52           C  
ATOM    899  C   VAL   730      35.011   8.912  25.647  1.00 36.13           C  
ATOM    900  O   VAL   730      34.723   8.797  24.456  1.00 35.27           O  
ATOM    901  CB  VAL   730      36.861  10.563  26.270  1.00 39.59           C  
ATOM    902  CG1 VAL   730      37.424  10.502  24.845  1.00 40.13           C  
ATOM    903  CG2 VAL   730      37.175  11.942  26.865  1.00 41.38           C  
ATOM    904  H   VAL   730      35.496  10.283  28.464  1.00 35.36           H  
ATOM    905  HA  VAL   730      34.791  11.042  25.746  1.00 36.52           H  
ATOM    906  HB  VAL   730      37.386   9.809  26.871  1.00 39.59           H  
ATOM    907 HG11 VAL   730      36.888  11.185  24.178  1.00 40.13           H  
ATOM    908 HG12 VAL   730      37.354   9.492  24.430  1.00 40.13           H  
ATOM    909 HG13 VAL   730      38.484  10.779  24.834  1.00 40.13           H  
ATOM    910 HG21 VAL   730      36.655  12.736  26.318  1.00 41.38           H  
ATOM    911 HG22 VAL   730      38.250  12.149  26.819  1.00 41.38           H  
ATOM    912 HG23 VAL   730      36.879  12.005  27.917  1.00 41.38           H  
ATOM    913  N   ASP   731      35.162   7.841  26.483  1.00 36.12           N  
ATOM    914  CA  ASP   731      34.986   6.449  26.084  1.00 35.27           C  
ATOM    915  C   ASP   731      33.485   6.097  26.092  1.00 33.13           C  
ATOM    916  O   ASP   731      33.010   5.312  25.269  1.00 32.22           O  
ATOM    917  CB  ASP   731      35.814   5.489  26.923  1.00 39.04           C  
ATOM    918  CG  ASP   731      35.765   5.785  28.393  1.00 42.07           C  
ATOM    919  OD1 ASP   731      34.864   6.559  28.837  1.00 44.46           O  
ATOM    920  OD2 ASP   731      36.706   5.346  29.118  1.00 43.35           O1-
ATOM    921  H   ASP   731      35.343   8.019  27.469  1.00 36.12           H  
ATOM    922  HA  ASP   731      35.307   6.367  25.038  1.00 35.27           H  
ATOM    923  HB2 ASP   731      36.863   5.560  26.609  1.00 39.04           H  
ATOM    924  HB3 ASP   731      35.491   4.454  26.764  1.00 39.04           H  
ATOM    925  N   ASP   732      32.732   6.699  27.077  1.00 31.52           N  
ATOM    926  CA  ASP   732      31.272   6.638  27.102  1.00 31.67           C  
ATOM    927  C   ASP   732      30.775   7.097  25.709  1.00 31.37           C  
ATOM    928  O   ASP   732      29.941   6.472  25.055  1.00 30.15           O  
ATOM    929  CB  ASP   732      30.625   7.582  28.111  1.00 29.45           C  
ATOM    930  CG  ASP   732      30.809   7.353  29.588  1.00 31.78           C  
ATOM    931  OD1 ASP   732      31.191   6.215  29.961  1.00 29.00           O  
ATOM    932  OD2 ASP   732      30.533   8.352  30.325  1.00 29.96           O1-
ATOM    933  H   ASP   732      33.249   7.114  27.854  1.00 31.52           H  
ATOM    934  HA  ASP   732      30.981   5.595  27.259  1.00 31.67           H  
ATOM    935  HB2 ASP   732      29.537   7.569  27.949  1.00 29.45           H  
ATOM    936  HB3 ASP   732      30.939   8.608  27.908  1.00 29.45           H  
ATOM    937  N   GLN   733      31.292   8.302  25.265  1.00 31.58           N  
ATOM    938  CA  GLN   733      30.849   8.893  24.015  1.00 29.77           C  
ATOM    939  C   GLN   733      31.273   8.019  22.819  1.00 29.16           C  
ATOM    940  O   GLN   733      30.567   7.916  21.814  1.00 28.19           O  
ATOM    941  CB  GLN   733      31.395  10.309  23.814  1.00 28.20           C  
ATOM    942  CG  GLN   733      30.737  11.323  24.748  1.00 29.29           C  
ATOM    943  CD  GLN   733      31.263  12.718  24.502  1.00 30.36           C  
ATOM    944  NE2 GLN   733      31.416  13.497  25.604  1.00 33.89           N  
ATOM    945  OE1 GLN   733      31.535  13.155  23.382  1.00 31.30           O  
ATOM    946  H   GLN   733      31.978   8.782  25.853  1.00 31.58           H  
ATOM    947  HA  GLN   733      29.752   8.905  24.027  1.00 29.77           H  
ATOM    948  HB2 GLN   733      31.231  10.618  22.773  1.00 28.20           H  
ATOM    949  HB3 GLN   733      32.482  10.327  23.963  1.00 28.20           H  
ATOM    950  HG2 GLN   733      30.895  11.047  25.790  1.00 29.29           H  
ATOM    951  HG3 GLN   733      29.654  11.347  24.585  1.00 29.29           H  
ATOM    952 HE21 GLN   733      31.675  14.469  25.515  1.00 33.89           H  
ATOM    953 HE22 GLN   733      31.300  13.148  26.558  1.00 33.89           H  
ATOM    954  N   MET   734      32.531   7.457  22.878  1.00 28.32           N  
ATOM    955  CA  MET   734      33.013   6.631  21.778  1.00 29.41           C  
ATOM    956  C   MET   734      32.146   5.362  21.672  1.00 26.22           C  
ATOM    957  O   MET   734      31.841   4.886  20.578  1.00 22.53           O  
ATOM    958  CB  MET   734      34.490   6.252  21.927  1.00 34.51           C  
ATOM    959  CG  MET   734      35.031   5.650  20.625  1.00 40.15           C  
ATOM    960  SD  MET   734      36.775   5.169  20.812  1.00 51.71           S  
ATOM    961  CE  MET   734      37.119   4.702  19.089  1.00 48.00           C  
ATOM    962  H   MET   734      33.121   7.641  23.690  1.00 28.32           H  
ATOM    963  HA  MET   734      32.864   7.211  20.859  1.00 29.41           H  
ATOM    964  HB2 MET   734      34.614   5.541  22.754  1.00 34.51           H  
ATOM    965  HB3 MET   734      35.070   7.148  22.183  1.00 34.51           H  
ATOM    966  HG2 MET   734      34.948   6.382  19.815  1.00 40.15           H  
ATOM    967  HG3 MET   734      34.470   4.754  20.344  1.00 40.15           H  
ATOM    968  HE1 MET   734      38.160   4.381  19.006  1.00 48.00           H  
ATOM    969  HE2 MET   734      36.960   5.555  18.425  1.00 48.00           H  
ATOM    970  HE3 MET   734      36.473   3.873  18.792  1.00 48.00           H  
ATOM    971  N   ALA   735      31.809   4.748  22.855  1.00 24.52           N  
ATOM    972  CA  ALA   735      30.996   3.539  22.871  1.00 25.39           C  
ATOM    973  C   ALA   735      29.607   3.865  22.297  1.00 24.64           C  
ATOM    974  O   ALA   735      29.055   3.141  21.470  1.00 24.46           O  
ATOM    975  CB  ALA   735      30.864   2.963  24.273  1.00 24.23           C  
ATOM    976  H   ALA   735      32.139   5.135  23.745  1.00 24.52           H  
ATOM    977  HA  ALA   735      31.472   2.807  22.208  1.00 25.39           H  
ATOM    978  HB1 ALA   735      31.846   2.693  24.675  1.00 24.23           H  
ATOM    979  HB2 ALA   735      30.236   2.066  24.267  1.00 24.23           H  
ATOM    980  HB3 ALA   735      30.408   3.680  24.964  1.00 24.23           H  
ATOM    981  N   VAL   736      29.008   5.004  22.787  1.00 23.97           N  
ATOM    982  CA  VAL   736      27.652   5.389  22.399  1.00 25.00           C  
ATOM    983  C   VAL   736      27.565   5.692  20.882  1.00 24.23           C  
ATOM    984  O   VAL   736      26.535   5.479  20.235  1.00 22.94           O  
ATOM    985  CB  VAL   736      27.139   6.539  23.290  1.00 28.17           C  
ATOM    986  CG1 VAL   736      25.893   7.222  22.731  1.00 31.31           C  
ATOM    987  CG2 VAL   736      26.811   6.016  24.697  1.00 29.91           C  
ATOM    988  H   VAL   736      29.514   5.565  23.477  1.00 23.97           H  
ATOM    989  HA  VAL   736      27.024   4.508  22.549  1.00 25.00           H  
ATOM    990  HB  VAL   736      27.922   7.302  23.379  1.00 28.17           H  
ATOM    991 HG11 VAL   736      25.094   6.502  22.528  1.00 31.31           H  
ATOM    992 HG12 VAL   736      26.131   7.752  21.806  1.00 31.31           H  
ATOM    993 HG13 VAL   736      25.508   7.961  23.440  1.00 31.31           H  
ATOM    994 HG21 VAL   736      25.954   5.334  24.673  1.00 29.91           H  
ATOM    995 HG22 VAL   736      26.563   6.846  25.368  1.00 29.91           H  
ATOM    996 HG23 VAL   736      27.649   5.472  25.139  1.00 29.91           H  
ATOM    997  N   ILE   737      28.662   6.292  20.307  1.00 21.63           N  
ATOM    998  CA  ILE   737      28.704   6.570  18.868  1.00 22.24           C  
ATOM    999  C   ILE   737      28.860   5.222  18.117  1.00 22.91           C  
ATOM   1000  O   ILE   737      28.236   4.979  17.080  1.00 22.53           O  
ATOM   1001  CB  ILE   737      29.797   7.611  18.529  1.00 20.70           C  
ATOM   1002  CG1 ILE   737      29.342   9.002  19.041  1.00 21.57           C  
ATOM   1003  CG2 ILE   737      30.092   7.670  17.025  1.00 20.65           C  
ATOM   1004  CD1 ILE   737      30.439  10.055  19.023  1.00 20.83           C  
ATOM   1005  H   ILE   737      29.448   6.555  20.904  1.00 21.63           H  
ATOM   1006  HA  ILE   737      27.724   6.970  18.580  1.00 22.24           H  
ATOM   1007  HB  ILE   737      30.726   7.329  19.041  1.00 20.70           H  
ATOM   1008 HG12 ILE   737      28.974   8.921  20.069  1.00 21.57           H  
ATOM   1009 HG13 ILE   737      28.494   9.361  18.443  1.00 21.57           H  
ATOM   1010 HG21 ILE   737      29.198   7.949  16.458  1.00 20.65           H  
ATOM   1011 HG22 ILE   737      30.452   6.707  16.649  1.00 20.65           H  
ATOM   1012 HG23 ILE   737      30.875   8.401  16.801  1.00 20.65           H  
ATOM   1013 HD11 ILE   737      31.330   9.710  19.557  1.00 20.83           H  
ATOM   1014 HD12 ILE   737      30.089  10.973  19.505  1.00 20.83           H  
ATOM   1015 HD13 ILE   737      30.719  10.315  18.002  1.00 20.83           H  
ATOM   1016  N   GLN   738      29.763   4.325  18.642  1.00 22.61           N  
ATOM   1017  CA  GLN   738      30.012   3.029  18.004  1.00 22.42           C  
ATOM   1018  C   GLN   738      28.743   2.142  18.046  1.00 21.90           C  
ATOM   1019  O   GLN   738      28.514   1.262  17.216  1.00 22.68           O  
ATOM   1020  CB  GLN   738      31.173   2.279  18.664  1.00 24.03           C  
ATOM   1021  CG  GLN   738      32.532   2.888  18.318  1.00 27.26           C  
ATOM   1022  CD  GLN   738      33.202   2.261  17.112  1.00 27.42           C  
ATOM   1023  NE2 GLN   738      34.349   2.884  16.743  1.00 30.15           N  
ATOM   1024  OE1 GLN   738      32.818   1.246  16.540  1.00 33.23           O  
ATOM   1025  H   GLN   738      30.278   4.571  19.489  1.00 22.61           H  
ATOM   1026  HA  GLN   738      30.233   3.225  16.951  1.00 22.42           H  
ATOM   1027  HB2 GLN   738      31.142   1.221  18.379  1.00 24.03           H  
ATOM   1028  HB3 GLN   738      31.042   2.300  19.753  1.00 24.03           H  
ATOM   1029  HG2 GLN   738      33.213   2.725  19.164  1.00 27.26           H  
ATOM   1030  HG3 GLN   738      32.460   3.970  18.162  1.00 27.26           H  
ATOM   1031 HE21 GLN   738      34.946   2.485  16.006  1.00 30.15           H  
ATOM   1032 HE22 GLN   738      34.718   3.738  17.135  1.00 30.15           H  
ATOM   1033  N   TYR   739      27.914   2.339  19.126  1.00 20.98           N  
ATOM   1034  CA  TYR   739      26.648   1.640  19.256  1.00 22.70           C  
ATOM   1035  C   TYR   739      25.653   2.046  18.133  1.00 21.53           C  
ATOM   1036  O   TYR   739      24.763   1.274  17.756  1.00 23.11           O  
ATOM   1037  CB  TYR   739      25.941   1.928  20.598  1.00 22.58           C  
ATOM   1038  CG  TYR   739      26.515   1.362  21.879  1.00 23.02           C  
ATOM   1039  CD1 TYR   739      27.283   0.197  21.929  1.00 25.02           C  
ATOM   1040  CD2 TYR   739      26.177   1.979  23.099  1.00 24.34           C  
ATOM   1041  CE1 TYR   739      27.655  -0.350  23.163  1.00 28.63           C  
ATOM   1042  CE2 TYR   739      26.579   1.446  24.326  1.00 26.38           C  
ATOM   1043  CZ  TYR   739      27.277   0.252  24.352  1.00 27.89           C  
ATOM   1044  OH  TYR   739      27.538  -0.341  25.551  1.00 32.36           O  
ATOM   1045  H   TYR   739      28.232   2.956  19.880  1.00 20.98           H  
ATOM   1046  HA  TYR   739      26.842   0.570  19.128  1.00 22.70           H  
ATOM   1047  HB2 TYR   739      24.917   1.539  20.538  1.00 22.58           H  
ATOM   1048  HB3 TYR   739      25.846   3.015  20.712  1.00 22.58           H  
ATOM   1049  HD1 TYR   739      27.589  -0.321  21.027  1.00 25.02           H  
ATOM   1050  HD2 TYR   739      25.564   2.876  23.117  1.00 24.34           H  
ATOM   1051  HE1 TYR   739      28.217  -1.271  23.201  1.00 28.63           H  
ATOM   1052  HE2 TYR   739      26.287   1.934  25.249  1.00 26.38           H  
ATOM   1053  HH  TYR   739      27.536  -1.335  25.431  1.00 32.36           H  
ATOM   1054  N   SER   740      25.692   3.359  17.729  1.00 21.82           N  
ATOM   1055  CA  SER   740      24.616   3.987  16.967  1.00 23.62           C  
ATOM   1056  C   SER   740      24.895   4.300  15.481  1.00 23.34           C  
ATOM   1057  O   SER   740      23.976   4.311  14.654  1.00 22.37           O  
ATOM   1058  CB  SER   740      24.163   5.281  17.663  1.00 23.86           C  
ATOM   1059  OG  SER   740      25.273   6.137  17.934  1.00 30.95           O  
ATOM   1060  H   SER   740      26.501   3.926  17.981  1.00 21.82           H  
ATOM   1061  HA  SER   740      23.759   3.302  16.956  1.00 23.62           H  
ATOM   1062  HB2 SER   740      23.672   5.056  18.616  1.00 23.86           H  
ATOM   1063  HB3 SER   740      23.453   5.839  17.044  1.00 23.86           H  
ATOM   1064  HG  SER   740      25.610   5.895  18.828  1.00 30.95           H  
ATOM   1065  N   TRP   741      26.147   4.767  15.154  1.00 21.71           N  
ATOM   1066  CA  TRP   741      26.342   5.695  14.031  1.00 22.04           C  
ATOM   1067  C   TRP   741      25.785   5.288  12.654  1.00 22.31           C  
ATOM   1068  O   TRP   741      25.311   6.125  11.877  1.00 21.59           O  
ATOM   1069  CB  TRP   741      27.777   6.228  13.911  1.00  0.00           C  
ATOM   1070  CG  TRP   741      28.710   5.531  12.966  1.00  0.00           C  
ATOM   1071  CD1 TRP   741      29.112   6.028  11.740  1.00  0.00           C  
ATOM   1072  NE1 TRP   741      30.087   5.213  11.235  1.00  0.00           N  
ATOM   1073  CE2 TRP   741      30.319   4.171  12.098  1.00  0.00           C  
ATOM   1074  CZ2 TRP   741      31.273   3.149  12.030  1.00  0.00           C  
ATOM   1075  CH2 TRP   741      31.299   2.216  13.068  1.00  0.00           C  
ATOM   1076  CZ3 TRP   741      30.396   2.299  14.122  1.00  0.00           C  
ATOM   1077  CE3 TRP   741      29.463   3.341  14.185  1.00  0.00           C  
ATOM   1078  CD2 TRP   741      29.435   4.314  13.170  1.00  0.00           C  
ATOM   1079  H   TRP   741      26.931   4.583  15.786  1.00 21.71           H  
ATOM   1080  HA  TRP   741      25.722   6.554  14.330  1.00 22.04           H  
ATOM   1081  HB2 TRP   741      27.712   7.270  13.569  1.00  0.00           H  
ATOM   1082  HB3 TRP   741      28.249   6.285  14.897  1.00  0.00           H  
ATOM   1083  HD1 TRP   741      28.822   6.927  11.210  1.00  0.00           H  
ATOM   1084  HE1 TRP   741      30.581   5.358  10.364  1.00  0.00           H  
ATOM   1085  HE3 TRP   741      28.793   3.403  15.035  1.00  0.00           H  
ATOM   1086  HZ2 TRP   741      31.995   3.098  11.221  1.00  0.00           H  
ATOM   1087  HZ3 TRP   741      30.434   1.563  14.924  1.00  0.00           H  
ATOM   1088  HH2 TRP   741      32.046   1.425  13.062  1.00  0.00           H  
ATOM   1089  N   MET   742      25.887   3.959  12.292  1.00 20.61           N  
ATOM   1090  CA  MET   742      25.391   3.549  10.982  1.00 21.43           C  
ATOM   1091  C   MET   742      23.857   3.703  10.914  1.00 21.31           C  
ATOM   1092  O   MET   742      23.263   3.871   9.848  1.00 21.85           O  
ATOM   1093  CB  MET   742      25.769   2.116  10.599  1.00 21.66           C  
ATOM   1094  CG  MET   742      25.634   1.933   9.080  1.00 19.31           C  
ATOM   1095  SD  MET   742      25.750   0.202   8.551  1.00 24.10           S  
ATOM   1096  CE  MET   742      24.081  -0.344   8.965  1.00 21.06           C  
ATOM   1097  H   MET   742      26.337   3.308  12.927  1.00 20.61           H  
ATOM   1098  HA  MET   742      25.810   4.252  10.256  1.00 21.43           H  
ATOM   1099  HB2 MET   742      25.133   1.409  11.143  1.00 21.66           H  
ATOM   1100  HB3 MET   742      26.806   1.910  10.894  1.00 21.66           H  
ATOM   1101  HG2 MET   742      26.433   2.491   8.582  1.00 19.31           H  
ATOM   1102  HG3 MET   742      24.696   2.329   8.688  1.00 19.31           H  
ATOM   1103  HE1 MET   742      23.954  -1.377   8.635  1.00 21.06           H  
ATOM   1104  HE2 MET   742      23.341   0.274   8.453  1.00 21.06           H  
ATOM   1105  HE3 MET   742      23.914  -0.305  10.044  1.00 21.06           H  
ATOM   1106  N   GLY   743      23.180   3.580  12.103  1.00 20.54           N  
ATOM   1107  CA  GLY   743      21.735   3.665  12.133  1.00 19.84           C  
ATOM   1108  C   GLY   743      21.323   5.101  11.815  1.00 21.31           C  
ATOM   1109  O   GLY   743      20.307   5.373  11.180  1.00 20.03           O  
ATOM   1110  H   GLY   743      23.692   3.478  12.979  1.00 20.54           H  
ATOM   1111  HA2 GLY   743      21.387   3.396  13.133  1.00 19.84           H  
ATOM   1112  HA3 GLY   743      21.312   2.987  11.385  1.00 19.84           H  
ATOM   1113  N   LEU   744      22.154   6.065  12.345  1.00 20.06           N  
ATOM   1114  CA  LEU   744      21.872   7.481  12.187  1.00 21.14           C  
ATOM   1115  C   LEU   744      22.120   7.885  10.716  1.00 22.69           C  
ATOM   1116  O   LEU   744      21.474   8.778  10.167  1.00 23.41           O  
ATOM   1117  CB  LEU   744      22.712   8.353  13.127  1.00 20.71           C  
ATOM   1118  CG  LEU   744      22.641   7.969  14.621  1.00 22.22           C  
ATOM   1119  CD1 LEU   744      23.412   8.990  15.458  1.00 20.12           C  
ATOM   1120  CD2 LEU   744      21.215   7.845  15.153  1.00 20.95           C  
ATOM   1121  H   LEU   744      22.980   5.756  12.853  1.00 20.06           H  
ATOM   1122  HA  LEU   744      20.802   7.634  12.376  1.00 21.14           H  
ATOM   1123  HB2 LEU   744      22.397   9.398  13.003  1.00 20.71           H  
ATOM   1124  HB3 LEU   744      23.764   8.322  12.814  1.00 20.71           H  
ATOM   1125  HG  LEU   744      23.132   6.999  14.757  1.00 22.22           H  
ATOM   1126 HD11 LEU   744      22.998   9.998  15.343  1.00 20.12           H  
ATOM   1127 HD12 LEU   744      24.464   9.015  15.162  1.00 20.12           H  
ATOM   1128 HD13 LEU   744      23.375   8.729  16.519  1.00 20.12           H  
ATOM   1129 HD21 LEU   744      20.655   8.772  15.006  1.00 20.95           H  
ATOM   1130 HD22 LEU   744      21.220   7.624  16.226  1.00 20.95           H  
ATOM   1131 HD23 LEU   744      20.671   7.035  14.660  1.00 20.95           H  
ATOM   1132  N   MET   745      23.161   7.234  10.082  1.00 22.57           N  
ATOM   1133  CA  MET   745      23.452   7.486   8.677  1.00 23.82           C  
ATOM   1134  C   MET   745      22.324   6.929   7.785  1.00 24.28           C  
ATOM   1135  O   MET   745      21.930   7.553   6.799  1.00 24.87           O  
ATOM   1136  CB  MET   745      24.787   6.894   8.216  1.00 25.10           C  
ATOM   1137  CG  MET   745      25.972   7.682   8.764  1.00 24.28           C  
ATOM   1138  SD  MET   745      27.531   7.266   7.910  1.00 30.72           S  
ATOM   1139  CE  MET   745      27.715   5.548   8.417  1.00 28.57           C  
ATOM   1140  H   MET   745      23.726   6.581  10.626  1.00 22.57           H  
ATOM   1141  HA  MET   745      23.453   8.574   8.531  1.00 23.82           H  
ATOM   1142  HB2 MET   745      24.814   6.919   7.120  1.00 25.10           H  
ATOM   1143  HB3 MET   745      24.855   5.841   8.512  1.00 25.10           H  
ATOM   1144  HG2 MET   745      26.099   7.518   9.836  1.00 24.28           H  
ATOM   1145  HG3 MET   745      25.814   8.755   8.615  1.00 24.28           H  
ATOM   1146  HE1 MET   745      28.732   5.227   8.184  1.00 28.57           H  
ATOM   1147  HE2 MET   745      27.013   4.908   7.881  1.00 28.57           H  
ATOM   1148  HE3 MET   745      27.559   5.444   9.490  1.00 28.57           H  
ATOM   1149  N   VAL   746      21.834   5.682   8.103  1.00 23.66           N  
ATOM   1150  CA  VAL   746      20.746   5.073   7.326  1.00 24.12           C  
ATOM   1151  C   VAL   746      19.483   5.951   7.479  1.00 23.07           C  
ATOM   1152  O   VAL   746      18.689   6.126   6.552  1.00 22.40           O  
ATOM   1153  CB  VAL   746      20.488   3.611   7.761  1.00 24.53           C  
ATOM   1154  CG1 VAL   746      19.140   3.067   7.277  1.00 26.81           C  
ATOM   1155  CG2 VAL   746      21.593   2.688   7.233  1.00 23.70           C  
ATOM   1156  H   VAL   746      22.249   5.162   8.877  1.00 23.66           H  
ATOM   1157  HA  VAL   746      21.036   5.112   6.270  1.00 24.12           H  
ATOM   1158  HB  VAL   746      20.493   3.554   8.857  1.00 24.53           H  
ATOM   1159 HG11 VAL   746      19.040   3.156   6.190  1.00 26.81           H  
ATOM   1160 HG12 VAL   746      18.306   3.599   7.746  1.00 26.81           H  
ATOM   1161 HG13 VAL   746      19.030   2.009   7.539  1.00 26.81           H  
ATOM   1162 HG21 VAL   746      21.573   2.634   6.139  1.00 23.70           H  
ATOM   1163 HG22 VAL   746      21.461   1.671   7.618  1.00 23.70           H  
ATOM   1164 HG23 VAL   746      22.585   3.030   7.533  1.00 23.70           H  
ATOM   1165  N   PHE   747      19.250   6.448   8.739  1.00 22.40           N  
ATOM   1166  CA  PHE   747      18.073   7.271   9.025  1.00 23.13           C  
ATOM   1167  C   PHE   747      18.156   8.587   8.217  1.00 23.89           C  
ATOM   1168  O   PHE   747      17.172   9.102   7.684  1.00 23.30           O  
ATOM   1169  CB  PHE   747      17.980   7.570  10.528  1.00 23.46           C  
ATOM   1170  CG  PHE   747      16.580   7.818  11.025  1.00 23.23           C  
ATOM   1171  CD1 PHE   747      15.629   6.791  10.984  1.00 22.65           C  
ATOM   1172  CD2 PHE   747      16.230   9.048  11.589  1.00 22.55           C  
ATOM   1173  CE1 PHE   747      14.347   6.999  11.484  1.00 23.64           C  
ATOM   1174  CE2 PHE   747      14.949   9.253  12.096  1.00 24.62           C  
ATOM   1175  CZ  PHE   747      14.007   8.230  12.036  1.00 23.43           C  
ATOM   1176  H   PHE   747      19.888   6.199   9.496  1.00 22.40           H  
ATOM   1177  HA  PHE   747      17.203   6.714   8.657  1.00 23.13           H  
ATOM   1178  HB2 PHE   747      18.631   8.412  10.796  1.00 23.46           H  
ATOM   1179  HB3 PHE   747      18.347   6.719  11.111  1.00 23.46           H  
ATOM   1180  HD1 PHE   747      15.884   5.816  10.574  1.00 22.65           H  
ATOM   1181  HD2 PHE   747      16.952   9.857  11.641  1.00 22.55           H  
ATOM   1182  HE1 PHE   747      13.613   6.199  11.451  1.00 23.64           H  
ATOM   1183  HE2 PHE   747      14.692  10.212  12.537  1.00 24.62           H  
ATOM   1184  HZ  PHE   747      13.006   8.377  12.426  1.00 23.43           H  
ATOM   1185  N   ALA   748      19.399   9.188   8.191  1.00 24.63           N  
ATOM   1186  CA  ALA   748      19.628  10.419   7.447  1.00 24.60           C  
ATOM   1187  C   ALA   748      19.532  10.168   5.929  1.00 24.26           C  
ATOM   1188  O   ALA   748      19.080  11.016   5.160  1.00 24.10           O  
ATOM   1189  CB  ALA   748      20.981  11.027   7.784  1.00 25.45           C  
ATOM   1190  H   ALA   748      20.169   8.771   8.713  1.00 24.63           H  
ATOM   1191  HA  ALA   748      18.829  11.120   7.714  1.00 24.60           H  
ATOM   1192  HB1 ALA   748      21.052  11.252   8.853  1.00 25.45           H  
ATOM   1193  HB2 ALA   748      21.138  11.958   7.228  1.00 25.45           H  
ATOM   1194  HB3 ALA   748      21.802  10.348   7.529  1.00 25.45           H  
ATOM   1195  N   MET   749      20.050   8.987   5.458  1.00 22.11           N  
ATOM   1196  CA  MET   749      19.989   8.616   4.041  1.00 24.26           C  
ATOM   1197  C   MET   749      18.515   8.528   3.605  1.00 23.36           C  
ATOM   1198  O   MET   749      18.142   8.915   2.494  1.00 24.75           O  
ATOM   1199  CB  MET   749      20.751   7.308   3.803  1.00 23.94           C  
ATOM   1200  CG  MET   749      20.695   6.760   2.378  1.00 27.64           C  
ATOM   1201  SD  MET   749      19.207   5.790   1.963  1.00 31.60           S  
ATOM   1202  CE  MET   749      19.388   4.420   3.132  1.00 32.39           C  
ATOM   1203  H   MET   749      20.516   8.358   6.116  1.00 22.11           H  
ATOM   1204  HA  MET   749      20.452   9.430   3.472  1.00 24.26           H  
ATOM   1205  HB2 MET   749      20.440   6.547   4.522  1.00 23.94           H  
ATOM   1206  HB3 MET   749      21.807   7.506   4.034  1.00 23.94           H  
ATOM   1207  HG2 MET   749      21.553   6.105   2.217  1.00 27.64           H  
ATOM   1208  HG3 MET   749      20.777   7.576   1.654  1.00 27.64           H  
ATOM   1209  HE1 MET   749      18.654   3.650   2.886  1.00 32.39           H  
ATOM   1210  HE2 MET   749      19.187   4.753   4.152  1.00 32.39           H  
ATOM   1211  HE3 MET   749      20.390   3.989   3.071  1.00 32.39           H  
ATOM   1212  N   GLY   750      17.657   7.931   4.500  1.00 25.15           N  
ATOM   1213  CA  GLY   750      16.251   7.788   4.191  1.00 25.85           C  
ATOM   1214  C   GLY   750      15.574   9.157   4.033  1.00 28.75           C  
ATOM   1215  O   GLY   750      14.731   9.367   3.158  1.00 26.89           O  
ATOM   1216  H   GLY   750      18.021   7.552   5.377  1.00 25.15           H  
ATOM   1217  HA2 GLY   750      15.773   7.244   5.009  1.00 25.85           H  
ATOM   1218  HA3 GLY   750      16.149   7.226   3.258  1.00 25.85           H  
ATOM   1219  N   TRP   751      15.935  10.091   4.975  1.00 28.13           N  
ATOM   1220  CA  TRP   751      15.386  11.450   4.999  1.00 28.72           C  
ATOM   1221  C   TRP   751      15.935  12.270   3.814  1.00 29.22           C  
ATOM   1222  O   TRP   751      15.234  13.082   3.202  1.00 31.20           O  
ATOM   1223  CB  TRP   751      15.706  12.130   6.328  1.00 27.99           C  
ATOM   1224  CG  TRP   751      15.188  13.527   6.471  1.00 27.83           C  
ATOM   1225  CD1 TRP   751      15.958  14.673   6.490  1.00 29.68           C  
ATOM   1226  CD2 TRP   751      13.830  13.938   6.667  1.00 27.13           C  
ATOM   1227  NE1 TRP   751      15.136  15.740   6.731  1.00 28.73           N  
ATOM   1228  CE2 TRP   751      13.831  15.322   6.845  1.00 28.37           C  
ATOM   1229  CE3 TRP   751      12.597  13.259   6.721  1.00 26.47           C  
ATOM   1230  CZ2 TRP   751      12.664  16.056   7.093  1.00 30.65           C  
ATOM   1231  CZ3 TRP   751      11.419  13.977   6.959  1.00 28.20           C  
ATOM   1232  CH2 TRP   751      11.456  15.356   7.149  1.00 27.66           C  
ATOM   1233  H   TRP   751      16.599   9.809   5.697  1.00 28.13           H  
ATOM   1234  HA  TRP   751      14.302  11.364   4.856  1.00 28.72           H  
ATOM   1235  HB2 TRP   751      16.792  12.136   6.490  1.00 27.99           H  
ATOM   1236  HB3 TRP   751      15.287  11.519   7.137  1.00 27.99           H  
ATOM   1237  HD1 TRP   751      17.028  14.813   6.398  1.00 29.68           H  
ATOM   1238  HE1 TRP   751      15.442  16.698   6.815  1.00 28.73           H  
ATOM   1239  HE3 TRP   751      12.563  12.186   6.573  1.00 26.47           H  
ATOM   1240  HZ2 TRP   751      12.693  17.131   7.231  1.00 30.65           H  
ATOM   1241  HZ3 TRP   751      10.465  13.457   6.994  1.00 28.20           H  
ATOM   1242  HH2 TRP   751      10.526  15.890   7.339  1.00 27.66           H  
ATOM   1243  N   ARG   752      17.266  12.090   3.498  1.00 30.71           N  
ATOM   1244  CA  ARG   752      17.870  12.767   2.358  1.00 30.92           C  
ATOM   1245  C   ARG   752      17.134  12.296   1.085  1.00 32.47           C  
ATOM   1246  O   ARG   752      16.737  13.080   0.223  1.00 33.26           O  
ATOM   1247  CB  ARG   752      19.371  12.468   2.194  1.00 32.45           C  
ATOM   1248  CG  ARG   752      20.281  13.260   3.140  1.00 33.32           C  
ATOM   1249  CD  ARG   752      21.761  13.125   2.776  1.00 32.77           C  
ATOM   1250  NE  ARG   752      22.291  11.766   2.902  1.00 28.26           N  
ATOM   1251  CZ  ARG   752      23.004  11.290   3.941  1.00 27.81           C  
ATOM   1252  NH1 ARG   752      23.195  11.960   5.076  1.00 27.86           N  
ATOM   1253  NH2 ARG   752      23.582  10.094   3.833  1.00 25.67           N1+
ATOM   1254  H   ARG   752      17.844  11.493   4.096  1.00 30.71           H  
ATOM   1255  HA  ARG   752      17.692  13.844   2.466  1.00 30.92           H  
ATOM   1256  HB2 ARG   752      19.653  12.721   1.167  1.00 32.45           H  
ATOM   1257  HB3 ARG   752      19.562  11.395   2.310  1.00 32.45           H  
ATOM   1258  HG2 ARG   752      20.129  12.949   4.176  1.00 33.32           H  
ATOM   1259  HG3 ARG   752      20.014  14.322   3.085  1.00 33.32           H  
ATOM   1260  HD2 ARG   752      22.371  13.799   3.375  1.00 32.77           H  
ATOM   1261  HD3 ARG   752      21.921  13.435   1.738  1.00 32.77           H  
ATOM   1262  HE  ARG   752      22.236  11.154   2.090  1.00 28.26           H  
ATOM   1263 HH11 ARG   752      23.814  11.557   5.780  1.00 27.86           H  
ATOM   1264 HH12 ARG   752      23.005  12.957   5.160  1.00 27.86           H  
ATOM   1265 HH21 ARG   752      24.123   9.696   4.600  1.00 25.67           H  
ATOM   1266 HH22 ARG   752      23.797   9.729   2.908  1.00 25.67           H  
ATOM   1267  N   SER   753      17.002  10.932   0.950  1.00 32.62           N  
ATOM   1268  CA  SER   753      16.433  10.334  -0.260  1.00 32.80           C  
ATOM   1269  C   SER   753      14.953  10.697  -0.437  1.00 33.68           C  
ATOM   1270  O   SER   753      14.419  10.762  -1.545  1.00 32.34           O  
ATOM   1271  CB  SER   753      16.584   8.812  -0.260  1.00 33.75           C  
ATOM   1272  OG  SER   753      17.968   8.443  -0.208  1.00 31.63           O  
ATOM   1273  H   SER   753      17.336  10.322   1.698  1.00 32.62           H  
ATOM   1274  HA  SER   753      16.975  10.766  -1.106  1.00 32.80           H  
ATOM   1275  HB2 SER   753      16.154   8.378  -1.168  1.00 33.75           H  
ATOM   1276  HB3 SER   753      16.083   8.353   0.597  1.00 33.75           H  
ATOM   1277  HG  SER   753      18.206   8.455   0.749  1.00 31.63           H  
ATOM   1278  N   PHE   754      14.242  10.862   0.729  1.00 35.08           N  
ATOM   1279  CA  PHE   754      12.846  11.279   0.705  1.00 36.50           C  
ATOM   1280  C   PHE   754      12.808  12.742   0.227  1.00 38.41           C  
ATOM   1281  O   PHE   754      12.216  13.079  -0.799  1.00 38.29           O  
ATOM   1282  CB  PHE   754      12.170  11.107   2.075  1.00 38.21           C  
ATOM   1283  CG  PHE   754      10.770  11.669   2.130  1.00 40.51           C  
ATOM   1284  CD1 PHE   754       9.777  11.201   1.259  1.00 41.87           C  
ATOM   1285  CD2 PHE   754      10.459  12.697   3.029  1.00 41.10           C  
ATOM   1286  CE1 PHE   754       8.515  11.795   1.246  1.00 43.00           C  
ATOM   1287  CE2 PHE   754       9.191  13.277   3.027  1.00 42.85           C  
ATOM   1288  CZ  PHE   754       8.226  12.838   2.123  1.00 42.43           C  
ATOM   1289  H   PHE   754      14.697  10.680   1.622  1.00 35.08           H  
ATOM   1290  HA  PHE   754      12.329  10.678  -0.050  1.00 36.50           H  
ATOM   1291  HB2 PHE   754      12.783  11.577   2.854  1.00 38.21           H  
ATOM   1292  HB3 PHE   754      12.129  10.043   2.337  1.00 38.21           H  
ATOM   1293  HD1 PHE   754       9.983  10.384   0.569  1.00 41.87           H  
ATOM   1294  HD2 PHE   754      11.205  13.068   3.729  1.00 41.10           H  
ATOM   1295  HE1 PHE   754       7.764  11.446   0.542  1.00 43.00           H  
ATOM   1296  HE2 PHE   754       8.963  14.083   3.720  1.00 42.85           H  
ATOM   1297  HZ  PHE   754       7.246  13.307   2.106  1.00 42.43           H  
ATOM   1298  N   THR   755      13.484  13.651   1.011  1.00 40.53           N  
ATOM   1299  CA  THR   755      13.280  15.084   0.817  1.00 43.59           C  
ATOM   1300  C   THR   755      13.856  15.618  -0.501  1.00 46.35           C  
ATOM   1301  O   THR   755      13.407  16.636  -1.028  1.00 46.33           O  
ATOM   1302  CB  THR   755      13.880  15.937   1.957  1.00 43.79           C  
ATOM   1303  OG1 THR   755      15.253  15.589   2.206  1.00 45.51           O  
ATOM   1304  CG2 THR   755      13.084  15.810   3.250  1.00 43.01           C  
ATOM   1305  H   THR   755      14.108  13.319   1.746  1.00 40.53           H  
ATOM   1306  HA  THR   755      12.196  15.250   0.761  1.00 43.59           H  
ATOM   1307  HB  THR   755      13.880  16.994   1.665  1.00 43.79           H  
ATOM   1308 HG21 THR   755      12.040  16.106   3.106  1.00 43.01           H  
ATOM   1309 HG22 THR   755      13.522  16.450   4.021  1.00 43.01           H  
ATOM   1310 HG23 THR   755      13.106  14.786   3.635  1.00 43.01           H  
ATOM   1311  HG1 THR   755      15.245  14.767   2.744  1.00 45.51           H  
ATOM   1312  N   ASN   756      15.013  15.015  -0.947  1.00 49.31           N  
ATOM   1313  CA  ASN   756      15.733  15.570  -2.087  1.00 52.59           C  
ATOM   1314  C   ASN   756      15.201  15.021  -3.423  1.00 53.78           C  
ATOM   1315  O   ASN   756      15.354  15.640  -4.476  1.00 55.68           O  
ATOM   1316  CB  ASN   756      17.237  15.318  -2.012  1.00 53.15           C  
ATOM   1317  CG  ASN   756      17.950  16.276  -1.084  1.00 55.65           C  
ATOM   1318  ND2 ASN   756      17.504  16.335   0.200  1.00 56.24           N  
ATOM   1319  OD1 ASN   756      18.923  16.943  -1.435  1.00 56.23           O  
ATOM   1320  H   ASN   756      15.365  14.184  -0.466  1.00 49.31           H  
ATOM   1321  HA  ASN   756      15.551  16.652  -2.112  1.00 52.59           H  
ATOM   1322  HB2 ASN   756      17.680  15.467  -3.005  1.00 53.15           H  
ATOM   1323  HB3 ASN   756      17.472  14.292  -1.720  1.00 53.15           H  
ATOM   1324 HD21 ASN   756      17.958  16.959   0.851  1.00 56.24           H  
ATOM   1325 HD22 ASN   756      16.717  15.792   0.550  1.00 56.24           H  
ATOM   1326  N   VAL   757      14.739  13.718  -3.404  1.00 54.97           N  
ATOM   1327  CA  VAL   757      14.435  13.006  -4.643  1.00 55.25           C  
ATOM   1328  C   VAL   757      13.229  12.036  -4.555  1.00 55.28           C  
ATOM   1329  O   VAL   757      13.061  11.129  -5.377  1.00 54.78           O  
ATOM   1330  CB  VAL   757      15.671  12.268  -5.237  1.00 55.94           C  
ATOM   1331  CG1 VAL   757      16.739  13.222  -5.778  1.00 56.51           C  
ATOM   1332  CG2 VAL   757      16.304  11.301  -4.236  1.00 56.13           C  
ATOM   1333  H   VAL   757      14.615  13.252  -2.509  1.00 54.97           H  
ATOM   1334  HA  VAL   757      14.109  13.755  -5.377  1.00 55.25           H  
ATOM   1335  HB  VAL   757      15.339  11.672  -6.097  1.00 55.94           H  
ATOM   1336 HG11 VAL   757      17.227  13.785  -4.977  1.00 56.51           H  
ATOM   1337 HG12 VAL   757      16.305  13.931  -6.490  1.00 56.51           H  
ATOM   1338 HG13 VAL   757      17.520  12.662  -6.304  1.00 56.51           H  
ATOM   1339 HG21 VAL   757      16.683  11.825  -3.353  1.00 56.13           H  
ATOM   1340 HG22 VAL   757      17.146  10.770  -4.693  1.00 56.13           H  
ATOM   1341 HG23 VAL   757      15.579  10.552  -3.908  1.00 56.13           H  
ATOM   1342  N   ASN   758      12.276  12.315  -3.605  1.00 56.22           N  
ATOM   1343  CA  ASN   758      10.949  11.678  -3.578  1.00 56.50           C  
ATOM   1344  C   ASN   758      11.011  10.139  -3.429  1.00 55.92           C  
ATOM   1345  O   ASN   758      10.090   9.397  -3.773  1.00 55.88           O  
ATOM   1346  CB  ASN   758      10.099  12.026  -4.806  1.00 59.09           C  
ATOM   1347  CG  ASN   758       9.703  13.478  -4.845  1.00 61.23           C  
ATOM   1348  ND2 ASN   758       9.377  13.938  -6.089  1.00 62.00           N  
ATOM   1349  OD1 ASN   758       9.620  14.206  -3.865  1.00 62.22           O  
ATOM   1350  H   ASN   758      12.455  13.016  -2.885  1.00 56.22           H  
ATOM   1351  HA  ASN   758      10.460  12.045  -2.667  1.00 56.50           H  
ATOM   1352  HB2 ASN   758       9.160  11.458  -4.800  1.00 59.09           H  
ATOM   1353  HB3 ASN   758      10.619  11.763  -5.734  1.00 59.09           H  
ATOM   1354 HD21 ASN   758       9.091  14.906  -6.169  1.00 62.00           H  
ATOM   1355 HD22 ASN   758       9.408  13.368  -6.921  1.00 62.00           H  
ATOM   1356  N   SER   759      12.169   9.652  -2.863  1.00 55.02           N  
ATOM   1357  CA  SER   759      12.451   8.225  -2.705  1.00 54.70           C  
ATOM   1358  C   SER   759      12.575   7.479  -4.061  1.00 54.13           C  
ATOM   1359  O   SER   759      12.586   6.249  -4.164  1.00 54.46           O  
ATOM   1360  CB  SER   759      11.458   7.500  -1.791  1.00 55.17           C  
ATOM   1361  OG  SER   759      11.288   8.169  -0.542  1.00 54.29           O  
ATOM   1362  H   SER   759      12.862  10.318  -2.515  1.00 55.02           H  
ATOM   1363  HA  SER   759      13.444   8.187  -2.242  1.00 54.70           H  
ATOM   1364  HB2 SER   759      11.799   6.479  -1.585  1.00 55.17           H  
ATOM   1365  HB3 SER   759      10.471   7.416  -2.256  1.00 55.17           H  
ATOM   1366  HG  SER   759      12.156   8.179  -0.085  1.00 54.29           H  
ATOM   1367  N   ARG   760      12.794   8.294  -5.158  1.00 53.52           N  
ATOM   1368  CA  ARG   760      12.892   7.750  -6.503  1.00 52.66           C  
ATOM   1369  C   ARG   760      14.271   7.101  -6.686  1.00 49.90           C  
ATOM   1370  O   ARG   760      14.455   6.175  -7.475  1.00 49.50           O  
ATOM   1371  CB  ARG   760      12.660   8.848  -7.547  1.00 54.58           C  
ATOM   1372  CG  ARG   760      12.450   8.287  -8.955  1.00 58.79           C  
ATOM   1373  CD  ARG   760      12.093   9.389  -9.948  1.00 61.73           C  
ATOM   1374  NE  ARG   760      11.919   8.860 -11.310  1.00 63.83           N  
ATOM   1375  CZ  ARG   760      10.893   8.106 -11.736  1.00 65.73           C  
ATOM   1376  NH1 ARG   760       9.848   7.818 -10.956  1.00 66.13           N  
ATOM   1377  NH2 ARG   760      10.908   7.628 -12.985  1.00 66.07           N1+
ATOM   1378  H   ARG   760      12.864   9.305  -5.015  1.00 53.52           H  
ATOM   1379  HA  ARG   760      12.136   6.961  -6.598  1.00 52.66           H  
ATOM   1380  HB2 ARG   760      13.506   9.547  -7.559  1.00 54.58           H  
ATOM   1381  HB3 ARG   760      11.772   9.429  -7.265  1.00 54.58           H  
ATOM   1382  HG2 ARG   760      11.660   7.528  -8.935  1.00 58.79           H  
ATOM   1383  HG3 ARG   760      13.358   7.780  -9.302  1.00 58.79           H  
ATOM   1384  HD2 ARG   760      12.900  10.129  -9.993  1.00 61.73           H  
ATOM   1385  HD3 ARG   760      11.184   9.928  -9.662  1.00 61.73           H  
ATOM   1386  HE  ARG   760      12.607   9.127 -12.004  1.00 63.83           H  
ATOM   1387 HH11 ARG   760       9.087   7.237 -11.283  1.00 66.13           H  
ATOM   1388 HH12 ARG   760       9.772   8.183 -10.018  1.00 66.13           H  
ATOM   1389 HH21 ARG   760      10.146   7.068 -13.345  1.00 66.07           H  
ATOM   1390 HH22 ARG   760      11.685   7.798 -13.611  1.00 66.07           H  
ATOM   1391  N   MET   761      15.294   7.696  -6.000  1.00 45.82           N  
ATOM   1392  CA  MET   761      16.683   7.267  -6.073  1.00 42.06           C  
ATOM   1393  C   MET   761      17.217   7.345  -4.639  1.00 39.62           C  
ATOM   1394  O   MET   761      16.753   8.132  -3.813  1.00 38.88           O  
ATOM   1395  CB  MET   761      17.503   8.161  -7.006  1.00 43.38           C  
ATOM   1396  CG  MET   761      17.145   7.907  -8.469  1.00 44.43           C  
ATOM   1397  SD  MET   761      18.278   8.744  -9.628  1.00 45.87           S  
ATOM   1398  CE  MET   761      17.797  10.465  -9.330  1.00 46.14           C  
ATOM   1399  H   MET   761      15.074   8.456  -5.360  1.00 45.82           H  
ATOM   1400  HA  MET   761      16.723   6.222  -6.402  1.00 42.06           H  
ATOM   1401  HB2 MET   761      18.571   7.973  -6.844  1.00 43.38           H  
ATOM   1402  HB3 MET   761      17.331   9.214  -6.749  1.00 43.38           H  
ATOM   1403  HG2 MET   761      16.123   8.230  -8.690  1.00 44.43           H  
ATOM   1404  HG3 MET   761      17.201   6.836  -8.687  1.00 44.43           H  
ATOM   1405  HE1 MET   761      18.324  11.109 -10.040  1.00 46.14           H  
ATOM   1406  HE2 MET   761      18.071  10.776  -8.319  1.00 46.14           H  
ATOM   1407  HE3 MET   761      16.722  10.594  -9.479  1.00 46.14           H  
ATOM   1408  N   LEU   762      18.261   6.491  -4.362  1.00 34.22           N  
ATOM   1409  CA  LEU   762      18.833   6.441  -3.023  1.00 32.53           C  
ATOM   1410  C   LEU   762      19.998   7.453  -3.051  1.00 32.07           C  
ATOM   1411  O   LEU   762      20.927   7.394  -3.859  1.00 32.40           O  
ATOM   1412  CB  LEU   762      19.303   5.047  -2.612  1.00 31.05           C  
ATOM   1413  CG  LEU   762      18.183   3.993  -2.517  1.00 32.54           C  
ATOM   1414  CD1 LEU   762      18.793   2.616  -2.247  1.00 30.94           C  
ATOM   1415  CD2 LEU   762      17.158   4.321  -1.432  1.00 31.08           C  
ATOM   1416  H   LEU   762      18.674   5.934  -5.107  1.00 34.22           H  
ATOM   1417  HA  LEU   762      18.080   6.786  -2.310  1.00 32.53           H  
ATOM   1418  HB2 LEU   762      19.817   5.119  -1.644  1.00 31.05           H  
ATOM   1419  HB3 LEU   762      20.049   4.688  -3.323  1.00 31.05           H  
ATOM   1420  HG  LEU   762      17.654   3.941  -3.475  1.00 32.54           H  
ATOM   1421 HD11 LEU   762      19.333   2.604  -1.294  1.00 30.94           H  
ATOM   1422 HD12 LEU   762      19.496   2.338  -3.039  1.00 30.94           H  
ATOM   1423 HD13 LEU   762      18.016   1.846  -2.206  1.00 30.94           H  
ATOM   1424 HD21 LEU   762      17.635   4.437  -0.455  1.00 31.08           H  
ATOM   1425 HD22 LEU   762      16.425   3.515  -1.351  1.00 31.08           H  
ATOM   1426 HD23 LEU   762      16.608   5.238  -1.660  1.00 31.08           H  
ATOM   1427  N   TYR   763      19.836   8.484  -2.166  1.00 29.84           N  
ATOM   1428  CA  TYR   763      20.660   9.689  -2.101  1.00 28.66           C  
ATOM   1429  C   TYR   763      21.528   9.483  -0.854  1.00 27.70           C  
ATOM   1430  O   TYR   763      21.254   9.910   0.271  1.00 26.37           O  
ATOM   1431  CB  TYR   763      19.738  10.903  -1.980  1.00 32.40           C  
ATOM   1432  CG  TYR   763      20.344  12.264  -2.216  1.00 37.23           C  
ATOM   1433  CD1 TYR   763      20.005  12.995  -3.364  1.00 39.56           C  
ATOM   1434  CD2 TYR   763      21.142  12.874  -1.238  1.00 38.91           C  
ATOM   1435  CE1 TYR   763      20.382  14.332  -3.487  1.00 40.55           C  
ATOM   1436  CE2 TYR   763      21.506  14.215  -1.351  1.00 40.66           C  
ATOM   1437  CZ  TYR   763      21.092  14.935  -2.459  1.00 41.19           C  
ATOM   1438  OH  TYR   763      21.342  16.273  -2.511  1.00 44.33           O  
ATOM   1439  H   TYR   763      19.084   8.411  -1.470  1.00 29.84           H  
ATOM   1440  HA  TYR   763      21.291   9.758  -2.994  1.00 28.66           H  
ATOM   1441  HB2 TYR   763      19.268  10.924  -0.990  1.00 32.40           H  
ATOM   1442  HB3 TYR   763      18.905  10.776  -2.685  1.00 32.40           H  
ATOM   1443  HD1 TYR   763      19.404  12.545  -4.151  1.00 39.56           H  
ATOM   1444  HD2 TYR   763      21.442  12.328  -0.350  1.00 38.91           H  
ATOM   1445  HE1 TYR   763      20.086  14.907  -4.359  1.00 40.55           H  
ATOM   1446  HE2 TYR   763      22.076  14.703  -0.566  1.00 40.66           H  
ATOM   1447  HH  TYR   763      20.513  16.694  -2.179  1.00 44.33           H  
ATOM   1448  N   PHE   764      22.648   8.710  -1.082  1.00 26.89           N  
ATOM   1449  CA  PHE   764      23.586   8.461   0.002  1.00 26.00           C  
ATOM   1450  C   PHE   764      24.296   9.802   0.253  1.00 25.81           C  
ATOM   1451  O   PHE   764      24.541  10.194   1.394  1.00 22.79           O  
ATOM   1452  CB  PHE   764      24.586   7.348  -0.296  1.00 23.40           C  
ATOM   1453  CG  PHE   764      23.957   5.979  -0.201  1.00 25.44           C  
ATOM   1454  CD1 PHE   764      23.317   5.408  -1.306  1.00 24.41           C  
ATOM   1455  CD2 PHE   764      23.984   5.271   1.007  1.00 22.91           C  
ATOM   1456  CE1 PHE   764      22.735   4.144  -1.211  1.00 24.16           C  
ATOM   1457  CE2 PHE   764      23.394   4.010   1.104  1.00 24.70           C  
ATOM   1458  CZ  PHE   764      22.770   3.448  -0.006  1.00 24.90           C  
ATOM   1459  H   PHE   764      22.825   8.331  -2.011  1.00 26.89           H  
ATOM   1460  HA  PHE   764      23.012   8.231   0.908  1.00 26.00           H  
ATOM   1461  HB2 PHE   764      25.416   7.394   0.416  1.00 23.40           H  
ATOM   1462  HB3 PHE   764      25.043   7.473  -1.283  1.00 23.40           H  
ATOM   1463  HD1 PHE   764      23.270   5.941  -2.251  1.00 24.41           H  
ATOM   1464  HD2 PHE   764      24.464   5.697   1.882  1.00 22.91           H  
ATOM   1465  HE1 PHE   764      22.256   3.698  -2.078  1.00 24.16           H  
ATOM   1466  HE2 PHE   764      23.417   3.465   2.043  1.00 24.70           H  
ATOM   1467  HZ  PHE   764      22.312   2.467   0.068  1.00 24.90           H  
ATOM   1468  N   ALA   765      24.631  10.494  -0.882  1.00 26.10           N  
ATOM   1469  CA  ALA   765      25.221  11.829  -0.900  1.00 28.39           C  
ATOM   1470  C   ALA   765      24.787  12.493  -2.228  1.00 28.06           C  
ATOM   1471  O   ALA   765      24.267  11.810  -3.117  1.00 30.02           O  
ATOM   1472  CB  ALA   765      26.728  11.726  -0.780  1.00 25.79           C  
ATOM   1473  H   ALA   765      24.426  10.078  -1.794  1.00 26.10           H  
ATOM   1474  HA  ALA   765      24.802  12.392  -0.060  1.00 28.39           H  
ATOM   1475  HB1 ALA   765      27.005  11.288   0.181  1.00 25.79           H  
ATOM   1476  HB2 ALA   765      27.207  12.699  -0.857  1.00 25.79           H  
ATOM   1477  HB3 ALA   765      27.152  11.097  -1.564  1.00 25.79           H  
ATOM   1478  N   PRO   766      25.006  13.842  -2.395  1.00 30.59           N  
ATOM   1479  CA  PRO   766      24.585  14.528  -3.629  1.00 30.63           C  
ATOM   1480  C   PRO   766      25.304  14.073  -4.908  1.00 30.73           C  
ATOM   1481  O   PRO   766      24.855  14.309  -6.030  1.00 31.62           O  
ATOM   1482  CB  PRO   766      24.905  16.006  -3.374  1.00 30.78           C  
ATOM   1483  CG  PRO   766      24.987  16.121  -1.860  1.00 30.38           C  
ATOM   1484  CD  PRO   766      25.561  14.782  -1.437  1.00 28.43           C  
ATOM   1485  HA  PRO   766      23.515  14.351  -3.766  1.00 30.63           H  
ATOM   1486  HB2 PRO   766      24.144  16.668  -3.798  1.00 30.78           H  
ATOM   1487  HB3 PRO   766      25.868  16.289  -3.817  1.00 30.78           H  
ATOM   1488  HG2 PRO   766      23.984  16.252  -1.440  1.00 30.38           H  
ATOM   1489  HG3 PRO   766      25.603  16.962  -1.536  1.00 30.38           H  
ATOM   1490  HD2 PRO   766      26.647  14.773  -1.556  1.00 28.43           H  
ATOM   1491  HD3 PRO   766      25.308  14.523  -0.407  1.00 28.43           H  
ATOM   1492  N   ASP   767      26.538  13.503  -4.713  1.00 29.44           N  
ATOM   1493  CA  ASP   767      27.331  12.938  -5.791  1.00 30.27           C  
ATOM   1494  C   ASP   767      27.062  11.418  -5.881  1.00 28.55           C  
ATOM   1495  O   ASP   767      26.943  10.827  -6.959  1.00 28.68           O  
ATOM   1496  CB  ASP   767      28.804  13.262  -5.634  1.00 30.60           C  
ATOM   1497  CG  ASP   767      29.447  12.804  -4.348  1.00 31.88           C  
ATOM   1498  OD1 ASP   767      28.708  12.555  -3.352  1.00 29.12           O  
ATOM   1499  OD2 ASP   767      30.708  12.714  -4.366  1.00 32.78           O1-
ATOM   1500  H   ASP   767      26.916  13.427  -3.770  1.00 29.44           H  
ATOM   1501  HA  ASP   767      26.980  13.365  -6.739  1.00 30.27           H  
ATOM   1502  HB2 ASP   767      28.946  14.348  -5.688  1.00 30.60           H  
ATOM   1503  HB3 ASP   767      29.361  12.821  -6.470  1.00 30.60           H  
ATOM   1504  N   LEU   768      27.072  10.734  -4.690  1.00 28.98           N  
ATOM   1505  CA  LEU   768      26.791   9.305  -4.578  1.00 27.84           C  
ATOM   1506  C   LEU   768      25.257   9.079  -4.516  1.00 28.00           C  
ATOM   1507  O   LEU   768      24.670   8.603  -3.544  1.00 27.11           O  
ATOM   1508  CB  LEU   768      27.527   8.706  -3.376  1.00 28.40           C  
ATOM   1509  CG  LEU   768      27.543   7.167  -3.315  1.00 29.54           C  
ATOM   1510  CD1 LEU   768      28.189   6.526  -4.540  1.00 27.71           C  
ATOM   1511  CD2 LEU   768      28.294   6.720  -2.062  1.00 26.52           C  
ATOM   1512  H   LEU   768      27.298  11.277  -3.853  1.00 28.98           H  
ATOM   1513  HA  LEU   768      27.149   8.836  -5.500  1.00 27.84           H  
ATOM   1514  HB2 LEU   768      27.079   9.083  -2.449  1.00 28.40           H  
ATOM   1515  HB3 LEU   768      28.562   9.068  -3.386  1.00 28.40           H  
ATOM   1516  HG  LEU   768      26.516   6.796  -3.238  1.00 29.54           H  
ATOM   1517 HD11 LEU   768      29.182   6.945  -4.712  1.00 27.71           H  
ATOM   1518 HD12 LEU   768      27.582   6.676  -5.437  1.00 27.71           H  
ATOM   1519 HD13 LEU   768      28.305   5.445  -4.409  1.00 27.71           H  
ATOM   1520 HD21 LEU   768      29.303   7.142  -2.026  1.00 26.52           H  
ATOM   1521 HD22 LEU   768      28.383   5.631  -2.033  1.00 26.52           H  
ATOM   1522 HD23 LEU   768      27.761   7.034  -1.161  1.00 26.52           H  
ATOM   1523  N   VAL   769      24.617   9.396  -5.697  1.00 28.85           N  
ATOM   1524  CA  VAL   769      23.210   9.111  -5.932  1.00 28.86           C  
ATOM   1525  C   VAL   769      23.181   7.750  -6.670  1.00 27.93           C  
ATOM   1526  O   VAL   769      23.929   7.480  -7.617  1.00 29.59           O  
ATOM   1527  CB  VAL   769      22.524  10.208  -6.770  1.00 28.95           C  
ATOM   1528  CG1 VAL   769      21.038   9.904  -6.981  1.00 31.31           C  
ATOM   1529  CG2 VAL   769      22.658  11.578  -6.100  1.00 28.36           C  
ATOM   1530  H   VAL   769      25.168   9.840  -6.430  1.00 28.85           H  
ATOM   1531  HA  VAL   769      22.708   9.013  -4.964  1.00 28.86           H  
ATOM   1532  HB  VAL   769      23.002  10.265  -7.756  1.00 28.95           H  
ATOM   1533 HG11 VAL   769      20.515   9.788  -6.025  1.00 31.31           H  
ATOM   1534 HG12 VAL   769      20.900   8.986  -7.560  1.00 31.31           H  
ATOM   1535 HG13 VAL   769      20.552  10.713  -7.535  1.00 31.31           H  
ATOM   1536 HG21 VAL   769      22.222  11.572  -5.096  1.00 28.36           H  
ATOM   1537 HG22 VAL   769      22.150  12.352  -6.686  1.00 28.36           H  
ATOM   1538 HG23 VAL   769      23.708  11.869  -6.015  1.00 28.36           H  
ATOM   1539  N   PHE   770      22.256   6.857  -6.190  1.00 26.66           N  
ATOM   1540  CA  PHE   770      22.054   5.528  -6.750  1.00 27.30           C  
ATOM   1541  C   PHE   770      20.757   5.522  -7.593  1.00 28.01           C  
ATOM   1542  O   PHE   770      19.638   5.635  -7.093  1.00 27.96           O  
ATOM   1543  CB  PHE   770      21.924   4.459  -5.655  1.00 25.89           C  
ATOM   1544  CG  PHE   770      23.218   3.811  -5.220  1.00 25.08           C  
ATOM   1545  CD1 PHE   770      24.264   4.555  -4.664  1.00 22.41           C  
ATOM   1546  CD2 PHE   770      23.360   2.419  -5.307  1.00 24.44           C  
ATOM   1547  CE1 PHE   770      25.409   3.914  -4.188  1.00 23.96           C  
ATOM   1548  CE2 PHE   770      24.517   1.785  -4.856  1.00 22.80           C  
ATOM   1549  CZ  PHE   770      25.539   2.532  -4.286  1.00 21.91           C  
ATOM   1550  H   PHE   770      21.672   7.132  -5.392  1.00 26.66           H  
ATOM   1551  HA  PHE   770      22.896   5.291  -7.403  1.00 27.30           H  
ATOM   1552  HB2 PHE   770      21.240   3.671  -5.991  1.00 25.89           H  
ATOM   1553  HB3 PHE   770      21.466   4.893  -4.764  1.00 25.89           H  
ATOM   1554  HD1 PHE   770      24.187   5.635  -4.559  1.00 22.41           H  
ATOM   1555  HD2 PHE   770      22.565   1.806  -5.722  1.00 24.44           H  
ATOM   1556  HE1 PHE   770      26.200   4.490  -3.718  1.00 23.96           H  
ATOM   1557  HE2 PHE   770      24.611   0.706  -4.939  1.00 22.80           H  
ATOM   1558  HZ  PHE   770      26.432   2.040  -3.912  1.00 21.91           H  
ATOM   1559  N   ASN   771      20.980   5.379  -8.948  1.00 27.38           N  
ATOM   1560  CA  ASN   771      19.927   5.080  -9.933  1.00 27.62           C  
ATOM   1561  C   ASN   771      19.723   3.534  -9.960  1.00 26.98           C  
ATOM   1562  O   ASN   771      20.440   2.766  -9.314  1.00 29.89           O  
ATOM   1563  CB  ASN   771      20.277   5.689 -11.297  1.00 27.71           C  
ATOM   1564  CG  ASN   771      21.167   4.791 -12.127  1.00 29.77           C  
ATOM   1565  OD1 ASN   771      20.720   3.806 -12.707  1.00 28.20           O  
ATOM   1566  ND2 ASN   771      22.489   5.099 -12.161  1.00 30.35           N  
ATOM   1567  H   ASN   771      21.932   5.445  -9.287  1.00 27.38           H  
ATOM   1568  HA  ASN   771      18.995   5.518  -9.564  1.00 27.62           H  
ATOM   1569  HB2 ASN   771      20.739   6.676 -11.182  1.00 27.71           H  
ATOM   1570  HB3 ASN   771      19.358   5.834 -11.879  1.00 27.71           H  
ATOM   1571 HD21 ASN   771      23.160   4.475 -12.644  1.00 30.35           H  
ATOM   1572 HD22 ASN   771      22.911   5.925 -11.761  1.00 30.35           H  
ATOM   1573  N   GLU   772      18.723   3.045 -10.771  1.00 26.99           N  
ATOM   1574  CA  GLU   772      18.373   1.612 -10.773  1.00 28.37           C  
ATOM   1575  C   GLU   772      19.543   0.708 -11.224  1.00 28.02           C  
ATOM   1576  O   GLU   772      19.707  -0.430 -10.783  1.00 28.30           O  
ATOM   1577  CB  GLU   772      17.186   1.325 -11.706  1.00 30.05           C  
ATOM   1578  CG  GLU   772      15.861   1.853 -11.172  1.00 31.48           C  
ATOM   1579  CD  GLU   772      15.444   1.213  -9.858  1.00 30.71           C  
ATOM   1580  OE1 GLU   772      14.880   1.998  -9.040  1.00 34.81           O  
ATOM   1581  OE2 GLU   772      15.699  -0.009  -9.688  1.00 32.91           O1-
ATOM   1582  H   GLU   772      18.193   3.668 -11.367  1.00 26.99           H  
ATOM   1583  HA  GLU   772      18.151   1.339  -9.736  1.00 28.37           H  
ATOM   1584  HB2 GLU   772      17.101   0.244 -11.877  1.00 30.05           H  
ATOM   1585  HB3 GLU   772      17.373   1.773 -12.691  1.00 30.05           H  
ATOM   1586  HG2 GLU   772      15.069   1.646 -11.902  1.00 31.48           H  
ATOM   1587  HG3 GLU   772      15.909   2.942 -11.055  1.00 31.48           H  
ATOM   1588  N   TYR   773      20.360   1.215 -12.205  1.00 27.82           N  
ATOM   1589  CA  TYR   773      21.483   0.445 -12.766  1.00 26.85           C  
ATOM   1590  C   TYR   773      22.620   0.377 -11.712  1.00 26.91           C  
ATOM   1591  O   TYR   773      23.463  -0.521 -11.682  1.00 27.10           O  
ATOM   1592  CB  TYR   773      21.955   1.097 -14.072  1.00 28.14           C  
ATOM   1593  CG  TYR   773      22.920   0.299 -14.916  1.00 27.82           C  
ATOM   1594  CD1 TYR   773      22.702  -1.053 -15.221  1.00 30.93           C  
ATOM   1595  CD2 TYR   773      24.033   0.948 -15.471  1.00 30.06           C  
ATOM   1596  CE1 TYR   773      23.608  -1.755 -16.018  1.00 30.36           C  
ATOM   1597  CE2 TYR   773      24.938   0.252 -16.268  1.00 29.16           C  
ATOM   1598  CZ  TYR   773      24.725  -1.097 -16.516  1.00 29.70           C  
ATOM   1599  OH  TYR   773      25.700  -1.788 -17.180  1.00 31.32           O  
ATOM   1600  H   TYR   773      20.204   2.168 -12.544  1.00 27.82           H  
ATOM   1601  HA  TYR   773      21.122  -0.577 -12.924  1.00 26.85           H  
ATOM   1602  HB2 TYR   773      22.405   2.069 -13.834  1.00 28.14           H  
ATOM   1603  HB3 TYR   773      21.084   1.317 -14.705  1.00 28.14           H  
ATOM   1604  HD1 TYR   773      21.831  -1.580 -14.838  1.00 30.93           H  
ATOM   1605  HD2 TYR   773      24.201   2.008 -15.275  1.00 30.06           H  
ATOM   1606  HE1 TYR   773      23.439  -2.811 -16.205  1.00 30.36           H  
ATOM   1607  HE2 TYR   773      25.798   0.769 -16.683  1.00 29.16           H  
ATOM   1608  HH  TYR   773      25.232  -2.452 -17.728  1.00 31.32           H  
ATOM   1609  N   ARG   774      22.620   1.430 -10.821  1.00 27.14           N  
ATOM   1610  CA  ARG   774      23.564   1.551  -9.717  1.00 27.42           C  
ATOM   1611  C   ARG   774      23.157   0.514  -8.641  1.00 27.34           C  
ATOM   1612  O   ARG   774      23.972  -0.102  -7.957  1.00 27.77           O  
ATOM   1613  CB  ARG   774      23.494   2.965  -9.107  1.00 30.10           C  
ATOM   1614  CG  ARG   774      24.858   3.536  -8.715  1.00 33.85           C  
ATOM   1615  CD  ARG   774      25.420   4.490  -9.769  1.00 34.33           C  
ATOM   1616  NE  ARG   774      25.325   5.892  -9.365  1.00 35.27           N  
ATOM   1617  CZ  ARG   774      25.971   6.892 -10.003  1.00 34.64           C  
ATOM   1618  NH1 ARG   774      26.695   6.718 -11.100  1.00 35.24           N  
ATOM   1619  NH2 ARG   774      25.834   8.129  -9.519  1.00 29.96           N1+
ATOM   1620  H   ARG   774      21.907   2.140 -10.953  1.00 27.14           H  
ATOM   1621  HA  ARG   774      24.560   1.298 -10.096  1.00 27.42           H  
ATOM   1622  HB2 ARG   774      22.868   2.946  -8.209  1.00 30.10           H  
ATOM   1623  HB3 ARG   774      23.004   3.654  -9.799  1.00 30.10           H  
ATOM   1624  HG2 ARG   774      25.548   2.707  -8.563  1.00 33.85           H  
ATOM   1625  HG3 ARG   774      24.785   4.055  -7.756  1.00 33.85           H  
ATOM   1626  HD2 ARG   774      24.853   4.392 -10.690  1.00 34.33           H  
ATOM   1627  HD3 ARG   774      26.472   4.252  -9.938  1.00 34.33           H  
ATOM   1628  HE  ARG   774      24.852   6.184  -8.512  1.00 35.27           H  
ATOM   1629 HH11 ARG   774      27.250   7.460 -11.497  1.00 35.24           H  
ATOM   1630 HH12 ARG   774      26.709   5.819 -11.622  1.00 35.24           H  
ATOM   1631 HH21 ARG   774      26.312   8.915  -9.969  1.00 29.96           H  
ATOM   1632 HH22 ARG   774      25.256   8.299  -8.704  1.00 29.96           H  
ATOM   1633  N   MET   775      21.795   0.424  -8.418  1.00 26.30           N  
ATOM   1634  CA  MET   775      21.233  -0.473  -7.420  1.00 28.50           C  
ATOM   1635  C   MET   775      21.406  -1.927  -7.891  1.00 29.19           C  
ATOM   1636  O   MET   775      21.683  -2.834  -7.103  1.00 29.78           O  
ATOM   1637  CB  MET   775      19.748  -0.200  -7.165  1.00 30.17           C  
ATOM   1638  CG  MET   775      19.517   1.138  -6.474  1.00 32.01           C  
ATOM   1639  SD  MET   775      17.737   1.396  -6.192  1.00 34.75           S  
ATOM   1640  CE  MET   775      17.688   3.189  -6.371  1.00 34.85           C  
ATOM   1641  H   MET   775      21.184   1.020  -8.976  1.00 26.30           H  
ATOM   1642  HA  MET   775      21.814  -0.363  -6.496  1.00 28.50           H  
ATOM   1643  HB2 MET   775      19.339  -1.007  -6.545  1.00 30.17           H  
ATOM   1644  HB3 MET   775      19.201  -0.226  -8.115  1.00 30.17           H  
ATOM   1645  HG2 MET   775      19.907   1.954  -7.083  1.00 32.01           H  
ATOM   1646  HG3 MET   775      20.027   1.172  -5.507  1.00 32.01           H  
ATOM   1647  HE1 MET   775      16.722   3.564  -6.024  1.00 34.85           H  
ATOM   1648  HE2 MET   775      17.817   3.470  -7.419  1.00 34.85           H  
ATOM   1649  HE3 MET   775      18.470   3.648  -5.763  1.00 34.85           H  
ATOM   1650  N   HIS   776      21.135  -2.171  -9.216  1.00 29.65           N  
ATOM   1651  CA  HIS   776      21.170  -3.520  -9.792  1.00 30.77           C  
ATOM   1652  C   HIS   776      22.572  -4.121  -9.593  1.00 30.00           C  
ATOM   1653  O   HIS   776      22.756  -5.225  -9.075  1.00 30.71           O  
ATOM   1654  CB  HIS   776      20.790  -3.494 -11.275  1.00 31.47           C  
ATOM   1655  CG  HIS   776      20.785  -4.841 -11.907  1.00 36.27           C  
ATOM   1656  CD2 HIS   776      19.856  -5.852 -11.781  1.00 36.54           C  
ATOM   1657  ND1 HIS   776      21.801  -5.228 -12.752  1.00 36.60           N  
ATOM   1658  NE2 HIS   776      20.328  -6.871 -12.559  1.00 37.82           N  
ATOM   1659  CE1 HIS   776      21.498  -6.450 -13.124  1.00 37.48           C  
ATOM   1660  H   HIS   776      20.842  -1.389  -9.807  1.00 29.65           H  
ATOM   1661  HA  HIS   776      20.467  -4.139  -9.222  1.00 30.77           H  
ATOM   1662  HB2 HIS   776      21.475  -2.843 -11.832  1.00 31.47           H  
ATOM   1663  HB3 HIS   776      19.792  -3.052 -11.389  1.00 31.47           H  
ATOM   1664  HD2 HIS   776      18.933  -5.930 -11.222  1.00 36.54           H  
ATOM   1665  HE2 HIS   776      19.894  -7.774 -12.696  1.00 37.82           H  
ATOM   1666  HE1 HIS   776      22.077  -7.074 -13.791  1.00 37.48           H  
ATOM   1667  N   LYS   777      23.622  -3.337 -10.023  1.00 28.82           N  
ATOM   1668  CA  LYS   777      24.985  -3.841 -10.016  1.00 29.54           C  
ATOM   1669  C   LYS   777      25.725  -3.631  -8.674  1.00 29.95           C  
ATOM   1670  O   LYS   777      26.939  -3.818  -8.563  1.00 29.21           O  
ATOM   1671  CB  LYS   777      25.801  -3.262 -11.170  1.00 29.41           C  
ATOM   1672  CG  LYS   777      25.207  -3.617 -12.539  1.00 31.01           C  
ATOM   1673  CD  LYS   777      26.160  -3.303 -13.693  1.00 32.84           C  
ATOM   1674  CE  LYS   777      26.630  -1.860 -13.675  1.00 34.80           C  
ATOM   1675  NZ  LYS   777      27.506  -1.616 -14.837  1.00 34.12           N1+
ATOM   1676  H   LYS   777      23.436  -2.390 -10.354  1.00 28.82           H  
ATOM   1677  HA  LYS   777      24.938  -4.931 -10.141  1.00 29.54           H  
ATOM   1678  HB2 LYS   777      26.830  -3.640 -11.119  1.00 29.41           H  
ATOM   1679  HB3 LYS   777      25.858  -2.172 -11.056  1.00 29.41           H  
ATOM   1680  HG2 LYS   777      24.267  -3.073 -12.690  1.00 31.01           H  
ATOM   1681  HG3 LYS   777      24.965  -4.686 -12.575  1.00 31.01           H  
ATOM   1682  HD2 LYS   777      25.657  -3.531 -14.640  1.00 32.84           H  
ATOM   1683  HD3 LYS   777      27.027  -3.973 -13.633  1.00 32.84           H  
ATOM   1684  HE2 LYS   777      27.240  -1.657 -12.791  1.00 34.80           H  
ATOM   1685  HE3 LYS   777      25.809  -1.141 -13.716  1.00 34.80           H  
ATOM   1686  HZ1 LYS   777      27.984  -0.705 -14.683  1.00 34.12           H  
ATOM   1687  HZ2 LYS   777      26.968  -1.548 -15.715  1.00 34.12           H  
ATOM   1688  HZ3 LYS   777      28.241  -2.316 -14.956  1.00 34.12           H  
ATOM   1689  N   SER   778      24.906  -3.401  -7.592  1.00 28.83           N  
ATOM   1690  CA  SER   778      25.392  -3.509  -6.220  1.00 28.45           C  
ATOM   1691  C   SER   778      25.450  -4.996  -5.830  1.00 27.44           C  
ATOM   1692  O   SER   778      26.160  -5.407  -4.915  1.00 25.62           O  
ATOM   1693  CB  SER   778      24.484  -2.796  -5.212  1.00 26.77           C  
ATOM   1694  OG  SER   778      23.212  -3.443  -5.085  1.00 28.49           O  
ATOM   1695  H   SER   778      23.932  -3.163  -7.754  1.00 28.83           H  
ATOM   1696  HA  SER   778      26.407  -3.098  -6.178  1.00 28.45           H  
ATOM   1697  HB2 SER   778      24.315  -1.752  -5.494  1.00 26.77           H  
ATOM   1698  HB3 SER   778      24.945  -2.809  -4.219  1.00 26.77           H  
ATOM   1699  HG  SER   778      22.636  -3.114  -5.812  1.00 28.49           H  
ATOM   1700  N   ARG   779      24.522  -5.794  -6.477  1.00 25.74           N  
ATOM   1701  CA  ARG   779      24.254  -7.191  -6.149  1.00 28.63           C  
ATOM   1702  C   ARG   779      23.428  -7.329  -4.842  1.00 28.96           C  
ATOM   1703  O   ARG   779      23.181  -8.420  -4.332  1.00 29.84           O  
ATOM   1704  CB  ARG   779      25.510  -8.072  -6.081  1.00 27.74           C  
ATOM   1705  CG  ARG   779      26.442  -7.911  -7.286  1.00 32.68           C  
ATOM   1706  CD  ARG   779      27.809  -8.525  -7.003  1.00 34.68           C  
ATOM   1707  NE  ARG   779      28.773  -8.152  -8.052  1.00 38.13           N  
ATOM   1708  CZ  ARG   779      30.104  -8.106  -7.875  1.00 39.14           C  
ATOM   1709  NH1 ARG   779      30.689  -8.469  -6.733  1.00 38.95           N  
ATOM   1710  NH2 ARG   779      30.890  -7.697  -8.880  1.00 38.58           N1+
ATOM   1711  H   ARG   779      23.975  -5.378  -7.231  1.00 25.74           H  
ATOM   1712  HA  ARG   779      23.607  -7.558  -6.955  1.00 28.63           H  
ATOM   1713  HB2 ARG   779      25.212  -9.126  -6.000  1.00 27.74           H  
ATOM   1714  HB3 ARG   779      26.057  -7.857  -5.155  1.00 27.74           H  
ATOM   1715  HG2 ARG   779      26.593  -6.855  -7.533  1.00 32.68           H  
ATOM   1716  HG3 ARG   779      25.996  -8.374  -8.174  1.00 32.68           H  
ATOM   1717  HD2 ARG   779      27.741  -9.617  -6.972  1.00 34.68           H  
ATOM   1718  HD3 ARG   779      28.173  -8.151  -6.042  1.00 34.68           H  
ATOM   1719  HE  ARG   779      28.408  -7.806  -8.929  1.00 38.13           H  
ATOM   1720 HH11 ARG   779      31.680  -8.338  -6.587  1.00 38.95           H  
ATOM   1721 HH12 ARG   779      30.142  -8.726  -5.923  1.00 38.95           H  
ATOM   1722 HH21 ARG   779      31.894  -7.647  -8.758  1.00 38.58           H  
ATOM   1723 HH22 ARG   779      30.518  -7.472  -9.791  1.00 38.58           H  
ATOM   1724  N   MET   780      22.934  -6.154  -4.330  1.00 28.34           N  
ATOM   1725  CA  MET   780      22.213  -6.034  -3.065  1.00 28.84           C  
ATOM   1726  C   MET   780      20.870  -5.326  -3.361  1.00 27.39           C  
ATOM   1727  O   MET   780      20.357  -4.477  -2.631  1.00 25.36           O  
ATOM   1728  CB  MET   780      23.041  -5.255  -2.030  1.00 30.64           C  
ATOM   1729  CG  MET   780      24.337  -5.977  -1.659  1.00 31.62           C  
ATOM   1730  SD  MET   780      25.320  -5.016  -0.452  1.00 34.31           S  
ATOM   1731  CE  MET   780      24.499  -5.527   1.075  1.00 30.03           C  
ATOM   1732  H   MET   780      23.098  -5.287  -4.846  1.00 28.34           H  
ATOM   1733  HA  MET   780      21.977  -7.033  -2.681  1.00 28.84           H  
ATOM   1734  HB2 MET   780      22.437  -5.099  -1.131  1.00 30.64           H  
ATOM   1735  HB3 MET   780      23.273  -4.257  -2.425  1.00 30.64           H  
ATOM   1736  HG2 MET   780      24.968  -6.102  -2.543  1.00 31.62           H  
ATOM   1737  HG3 MET   780      24.135  -6.976  -1.259  1.00 31.62           H  
ATOM   1738  HE1 MET   780      25.025  -5.089   1.927  1.00 30.03           H  
ATOM   1739  HE2 MET   780      24.521  -6.614   1.179  1.00 30.03           H  
ATOM   1740  HE3 MET   780      23.469  -5.168   1.089  1.00 30.03           H  
ATOM   1741  N   TYR   781      20.190  -5.828  -4.459  1.00 26.43           N  
ATOM   1742  CA  TYR   781      18.947  -5.201  -4.925  1.00 26.42           C  
ATOM   1743  C   TYR   781      17.822  -5.386  -3.886  1.00 26.33           C  
ATOM   1744  O   TYR   781      16.894  -4.588  -3.757  1.00 24.94           O  
ATOM   1745  CB  TYR   781      18.503  -5.754  -6.287  1.00 25.62           C  
ATOM   1746  CG  TYR   781      17.525  -4.847  -7.004  1.00 28.52           C  
ATOM   1747  CD1 TYR   781      16.169  -5.180  -7.113  1.00 25.74           C  
ATOM   1748  CD2 TYR   781      17.965  -3.636  -7.558  1.00 30.30           C  
ATOM   1749  CE1 TYR   781      15.278  -4.313  -7.755  1.00 26.85           C  
ATOM   1750  CE2 TYR   781      17.077  -2.772  -8.203  1.00 30.61           C  
ATOM   1751  CZ  TYR   781      15.735  -3.113  -8.289  1.00 29.91           C  
ATOM   1752  OH  TYR   781      14.831  -2.286  -8.888  1.00 27.87           O  
ATOM   1753  H   TYR   781      20.598  -6.615  -4.953  1.00 26.43           H  
ATOM   1754  HA  TYR   781      19.156  -4.127  -4.987  1.00 26.42           H  
ATOM   1755  HB2 TYR   781      18.069  -6.755  -6.172  1.00 25.62           H  
ATOM   1756  HB3 TYR   781      19.376  -5.883  -6.942  1.00 25.62           H  
ATOM   1757  HD1 TYR   781      15.788  -6.105  -6.690  1.00 25.74           H  
ATOM   1758  HD2 TYR   781      19.009  -3.352  -7.482  1.00 30.30           H  
ATOM   1759  HE1 TYR   781      14.224  -4.566  -7.831  1.00 26.85           H  
ATOM   1760  HE2 TYR   781      17.430  -1.837  -8.630  1.00 30.61           H  
ATOM   1761  HH  TYR   781      15.281  -1.447  -9.191  1.00 27.87           H  
ATOM   1762  N   SER   782      17.892  -6.526  -3.126  1.00 25.85           N  
ATOM   1763  CA  SER   782      16.897  -6.847  -2.099  1.00 27.34           C  
ATOM   1764  C   SER   782      16.930  -5.771  -1.001  1.00 27.82           C  
ATOM   1765  O   SER   782      15.908  -5.269  -0.530  1.00 27.87           O  
ATOM   1766  CB  SER   782      17.174  -8.230  -1.497  1.00 29.15           C  
ATOM   1767  OG  SER   782      18.561  -8.575  -1.621  1.00 32.17           O  
ATOM   1768  H   SER   782      18.659  -7.185  -3.243  1.00 25.85           H  
ATOM   1769  HA  SER   782      15.899  -6.812  -2.551  1.00 27.34           H  
ATOM   1770  HB2 SER   782      16.624  -8.986  -2.068  1.00 29.15           H  
ATOM   1771  HB3 SER   782      16.870  -8.313  -0.448  1.00 29.15           H  
ATOM   1772  HG  SER   782      19.045  -8.139  -0.885  1.00 32.17           H  
ATOM   1773  N   GLN   783      18.193  -5.417  -0.581  1.00 26.42           N  
ATOM   1774  CA  GLN   783      18.397  -4.430   0.460  1.00 27.26           C  
ATOM   1775  C   GLN   783      17.929  -3.067  -0.077  1.00 27.20           C  
ATOM   1776  O   GLN   783      17.442  -2.203   0.649  1.00 25.36           O  
ATOM   1777  CB  GLN   783      19.870  -4.304   0.871  1.00 29.37           C  
ATOM   1778  CG  GLN   783      20.388  -5.501   1.658  1.00 31.14           C  
ATOM   1779  CD  GLN   783      20.816  -6.683   0.814  1.00 34.73           C  
ATOM   1780  OE1 GLN   783      20.451  -6.879  -0.344  1.00 34.05           O  
ATOM   1781  NE2 GLN   783      21.662  -7.548   1.445  1.00 36.18           N  
ATOM   1782  H   GLN   783      19.006  -5.872  -0.997  1.00 26.42           H  
ATOM   1783  HA  GLN   783      17.760  -4.688   1.314  1.00 27.26           H  
ATOM   1784  HB2 GLN   783      19.969  -3.420   1.516  1.00 29.37           H  
ATOM   1785  HB3 GLN   783      20.505  -4.117  -0.002  1.00 29.37           H  
ATOM   1786  HG2 GLN   783      19.618  -5.838   2.349  1.00 31.14           H  
ATOM   1787  HG3 GLN   783      21.250  -5.184   2.254  1.00 31.14           H  
ATOM   1788 HE21 GLN   783      21.983  -8.374   0.956  1.00 36.18           H  
ATOM   1789 HE22 GLN   783      21.987  -7.416   2.401  1.00 36.18           H  
ATOM   1790  N   CYS   784      18.192  -2.825  -1.407  1.00 25.92           N  
ATOM   1791  CA  CYS   784      17.850  -1.550  -2.029  1.00 26.11           C  
ATOM   1792  C   CYS   784      16.325  -1.343  -2.080  1.00 25.00           C  
ATOM   1793  O   CYS   784      15.824  -0.224  -1.956  1.00 25.00           O  
ATOM   1794  CB  CYS   784      18.424  -1.386  -3.434  1.00 24.61           C  
ATOM   1795  SG  CYS   784      20.250  -1.307  -3.421  1.00 26.46           S  
ATOM   1796  H   CYS   784      18.657  -3.559  -1.942  1.00 25.92           H  
ATOM   1797  HA  CYS   784      18.237  -0.761  -1.376  1.00 26.11           H  
ATOM   1798  HB2 CYS   784      18.059  -0.456  -3.875  1.00 24.61           H  
ATOM   1799  HB3 CYS   784      18.114  -2.202  -4.092  1.00 24.61           H  
ATOM   1800  HG  CYS   784      20.456  -2.554  -2.957  1.00 26.46           H  
ATOM   1801  N   VAL   785      15.550  -2.451  -2.327  1.00 26.75           N  
ATOM   1802  CA  VAL   785      14.086  -2.370  -2.338  1.00 25.73           C  
ATOM   1803  C   VAL   785      13.595  -2.061  -0.902  1.00 26.74           C  
ATOM   1804  O   VAL   785      12.641  -1.309  -0.681  1.00 26.58           O  
ATOM   1805  CB  VAL   785      13.456  -3.657  -2.913  1.00 26.38           C  
ATOM   1806  CG1 VAL   785      11.952  -3.759  -2.639  1.00 24.01           C  
ATOM   1807  CG2 VAL   785      13.679  -3.721  -4.429  1.00 23.23           C  
ATOM   1808  H   VAL   785      16.011  -3.341  -2.529  1.00 26.75           H  
ATOM   1809  HA  VAL   785      13.810  -1.505  -2.955  1.00 25.73           H  
ATOM   1810  HB  VAL   785      13.939  -4.532  -2.459  1.00 26.38           H  
ATOM   1811 HG11 VAL   785      11.420  -2.874  -3.004  1.00 24.01           H  
ATOM   1812 HG12 VAL   785      11.748  -3.866  -1.569  1.00 24.01           H  
ATOM   1813 HG13 VAL   785      11.526  -4.638  -3.135  1.00 24.01           H  
ATOM   1814 HG21 VAL   785      13.138  -2.919  -4.943  1.00 23.23           H  
ATOM   1815 HG22 VAL   785      13.326  -4.677  -4.832  1.00 23.23           H  
ATOM   1816 HG23 VAL   785      14.736  -3.623  -4.685  1.00 23.23           H  
ATOM   1817  N   ARG   786      14.233  -2.737   0.117  1.00 27.76           N  
ATOM   1818  CA  ARG   786      13.862  -2.491   1.501  1.00 29.78           C  
ATOM   1819  C   ARG   786      14.270  -1.055   1.910  1.00 29.23           C  
ATOM   1820  O   ARG   786      13.565  -0.384   2.668  1.00 30.62           O  
ATOM   1821  CB  ARG   786      14.445  -3.507   2.488  1.00 31.86           C  
ATOM   1822  CG  ARG   786      13.844  -4.912   2.337  1.00 35.18           C  
ATOM   1823  CD  ARG   786      14.233  -5.833   3.502  1.00 37.71           C  
ATOM   1824  NE  ARG   786      13.411  -5.547   4.698  1.00 40.62           N  
ATOM   1825  CZ  ARG   786      13.708  -5.999   5.931  1.00 42.35           C  
ATOM   1826  NH1 ARG   786      14.702  -6.823   6.183  1.00 41.96           N  
ATOM   1827  NH2 ARG   786      12.976  -5.575   6.970  1.00 41.94           N1+
ATOM   1828  H   ARG   786      14.962  -3.415  -0.115  1.00 27.76           H  
ATOM   1829  HA  ARG   786      12.766  -2.524   1.554  1.00 29.78           H  
ATOM   1830  HB2 ARG   786      14.249  -3.149   3.505  1.00 31.86           H  
ATOM   1831  HB3 ARG   786      15.536  -3.562   2.380  1.00 31.86           H  
ATOM   1832  HG2 ARG   786      14.202  -5.355   1.402  1.00 35.18           H  
ATOM   1833  HG3 ARG   786      12.752  -4.850   2.269  1.00 35.18           H  
ATOM   1834  HD2 ARG   786      15.285  -5.677   3.751  1.00 37.71           H  
ATOM   1835  HD3 ARG   786      14.047  -6.873   3.218  1.00 37.71           H  
ATOM   1836  HE  ARG   786      12.609  -4.943   4.611  1.00 40.62           H  
ATOM   1837 HH11 ARG   786      15.120  -6.924   7.103  1.00 41.96           H  
ATOM   1838 HH12 ARG   786      15.220  -7.317   5.425  1.00 41.96           H  
ATOM   1839 HH21 ARG   786      13.224  -5.904   7.894  1.00 41.94           H  
ATOM   1840 HH22 ARG   786      12.216  -4.921   6.874  1.00 41.94           H  
ATOM   1841  N   MET   787      15.481  -0.593   1.448  1.00 28.79           N  
ATOM   1842  CA  MET   787      15.950   0.760   1.741  1.00 28.44           C  
ATOM   1843  C   MET   787      15.074   1.817   1.040  1.00 29.65           C  
ATOM   1844  O   MET   787      14.872   2.928   1.535  1.00 28.37           O  
ATOM   1845  CB  MET   787      17.416   0.994   1.355  1.00 27.81           C  
ATOM   1846  CG  MET   787      18.370   0.407   2.394  1.00 29.21           C  
ATOM   1847  SD  MET   787      20.110   0.875   2.097  1.00 29.51           S  
ATOM   1848  CE  MET   787      20.429  -0.032   0.566  1.00 26.64           C  
ATOM   1849  H   MET   787      16.077  -1.228   0.912  1.00 28.79           H  
ATOM   1850  HA  MET   787      15.818   0.914   2.818  1.00 28.44           H  
ATOM   1851  HB2 MET   787      17.598   2.074   1.276  1.00 27.81           H  
ATOM   1852  HB3 MET   787      17.610   0.575   0.363  1.00 27.81           H  
ATOM   1853  HG2 MET   787      18.296  -0.682   2.451  1.00 29.21           H  
ATOM   1854  HG3 MET   787      18.113   0.794   3.386  1.00 29.21           H  
ATOM   1855  HE1 MET   787      21.501  -0.004   0.353  1.00 26.64           H  
ATOM   1856  HE2 MET   787      19.905   0.434  -0.269  1.00 26.64           H  
ATOM   1857  HE3 MET   787      20.128  -1.076   0.665  1.00 26.64           H  
ATOM   1858  N   ARG   788      14.587   1.491  -0.206  1.00 29.27           N  
ATOM   1859  CA  ARG   788      13.666   2.388  -0.894  1.00 32.06           C  
ATOM   1860  C   ARG   788      12.382   2.496  -0.050  1.00 28.53           C  
ATOM   1861  O   ARG   788      11.767   3.557   0.052  1.00 30.43           O  
ATOM   1862  CB  ARG   788      13.376   1.921  -2.324  1.00 36.18           C  
ATOM   1863  CG  ARG   788      12.281   2.743  -3.014  1.00 41.71           C  
ATOM   1864  CD  ARG   788      12.124   2.374  -4.487  1.00 48.10           C  
ATOM   1865  NE  ARG   788      13.012   3.161  -5.344  1.00 50.63           N  
ATOM   1866  CZ  ARG   788      13.620   2.706  -6.457  1.00 53.61           C  
ATOM   1867  NH1 ARG   788      13.564   1.435  -6.848  1.00 53.46           N  
ATOM   1868  NH2 ARG   788      14.291   3.552  -7.228  1.00 54.76           N1+
ATOM   1869  H   ARG   788      14.898   0.631  -0.663  1.00 29.27           H  
ATOM   1870  HA  ARG   788      14.120   3.386  -0.912  1.00 32.06           H  
ATOM   1871  HB2 ARG   788      13.072   0.867  -2.319  1.00 36.18           H  
ATOM   1872  HB3 ARG   788      14.303   1.975  -2.909  1.00 36.18           H  
ATOM   1873  HG2 ARG   788      12.485   3.814  -2.906  1.00 41.71           H  
ATOM   1874  HG3 ARG   788      11.326   2.539  -2.515  1.00 41.71           H  
ATOM   1875  HD2 ARG   788      11.103   2.609  -4.807  1.00 48.10           H  
ATOM   1876  HD3 ARG   788      12.287   1.302  -4.626  1.00 48.10           H  
ATOM   1877  HE  ARG   788      13.166   4.142  -5.121  1.00 50.63           H  
ATOM   1878 HH11 ARG   788      14.072   1.222  -7.724  1.00 53.46           H  
ATOM   1879 HH12 ARG   788      13.143   0.674  -6.353  1.00 53.46           H  
ATOM   1880 HH21 ARG   788      14.686   3.133  -8.093  1.00 54.76           H  
ATOM   1881 HH22 ARG   788      14.350   4.558  -7.126  1.00 54.76           H  
ATOM   1882  N   HIS   789      11.922   1.329   0.522  1.00 28.23           N  
ATOM   1883  CA  HIS   789      10.722   1.359   1.358  1.00 30.26           C  
ATOM   1884  C   HIS   789      10.993   2.175   2.639  1.00 30.09           C  
ATOM   1885  O   HIS   789      10.144   2.924   3.115  1.00 31.11           O  
ATOM   1886  CB  HIS   789      10.201  -0.035   1.714  1.00 32.18           C  
ATOM   1887  CG  HIS   789       8.748  -0.127   1.424  1.00 35.21           C  
ATOM   1888  ND1 HIS   789       7.775   0.259   2.312  1.00 36.21           N1+
ATOM   1889  CD2 HIS   789       8.048  -0.518   0.304  1.00 33.80           C  
ATOM   1890  CE1 HIS   789       6.547   0.161   1.804  1.00 36.54           C  
ATOM   1891  NE2 HIS   789       6.706  -0.344   0.575  1.00 37.35           N  
ATOM   1892  H   HIS   789      12.423   0.460   0.338  1.00 28.23           H  
ATOM   1893  HA  HIS   789       9.976   1.925   0.787  1.00 30.26           H  
ATOM   1894  HB2 HIS   789      10.360  -0.272   2.773  1.00 32.18           H  
ATOM   1895  HB3 HIS   789      10.707  -0.813   1.133  1.00 32.18           H  
ATOM   1896  HD1 HIS   789       7.871   0.680   3.267  1.00 36.21           H  
ATOM   1897  HD2 HIS   789       8.336  -0.882  -0.667  1.00 33.80           H  
ATOM   1898  HE2 HIS   789       5.941  -0.505  -0.070  1.00 37.35           H  
ATOM   1899  HE1 HIS   789       5.625   0.443   2.298  1.00 36.54           H  
ATOM   1900  N   LEU   790      12.229   1.998   3.219  1.00 30.89           N  
ATOM   1901  CA  LEU   790      12.654   2.731   4.422  1.00 31.62           C  
ATOM   1902  C   LEU   790      12.531   4.249   4.187  1.00 32.35           C  
ATOM   1903  O   LEU   790      12.208   5.027   5.084  1.00 32.63           O  
ATOM   1904  CB  LEU   790      14.101   2.337   4.765  1.00 33.58           C  
ATOM   1905  CG  LEU   790      14.672   2.877   6.089  1.00 36.12           C  
ATOM   1906  CD1 LEU   790      15.715   1.889   6.624  1.00 36.12           C  
ATOM   1907  CD2 LEU   790      15.356   4.238   5.924  1.00 37.46           C  
ATOM   1908  H   LEU   790      12.855   1.296   2.824  1.00 30.89           H  
ATOM   1909  HA  LEU   790      11.966   2.452   5.228  1.00 31.62           H  
ATOM   1910  HB2 LEU   790      14.772   2.638   3.956  1.00 33.58           H  
ATOM   1911  HB3 LEU   790      14.138   1.242   4.790  1.00 33.58           H  
ATOM   1912  HG  LEU   790      13.866   2.965   6.828  1.00 36.12           H  
ATOM   1913 HD11 LEU   790      16.503   1.701   5.887  1.00 36.12           H  
ATOM   1914 HD12 LEU   790      15.250   0.932   6.874  1.00 36.12           H  
ATOM   1915 HD13 LEU   790      16.188   2.271   7.531  1.00 36.12           H  
ATOM   1916 HD21 LEU   790      16.190   4.181   5.216  1.00 37.46           H  
ATOM   1917 HD22 LEU   790      15.756   4.587   6.882  1.00 37.46           H  
ATOM   1918 HD23 LEU   790      14.670   5.004   5.564  1.00 37.46           H  
ATOM   1919  N   SER   791      12.916   4.697   2.942  1.00 32.91           N  
ATOM   1920  CA  SER   791      12.811   6.106   2.583  1.00 33.35           C  
ATOM   1921  C   SER   791      11.337   6.533   2.423  1.00 34.20           C  
ATOM   1922  O   SER   791      10.961   7.673   2.698  1.00 35.29           O  
ATOM   1923  CB  SER   791      13.577   6.420   1.293  1.00 31.46           C  
ATOM   1924  OG  SER   791      13.585   7.816   0.973  1.00 34.11           O  
ATOM   1925  H   SER   791      13.283   4.018   2.274  1.00 32.91           H  
ATOM   1926  HA  SER   791      13.224   6.697   3.409  1.00 33.35           H  
ATOM   1927  HB2 SER   791      13.148   5.889   0.438  1.00 31.46           H  
ATOM   1928  HB3 SER   791      14.621   6.098   1.383  1.00 31.46           H  
ATOM   1929  HG  SER   791      13.823   8.308   1.791  1.00 34.11           H  
ATOM   1930  N   GLN   792      10.491   5.608   1.859  1.00 34.49           N  
ATOM   1931  CA  GLN   792       9.120   5.954   1.507  1.00 35.07           C  
ATOM   1932  C   GLN   792       8.237   6.177   2.752  1.00 33.95           C  
ATOM   1933  O   GLN   792       7.276   6.955   2.730  1.00 35.51           O  
ATOM   1934  CB  GLN   792       8.467   4.878   0.637  1.00 36.05           C  
ATOM   1935  CG  GLN   792       8.934   4.926  -0.812  1.00 39.47           C  
ATOM   1936  CD  GLN   792       8.505   3.706  -1.603  1.00 40.97           C  
ATOM   1937  NE2 GLN   792       8.501   3.902  -2.955  1.00 44.99           N  
ATOM   1938  OE1 GLN   792       8.219   2.610  -1.131  1.00 42.76           O  
ATOM   1939  H   GLN   792      10.839   4.670   1.673  1.00 34.49           H  
ATOM   1940  HA  GLN   792       9.147   6.912   0.973  1.00 35.07           H  
ATOM   1941  HB2 GLN   792       7.385   5.035   0.633  1.00 36.05           H  
ATOM   1942  HB3 GLN   792       8.632   3.887   1.073  1.00 36.05           H  
ATOM   1943  HG2 GLN   792      10.023   4.986  -0.876  1.00 39.47           H  
ATOM   1944  HG3 GLN   792       8.533   5.826  -1.293  1.00 39.47           H  
ATOM   1945 HE21 GLN   792       8.236   3.135  -3.556  1.00 44.99           H  
ATOM   1946 HE22 GLN   792       8.745   4.789  -3.376  1.00 44.99           H  
ATOM   1947  N   GLU   793       8.519   5.398   3.858  1.00 33.91           N  
ATOM   1948  CA  GLU   793       7.649   5.449   5.031  1.00 33.47           C  
ATOM   1949  C   GLU   793       7.579   6.877   5.619  1.00 32.37           C  
ATOM   1950  O   GLU   793       6.623   7.266   6.293  1.00 30.73           O  
ATOM   1951  CB  GLU   793       8.071   4.517   6.174  1.00 36.34           C  
ATOM   1952  CG  GLU   793       8.182   3.036   5.840  1.00 39.66           C  
ATOM   1953  CD  GLU   793       7.052   2.399   5.052  1.00 43.86           C  
ATOM   1954  OE1 GLU   793       5.925   2.956   5.087  1.00 45.98           O  
ATOM   1955  OE2 GLU   793       7.380   1.354   4.409  1.00 46.88           O1-
ATOM   1956  H   GLU   793       9.300   4.742   3.818  1.00 33.91           H  
ATOM   1957  HA  GLU   793       6.635   5.229   4.682  1.00 33.47           H  
ATOM   1958  HB2 GLU   793       7.351   4.627   6.995  1.00 36.34           H  
ATOM   1959  HB3 GLU   793       9.036   4.849   6.581  1.00 36.34           H  
ATOM   1960  HG2 GLU   793       8.269   2.474   6.780  1.00 39.66           H  
ATOM   1961  HG3 GLU   793       9.122   2.866   5.309  1.00 39.66           H  
ATOM   1962  N   PHE   794       8.669   7.691   5.388  1.00 30.54           N  
ATOM   1963  CA  PHE   794       8.721   9.046   5.933  1.00 30.84           C  
ATOM   1964  C   PHE   794       7.559   9.896   5.366  1.00 31.65           C  
ATOM   1965  O   PHE   794       7.095  10.864   5.973  1.00 29.98           O  
ATOM   1966  CB  PHE   794      10.038   9.766   5.615  1.00 28.52           C  
ATOM   1967  CG  PHE   794      11.196   9.300   6.467  1.00 26.98           C  
ATOM   1968  CD1 PHE   794      11.467   9.908   7.698  1.00 26.74           C  
ATOM   1969  CD2 PHE   794      12.015   8.249   6.046  1.00 25.48           C  
ATOM   1970  CE1 PHE   794      12.548   9.491   8.475  1.00 24.76           C  
ATOM   1971  CE2 PHE   794      13.092   7.827   6.825  1.00 26.93           C  
ATOM   1972  CZ  PHE   794      13.368   8.457   8.032  1.00 24.30           C  
ATOM   1973  H   PHE   794       9.442   7.326   4.837  1.00 30.54           H  
ATOM   1974  HA  PHE   794       8.563   8.962   7.014  1.00 30.84           H  
ATOM   1975  HB2 PHE   794       9.923  10.849   5.762  1.00 28.52           H  
ATOM   1976  HB3 PHE   794      10.295   9.646   4.555  1.00 28.52           H  
ATOM   1977  HD1 PHE   794      10.851  10.729   8.053  1.00 26.74           H  
ATOM   1978  HD2 PHE   794      11.820   7.743   5.107  1.00 25.48           H  
ATOM   1979  HE1 PHE   794      12.752   9.968   9.427  1.00 24.76           H  
ATOM   1980  HE2 PHE   794      13.707   6.996   6.493  1.00 26.93           H  
ATOM   1981  HZ  PHE   794      14.214   8.138   8.633  1.00 24.30           H  
ATOM   1982  N   GLY   795       7.142   9.539   4.102  1.00 32.86           N  
ATOM   1983  CA  GLY   795       6.088  10.245   3.416  1.00 35.10           C  
ATOM   1984  C   GLY   795       4.718   9.784   3.905  1.00 36.53           C  
ATOM   1985  O   GLY   795       3.800  10.579   4.103  1.00 36.75           O  
ATOM   1986  H   GLY   795       7.577   8.740   3.640  1.00 32.86           H  
ATOM   1987  HA2 GLY   795       6.171  10.037   2.346  1.00 35.10           H  
ATOM   1988  HA3 GLY   795       6.183  11.318   3.601  1.00 35.10           H  
ATOM   1989  N   TRP   796       4.547   8.421   4.011  1.00 36.52           N  
ATOM   1990  CA  TRP   796       3.241   7.865   4.376  1.00 37.67           C  
ATOM   1991  C   TRP   796       2.927   8.072   5.870  1.00 38.28           C  
ATOM   1992  O   TRP   796       1.768   8.155   6.285  1.00 35.16           O  
ATOM   1993  CB  TRP   796       3.094   6.381   4.011  1.00 41.29           C  
ATOM   1994  CG  TRP   796       2.915   6.153   2.533  1.00 45.93           C  
ATOM   1995  CD1 TRP   796       1.988   6.772   1.711  1.00 47.38           C  
ATOM   1996  CD2 TRP   796       3.641   5.232   1.708  1.00 47.97           C  
ATOM   1997  NE1 TRP   796       2.154   6.300   0.438  1.00 48.78           N  
ATOM   1998  CE2 TRP   796       3.156   5.360   0.404  1.00 48.76           C  
ATOM   1999  CE3 TRP   796       4.669   4.299   1.947  1.00 49.89           C  
ATOM   2000  CZ2 TRP   796       3.661   4.620  -0.673  1.00 50.21           C  
ATOM   2001  CZ3 TRP   796       5.181   3.547   0.883  1.00 50.95           C  
ATOM   2002  CH2 TRP   796       4.690   3.712  -0.409  1.00 50.42           C  
ATOM   2003  H   TRP   796       5.332   7.800   3.812  1.00 36.52           H  
ATOM   2004  HA  TRP   796       2.486   8.461   3.846  1.00 37.67           H  
ATOM   2005  HB2 TRP   796       2.218   5.954   4.518  1.00 41.29           H  
ATOM   2006  HB3 TRP   796       3.963   5.824   4.380  1.00 41.29           H  
ATOM   2007  HD1 TRP   796       1.229   7.514   1.923  1.00 47.38           H  
ATOM   2008  HE1 TRP   796       1.618   6.596  -0.366  1.00 48.78           H  
ATOM   2009  HE3 TRP   796       5.070   4.160   2.949  1.00 49.89           H  
ATOM   2010  HZ2 TRP   796       3.277   4.749  -1.679  1.00 50.21           H  
ATOM   2011  HZ3 TRP   796       5.999   2.859   1.072  1.00 50.95           H  
ATOM   2012  HH2 TRP   796       5.123   3.136  -1.224  1.00 50.42           H  
ATOM   2013  N   LEU   797       4.000   8.087   6.730  1.00 35.11           N  
ATOM   2014  CA  LEU   797       3.833   8.361   8.156  1.00 35.11           C  
ATOM   2015  C   LEU   797       3.672   9.883   8.413  1.00 34.00           C  
ATOM   2016  O   LEU   797       3.273  10.325   9.491  1.00 35.68           O  
ATOM   2017  CB  LEU   797       5.007   7.825   8.984  1.00 35.09           C  
ATOM   2018  CG  LEU   797       5.165   6.290   8.952  1.00 35.63           C  
ATOM   2019  CD1 LEU   797       6.513   5.904   9.566  1.00 36.40           C  
ATOM   2020  CD2 LEU   797       4.032   5.574   9.684  1.00 36.36           C  
ATOM   2021  H   LEU   797       4.940   7.896   6.370  1.00 35.11           H  
ATOM   2022  HA  LEU   797       2.893   7.904   8.485  1.00 35.11           H  
ATOM   2023  HB2 LEU   797       4.898   8.151  10.027  1.00 35.09           H  
ATOM   2024  HB3 LEU   797       5.932   8.290   8.620  1.00 35.09           H  
ATOM   2025  HG  LEU   797       5.161   5.938   7.915  1.00 35.63           H  
ATOM   2026 HD11 LEU   797       6.609   6.280  10.588  1.00 36.40           H  
ATOM   2027 HD12 LEU   797       7.338   6.323   8.980  1.00 36.40           H  
ATOM   2028 HD13 LEU   797       6.640   4.816   9.587  1.00 36.40           H  
ATOM   2029 HD21 LEU   797       3.975   5.891  10.728  1.00 36.36           H  
ATOM   2030 HD22 LEU   797       4.186   4.490   9.671  1.00 36.36           H  
ATOM   2031 HD23 LEU   797       3.063   5.770   9.214  1.00 36.36           H  
ATOM   2032  N   GLN   798       4.077  10.702   7.383  1.00 33.58           N  
ATOM   2033  CA  GLN   798       3.892  12.153   7.359  1.00 34.06           C  
ATOM   2034  C   GLN   798       4.778  12.796   8.445  1.00 32.97           C  
ATOM   2035  O   GLN   798       4.320  13.452   9.380  1.00 32.91           O  
ATOM   2036  CB  GLN   798       2.421  12.566   7.508  1.00 36.69           C  
ATOM   2037  CG  GLN   798       1.516  11.980   6.422  1.00 42.96           C  
ATOM   2038  CD  GLN   798       0.202  11.536   7.020  1.00 46.08           C  
ATOM   2039  NE2 GLN   798      -0.009  10.191   7.041  1.00 46.49           N  
ATOM   2040  OE1 GLN   798      -0.626  12.314   7.482  1.00 48.42           O  
ATOM   2041  H   GLN   798       4.507  10.269   6.572  1.00 33.58           H  
ATOM   2042  HA  GLN   798       4.267  12.497   6.387  1.00 34.06           H  
ATOM   2043  HB2 GLN   798       2.351  13.661   7.466  1.00 36.69           H  
ATOM   2044  HB3 GLN   798       2.052  12.294   8.504  1.00 36.69           H  
ATOM   2045  HG2 GLN   798       1.981  11.133   5.910  1.00 42.96           H  
ATOM   2046  HG3 GLN   798       1.304  12.733   5.654  1.00 42.96           H  
ATOM   2047 HE21 GLN   798      -0.882   9.850   7.418  1.00 46.49           H  
ATOM   2048 HE22 GLN   798       0.658   9.504   6.687  1.00 46.49           H  
ATOM   2049  N   ILE   799       6.126  12.573   8.299  1.00 30.69           N  
ATOM   2050  CA  ILE   799       7.093  12.970   9.325  1.00 28.37           C  
ATOM   2051  C   ILE   799       7.493  14.452   9.127  1.00 28.41           C  
ATOM   2052  O   ILE   799       7.866  14.898   8.041  1.00 29.97           O  
ATOM   2053  CB  ILE   799       8.343  12.058   9.257  1.00 28.58           C  
ATOM   2054  CG1 ILE   799       8.001  10.562   9.437  1.00 26.48           C  
ATOM   2055  CG2 ILE   799       9.426  12.489  10.253  1.00 27.20           C  
ATOM   2056  CD1 ILE   799       7.286  10.217  10.730  1.00 26.73           C  
ATOM   2057  H   ILE   799       6.462  12.118   7.448  1.00 30.69           H  
ATOM   2058  HA  ILE   799       6.611  12.872  10.304  1.00 28.37           H  
ATOM   2059  HB  ILE   799       8.781  12.155   8.254  1.00 28.58           H  
ATOM   2060 HG12 ILE   799       8.923   9.973   9.386  1.00 26.48           H  
ATOM   2061 HG13 ILE   799       7.379  10.224   8.603  1.00 26.48           H  
ATOM   2062 HG21 ILE   799       9.029  12.585  11.268  1.00 27.20           H  
ATOM   2063 HG22 ILE   799       9.857  13.451   9.964  1.00 27.20           H  
ATOM   2064 HG23 ILE   799      10.252  11.771  10.271  1.00 27.20           H  
ATOM   2065 HD11 ILE   799       7.836  10.597  11.592  1.00 26.73           H  
ATOM   2066 HD12 ILE   799       7.206   9.130  10.837  1.00 26.73           H  
ATOM   2067 HD13 ILE   799       6.272  10.626  10.754  1.00 26.73           H  
ATOM   2068  N   THR   800       7.451  15.222  10.273  1.00 27.91           N  
ATOM   2069  CA  THR   800       7.914  16.613  10.286  1.00 28.75           C  
ATOM   2070  C   THR   800       9.426  16.656  10.632  1.00 28.75           C  
ATOM   2071  O   THR   800       9.991  15.732  11.235  1.00 27.77           O  
ATOM   2072  CB  THR   800       7.133  17.490  11.286  1.00 29.30           C  
ATOM   2073  OG1 THR   800       7.313  17.018  12.623  1.00 29.07           O  
ATOM   2074  CG2 THR   800       5.643  17.560  10.970  1.00 30.23           C  
ATOM   2075  H   THR   800       7.100  14.822  11.152  1.00 27.91           H  
ATOM   2076  HA  THR   800       7.779  17.010   9.275  1.00 28.75           H  
ATOM   2077  HB  THR   800       7.526  18.510  11.276  1.00 29.30           H  
ATOM   2078 HG21 THR   800       5.471  17.959   9.966  1.00 30.23           H  
ATOM   2079 HG22 THR   800       5.133  18.204  11.694  1.00 30.23           H  
ATOM   2080 HG23 THR   800       5.166  16.576  11.042  1.00 30.23           H  
ATOM   2081  HG1 THR   800       6.807  16.170  12.679  1.00 29.07           H  
ATOM   2082  N   PRO   801      10.143  17.795  10.310  1.00 29.28           N  
ATOM   2083  CA  PRO   801      11.577  17.881  10.612  1.00 28.80           C  
ATOM   2084  C   PRO   801      11.906  17.766  12.109  1.00 29.09           C  
ATOM   2085  O   PRO   801      12.957  17.269  12.514  1.00 27.69           O  
ATOM   2086  CB  PRO   801      12.002  19.251  10.077  1.00 30.34           C  
ATOM   2087  CG  PRO   801      10.953  19.575   9.022  1.00 31.75           C  
ATOM   2088  CD  PRO   801       9.681  18.980   9.603  1.00 29.16           C  
ATOM   2089  HA  PRO   801      12.076  17.068  10.074  1.00 28.80           H  
ATOM   2090  HB2 PRO   801      13.014  19.232   9.661  1.00 30.34           H  
ATOM   2091  HB3 PRO   801      11.986  20.015  10.863  1.00 30.34           H  
ATOM   2092  HG2 PRO   801      11.207  19.072   8.082  1.00 31.75           H  
ATOM   2093  HG3 PRO   801      10.865  20.647   8.824  1.00 31.75           H  
ATOM   2094  HD2 PRO   801       9.230  19.659  10.331  1.00 29.16           H  
ATOM   2095  HD3 PRO   801       8.948  18.740   8.831  1.00 29.16           H  
ATOM   2096  N   GLN   802      11.006  18.345  12.970  1.00 26.94           N  
ATOM   2097  CA  GLN   802      11.246  18.377  14.407  1.00 29.89           C  
ATOM   2098  C   GLN   802      11.092  16.953  14.982  1.00 28.72           C  
ATOM   2099  O   GLN   802      11.792  16.541  15.910  1.00 26.74           O  
ATOM   2100  CB  GLN   802      10.319  19.370  15.112  1.00 32.05           C  
ATOM   2101  CG  GLN   802      10.746  20.823  14.867  1.00 38.13           C  
ATOM   2102  CD  GLN   802      10.559  21.268  13.429  1.00 40.66           C  
ATOM   2103  OE1 GLN   802       9.705  20.806  12.675  1.00 42.44           O  
ATOM   2104  NE2 GLN   802      11.421  22.230  13.013  1.00 44.11           N  
ATOM   2105  H   GLN   802      10.166  18.785  12.592  1.00 26.94           H  
ATOM   2106  HA  GLN   802      12.294  18.660  14.565  1.00 29.89           H  
ATOM   2107  HB2 GLN   802      10.344  19.185  16.193  1.00 32.05           H  
ATOM   2108  HB3 GLN   802       9.280  19.218  14.793  1.00 32.05           H  
ATOM   2109  HG2 GLN   802      11.790  20.960  15.170  1.00 38.13           H  
ATOM   2110  HG3 GLN   802      10.136  21.488  15.489  1.00 38.13           H  
ATOM   2111 HE21 GLN   802      11.354  22.626  12.089  1.00 44.11           H  
ATOM   2112 HE22 GLN   802      12.194  22.602  13.599  1.00 44.11           H  
ATOM   2113  N   GLU   803      10.101  16.178  14.419  1.00 26.37           N  
ATOM   2114  CA  GLU   803       9.925  14.788  14.825  1.00 25.82           C  
ATOM   2115  C   GLU   803      11.157  13.983  14.360  1.00 24.84           C  
ATOM   2116  O   GLU   803      11.645  13.085  15.046  1.00 22.38           O  
ATOM   2117  CB  GLU   803       8.662  14.164  14.234  1.00 26.19           C  
ATOM   2118  CG  GLU   803       7.390  14.672  14.909  1.00 29.56           C  
ATOM   2119  CD  GLU   803       6.179  14.319  14.081  1.00 30.16           C  
ATOM   2120  OE1 GLU   803       6.224  14.603  12.842  1.00 28.03           O  
ATOM   2121  OE2 GLU   803       5.206  13.763  14.658  1.00 31.65           O1-
ATOM   2122  H   GLU   803       9.486  16.577  13.711  1.00 26.37           H  
ATOM   2123  HA  GLU   803       9.905  14.753  15.919  1.00 25.82           H  
ATOM   2124  HB2 GLU   803       8.699  13.072  14.348  1.00 26.19           H  
ATOM   2125  HB3 GLU   803       8.642  14.346  13.153  1.00 26.19           H  
ATOM   2126  HG2 GLU   803       7.409  15.760  15.031  1.00 29.56           H  
ATOM   2127  HG3 GLU   803       7.295  14.236  15.907  1.00 29.56           H  
ATOM   2128  N   PHE   804      11.642  14.286  13.107  1.00 22.63           N  
ATOM   2129  CA  PHE   804      12.831  13.628  12.559  1.00 23.12           C  
ATOM   2130  C   PHE   804      14.022  13.837  13.519  1.00 23.04           C  
ATOM   2131  O   PHE   804      14.760  12.909  13.859  1.00 22.16           O  
ATOM   2132  CB  PHE   804      13.143  14.131  11.142  1.00 22.76           C  
ATOM   2133  CG  PHE   804      14.526  13.794  10.647  1.00 22.54           C  
ATOM   2134  CD1 PHE   804      14.845  12.497  10.235  1.00 21.67           C  
ATOM   2135  CD2 PHE   804      15.520  14.782  10.619  1.00 23.54           C  
ATOM   2136  CE1 PHE   804      16.134  12.196   9.795  1.00 22.91           C  
ATOM   2137  CE2 PHE   804      16.808  14.478  10.183  1.00 24.41           C  
ATOM   2138  CZ  PHE   804      17.112  13.186   9.764  1.00 23.40           C  
ATOM   2139  H   PHE   804      11.130  14.971  12.542  1.00 22.63           H  
ATOM   2140  HA  PHE   804      12.629  12.553  12.537  1.00 23.12           H  
ATOM   2141  HB2 PHE   804      13.012  15.215  11.089  1.00 22.76           H  
ATOM   2142  HB3 PHE   804      12.402  13.728  10.439  1.00 22.76           H  
ATOM   2143  HD1 PHE   804      14.091  11.717  10.238  1.00 21.67           H  
ATOM   2144  HD2 PHE   804      15.295  15.799  10.931  1.00 23.54           H  
ATOM   2145  HE1 PHE   804      16.364  11.193   9.444  1.00 22.91           H  
ATOM   2146  HE2 PHE   804      17.568  15.255  10.149  1.00 24.41           H  
ATOM   2147  HZ  PHE   804      18.103  12.960   9.383  1.00 23.40           H  
ATOM   2148  N   LEU   805      14.232  15.129  13.947  1.00 21.78           N  
ATOM   2149  CA  LEU   805      15.362  15.446  14.808  1.00 23.40           C  
ATOM   2150  C   LEU   805      15.226  14.753  16.178  1.00 22.86           C  
ATOM   2151  O   LEU   805      16.213  14.332  16.785  1.00 21.77           O  
ATOM   2152  CB  LEU   805      15.516  16.956  15.000  1.00 25.36           C  
ATOM   2153  CG  LEU   805      16.010  17.684  13.734  1.00 24.71           C  
ATOM   2154  CD1 LEU   805      15.851  19.190  13.917  1.00 26.54           C  
ATOM   2155  CD2 LEU   805      17.462  17.346  13.396  1.00 26.27           C  
ATOM   2156  H   LEU   805      13.608  15.870  13.620  1.00 21.78           H  
ATOM   2157  HA  LEU   805      16.255  15.014  14.343  1.00 23.40           H  
ATOM   2158  HB2 LEU   805      16.212  17.155  15.825  1.00 25.36           H  
ATOM   2159  HB3 LEU   805      14.551  17.378  15.311  1.00 25.36           H  
ATOM   2160  HG  LEU   805      15.399  17.391  12.875  1.00 24.71           H  
ATOM   2161 HD11 LEU   805      16.395  19.547  14.796  1.00 26.54           H  
ATOM   2162 HD12 LEU   805      14.796  19.457  14.044  1.00 26.54           H  
ATOM   2163 HD13 LEU   805      16.226  19.723  13.039  1.00 26.54           H  
ATOM   2164 HD21 LEU   805      18.116  17.538  14.249  1.00 26.27           H  
ATOM   2165 HD22 LEU   805      17.818  17.949  12.553  1.00 26.27           H  
ATOM   2166 HD23 LEU   805      17.574  16.296  13.111  1.00 26.27           H  
ATOM   2167  N   CYS   806      13.958  14.683  16.714  1.00 22.93           N  
ATOM   2168  CA  CYS   806      13.739  14.005  17.991  1.00 24.76           C  
ATOM   2169  C   CYS   806      14.027  12.508  17.833  1.00 24.32           C  
ATOM   2170  O   CYS   806      14.554  11.849  18.727  1.00 22.51           O  
ATOM   2171  CB  CYS   806      12.306  14.082  18.511  1.00 25.87           C  
ATOM   2172  SG  CYS   806      11.825  15.736  19.058  1.00 37.15           S  
ATOM   2173  H   CYS   806      13.180  15.127  16.223  1.00 22.93           H  
ATOM   2174  HA  CYS   806      14.454  14.407  18.720  1.00 24.76           H  
ATOM   2175  HB2 CYS   806      12.178  13.412  19.368  1.00 25.87           H  
ATOM   2176  HB3 CYS   806      11.605  13.759  17.736  1.00 25.87           H  
ATOM   2177  HG  CYS   806      11.845  16.309  17.839  1.00 37.15           H  
ATOM   2178  N   MET   807      13.548  11.917  16.689  1.00 24.23           N  
ATOM   2179  CA  MET   807      13.676  10.483  16.481  1.00 22.79           C  
ATOM   2180  C   MET   807      15.163  10.110  16.347  1.00 22.86           C  
ATOM   2181  O   MET   807      15.623   9.079  16.839  1.00 21.64           O  
ATOM   2182  CB  MET   807      12.914  10.021  15.241  1.00 25.89           C  
ATOM   2183  CG  MET   807      11.421   9.860  15.521  1.00 25.89           C  
ATOM   2184  SD  MET   807      10.547   9.055  14.139  1.00 30.53           S  
ATOM   2185  CE  MET   807      10.682  10.333  12.878  1.00 22.77           C  
ATOM   2186  H   MET   807      13.078  12.493  15.985  1.00 24.23           H  
ATOM   2187  HA  MET   807      13.302   9.979  17.381  1.00 22.79           H  
ATOM   2188  HB2 MET   807      13.331   9.064  14.916  1.00 25.89           H  
ATOM   2189  HB3 MET   807      13.076  10.726  14.419  1.00 25.89           H  
ATOM   2190  HG2 MET   807      10.938  10.813  15.748  1.00 25.89           H  
ATOM   2191  HG3 MET   807      11.275   9.218  16.396  1.00 25.89           H  
ATOM   2192  HE1 MET   807      10.136  10.001  11.992  1.00 22.77           H  
ATOM   2193  HE2 MET   807      11.721  10.486  12.585  1.00 22.77           H  
ATOM   2194  HE3 MET   807      10.245  11.270  13.227  1.00 22.77           H  
ATOM   2195  N   LYS   808      15.930  10.965  15.583  1.00 20.26           N  
ATOM   2196  CA  LYS   808      17.348  10.694  15.380  1.00 20.63           C  
ATOM   2197  C   LYS   808      18.124  10.914  16.704  1.00 22.00           C  
ATOM   2198  O   LYS   808      19.171  10.314  16.952  1.00 20.02           O  
ATOM   2199  CB  LYS   808      17.918  11.529  14.224  1.00 20.73           C  
ATOM   2200  CG  LYS   808      19.186  10.891  13.635  1.00 19.96           C  
ATOM   2201  CD  LYS   808      19.685  11.546  12.340  1.00 18.98           C  
ATOM   2202  CE  LYS   808      20.092  12.990  12.557  1.00 19.41           C  
ATOM   2203  NZ  LYS   808      20.805  13.513  11.401  1.00 17.50           N1+
ATOM   2204  H   LYS   808      15.488  11.778  15.147  1.00 20.26           H  
ATOM   2205  HA  LYS   808      17.429   9.627  15.142  1.00 20.63           H  
ATOM   2206  HB2 LYS   808      18.127  12.550  14.565  1.00 20.73           H  
ATOM   2207  HB3 LYS   808      17.171  11.610  13.426  1.00 20.73           H  
ATOM   2208  HG2 LYS   808      18.992   9.833  13.420  1.00 19.96           H  
ATOM   2209  HG3 LYS   808      19.988  10.923  14.382  1.00 19.96           H  
ATOM   2210  HD2 LYS   808      18.914  11.481  11.566  1.00 18.98           H  
ATOM   2211  HD3 LYS   808      20.545  10.970  11.975  1.00 18.98           H  
ATOM   2212  HE2 LYS   808      20.783  13.062  13.395  1.00 19.41           H  
ATOM   2213  HE3 LYS   808      19.225  13.636  12.721  1.00 19.41           H  
ATOM   2214  HZ1 LYS   808      20.848  14.563  11.435  1.00 17.50           H  
ATOM   2215  HZ2 LYS   808      20.333  13.430  10.469  1.00 17.50           H  
ATOM   2216  HZ3 LYS   808      21.763  13.195  11.269  1.00 17.50           H  
ATOM   2217  N   ALA   809      17.612  11.869  17.558  1.00 22.13           N  
ATOM   2218  CA  ALA   809      18.179  12.068  18.886  1.00 22.97           C  
ATOM   2219  C   ALA   809      17.845  10.870  19.799  1.00 23.49           C  
ATOM   2220  O   ALA   809      18.649  10.455  20.635  1.00 24.98           O  
ATOM   2221  CB  ALA   809      17.691  13.356  19.526  1.00 23.32           C  
ATOM   2222  H   ALA   809      16.832  12.450  17.253  1.00 22.13           H  
ATOM   2223  HA  ALA   809      19.270  12.101  18.781  1.00 22.97           H  
ATOM   2224  HB1 ALA   809      17.970  14.224  18.921  1.00 23.32           H  
ATOM   2225  HB2 ALA   809      18.130  13.481  20.522  1.00 23.32           H  
ATOM   2226  HB3 ALA   809      16.603  13.364  19.644  1.00 23.32           H  
ATOM   2227  N   LEU   810      16.579  10.343  19.706  1.00 24.73           N  
ATOM   2228  CA  LEU   810      16.138   9.219  20.526  1.00 25.13           C  
ATOM   2229  C   LEU   810      16.818   7.888  20.153  1.00 25.36           C  
ATOM   2230  O   LEU   810      16.901   6.974  20.977  1.00 26.23           O  
ATOM   2231  CB  LEU   810      14.620   8.994  20.462  1.00 27.78           C  
ATOM   2232  CG  LEU   810      13.804   9.898  21.403  1.00 31.72           C  
ATOM   2233  CD1 LEU   810      12.315   9.732  21.092  1.00 30.92           C  
ATOM   2234  CD2 LEU   810      14.056   9.570  22.878  1.00 29.54           C  
ATOM   2235  H   LEU   810      15.914  10.778  19.063  1.00 24.73           H  
ATOM   2236  HA  LEU   810      16.466   9.429  21.550  1.00 25.13           H  
ATOM   2237  HB2 LEU   810      14.384   7.949  20.709  1.00 27.78           H  
ATOM   2238  HB3 LEU   810      14.279   9.134  19.429  1.00 27.78           H  
ATOM   2239  HG  LEU   810      14.076  10.945  21.228  1.00 31.72           H  
ATOM   2240 HD11 LEU   810      11.986   8.700  21.255  1.00 30.92           H  
ATOM   2241 HD12 LEU   810      12.107   9.992  20.050  1.00 30.92           H  
ATOM   2242 HD13 LEU   810      11.706  10.382  21.728  1.00 30.92           H  
ATOM   2243 HD21 LEU   810      13.861   8.512  23.090  1.00 29.54           H  
ATOM   2244 HD22 LEU   810      13.405  10.166  23.526  1.00 29.54           H  
ATOM   2245 HD23 LEU   810      15.086   9.790  23.173  1.00 29.54           H  
ATOM   2246  N   LEU   811      17.225   7.741  18.849  1.00 25.11           N  
ATOM   2247  CA  LEU   811      17.996   6.572  18.414  1.00 25.04           C  
ATOM   2248  C   LEU   811      19.378   6.545  19.112  1.00 24.56           C  
ATOM   2249  O   LEU   811      20.032   5.510  19.229  1.00 24.32           O  
ATOM   2250  CB  LEU   811      18.233   6.574  16.895  1.00 26.23           C  
ATOM   2251  CG  LEU   811      17.065   6.011  16.064  1.00 27.86           C  
ATOM   2252  CD1 LEU   811      17.286   6.328  14.581  1.00 26.97           C  
ATOM   2253  CD2 LEU   811      16.920   4.497  16.234  1.00 26.12           C  
ATOM   2254  H   LEU   811      16.946   8.448  18.166  1.00 25.11           H  
ATOM   2255  HA  LEU   811      17.462   5.678  18.751  1.00 25.04           H  
ATOM   2256  HB2 LEU   811      19.132   5.989  16.658  1.00 26.23           H  
ATOM   2257  HB3 LEU   811      18.448   7.600  16.570  1.00 26.23           H  
ATOM   2258  HG  LEU   811      16.132   6.489  16.382  1.00 27.86           H  
ATOM   2259 HD11 LEU   811      18.221   5.890  14.215  1.00 26.97           H  
ATOM   2260 HD12 LEU   811      17.330   7.407  14.414  1.00 26.97           H  
ATOM   2261 HD13 LEU   811      16.468   5.930  13.972  1.00 26.97           H  
ATOM   2262 HD21 LEU   811      17.843   3.976  15.960  1.00 26.12           H  
ATOM   2263 HD22 LEU   811      16.116   4.109  15.600  1.00 26.12           H  
ATOM   2264 HD23 LEU   811      16.678   4.232  17.265  1.00 26.12           H  
ATOM   2265  N   LEU   812      19.865   7.780  19.480  1.00 22.55           N  
ATOM   2266  CA  LEU   812      21.120   7.960  20.206  1.00 22.32           C  
ATOM   2267  C   LEU   812      20.808   7.818  21.718  1.00 23.51           C  
ATOM   2268  O   LEU   812      21.318   6.949  22.427  1.00 25.17           O  
ATOM   2269  CB  LEU   812      21.735   9.315  19.830  1.00 22.71           C  
ATOM   2270  CG  LEU   812      23.170   9.558  20.329  1.00 22.04           C  
ATOM   2271  CD1 LEU   812      24.156   8.531  19.781  1.00 22.67           C  
ATOM   2272  CD2 LEU   812      23.615  10.961  19.906  1.00 20.39           C  
ATOM   2273  H   LEU   812      19.305   8.595  19.250  1.00 22.55           H  
ATOM   2274  HA  LEU   812      21.788   7.140  19.927  1.00 22.32           H  
ATOM   2275  HB2 LEU   812      21.103  10.130  20.200  1.00 22.71           H  
ATOM   2276  HB3 LEU   812      21.724   9.410  18.734  1.00 22.71           H  
ATOM   2277  HG  LEU   812      23.186   9.509  21.425  1.00 22.04           H  
ATOM   2278 HD11 LEU   812      24.078   8.454  18.693  1.00 22.67           H  
ATOM   2279 HD12 LEU   812      23.977   7.541  20.209  1.00 22.67           H  
ATOM   2280 HD13 LEU   812      25.187   8.812  20.018  1.00 22.67           H  
ATOM   2281 HD21 LEU   812      23.579  11.081  18.818  1.00 20.39           H  
ATOM   2282 HD22 LEU   812      24.639  11.165  20.230  1.00 20.39           H  
ATOM   2283 HD23 LEU   812      22.967  11.718  20.353  1.00 20.39           H  
ATOM   2284  N   PHE   813      19.886   8.695  22.237  1.00 23.18           N  
ATOM   2285  CA  PHE   813      19.503   8.763  23.654  1.00 23.32           C  
ATOM   2286  C   PHE   813      18.524   7.629  24.074  1.00 23.60           C  
ATOM   2287  O   PHE   813      17.577   7.801  24.848  1.00 22.66           O  
ATOM   2288  CB  PHE   813      18.901  10.139  24.014  1.00 24.16           C  
ATOM   2289  CG  PHE   813      19.913  11.114  24.564  1.00 25.10           C  
ATOM   2290  CD1 PHE   813      20.231  11.088  25.926  1.00 26.89           C  
ATOM   2291  CD2 PHE   813      20.517  12.073  23.744  1.00 25.60           C  
ATOM   2292  CE1 PHE   813      21.097  12.034  26.461  1.00 27.68           C  
ATOM   2293  CE2 PHE   813      21.420  12.994  24.280  1.00 25.31           C  
ATOM   2294  CZ  PHE   813      21.713  12.971  25.639  1.00 27.86           C  
ATOM   2295  H   PHE   813      19.435   9.351  21.594  1.00 23.18           H  
ATOM   2296  HA  PHE   813      20.414   8.580  24.240  1.00 23.32           H  
ATOM   2297  HB2 PHE   813      18.114  10.058  24.772  1.00 24.16           H  
ATOM   2298  HB3 PHE   813      18.395  10.588  23.152  1.00 24.16           H  
ATOM   2299  HD1 PHE   813      19.809  10.337  26.586  1.00 26.89           H  
ATOM   2300  HD2 PHE   813      20.274  12.118  22.685  1.00 25.60           H  
ATOM   2301  HE1 PHE   813      21.318  12.018  27.524  1.00 27.68           H  
ATOM   2302  HE2 PHE   813      21.883  13.743  23.646  1.00 25.31           H  
ATOM   2303  HZ  PHE   813      22.423  13.674  26.063  1.00 27.86           H  
ATOM   2304  N   SER   814      18.888   6.357  23.695  1.00 23.93           N  
ATOM   2305  CA  SER   814      18.183   5.173  24.176  1.00 24.29           C  
ATOM   2306  C   SER   814      19.030   3.909  24.357  1.00 23.53           C  
ATOM   2307  O   SER   814      18.526   2.903  24.856  1.00 22.39           O  
ATOM   2308  CB  SER   814      17.007   4.791  23.255  1.00 25.23           C  
ATOM   2309  OG  SER   814      15.990   5.798  23.234  1.00 28.58           O  
ATOM   2310  H   SER   814      19.668   6.262  23.047  1.00 23.93           H  
ATOM   2311  HA  SER   814      17.795   5.409  25.173  1.00 24.29           H  
ATOM   2312  HB2 SER   814      16.521   3.876  23.604  1.00 25.23           H  
ATOM   2313  HB3 SER   814      17.347   4.605  22.229  1.00 25.23           H  
ATOM   2314  HG  SER   814      16.293   6.424  22.533  1.00 28.58           H  
ATOM   2315  N   ILE   815      20.298   3.932  23.847  1.00 22.58           N  
ATOM   2316  CA  ILE   815      21.045   2.699  23.546  1.00 23.63           C  
ATOM   2317  C   ILE   815      22.118   2.486  24.647  1.00 23.65           C  
ATOM   2318  O   ILE   815      23.169   3.128  24.662  1.00 25.15           O  
ATOM   2319  CB  ILE   815      21.532   2.811  22.075  1.00 24.02           C  
ATOM   2320  CG1 ILE   815      21.877   1.440  21.477  1.00 26.12           C  
ATOM   2321  CG2 ILE   815      22.672   3.811  21.852  1.00 24.65           C  
ATOM   2322  CD1 ILE   815      21.913   1.459  19.954  1.00 30.69           C  
ATOM   2323  H   ILE   815      20.771   4.813  23.675  1.00 22.58           H  
ATOM   2324  HA  ILE   815      20.334   1.870  23.591  1.00 23.63           H  
ATOM   2325  HB  ILE   815      20.674   3.195  21.503  1.00 24.02           H  
ATOM   2326 HG12 ILE   815      21.123   0.706  21.778  1.00 26.12           H  
ATOM   2327 HG13 ILE   815      22.841   1.091  21.863  1.00 26.12           H  
ATOM   2328 HG21 ILE   815      23.636   3.385  22.131  1.00 24.65           H  
ATOM   2329 HG22 ILE   815      22.534   4.730  22.425  1.00 24.65           H  
ATOM   2330 HG23 ILE   815      22.735   4.097  20.797  1.00 24.65           H  
ATOM   2331 HD11 ILE   815      20.963   1.817  19.544  1.00 30.69           H  
ATOM   2332 HD12 ILE   815      22.080   0.450  19.569  1.00 30.69           H  
ATOM   2333 HD13 ILE   815      22.713   2.101  19.575  1.00 30.69           H  
ATOM   2334  N   ILE   816      21.734   1.667  25.700  1.00 23.67           N  
ATOM   2335  CA  ILE   816      22.485   1.605  26.963  1.00 25.29           C  
ATOM   2336  C   ILE   816      22.716   0.144  27.460  1.00 26.06           C  
ATOM   2337  O   ILE   816      21.853  -0.730  27.333  1.00 24.46           O  
ATOM   2338  CB  ILE   816      21.848   2.491  28.079  1.00 26.05           C  
ATOM   2339  CG1 ILE   816      20.600   1.883  28.753  1.00 27.63           C  
ATOM   2340  CG2 ILE   816      21.480   3.887  27.553  1.00 28.81           C  
ATOM   2341  CD1 ILE   816      20.923   1.112  30.026  1.00 32.11           C  
ATOM   2342  H   ILE   816      20.899   1.079  25.605  1.00 23.67           H  
ATOM   2343  HA  ILE   816      23.463   2.042  26.745  1.00 25.29           H  
ATOM   2344  HB  ILE   816      22.614   2.638  28.853  1.00 26.05           H  
ATOM   2345 HG12 ILE   816      20.057   1.245  28.049  1.00 27.63           H  
ATOM   2346 HG13 ILE   816      19.908   2.683  29.042  1.00 27.63           H  
ATOM   2347 HG21 ILE   816      21.258   4.563  28.386  1.00 28.81           H  
ATOM   2348 HG22 ILE   816      20.588   3.852  26.919  1.00 28.81           H  
ATOM   2349 HG23 ILE   816      22.300   4.329  26.980  1.00 28.81           H  
ATOM   2350 HD11 ILE   816      21.546   0.242  29.829  1.00 32.11           H  
ATOM   2351 HD12 ILE   816      20.005   0.753  30.496  1.00 32.11           H  
ATOM   2352 HD13 ILE   816      21.439   1.750  30.750  1.00 32.11           H  
ATOM   2353  N   PRO   817      23.921  -0.144  28.070  1.00 27.58           N  
ATOM   2354  CA  PRO   817      24.203  -1.435  28.704  1.00 28.61           C  
ATOM   2355  C   PRO   817      23.880  -1.477  30.225  1.00 28.95           C  
ATOM   2356  O   PRO   817      23.828  -0.469  30.932  1.00 27.77           O  
ATOM   2357  CB  PRO   817      25.718  -1.557  28.523  1.00 28.77           C  
ATOM   2358  CG  PRO   817      26.197  -0.123  28.739  1.00 29.61           C  
ATOM   2359  CD  PRO   817      25.094   0.717  28.110  1.00 28.42           C  
ATOM   2360  HA  PRO   817      23.664  -2.245  28.205  1.00 28.61           H  
ATOM   2361  HB2 PRO   817      25.943  -1.868  27.497  1.00 28.77           H  
ATOM   2362  HB3 PRO   817      26.202  -2.257  29.206  1.00 28.77           H  
ATOM   2363  HG2 PRO   817      27.178   0.071  28.296  1.00 29.61           H  
ATOM   2364  HG3 PRO   817      26.268   0.101  29.809  1.00 29.61           H  
ATOM   2365  HD2 PRO   817      24.878   1.622  28.686  1.00 28.42           H  
ATOM   2366  HD3 PRO   817      25.351   0.996  27.087  1.00 28.42           H  
ATOM   2367  N   VAL   818      23.832  -2.755  30.758  1.00 31.84           N  
ATOM   2368  CA  VAL   818      23.772  -2.999  32.210  1.00 34.32           C  
ATOM   2369  C   VAL   818      25.231  -2.912  32.727  1.00 35.09           C  
ATOM   2370  O   VAL   818      25.531  -2.577  33.867  1.00 35.20           O  
ATOM   2371  CB  VAL   818      23.240  -4.418  32.557  1.00 35.44           C  
ATOM   2372  CG1 VAL   818      22.997  -4.566  34.065  1.00 37.93           C  
ATOM   2373  CG2 VAL   818      21.952  -4.777  31.823  1.00 37.16           C  
ATOM   2374  H   VAL   818      23.864  -3.552  30.129  1.00 31.84           H  
ATOM   2375  HA  VAL   818      23.178  -2.208  32.681  1.00 34.32           H  
ATOM   2376  HB  VAL   818      23.990  -5.168  32.270  1.00 35.44           H  
ATOM   2377 HG11 VAL   818      22.286  -3.815  34.426  1.00 37.93           H  
ATOM   2378 HG12 VAL   818      23.925  -4.460  34.635  1.00 37.93           H  
ATOM   2379 HG13 VAL   818      22.589  -5.555  34.299  1.00 37.93           H  
ATOM   2380 HG21 VAL   818      21.158  -4.079  32.082  1.00 37.16           H  
ATOM   2381 HG22 VAL   818      21.614  -5.783  32.095  1.00 37.16           H  
ATOM   2382 HG23 VAL   818      22.094  -4.768  30.740  1.00 37.16           H  
ATOM   2383  N   ASP   819      26.116  -3.445  31.824  1.00 36.27           N  
ATOM   2384  CA  ASP   819      27.508  -3.819  32.022  1.00 38.16           C  
ATOM   2385  C   ASP   819      28.388  -2.593  32.367  1.00 37.42           C  
ATOM   2386  O   ASP   819      29.494  -2.711  32.892  1.00 38.10           O  
ATOM   2387  CB  ASP   819      28.039  -4.521  30.768  1.00 39.96           C  
ATOM   2388  CG  ASP   819      27.102  -5.588  30.207  1.00 44.44           C  
ATOM   2389  OD2 ASP   819      27.627  -6.694  29.887  1.00 46.05           O1-
ATOM   2390  OD1 ASP   819      25.884  -5.255  30.054  1.00 46.96           O  
ATOM   2391  H   ASP   819      25.731  -3.724  30.919  1.00 36.27           H  
ATOM   2392  HA  ASP   819      27.532  -4.494  32.885  1.00 38.16           H  
ATOM   2393  HB2 ASP   819      29.022  -4.959  30.982  1.00 39.96           H  
ATOM   2394  HB3 ASP   819      28.198  -3.789  29.965  1.00 39.96           H  
ATOM   2395  N   GLY   820      27.850  -1.379  31.995  1.00 37.03           N  
ATOM   2396  CA  GLY   820      28.350  -0.110  32.477  1.00 33.64           C  
ATOM   2397  C   GLY   820      29.007   0.822  31.448  1.00 33.34           C  
ATOM   2398  O   GLY   820      29.913   0.477  30.696  1.00 32.03           O  
ATOM   2399  H   GLY   820      27.039  -1.392  31.392  1.00 37.03           H  
ATOM   2400  HA2 GLY   820      29.084  -0.275  33.274  1.00 33.64           H  
ATOM   2401  HA3 GLY   820      27.491   0.390  32.937  1.00 33.64           H  
ATOM   2402  N   LEU   821      28.521   2.108  31.505  1.00 31.66           N  
ATOM   2403  CA  LEU   821      29.248   3.294  31.049  1.00 34.13           C  
ATOM   2404  C   LEU   821      29.724   3.974  32.363  1.00 35.27           C  
ATOM   2405  O   LEU   821      29.365   3.578  33.477  1.00 35.82           O  
ATOM   2406  CB  LEU   821      28.327   4.233  30.258  1.00 33.07           C  
ATOM   2407  CG  LEU   821      27.646   3.599  29.029  1.00 32.48           C  
ATOM   2408  CD1 LEU   821      26.701   4.612  28.377  1.00 31.56           C  
ATOM   2409  CD2 LEU   821      28.653   3.092  27.996  1.00 30.47           C  
ATOM   2410  H   LEU   821      27.619   2.285  31.951  1.00 31.66           H  
ATOM   2411  HA  LEU   821      30.133   3.003  30.475  1.00 34.13           H  
ATOM   2412  HB2 LEU   821      28.889   5.115  29.935  1.00 33.07           H  
ATOM   2413  HB3 LEU   821      27.547   4.618  30.930  1.00 33.07           H  
ATOM   2414  HG  LEU   821      27.038   2.750  29.360  1.00 32.48           H  
ATOM   2415 HD11 LEU   821      27.248   5.490  28.015  1.00 31.56           H  
ATOM   2416 HD12 LEU   821      25.944   4.953  29.091  1.00 31.56           H  
ATOM   2417 HD13 LEU   821      26.177   4.164  27.525  1.00 31.56           H  
ATOM   2418 HD21 LEU   821      29.315   3.897  27.661  1.00 30.47           H  
ATOM   2419 HD22 LEU   821      28.138   2.692  27.117  1.00 30.47           H  
ATOM   2420 HD23 LEU   821      29.272   2.287  28.403  1.00 30.47           H  
ATOM   2421  N   LYS   822      30.537   5.079  32.239  1.00 37.19           N  
ATOM   2422  CA  LYS   822      30.958   5.807  33.427  1.00 40.02           C  
ATOM   2423  C   LYS   822      29.779   6.669  33.911  1.00 40.58           C  
ATOM   2424  O   LYS   822      29.247   6.524  35.015  1.00 39.67           O  
ATOM   2425  CB  LYS   822      32.184   6.706  33.238  1.00 42.55           C  
ATOM   2426  CG  LYS   822      33.442   5.954  32.814  1.00 46.04           C  
ATOM   2427  CD  LYS   822      34.689   6.786  33.136  1.00 49.51           C  
ATOM   2428  CE  LYS   822      35.933   6.258  32.448  1.00 50.45           C  
ATOM   2429  NZ  LYS   822      35.980   6.732  31.078  1.00 51.61           N1+
ATOM   2430  H   LYS   822      30.833   5.417  31.306  1.00 37.19           H  
ATOM   2431  HA  LYS   822      31.173   5.080  34.220  1.00 40.02           H  
ATOM   2432  HB2 LYS   822      32.371   7.224  34.189  1.00 42.55           H  
ATOM   2433  HB3 LYS   822      31.990   7.495  32.504  1.00 42.55           H  
ATOM   2434  HG2 LYS   822      33.386   5.731  31.743  1.00 46.04           H  
ATOM   2435  HG3 LYS   822      33.512   4.994  33.340  1.00 46.04           H  
ATOM   2436  HD2 LYS   822      34.847   6.755  34.222  1.00 49.51           H  
ATOM   2437  HD3 LYS   822      34.528   7.839  32.875  1.00 49.51           H  
ATOM   2438  HE2 LYS   822      35.960   5.164  32.426  1.00 50.45           H  
ATOM   2439  HE3 LYS   822      36.840   6.628  32.935  1.00 50.45           H  
ATOM   2440  HZ1 LYS   822      35.117   6.576  30.506  1.00 51.61           H  
ATOM   2441  HZ2 LYS   822      36.632   6.175  30.472  1.00 51.61           H  
ATOM   2442  HZ3 LYS   822      36.181   7.728  30.905  1.00 51.61           H  
ATOM   2443  N   ASN   823      29.353   7.614  33.012  1.00 40.31           N  
ATOM   2444  CA  ASN   823      28.327   8.579  33.344  1.00 39.56           C  
ATOM   2445  C   ASN   823      26.931   7.963  33.089  1.00 36.79           C  
ATOM   2446  O   ASN   823      26.027   8.576  32.524  1.00 36.79           O  
ATOM   2447  CB  ASN   823      28.526   9.893  32.599  1.00 43.29           C  
ATOM   2448  CG  ASN   823      29.615  10.736  33.233  1.00 47.69           C  
ATOM   2449  OD1 ASN   823      30.480  10.317  33.993  1.00 50.04           O  
ATOM   2450  ND2 ASN   823      29.570  12.058  32.906  1.00 48.31           N  
ATOM   2451  H   ASN   823      29.781   7.648  32.078  1.00 40.31           H  
ATOM   2452  HA  ASN   823      28.369   8.762  34.426  1.00 39.56           H  
ATOM   2453  HB2 ASN   823      27.600  10.477  32.600  1.00 43.29           H  
ATOM   2454  HB3 ASN   823      28.783   9.718  31.553  1.00 43.29           H  
ATOM   2455 HD21 ASN   823      30.260  12.686  33.294  1.00 48.31           H  
ATOM   2456 HD22 ASN   823      28.850  12.443  32.292  1.00 48.31           H  
ATOM   2457  N   GLN   824      26.696   6.763  33.733  1.00 34.01           N  
ATOM   2458  CA  GLN   824      25.504   5.930  33.496  1.00 34.54           C  
ATOM   2459  C   GLN   824      24.187   6.702  33.784  1.00 34.94           C  
ATOM   2460  O   GLN   824      23.138   6.430  33.203  1.00 34.85           O  
ATOM   2461  CB  GLN   824      25.581   4.679  34.394  1.00 33.83           C  
ATOM   2462  CG  GLN   824      24.542   3.596  34.085  1.00 32.08           C  
ATOM   2463  CD  GLN   824      24.880   2.735  32.884  1.00 33.53           C  
ATOM   2464  OE1 GLN   824      25.922   2.814  32.245  1.00 33.63           O  
ATOM   2465  NE2 GLN   824      23.921   1.811  32.585  1.00 31.12           N  
ATOM   2466  H   GLN   824      27.429   6.411  34.353  1.00 34.01           H  
ATOM   2467  HA  GLN   824      25.518   5.661  32.434  1.00 34.54           H  
ATOM   2468  HB2 GLN   824      25.448   4.987  35.440  1.00 33.83           H  
ATOM   2469  HB3 GLN   824      26.586   4.242  34.334  1.00 33.83           H  
ATOM   2470  HG2 GLN   824      23.541   4.018  33.957  1.00 32.08           H  
ATOM   2471  HG3 GLN   824      24.492   2.917  34.946  1.00 32.08           H  
ATOM   2472 HE21 GLN   824      24.062   1.141  31.825  1.00 31.12           H  
ATOM   2473 HE22 GLN   824      23.046   1.730  33.083  1.00 31.12           H  
ATOM   2474  N   LYS   825      24.258   7.598  34.833  1.00 34.72           N  
ATOM   2475  CA  LYS   825      23.154   8.483  35.225  1.00 35.29           C  
ATOM   2476  C   LYS   825      23.685   9.925  35.408  1.00 34.22           C  
ATOM   2477  O   LYS   825      23.054  10.782  36.023  1.00 33.77           O  
ATOM   2478  CB  LYS   825      22.547   8.044  36.573  1.00 37.45           C  
ATOM   2479  CG  LYS   825      21.180   8.691  36.871  1.00 40.93           C  
ATOM   2480  CD  LYS   825      20.542   8.108  38.133  1.00 43.11           C  
ATOM   2481  CE  LYS   825      19.354   8.905  38.665  1.00 43.95           C  
ATOM   2482  NZ  LYS   825      18.377   9.196  37.621  1.00 46.32           N1+
ATOM   2483  H   LYS   825      25.129   7.659  35.343  1.00 34.72           H  
ATOM   2484  HA  LYS   825      22.386   8.454  34.443  1.00 35.29           H  
ATOM   2485  HB2 LYS   825      23.245   8.316  37.376  1.00 37.45           H  
ATOM   2486  HB3 LYS   825      22.447   6.954  36.602  1.00 37.45           H  
ATOM   2487  HG2 LYS   825      20.511   8.550  36.014  1.00 40.93           H  
ATOM   2488  HG3 LYS   825      21.288   9.769  37.018  1.00 40.93           H  
ATOM   2489  HD2 LYS   825      21.292   8.058  38.932  1.00 43.11           H  
ATOM   2490  HD3 LYS   825      20.231   7.077  37.928  1.00 43.11           H  
ATOM   2491  HE2 LYS   825      19.669   9.860  39.095  1.00 43.95           H  
ATOM   2492  HE3 LYS   825      18.834   8.334  39.441  1.00 43.95           H  
ATOM   2493  HZ1 LYS   825      17.513   9.581  37.996  1.00 46.32           H  
ATOM   2494  HZ2 LYS   825      18.117   8.381  37.010  1.00 46.32           H  
ATOM   2495  HZ3 LYS   825      18.726  10.009  37.047  1.00 46.32           H  
ATOM   2496  N   PHE   826      24.908  10.259  34.849  1.00 32.99           N  
ATOM   2497  CA  PHE   826      25.416  11.645  35.046  1.00 33.52           C  
ATOM   2498  C   PHE   826      24.781  12.564  33.973  1.00 30.42           C  
ATOM   2499  O   PHE   826      24.892  13.785  33.948  1.00 30.53           O  
ATOM   2500  CB  PHE   826      26.936  11.751  35.020  1.00 36.10           C  
ATOM   2501  CG  PHE   826      27.516  12.608  36.123  1.00 42.89           C  
ATOM   2502  CD1 PHE   826      28.147  12.015  37.226  1.00 43.77           C  
ATOM   2503  CD2 PHE   826      27.440  14.006  36.059  1.00 45.22           C  
ATOM   2504  CE1 PHE   826      28.687  12.806  38.242  1.00 45.55           C  
ATOM   2505  CE2 PHE   826      27.979  14.795  37.077  1.00 45.19           C  
ATOM   2506  CZ  PHE   826      28.603  14.195  38.168  1.00 45.72           C  
ATOM   2507  H   PHE   826      25.387   9.579  34.269  1.00 32.99           H  
ATOM   2508  HA  PHE   826      25.035  12.001  36.012  1.00 33.52           H  
ATOM   2509  HB2 PHE   826      27.263  12.173  34.067  1.00 36.10           H  
ATOM   2510  HB3 PHE   826      27.377  10.754  35.102  1.00 36.10           H  
ATOM   2511  HD1 PHE   826      28.230  10.933  37.300  1.00 43.77           H  
ATOM   2512  HD2 PHE   826      26.958  14.495  35.215  1.00 45.22           H  
ATOM   2513  HE1 PHE   826      29.176  12.336  39.091  1.00 45.55           H  
ATOM   2514  HE2 PHE   826      27.909  15.878  37.016  1.00 45.19           H  
ATOM   2515  HZ  PHE   826      29.022  14.808  38.961  1.00 45.72           H  
ATOM   2516  N   PHE   827      24.023  11.857  33.073  1.00 27.92           N  
ATOM   2517  CA  PHE   827      22.823  12.390  32.478  1.00 26.75           C  
ATOM   2518  C   PHE   827      21.780  12.250  33.622  1.00 25.83           C  
ATOM   2519  O   PHE   827      21.466  11.112  33.996  1.00 24.50           O  
ATOM   2520  CB  PHE   827      22.290  11.407  31.418  1.00 26.27           C  
ATOM   2521  CG  PHE   827      22.981  11.014  30.142  1.00 26.25           C  
ATOM   2522  CD1 PHE   827      23.735  11.903  29.386  1.00 24.30           C  
ATOM   2523  CD2 PHE   827      22.641   9.759  29.588  1.00 25.90           C  
ATOM   2524  CE1 PHE   827      24.002  11.609  28.051  1.00 24.48           C  
ATOM   2525  CE2 PHE   827      22.954   9.442  28.272  1.00 26.44           C  
ATOM   2526  CZ  PHE   827      23.599  10.389  27.492  1.00 24.88           C  
ATOM   2527  H   PHE   827      24.259  10.884  32.911  1.00 27.92           H  
ATOM   2528  HA  PHE   827      22.946  13.422  32.143  1.00 26.75           H  
ATOM   2529  HB2 PHE   827      21.323  11.807  31.097  1.00 26.27           H  
ATOM   2530  HB3 PHE   827      22.086  10.451  31.918  1.00 26.27           H  
ATOM   2531  HD1 PHE   827      24.040  12.864  29.790  1.00 24.30           H  
ATOM   2532  HD2 PHE   827      22.081   9.031  30.175  1.00 25.90           H  
ATOM   2533  HE1 PHE   827      24.514  12.343  27.432  1.00 24.48           H  
ATOM   2534  HE2 PHE   827      22.660   8.487  27.848  1.00 26.44           H  
ATOM   2535  HZ  PHE   827      23.781  10.181  26.441  1.00 24.88           H  
ATOM   2536  N   ASP   828      21.185  13.363  34.171  1.00 25.04           N  
ATOM   2537  CA  ASP   828      20.079  13.162  35.147  1.00 26.29           C  
ATOM   2538  C   ASP   828      18.785  13.952  34.803  1.00 26.17           C  
ATOM   2539  O   ASP   828      17.655  13.621  35.158  1.00 26.98           O  
ATOM   2540  CB  ASP   828      20.495  13.371  36.593  1.00 29.00           C  
ATOM   2541  CG  ASP   828      19.673  12.496  37.547  1.00 29.96           C  
ATOM   2542  OD1 ASP   828      19.744  12.811  38.769  1.00 32.01           O  
ATOM   2543  OD2 ASP   828      19.030  11.511  37.065  1.00 32.79           O1-
ATOM   2544  H   ASP   828      21.496  14.308  33.917  1.00 25.04           H  
ATOM   2545  HA  ASP   828      19.785  12.124  35.027  1.00 26.29           H  
ATOM   2546  HB2 ASP   828      20.387  14.423  36.880  1.00 29.00           H  
ATOM   2547  HB3 ASP   828      21.546  13.095  36.735  1.00 29.00           H  
ATOM   2548  N   GLU   829      18.980  15.106  34.104  1.00 28.25           N  
ATOM   2549  CA  GLU   829      17.953  16.070  33.747  1.00 28.90           C  
ATOM   2550  C   GLU   829      17.277  15.792  32.377  1.00 29.56           C  
ATOM   2551  O   GLU   829      16.535  16.598  31.817  1.00 27.27           O  
ATOM   2552  CB  GLU   829      18.564  17.489  33.786  1.00 34.17           C  
ATOM   2553  CG  GLU   829      19.584  17.845  32.690  1.00 41.85           C  
ATOM   2554  CD  GLU   829      20.981  17.207  32.623  1.00 45.14           C  
ATOM   2555  OE1 GLU   829      21.830  17.852  31.946  1.00 49.09           O  
ATOM   2556  OE2 GLU   829      21.124  16.092  33.207  1.00 46.53           O1-
ATOM   2557  H   GLU   829      19.936  15.337  33.805  1.00 28.25           H  
ATOM   2558  HA  GLU   829      17.156  16.008  34.498  1.00 28.90           H  
ATOM   2559  HB2 GLU   829      19.037  17.645  34.764  1.00 34.17           H  
ATOM   2560  HB3 GLU   829      17.742  18.214  33.717  1.00 34.17           H  
ATOM   2561  HG2 GLU   829      19.757  18.927  32.771  1.00 41.85           H  
ATOM   2562  HG3 GLU   829      19.123  17.694  31.708  1.00 41.85           H  
ATOM   2563  N   LEU   830      17.631  14.592  31.783  1.00 27.85           N  
ATOM   2564  CA  LEU   830      17.989  14.593  30.374  1.00 27.99           C  
ATOM   2565  C   LEU   830      17.259  13.694  29.352  1.00 27.45           C  
ATOM   2566  O   LEU   830      16.821  14.158  28.295  1.00 28.45           O  
ATOM   2567  CB  LEU   830      19.496  14.324  30.359  1.00 29.23           C  
ATOM   2568  CG  LEU   830      20.262  14.826  29.133  1.00 31.36           C  
ATOM   2569  CD1 LEU   830      20.034  16.303  28.841  1.00 30.87           C  
ATOM   2570  CD2 LEU   830      21.742  14.585  29.391  1.00 31.40           C  
ATOM   2571  H   LEU   830      17.760  13.795  32.394  1.00 27.85           H  
ATOM   2572  HA  LEU   830      17.801  15.612  30.023  1.00 27.99           H  
ATOM   2573  HB2 LEU   830      19.671  13.248  30.484  1.00 29.23           H  
ATOM   2574  HB3 LEU   830      19.948  14.790  31.245  1.00 29.23           H  
ATOM   2575  HG  LEU   830      19.955  14.239  28.261  1.00 31.36           H  
ATOM   2576 HD11 LEU   830      20.238  16.918  29.722  1.00 30.87           H  
ATOM   2577 HD12 LEU   830      19.007  16.490  28.518  1.00 30.87           H  
ATOM   2578 HD13 LEU   830      20.686  16.647  28.037  1.00 30.87           H  
ATOM   2579 HD21 LEU   830      22.127  15.198  30.213  1.00 31.40           H  
ATOM   2580 HD22 LEU   830      22.346  14.773  28.504  1.00 31.40           H  
ATOM   2581 HD23 LEU   830      21.875  13.545  29.669  1.00 31.40           H  
ATOM   2582  N   ARG   831      17.198  12.335  29.583  1.00 27.40           N  
ATOM   2583  CA  ARG   831      16.720  11.443  28.500  1.00 26.22           C  
ATOM   2584  C   ARG   831      15.208  11.624  28.275  1.00 24.75           C  
ATOM   2585  O   ARG   831      14.647  11.330  27.223  1.00 24.68           O  
ATOM   2586  CB  ARG   831      16.991   9.971  28.820  1.00 27.98           C  
ATOM   2587  CG  ARG   831      16.953   9.048  27.597  1.00 28.43           C  
ATOM   2588  CD  ARG   831      16.955   7.575  27.992  1.00 28.08           C  
ATOM   2589  NE  ARG   831      15.598   7.025  28.073  1.00 26.71           N  
ATOM   2590  CZ  ARG   831      14.975   6.419  27.043  1.00 27.84           C  
ATOM   2591  NH1 ARG   831      15.443   6.488  25.801  1.00 28.79           N  
ATOM   2592  NH2 ARG   831      13.875   5.702  27.270  1.00 26.94           N1+
ATOM   2593  H   ARG   831      17.510  11.952  30.470  1.00 27.40           H  
ATOM   2594  HA  ARG   831      17.235  11.738  27.577  1.00 26.22           H  
ATOM   2595  HB2 ARG   831      16.292   9.614  29.586  1.00 27.98           H  
ATOM   2596  HB3 ARG   831      18.002   9.897  29.223  1.00 27.98           H  
ATOM   2597  HG2 ARG   831      17.854   9.247  27.011  1.00 28.43           H  
ATOM   2598  HG3 ARG   831      16.095   9.260  26.953  1.00 28.43           H  
ATOM   2599  HD2 ARG   831      17.428   7.418  28.965  1.00 28.08           H  
ATOM   2600  HD3 ARG   831      17.537   6.968  27.291  1.00 28.08           H  
ATOM   2601  HE  ARG   831      15.121   7.016  28.981  1.00 26.71           H  
ATOM   2602 HH11 ARG   831      15.016   6.010  25.009  1.00 28.79           H  
ATOM   2603 HH12 ARG   831      16.228   7.089  25.540  1.00 28.79           H  
ATOM   2604 HH21 ARG   831      13.478   5.137  26.513  1.00 26.94           H  
ATOM   2605 HH22 ARG   831      13.446   5.658  28.183  1.00 26.94           H  
ATOM   2606  N   MET   832      14.515  12.036  29.395  1.00 26.06           N  
ATOM   2607  CA  MET   832      13.063  12.141  29.385  1.00 26.14           C  
ATOM   2608  C   MET   832      12.648  13.329  28.499  1.00 26.01           C  
ATOM   2609  O   MET   832      11.549  13.372  27.947  1.00 25.80           O  
ATOM   2610  CB  MET   832      12.530  12.289  30.810  1.00 27.91           C  
ATOM   2611  CG  MET   832      11.002  12.288  30.857  1.00 30.44           C  
ATOM   2612  SD  MET   832      10.360  12.059  32.548  1.00 33.92           S  
ATOM   2613  CE  MET   832      11.063  13.521  33.353  1.00 33.67           C  
ATOM   2614  H   MET   832      15.041  12.275  30.229  1.00 26.06           H  
ATOM   2615  HA  MET   832      12.673  11.226  28.926  1.00 26.14           H  
ATOM   2616  HB2 MET   832      12.919  13.215  31.250  1.00 27.91           H  
ATOM   2617  HB3 MET   832      12.924  11.459  31.412  1.00 27.91           H  
ATOM   2618  HG2 MET   832      10.606  11.465  30.252  1.00 30.44           H  
ATOM   2619  HG3 MET   832      10.592  13.219  30.455  1.00 30.44           H  
ATOM   2620  HE1 MET   832      10.615  13.630  34.344  1.00 33.67           H  
ATOM   2621  HE2 MET   832      10.851  14.422  32.773  1.00 33.67           H  
ATOM   2622  HE3 MET   832      12.142  13.404  33.480  1.00 33.67           H  
ATOM   2623  N   ASN   833      13.553  14.364  28.411  1.00 26.78           N  
ATOM   2624  CA  ASN   833      13.236  15.589  27.678  1.00 27.86           C  
ATOM   2625  C   ASN   833      13.034  15.275  26.186  1.00 26.66           C  
ATOM   2626  O   ASN   833      12.257  15.915  25.473  1.00 27.19           O  
ATOM   2627  CB  ASN   833      14.329  16.645  27.799  1.00 29.21           C  
ATOM   2628  CG  ASN   833      14.193  17.433  29.076  1.00 33.07           C  
ATOM   2629  ND2 ASN   833      15.072  18.467  29.180  1.00 36.18           N  
ATOM   2630  OD1 ASN   833      13.377  17.186  29.957  1.00 31.43           O  
ATOM   2631  H   ASN   833      14.450  14.279  28.879  1.00 26.78           H  
ATOM   2632  HA  ASN   833      12.275  15.954  28.057  1.00 27.86           H  
ATOM   2633  HB2 ASN   833      14.270  17.359  26.967  1.00 29.21           H  
ATOM   2634  HB3 ASN   833      15.328  16.196  27.769  1.00 29.21           H  
ATOM   2635 HD21 ASN   833      15.075  19.006  30.037  1.00 36.18           H  
ATOM   2636 HD22 ASN   833      15.726  18.717  28.449  1.00 36.18           H  
ATOM   2637  N   TYR   834      13.826  14.266  25.682  1.00 25.03           N  
ATOM   2638  CA  TYR   834      13.787  13.916  24.258  1.00 25.15           C  
ATOM   2639  C   TYR   834      12.538  13.083  23.879  1.00 26.45           C  
ATOM   2640  O   TYR   834      12.257  12.822  22.711  1.00 28.13           O  
ATOM   2641  CB  TYR   834      15.069  13.208  23.795  1.00 25.77           C  
ATOM   2642  CG  TYR   834      16.213  14.185  23.626  1.00 24.15           C  
ATOM   2643  CD1 TYR   834      16.222  15.061  22.530  1.00 23.72           C  
ATOM   2644  CD2 TYR   834      17.251  14.260  24.565  1.00 26.10           C  
ATOM   2645  CE1 TYR   834      17.242  15.999  22.382  1.00 26.07           C  
ATOM   2646  CE2 TYR   834      18.276  15.199  24.414  1.00 24.55           C  
ATOM   2647  CZ  TYR   834      18.259  16.062  23.325  1.00 26.19           C  
ATOM   2648  OH  TYR   834      19.220  17.009  23.144  1.00 27.25           O  
ATOM   2649  H   TYR   834      14.447  13.759  26.309  1.00 25.03           H  
ATOM   2650  HA  TYR   834      13.660  14.858  23.707  1.00 25.15           H  
ATOM   2651  HB2 TYR   834      14.914  12.707  22.832  1.00 25.77           H  
ATOM   2652  HB3 TYR   834      15.348  12.416  24.502  1.00 25.77           H  
ATOM   2653  HD1 TYR   834      15.429  15.024  21.786  1.00 23.72           H  
ATOM   2654  HD2 TYR   834      17.272  13.596  25.427  1.00 26.10           H  
ATOM   2655  HE1 TYR   834      17.245  16.680  21.535  1.00 26.07           H  
ATOM   2656  HE2 TYR   834      19.069  15.246  25.155  1.00 24.55           H  
ATOM   2657  HH  TYR   834      19.910  16.920  23.838  1.00 27.25           H  
ATOM   2658  N   ILE   835      11.742  12.698  24.934  1.00 26.87           N  
ATOM   2659  CA  ILE   835      10.407  12.106  24.786  1.00 27.01           C  
ATOM   2660  C   ILE   835       9.389  13.020  25.528  1.00 28.11           C  
ATOM   2661  O   ILE   835       8.314  12.637  25.988  1.00 30.72           O  
ATOM   2662  CB  ILE   835      10.386  10.610  25.176  1.00 25.77           C  
ATOM   2663  CG1 ILE   835       9.065   9.872  24.866  1.00 25.14           C  
ATOM   2664  CG2 ILE   835      10.757  10.382  26.645  1.00 25.55           C  
ATOM   2665  CD1 ILE   835       8.622   9.964  23.414  1.00 25.13           C  
ATOM   2666  H   ILE   835      12.079  12.854  25.882  1.00 26.87           H  
ATOM   2667  HA  ILE   835      10.141  12.192  23.727  1.00 27.01           H  
ATOM   2668  HB  ILE   835      11.166  10.114  24.580  1.00 25.77           H  
ATOM   2669 HG12 ILE   835       8.255  10.226  25.512  1.00 25.14           H  
ATOM   2670 HG13 ILE   835       9.195   8.809  25.107  1.00 25.14           H  
ATOM   2671 HG21 ILE   835      10.068  10.894  27.324  1.00 25.55           H  
ATOM   2672 HG22 ILE   835      11.771  10.736  26.844  1.00 25.55           H  
ATOM   2673 HG23 ILE   835      10.738   9.315  26.893  1.00 25.55           H  
ATOM   2674 HD11 ILE   835       8.313  10.979  23.151  1.00 25.13           H  
ATOM   2675 HD12 ILE   835       7.765   9.305  23.241  1.00 25.13           H  
ATOM   2676 HD13 ILE   835       9.425   9.654  22.739  1.00 25.13           H  
ATOM   2677  N   LYS   836       9.704  14.367  25.486  1.00 30.05           N  
ATOM   2678  CA  LYS   836       8.781  15.426  25.885  1.00 32.47           C  
ATOM   2679  C   LYS   836       8.768  16.585  24.871  1.00 31.51           C  
ATOM   2680  O   LYS   836       7.744  17.237  24.663  1.00 32.62           O  
ATOM   2681  CB  LYS   836       9.043  15.940  27.306  1.00 36.24           C  
ATOM   2682  CG  LYS   836       8.770  14.919  28.424  1.00 42.45           C  
ATOM   2683  CD  LYS   836       7.354  14.925  29.018  1.00 45.58           C  
ATOM   2684  CE  LYS   836       6.191  14.770  28.052  1.00 47.54           C  
ATOM   2685  NZ  LYS   836       6.219  13.486  27.350  1.00 46.78           N1+
ATOM   2686  H   LYS   836      10.641  14.612  25.178  1.00 30.05           H  
ATOM   2687  HA  LYS   836       7.774  15.010  25.819  1.00 32.47           H  
ATOM   2688  HB2 LYS   836       8.461  16.851  27.494  1.00 36.24           H  
ATOM   2689  HB3 LYS   836      10.095  16.242  27.369  1.00 36.24           H  
ATOM   2690  HG2 LYS   836       9.454  15.154  29.251  1.00 42.45           H  
ATOM   2691  HG3 LYS   836       9.030  13.905  28.114  1.00 42.45           H  
ATOM   2692  HD2 LYS   836       7.217  15.872  29.556  1.00 45.58           H  
ATOM   2693  HD3 LYS   836       7.298  14.135  29.779  1.00 45.58           H  
ATOM   2694  HE2 LYS   836       6.193  15.568  27.304  1.00 47.54           H  
ATOM   2695  HE3 LYS   836       5.236  14.814  28.584  1.00 47.54           H  
ATOM   2696  HZ1 LYS   836       5.645  13.625  26.468  1.00 46.78           H  
ATOM   2697  HZ2 LYS   836       5.795  12.691  27.825  1.00 46.78           H  
ATOM   2698  HZ3 LYS   836       7.120  13.186  26.934  1.00 46.78           H  
ATOM   2699  N   GLU   837       9.953  16.872  24.228  1.00 31.67           N  
ATOM   2700  CA  GLU   837       9.974  17.795  23.087  1.00 30.67           C  
ATOM   2701  C   GLU   837       9.238  17.171  21.859  1.00 30.66           C  
ATOM   2702  O   GLU   837       8.896  17.849  20.891  1.00 30.24           O  
ATOM   2703  CB  GLU   837      11.399  18.234  22.712  1.00 30.58           C  
ATOM   2704  CG  GLU   837      12.020  19.213  23.719  1.00 29.62           C  
ATOM   2705  CD  GLU   837      11.880  20.673  23.310  1.00 32.77           C  
ATOM   2706  OE1 GLU   837      12.909  21.215  22.783  1.00 32.50           O  
ATOM   2707  OE2 GLU   837      10.784  21.257  23.554  1.00 32.65           O1-
ATOM   2708  H   GLU   837      10.835  16.477  24.558  1.00 31.67           H  
ATOM   2709  HA  GLU   837       9.394  18.670  23.375  1.00 30.67           H  
ATOM   2710  HB2 GLU   837      11.400  18.687  21.713  1.00 30.58           H  
ATOM   2711  HB3 GLU   837      12.036  17.342  22.647  1.00 30.58           H  
ATOM   2712  HG2 GLU   837      13.092  18.994  23.799  1.00 29.62           H  
ATOM   2713  HG3 GLU   837      11.604  19.076  24.724  1.00 29.62           H  
ATOM   2714  N   LEU   838       9.018  15.809  21.924  1.00 28.88           N  
ATOM   2715  CA  LEU   838       8.346  15.043  20.867  1.00 30.88           C  
ATOM   2716  C   LEU   838       6.798  15.017  20.993  1.00 31.79           C  
ATOM   2717  O   LEU   838       6.079  14.521  20.127  1.00 30.98           O  
ATOM   2718  CB  LEU   838       8.923  13.617  20.843  1.00 29.79           C  
ATOM   2719  CG  LEU   838       8.519  12.735  19.644  1.00 30.85           C  
ATOM   2720  CD1 LEU   838       8.600  13.469  18.311  1.00 30.89           C  
ATOM   2721  CD2 LEU   838       9.382  11.473  19.607  1.00 29.80           C  
ATOM   2722  H   LEU   838       9.352  15.317  22.742  1.00 28.88           H  
ATOM   2723  HA  LEU   838       8.562  15.561  19.927  1.00 30.88           H  
ATOM   2724  HB2 LEU   838       8.638  13.098  21.768  1.00 29.79           H  
ATOM   2725  HB3 LEU   838      10.019  13.688  20.870  1.00 29.79           H  
ATOM   2726  HG  LEU   838       7.486  12.406  19.783  1.00 30.85           H  
ATOM   2727 HD11 LEU   838       9.506  14.064  18.236  1.00 30.89           H  
ATOM   2728 HD12 LEU   838       7.752  14.148  18.186  1.00 30.89           H  
ATOM   2729 HD13 LEU   838       8.594  12.779  17.467  1.00 30.89           H  
ATOM   2730 HD21 LEU   838      10.432  11.715  19.417  1.00 29.80           H  
ATOM   2731 HD22 LEU   838       9.046  10.793  18.816  1.00 29.80           H  
ATOM   2732 HD23 LEU   838       9.321  10.932  20.556  1.00 29.80           H  
ATOM   2733  N   ASP   839       6.257  15.615  22.108  1.00 33.04           N  
ATOM   2734  CA  ASP   839       4.797  15.721  22.309  1.00 35.95           C  
ATOM   2735  C   ASP   839       4.256  16.991  21.597  1.00 35.76           C  
ATOM   2736  O   ASP   839       3.069  17.323  21.573  1.00 34.91           O  
ATOM   2737  CB  ASP   839       4.446  15.834  23.787  1.00 39.15           C  
ATOM   2738  CG  ASP   839       4.305  14.454  24.381  1.00 42.35           C  
ATOM   2739  OD1 ASP   839       5.121  14.183  25.314  1.00 46.40           O  
ATOM   2740  OD2 ASP   839       3.374  13.735  23.939  1.00 45.64           O1-
ATOM   2741  H   ASP   839       6.875  16.018  22.806  1.00 33.04           H  
ATOM   2742  HA  ASP   839       4.314  14.865  21.824  1.00 35.95           H  
ATOM   2743  HB2 ASP   839       3.481  16.336  23.934  1.00 39.15           H  
ATOM   2744  HB3 ASP   839       5.188  16.425  24.335  1.00 39.15           H  
ATOM   2745  N   ARG   840       5.222  17.800  21.040  1.00 36.21           N  
ATOM   2746  CA  ARG   840       4.995  19.196  20.700  1.00 37.65           C  
ATOM   2747  C   ARG   840       4.481  19.441  19.271  1.00 37.39           C  
ATOM   2748  O   ARG   840       4.481  20.556  18.757  1.00 37.66           O  
ATOM   2749  CB  ARG   840       6.205  20.059  21.059  1.00 38.32           C  
ATOM   2750  CG  ARG   840       6.658  19.777  22.496  1.00 42.21           C  
ATOM   2751  CD  ARG   840       7.668  20.787  23.003  1.00 45.66           C  
ATOM   2752  NE  ARG   840       6.998  21.975  23.523  1.00 47.80           N  
ATOM   2753  CZ  ARG   840       7.630  22.861  24.303  1.00 50.14           C  
ATOM   2754  NH1 ARG   840       8.947  22.817  24.526  1.00 51.75           N  
ATOM   2755  NH2 ARG   840       6.910  23.828  24.888  1.00 51.45           N1+
ATOM   2756  H   ARG   840       6.146  17.407  20.887  1.00 36.21           H  
ATOM   2757  HA  ARG   840       4.171  19.530  21.334  1.00 37.65           H  
ATOM   2758  HB2 ARG   840       5.950  21.118  20.943  1.00 38.32           H  
ATOM   2759  HB3 ARG   840       7.032  19.858  20.367  1.00 38.32           H  
ATOM   2760  HG2 ARG   840       7.110  18.784  22.536  1.00 42.21           H  
ATOM   2761  HG3 ARG   840       5.798  19.747  23.173  1.00 42.21           H  
ATOM   2762  HD2 ARG   840       8.366  21.079  22.213  1.00 45.66           H  
ATOM   2763  HD3 ARG   840       8.204  20.336  23.842  1.00 45.66           H  
ATOM   2764  HE  ARG   840       5.980  22.052  23.432  1.00 47.80           H  
ATOM   2765 HH11 ARG   840       9.412  23.420  25.180  1.00 51.75           H  
ATOM   2766 HH12 ARG   840       9.565  22.110  24.072  1.00 51.75           H  
ATOM   2767 HH21 ARG   840       7.335  24.517  25.489  1.00 51.45           H  
ATOM   2768 HH22 ARG   840       5.906  23.852  24.751  1.00 51.45           H  
ATOM   2769  N   ILE   841       3.827  18.355  18.729  1.00 36.99           N  
ATOM   2770  CA  ILE   841       2.876  18.488  17.628  1.00 37.30           C  
ATOM   2771  C   ILE   841       1.498  18.918  18.211  1.00 37.26           C  
ATOM   2772  O   ILE   841       0.607  19.393  17.509  1.00 34.93           O  
ATOM   2773  CB  ILE   841       2.832  17.198  16.774  1.00 38.13           C  
ATOM   2774  CG1 ILE   841       2.178  17.467  15.402  1.00 39.92           C  
ATOM   2775  CG2 ILE   841       2.157  16.025  17.494  1.00 39.90           C  
ATOM   2776  CD1 ILE   841       2.364  16.327  14.408  1.00 43.34           C  
ATOM   2777  H   ILE   841       3.999  17.443  19.137  1.00 36.99           H  
ATOM   2778  HA  ILE   841       3.219  19.326  17.007  1.00 37.30           H  
ATOM   2779  HB  ILE   841       3.874  16.903  16.586  1.00 38.13           H  
ATOM   2780 HG12 ILE   841       2.617  18.371  14.961  1.00 39.92           H  
ATOM   2781 HG13 ILE   841       1.106  17.661  15.521  1.00 39.92           H  
ATOM   2782 HG21 ILE   841       1.074  16.169  17.560  1.00 39.90           H  
ATOM   2783 HG22 ILE   841       2.548  15.892  18.508  1.00 39.90           H  
ATOM   2784 HG23 ILE   841       2.334  15.086  16.960  1.00 39.90           H  
ATOM   2785 HD11 ILE   841       3.425  16.098  14.268  1.00 43.34           H  
ATOM   2786 HD12 ILE   841       1.950  16.607  13.434  1.00 43.34           H  
ATOM   2787 HD13 ILE   841       1.851  15.417  14.735  1.00 43.34           H  
ATOM   2788  N   ILE   842       1.317  18.650  19.558  1.00 38.04           N  
ATOM   2789  CA  ILE   842       0.167  19.134  20.320  1.00 39.19           C  
ATOM   2790  C   ILE   842       0.691  20.165  21.349  1.00 41.03           C  
ATOM   2791  O   ILE   842       0.219  21.300  21.441  1.00 42.19           O  
ATOM   2792  CB  ILE   842      -0.627  17.984  20.993  1.00 39.04           C  
ATOM   2793  CG1 ILE   842      -1.106  16.968  19.930  1.00 37.38           C  
ATOM   2794  CG2 ILE   842      -1.808  18.549  21.797  1.00 38.43           C  
ATOM   2795  CD1 ILE   842      -2.036  15.883  20.455  1.00 38.98           C  
ATOM   2796  H   ILE   842       2.034  18.114  20.042  1.00 38.04           H  
ATOM   2797  HA  ILE   842      -0.499  19.683  19.642  1.00 39.19           H  
ATOM   2798  HB  ILE   842       0.030  17.454  21.696  1.00 39.04           H  
ATOM   2799 HG12 ILE   842      -0.229  16.472  19.499  1.00 37.38           H  
ATOM   2800 HG13 ILE   842      -1.610  17.492  19.109  1.00 37.38           H  
ATOM   2801 HG21 ILE   842      -2.529  19.048  21.140  1.00 38.43           H  
ATOM   2802 HG22 ILE   842      -1.475  19.272  22.548  1.00 38.43           H  
ATOM   2803 HG23 ILE   842      -2.333  17.759  22.343  1.00 38.43           H  
ATOM   2804 HD11 ILE   842      -1.636  15.419  21.361  1.00 38.98           H  
ATOM   2805 HD12 ILE   842      -2.166  15.101  19.700  1.00 38.98           H  
ATOM   2806 HD13 ILE   842      -3.028  16.285  20.682  1.00 38.98           H  
ATOM   2807  N   ALA   843       1.684  19.743  22.205  1.00 41.53           N  
ATOM   2808  CA  ALA   843       2.200  20.575  23.301  1.00 43.09           C  
ATOM   2809  C   ALA   843       3.236  21.644  22.830  1.00 44.00           C  
ATOM   2810  O   ALA   843       4.287  21.897  23.429  1.00 46.70           O  
ATOM   2811  CB  ALA   843       2.785  19.689  24.395  1.00 42.80           C  
ATOM   2812  H   ALA   843       2.076  18.808  22.073  1.00 41.53           H  
ATOM   2813  HA  ALA   843       1.353  21.134  23.719  1.00 43.09           H  
ATOM   2814  HB1 ALA   843       3.638  19.112  24.024  1.00 42.80           H  
ATOM   2815  HB2 ALA   843       2.038  18.976  24.759  1.00 42.80           H  
ATOM   2816  HB3 ALA   843       3.130  20.286  25.245  1.00 42.80           H  
ATOM   2817  N   NME   844       2.825  22.385  21.747  1.00  0.00           N  
ATOM   2818  CH3 NME   844       3.623  23.389  21.093  1.00  0.00           C  
ATOM   2819  H   NME   844       1.883  22.220  21.387  1.00  0.00           H  
ATOM   2820 HH31 NME   844       3.208  24.370  21.337  1.00  0.00           H  
ATOM   2821 HH32 NME   844       4.666  23.340  21.414  1.00  0.00           H  
ATOM   2822 HH33 NME   844       3.560  23.228  20.014  1.00  0.00           H  
ATOM   2823  CH3 ACE   845      -3.706  11.929  20.140  1.00  0.00           C  
ATOM   2824  C   ACE   845      -2.348  11.313  19.951  1.00  0.00           C  
ATOM   2825  O   ACE   845      -2.079  10.563  19.014  1.00  0.00           O  
ATOM   2826 HH31 ACE   845      -3.641  12.859  20.710  1.00  0.00           H  
ATOM   2827 HH32 ACE   845      -4.141  12.151  19.162  1.00  0.00           H  
ATOM   2828 HH33 ACE   845      -4.347  11.223  20.674  1.00  0.00           H  
ATOM   2829  N   CYS   846      -1.454  11.601  20.956  1.00 40.48           N  
ATOM   2830  CA  CYS   846      -0.048  11.181  20.874  1.00 42.07           C  
ATOM   2831  C   CYS   846       0.091   9.648  20.852  1.00 40.86           C  
ATOM   2832  O   CYS   846       1.090   9.089  20.404  1.00 39.35           O  
ATOM   2833  CB  CYS   846       0.815  11.719  22.021  1.00 40.81           C  
ATOM   2834  SG  CYS   846       0.716  13.533  22.153  1.00 46.76           S  
ATOM   2835  H   CYS   846      -1.729  12.174  21.748  1.00 40.48           H  
ATOM   2836  HA  CYS   846       0.331  11.543  19.910  1.00 42.07           H  
ATOM   2837  HB2 CYS   846       1.861  11.441  21.868  1.00 40.81           H  
ATOM   2838  HB3 CYS   846       0.499  11.294  22.980  1.00 40.81           H  
ATOM   2839  HG  CYS   846       1.797  13.668  22.963  1.00 46.76           H  
ATOM   2840  N   SER   847      -0.899   8.920  21.387  1.00 39.99           N  
ATOM   2841  CA  SER   847      -0.922   7.451  21.386  1.00 40.99           C  
ATOM   2842  C   SER   847      -1.043   6.871  19.974  1.00 39.62           C  
ATOM   2843  O   SER   847      -0.485   5.808  19.711  1.00 39.12           O  
ATOM   2844  CB  SER   847      -2.053   6.929  22.279  1.00 42.37           C  
ATOM   2845  OG  SER   847      -3.280   7.562  21.976  1.00 49.05           O  
ATOM   2846  H   SER   847      -1.719   9.386  21.751  1.00 39.99           H  
ATOM   2847  HA  SER   847       0.019   7.086  21.797  1.00 40.99           H  
ATOM   2848  HB2 SER   847      -1.805   7.128  23.322  1.00 42.37           H  
ATOM   2849  HB3 SER   847      -2.154   5.850  22.149  1.00 42.37           H  
ATOM   2850  HG  SER   847      -3.895   6.844  21.744  1.00 49.05           H  
ATOM   2851  N   ARG   848      -1.555   7.657  19.009  1.00 38.28           N  
ATOM   2852  CA  ARG   848      -1.590   7.243  17.608  1.00 37.46           C  
ATOM   2853  C   ARG   848      -0.203   7.542  16.993  1.00 34.74           C  
ATOM   2854  O   ARG   848       0.327   6.828  16.141  1.00 33.46           O  
ATOM   2855  CB  ARG   848      -2.692   8.007  16.859  1.00 40.70           C  
ATOM   2856  CG  ARG   848      -2.949   7.453  15.453  1.00 45.64           C  
ATOM   2857  CD  ARG   848      -3.981   8.280  14.683  1.00 50.85           C  
ATOM   2858  NE  ARG   848      -5.327   8.157  15.260  1.00 55.92           N  
ATOM   2859  CZ  ARG   848      -6.412   8.794  14.786  1.00 58.41           C  
ATOM   2860  NH1 ARG   848      -6.345   9.614  13.734  1.00 59.87           N  
ATOM   2861  NH2 ARG   848      -7.598   8.603  15.376  1.00 59.52           N1+
ATOM   2862  H   ARG   848      -1.878   8.589  19.271  1.00 38.28           H  
ATOM   2863  HA  ARG   848      -1.760   6.162  17.562  1.00 37.46           H  
ATOM   2864  HB2 ARG   848      -2.427   9.069  16.782  1.00 40.70           H  
ATOM   2865  HB3 ARG   848      -3.621   7.959  17.440  1.00 40.70           H  
ATOM   2866  HG2 ARG   848      -3.287   6.412  15.525  1.00 45.64           H  
ATOM   2867  HG3 ARG   848      -2.016   7.454  14.878  1.00 45.64           H  
ATOM   2868  HD2 ARG   848      -4.025   7.915  13.651  1.00 50.85           H  
ATOM   2869  HD3 ARG   848      -3.691   9.336  14.687  1.00 50.85           H  
ATOM   2870  HE  ARG   848      -5.461   7.544  16.055  1.00 55.92           H  
ATOM   2871 HH11 ARG   848      -7.163  10.091  13.380  1.00 59.87           H  
ATOM   2872 HH12 ARG   848      -5.470   9.797  13.261  1.00 59.87           H  
ATOM   2873 HH21 ARG   848      -8.435   9.061  15.039  1.00 59.52           H  
ATOM   2874 HH22 ARG   848      -7.699   8.001  16.183  1.00 59.52           H  
ATOM   2875  N   ARG   849       0.354   8.744  17.377  1.00 33.20           N  
ATOM   2876  CA  ARG   849       1.593   9.236  16.782  1.00 32.62           C  
ATOM   2877  C   ARG   849       2.769   8.372  17.286  1.00 32.86           C  
ATOM   2878  O   ARG   849       3.735   8.107  16.572  1.00 33.24           O  
ATOM   2879  CB  ARG   849       1.777  10.726  17.088  1.00 34.49           C  
ATOM   2880  CG  ARG   849       2.810  11.454  16.216  1.00 33.36           C  
ATOM   2881  CD  ARG   849       2.577  11.289  14.715  1.00 33.15           C  
ATOM   2882  NE  ARG   849       3.394  12.200  13.924  1.00 32.32           N  
ATOM   2883  CZ  ARG   849       3.425  12.217  12.582  1.00 32.94           C  
ATOM   2884  NH1 ARG   849       2.704  11.357  11.857  1.00 34.07           N  
ATOM   2885  NH2 ARG   849       4.176  13.099  11.934  1.00 28.30           N1+
ATOM   2886  H   ARG   849      -0.114   9.289  18.095  1.00 33.20           H  
ATOM   2887  HA  ARG   849       1.499   9.063  15.705  1.00 32.62           H  
ATOM   2888  HB2 ARG   849       2.056  10.860  18.141  1.00 34.49           H  
ATOM   2889  HB3 ARG   849       0.814  11.239  16.961  1.00 34.49           H  
ATOM   2890  HG2 ARG   849       3.814  11.108  16.474  1.00 33.36           H  
ATOM   2891  HG3 ARG   849       2.786  12.521  16.470  1.00 33.36           H  
ATOM   2892  HD2 ARG   849       1.526  11.490  14.483  1.00 33.15           H  
ATOM   2893  HD3 ARG   849       2.839  10.269  14.419  1.00 33.15           H  
ATOM   2894  HE  ARG   849       4.061  12.868  14.371  1.00 32.32           H  
ATOM   2895 HH11 ARG   849       2.866  11.263  10.853  1.00 34.07           H  
ATOM   2896 HH12 ARG   849       2.086  10.664  12.272  1.00 34.07           H  
ATOM   2897 HH21 ARG   849       4.149  13.201  10.922  1.00 28.30           H  
ATOM   2898 HH22 ARG   849       4.797  13.745  12.431  1.00 28.30           H  
ATOM   2899  N   PHE   850       2.693   7.948  18.590  1.00 32.71           N  
ATOM   2900  CA  PHE   850       3.693   7.080  19.220  1.00 31.72           C  
ATOM   2901  C   PHE   850       3.397   5.570  19.004  1.00 30.74           C  
ATOM   2902  O   PHE   850       3.959   4.696  19.665  1.00 30.44           O  
ATOM   2903  CB  PHE   850       3.863   7.353  20.725  1.00 32.14           C  
ATOM   2904  CG  PHE   850       4.280   8.745  21.154  1.00 32.65           C  
ATOM   2905  CD1 PHE   850       4.705   9.740  20.263  1.00 33.53           C  
ATOM   2906  CD2 PHE   850       4.231   9.054  22.524  1.00 33.14           C  
ATOM   2907  CE1 PHE   850       5.022  11.019  20.722  1.00 32.53           C  
ATOM   2908  CE2 PHE   850       4.568  10.327  22.984  1.00 33.96           C  
ATOM   2909  CZ  PHE   850       4.960  11.310  22.080  1.00 30.37           C  
ATOM   2910  H   PHE   850       1.910   8.261  19.169  1.00 32.71           H  
ATOM   2911  HA  PHE   850       4.650   7.255  18.711  1.00 31.72           H  
ATOM   2912  HB2 PHE   850       4.611   6.661  21.133  1.00 32.14           H  
ATOM   2913  HB3 PHE   850       2.913   7.116  21.225  1.00 32.14           H  
ATOM   2914  HD1 PHE   850       4.777   9.556  19.196  1.00 33.53           H  
ATOM   2915  HD2 PHE   850       3.910   8.304  23.244  1.00 33.14           H  
ATOM   2916  HE1 PHE   850       5.302  11.798  20.017  1.00 32.53           H  
ATOM   2917  HE2 PHE   850       4.502  10.570  24.041  1.00 33.96           H  
ATOM   2918  HZ  PHE   850       5.192  12.310  22.437  1.00 30.37           H  
ATOM   2919  N   TYR   851       2.613   5.295  17.908  1.00 29.11           N  
ATOM   2920  CA  TYR   851       2.650   4.024  17.169  1.00 28.71           C  
ATOM   2921  C   TYR   851       3.397   4.303  15.838  1.00 28.38           C  
ATOM   2922  O   TYR   851       4.242   3.541  15.367  1.00 27.25           O  
ATOM   2923  CB  TYR   851       1.229   3.494  16.926  1.00 31.32           C  
ATOM   2924  CG  TYR   851       1.108   2.362  15.929  1.00 32.96           C  
ATOM   2925  CD1 TYR   851       0.169   2.450  14.888  1.00 31.84           C  
ATOM   2926  CD2 TYR   851       1.909   1.215  16.018  1.00 32.56           C  
ATOM   2927  CE1 TYR   851       0.054   1.430  13.942  1.00 35.15           C  
ATOM   2928  CE2 TYR   851       1.796   0.196  15.070  1.00 33.86           C  
ATOM   2929  CZ  TYR   851       0.875   0.312  14.038  1.00 35.06           C  
ATOM   2930  OH  TYR   851       0.800  -0.702  13.128  1.00 37.03           O  
ATOM   2931  H   TYR   851       1.999   6.027  17.579  1.00 29.11           H  
ATOM   2932  HA  TYR   851       3.243   3.296  17.731  1.00 28.71           H  
ATOM   2933  HB2 TYR   851       0.592   4.321  16.591  1.00 31.32           H  
ATOM   2934  HB3 TYR   851       0.795   3.166  17.878  1.00 31.32           H  
ATOM   2935  HD1 TYR   851      -0.476   3.322  14.805  1.00 31.84           H  
ATOM   2936  HD2 TYR   851       2.641   1.108  16.817  1.00 32.56           H  
ATOM   2937  HE1 TYR   851      -0.676   1.527  13.145  1.00 35.15           H  
ATOM   2938  HE2 TYR   851       2.432  -0.681  15.141  1.00 33.86           H  
ATOM   2939  HH  TYR   851       0.174  -0.442  12.433  1.00 37.03           H  
ATOM   2940  N   GLN   852       2.991   5.438  15.153  1.00 27.93           N  
ATOM   2941  CA  GLN   852       3.534   5.758  13.835  1.00 28.83           C  
ATOM   2942  C   GLN   852       5.054   6.009  13.861  1.00 28.37           C  
ATOM   2943  O   GLN   852       5.795   5.608  12.964  1.00 28.62           O  
ATOM   2944  CB  GLN   852       2.908   7.038  13.264  1.00 29.52           C  
ATOM   2945  CG  GLN   852       1.515   6.841  12.682  1.00 32.95           C  
ATOM   2946  CD  GLN   852       1.095   8.131  12.009  1.00 34.80           C  
ATOM   2947  OE1 GLN   852       1.120   9.227  12.565  1.00 34.46           O  
ATOM   2948  NE2 GLN   852       0.707   8.009  10.710  1.00 33.70           N  
ATOM   2949  H   GLN   852       2.278   6.033  15.562  1.00 27.93           H  
ATOM   2950  HA  GLN   852       3.353   4.896  13.181  1.00 28.83           H  
ATOM   2951  HB2 GLN   852       3.555   7.445  12.474  1.00 29.52           H  
ATOM   2952  HB3 GLN   852       2.873   7.816  14.036  1.00 29.52           H  
ATOM   2953  HG2 GLN   852       0.785   6.605  13.461  1.00 32.95           H  
ATOM   2954  HG3 GLN   852       1.515   6.018  11.960  1.00 32.95           H  
ATOM   2955 HE21 GLN   852       0.446   8.848  10.203  1.00 33.70           H  
ATOM   2956 HE22 GLN   852       0.672   7.129  10.211  1.00 33.70           H  
ATOM   2957  N   LEU   853       5.493   6.869  14.843  1.00 28.11           N  
ATOM   2958  CA  LEU   853       6.879   7.328  14.866  1.00 28.53           C  
ATOM   2959  C   LEU   853       7.799   6.197  15.347  1.00 28.16           C  
ATOM   2960  O   LEU   853       8.991   6.119  15.067  1.00 29.44           O  
ATOM   2961  CB  LEU   853       7.060   8.499  15.842  1.00 28.61           C  
ATOM   2962  CG  LEU   853       6.332   9.800  15.471  1.00 31.04           C  
ATOM   2963  CD1 LEU   853       6.676  10.865  16.509  1.00 30.24           C  
ATOM   2964  CD2 LEU   853       6.676  10.305  14.078  1.00 29.67           C  
ATOM   2965  H   LEU   853       4.834   7.202  15.551  1.00 28.11           H  
ATOM   2966  HA  LEU   853       7.188   7.585  13.847  1.00 28.53           H  
ATOM   2967  HB2 LEU   853       8.131   8.709  15.952  1.00 28.61           H  
ATOM   2968  HB3 LEU   853       6.723   8.189  16.842  1.00 28.61           H  
ATOM   2969  HG  LEU   853       5.255   9.630  15.496  1.00 31.04           H  
ATOM   2970 HD11 LEU   853       7.752  11.059  16.504  1.00 30.24           H  
ATOM   2971 HD12 LEU   853       6.394  10.542  17.515  1.00 30.24           H  
ATOM   2972 HD13 LEU   853       6.159  11.806  16.303  1.00 30.24           H  
ATOM   2973 HD21 LEU   853       7.752  10.452  13.964  1.00 29.67           H  
ATOM   2974 HD22 LEU   853       6.187  11.262  13.876  1.00 29.67           H  
ATOM   2975 HD23 LEU   853       6.331   9.603  13.315  1.00 29.67           H  
ATOM   2976  N   THR   854       7.232   5.387  16.289  1.00 27.17           N  
ATOM   2977  CA  THR   854       8.007   4.498  17.138  1.00 27.83           C  
ATOM   2978  C   THR   854       8.349   3.229  16.370  1.00 26.48           C  
ATOM   2979  O   THR   854       9.461   2.702  16.453  1.00 24.11           O  
ATOM   2980  CB  THR   854       7.205   4.187  18.402  1.00 29.01           C  
ATOM   2981  OG1 THR   854       5.839   3.999  18.023  1.00 30.29           O  
ATOM   2982  CG2 THR   854       7.280   5.366  19.368  1.00 30.58           C  
ATOM   2983  H   THR   854       6.222   5.382  16.413  1.00 27.17           H  
ATOM   2984  HA  THR   854       8.961   4.982  17.387  1.00 27.83           H  
ATOM   2985  HB  THR   854       7.553   3.272  18.887  1.00 29.01           H  
ATOM   2986 HG21 THR   854       8.286   5.469  19.786  1.00 30.58           H  
ATOM   2987 HG22 THR   854       6.565   5.246  20.183  1.00 30.58           H  
ATOM   2988 HG23 THR   854       7.013   6.306  18.874  1.00 30.58           H  
ATOM   2989  HG1 THR   854       5.314   3.812  18.833  1.00 30.29           H  
ATOM   2990  N   LYS   855       7.332   2.689  15.605  1.00 26.31           N  
ATOM   2991  CA  LYS   855       7.531   1.404  14.949  1.00 26.15           C  
ATOM   2992  C   LYS   855       8.583   1.484  13.818  1.00 24.59           C  
ATOM   2993  O   LYS   855       9.101   0.483  13.315  1.00 23.88           O  
ATOM   2994  CB  LYS   855       6.210   0.809  14.434  1.00 28.60           C  
ATOM   2995  CG  LYS   855       6.265  -0.699  14.103  1.00 35.66           C  
ATOM   2996  CD  LYS   855       6.945  -1.478  15.220  1.00 36.71           C  
ATOM   2997  CE  LYS   855       6.858  -2.988  15.149  1.00 40.48           C  
ATOM   2998  NZ  LYS   855       7.753  -3.528  16.174  1.00 43.04           N1+
ATOM   2999  H   LYS   855       6.427   3.162  15.553  1.00 26.31           H  
ATOM   3000  HA  LYS   855       7.969   0.774  15.729  1.00 26.15           H  
ATOM   3001  HB2 LYS   855       5.867   1.357  13.548  1.00 28.60           H  
ATOM   3002  HB3 LYS   855       5.438   0.951  15.201  1.00 28.60           H  
ATOM   3003  HG2 LYS   855       6.800  -0.859  13.160  1.00 35.66           H  
ATOM   3004  HG3 LYS   855       5.243  -1.064  13.954  1.00 35.66           H  
ATOM   3005  HD2 LYS   855       6.502  -1.154  16.167  1.00 36.71           H  
ATOM   3006  HD3 LYS   855       8.008  -1.215  15.234  1.00 36.71           H  
ATOM   3007  HE2 LYS   855       7.182  -3.388  14.185  1.00 40.48           H  
ATOM   3008  HE3 LYS   855       5.847  -3.340  15.376  1.00 40.48           H  
ATOM   3009  HZ1 LYS   855       7.543  -4.473  16.528  1.00 43.04           H  
ATOM   3010  HZ2 LYS   855       7.877  -2.882  16.997  1.00 43.04           H  
ATOM   3011  HZ3 LYS   855       8.752  -3.586  15.847  1.00 43.04           H  
ATOM   3012  N   LEU   856       8.895   2.756  13.394  1.00 23.17           N  
ATOM   3013  CA  LEU   856       9.929   3.019  12.398  1.00 23.15           C  
ATOM   3014  C   LEU   856      11.316   2.697  13.011  1.00 23.19           C  
ATOM   3015  O   LEU   856      12.258   2.294  12.329  1.00 23.08           O  
ATOM   3016  CB  LEU   856       9.850   4.485  11.948  1.00 25.13           C  
ATOM   3017  CG  LEU   856      10.742   4.854  10.747  1.00 24.62           C  
ATOM   3018  CD1 LEU   856      10.395   4.060   9.487  1.00 28.62           C  
ATOM   3019  CD2 LEU   856      10.619   6.354  10.458  1.00 25.45           C  
ATOM   3020  H   LEU   856       8.377   3.532  13.801  1.00 23.17           H  
ATOM   3021  HA  LEU   856       9.754   2.336  11.565  1.00 23.15           H  
ATOM   3022  HB2 LEU   856      10.117   5.134  12.792  1.00 25.13           H  
ATOM   3023  HB3 LEU   856       8.807   4.725  11.700  1.00 25.13           H  
ATOM   3024  HG  LEU   856      11.787   4.651  11.003  1.00 24.62           H  
ATOM   3025 HD11 LEU   856       9.336   4.166   9.229  1.00 28.62           H  
ATOM   3026 HD12 LEU   856      10.611   2.995   9.613  1.00 28.62           H  
ATOM   3027 HD13 LEU   856      10.987   4.408   8.633  1.00 28.62           H  
ATOM   3028 HD21 LEU   856       9.594   6.626  10.185  1.00 25.45           H  
ATOM   3029 HD22 LEU   856      11.277   6.644   9.633  1.00 25.45           H  
ATOM   3030 HD23 LEU   856      10.904   6.944  11.335  1.00 25.45           H  
ATOM   3031  N   LEU   857      11.469   2.998  14.347  1.00 22.10           N  
ATOM   3032  CA  LEU   857      12.775   2.971  15.003  1.00 23.82           C  
ATOM   3033  C   LEU   857      13.227   1.539  15.380  1.00 23.81           C  
ATOM   3034  O   LEU   857      14.394   1.273  15.680  1.00 23.95           O  
ATOM   3035  CB  LEU   857      12.797   3.861  16.247  1.00 26.02           C  
ATOM   3036  CG  LEU   857      12.391   5.325  16.017  1.00 27.03           C  
ATOM   3037  CD1 LEU   857      12.618   6.135  17.296  1.00 28.83           C  
ATOM   3038  CD2 LEU   857      13.136   5.961  14.850  1.00 29.32           C  
ATOM   3039  H   LEU   857      10.643   3.240  14.894  1.00 22.10           H  
ATOM   3040  HA  LEU   857      13.519   3.321  14.276  1.00 23.82           H  
ATOM   3041  HB2 LEU   857      13.806   3.834  16.675  1.00 26.02           H  
ATOM   3042  HB3 LEU   857      12.126   3.436  17.003  1.00 26.02           H  
ATOM   3043  HG  LEU   857      11.320   5.358  15.792  1.00 27.03           H  
ATOM   3044 HD11 LEU   857      13.675   6.141  17.583  1.00 28.83           H  
ATOM   3045 HD12 LEU   857      12.042   5.715  18.127  1.00 28.83           H  
ATOM   3046 HD13 LEU   857      12.300   7.173  17.163  1.00 28.83           H  
ATOM   3047 HD21 LEU   857      14.218   5.899  14.984  1.00 29.32           H  
ATOM   3048 HD22 LEU   857      12.864   7.011  14.754  1.00 29.32           H  
ATOM   3049 HD23 LEU   857      12.879   5.484  13.900  1.00 29.32           H  
ATOM   3050  N   ASP   858      12.208   0.615  15.418  1.00 24.43           N  
ATOM   3051  CA  ASP   858      12.446  -0.831  15.422  1.00 23.23           C  
ATOM   3052  C   ASP   858      12.781  -1.158  13.953  1.00 23.73           C  
ATOM   3053  O   ASP   858      13.927  -1.414  13.581  1.00 23.13           O  
ATOM   3054  CB  ASP   858      11.238  -1.600  15.928  1.00 24.91           C  
ATOM   3055  CG  ASP   858      11.312  -3.099  15.661  1.00 26.46           C  
ATOM   3056  OD1 ASP   858      10.183  -3.690  15.691  1.00 25.11           O  
ATOM   3057  OD2 ASP   858      12.437  -3.606  15.429  1.00 24.97           O1-
ATOM   3058  H   ASP   858      11.255   0.966  15.400  1.00 24.43           H  
ATOM   3059  HA  ASP   858      13.333  -1.049  16.030  1.00 23.23           H  
ATOM   3060  HB2 ASP   858      10.320  -1.215  15.470  1.00 24.91           H  
ATOM   3061  HB3 ASP   858      11.131  -1.447  17.009  1.00 24.91           H  
ATOM   3062  N   SER   859      11.736  -1.024  13.055  1.00 24.52           N  
ATOM   3063  CA  SER   859      11.780  -1.628  11.726  1.00 23.34           C  
ATOM   3064  C   SER   859      12.906  -1.164  10.780  1.00 24.19           C  
ATOM   3065  O   SER   859      13.223  -1.835   9.794  1.00 23.07           O  
ATOM   3066  CB  SER   859      10.437  -1.532  10.992  1.00 23.21           C  
ATOM   3067  OG  SER   859       9.986  -0.187  10.872  1.00 26.25           O  
ATOM   3068  H   SER   859      10.897  -0.529  13.348  1.00 24.52           H  
ATOM   3069  HA  SER   859      11.979  -2.693  11.902  1.00 23.34           H  
ATOM   3070  HB2 SER   859       9.666  -2.097  11.529  1.00 23.21           H  
ATOM   3071  HB3 SER   859      10.509  -1.948   9.982  1.00 23.21           H  
ATOM   3072  HG  SER   859       9.594   0.059  11.738  1.00 26.25           H  
ATOM   3073  N   VAL   860      13.545   0.009  11.094  1.00 23.79           N  
ATOM   3074  CA  VAL   860      14.746   0.455  10.383  1.00 21.58           C  
ATOM   3075  C   VAL   860      15.887  -0.573  10.584  1.00 22.59           C  
ATOM   3076  O   VAL   860      16.753  -0.779   9.729  1.00 20.93           O  
ATOM   3077  CB  VAL   860      15.156   1.869  10.871  1.00 21.90           C  
ATOM   3078  CG1 VAL   860      16.642   2.205  10.697  1.00 23.08           C  
ATOM   3079  CG2 VAL   860      14.321   2.934  10.151  1.00 19.39           C  
ATOM   3080  H   VAL   860      13.147   0.596  11.831  1.00 23.79           H  
ATOM   3081  HA  VAL   860      14.513   0.460   9.312  1.00 21.58           H  
ATOM   3082  HB  VAL   860      14.943   1.946  11.946  1.00 21.90           H  
ATOM   3083 HG11 VAL   860      16.971   2.061   9.665  1.00 23.08           H  
ATOM   3084 HG12 VAL   860      17.268   1.583  11.346  1.00 23.08           H  
ATOM   3085 HG13 VAL   860      16.838   3.248  10.970  1.00 23.08           H  
ATOM   3086 HG21 VAL   860      14.684   3.106   9.135  1.00 19.39           H  
ATOM   3087 HG22 VAL   860      14.376   3.885  10.688  1.00 19.39           H  
ATOM   3088 HG23 VAL   860      13.268   2.651  10.078  1.00 19.39           H  
ATOM   3089  N   GLN   861      15.978  -1.156  11.824  1.00 22.09           N  
ATOM   3090  CA  GLN   861      17.147  -1.928  12.217  1.00 21.84           C  
ATOM   3091  C   GLN   861      17.139  -3.349  11.605  1.00 21.33           C  
ATOM   3092  O   GLN   861      18.175  -3.794  11.094  1.00 23.22           O  
ATOM   3093  CB  GLN   861      17.407  -1.854  13.722  1.00 22.26           C  
ATOM   3094  CG  GLN   861      17.838  -0.431  14.099  1.00 24.54           C  
ATOM   3095  CD  GLN   861      18.076  -0.282  15.581  1.00 22.68           C  
ATOM   3096  OE1 GLN   861      18.908  -0.943  16.201  1.00 26.64           O  
ATOM   3097  NE2 GLN   861      17.283   0.636  16.193  1.00 24.45           N  
ATOM   3098  H   GLN   861      15.189  -1.057  12.475  1.00 22.09           H  
ATOM   3099  HA  GLN   861      18.004  -1.443  11.727  1.00 21.84           H  
ATOM   3100  HB2 GLN   861      18.192  -2.566  14.003  1.00 22.26           H  
ATOM   3101  HB3 GLN   861      16.518  -2.128  14.298  1.00 22.26           H  
ATOM   3102  HG2 GLN   861      17.085   0.295  13.773  1.00 24.54           H  
ATOM   3103  HG3 GLN   861      18.775  -0.168  13.593  1.00 24.54           H  
ATOM   3104 HE21 GLN   861      17.390   0.871  17.173  1.00 24.45           H  
ATOM   3105 HE22 GLN   861      16.517   1.117  15.721  1.00 24.45           H  
ATOM   3106  N   PRO   862      16.002  -4.118  11.617  1.00 22.29           N  
ATOM   3107  CA  PRO   862      15.862  -5.315  10.785  1.00 23.89           C  
ATOM   3108  C   PRO   862      15.894  -5.127   9.247  1.00 24.33           C  
ATOM   3109  O   PRO   862      15.837  -6.105   8.496  1.00 23.74           O  
ATOM   3110  CB  PRO   862      14.495  -5.898  11.173  1.00 24.50           C  
ATOM   3111  CG  PRO   862      14.248  -5.346  12.567  1.00 25.72           C  
ATOM   3112  CD  PRO   862      14.847  -3.954  12.479  1.00 23.29           C  
ATOM   3113  HA  PRO   862      16.671  -6.002  11.057  1.00 23.89           H  
ATOM   3114  HB2 PRO   862      14.492  -6.992  11.152  1.00 24.50           H  
ATOM   3115  HB3 PRO   862      13.707  -5.550  10.493  1.00 24.50           H  
ATOM   3116  HG2 PRO   862      14.791  -5.947  13.307  1.00 25.72           H  
ATOM   3117  HG3 PRO   862      13.190  -5.334  12.841  1.00 25.72           H  
ATOM   3118  HD2 PRO   862      14.163  -3.277  11.974  1.00 23.29           H  
ATOM   3119  HD3 PRO   862      15.128  -3.573  13.460  1.00 23.29           H  
ATOM   3120  N   ILE   863      15.941  -3.841   8.763  1.00 22.96           N  
ATOM   3121  CA  ILE   863      16.273  -3.528   7.360  1.00 23.12           C  
ATOM   3122  C   ILE   863      17.812  -3.407   7.277  1.00 21.31           C  
ATOM   3123  O   ILE   863      18.490  -4.010   6.446  1.00 20.39           O  
ATOM   3124  CB  ILE   863      15.557  -2.249   6.850  1.00 23.77           C  
ATOM   3125  CG1 ILE   863      14.046  -2.516   6.700  1.00 24.65           C  
ATOM   3126  CG2 ILE   863      16.156  -1.768   5.519  1.00 23.41           C  
ATOM   3127  CD1 ILE   863      13.198  -1.272   6.479  1.00 28.71           C  
ATOM   3128  H   ILE   863      15.764  -3.074   9.407  1.00 22.96           H  
ATOM   3129  HA  ILE   863      15.997  -4.383   6.734  1.00 23.12           H  
ATOM   3130  HB  ILE   863      15.688  -1.445   7.581  1.00 23.77           H  
ATOM   3131 HG12 ILE   863      13.670  -3.019   7.596  1.00 24.65           H  
ATOM   3132 HG13 ILE   863      13.878  -3.195   5.861  1.00 24.65           H  
ATOM   3133 HG21 ILE   863      16.178  -2.576   4.782  1.00 23.41           H  
ATOM   3134 HG22 ILE   863      17.182  -1.410   5.654  1.00 23.41           H  
ATOM   3135 HG23 ILE   863      15.591  -0.935   5.093  1.00 23.41           H  
ATOM   3136 HD11 ILE   863      13.375  -0.525   7.257  1.00 28.71           H  
ATOM   3137 HD12 ILE   863      12.136  -1.536   6.504  1.00 28.71           H  
ATOM   3138 HD13 ILE   863      13.396  -0.821   5.505  1.00 28.71           H  
ATOM   3139  N   ALA   864      18.381  -2.532   8.178  1.00 20.87           N  
ATOM   3140  CA  ALA   864      19.813  -2.261   8.183  1.00 21.33           C  
ATOM   3141  C   ALA   864      20.663  -3.496   8.571  1.00 22.56           C  
ATOM   3142  O   ALA   864      21.886  -3.537   8.418  1.00 21.79           O  
ATOM   3143  CB  ALA   864      20.138  -1.115   9.130  1.00 19.97           C  
ATOM   3144  H   ALA   864      17.779  -2.032   8.838  1.00 20.87           H  
ATOM   3145  HA  ALA   864      20.094  -1.991   7.158  1.00 21.33           H  
ATOM   3146  HB1 ALA   864      19.575  -0.214   8.864  1.00 19.97           H  
ATOM   3147  HB2 ALA   864      21.204  -0.872   9.100  1.00 19.97           H  
ATOM   3148  HB3 ALA   864      19.889  -1.373  10.164  1.00 19.97           H  
ATOM   3149  N   ARG   865      19.972  -4.529   9.152  1.00 23.62           N  
ATOM   3150  CA  ARG   865      20.564  -5.815   9.492  1.00 24.12           C  
ATOM   3151  C   ARG   865      21.038  -6.604   8.259  1.00 25.70           C  
ATOM   3152  O   ARG   865      21.889  -7.489   8.365  1.00 25.58           O  
ATOM   3153  CB  ARG   865      19.565  -6.646  10.300  1.00 25.05           C  
ATOM   3154  CG  ARG   865      20.108  -7.957  10.863  1.00 30.82           C  
ATOM   3155  CD  ARG   865      21.382  -7.780  11.686  1.00 35.43           C  
ATOM   3156  NE  ARG   865      21.604  -8.925  12.565  1.00 41.96           N  
ATOM   3157  CZ  ARG   865      21.827 -10.181  12.159  1.00 43.54           C  
ATOM   3158  NH1 ARG   865      22.081 -10.493  10.888  1.00 46.59           N  
ATOM   3159  NH2 ARG   865      21.767 -11.131  13.087  1.00 41.88           N1+
ATOM   3160  H   ARG   865      18.999  -4.350   9.404  1.00 23.62           H  
ATOM   3161  HA  ARG   865      21.455  -5.601  10.082  1.00 24.12           H  
ATOM   3162  HB2 ARG   865      18.683  -6.869   9.685  1.00 25.05           H  
ATOM   3163  HB3 ARG   865      19.208  -6.051  11.148  1.00 25.05           H  
ATOM   3164  HG2 ARG   865      20.270  -8.676  10.053  1.00 30.82           H  
ATOM   3165  HG3 ARG   865      19.329  -8.400  11.497  1.00 30.82           H  
ATOM   3166  HD2 ARG   865      21.286  -6.902  12.330  1.00 35.43           H  
ATOM   3167  HD3 ARG   865      22.273  -7.632  11.068  1.00 35.43           H  
ATOM   3168  HE  ARG   865      21.588  -8.802  13.575  1.00 41.96           H  
ATOM   3169 HH11 ARG   865      22.329 -11.445  10.620  1.00 46.59           H  
ATOM   3170 HH12 ARG   865      22.187  -9.788  10.170  1.00 46.59           H  
ATOM   3171 HH21 ARG   865      21.700 -12.117  12.805  1.00 41.88           H  
ATOM   3172 HH22 ARG   865      21.510 -10.879  14.036  1.00 41.88           H  
ATOM   3173  N   GLU   866      20.402  -6.324   7.074  1.00 27.00           N  
ATOM   3174  CA  GLU   866      20.777  -7.013   5.842  1.00 26.47           C  
ATOM   3175  C   GLU   866      22.049  -6.383   5.220  1.00 24.50           C  
ATOM   3176  O   GLU   866      22.665  -6.914   4.294  1.00 23.00           O  
ATOM   3177  CB  GLU   866      19.660  -6.981   4.809  1.00 29.13           C  
ATOM   3178  CG  GLU   866      18.428  -7.775   5.215  1.00 33.73           C  
ATOM   3179  CD  GLU   866      17.306  -7.665   4.188  1.00 39.29           C  
ATOM   3180  OE1 GLU   866      16.168  -8.017   4.628  1.00 42.08           O  
ATOM   3181  OE2 GLU   866      17.581  -7.194   3.054  1.00 38.99           O1-
ATOM   3182  H   GLU   866      19.660  -5.623   7.036  1.00 27.00           H  
ATOM   3183  HA  GLU   866      21.034  -8.051   6.089  1.00 26.47           H  
ATOM   3184  HB2 GLU   866      20.041  -7.403   3.872  1.00 29.13           H  
ATOM   3185  HB3 GLU   866      19.380  -5.940   4.605  1.00 29.13           H  
ATOM   3186  HG2 GLU   866      18.047  -7.416   6.178  1.00 33.73           H  
ATOM   3187  HG3 GLU   866      18.682  -8.835   5.332  1.00 33.73           H  
ATOM   3188  N   LEU   867      22.409  -5.154   5.736  1.00 21.90           N  
ATOM   3189  CA  LEU   867      23.629  -4.473   5.330  1.00 20.79           C  
ATOM   3190  C   LEU   867      24.770  -5.075   6.171  1.00 19.69           C  
ATOM   3191  O   LEU   867      25.732  -5.654   5.665  1.00 20.97           O  
ATOM   3192  CB  LEU   867      23.568  -2.954   5.534  1.00 23.08           C  
ATOM   3193  CG  LEU   867      22.457  -2.240   4.743  1.00 20.15           C  
ATOM   3194  CD1 LEU   867      22.377  -0.775   5.181  1.00 25.28           C  
ATOM   3195  CD2 LEU   867      22.685  -2.321   3.234  1.00 25.00           C  
ATOM   3196  H   LEU   867      21.803  -4.737   6.435  1.00 21.90           H  
ATOM   3197  HA  LEU   867      23.843  -4.711   4.283  1.00 20.79           H  
ATOM   3198  HB2 LEU   867      24.542  -2.522   5.265  1.00 23.08           H  
ATOM   3199  HB3 LEU   867      23.434  -2.729   6.597  1.00 23.08           H  
ATOM   3200  HG  LEU   867      21.492  -2.708   4.973  1.00 20.15           H  
ATOM   3201 HD11 LEU   867      23.305  -0.239   4.955  1.00 25.28           H  
ATOM   3202 HD12 LEU   867      22.197  -0.700   6.259  1.00 25.28           H  
ATOM   3203 HD13 LEU   867      21.555  -0.262   4.675  1.00 25.28           H  
ATOM   3204 HD21 LEU   867      23.644  -1.872   2.952  1.00 25.00           H  
ATOM   3205 HD22 LEU   867      21.893  -1.794   2.695  1.00 25.00           H  
ATOM   3206 HD23 LEU   867      22.680  -3.356   2.884  1.00 25.00           H  
ATOM   3207  N   HIS   868      24.625  -4.960   7.545  1.00 19.91           N  
ATOM   3208  CA  HIS   868      25.714  -5.336   8.458  1.00 20.85           C  
ATOM   3209  C   HIS   868      25.816  -6.849   8.759  1.00 21.02           C  
ATOM   3210  O   HIS   868      26.511  -7.309   9.662  1.00 19.90           O  
ATOM   3211  CB  HIS   868      25.816  -4.455   9.708  1.00 20.96           C  
ATOM   3212  CG  HIS   868      24.726  -4.590  10.720  1.00 19.99           C  
ATOM   3213  CD2 HIS   868      24.645  -5.311  11.894  1.00 22.36           C  
ATOM   3214  ND1 HIS   868      23.562  -3.868  10.682  1.00 21.90           N  
ATOM   3215  NE2 HIS   868      23.482  -5.027  12.571  1.00 20.59           N  
ATOM   3216  CE1 HIS   868      22.869  -4.134  11.830  1.00 21.26           C  
ATOM   3217  H   HIS   868      23.745  -4.616   7.923  1.00 19.91           H  
ATOM   3218  HA  HIS   868      26.632  -5.136   7.891  1.00 20.85           H  
ATOM   3219  HB2 HIS   868      25.856  -3.407   9.388  1.00 20.96           H  
ATOM   3220  HB3 HIS   868      26.772  -4.658  10.211  1.00 20.96           H  
ATOM   3221  HD1 HIS   868      23.253  -3.253   9.939  1.00 21.90           H  
ATOM   3222  HD2 HIS   868      25.380  -6.000  12.296  1.00 22.36           H  
ATOM   3223  HE1 HIS   868      21.918  -3.666  12.048  1.00 21.26           H  
ATOM   3224  N   GLN   869      25.222  -7.647   7.807  1.00 21.26           N  
ATOM   3225  CA  GLN   869      25.517  -9.065   7.658  1.00 23.55           C  
ATOM   3226  C   GLN   869      26.715  -9.276   6.698  1.00 24.12           C  
ATOM   3227  O   GLN   869      27.378 -10.314   6.724  1.00 22.41           O  
ATOM   3228  CB  GLN   869      24.269  -9.783   7.123  1.00 23.32           C  
ATOM   3229  CG  GLN   869      24.423 -11.290   6.941  1.00 27.64           C  
ATOM   3230  CD  GLN   869      24.800 -11.958   8.241  1.00 27.55           C  
ATOM   3231  NE2 GLN   869      26.129 -12.229   8.380  1.00 30.73           N  
ATOM   3232  OE1 GLN   869      23.980 -12.189   9.126  1.00 26.07           O  
ATOM   3233  H   GLN   869      24.556  -7.223   7.172  1.00 21.26           H  
ATOM   3234  HA  GLN   869      25.808  -9.454   8.639  1.00 23.55           H  
ATOM   3235  HB2 GLN   869      23.973  -9.348   6.159  1.00 23.32           H  
ATOM   3236  HB3 GLN   869      23.436  -9.597   7.812  1.00 23.32           H  
ATOM   3237  HG2 GLN   869      25.154 -11.522   6.161  1.00 27.64           H  
ATOM   3238  HG3 GLN   869      23.471 -11.722   6.609  1.00 27.64           H  
ATOM   3239 HE21 GLN   869      26.483 -12.676   9.214  1.00 30.73           H  
ATOM   3240 HE22 GLN   869      26.808 -11.972   7.660  1.00 30.73           H  
ATOM   3241  N   PHE   870      26.875  -8.331   5.710  1.00 24.43           N  
ATOM   3242  CA  PHE   870      27.805  -8.530   4.588  1.00 23.52           C  
ATOM   3243  C   PHE   870      29.112  -7.722   4.752  1.00 22.79           C  
ATOM   3244  O   PHE   870      30.141  -7.967   4.122  1.00 21.46           O  
ATOM   3245  CB  PHE   870      27.105  -8.139   3.273  1.00 25.21           C  
ATOM   3246  CG  PHE   870      27.833  -8.547   2.012  1.00 27.81           C  
ATOM   3247  CD1 PHE   870      28.151  -7.591   1.037  1.00 28.53           C  
ATOM   3248  CD2 PHE   870      28.176  -9.886   1.780  1.00 28.54           C  
ATOM   3249  CE1 PHE   870      28.808  -7.964  -0.136  1.00 30.57           C  
ATOM   3250  CE2 PHE   870      28.847 -10.255   0.613  1.00 28.88           C  
ATOM   3251  CZ  PHE   870      29.163  -9.295  -0.345  1.00 29.11           C  
ATOM   3252  H   PHE   870      26.334  -7.466   5.747  1.00 24.43           H  
ATOM   3253  HA  PHE   870      28.095  -9.586   4.570  1.00 23.52           H  
ATOM   3254  HB2 PHE   870      26.934  -7.054   3.265  1.00 25.21           H  
ATOM   3255  HB3 PHE   870      26.108  -8.597   3.236  1.00 25.21           H  
ATOM   3256  HD1 PHE   870      27.886  -6.545   1.180  1.00 28.53           H  
ATOM   3257  HD2 PHE   870      27.925 -10.662   2.504  1.00 28.54           H  
ATOM   3258  HE1 PHE   870      29.039  -7.210  -0.884  1.00 30.57           H  
ATOM   3259  HE2 PHE   870      29.113 -11.297   0.461  1.00 28.88           H  
ATOM   3260  HZ  PHE   870      29.679  -9.585  -1.254  1.00 29.11           H  
ATOM   3261  N   THR   871      29.044  -6.613   5.557  1.00 21.88           N  
ATOM   3262  CA  THR   871      30.037  -5.540   5.468  1.00 22.48           C  
ATOM   3263  C   THR   871      31.464  -5.986   5.833  1.00 21.75           C  
ATOM   3264  O   THR   871      32.446  -5.583   5.209  1.00 20.15           O  
ATOM   3265  CB  THR   871      29.659  -4.364   6.379  1.00 23.54           C  
ATOM   3266  OG1 THR   871      29.202  -4.870   7.644  1.00 24.33           O  
ATOM   3267  CG2 THR   871      28.549  -3.512   5.779  1.00 22.04           C  
ATOM   3268  H   THR   871      28.270  -6.501   6.205  1.00 21.88           H  
ATOM   3269  HA  THR   871      30.078  -5.220   4.418  1.00 22.48           H  
ATOM   3270  HB  THR   871      30.537  -3.735   6.561  1.00 23.54           H  
ATOM   3271 HG21 THR   871      28.888  -3.008   4.869  1.00 22.04           H  
ATOM   3272 HG22 THR   871      28.207  -2.763   6.498  1.00 22.04           H  
ATOM   3273 HG23 THR   871      27.676  -4.117   5.526  1.00 22.04           H  
ATOM   3274  HG1 THR   871      29.405  -4.146   8.287  1.00 24.33           H  
ATOM   3275  N   PHE   872      31.590  -6.769   6.960  1.00 20.66           N  
ATOM   3276  CA  PHE   872      32.911  -7.279   7.355  1.00 22.83           C  
ATOM   3277  C   PHE   872      33.253  -8.502   6.484  1.00 22.12           C  
ATOM   3278  O   PHE   872      34.408  -8.839   6.225  1.00 23.89           O  
ATOM   3279  CB  PHE   872      32.938  -7.681   8.827  1.00 20.63           C  
ATOM   3280  CG  PHE   872      34.302  -8.036   9.360  1.00 22.19           C  
ATOM   3281  CD1 PHE   872      35.125  -7.049   9.910  1.00 21.77           C  
ATOM   3282  CD2 PHE   872      34.766  -9.360   9.312  1.00 21.82           C  
ATOM   3283  CE1 PHE   872      36.376  -7.385  10.428  1.00 22.16           C  
ATOM   3284  CE2 PHE   872      36.017  -9.692   9.830  1.00 21.64           C  
ATOM   3285  CZ  PHE   872      36.821  -8.704  10.391  1.00 20.70           C  
ATOM   3286  H   PHE   872      30.752  -6.975   7.499  1.00 20.66           H  
ATOM   3287  HA  PHE   872      33.659  -6.504   7.148  1.00 22.83           H  
ATOM   3288  HB2 PHE   872      32.291  -8.546   8.967  1.00 20.63           H  
ATOM   3289  HB3 PHE   872      32.508  -6.882   9.445  1.00 20.63           H  
ATOM   3290  HD1 PHE   872      34.796  -6.015   9.960  1.00 21.77           H  
ATOM   3291  HD2 PHE   872      34.165 -10.148   8.859  1.00 21.82           H  
ATOM   3292  HE1 PHE   872      36.997  -6.616  10.878  1.00 22.16           H  
ATOM   3293  HE2 PHE   872      36.361 -10.722   9.797  1.00 21.64           H  
ATOM   3294  HZ  PHE   872      37.787  -8.963  10.815  1.00 20.70           H  
ATOM   3295  N   ASP   873      32.183  -9.249   6.056  1.00 23.86           N  
ATOM   3296  CA  ASP   873      32.366 -10.539   5.374  1.00 25.07           C  
ATOM   3297  C   ASP   873      33.032 -10.275   3.991  1.00 25.21           C  
ATOM   3298  O   ASP   873      33.682 -11.119   3.370  1.00 24.67           O  
ATOM   3299  CB  ASP   873      31.017 -11.223   5.244  1.00 26.89           C  
ATOM   3300  CG  ASP   873      31.290 -12.564   4.627  1.00 27.18           C  
ATOM   3301  OD1 ASP   873      30.910 -12.702   3.425  1.00 32.16           O  
ATOM   3302  OD2 ASP   873      31.930 -13.409   5.308  1.00 29.10           O1-
ATOM   3303  H   ASP   873      31.244  -8.900   6.203  1.00 23.86           H  
ATOM   3304  HA  ASP   873      33.078 -11.124   5.968  1.00 25.07           H  
ATOM   3305  HB2 ASP   873      30.333 -10.647   4.612  1.00 26.89           H  
ATOM   3306  HB3 ASP   873      30.534 -11.358   6.217  1.00 26.89           H  
ATOM   3307  N   LEU   874      32.782  -9.021   3.479  1.00 25.28           N  
ATOM   3308  CA  LEU   874      33.390  -8.482   2.272  1.00 24.89           C  
ATOM   3309  C   LEU   874      34.887  -8.140   2.470  1.00 24.27           C  
ATOM   3310  O   LEU   874      35.648  -8.043   1.505  1.00 25.16           O  
ATOM   3311  CB  LEU   874      32.606  -7.233   1.844  1.00 22.75           C  
ATOM   3312  CG  LEU   874      33.063  -6.547   0.545  1.00 24.23           C  
ATOM   3313  CD1 LEU   874      33.010  -7.476  -0.664  1.00 25.80           C  
ATOM   3314  CD2 LEU   874      32.188  -5.320   0.287  1.00 25.93           C  
ATOM   3315  H   LEU   874      32.090  -8.455   3.972  1.00 25.28           H  
ATOM   3316  HA  LEU   874      33.332  -9.266   1.509  1.00 24.89           H  
ATOM   3317  HB2 LEU   874      32.649  -6.494   2.655  1.00 22.75           H  
ATOM   3318  HB3 LEU   874      31.546  -7.505   1.744  1.00 22.75           H  
ATOM   3319  HG  LEU   874      34.092  -6.190   0.662  1.00 24.23           H  
ATOM   3320 HD11 LEU   874      32.014  -7.909  -0.793  1.00 25.80           H  
ATOM   3321 HD12 LEU   874      33.729  -8.296  -0.572  1.00 25.80           H  
ATOM   3322 HD13 LEU   874      33.257  -6.923  -1.576  1.00 25.80           H  
ATOM   3323 HD21 LEU   874      31.144  -5.605   0.122  1.00 25.93           H  
ATOM   3324 HD22 LEU   874      32.538  -4.778  -0.596  1.00 25.93           H  
ATOM   3325 HD23 LEU   874      32.219  -4.627   1.134  1.00 25.93           H  
ATOM   3326  N   LEU   875      35.324  -7.870   3.745  1.00 24.19           N  
ATOM   3327  CA  LEU   875      36.685  -7.383   4.015  1.00 24.94           C  
ATOM   3328  C   LEU   875      37.691  -8.518   3.732  1.00 25.53           C  
ATOM   3329  O   LEU   875      38.810  -8.310   3.264  1.00 24.99           O  
ATOM   3330  CB  LEU   875      36.828  -6.910   5.472  1.00 24.10           C  
ATOM   3331  CG  LEU   875      38.226  -6.384   5.864  1.00 25.84           C  
ATOM   3332  CD1 LEU   875      38.635  -5.148   5.069  1.00 23.61           C  
ATOM   3333  CD2 LEU   875      38.258  -6.065   7.362  1.00 24.89           C  
ATOM   3334  H   LEU   875      34.692  -8.016   4.528  1.00 24.19           H  
ATOM   3335  HA  LEU   875      36.879  -6.568   3.314  1.00 24.94           H  
ATOM   3336  HB2 LEU   875      36.595  -7.744   6.143  1.00 24.10           H  
ATOM   3337  HB3 LEU   875      36.075  -6.136   5.670  1.00 24.10           H  
ATOM   3338  HG  LEU   875      38.971  -7.168   5.687  1.00 25.84           H  
ATOM   3339 HD11 LEU   875      37.926  -4.333   5.234  1.00 23.61           H  
ATOM   3340 HD12 LEU   875      38.686  -5.356   3.996  1.00 23.61           H  
ATOM   3341 HD13 LEU   875      39.625  -4.797   5.379  1.00 23.61           H  
ATOM   3342 HD21 LEU   875      37.514  -5.306   7.625  1.00 24.89           H  
ATOM   3343 HD22 LEU   875      39.244  -5.693   7.662  1.00 24.89           H  
ATOM   3344 HD23 LEU   875      38.052  -6.965   7.948  1.00 24.89           H  
ATOM   3345  N   ILE   876      37.273  -9.770   4.131  1.00 25.20           N  
ATOM   3346  CA  ILE   876      38.148 -10.950   4.103  1.00 27.01           C  
ATOM   3347  C   ILE   876      38.340 -11.469   2.647  1.00 29.36           C  
ATOM   3348  O   ILE   876      39.137 -12.356   2.346  1.00 30.55           O  
ATOM   3349  CB  ILE   876      37.599 -12.040   5.059  1.00 24.28           C  
ATOM   3350  CG1 ILE   876      37.388 -11.518   6.504  1.00 22.98           C  
ATOM   3351  CG2 ILE   876      38.478 -13.298   5.092  1.00 27.70           C  
ATOM   3352  CD1 ILE   876      38.638 -10.957   7.172  1.00 20.98           C  
ATOM   3353  H   ILE   876      36.317  -9.859   4.470  1.00 25.20           H  
ATOM   3354  HA  ILE   876      39.145 -10.624   4.426  1.00 27.01           H  
ATOM   3355  HB  ILE   876      36.611 -12.351   4.691  1.00 24.28           H  
ATOM   3356 HG12 ILE   876      36.997 -12.334   7.125  1.00 22.98           H  
ATOM   3357 HG13 ILE   876      36.610 -10.746   6.513  1.00 22.98           H  
ATOM   3358 HG21 ILE   876      39.534 -13.050   5.238  1.00 27.70           H  
ATOM   3359 HG22 ILE   876      38.386 -13.867   4.162  1.00 27.70           H  
ATOM   3360 HG23 ILE   876      38.171 -13.972   5.899  1.00 27.70           H  
ATOM   3361 HD11 ILE   876      39.450 -11.689   7.189  1.00 20.98           H  
ATOM   3362 HD12 ILE   876      38.419 -10.686   8.209  1.00 20.98           H  
ATOM   3363 HD13 ILE   876      38.992 -10.054   6.668  1.00 20.98           H  
ATOM   3364  N   LYS   877      37.542 -10.869   1.704  1.00 30.34           N  
ATOM   3365  CA  LYS   877      37.601 -11.169   0.282  1.00 31.82           C  
ATOM   3366  C   LYS   877      37.521  -9.862  -0.541  1.00 31.37           C  
ATOM   3367  O   LYS   877      37.110  -9.813  -1.700  1.00 32.43           O  
ATOM   3368  CB  LYS   877      36.579 -12.243  -0.126  1.00 33.24           C  
ATOM   3369  CG  LYS   877      35.167 -12.035   0.442  1.00 34.25           C  
ATOM   3370  CD  LYS   877      34.225 -13.176   0.029  1.00 37.00           C  
ATOM   3371  CE  LYS   877      32.820 -13.054   0.613  1.00 39.14           C  
ATOM   3372  NZ  LYS   877      32.817 -13.318   2.041  1.00 40.92           N1+
ATOM   3373  H   LYS   877      36.883 -10.162   2.019  1.00 30.34           H  
ATOM   3374  HA  LYS   877      38.598 -11.571   0.062  1.00 31.82           H  
ATOM   3375  HB2 LYS   877      36.946 -13.213   0.235  1.00 33.24           H  
ATOM   3376  HB3 LYS   877      36.527 -12.317  -1.218  1.00 33.24           H  
ATOM   3377  HG2 LYS   877      34.763 -11.076   0.096  1.00 34.25           H  
ATOM   3378  HG3 LYS   877      35.222 -11.996   1.533  1.00 34.25           H  
ATOM   3379  HD2 LYS   877      34.660 -14.141   0.318  1.00 37.00           H  
ATOM   3380  HD3 LYS   877      34.144 -13.180  -1.065  1.00 37.00           H  
ATOM   3381  HE2 LYS   877      32.146 -13.785   0.156  1.00 39.14           H  
ATOM   3382  HE3 LYS   877      32.409 -12.050   0.463  1.00 39.14           H  
ATOM   3383  HZ1 LYS   877      31.856 -13.141   2.439  1.00 40.92           H  
ATOM   3384  HZ2 LYS   877      33.371 -12.677   2.632  1.00 40.92           H  
ATOM   3385  HZ3 LYS   877      32.963 -14.295   2.359  1.00 40.92           H  
ATOM   3386  N   SER   878      38.152  -8.791   0.054  1.00 30.91           N  
ATOM   3387  CA  SER   878      38.128  -7.430  -0.495  1.00 33.49           C  
ATOM   3388  C   SER   878      38.947  -7.328  -1.792  1.00 35.46           C  
ATOM   3389  O   SER   878      38.676  -6.539  -2.698  1.00 36.63           O  
ATOM   3390  CB  SER   878      38.676  -6.418   0.519  1.00 30.69           C  
ATOM   3391  OG  SER   878      39.867  -6.900   1.151  1.00 33.72           O  
ATOM   3392  H   SER   878      38.645  -8.940   0.932  1.00 30.91           H  
ATOM   3393  HA  SER   878      37.092  -7.187  -0.759  1.00 33.49           H  
ATOM   3394  HB2 SER   878      37.938  -6.226   1.302  1.00 30.69           H  
ATOM   3395  HB3 SER   878      38.916  -5.464   0.042  1.00 30.69           H  
ATOM   3396  HG  SER   878      39.609  -7.304   2.009  1.00 33.72           H  
ATOM   3397  N   HIS   879      40.051  -8.138  -1.821  1.00 37.44           N  
ATOM   3398  CA  HIS   879      41.004  -8.203  -2.921  1.00 40.44           C  
ATOM   3399  C   HIS   879      40.493  -9.066  -4.086  1.00 41.61           C  
ATOM   3400  O   HIS   879      41.018  -9.027  -5.197  1.00 43.22           O  
ATOM   3401  CB  HIS   879      42.369  -8.728  -2.458  1.00 41.45           C  
ATOM   3402  CG  HIS   879      42.308 -10.052  -1.761  1.00 44.28           C  
ATOM   3403  CD2 HIS   879      43.102 -11.163  -1.941  1.00 44.46           C  
ATOM   3404  ND1 HIS   879      41.383 -10.286  -0.761  1.00 45.28           N  
ATOM   3405  NE2 HIS   879      42.678 -12.065  -1.006  1.00 45.56           N  
ATOM   3406  CE1 HIS   879      41.649 -11.493  -0.315  1.00 46.25           C  
ATOM   3407  H   HIS   879      40.234  -8.743  -1.015  1.00 37.44           H  
ATOM   3408  HA  HIS   879      41.121  -7.186  -3.319  1.00 40.44           H  
ATOM   3409  HB2 HIS   879      42.809  -8.007  -1.757  1.00 41.45           H  
ATOM   3410  HB3 HIS   879      43.053  -8.797  -3.313  1.00 41.45           H  
ATOM   3411  HD2 HIS   879      43.919 -11.374  -2.617  1.00 44.46           H  
ATOM   3412  HE2 HIS   879      43.055 -12.990  -0.848  1.00 45.56           H  
ATOM   3413  HE1 HIS   879      41.141 -12.001   0.496  1.00 46.25           H  
ATOM   3414  N   MET   880      39.468  -9.937  -3.778  1.00 42.19           N  
ATOM   3415  CA  MET   880      38.956 -10.877  -4.770  1.00 42.94           C  
ATOM   3416  C   MET   880      37.965 -10.155  -5.705  1.00 41.93           C  
ATOM   3417  O   MET   880      37.770 -10.519  -6.863  1.00 41.74           O  
ATOM   3418  CB  MET   880      38.221 -12.059  -4.123  1.00 45.76           C  
ATOM   3419  CG  MET   880      39.073 -12.935  -3.206  1.00 50.79           C  
ATOM   3420  SD  MET   880      40.360 -13.849  -4.111  1.00 57.01           S  
ATOM   3421  CE  MET   880      40.780 -15.066  -2.842  1.00 55.21           C  
ATOM   3422  H   MET   880      39.079  -9.904  -2.840  1.00 42.19           H  
ATOM   3423  HA  MET   880      39.790 -11.218  -5.392  1.00 42.94           H  
ATOM   3424  HB2 MET   880      37.768 -12.682  -4.906  1.00 45.76           H  
ATOM   3425  HB3 MET   880      37.378 -11.678  -3.534  1.00 45.76           H  
ATOM   3426  HG2 MET   880      38.414 -13.663  -2.721  1.00 50.79           H  
ATOM   3427  HG3 MET   880      39.542 -12.337  -2.421  1.00 50.79           H  
ATOM   3428  HE1 MET   880      41.601 -15.692  -3.201  1.00 55.21           H  
ATOM   3429  HE2 MET   880      39.921 -15.707  -2.631  1.00 55.21           H  
ATOM   3430  HE3 MET   880      41.100 -14.567  -1.924  1.00 55.21           H  
ATOM   3431  N   VAL   881      37.172  -9.201  -5.089  1.00 39.15           N  
ATOM   3432  CA  VAL   881      36.135  -8.482  -5.822  1.00 37.28           C  
ATOM   3433  C   VAL   881      36.400  -6.967  -5.994  1.00 37.01           C  
ATOM   3434  O   VAL   881      35.606  -6.250  -6.603  1.00 36.93           O  
ATOM   3435  CB  VAL   881      34.721  -8.744  -5.257  1.00 35.91           C  
ATOM   3436  CG1 VAL   881      34.305 -10.207  -5.442  1.00 35.45           C  
ATOM   3437  CG2 VAL   881      34.584  -8.347  -3.789  1.00 34.87           C  
ATOM   3438  H   VAL   881      37.328  -9.013  -4.102  1.00 39.15           H  
ATOM   3439  HA  VAL   881      36.140  -8.850  -6.857  1.00 37.28           H  
ATOM   3440  HB  VAL   881      34.007  -8.135  -5.826  1.00 35.91           H  
ATOM   3441 HG11 VAL   881      34.939 -10.884  -4.860  1.00 35.45           H  
ATOM   3442 HG12 VAL   881      34.369 -10.500  -6.495  1.00 35.45           H  
ATOM   3443 HG13 VAL   881      33.269 -10.356  -5.117  1.00 35.45           H  
ATOM   3444 HG21 VAL   881      35.172  -8.998  -3.137  1.00 34.87           H  
ATOM   3445 HG22 VAL   881      33.539  -8.431  -3.475  1.00 34.87           H  
ATOM   3446 HG23 VAL   881      34.904  -7.315  -3.620  1.00 34.87           H  
ATOM   3447  N   SER   882      37.575  -6.503  -5.457  1.00 35.23           N  
ATOM   3448  CA  SER   882      38.118  -5.160  -5.687  1.00 34.57           C  
ATOM   3449  C   SER   882      37.286  -4.035  -5.043  1.00 33.42           C  
ATOM   3450  O   SER   882      36.585  -3.268  -5.700  1.00 33.58           O  
ATOM   3451  CB  SER   882      38.363  -4.872  -7.176  1.00 36.72           C  
ATOM   3452  OG  SER   882      39.359  -5.753  -7.705  1.00 41.15           O  
ATOM   3453  H   SER   882      38.120  -7.121  -4.865  1.00 35.23           H  
ATOM   3454  HA  SER   882      39.095  -5.166  -5.186  1.00 34.57           H  
ATOM   3455  HB2 SER   882      38.730  -3.850  -7.314  1.00 36.72           H  
ATOM   3456  HB3 SER   882      37.458  -4.978  -7.782  1.00 36.72           H  
ATOM   3457  HG  SER   882      39.065  -6.662  -7.509  1.00 41.15           H  
ATOM   3458  N   VAL   883      37.401  -3.940  -3.672  1.00 31.96           N  
ATOM   3459  CA  VAL   883      36.780  -2.856  -2.898  1.00 31.05           C  
ATOM   3460  C   VAL   883      37.825  -2.410  -1.852  1.00 31.93           C  
ATOM   3461  O   VAL   883      38.440  -3.233  -1.172  1.00 29.98           O  
ATOM   3462  CB  VAL   883      35.486  -3.331  -2.196  1.00 29.72           C  
ATOM   3463  CG1 VAL   883      34.873  -2.229  -1.326  1.00 27.73           C  
ATOM   3464  CG2 VAL   883      34.437  -3.799  -3.208  1.00 26.05           C  
ATOM   3465  H   VAL   883      37.948  -4.638  -3.165  1.00 31.96           H  
ATOM   3466  HA  VAL   883      36.560  -2.022  -3.572  1.00 31.05           H  
ATOM   3467  HB  VAL   883      35.723  -4.181  -1.543  1.00 29.72           H  
ATOM   3468 HG11 VAL   883      34.638  -1.342  -1.922  1.00 27.73           H  
ATOM   3469 HG12 VAL   883      35.547  -1.929  -0.520  1.00 27.73           H  
ATOM   3470 HG13 VAL   883      33.949  -2.578  -0.854  1.00 27.73           H  
ATOM   3471 HG21 VAL   883      34.193  -3.007  -3.923  1.00 26.05           H  
ATOM   3472 HG22 VAL   883      33.512  -4.092  -2.703  1.00 26.05           H  
ATOM   3473 HG23 VAL   883      34.789  -4.671  -3.768  1.00 26.05           H  
ATOM   3474  N   ASP   884      37.993  -1.047  -1.736  1.00 32.62           N  
ATOM   3475  CA  ASP   884      38.951  -0.448  -0.794  1.00 33.10           C  
ATOM   3476  C   ASP   884      38.225  -0.082   0.533  1.00 30.50           C  
ATOM   3477  O   ASP   884      37.023   0.186   0.591  1.00 29.06           O  
ATOM   3478  CB  ASP   884      39.597   0.782  -1.410  1.00 38.36           C  
ATOM   3479  CG  ASP   884      40.754   1.306  -0.567  1.00 43.32           C  
ATOM   3480  OD1 ASP   884      41.111   2.483  -0.842  1.00 48.79           O  
ATOM   3481  OD2 ASP   884      41.205   0.521   0.315  1.00 45.15           O1-
ATOM   3482  H   ASP   884      37.428  -0.411  -2.299  1.00 32.62           H  
ATOM   3483  HA  ASP   884      39.704  -1.213  -0.566  1.00 33.10           H  
ATOM   3484  HB2 ASP   884      38.856   1.582  -1.532  1.00 38.36           H  
ATOM   3485  HB3 ASP   884      39.990   0.546  -2.406  1.00 38.36           H  
ATOM   3486  N   PHE   885      39.046  -0.036   1.634  1.00 30.00           N  
ATOM   3487  CA  PHE   885      38.606   0.086   3.019  1.00 29.03           C  
ATOM   3488  C   PHE   885      39.641   0.972   3.765  1.00 30.55           C  
ATOM   3489  O   PHE   885      40.657   0.477   4.261  1.00 30.35           O  
ATOM   3490  CB  PHE   885      38.546  -1.295   3.709  1.00 26.27           C  
ATOM   3491  CG  PHE   885      37.333  -2.135   3.364  1.00 25.27           C  
ATOM   3492  CD1 PHE   885      37.314  -2.924   2.207  1.00 25.12           C  
ATOM   3493  CD2 PHE   885      36.222  -2.172   4.219  1.00 25.21           C  
ATOM   3494  CE1 PHE   885      36.210  -3.728   1.913  1.00 26.37           C  
ATOM   3495  CE2 PHE   885      35.126  -2.989   3.933  1.00 24.66           C  
ATOM   3496  CZ  PHE   885      35.120  -3.765   2.779  1.00 23.26           C  
ATOM   3497  H   PHE   885      40.063  -0.057   1.441  1.00 30.00           H  
ATOM   3498  HA  PHE   885      37.616   0.550   3.056  1.00 29.03           H  
ATOM   3499  HB2 PHE   885      38.564  -1.162   4.799  1.00 26.27           H  
ATOM   3500  HB3 PHE   885      39.450  -1.877   3.478  1.00 26.27           H  
ATOM   3501  HD1 PHE   885      38.166  -2.924   1.529  1.00 25.12           H  
ATOM   3502  HD2 PHE   885      36.204  -1.581   5.128  1.00 25.21           H  
ATOM   3503  HE1 PHE   885      36.209  -4.329   1.009  1.00 26.37           H  
ATOM   3504  HE2 PHE   885      34.279  -3.023   4.614  1.00 24.66           H  
ATOM   3505  HZ  PHE   885      34.268  -4.401   2.563  1.00 23.26           H  
ATOM   3506  N   PRO   886      39.414   2.337   3.787  1.00 30.57           N  
ATOM   3507  CA  PRO   886      40.312   3.280   4.480  1.00 31.98           C  
ATOM   3508  C   PRO   886      40.466   3.102   6.022  1.00 34.10           C  
ATOM   3509  O   PRO   886      40.306   2.035   6.618  1.00 32.85           O  
ATOM   3510  CB  PRO   886      39.746   4.658   4.102  1.00 31.82           C  
ATOM   3511  CG  PRO   886      38.993   4.416   2.805  1.00 29.84           C  
ATOM   3512  CD  PRO   886      38.386   3.048   3.043  1.00 30.05           C  
ATOM   3513  HA  PRO   886      41.311   3.149   4.044  1.00 31.98           H  
ATOM   3514  HB2 PRO   886      40.527   5.417   3.996  1.00 31.82           H  
ATOM   3515  HB3 PRO   886      39.033   5.006   4.853  1.00 31.82           H  
ATOM   3516  HG2 PRO   886      39.697   4.381   1.965  1.00 29.84           H  
ATOM   3517  HG3 PRO   886      38.241   5.182   2.596  1.00 29.84           H  
ATOM   3518  HD2 PRO   886      37.499   3.119   3.678  1.00 30.05           H  
ATOM   3519  HD3 PRO   886      38.125   2.550   2.107  1.00 30.05           H  
ATOM   3520  N   GLU   887      40.922   4.205   6.709  1.00 36.14           N  
ATOM   3521  CA  GLU   887      41.679   4.079   7.954  1.00 39.12           C  
ATOM   3522  C   GLU   887      40.734   3.742   9.121  1.00 38.43           C  
ATOM   3523  O   GLU   887      41.015   2.895   9.972  1.00 40.07           O  
ATOM   3524  CB  GLU   887      42.494   5.350   8.205  1.00 43.65           C  
ATOM   3525  CG  GLU   887      43.562   5.153   9.278  1.00 49.95           C  
ATOM   3526  CD  GLU   887      44.623   6.254   9.352  1.00 52.48           C  
ATOM   3527  OE1 GLU   887      45.576   5.996  10.142  1.00 54.65           O  
ATOM   3528  OE2 GLU   887      44.447   7.269   8.624  1.00 55.02           O1-
ATOM   3529  H   GLU   887      40.692   5.150   6.398  1.00 36.14           H  
ATOM   3530  HA  GLU   887      42.351   3.220   7.825  1.00 39.12           H  
ATOM   3531  HB2 GLU   887      41.836   6.182   8.489  1.00 43.65           H  
ATOM   3532  HB3 GLU   887      42.978   5.648   7.266  1.00 43.65           H  
ATOM   3533  HG2 GLU   887      44.093   4.210   9.096  1.00 49.95           H  
ATOM   3534  HG3 GLU   887      43.087   5.075  10.263  1.00 49.95           H  
ATOM   3535  N   MET   888      39.563   4.458   9.173  1.00 36.85           N  
ATOM   3536  CA  MET   888      38.582   4.223  10.220  1.00 35.95           C  
ATOM   3537  C   MET   888      37.782   2.934   9.926  1.00 32.99           C  
ATOM   3538  O   MET   888      37.082   2.391  10.781  1.00 31.87           O  
ATOM   3539  CB  MET   888      37.612   5.383  10.441  1.00 39.01           C  
ATOM   3540  CG  MET   888      38.261   6.693  10.883  1.00 43.50           C  
ATOM   3541  SD  MET   888      39.204   6.647  12.451  1.00 49.77           S  
ATOM   3542  CE  MET   888      37.977   5.906  13.562  1.00 47.73           C  
ATOM   3543  H   MET   888      39.384   5.162   8.436  1.00 36.85           H  
ATOM   3544  HA  MET   888      39.131   4.014  11.145  1.00 35.95           H  
ATOM   3545  HB2 MET   888      36.845   5.091  11.169  1.00 39.01           H  
ATOM   3546  HB3 MET   888      37.053   5.576   9.520  1.00 39.01           H  
ATOM   3547  HG2 MET   888      37.488   7.461  10.990  1.00 43.50           H  
ATOM   3548  HG3 MET   888      38.946   7.051  10.107  1.00 43.50           H  
ATOM   3549  HE1 MET   888      38.357   5.954  14.585  1.00 47.73           H  
ATOM   3550  HE2 MET   888      37.809   4.858  13.306  1.00 47.73           H  
ATOM   3551  HE3 MET   888      37.037   6.460  13.516  1.00 47.73           H  
ATOM   3552  N   MET   889      37.890   2.418   8.653  1.00 30.74           N  
ATOM   3553  CA  MET   889      37.322   1.119   8.322  1.00 28.69           C  
ATOM   3554  C   MET   889      38.220   0.005   8.912  1.00 27.39           C  
ATOM   3555  O   MET   889      37.781  -1.096   9.247  1.00 25.88           O  
ATOM   3556  CB  MET   889      37.169   0.881   6.822  1.00 30.96           C  
ATOM   3557  CG  MET   889      36.291   1.882   6.082  1.00 32.74           C  
ATOM   3558  SD  MET   889      34.553   1.826   6.619  1.00 41.41           S  
ATOM   3559  CE  MET   889      34.373   3.555   7.132  1.00 26.37           C  
ATOM   3560  H   MET   889      38.381   2.981   7.959  1.00 30.74           H  
ATOM   3561  HA  MET   889      36.354   1.037   8.826  1.00 28.69           H  
ATOM   3562  HB2 MET   889      36.775  -0.131   6.670  1.00 30.96           H  
ATOM   3563  HB3 MET   889      38.154   0.878   6.347  1.00 30.96           H  
ATOM   3564  HG2 MET   889      36.291   1.622   5.019  1.00 32.74           H  
ATOM   3565  HG3 MET   889      36.700   2.892   6.163  1.00 32.74           H  
ATOM   3566  HE1 MET   889      33.341   3.728   7.448  1.00 26.37           H  
ATOM   3567  HE2 MET   889      34.593   4.224   6.298  1.00 26.37           H  
ATOM   3568  HE3 MET   889      35.029   3.768   7.979  1.00 26.37           H  
ATOM   3569  N   ALA   890      39.568   0.286   8.967  1.00 26.60           N  
ATOM   3570  CA  ALA   890      40.537  -0.651   9.530  1.00 26.86           C  
ATOM   3571  C   ALA   890      40.427  -0.747  11.072  1.00 27.95           C  
ATOM   3572  O   ALA   890      40.963  -1.645  11.721  1.00 25.86           O  
ATOM   3573  CB  ALA   890      41.959  -0.289   9.131  1.00 27.48           C  
ATOM   3574  H   ALA   890      39.897   1.174   8.583  1.00 26.60           H  
ATOM   3575  HA  ALA   890      40.292  -1.646   9.138  1.00 26.86           H  
ATOM   3576  HB1 ALA   890      42.054  -0.214   8.043  1.00 27.48           H  
ATOM   3577  HB2 ALA   890      42.667  -1.047   9.485  1.00 27.48           H  
ATOM   3578  HB3 ALA   890      42.266   0.668   9.562  1.00 27.48           H  
ATOM   3579  N   GLU   891      39.664   0.233  11.669  1.00 27.79           N  
ATOM   3580  CA  GLU   891      39.331   0.217  13.094  1.00 29.14           C  
ATOM   3581  C   GLU   891      38.420  -1.003  13.389  1.00 29.26           C  
ATOM   3582  O   GLU   891      38.290  -1.493  14.511  1.00 28.97           O  
ATOM   3583  CB  GLU   891      38.600   1.511  13.491  1.00 33.63           C  
ATOM   3584  CG  GLU   891      38.654   1.814  14.991  1.00 38.93           C  
ATOM   3585  CD  GLU   891      37.351   2.438  15.473  1.00 44.48           C  
ATOM   3586  OE2 GLU   891      36.321   1.698  15.375  1.00 47.33           O1-
ATOM   3587  OE1 GLU   891      37.412   3.591  15.974  1.00 46.44           O  
ATOM   3588  H   GLU   891      39.347   1.006  11.090  1.00 27.79           H  
ATOM   3589  HA  GLU   891      40.267   0.092  13.651  1.00 29.14           H  
ATOM   3590  HB2 GLU   891      37.563   1.462  13.138  1.00 33.63           H  
ATOM   3591  HB3 GLU   891      39.056   2.362  12.970  1.00 33.63           H  
ATOM   3592  HG2 GLU   891      39.498   2.479  15.206  1.00 38.93           H  
ATOM   3593  HG3 GLU   891      38.813   0.903  15.579  1.00 38.93           H  
ATOM   3594  N   ILE   892      37.689  -1.487  12.324  1.00 27.53           N  
ATOM   3595  CA  ILE   892      36.598  -2.449  12.476  1.00 26.32           C  
ATOM   3596  C   ILE   892      37.127  -3.898  12.687  1.00 24.45           C  
ATOM   3597  O   ILE   892      36.377  -4.865  12.804  1.00 24.12           O  
ATOM   3598  CB  ILE   892      35.542  -2.294  11.344  1.00 26.93           C  
ATOM   3599  CG1 ILE   892      35.108  -0.808  11.227  1.00 26.69           C  
ATOM   3600  CG2 ILE   892      34.291  -3.160  11.566  1.00 23.02           C  
ATOM   3601  CD1 ILE   892      34.206  -0.528  10.038  1.00 26.23           C  
ATOM   3602  H   ILE   892      37.905  -1.143  11.389  1.00 27.53           H  
ATOM   3603  HA  ILE   892      36.104  -2.191  13.414  1.00 26.32           H  
ATOM   3604  HB  ILE   892      36.000  -2.609  10.399  1.00 26.93           H  
ATOM   3605 HG12 ILE   892      35.981  -0.158  11.122  1.00 26.69           H  
ATOM   3606 HG13 ILE   892      34.599  -0.494  12.147  1.00 26.69           H  
ATOM   3607 HG21 ILE   892      33.773  -2.875  12.488  1.00 23.02           H  
ATOM   3608 HG22 ILE   892      34.521  -4.224  11.614  1.00 23.02           H  
ATOM   3609 HG23 ILE   892      33.581  -3.056  10.740  1.00 23.02           H  
ATOM   3610 HD11 ILE   892      34.643  -0.909   9.110  1.00 26.23           H  
ATOM   3611 HD12 ILE   892      34.059   0.551   9.927  1.00 26.23           H  
ATOM   3612 HD13 ILE   892      33.223  -0.981  10.174  1.00 26.23           H  
ATOM   3613  N   ILE   893      38.483  -4.031  12.881  1.00 24.27           N  
ATOM   3614  CA  ILE   893      39.110  -5.308  13.236  1.00 23.55           C  
ATOM   3615  C   ILE   893      38.873  -5.621  14.741  1.00 24.94           C  
ATOM   3616  O   ILE   893      38.861  -6.772  15.181  1.00 26.23           O  
ATOM   3617  CB  ILE   893      40.618  -5.278  12.865  1.00 23.91           C  
ATOM   3618  CG1 ILE   893      40.779  -5.129  11.330  1.00 22.50           C  
ATOM   3619  CG2 ILE   893      41.357  -6.527  13.363  1.00 20.87           C  
ATOM   3620  CD1 ILE   893      42.212  -4.886  10.878  1.00 22.42           C  
ATOM   3621  H   ILE   893      39.065  -3.207  12.760  1.00 24.27           H  
ATOM   3622  HA  ILE   893      38.602  -6.100  12.673  1.00 23.55           H  
ATOM   3623  HB  ILE   893      41.079  -4.405  13.348  1.00 23.91           H  
ATOM   3624 HG12 ILE   893      40.178  -4.287  10.970  1.00 22.50           H  
ATOM   3625 HG13 ILE   893      40.390  -6.024  10.827  1.00 22.50           H  
ATOM   3626 HG21 ILE   893      40.910  -7.439  12.954  1.00 20.87           H  
ATOM   3627 HG22 ILE   893      41.338  -6.593  14.455  1.00 20.87           H  
ATOM   3628 HG23 ILE   893      42.413  -6.510  13.079  1.00 20.87           H  
ATOM   3629 HD11 ILE   893      42.658  -4.043  11.415  1.00 22.42           H  
ATOM   3630 HD12 ILE   893      42.231  -4.652   9.808  1.00 22.42           H  
ATOM   3631 HD13 ILE   893      42.841  -5.768  11.030  1.00 22.42           H  
ATOM   3632  N   SER   894      38.808  -4.541  15.598  1.00 24.44           N  
ATOM   3633  CA  SER   894      38.656  -4.717  17.059  1.00 26.14           C  
ATOM   3634  C   SER   894      38.076  -3.423  17.650  1.00 26.49           C  
ATOM   3635  O   SER   894      38.296  -2.338  17.100  1.00 25.25           O  
ATOM   3636  CB  SER   894      40.008  -5.056  17.699  1.00 27.58           C  
ATOM   3637  OG  SER   894      41.023  -4.122  17.330  1.00 27.15           O  
ATOM   3638  H   SER   894      38.860  -3.591  15.222  1.00 24.44           H  
ATOM   3639  HA  SER   894      37.959  -5.541  17.231  1.00 26.14           H  
ATOM   3640  HB2 SER   894      40.348  -6.046  17.378  1.00 27.58           H  
ATOM   3641  HB3 SER   894      39.948  -5.063  18.787  1.00 27.58           H  
ATOM   3642  HG  SER   894      40.979  -4.023  16.362  1.00 27.15           H  
ATOM   3643  N   VAL   895      37.256  -3.396  18.731  1.00 26.08           N  
ATOM   3644  CA  VAL   895      36.527  -4.447  19.461  1.00 26.01           C  
ATOM   3645  C   VAL   895      34.976  -4.214  19.396  1.00 25.74           C  
ATOM   3646  O   VAL   895      34.156  -5.021  19.835  1.00 25.64           O  
ATOM   3647  CB  VAL   895      36.963  -4.540  20.946  1.00 26.86           C  
ATOM   3648  CG1 VAL   895      38.400  -5.037  21.093  1.00 27.24           C  
ATOM   3649  CG2 VAL   895      36.791  -3.233  21.727  1.00 19.37           C  
ATOM   3650  H   VAL   895      37.105  -2.435  19.056  1.00 26.08           H  
ATOM   3651  HA  VAL   895      36.710  -5.406  18.966  1.00 26.01           H  
ATOM   3652  HB  VAL   895      36.325  -5.280  21.439  1.00 26.86           H  
ATOM   3653 HG11 VAL   895      38.550  -5.969  20.540  1.00 27.24           H  
ATOM   3654 HG12 VAL   895      39.119  -4.293  20.736  1.00 27.24           H  
ATOM   3655 HG13 VAL   895      38.632  -5.237  22.145  1.00 27.24           H  
ATOM   3656 HG21 VAL   895      37.438  -2.439  21.340  1.00 19.37           H  
ATOM   3657 HG22 VAL   895      35.755  -2.886  21.694  1.00 19.37           H  
ATOM   3658 HG23 VAL   895      37.048  -3.382  22.781  1.00 19.37           H  
ATOM   3659  N   GLN   896      34.571  -2.978  18.945  1.00 25.39           N  
ATOM   3660  CA  GLN   896      33.222  -2.457  19.145  1.00 24.62           C  
ATOM   3661  C   GLN   896      32.227  -2.823  18.008  1.00 24.04           C  
ATOM   3662  O   GLN   896      31.986  -2.065  17.069  1.00 24.26           O  
ATOM   3663  CB  GLN   896      33.240  -0.922  19.303  1.00 24.89           C  
ATOM   3664  CG  GLN   896      34.121  -0.382  20.431  1.00 28.44           C  
ATOM   3665  CD  GLN   896      35.525  -0.086  19.948  1.00 33.25           C  
ATOM   3666  NE2 GLN   896      36.011   1.146  20.255  1.00 33.12           N  
ATOM   3667  OE1 GLN   896      36.206  -0.898  19.326  1.00 38.17           O  
ATOM   3668  H   GLN   896      35.256  -2.376  18.495  1.00 25.39           H  
ATOM   3669  HA  GLN   896      32.836  -2.897  20.065  1.00 24.62           H  
ATOM   3670  HB2 GLN   896      33.547  -0.459  18.360  1.00 24.89           H  
ATOM   3671  HB3 GLN   896      32.209  -0.596  19.490  1.00 24.89           H  
ATOM   3672  HG2 GLN   896      34.184  -1.080  21.271  1.00 28.44           H  
ATOM   3673  HG3 GLN   896      33.675   0.545  20.811  1.00 28.44           H  
ATOM   3674 HE21 GLN   896      36.940   1.388  19.929  1.00 33.12           H  
ATOM   3675 HE22 GLN   896      35.505   1.843  20.784  1.00 33.12           H  
ATOM   3676  N   VAL   897      31.650  -4.067  18.074  1.00 23.10           N  
ATOM   3677  CA  VAL   897      30.477  -4.450  17.260  1.00 22.44           C  
ATOM   3678  C   VAL   897      29.571  -5.405  18.074  1.00 21.70           C  
ATOM   3679  O   VAL   897      28.356  -5.172  18.136  1.00 22.76           O  
ATOM   3680  CB  VAL   897      30.790  -4.987  15.832  1.00 23.50           C  
ATOM   3681  CG1 VAL   897      29.732  -5.965  15.293  1.00 22.72           C  
ATOM   3682  CG2 VAL   897      30.931  -3.867  14.797  1.00 24.15           C  
ATOM   3683  H   VAL   897      32.043  -4.721  18.747  1.00 23.10           H  
ATOM   3684  HA  VAL   897      29.883  -3.531  17.151  1.00 22.44           H  
ATOM   3685  HB  VAL   897      31.743  -5.510  15.850  1.00 23.50           H  
ATOM   3686 HG11 VAL   897      28.737  -5.506  15.277  1.00 22.72           H  
ATOM   3687 HG12 VAL   897      29.683  -6.883  15.886  1.00 22.72           H  
ATOM   3688 HG13 VAL   897      29.974  -6.271  14.269  1.00 22.72           H  
ATOM   3689 HG21 VAL   897      30.031  -3.251  14.773  1.00 24.15           H  
ATOM   3690 HG22 VAL   897      31.085  -4.276  13.793  1.00 24.15           H  
ATOM   3691 HG23 VAL   897      31.786  -3.225  15.001  1.00 24.15           H  
ATOM   3692  N   PRO   898      30.108  -6.549  18.628  1.00 21.92           N  
ATOM   3693  CA  PRO   898      29.318  -7.451  19.471  1.00 21.14           C  
ATOM   3694  C   PRO   898      28.915  -6.796  20.802  1.00 21.37           C  
ATOM   3695  O   PRO   898      29.540  -6.942  21.849  1.00 22.55           O  
ATOM   3696  CB  PRO   898      30.212  -8.678  19.687  1.00 20.63           C  
ATOM   3697  CG  PRO   898      31.177  -8.610  18.521  1.00 18.88           C  
ATOM   3698  CD  PRO   898      31.415  -7.118  18.404  1.00 18.57           C  
ATOM   3699  HA  PRO   898      28.440  -7.711  18.892  1.00 21.14           H  
ATOM   3700  HB2 PRO   898      30.771  -8.628  20.627  1.00 20.63           H  
ATOM   3701  HB3 PRO   898      29.649  -9.612  19.700  1.00 20.63           H  
ATOM   3702  HG2 PRO   898      30.695  -8.990  17.611  1.00 18.88           H  
ATOM   3703  HG3 PRO   898      32.088  -9.182  18.690  1.00 18.88           H  
ATOM   3704  HD2 PRO   898      31.815  -6.850  17.432  1.00 18.57           H  
ATOM   3705  HD3 PRO   898      32.070  -6.762  19.202  1.00 18.57           H  
ATOM   3706  N   LYS   899      27.832  -5.964  20.668  1.00 22.32           N  
ATOM   3707  CA  LYS   899      27.238  -5.190  21.745  1.00 23.43           C  
ATOM   3708  C   LYS   899      25.722  -5.444  21.638  1.00 23.07           C  
ATOM   3709  O   LYS   899      25.132  -5.309  20.560  1.00 25.07           O  
ATOM   3710  CB  LYS   899      27.518  -3.698  21.511  1.00 26.26           C  
ATOM   3711  CG  LYS   899      29.001  -3.321  21.330  1.00 28.06           C  
ATOM   3712  CD  LYS   899      29.828  -3.567  22.587  1.00 31.59           C  
ATOM   3713  CE  LYS   899      31.286  -3.134  22.502  1.00 33.99           C  
ATOM   3714  NZ  LYS   899      31.435  -1.699  22.263  1.00 37.33           N1+
ATOM   3715  H   LYS   899      27.426  -5.851  19.739  1.00 22.32           H  
ATOM   3716  HA  LYS   899      27.621  -5.538  22.703  1.00 23.43           H  
ATOM   3717  HB2 LYS   899      26.988  -3.363  20.609  1.00 26.26           H  
ATOM   3718  HB3 LYS   899      27.081  -3.127  22.338  1.00 26.26           H  
ATOM   3719  HG2 LYS   899      29.439  -3.866  20.489  1.00 28.06           H  
ATOM   3720  HG3 LYS   899      29.050  -2.262  21.056  1.00 28.06           H  
ATOM   3721  HD2 LYS   899      29.819  -4.633  22.825  1.00 31.59           H  
ATOM   3722  HD3 LYS   899      29.364  -3.046  23.426  1.00 31.59           H  
ATOM   3723  HE2 LYS   899      31.790  -3.696  21.714  1.00 33.99           H  
ATOM   3724  HE3 LYS   899      31.778  -3.385  23.448  1.00 33.99           H  
ATOM   3725  HZ1 LYS   899      32.341  -1.418  22.635  1.00 37.33           H  
ATOM   3726  HZ2 LYS   899      31.325  -1.502  21.278  1.00 37.33           H  
ATOM   3727  HZ3 LYS   899      30.754  -1.201  22.843  1.00 37.33           H  
ATOM   3728  N   ILE   900      25.084  -5.859  22.784  1.00  0.00           N  
ATOM   3729  CA  ILE   900      23.663  -6.224  22.788  1.00  0.00           C  
ATOM   3730  CB  ILE   900      23.363  -7.592  23.459  1.00  0.00           C  
ATOM   3731  CG2 ILE   900      21.863  -7.935  23.397  1.00  0.00           C  
ATOM   3732  CG1 ILE   900      24.231  -8.693  22.819  1.00  0.00           C  
ATOM   3733  CD1 ILE   900      23.704 -10.113  22.947  1.00  0.00           C  
ATOM   3734  C   ILE   900      22.826  -5.113  23.440  1.00  0.00           C  
ATOM   3735  O   ILE   900      21.653  -4.938  23.106  1.00  0.00           O  
ATOM   3736  H   ILE   900      25.616  -5.862  23.669  1.00  0.00           H  
ATOM   3737  HA  ILE   900      23.323  -6.274  21.745  1.00  0.00           H  
ATOM   3738  HB  ILE   900      23.630  -7.530  24.519  1.00  0.00           H  
ATOM   3739 HG12 ILE   900      24.359  -8.484  21.752  1.00  0.00           H  
ATOM   3740 HG13 ILE   900      25.230  -8.646  23.271  1.00  0.00           H  
ATOM   3741 HG21 ILE   900      21.513  -7.998  22.361  1.00  0.00           H  
ATOM   3742 HG22 ILE   900      21.644  -8.886  23.893  1.00  0.00           H  
ATOM   3743 HG23 ILE   900      21.252  -7.196  23.921  1.00  0.00           H  
ATOM   3744 HD11 ILE   900      24.452 -10.827  22.594  1.00  0.00           H  
ATOM   3745 HD12 ILE   900      23.455 -10.365  23.979  1.00  0.00           H  
ATOM   3746 HD13 ILE   900      22.806 -10.250  22.340  1.00  0.00           H  
ATOM   3747  N   LEU   901      23.411  -4.441  24.489  1.00  0.00           N  
ATOM   3748  CA  LEU   901      22.678  -3.488  25.316  1.00  0.00           C  
ATOM   3749  C   LEU   901      21.693  -4.249  26.257  1.00  0.00           C  
ATOM   3750  O   LEU   901      21.490  -5.461  26.152  1.00  0.00           O  
ATOM   3751  CB  LEU   901      21.925  -2.408  24.519  1.00  0.00           C  
ATOM   3752  CG  LEU   901      22.728  -1.517  23.561  1.00  0.00           C  
ATOM   3753  CD1 LEU   901      24.079  -1.094  24.112  1.00  0.00           C  
ATOM   3754  CD2 LEU   901      22.898  -2.104  22.161  1.00  0.00           C  
ATOM   3755  H   LEU   901      24.404  -4.606  24.700  1.00  0.00           H  
ATOM   3756  HA  LEU   901      23.426  -3.019  25.965  1.00  0.00           H  
ATOM   3757  HB2 LEU   901      21.067  -2.835  23.986  1.00  0.00           H  
ATOM   3758  HB3 LEU   901      21.461  -1.738  25.243  1.00  0.00           H  
ATOM   3759  HG  LEU   901      22.131  -0.606  23.439  1.00  0.00           H  
ATOM   3760 HD11 LEU   901      24.514  -0.350  23.443  1.00  0.00           H  
ATOM   3761 HD12 LEU   901      23.984  -0.640  25.100  1.00  0.00           H  
ATOM   3762 HD13 LEU   901      24.779  -1.932  24.180  1.00  0.00           H  
ATOM   3763 HD21 LEU   901      23.286  -1.341  21.479  1.00  0.00           H  
ATOM   3764 HD22 LEU   901      23.611  -2.931  22.143  1.00  0.00           H  
ATOM   3765 HD23 LEU   901      21.942  -2.451  21.755  1.00  0.00           H  
ATOM   3766  N   SER   902      21.080  -3.476  27.220  1.00  0.00           N  
ATOM   3767  CA  SER   902      19.963  -3.851  28.101  1.00  0.00           C  
ATOM   3768  CB  SER   902      19.761  -5.335  28.425  1.00  0.00           C  
ATOM   3769  OG  SER   902      18.429  -5.617  28.877  1.00  0.00           O  
ATOM   3770  C   SER   902      20.062  -3.088  29.430  1.00  0.00           C  
ATOM   3771  O   SER   902      21.029  -2.405  29.755  1.00  0.00           O  
ATOM   3772  H   SER   902      21.391  -2.503  27.333  1.00  0.00           H  
ATOM   3773  HA  SER   902      19.064  -3.460  27.620  1.00  0.00           H  
ATOM   3774  HB2 SER   902      19.908  -5.986  27.568  1.00  0.00           H  
ATOM   3775  HB3 SER   902      20.439  -5.639  29.224  1.00  0.00           H  
ATOM   3776  HG  SER   902      17.913  -5.891  28.080  1.00  0.00           H  
ATOM   3777  N   GLY   903      18.964  -3.257  30.238  1.00  0.00           N  
ATOM   3778  CA  GLY   903      18.759  -2.468  31.417  1.00  0.00           C  
ATOM   3779  C   GLY   903      17.358  -2.723  31.959  1.00  0.00           C  
ATOM   3780  O   GLY   903      16.819  -3.830  31.872  1.00  0.00           O  
ATOM   3781  H   GLY   903      18.266  -3.963  29.995  1.00  0.00           H  
ATOM   3782  HA2 GLY   903      19.483  -2.763  32.179  1.00  0.00           H  
ATOM   3783  HA3 GLY   903      18.924  -1.423  31.159  1.00  0.00           H  
ATOM   3784  N   LYS   904      16.699  -1.718  32.598  1.00  0.00           N  
ATOM   3785  CA  LYS   904      17.138  -0.347  32.852  1.00  0.00           C  
ATOM   3786  C   LYS   904      17.229   0.585  31.601  1.00  0.00           C  
ATOM   3787  O   LYS   904      17.809   1.670  31.668  1.00  0.00           O  
ATOM   3788  CB  LYS   904      18.377  -0.324  33.768  1.00  0.00           C  
ATOM   3789  CG  LYS   904      18.826   1.003  34.386  1.00  0.00           C  
ATOM   3790  CD  LYS   904      17.799   1.719  35.256  1.00  0.00           C  
ATOM   3791  CE  LYS   904      16.706   2.485  34.531  1.00  0.00           C  
ATOM   3792  NZ  LYS   904      17.252   3.461  33.595  1.00  0.00           N1+
ATOM   3793  H   LYS   904      15.795  -2.003  32.985  1.00  0.00           H  
ATOM   3794  HA  LYS   904      16.290   0.041  33.415  1.00  0.00           H  
ATOM   3795  HB2 LYS   904      18.210  -1.034  34.590  1.00  0.00           H  
ATOM   3796  HB3 LYS   904      19.247  -0.706  33.227  1.00  0.00           H  
ATOM   3797  HG2 LYS   904      19.683   0.766  35.033  1.00  0.00           H  
ATOM   3798  HG3 LYS   904      19.240   1.670  33.624  1.00  0.00           H  
ATOM   3799  HD2 LYS   904      17.338   1.002  35.945  1.00  0.00           H  
ATOM   3800  HD3 LYS   904      18.345   2.430  35.891  1.00  0.00           H  
ATOM   3801  HE2 LYS   904      16.014   1.871  33.965  1.00  0.00           H  
ATOM   3802  HE3 LYS   904      16.126   3.044  35.257  1.00  0.00           H  
ATOM   3803  HZ1 LYS   904      16.474   4.044  33.241  1.00  0.00           H  
ATOM   3804  HZ2 LYS   904      17.803   4.168  34.147  1.00  0.00           H  
ATOM   3805  HZ3 LYS   904      17.774   3.072  32.799  1.00  0.00           H  
ATOM   3806  N   VAL   905      16.489   0.181  30.512  1.00  0.00           N  
ATOM   3807  CA  VAL   905      16.464   0.779  29.150  1.00  0.00           C  
ATOM   3808  CB  VAL   905      16.717   2.308  29.078  1.00  0.00           C  
ATOM   3809  CG1 VAL   905      16.817   2.849  27.651  1.00  0.00           C  
ATOM   3810  CG2 VAL   905      15.621   3.095  29.809  1.00  0.00           C  
ATOM   3811  C   VAL   905      17.429  -0.081  28.282  1.00  0.00           C  
ATOM   3812  O   VAL   905      18.381  -0.679  28.777  1.00  0.00           O  
ATOM   3813  H   VAL   905      15.948  -0.669  30.632  1.00  0.00           H  
ATOM   3814  HA  VAL   905      15.453   0.574  28.776  1.00  0.00           H  
ATOM   3815  HB  VAL   905      17.675   2.543  29.548  1.00  0.00           H  
ATOM   3816 HG11 VAL   905      15.917   2.629  27.073  1.00  0.00           H  
ATOM   3817 HG12 VAL   905      16.956   3.935  27.653  1.00  0.00           H  
ATOM   3818 HG13 VAL   905      17.682   2.422  27.140  1.00  0.00           H  
ATOM   3819 HG21 VAL   905      15.833   4.170  29.785  1.00  0.00           H  
ATOM   3820 HG22 VAL   905      14.644   2.937  29.339  1.00  0.00           H  
ATOM   3821 HG23 VAL   905      15.544   2.806  30.860  1.00  0.00           H  
ATOM   3822  N   LYS   906      17.129  -0.187  26.935  1.00 23.16           N  
ATOM   3823  CA  LYS   906      17.875  -1.101  26.060  1.00 23.57           C  
ATOM   3824  C   LYS   906      18.547  -0.447  24.836  1.00 23.53           C  
ATOM   3825  O   LYS   906      19.711  -0.041  24.916  1.00 23.87           O  
ATOM   3826  CB  LYS   906      17.063  -2.378  25.788  1.00 25.59           C  
ATOM   3827  CG  LYS   906      17.694  -3.346  24.775  1.00 32.29           C  
ATOM   3828  CD  LYS   906      17.906  -4.780  25.257  1.00 38.16           C  
ATOM   3829  CE  LYS   906      16.676  -5.471  25.827  1.00 40.55           C  
ATOM   3830  NZ  LYS   906      17.081  -6.743  26.448  1.00 44.03           N1+
ATOM   3831  H   LYS   906      16.380   0.355  26.533  1.00 23.16           H  
ATOM   3832  HA  LYS   906      18.744  -1.447  26.634  1.00 23.57           H  
ATOM   3833  HB2 LYS   906      16.904  -2.870  26.754  1.00 25.59           H  
ATOM   3834  HB3 LYS   906      16.062  -2.114  25.439  1.00 25.59           H  
ATOM   3835  HG2 LYS   906      17.060  -3.366  23.884  1.00 32.29           H  
ATOM   3836  HG3 LYS   906      18.673  -2.984  24.447  1.00 32.29           H  
ATOM   3837  HD2 LYS   906      18.698  -4.771  26.000  1.00 38.16           H  
ATOM   3838  HD3 LYS   906      18.314  -5.372  24.431  1.00 38.16           H  
ATOM   3839  HE2 LYS   906      15.933  -5.653  25.045  1.00 40.55           H  
ATOM   3840  HE3 LYS   906      16.212  -4.864  26.605  1.00 40.55           H  
ATOM   3841  HZ1 LYS   906      17.387  -7.361  25.691  1.00 44.03           H  
ATOM   3842  HZ2 LYS   906      16.224  -7.178  26.805  1.00 44.03           H  
ATOM   3843  HZ3 LYS   906      17.788  -6.600  27.155  1.00 44.03           H  
ATOM   3844  N   PRO   907      17.876  -0.326  23.651  1.00 23.54           N  
ATOM   3845  CA  PRO   907      16.742   0.544  23.384  1.00 24.15           C  
ATOM   3846  C   PRO   907      15.363   0.272  23.990  1.00 25.63           C  
ATOM   3847  O   PRO   907      14.756  -0.786  23.885  1.00 23.25           O  
ATOM   3848  CB  PRO   907      16.611   0.530  21.850  1.00 24.96           C  
ATOM   3849  CG  PRO   907      18.007   0.152  21.375  1.00 26.50           C  
ATOM   3850  CD  PRO   907      18.430  -0.859  22.422  1.00 24.76           C  
ATOM   3851  HA  PRO   907      17.062   1.542  23.684  1.00 24.15           H  
ATOM   3852  HB2 PRO   907      15.886  -0.222  21.514  1.00 24.96           H  
ATOM   3853  HB3 PRO   907      16.293   1.500  21.463  1.00 24.96           H  
ATOM   3854  HG2 PRO   907      18.658   1.033  21.407  1.00 26.50           H  
ATOM   3855  HG3 PRO   907      18.028  -0.254  20.362  1.00 26.50           H  
ATOM   3856  HD2 PRO   907      19.512  -0.999  22.483  1.00 24.76           H  
ATOM   3857  HD3 PRO   907      17.957  -1.827  22.233  1.00 24.76           H  
ATOM   3858  N   ILE   908      14.833   1.385  24.616  1.00 25.06           N  
ATOM   3859  CA  ILE   908      13.417   1.510  24.938  1.00 25.62           C  
ATOM   3860  C   ILE   908      13.076   2.972  24.571  1.00 26.89           C  
ATOM   3861  O   ILE   908      13.371   3.941  25.272  1.00 25.17           O  
ATOM   3862  CB  ILE   908      13.063   1.157  26.399  1.00 26.99           C  
ATOM   3863  CG1 ILE   908      13.201  -0.367  26.605  1.00 26.38           C  
ATOM   3864  CG2 ILE   908      11.648   1.630  26.763  1.00 26.81           C  
ATOM   3865  CD1 ILE   908      12.649  -0.872  27.922  1.00 27.87           C  
ATOM   3866  H   ILE   908      15.431   2.179  24.821  1.00 25.06           H  
ATOM   3867  HA  ILE   908      12.853   0.847  24.271  1.00 25.62           H  
ATOM   3868  HB  ILE   908      13.761   1.665  27.076  1.00 26.99           H  
ATOM   3869 HG12 ILE   908      12.693  -0.902  25.796  1.00 26.38           H  
ATOM   3870 HG13 ILE   908      14.260  -0.640  26.553  1.00 26.38           H  
ATOM   3871 HG21 ILE   908      10.890   1.124  26.158  1.00 26.81           H  
ATOM   3872 HG22 ILE   908      11.535   2.707  26.618  1.00 26.81           H  
ATOM   3873 HG23 ILE   908      11.422   1.446  27.818  1.00 26.81           H  
ATOM   3874 HD11 ILE   908      11.555  -0.903  27.910  1.00 27.87           H  
ATOM   3875 HD12 ILE   908      12.971  -0.224  28.738  1.00 27.87           H  
ATOM   3876 HD13 ILE   908      13.004  -1.886  28.122  1.00 27.87           H  
ATOM   3877  N   TYR   909      12.486   3.062  23.333  1.00 24.95           N  
ATOM   3878  CA  TYR   909      11.624   4.166  22.920  1.00 26.78           C  
ATOM   3879  C   TYR   909      10.220   3.568  23.204  1.00 27.69           C  
ATOM   3880  O   TYR   909       9.874   3.332  24.364  1.00 27.01           O  
ATOM   3881  CB  TYR   909      11.919   4.714  21.512  1.00 27.55           C  
ATOM   3882  CG  TYR   909      12.837   3.875  20.646  1.00 28.09           C  
ATOM   3883  CD1 TYR   909      12.376   2.740  19.965  1.00 30.78           C  
ATOM   3884  CD2 TYR   909      14.193   4.218  20.533  1.00 30.06           C  
ATOM   3885  CE1 TYR   909      13.242   1.972  19.181  1.00 32.01           C  
ATOM   3886  CE2 TYR   909      15.057   3.458  19.743  1.00 32.40           C  
ATOM   3887  CZ  TYR   909      14.572   2.352  19.058  1.00 33.00           C  
ATOM   3888  OH  TYR   909      15.423   1.673  18.238  1.00 35.50           O  
ATOM   3889  H   TYR   909      12.587   2.285  22.685  1.00 24.95           H  
ATOM   3890  HA  TYR   909      11.728   4.993  23.633  1.00 26.78           H  
ATOM   3891  HB2 TYR   909      11.003   4.947  20.958  1.00 27.55           H  
ATOM   3892  HB3 TYR   909      12.398   5.696  21.640  1.00 27.55           H  
ATOM   3893  HD1 TYR   909      11.338   2.432  20.016  1.00 30.78           H  
ATOM   3894  HD2 TYR   909      14.587   5.091  21.049  1.00 30.06           H  
ATOM   3895  HE1 TYR   909      12.858   1.097  18.662  1.00 32.01           H  
ATOM   3896  HE2 TYR   909      16.100   3.745  19.652  1.00 32.40           H  
ATOM   3897  HH  TYR   909      14.878   1.210  17.561  1.00 35.50           H  
ATOM   3898  N   PHE   910       9.496   3.106  22.140  1.00 27.34           N  
ATOM   3899  CA  PHE   910       8.366   2.173  22.287  1.00 28.09           C  
ATOM   3900  C   PHE   910       8.508   1.227  21.072  1.00 29.32           C  
ATOM   3901  O   PHE   910       9.094   1.601  20.052  1.00 28.75           O  
ATOM   3902  CB  PHE   910       6.991   2.849  22.283  1.00 28.01           C  
ATOM   3903  CG  PHE   910       6.715   3.755  23.464  1.00 30.02           C  
ATOM   3904  CD1 PHE   910       6.403   3.216  24.719  1.00 30.22           C  
ATOM   3905  CD2 PHE   910       6.763   5.150  23.329  1.00 30.95           C  
ATOM   3906  CE1 PHE   910       6.125   4.047  25.806  1.00 30.91           C  
ATOM   3907  CE2 PHE   910       6.489   5.982  24.416  1.00 31.22           C  
ATOM   3908  CZ  PHE   910       6.168   5.431  25.655  1.00 31.95           C  
ATOM   3909  H   PHE   910       9.723   3.344  21.183  1.00 27.34           H  
ATOM   3910  HA  PHE   910       8.520   1.597  23.204  1.00 28.09           H  
ATOM   3911  HB2 PHE   910       6.862   3.412  21.356  1.00 28.01           H  
ATOM   3912  HB3 PHE   910       6.202   2.086  22.251  1.00 28.01           H  
ATOM   3913  HD1 PHE   910       6.387   2.140  24.866  1.00 30.22           H  
ATOM   3914  HD2 PHE   910       7.019   5.606  22.378  1.00 30.95           H  
ATOM   3915  HE1 PHE   910       5.893   3.612  26.773  1.00 30.91           H  
ATOM   3916  HE2 PHE   910       6.532   7.062  24.296  1.00 31.22           H  
ATOM   3917  HZ  PHE   910       5.963   6.080  26.501  1.00 31.95           H  
ATOM   3918  N   HIS   911       8.032  -0.019  21.203  1.00 28.96           N  
ATOM   3919  CA  HIS   911       8.351  -1.093  20.242  1.00 31.80           C  
ATOM   3920  C   HIS   911       7.813  -0.867  18.829  1.00 33.65           C  
ATOM   3921  OXT HIS   911       8.312  -1.569  17.932  1.00 35.46           O1-
ATOM   3922  CB  HIS   911       7.960  -2.489  20.783  1.00 29.26           C  
ATOM   3923  CG  HIS   911       6.571  -3.019  20.472  1.00 28.68           C  
ATOM   3924  ND1 HIS   911       5.584  -2.423  19.705  1.00 27.27           N1+
ATOM   3925  CD2 HIS   911       6.062  -4.205  20.915  1.00 26.31           C  
ATOM   3926  CE1 HIS   911       4.503  -3.221  19.680  1.00 28.38           C  
ATOM   3927  NE2 HIS   911       4.781  -4.314  20.414  1.00 26.56           N  
ATOM   3928  O   HIS   911       6.732  -0.248  18.705  1.00 35.18           O  
ATOM   3929  H   HIS   911       7.537  -0.251  22.055  1.00 28.96           H  
ATOM   3930  HA  HIS   911       9.434  -1.093  20.123  1.00 31.80           H  
ATOM   3931  HB2 HIS   911       8.104  -2.505  21.861  1.00 29.26           H  
ATOM   3932  HB3 HIS   911       8.666  -3.203  20.352  1.00 29.26           H  
ATOM   3933  HD1 HIS   911       5.696  -1.507  19.247  1.00 27.27           H  
ATOM   3934  HD2 HIS   911       6.526  -4.903  21.601  1.00 26.31           H  
ATOM   3935  HE2 HIS   911       4.075  -4.941  20.834  1.00 26.56           H  
ATOM   3936  HE1 HIS   911       3.534  -2.964  19.264  1.00 28.38           H  
TER    3937      HIS   911 
ATOM   3938  N   ASN    48      31.109 -16.715  32.036  1.00 66.25           N1+
ATOM   3939  CA  ASN    48      31.155 -18.072  32.702  1.00 66.53           C  
ATOM   3940  C   ASN    48      29.912 -18.206  33.596  1.00 69.76           C  
ATOM   3941  O   ASN    48      29.385 -17.195  34.065  1.00 71.36           O  
ATOM   3942  CB  ASN    48      32.424 -18.171  33.544  1.00 63.15           C  
ATOM   3943  CG  ASN    48      32.824 -19.621  33.629  1.00 61.48           C  
ATOM   3944  OD1 ASN    48      32.001 -20.527  33.565  1.00 57.53           O  
ATOM   3945  ND2 ASN    48      34.148 -19.861  33.785  1.00 63.01           N  
ATOM   3946  H1  ASN    48      30.295 -16.603  31.399  1.00 66.25           H  
ATOM   3947  H2  ASN    48      31.931 -16.528  31.442  1.00 66.25           H  
ATOM   3948  H3  ASN    48      30.985 -15.969  32.731  1.00 66.25           H  
ATOM   3949  HA  ASN    48      31.117 -18.795  31.881  1.00 66.53           H  
ATOM   3950  HB2 ASN    48      32.270 -17.803  34.564  1.00 63.15           H  
ATOM   3951  HB3 ASN    48      33.247 -17.597  33.105  1.00 63.15           H  
ATOM   3952 HD21 ASN    48      34.470 -20.820  33.858  1.00 63.01           H  
ATOM   3953 HD22 ASN    48      34.886 -19.144  33.821  1.00 63.01           H  
ATOM   3954  N   PHE    49      29.406 -19.467  33.742  1.00 71.75           N  
ATOM   3955  CA  PHE    49      28.066 -19.733  34.270  1.00 69.83           C  
ATOM   3956  C   PHE    49      27.829 -21.257  34.361  1.00 70.72           C  
ATOM   3957  O   PHE    49      28.499 -22.061  33.718  1.00 70.72           O  
ATOM   3958  CB  PHE    49      26.951 -19.089  33.405  1.00 67.60           C  
ATOM   3959  CG  PHE    49      27.154 -19.275  31.917  1.00 65.45           C  
ATOM   3960  CD1 PHE    49      26.859 -20.495  31.302  1.00 64.22           C  
ATOM   3961  CD2 PHE    49      27.721 -18.252  31.148  1.00 65.00           C  
ATOM   3962  CE1 PHE    49      27.173 -20.702  29.961  1.00 62.80           C  
ATOM   3963  CE2 PHE    49      28.047 -18.467  29.811  1.00 62.14           C  
ATOM   3964  CZ  PHE    49      27.787 -19.699  29.220  1.00 61.71           C  
ATOM   3965  H   PHE    49      29.960 -20.288  33.469  1.00 71.75           H  
ATOM   3966  HA  PHE    49      28.020 -19.322  35.285  1.00 69.83           H  
ATOM   3967  HB2 PHE    49      26.899 -18.014  33.623  1.00 67.60           H  
ATOM   3968  HB3 PHE    49      25.969 -19.486  33.674  1.00 67.60           H  
ATOM   3969  HD1 PHE    49      26.410 -21.310  31.863  1.00 64.22           H  
ATOM   3970  HD2 PHE    49      27.921 -17.282  31.596  1.00 65.00           H  
ATOM   3971  HE1 PHE    49      26.951 -21.661  29.505  1.00 62.80           H  
ATOM   3972  HE2 PHE    49      28.511 -17.675  29.234  1.00 62.14           H  
ATOM   3973  HZ  PHE    49      28.057 -19.883  28.183  1.00 61.71           H  
ATOM   3974  N   ASP    50      26.755 -21.625  35.140  1.00 70.09           N  
ATOM   3975  CA  ASP    50      26.187 -22.978  35.102  1.00 69.01           C  
ATOM   3976  C   ASP    50      25.070 -22.959  34.015  1.00 66.19           C  
ATOM   3977  O   ASP    50      24.512 -21.932  33.632  1.00 66.24           O  
ATOM   3978  CB  ASP    50      25.673 -23.390  36.480  1.00 68.94           C  
ATOM   3979  CG  ASP    50      24.728 -24.559  36.287  1.00 70.40           C  
ATOM   3980  OD1 ASP    50      25.198 -25.575  35.698  1.00 73.45           O  
ATOM   3981  OD2 ASP    50      23.516 -24.314  36.553  1.00 69.70           O1-
ATOM   3982  H   ASP    50      26.288 -20.943  35.723  1.00 70.09           H  
ATOM   3983  HA  ASP    50      26.963 -23.677  34.765  1.00 69.01           H  
ATOM   3984  HB2 ASP    50      25.142 -22.564  36.966  1.00 68.94           H  
ATOM   3985  HB3 ASP    50      26.501 -23.675  37.137  1.00 68.94           H  
ATOM   3986  N   THR    51      24.683 -24.196  33.575  1.00 64.32           N  
ATOM   3987  CA  THR    51      23.673 -24.442  32.555  1.00 63.43           C  
ATOM   3988  C   THR    51      22.247 -23.954  32.926  1.00 62.61           C  
ATOM   3989  O   THR    51      21.362 -23.820  32.071  1.00 61.06           O  
ATOM   3990  CB  THR    51      23.598 -25.945  32.215  1.00 62.83           C  
ATOM   3991  OG1 THR    51      23.309 -26.741  33.369  1.00 64.88           O  
ATOM   3992  CG2 THR    51      24.881 -26.467  31.577  1.00 62.34           C  
ATOM   3993  H   THR    51      25.141 -24.998  34.028  1.00 64.32           H  
ATOM   3994  HA  THR    51      23.969 -23.865  31.669  1.00 63.43           H  
ATOM   3995  HB  THR    51      22.780 -26.116  31.506  1.00 62.83           H  
ATOM   3996 HG21 THR    51      25.138 -25.898  30.679  1.00 62.34           H  
ATOM   3997 HG22 THR    51      24.762 -27.520  31.298  1.00 62.34           H  
ATOM   3998 HG23 THR    51      25.724 -26.426  32.275  1.00 62.34           H  
ATOM   3999  HG1 THR    51      23.897 -26.491  34.116  1.00 64.88           H  
ATOM   4000  N   SER    52      21.988 -23.737  34.258  1.00 63.19           N  
ATOM   4001  CA  SER    52      20.714 -23.203  34.725  1.00 62.44           C  
ATOM   4002  C   SER    52      20.573 -21.692  34.446  1.00 62.96           C  
ATOM   4003  O   SER    52      19.472 -21.137  34.367  1.00 64.82           O  
ATOM   4004  CB  SER    52      20.477 -23.465  36.217  1.00 60.90           C  
ATOM   4005  OG  SER    52      21.476 -22.868  37.038  1.00 59.34           O  
ATOM   4006  H   SER    52      22.694 -23.977  34.965  1.00 63.19           H  
ATOM   4007  HA  SER    52      19.922 -23.697  34.149  1.00 62.44           H  
ATOM   4008  HB2 SER    52      20.464 -24.539  36.429  1.00 60.90           H  
ATOM   4009  HB3 SER    52      19.511 -23.051  36.527  1.00 60.90           H  
ATOM   4010  HG  SER    52      22.276 -23.459  36.982  1.00 59.34           H  
ATOM   4011  N   LEU    53      21.740 -20.968  34.372  1.00 60.35           N  
ATOM   4012  CA  LEU    53      21.734 -19.509  34.323  1.00 57.88           C  
ATOM   4013  C   LEU    53      21.187 -18.966  32.974  1.00 55.55           C  
ATOM   4014  O   LEU    53      20.388 -18.016  32.973  1.00 56.18           O  
ATOM   4015  CB  LEU    53      23.103 -18.902  34.661  1.00  0.00           C  
ATOM   4016  CG  LEU    53      23.270 -18.521  36.147  1.00  0.00           C  
ATOM   4017  CD1 LEU    53      23.147 -19.726  37.078  1.00  0.00           C  
ATOM   4018  CD2 LEU    53      24.623 -17.838  36.360  1.00  0.00           C  
ATOM   4019  H   LEU    53      22.625 -21.478  34.370  1.00 60.35           H  
ATOM   4020  HA  LEU    53      21.005 -19.178  35.073  1.00 57.88           H  
ATOM   4021  HB2 LEU    53      23.903 -19.596  34.394  1.00  0.00           H  
ATOM   4022  HB3 LEU    53      23.267 -18.001  34.056  1.00  0.00           H  
ATOM   4023  HG  LEU    53      22.488 -17.801  36.415  1.00  0.00           H  
ATOM   4024 HD11 LEU    53      22.133 -20.137  37.060  1.00  0.00           H  
ATOM   4025 HD12 LEU    53      23.844 -20.520  36.794  1.00  0.00           H  
ATOM   4026 HD13 LEU    53      23.361 -19.442  38.114  1.00  0.00           H  
ATOM   4027 HD21 LEU    53      25.451 -18.519  36.137  1.00  0.00           H  
ATOM   4028 HD22 LEU    53      24.722 -16.958  35.715  1.00  0.00           H  
ATOM   4029 HD23 LEU    53      24.730 -17.504  37.397  1.00  0.00           H  
ATOM   4030  N   PRO    54      21.647 -19.480  31.782  1.00 54.02           N  
ATOM   4031  CA  PRO    54      21.086 -19.049  30.501  1.00 52.73           C  
ATOM   4032  C   PRO    54      19.609 -19.416  30.267  1.00 53.51           C  
ATOM   4033  O   PRO    54      18.972 -18.887  29.353  1.00 55.86           O  
ATOM   4034  CB  PRO    54      21.941 -19.753  29.439  1.00 52.12           C  
ATOM   4035  CG  PRO    54      23.235 -20.077  30.164  1.00 54.27           C  
ATOM   4036  CD  PRO    54      22.766 -20.383  31.576  1.00 55.54           C  
ATOM   4037  HA  PRO    54      21.185 -17.959  30.440  1.00 52.73           H  
ATOM   4038  HB2 PRO    54      22.104 -19.122  28.560  1.00 52.12           H  
ATOM   4039  HB3 PRO    54      21.470 -20.681  29.095  1.00 52.12           H  
ATOM   4040  HG2 PRO    54      23.887 -19.195  30.165  1.00 54.27           H  
ATOM   4041  HG3 PRO    54      23.782 -20.909  29.711  1.00 54.27           H  
ATOM   4042  HD2 PRO    54      22.399 -21.407  31.657  1.00 55.54           H  
ATOM   4043  HD3 PRO    54      23.559 -20.199  32.296  1.00 55.54           H  
ATOM   4044  N   THR    55      19.073 -20.444  31.015  1.00 54.60           N  
ATOM   4045  CA  THR    55      17.668 -20.849  30.821  1.00 53.79           C  
ATOM   4046  C   THR    55      16.721 -20.008  31.699  1.00 52.29           C  
ATOM   4047  O   THR    55      15.517 -19.919  31.471  1.00 53.25           O  
ATOM   4048  CB  THR    55      17.422 -22.360  31.023  1.00 54.49           C  
ATOM   4049  OG1 THR    55      16.414 -22.794  30.098  1.00 51.83           O  
ATOM   4050  CG2 THR    55      17.008 -22.782  32.428  1.00 53.56           C  
ATOM   4051  H   THR    55      19.655 -20.910  31.703  1.00 54.60           H  
ATOM   4052  HA  THR    55      17.400 -20.597  29.787  1.00 53.79           H  
ATOM   4053  HB  THR    55      18.332 -22.906  30.753  1.00 54.49           H  
ATOM   4054 HG21 THR    55      17.757 -22.503  33.170  1.00 53.56           H  
ATOM   4055 HG22 THR    55      16.870 -23.867  32.472  1.00 53.56           H  
ATOM   4056 HG23 THR    55      16.041 -22.356  32.713  1.00 53.56           H  
ATOM   4057  HG1 THR    55      16.124 -23.684  30.359  1.00 51.83           H  
ATOM   4058  N   SER    56      17.298 -19.474  32.833  1.00 50.76           N  
ATOM   4059  CA  SER    56      16.551 -18.649  33.784  1.00 49.85           C  
ATOM   4060  C   SER    56      16.711 -17.143  33.483  1.00 47.79           C  
ATOM   4061  O   SER    56      16.198 -16.266  34.179  1.00 48.76           O  
ATOM   4062  CB  SER    56      16.936 -18.954  35.233  1.00 50.16           C  
ATOM   4063  OG  SER    56      18.352 -18.910  35.414  1.00 49.57           O  
ATOM   4064  H   SER    56      18.285 -19.633  33.018  1.00 50.76           H  
ATOM   4065  HA  SER    56      15.480 -18.855  33.660  1.00 49.85           H  
ATOM   4066  HB2 SER    56      16.593 -19.955  35.520  1.00 50.16           H  
ATOM   4067  HB3 SER    56      16.488 -18.235  35.926  1.00 50.16           H  
ATOM   4068  HG  SER    56      18.692 -19.804  35.189  1.00 49.57           H  
ATOM   4069  N   HIS    57      17.414 -16.846  32.338  1.00 45.59           N  
ATOM   4070  CA  HIS    57      17.440 -15.528  31.703  1.00 43.78           C  
ATOM   4071  C   HIS    57      18.093 -14.476  32.616  1.00 43.41           C  
ATOM   4072  O   HIS    57      17.740 -13.298  32.675  1.00 42.92           O  
ATOM   4073  CB  HIS    57      16.073 -15.063  31.193  1.00 42.77           C  
ATOM   4074  CG  HIS    57      15.418 -16.088  30.334  1.00 41.48           C  
ATOM   4075  ND1 HIS    57      15.895 -16.384  29.073  1.00 40.42           N  
ATOM   4076  CD2 HIS    57      14.347 -16.896  30.645  1.00 41.75           C  
ATOM   4077  CE1 HIS    57      15.152 -17.391  28.659  1.00 40.70           C  
ATOM   4078  NE2 HIS    57      14.206 -17.739  29.581  1.00 41.38           N  
ATOM   4079  H   HIS    57      17.898 -17.609  31.879  1.00 45.59           H  
ATOM   4080  HA  HIS    57      18.116 -15.650  30.849  1.00 43.78           H  
ATOM   4081  HB2 HIS    57      16.178 -14.131  30.625  1.00 42.77           H  
ATOM   4082  HB3 HIS    57      15.417 -14.826  32.035  1.00 42.77           H  
ATOM   4083  HD2 HIS    57      13.728 -16.997  31.523  1.00 41.75           H  
ATOM   4084  HE2 HIS    57      13.527 -18.489  29.506  1.00 41.38           H  
ATOM   4085  HE1 HIS    57      15.245 -17.908  27.713  1.00 40.70           H  
ATOM   4086  N   THR    58      19.248 -14.916  33.234  1.00 43.25           N  
ATOM   4087  CA  THR    58      19.977 -14.090  34.210  1.00 44.94           C  
ATOM   4088  C   THR    58      20.845 -12.976  33.579  1.00 45.50           C  
ATOM   4089  O   THR    58      21.499 -12.171  34.243  1.00 46.28           O  
ATOM   4090  CB  THR    58      20.834 -14.936  35.171  1.00 46.26           C  
ATOM   4091  OG1 THR    58      21.606 -15.897  34.438  1.00 47.17           O  
ATOM   4092  CG2 THR    58      19.973 -15.667  36.197  1.00 46.45           C  
ATOM   4093  H   THR    58      19.580 -15.856  33.024  1.00 43.25           H  
ATOM   4094  HA  THR    58      19.217 -13.548  34.786  1.00 44.94           H  
ATOM   4095  HB  THR    58      21.546 -14.303  35.712  1.00 46.26           H  
ATOM   4096 HG21 THR    58      19.409 -14.962  36.815  1.00 46.45           H  
ATOM   4097 HG22 THR    58      20.599 -16.281  36.853  1.00 46.45           H  
ATOM   4098 HG23 THR    58      19.266 -16.346  35.710  1.00 46.45           H  
ATOM   4099  HG1 THR    58      21.007 -16.626  34.183  1.00 47.17           H  
ATOM   4100  N   TYR    59      20.721 -12.837  32.214  1.00 43.87           N  
ATOM   4101  CA  TYR    59      21.289 -11.706  31.491  1.00 43.68           C  
ATOM   4102  C   TYR    59      20.468 -10.412  31.741  1.00 45.69           C  
ATOM   4103  O   TYR    59      20.867  -9.305  31.375  1.00 46.25           O  
ATOM   4104  CB  TYR    59      21.483 -11.980  29.986  1.00 42.43           C  
ATOM   4105  CG  TYR    59      20.267 -12.557  29.294  1.00 42.08           C  
ATOM   4106  CD1 TYR    59      19.177 -11.743  28.960  1.00 41.00           C  
ATOM   4107  CD2 TYR    59      20.202 -13.932  29.012  1.00 42.28           C  
ATOM   4108  CE1 TYR    59      18.028 -12.301  28.398  1.00 41.80           C  
ATOM   4109  CE2 TYR    59      19.049 -14.489  28.457  1.00 42.28           C  
ATOM   4110  CZ  TYR    59      17.963 -13.670  28.178  1.00 42.50           C  
ATOM   4111  OH  TYR    59      16.796 -14.184  27.702  1.00 42.63           O  
ATOM   4112  H   TYR    59      20.197 -13.542  31.711  1.00 43.87           H  
ATOM   4113  HA  TYR    59      22.276 -11.503  31.927  1.00 43.68           H  
ATOM   4114  HB2 TYR    59      22.319 -12.681  29.864  1.00 42.43           H  
ATOM   4115  HB3 TYR    59      21.785 -11.064  29.463  1.00 42.43           H  
ATOM   4116  HD1 TYR    59      19.199 -10.674  29.150  1.00 41.00           H  
ATOM   4117  HD2 TYR    59      21.048 -14.584  29.225  1.00 42.28           H  
ATOM   4118  HE1 TYR    59      17.173 -11.675  28.161  1.00 41.80           H  
ATOM   4119  HE2 TYR    59      19.011 -15.555  28.251  1.00 42.28           H  
ATOM   4120  HH  TYR    59      16.668 -15.084  28.082  1.00 42.63           H  
ATOM   4121  N   LEU    60      19.258 -10.570  32.381  1.00 47.94           N  
ATOM   4122  CA  LEU    60      18.446  -9.443  32.847  1.00 49.52           C  
ATOM   4123  C   LEU    60      18.801  -9.032  34.309  1.00 54.04           C  
ATOM   4124  O   LEU    60      18.217  -8.124  34.908  1.00 56.18           O  
ATOM   4125  CB  LEU    60      16.946  -9.763  32.769  1.00 48.21           C  
ATOM   4126  CG  LEU    60      16.415 -10.085  31.359  1.00 46.96           C  
ATOM   4127  CD1 LEU    60      14.926 -10.437  31.434  1.00 46.38           C  
ATOM   4128  CD2 LEU    60      16.626  -8.933  30.376  1.00 47.46           C  
ATOM   4129  H   LEU    60      18.912 -11.517  32.548  1.00 47.94           H  
ATOM   4130  HA  LEU    60      18.681  -8.565  32.236  1.00 49.52           H  
ATOM   4131  HB2 LEU    60      16.373  -8.922  33.182  1.00 48.21           H  
ATOM   4132  HB3 LEU    60      16.740 -10.621  33.423  1.00 48.21           H  
ATOM   4133  HG  LEU    60      16.940 -10.967  30.974  1.00 46.96           H  
ATOM   4134 HD11 LEU    60      14.335  -9.594  31.807  1.00 46.38           H  
ATOM   4135 HD12 LEU    60      14.761 -11.290  32.101  1.00 46.38           H  
ATOM   4136 HD13 LEU    60      14.540 -10.710  30.446  1.00 46.38           H  
ATOM   4137 HD21 LEU    60      16.179  -8.006  30.749  1.00 47.46           H  
ATOM   4138 HD22 LEU    60      16.171  -9.161  29.406  1.00 47.46           H  
ATOM   4139 HD23 LEU    60      17.690  -8.750  30.196  1.00 47.46           H  
ATOM   4140  N   GLY    61      19.817  -9.748  34.888  1.00 56.30           N  
ATOM   4141  CA  GLY    61      20.297  -9.564  36.240  1.00 58.95           C  
ATOM   4142  C   GLY    61      20.070 -10.832  37.070  1.00 62.48           C  
ATOM   4143  O   GLY    61      19.377 -11.774  36.694  1.00 60.72           O  
ATOM   4144  H   GLY    61      20.261 -10.492  34.355  1.00 56.30           H  
ATOM   4145  HA2 GLY    61      19.794  -8.723  36.726  1.00 58.95           H  
ATOM   4146  HA3 GLY    61      21.371  -9.361  36.182  1.00 58.95           H  
ATOM   4147  N   ALA    62      20.696 -10.800  38.299  1.00 66.56           N  
ATOM   4148  CA  ALA    62      20.676 -11.943  39.217  1.00 70.05           C  
ATOM   4149  C   ALA    62      19.723 -11.734  40.415  1.00 71.12           C  
ATOM   4150  O   ALA    62      19.813 -12.401  41.442  1.00 71.48           O  
ATOM   4151  CB  ALA    62      22.090 -12.245  39.698  1.00 70.70           C  
ATOM   4152  H   ALA    62      21.188  -9.967  38.600  1.00 66.56           H  
ATOM   4153  HA  ALA    62      20.297 -12.819  38.678  1.00 70.05           H  
ATOM   4154  HB1 ALA    62      22.762 -12.416  38.850  1.00 70.70           H  
ATOM   4155  HB2 ALA    62      22.111 -13.138  40.332  1.00 70.70           H  
ATOM   4156  HB3 ALA    62      22.494 -11.411  40.283  1.00 70.70           H  
ATOM   4157  N   ASP    63      18.702 -10.843  40.184  1.00 74.01           N  
ATOM   4158  CA  ASP    63      17.627 -10.579  41.152  1.00 78.30           C  
ATOM   4159  C   ASP    63      16.449  -9.986  40.337  1.00 78.02           C  
ATOM   4160  O   ASP    63      16.636  -9.146  39.448  1.00 77.76           O  
ATOM   4161  CB  ASP    63      18.081  -9.601  42.218  1.00  0.00           C  
ATOM   4162  CG  ASP    63      17.000  -9.429  43.276  1.00  0.00           C  
ATOM   4163  OD1 ASP    63      16.095 -10.309  43.299  1.00  0.00           O  
ATOM   4164  OD2 ASP    63      17.147  -8.408  44.003  1.00  0.00           O1-
ATOM   4165  H   ASP    63      18.667 -10.344  39.305  1.00 74.01           H  
ATOM   4166  HA  ASP    63      17.340 -11.548  41.578  1.00 78.30           H  
ATOM   4167  HB2 ASP    63      18.311  -8.623  41.775  1.00  0.00           H  
ATOM   4168  HB3 ASP    63      18.990  -9.958  42.716  1.00  0.00           H  
ATOM   4169  N   MET    64      15.219 -10.502  40.652  1.00 75.05           N  
ATOM   4170  CA  MET    64      13.971 -10.315  39.913  1.00 74.24           C  
ATOM   4171  C   MET    64      12.809 -10.928  40.729  1.00 76.07           C  
ATOM   4172  O   MET    64      12.947 -11.930  41.434  1.00 77.36           O  
ATOM   4173  CB  MET    64      13.962 -11.007  38.527  1.00 71.46           C  
ATOM   4174  CG  MET    64      14.789 -10.263  37.484  1.00 70.62           C  
ATOM   4175  SD  MET    64      14.619 -10.847  35.766  1.00 67.60           S  
ATOM   4176  CE  MET    64      12.893 -10.403  35.458  1.00 65.57           C  
ATOM   4177  H   MET    64      15.164 -11.016  41.543  1.00 75.05           H  
ATOM   4178  HA  MET    64      13.804  -9.238  39.809  1.00 74.24           H  
ATOM   4179  HB2 MET    64      12.925 -11.085  38.184  1.00 71.46           H  
ATOM   4180  HB3 MET    64      14.331 -12.037  38.625  1.00 71.46           H  
ATOM   4181  HG2 MET    64      15.850 -10.400  37.694  1.00 70.62           H  
ATOM   4182  HG3 MET    64      14.570  -9.194  37.494  1.00 70.62           H  
ATOM   4183  HE1 MET    64      12.662 -10.563  34.400  1.00 65.57           H  
ATOM   4184  HE2 MET    64      12.731  -9.349  35.685  1.00 65.57           H  
ATOM   4185  HE3 MET    64      12.222 -11.029  36.048  1.00 65.57           H  
ATOM   4186  N   GLU    65      11.584 -10.349  40.513  1.00 76.92           N  
ATOM   4187  CA  GLU    65      10.338 -10.918  40.990  1.00 76.70           C  
ATOM   4188  C   GLU    65      10.023 -12.173  40.135  1.00 77.37           C  
ATOM   4189  O   GLU    65       9.332 -12.156  39.116  1.00 77.16           O  
ATOM   4190  CB  GLU    65       9.151  -9.941  40.908  1.00  0.00           C  
ATOM   4191  CG  GLU    65       9.339  -8.644  41.696  1.00  0.00           C  
ATOM   4192  CD  GLU    65       9.918  -7.571  40.783  1.00  0.00           C  
ATOM   4193  OE1 GLU    65      11.097  -7.778  40.375  1.00  0.00           O  
ATOM   4194  OE2 GLU    65       9.149  -6.607  40.509  1.00  0.00           O1-
ATOM   4195  H   GLU    65      11.526  -9.438  40.035  1.00 76.92           H  
ATOM   4196  HA  GLU    65      10.480 -11.228  42.033  1.00 76.70           H  
ATOM   4197  HB2 GLU    65       8.270 -10.458  41.308  1.00  0.00           H  
ATOM   4198  HB3 GLU    65       8.916  -9.712  39.861  1.00  0.00           H  
ATOM   4199  HG2 GLU    65       9.985  -8.787  42.569  1.00  0.00           H  
ATOM   4200  HG3 GLU    65       8.364  -8.302  42.064  1.00  0.00           H  
ATOM   4201  N   GLU    66      10.642 -13.313  40.600  1.00 79.30           N  
ATOM   4202  CA  GLU    66      10.340 -14.655  40.117  1.00 76.55           C  
ATOM   4203  C   GLU    66       9.081 -15.130  40.883  1.00 76.94           C  
ATOM   4204  O   GLU    66       8.953 -15.009  42.103  1.00 79.92           O  
ATOM   4205  CB  GLU    66      11.480 -15.637  40.424  1.00 76.24           C  
ATOM   4206  CG  GLU    66      12.787 -15.314  39.705  1.00 77.82           C  
ATOM   4207  CD  GLU    66      12.764 -15.519  38.203  1.00 79.26           C  
ATOM   4208  OE1 GLU    66      11.961 -16.365  37.736  1.00 80.84           O  
ATOM   4209  OE2 GLU    66      13.597 -14.820  37.545  1.00 80.13           O1-
ATOM   4210  H   GLU    66      11.352 -13.198  41.325  1.00 79.30           H  
ATOM   4211  HA  GLU    66      10.127 -14.608  39.045  1.00 76.55           H  
ATOM   4212  HB2 GLU    66      11.158 -16.657  40.177  1.00 76.24           H  
ATOM   4213  HB3 GLU    66      11.677 -15.639  41.505  1.00 76.24           H  
ATOM   4214  HG2 GLU    66      13.572 -15.972  40.097  1.00 77.82           H  
ATOM   4215  HG3 GLU    66      13.100 -14.288  39.927  1.00 77.82           H  
ATOM   4216  N   PHE    67       8.117 -15.723  40.105  1.00 76.01           N  
ATOM   4217  CA  PHE    67       6.863 -16.232  40.643  1.00 78.64           C  
ATOM   4218  C   PHE    67       6.856 -17.769  40.534  1.00 81.03           C  
ATOM   4219  O   PHE    67       7.467 -18.404  39.676  1.00 81.08           O  
ATOM   4220  CB  PHE    67       5.630 -15.685  39.901  1.00 78.72           C  
ATOM   4221  CG  PHE    67       5.327 -14.242  40.232  1.00 81.23           C  
ATOM   4222  CD1 PHE    67       4.429 -13.914  41.256  1.00 83.44           C  
ATOM   4223  CD2 PHE    67       5.980 -13.209  39.548  1.00 80.03           C  
ATOM   4224  CE1 PHE    67       4.196 -12.578  41.592  1.00 84.13           C  
ATOM   4225  CE2 PHE    67       5.746 -11.875  39.883  1.00 80.52           C  
ATOM   4226  CZ  PHE    67       4.857 -11.560  40.907  1.00 83.00           C  
ATOM   4227  H   PHE    67       8.286 -15.846  39.101  1.00 76.01           H  
ATOM   4228  HA  PHE    67       6.796 -15.977  41.708  1.00 78.64           H  
ATOM   4229  HB2 PHE    67       4.742 -16.285  40.144  1.00 78.72           H  
ATOM   4230  HB3 PHE    67       5.749 -15.789  38.815  1.00 78.72           H  
ATOM   4231  HD1 PHE    67       3.921 -14.697  41.814  1.00 83.44           H  
ATOM   4232  HD2 PHE    67       6.705 -13.437  38.771  1.00 80.03           H  
ATOM   4233  HE1 PHE    67       3.524 -12.335  42.408  1.00 84.13           H  
ATOM   4234  HE2 PHE    67       6.285 -11.087  39.362  1.00 80.52           H  
ATOM   4235  HZ  PHE    67       4.704 -10.520  41.182  1.00 83.00           H  
ATOM   4236  N   HIS    68       6.010 -18.399  41.431  1.00 83.18           N  
ATOM   4237  CA  HIS    68       5.810 -19.855  41.396  1.00 81.59           C  
ATOM   4238  C   HIS    68       4.794 -20.118  40.265  1.00 80.53           C  
ATOM   4239  O   HIS    68       3.579 -20.128  40.453  1.00 78.58           O  
ATOM   4240  CB  HIS    68       5.289 -20.373  42.747  1.00  0.00           C  
ATOM   4241  CG  HIS    68       5.489 -21.841  42.959  1.00  0.00           C  
ATOM   4242  ND1 HIS    68       4.434 -22.688  43.265  1.00  0.00           N  
ATOM   4243  CE1 HIS    68       4.992 -23.864  43.481  1.00  0.00           C  
ATOM   4244  NE2 HIS    68       6.344 -23.828  43.292  1.00  0.00           N  
ATOM   4245  CD2 HIS    68       6.675 -22.544  42.963  1.00  0.00           C  
ATOM   4246  H   HIS    68       5.508 -17.850  42.118  1.00 83.18           H  
ATOM   4247  HA  HIS    68       6.766 -20.325  41.139  1.00 81.59           H  
ATOM   4248  HB2 HIS    68       4.229 -20.126  42.883  1.00  0.00           H  
ATOM   4249  HB3 HIS    68       5.821 -19.857  43.558  1.00  0.00           H  
ATOM   4250  HD2 HIS    68       7.701 -22.247  42.788  1.00  0.00           H  
ATOM   4251  HE2 HIS    68       6.980 -24.609  43.384  1.00  0.00           H  
ATOM   4252  HE1 HIS    68       4.479 -24.775  43.764  1.00  0.00           H  
ATOM   4253  N   GLY    69       5.357 -20.209  39.010  1.00 80.19           N  
ATOM   4254  CA  GLY    69       4.572 -20.427  37.810  1.00 78.74           C  
ATOM   4255  C   GLY    69       4.194 -21.905  37.636  1.00 78.89           C  
ATOM   4256  O   GLY    69       4.983 -22.816  37.878  1.00 76.89           O  
ATOM   4257  H   GLY    69       6.366 -20.091  38.916  1.00 80.19           H  
ATOM   4258  HA2 GLY    69       5.167 -20.115  36.948  1.00 78.74           H  
ATOM   4259  HA3 GLY    69       3.676 -19.804  37.877  1.00 78.74           H  
ATOM   4260  N   ARG    70       2.898 -22.090  37.224  1.00 78.05           N  
ATOM   4261  CA  ARG    70       2.135 -23.332  37.106  1.00 78.54           C  
ATOM   4262  C   ARG    70       0.635 -22.969  37.317  1.00 77.91           C  
ATOM   4263  O   ARG    70       0.111 -22.919  38.436  1.00 84.55           O  
ATOM   4264  CB  ARG    70       2.560 -24.516  38.004  1.00 82.35           C  
ATOM   4265  CG  ARG    70       2.324 -24.429  39.520  1.00 84.49           C  
ATOM   4266  CD  ARG    70       2.762 -23.124  40.163  1.00 87.14           C  
ATOM   4267  NE  ARG    70       2.368 -23.014  41.565  1.00 91.57           N  
ATOM   4268  CZ  ARG    70       1.139 -22.725  41.996  1.00 93.32           C  
ATOM   4269  NH1 ARG    70       0.093 -22.599  41.174  1.00 92.51           N  
ATOM   4270  NH2 ARG    70       0.948 -22.558  43.312  1.00 93.24           N1+
ATOM   4271  H   ARG    70       2.411 -21.255  36.875  1.00 78.05           H  
ATOM   4272  HA  ARG    70       2.267 -23.653  36.065  1.00 78.54           H  
ATOM   4273  HB2 ARG    70       3.614 -24.753  37.826  1.00 82.35           H  
ATOM   4274  HB3 ARG    70       2.011 -25.402  37.656  1.00 82.35           H  
ATOM   4275  HG2 ARG    70       2.861 -25.256  40.003  1.00 84.49           H  
ATOM   4276  HG3 ARG    70       1.269 -24.627  39.736  1.00 84.49           H  
ATOM   4277  HD2 ARG    70       2.353 -22.248  39.660  1.00 87.14           H  
ATOM   4278  HD3 ARG    70       3.853 -23.047  40.143  1.00 87.14           H  
ATOM   4279  HE  ARG    70       3.126 -22.907  42.243  1.00 91.57           H  
ATOM   4280 HH11 ARG    70      -0.833 -22.374  41.497  1.00 92.51           H  
ATOM   4281 HH12 ARG    70       0.196 -22.707  40.159  1.00 92.51           H  
ATOM   4282 HH21 ARG    70       0.042 -22.328  43.690  1.00 93.24           H  
ATOM   4283 HH22 ARG    70       1.739 -22.624  43.943  1.00 93.24           H  
ATOM   4284  N   THR    71      -0.026 -22.595  36.172  1.00 73.14           N  
ATOM   4285  CA  THR    71      -1.476 -22.400  36.098  1.00 74.03           C  
ATOM   4286  C   THR    71      -2.135 -23.701  35.579  1.00 73.14           C  
ATOM   4287  O   THR    71      -1.487 -24.667  35.173  1.00 73.84           O  
ATOM   4288  CB  THR    71      -1.891 -21.169  35.259  1.00 73.41           C  
ATOM   4289  OG1 THR    71      -3.209 -20.755  35.658  1.00 68.61           O  
ATOM   4290  CG2 THR    71      -1.879 -21.407  33.755  1.00 72.69           C  
ATOM   4291  H   THR    71       0.525 -22.463  35.309  1.00 73.14           H  
ATOM   4292  HA  THR    71      -1.849 -22.265  37.122  1.00 74.03           H  
ATOM   4293  HB  THR    71      -1.220 -20.335  35.498  1.00 73.41           H  
ATOM   4294 HG21 THR    71      -0.909 -21.762  33.400  1.00 72.69           H  
ATOM   4295 HG22 THR    71      -2.117 -20.478  33.236  1.00 72.69           H  
ATOM   4296 HG23 THR    71      -2.648 -22.122  33.447  1.00 72.69           H  
ATOM   4297  HG1 THR    71      -3.432 -19.931  35.142  1.00 68.61           H  
ATOM   4298  N   LEU    72      -3.512 -23.691  35.608  1.00 71.99           N  
ATOM   4299  CA  LEU    72      -4.344 -24.806  35.165  1.00 70.44           C  
ATOM   4300  C   LEU    72      -5.684 -24.199  34.697  1.00 71.18           C  
ATOM   4301  O   LEU    72      -6.461 -23.653  35.482  1.00 74.27           O  
ATOM   4302  CB  LEU    72      -4.647 -25.794  36.307  1.00 69.65           C  
ATOM   4303  CG  LEU    72      -3.485 -26.709  36.739  1.00 68.28           C  
ATOM   4304  CD1 LEU    72      -3.899 -27.520  37.971  1.00 65.30           C  
ATOM   4305  CD2 LEU    72      -3.052 -27.664  35.625  1.00 65.20           C  
ATOM   4306  H   LEU    72      -3.977 -22.839  35.928  1.00 71.99           H  
ATOM   4307  HA  LEU    72      -3.853 -25.308  34.327  1.00 70.44           H  
ATOM   4308  HB2 LEU    72      -5.495 -26.429  36.010  1.00 69.65           H  
ATOM   4309  HB3 LEU    72      -4.990 -25.227  37.183  1.00 69.65           H  
ATOM   4310  HG  LEU    72      -2.626 -26.095  37.031  1.00 68.28           H  
ATOM   4311 HD11 LEU    72      -4.756 -28.166  37.754  1.00 65.30           H  
ATOM   4312 HD12 LEU    72      -4.174 -26.857  38.799  1.00 65.30           H  
ATOM   4313 HD13 LEU    72      -3.075 -28.154  38.315  1.00 65.30           H  
ATOM   4314 HD21 LEU    72      -3.891 -28.277  35.281  1.00 65.20           H  
ATOM   4315 HD22 LEU    72      -2.265 -28.339  35.979  1.00 65.20           H  
ATOM   4316 HD23 LEU    72      -2.651 -27.125  34.763  1.00 65.20           H  
ATOM   4317  N   HIS    73      -5.898 -24.239  33.342  1.00 69.48           N  
ATOM   4318  CA  HIS    73      -7.115 -23.720  32.709  1.00 70.72           C  
ATOM   4319  C   HIS    73      -8.049 -24.910  32.423  1.00 69.44           C  
ATOM   4320  O   HIS    73      -7.654 -26.073  32.326  1.00 67.03           O  
ATOM   4321  CB  HIS    73      -6.829 -22.961  31.407  1.00 71.12           C  
ATOM   4322  CG  HIS    73      -6.214 -21.614  31.596  1.00 71.33           C  
ATOM   4323  ND1 HIS    73      -6.200 -20.707  30.556  1.00 72.97           N  
ATOM   4324  CD2 HIS    73      -5.608 -21.064  32.704  1.00 69.56           C  
ATOM   4325  CE1 HIS    73      -5.595 -19.639  31.030  1.00 71.91           C  
ATOM   4326  NE2 HIS    73      -5.198 -19.816  32.325  1.00 70.20           N  
ATOM   4327  H   HIS    73      -5.202 -24.680  32.732  1.00 69.48           H  
ATOM   4328  HA  HIS    73      -7.634 -23.066  33.421  1.00 70.72           H  
ATOM   4329  HB2 HIS    73      -7.763 -22.821  30.849  1.00 71.12           H  
ATOM   4330  HB3 HIS    73      -6.171 -23.554  30.760  1.00 71.12           H  
ATOM   4331  HD2 HIS    73      -5.423 -21.427  33.704  1.00 69.56           H  
ATOM   4332  HE2 HIS    73      -4.691 -19.153  32.911  1.00 70.20           H  
ATOM   4333  HE1 HIS    73      -5.408 -18.718  30.495  1.00 71.91           H  
ATOM   4334  N   ASP    74      -9.364 -24.572  32.242  1.00 72.21           N  
ATOM   4335  CA  ASP    74     -10.417 -25.545  32.010  1.00 72.62           C  
ATOM   4336  C   ASP    74     -10.438 -25.914  30.505  1.00 72.43           C  
ATOM   4337  O   ASP    74     -10.731 -25.127  29.606  1.00 70.85           O  
ATOM   4338  CB  ASP    74     -11.771 -25.070  32.525  1.00 74.18           C  
ATOM   4339  CG  ASP    74     -12.191 -23.648  32.190  1.00 77.69           C  
ATOM   4340  OD1 ASP    74     -11.270 -22.800  32.007  1.00 79.92           O  
ATOM   4341  OD2 ASP    74     -13.438 -23.441  32.145  1.00 77.22           O1-
ATOM   4342  H   ASP    74      -9.677 -23.594  32.231  1.00 72.21           H  
ATOM   4343  HA  ASP    74     -10.155 -26.448  32.576  1.00 72.62           H  
ATOM   4344  HB2 ASP    74     -11.764 -25.119  33.623  1.00 74.18           H  
ATOM   4345  HB3 ASP    74     -12.552 -25.760  32.182  1.00 74.18           H  
ATOM   4346  N   ASP    75     -10.017 -27.204  30.245  1.00 73.59           N  
ATOM   4347  CA  ASP    75      -9.857 -27.725  28.887  1.00 74.24           C  
ATOM   4348  C   ASP    75     -11.249 -27.891  28.225  1.00 75.35           C  
ATOM   4349  O   ASP    75     -12.230 -28.338  28.818  1.00 75.04           O  
ATOM   4350  CB  ASP    75      -9.155 -29.075  28.884  1.00 74.30           C  
ATOM   4351  CG  ASP    75      -7.645 -28.984  28.988  1.00 73.53           C  
ATOM   4352  OD1 ASP    75      -7.078 -28.010  28.420  1.00 72.46           O  
ATOM   4353  OD2 ASP    75      -7.097 -29.929  29.622  1.00 75.34           O1-
ATOM   4354  H   ASP    75      -9.774 -27.816  31.014  1.00 73.59           H  
ATOM   4355  HA  ASP    75      -9.299 -26.972  28.322  1.00 74.24           H  
ATOM   4356  HB2 ASP    75      -9.366 -29.609  27.951  1.00 74.30           H  
ATOM   4357  HB3 ASP    75      -9.542 -29.708  29.693  1.00 74.30           H  
ATOM   4358  N   ASP    76     -11.285 -27.467  26.917  1.00 76.91           N  
ATOM   4359  CA  ASP    76     -12.466 -27.429  26.044  1.00 77.90           C  
ATOM   4360  C   ASP    76     -13.527 -26.422  26.549  1.00 77.41           C  
ATOM   4361  O   ASP    76     -14.694 -26.400  26.160  1.00 78.37           O  
ATOM   4362  CB  ASP    76     -12.998 -28.807  25.679  1.00 80.70           C  
ATOM   4363  CG  ASP    76     -12.401 -29.130  24.315  1.00 82.19           C  
ATOM   4364  OD1 ASP    76     -12.845 -28.441  23.345  1.00 83.01           O  
ATOM   4365  OD2 ASP    76     -11.528 -30.044  24.294  1.00 83.03           O1-
ATOM   4366  H   ASP    76     -10.428 -27.159  26.461  1.00 76.91           H  
ATOM   4367  HA  ASP    76     -12.103 -26.922  25.142  1.00 77.90           H  
ATOM   4368  HB2 ASP    76     -14.089 -28.822  25.582  1.00 80.70           H  
ATOM   4369  HB3 ASP    76     -12.721 -29.574  26.410  1.00 80.70           H  
ATOM   4370  N   SER    77     -13.012 -25.414  27.345  1.00 76.70           N  
ATOM   4371  CA  SER    77     -13.809 -24.300  27.819  1.00 77.76           C  
ATOM   4372  C   SER    77     -13.521 -23.040  26.984  1.00 77.07           C  
ATOM   4373  O   SER    77     -12.493 -22.850  26.333  1.00 77.45           O  
ATOM   4374  CB  SER    77     -13.551 -23.980  29.280  1.00 78.02           C  
ATOM   4375  OG  SER    77     -14.603 -23.166  29.814  1.00 83.17           O  
ATOM   4376  H   SER    77     -12.030 -25.463  27.603  1.00 76.70           H  
ATOM   4377  HA  SER    77     -14.871 -24.542  27.686  1.00 77.76           H  
ATOM   4378  HB2 SER    77     -12.610 -23.433  29.401  1.00 78.02           H  
ATOM   4379  HB3 SER    77     -13.516 -24.906  29.863  1.00 78.02           H  
ATOM   4380  HG  SER    77     -14.364 -23.110  30.784  1.00 83.17           H  
ATOM   4381  N   CYS    78     -14.539 -22.113  27.062  1.00 76.42           N  
ATOM   4382  CA  CYS    78     -14.700 -21.009  26.127  1.00 75.05           C  
ATOM   4383  C   CYS    78     -14.214 -19.689  26.764  1.00 72.13           C  
ATOM   4384  O   CYS    78     -14.975 -18.744  26.995  1.00 72.52           O  
ATOM   4385  CB  CYS    78     -16.162 -20.873  25.686  1.00 80.11           C  
ATOM   4386  SG  CYS    78     -16.725 -22.277  24.667  1.00 88.10           S  
ATOM   4387  H   CYS    78     -15.189 -22.220  27.843  1.00 76.42           H  
ATOM   4388  HA  CYS    78     -14.081 -21.206  25.248  1.00 75.05           H  
ATOM   4389  HB2 CYS    78     -16.305 -19.966  25.090  1.00 80.11           H  
ATOM   4390  HB3 CYS    78     -16.824 -20.803  26.556  1.00 80.11           H  
ATOM   4391  HG  CYS    78     -16.305 -23.253  25.491  1.00 88.10           H  
ATOM   4392  N   GLN    79     -12.860 -19.615  26.984  1.00 68.43           N  
ATOM   4393  CA  GLN    79     -12.189 -18.498  27.663  1.00 66.12           C  
ATOM   4394  C   GLN    79     -11.980 -17.282  26.692  1.00 65.79           C  
ATOM   4395  O   GLN    79     -12.578 -17.170  25.613  1.00 66.03           O  
ATOM   4396  CB  GLN    79     -10.869 -18.997  28.284  1.00 62.77           C  
ATOM   4397  CG  GLN    79     -11.073 -19.987  29.438  1.00 62.50           C  
ATOM   4398  CD  GLN    79     -11.698 -19.333  30.653  1.00 63.23           C  
ATOM   4399  OE1 GLN    79     -12.009 -18.146  30.700  1.00 63.00           O  
ATOM   4400  NE2 GLN    79     -11.908 -20.171  31.698  1.00 63.94           N  
ATOM   4401  H   GLN    79     -12.302 -20.395  26.636  1.00 68.43           H  
ATOM   4402  HA  GLN    79     -12.875 -18.127  28.432  1.00 66.12           H  
ATOM   4403  HB2 GLN    79     -10.264 -18.163  28.654  1.00 62.77           H  
ATOM   4404  HB3 GLN    79     -10.267 -19.483  27.507  1.00 62.77           H  
ATOM   4405  HG2 GLN    79     -10.098 -20.387  29.742  1.00 62.50           H  
ATOM   4406  HG3 GLN    79     -11.695 -20.834  29.128  1.00 62.50           H  
ATOM   4407 HE21 GLN    79     -12.341 -19.838  32.545  1.00 63.94           H  
ATOM   4408 HE22 GLN    79     -11.651 -21.172  31.700  1.00 63.94           H  
ATOM   4409  N   VAL    80     -11.196 -16.253  27.163  1.00 65.99           N  
ATOM   4410  CA  VAL    80     -10.772 -15.078  26.376  1.00 64.84           C  
ATOM   4411  C   VAL    80      -9.323 -14.826  26.836  1.00 63.01           C  
ATOM   4412  O   VAL    80      -9.051 -14.795  28.038  1.00 63.53           O  
ATOM   4413  CB  VAL    80     -11.598 -13.806  26.696  1.00 66.11           C  
ATOM   4414  CG1 VAL    80     -11.228 -12.663  25.741  1.00 66.60           C  
ATOM   4415  CG2 VAL    80     -13.109 -14.026  26.642  1.00 66.02           C  
ATOM   4416  H   VAL    80     -10.846 -16.275  28.121  1.00 65.99           H  
ATOM   4417  HA  VAL    80     -10.813 -15.333  25.314  1.00 64.84           H  
ATOM   4418  HB  VAL    80     -11.363 -13.473  27.716  1.00 66.11           H  
ATOM   4419 HG11 VAL    80     -11.434 -12.935  24.700  1.00 66.60           H  
ATOM   4420 HG12 VAL    80     -10.169 -12.399  25.821  1.00 66.60           H  
ATOM   4421 HG13 VAL    80     -11.806 -11.761  25.973  1.00 66.60           H  
ATOM   4422 HG21 VAL    80     -13.425 -14.317  25.640  1.00 66.02           H  
ATOM   4423 HG22 VAL    80     -13.642 -13.104  26.900  1.00 66.02           H  
ATOM   4424 HG23 VAL    80     -13.432 -14.792  27.352  1.00 66.02           H  
ATOM   4425  N   ILE    81      -8.375 -14.658  25.855  1.00 61.18           N  
ATOM   4426  CA  ILE    81      -6.958 -14.468  26.206  1.00 60.33           C  
ATOM   4427  C   ILE    81      -6.360 -13.429  25.214  1.00 60.44           C  
ATOM   4428  O   ILE    81      -6.632 -13.465  24.006  1.00 60.82           O  
ATOM   4429  CB  ILE    81      -6.163 -15.810  26.172  1.00 57.86           C  
ATOM   4430  CG1 ILE    81      -6.831 -16.896  27.049  1.00 58.22           C  
ATOM   4431  CG2 ILE    81      -4.708 -15.617  26.612  1.00 56.44           C  
ATOM   4432  CD1 ILE    81      -6.059 -18.205  27.131  1.00 57.07           C  
ATOM   4433  H   ILE    81      -8.641 -14.658  24.866  1.00 61.18           H  
ATOM   4434  HA  ILE    81      -6.924 -14.062  27.221  1.00 60.33           H  
ATOM   4435  HB  ILE    81      -6.145 -16.168  25.135  1.00 57.86           H  
ATOM   4436 HG12 ILE    81      -7.826 -17.129  26.653  1.00 58.22           H  
ATOM   4437 HG13 ILE    81      -6.970 -16.516  28.068  1.00 58.22           H  
ATOM   4438 HG21 ILE    81      -4.643 -15.365  27.675  1.00 56.44           H  
ATOM   4439 HG22 ILE    81      -4.218 -14.832  26.038  1.00 56.44           H  
ATOM   4440 HG23 ILE    81      -4.118 -16.525  26.449  1.00 56.44           H  
ATOM   4441 HD11 ILE    81      -5.845 -18.601  26.134  1.00 57.07           H  
ATOM   4442 HD12 ILE    81      -6.649 -18.944  27.676  1.00 57.07           H  
ATOM   4443 HD13 ILE    81      -5.119 -18.088  27.677  1.00 57.07           H  
ATOM   4444  N   PRO    82      -5.522 -12.483  25.702  1.00 60.40           N  
ATOM   4445  CA  PRO    82      -4.784 -11.541  24.858  1.00 60.21           C  
ATOM   4446  C   PRO    82      -3.613 -12.208  24.121  1.00 57.71           C  
ATOM   4447  O   PRO    82      -2.910 -13.053  24.672  1.00 56.83           O  
ATOM   4448  CB  PRO    82      -4.292 -10.437  25.800  1.00 60.13           C  
ATOM   4449  CG  PRO    82      -4.086 -11.184  27.117  1.00 59.39           C  
ATOM   4450  CD  PRO    82      -5.230 -12.201  27.107  1.00 60.08           C  
ATOM   4451  HA  PRO    82      -5.454 -11.101  24.122  1.00 60.21           H  
ATOM   4452  HB2 PRO    82      -5.074  -9.687  25.924  1.00 60.13           H  
ATOM   4453  HB3 PRO    82      -3.371  -9.970  25.449  1.00 60.13           H  
ATOM   4454  HG2 PRO    82      -4.142 -10.516  27.977  1.00 59.39           H  
ATOM   4455  HG3 PRO    82      -3.128 -11.707  27.103  1.00 59.39           H  
ATOM   4456  HD2 PRO    82      -4.929 -13.094  27.654  1.00 60.08           H  
ATOM   4457  HD3 PRO    82      -6.112 -11.761  27.575  1.00 60.08           H  
ATOM   4458  N   VAL    83      -3.349 -11.739  22.904  1.00 57.31           N  
ATOM   4459  CA  VAL    83      -2.237 -12.126  22.028  1.00 56.91           C  
ATOM   4460  C   VAL    83      -1.334 -10.905  21.840  1.00 58.80           C  
ATOM   4461  O   VAL    83      -1.815  -9.806  21.559  1.00 61.52           O  
ATOM   4462  CB  VAL    83      -2.771 -12.647  20.677  1.00 57.05           C  
ATOM   4463  CG1 VAL    83      -1.648 -12.915  19.668  1.00 54.93           C  
ATOM   4464  CG2 VAL    83      -3.591 -13.935  20.813  1.00 57.74           C  
ATOM   4465  H   VAL    83      -3.908 -10.956  22.582  1.00 57.31           H  
ATOM   4466  HA  VAL    83      -1.655 -12.915  22.500  1.00 56.91           H  
ATOM   4467  HB  VAL    83      -3.438 -11.898  20.260  1.00 57.05           H  
ATOM   4468 HG11 VAL    83      -0.932 -13.629  20.075  1.00 54.93           H  
ATOM   4469 HG12 VAL    83      -1.130 -11.990  19.416  1.00 54.93           H  
ATOM   4470 HG13 VAL    83      -2.069 -13.316  18.747  1.00 54.93           H  
ATOM   4471 HG21 VAL    83      -2.938 -14.752  21.109  1.00 57.74           H  
ATOM   4472 HG22 VAL    83      -4.049 -14.178  19.854  1.00 57.74           H  
ATOM   4473 HG23 VAL    83      -4.384 -13.808  21.550  1.00 57.74           H  
ATOM   4474  N   LEU    84      -0.021 -11.082  22.001  1.00 59.24           N  
ATOM   4475  CA  LEU    84       0.946  -9.980  22.008  1.00 62.42           C  
ATOM   4476  C   LEU    84       1.783  -9.987  20.712  1.00 64.68           C  
ATOM   4477  O   LEU    84       2.424 -11.001  20.422  1.00 63.85           O  
ATOM   4478  CB  LEU    84       1.820 -10.056  23.277  1.00 62.13           C  
ATOM   4479  CG  LEU    84       1.031 -10.071  24.606  1.00 62.04           C  
ATOM   4480  CD1 LEU    84       1.992 -10.163  25.788  1.00 61.01           C  
ATOM   4481  CD2 LEU    84       0.170  -8.820  24.804  1.00 63.40           C  
ATOM   4482  H   LEU    84       0.333 -12.020  22.123  1.00 59.24           H  
ATOM   4483  HA  LEU    84       0.411  -9.036  22.069  1.00 62.42           H  
ATOM   4484  HB2 LEU    84       2.495  -9.199  23.276  1.00 62.13           H  
ATOM   4485  HB3 LEU    84       2.430 -10.959  23.224  1.00 62.13           H  
ATOM   4486  HG  LEU    84       0.383 -10.947  24.633  1.00 62.04           H  
ATOM   4487 HD11 LEU    84       2.559  -9.240  25.864  1.00 61.01           H  
ATOM   4488 HD12 LEU    84       2.676 -11.000  25.648  1.00 61.01           H  
ATOM   4489 HD13 LEU    84       1.429 -10.323  26.707  1.00 61.01           H  
ATOM   4490 HD21 LEU    84       0.782  -7.922  24.722  1.00 63.40           H  
ATOM   4491 HD22 LEU    84      -0.311  -8.847  25.781  1.00 63.40           H  
ATOM   4492 HD23 LEU    84      -0.602  -8.796  24.041  1.00 63.40           H  
ATOM   4493  N   PRO    85       1.798  -8.894  19.922  1.00 68.49           N  
ATOM   4494  CA  PRO    85       2.676  -8.770  18.757  1.00 70.47           C  
ATOM   4495  C   PRO    85       4.169  -8.787  19.126  1.00 70.91           C  
ATOM   4496  O   PRO    85       4.536  -8.666  20.290  1.00 71.48           O  
ATOM   4497  CB  PRO    85       2.281  -7.451  18.077  1.00 71.25           C  
ATOM   4498  CG  PRO    85       0.857  -7.196  18.568  1.00 72.52           C  
ATOM   4499  CD  PRO    85       0.903  -7.747  19.990  1.00 70.52           C  
ATOM   4500  HA  PRO    85       2.470  -9.602  18.082  1.00 70.47           H  
ATOM   4501  HB2 PRO    85       2.322  -7.532  16.990  1.00 71.25           H  
ATOM   4502  HB3 PRO    85       2.927  -6.641  18.421  1.00 71.25           H  
ATOM   4503  HG2 PRO    85       0.151  -7.778  17.973  1.00 72.52           H  
ATOM   4504  HG3 PRO    85       0.598  -6.137  18.549  1.00 72.52           H  
ATOM   4505  HD2 PRO    85       1.317  -7.001  20.671  1.00 70.52           H  
ATOM   4506  HD3 PRO    85      -0.102  -8.032  20.298  1.00 70.52           H  
ATOM   4507  N   GLN    86       5.034  -8.878  18.106  1.00 70.77           N  
ATOM   4508  CA  GLN    86       6.509  -8.900  18.184  1.00 69.95           C  
ATOM   4509  C   GLN    86       7.017 -10.350  18.428  1.00 66.36           C  
ATOM   4510  O   GLN    86       8.156 -10.711  18.127  1.00 64.27           O  
ATOM   4511  CB  GLN    86       7.095  -7.909  19.206  1.00 71.63           C  
ATOM   4512  CG  GLN    86       8.519  -7.441  18.892  1.00 75.22           C  
ATOM   4513  CD  GLN    86       8.579  -6.385  17.804  1.00 79.18           C  
ATOM   4514  OE1 GLN    86       7.644  -6.101  17.056  1.00 82.72           O  
ATOM   4515  NE2 GLN    86       9.775  -5.742  17.707  1.00 76.69           N  
ATOM   4516  H   GLN    86       4.640  -9.045  17.186  1.00 70.77           H  
ATOM   4517  HA  GLN    86       6.836  -8.633  17.172  1.00 69.95           H  
ATOM   4518  HB2 GLN    86       7.110  -8.379  20.197  1.00 71.63           H  
ATOM   4519  HB3 GLN    86       6.452  -7.022  19.280  1.00 71.63           H  
ATOM   4520  HG2 GLN    86       9.157  -8.279  18.598  1.00 75.22           H  
ATOM   4521  HG3 GLN    86       8.947  -7.002  19.802  1.00 75.22           H  
ATOM   4522 HE21 GLN    86       9.975  -5.073  16.955  1.00 76.69           H  
ATOM   4523 HE22 GLN    86      10.524  -5.866  18.389  1.00 76.69           H  
ATOM   4524  N   VAL    87       6.126 -11.194  19.046  1.00 66.69           N  
ATOM   4525  CA  VAL    87       6.412 -12.573  19.448  1.00 67.34           C  
ATOM   4526  C   VAL    87       6.178 -13.470  18.205  1.00 67.73           C  
ATOM   4527  O   VAL    87       5.345 -14.374  18.153  1.00 68.39           O  
ATOM   4528  CB  VAL    87       5.521 -13.010  20.636  1.00 68.12           C  
ATOM   4529  CG1 VAL    87       6.022 -14.331  21.234  1.00 67.60           C  
ATOM   4530  CG2 VAL    87       5.463 -11.952  21.743  1.00 68.87           C  
ATOM   4531  H   VAL    87       5.192 -10.846  19.233  1.00 66.69           H  
ATOM   4532  HA  VAL    87       7.471 -12.636  19.721  1.00 67.34           H  
ATOM   4533  HB  VAL    87       4.493 -13.167  20.284  1.00 68.12           H  
ATOM   4534 HG11 VAL    87       7.043 -14.227  21.616  1.00 67.60           H  
ATOM   4535 HG12 VAL    87       6.022 -15.140  20.498  1.00 67.60           H  
ATOM   4536 HG13 VAL    87       5.380 -14.647  22.063  1.00 67.60           H  
ATOM   4537 HG21 VAL    87       6.466 -11.673  22.073  1.00 68.87           H  
ATOM   4538 HG22 VAL    87       4.902 -12.322  22.607  1.00 68.87           H  
ATOM   4539 HG23 VAL    87       4.960 -11.041  21.409  1.00 68.87           H  
ATOM   4540  N   MET    88       7.008 -13.203  17.138  1.00 68.12           N  
ATOM   4541  CA  MET    88       6.768 -13.778  15.818  1.00 69.37           C  
ATOM   4542  C   MET    88       7.383 -15.198  15.677  1.00 67.52           C  
ATOM   4543  O   MET    88       8.163 -15.505  14.777  1.00 68.26           O  
ATOM   4544  CB  MET    88       7.262 -12.859  14.692  1.00 72.07           C  
ATOM   4545  CG  MET    88       6.818 -11.395  14.741  1.00 77.78           C  
ATOM   4546  SD  MET    88       5.051 -11.054  15.059  1.00 84.84           S  
ATOM   4547  CE  MET    88       4.311 -11.931  13.657  1.00 85.04           C  
ATOM   4548  H   MET    88       7.788 -12.563  17.287  1.00 68.12           H  
ATOM   4549  HA  MET    88       5.686 -13.919  15.707  1.00 69.37           H  
ATOM   4550  HB2 MET    88       6.960 -13.289  13.728  1.00 72.07           H  
ATOM   4551  HB3 MET    88       8.359 -12.865  14.680  1.00 72.07           H  
ATOM   4552  HG2 MET    88       7.091 -10.903  13.801  1.00 77.78           H  
ATOM   4553  HG3 MET    88       7.381 -10.876  15.523  1.00 77.78           H  
ATOM   4554  HE1 MET    88       3.235 -11.738  13.645  1.00 85.04           H  
ATOM   4555  HE2 MET    88       4.462 -13.009  13.748  1.00 85.04           H  
ATOM   4556  HE3 MET    88       4.738 -11.575  12.716  1.00 85.04           H  
ATOM   4557  N   MET    89       6.894 -16.137  16.562  1.00 64.20           N  
ATOM   4558  CA  MET    89       7.308 -17.533  16.508  1.00 63.91           C  
ATOM   4559  C   MET    89       6.257 -18.461  17.152  1.00 62.34           C  
ATOM   4560  O   MET    89       5.489 -18.089  18.038  1.00 63.69           O  
ATOM   4561  CB  MET    89       8.679 -17.776  17.154  1.00 64.31           C  
ATOM   4562  CG  MET    89       8.722 -17.362  18.625  1.00 64.01           C  
ATOM   4563  SD  MET    89      10.169 -18.083  19.462  1.00 65.54           S  
ATOM   4564  CE  MET    89       9.526 -19.750  19.761  1.00 63.89           C  
ATOM   4565  H   MET    89       6.206 -15.849  17.264  1.00 64.20           H  
ATOM   4566  HA  MET    89       7.374 -17.810  15.447  1.00 63.91           H  
ATOM   4567  HB2 MET    89       9.448 -17.217  16.605  1.00 64.31           H  
ATOM   4568  HB3 MET    89       8.928 -18.838  17.040  1.00 64.31           H  
ATOM   4569  HG2 MET    89       7.827 -17.661  19.177  1.00 64.01           H  
ATOM   4570  HG3 MET    89       8.797 -16.272  18.701  1.00 64.01           H  
ATOM   4571  HE1 MET    89      10.272 -20.336  20.302  1.00 63.89           H  
ATOM   4572  HE2 MET    89       9.296 -20.261  18.824  1.00 63.89           H  
ATOM   4573  HE3 MET    89       8.630 -19.688  20.378  1.00 63.89           H  
ATOM   4574  N   ILE    90       6.299 -19.768  16.710  1.00 59.34           N  
ATOM   4575  CA  ILE    90       5.345 -20.767  17.181  1.00 58.13           C  
ATOM   4576  C   ILE    90       6.003 -21.442  18.411  1.00 55.27           C  
ATOM   4577  O   ILE    90       6.741 -22.424  18.332  1.00 57.27           O  
ATOM   4578  CB  ILE    90       4.964 -21.775  16.074  1.00 59.28           C  
ATOM   4579  CG1 ILE    90       4.352 -21.065  14.843  1.00 61.59           C  
ATOM   4580  CG2 ILE    90       3.944 -22.789  16.621  1.00 58.33           C  
ATOM   4581  CD1 ILE    90       5.367 -20.746  13.753  1.00 63.30           C  
ATOM   4582  H   ILE    90       7.015 -20.062  16.054  1.00 59.34           H  
ATOM   4583  HA  ILE    90       4.433 -20.253  17.514  1.00 58.13           H  
ATOM   4584  HB  ILE    90       5.854 -22.335  15.761  1.00 59.28           H  
ATOM   4585 HG12 ILE    90       3.842 -20.142  15.143  1.00 61.59           H  
ATOM   4586 HG13 ILE    90       3.584 -21.702  14.394  1.00 61.59           H  
ATOM   4587 HG21 ILE    90       3.044 -22.288  16.990  1.00 58.33           H  
ATOM   4588 HG22 ILE    90       4.362 -23.376  17.444  1.00 58.33           H  
ATOM   4589 HG23 ILE    90       3.644 -23.497  15.842  1.00 58.33           H  
ATOM   4590 HD11 ILE    90       6.107 -20.012  14.079  1.00 63.30           H  
ATOM   4591 HD12 ILE    90       4.855 -20.326  12.881  1.00 63.30           H  
ATOM   4592 HD13 ILE    90       5.893 -21.650  13.430  1.00 63.30           H  
ATOM   4593  N   LEU    91       5.736 -20.772  19.584  1.00 51.70           N  
ATOM   4594  CA  LEU    91       6.162 -21.218  20.917  1.00 49.55           C  
ATOM   4595  C   LEU    91       5.259 -22.402  21.302  1.00 50.10           C  
ATOM   4596  O   LEU    91       4.035 -22.374  21.150  1.00 54.56           O  
ATOM   4597  CB  LEU    91       5.972 -20.043  21.899  1.00 49.19           C  
ATOM   4598  CG  LEU    91       6.452 -20.183  23.356  1.00 47.90           C  
ATOM   4599  CD1 LEU    91       5.486 -20.962  24.244  1.00 47.66           C  
ATOM   4600  CD2 LEU    91       7.869 -20.727  23.467  1.00 46.59           C  
ATOM   4601  H   LEU    91       5.195 -19.912  19.517  1.00 51.70           H  
ATOM   4602  HA  LEU    91       7.205 -21.538  20.848  1.00 49.55           H  
ATOM   4603  HB2 LEU    91       4.911 -19.763  21.921  1.00 49.19           H  
ATOM   4604  HB3 LEU    91       6.491 -19.172  21.474  1.00 49.19           H  
ATOM   4605  HG  LEU    91       6.467 -19.167  23.769  1.00 47.90           H  
ATOM   4606 HD11 LEU    91       5.484 -22.029  24.022  1.00 47.66           H  
ATOM   4607 HD12 LEU    91       4.463 -20.587  24.138  1.00 47.66           H  
ATOM   4608 HD13 LEU    91       5.769 -20.851  25.297  1.00 47.66           H  
ATOM   4609 HD21 LEU    91       7.922 -21.752  23.104  1.00 46.59           H  
ATOM   4610 HD22 LEU    91       8.207 -20.726  24.509  1.00 46.59           H  
ATOM   4611 HD23 LEU    91       8.571 -20.119  22.887  1.00 46.59           H  
ATOM   4612  N   ILE    92       5.913 -23.489  21.838  1.00 46.57           N  
ATOM   4613  CA  ILE    92       5.196 -24.687  22.275  1.00 43.55           C  
ATOM   4614  C   ILE    92       5.525 -25.022  23.752  1.00 42.53           C  
ATOM   4615  O   ILE    92       6.511 -24.551  24.329  1.00 41.08           O  
ATOM   4616  CB  ILE    92       5.417 -25.873  21.312  1.00 42.85           C  
ATOM   4617  CG1 ILE    92       6.909 -26.189  21.112  1.00 43.21           C  
ATOM   4618  CG2 ILE    92       4.708 -25.604  19.978  1.00 42.96           C  
ATOM   4619  CD1 ILE    92       7.127 -27.539  20.453  1.00 43.37           C  
ATOM   4620  H   ILE    92       6.926 -23.473  21.955  1.00 46.57           H  
ATOM   4621  HA  ILE    92       4.132 -24.439  22.267  1.00 43.55           H  
ATOM   4622  HB  ILE    92       4.950 -26.765  21.742  1.00 42.85           H  
ATOM   4623 HG12 ILE    92       7.421 -26.201  22.081  1.00 43.21           H  
ATOM   4624 HG13 ILE    92       7.391 -25.412  20.507  1.00 43.21           H  
ATOM   4625 HG21 ILE    92       5.186 -24.787  19.429  1.00 42.96           H  
ATOM   4626 HG22 ILE    92       3.663 -25.323  20.143  1.00 42.96           H  
ATOM   4627 HG23 ILE    92       4.708 -26.491  19.338  1.00 42.96           H  
ATOM   4628 HD11 ILE    92       6.688 -28.341  21.054  1.00 43.37           H  
ATOM   4629 HD12 ILE    92       8.196 -27.726  20.356  1.00 43.37           H  
ATOM   4630 HD13 ILE    92       6.689 -27.589  19.454  1.00 43.37           H  
ATOM   4631  N   PRO    93       4.666 -25.864  24.426  1.00 42.93           N  
ATOM   4632  CA  PRO    93       4.903 -26.211  25.823  1.00 43.24           C  
ATOM   4633  C   PRO    93       6.248 -26.895  26.117  1.00 42.78           C  
ATOM   4634  O   PRO    93       6.771 -27.730  25.388  1.00 42.60           O  
ATOM   4635  CB  PRO    93       3.746 -27.138  26.200  1.00 43.59           C  
ATOM   4636  CG  PRO    93       2.650 -26.752  25.217  1.00 43.86           C  
ATOM   4637  CD  PRO    93       3.419 -26.447  23.947  1.00 43.61           C  
ATOM   4638  HA  PRO    93       4.851 -25.276  26.378  1.00 43.24           H  
ATOM   4639  HB2 PRO    93       3.437 -27.012  27.242  1.00 43.59           H  
ATOM   4640  HB3 PRO    93       4.018 -28.190  26.065  1.00 43.59           H  
ATOM   4641  HG2 PRO    93       2.146 -25.843  25.565  1.00 43.86           H  
ATOM   4642  HG3 PRO    93       1.898 -27.534  25.081  1.00 43.86           H  
ATOM   4643  HD2 PRO    93       3.660 -27.361  23.406  1.00 43.61           H  
ATOM   4644  HD3 PRO    93       2.870 -25.775  23.285  1.00 43.61           H  
ATOM   4645  N   GLY    94       6.834 -26.472  27.298  1.00 42.59           N  
ATOM   4646  CA  GLY    94       8.108 -27.015  27.753  1.00 41.99           C  
ATOM   4647  C   GLY    94       9.320 -26.175  27.310  1.00 41.21           C  
ATOM   4648  O   GLY    94      10.450 -26.358  27.767  1.00 41.21           O  
ATOM   4649  H   GLY    94       6.392 -25.748  27.852  1.00 42.59           H  
ATOM   4650  HA2 GLY    94       8.240 -28.035  27.380  1.00 41.99           H  
ATOM   4651  HA3 GLY    94       8.081 -27.027  28.847  1.00 41.99           H  
ATOM   4652  N   GLN    95       9.041 -25.247  26.338  1.00 41.15           N  
ATOM   4653  CA  GLN    95       9.992 -24.280  25.806  1.00 40.83           C  
ATOM   4654  C   GLN    95       9.776 -22.982  26.615  1.00 42.38           C  
ATOM   4655  O   GLN    95       8.654 -22.526  26.851  1.00 44.79           O  
ATOM   4656  CB  GLN    95       9.687 -24.049  24.326  1.00 40.74           C  
ATOM   4657  CG  GLN    95      10.796 -23.345  23.552  1.00 40.50           C  
ATOM   4658  CD  GLN    95      10.447 -23.265  22.075  1.00 40.66           C  
ATOM   4659  NE2 GLN    95      11.518 -23.047  21.263  1.00 41.65           N  
ATOM   4660  OE1 GLN    95       9.307 -23.360  21.628  1.00 40.52           O  
ATOM   4661  H   GLN    95       8.098 -25.211  25.954  1.00 41.15           H  
ATOM   4662  HA  GLN    95      11.007 -24.663  25.951  1.00 40.83           H  
ATOM   4663  HB2 GLN    95       8.764 -23.470  24.230  1.00 40.74           H  
ATOM   4664  HB3 GLN    95       9.481 -25.014  23.845  1.00 40.74           H  
ATOM   4665  HG2 GLN    95      11.742 -23.885  23.670  1.00 40.50           H  
ATOM   4666  HG3 GLN    95      10.939 -22.323  23.921  1.00 40.50           H  
ATOM   4667 HE21 GLN    95      11.377 -22.965  20.249  1.00 41.65           H  
ATOM   4668 HE22 GLN    95      12.467 -22.961  21.596  1.00 41.65           H  
ATOM   4669  N   THR    96      10.933 -22.377  27.060  1.00 42.69           N  
ATOM   4670  CA  THR    96      10.902 -21.095  27.766  1.00 42.89           C  
ATOM   4671  C   THR    96      11.102 -19.967  26.733  1.00 42.81           C  
ATOM   4672  O   THR    96      11.778 -20.119  25.717  1.00 44.95           O  
ATOM   4673  CB  THR    96      11.899 -20.996  28.943  1.00 43.55           C  
ATOM   4674  OG1 THR    96      11.708 -19.805  29.729  1.00 45.51           O  
ATOM   4675  CG2 THR    96      13.362 -21.052  28.523  1.00 45.55           C  
ATOM   4676  H   THR    96      11.835 -22.792  26.849  1.00 42.69           H  
ATOM   4677  HA  THR    96       9.894 -20.974  28.177  1.00 42.89           H  
ATOM   4678  HB  THR    96      11.710 -21.837  29.620  1.00 43.55           H  
ATOM   4679 HG21 THR    96      13.598 -21.982  28.004  1.00 45.55           H  
ATOM   4680 HG22 THR    96      14.011 -20.982  29.403  1.00 45.55           H  
ATOM   4681 HG23 THR    96      13.627 -20.213  27.873  1.00 45.55           H  
ATOM   4682  HG1 THR    96      10.743 -19.619  29.764  1.00 45.51           H  
ATOM   4683  N   LEU    97      10.458 -18.797  27.058  1.00 41.51           N  
ATOM   4684  CA  LEU    97      10.420 -17.615  26.201  1.00 40.31           C  
ATOM   4685  C   LEU    97      10.636 -16.380  27.109  1.00 40.97           C  
ATOM   4686  O   LEU    97       9.849 -16.123  28.027  1.00 42.93           O  
ATOM   4687  CB  LEU    97       9.029 -17.558  25.542  1.00 40.60           C  
ATOM   4688  CG  LEU    97       8.709 -16.271  24.766  1.00 40.82           C  
ATOM   4689  CD1 LEU    97       9.633 -16.067  23.571  1.00 40.48           C  
ATOM   4690  CD2 LEU    97       7.257 -16.294  24.287  1.00 40.74           C  
ATOM   4691  H   LEU    97       9.945 -18.733  27.939  1.00 41.51           H  
ATOM   4692  HA  LEU    97      11.188 -17.705  25.432  1.00 40.31           H  
ATOM   4693  HB2 LEU    97       8.263 -17.691  26.319  1.00 40.60           H  
ATOM   4694  HB3 LEU    97       8.925 -18.421  24.874  1.00 40.60           H  
ATOM   4695  HG  LEU    97       8.814 -15.416  25.440  1.00 40.82           H  
ATOM   4696 HD11 LEU    97       9.586 -16.917  22.883  1.00 40.48           H  
ATOM   4697 HD12 LEU    97      10.672 -15.941  23.884  1.00 40.48           H  
ATOM   4698 HD13 LEU    97       9.350 -15.166  23.017  1.00 40.48           H  
ATOM   4699 HD21 LEU    97       7.107 -17.041  23.503  1.00 40.74           H  
ATOM   4700 HD22 LEU    97       6.980 -15.322  23.873  1.00 40.74           H  
ATOM   4701 HD23 LEU    97       6.571 -16.514  25.111  1.00 40.74           H  
ATOM   4702  N   PRO    98      11.746 -15.604  26.890  1.00 40.30           N  
ATOM   4703  CA  PRO    98      11.900 -14.271  27.476  1.00 40.12           C  
ATOM   4704  C   PRO    98      11.251 -13.220  26.552  1.00 40.63           C  
ATOM   4705  O   PRO    98      11.240 -13.353  25.327  1.00 41.00           O  
ATOM   4706  CB  PRO    98      13.411 -14.066  27.495  1.00 39.07           C  
ATOM   4707  CG  PRO    98      13.883 -14.809  26.246  1.00 38.83           C  
ATOM   4708  CD  PRO    98      12.904 -15.961  26.085  1.00 39.28           C  
ATOM   4709  HA  PRO    98      11.455 -14.222  28.471  1.00 40.12           H  
ATOM   4710  HB2 PRO    98      13.834 -14.537  28.387  1.00 39.07           H  
ATOM   4711  HB3 PRO    98      13.714 -13.015  27.487  1.00 39.07           H  
ATOM   4712  HG2 PRO    98      14.913 -15.160  26.319  1.00 38.83           H  
ATOM   4713  HG3 PRO    98      13.828 -14.150  25.374  1.00 38.83           H  
ATOM   4714  HD2 PRO    98      12.618 -16.092  25.039  1.00 39.28           H  
ATOM   4715  HD3 PRO    98      13.304 -16.906  26.462  1.00 39.28           H  
ATOM   4716  N   LEU    99      10.755 -12.089  27.163  1.00 41.21           N  
ATOM   4717  CA  LEU    99      10.227 -10.983  26.370  1.00 41.54           C  
ATOM   4718  C   LEU    99      10.433  -9.617  27.062  1.00 42.30           C  
ATOM   4719  O   LEU    99      10.515  -9.484  28.281  1.00 42.69           O  
ATOM   4720  CB  LEU    99       8.719 -11.128  26.101  1.00 41.39           C  
ATOM   4721  CG  LEU    99       8.317 -12.180  25.058  1.00 40.79           C  
ATOM   4722  CD1 LEU    99       6.794 -12.292  25.029  1.00 40.75           C  
ATOM   4723  CD2 LEU    99       8.837 -11.846  23.660  1.00 40.56           C  
ATOM   4724  H   LEU    99      10.747 -12.017  28.186  1.00 41.21           H  
ATOM   4725  HA  LEU    99      10.785 -10.941  25.429  1.00 41.54           H  
ATOM   4726  HB2 LEU    99       8.308 -10.165  25.777  1.00 41.39           H  
ATOM   4727  HB3 LEU    99       8.220 -11.360  27.048  1.00 41.39           H  
ATOM   4728  HG  LEU    99       8.707 -13.155  25.358  1.00 40.79           H  
ATOM   4729 HD11 LEU    99       6.330 -11.350  24.721  1.00 40.75           H  
ATOM   4730 HD12 LEU    99       6.406 -12.554  26.018  1.00 40.75           H  
ATOM   4731 HD13 LEU    99       6.482 -13.069  24.327  1.00 40.75           H  
ATOM   4732 HD21 LEU    99       8.478 -10.867  23.325  1.00 40.56           H  
ATOM   4733 HD22 LEU    99       8.502 -12.597  22.937  1.00 40.56           H  
ATOM   4734 HD23 LEU    99       9.928 -11.833  23.619  1.00 40.56           H  
ATOM   4735  N   GLN   100      10.402  -8.556  26.182  1.00 42.42           N  
ATOM   4736  CA  GLN   100      10.328  -7.150  26.572  1.00 42.45           C  
ATOM   4737  C   GLN   100       9.119  -6.634  25.779  1.00 42.78           C  
ATOM   4738  O   GLN   100       9.000  -6.847  24.571  1.00 41.88           O  
ATOM   4739  CB  GLN   100      11.605  -6.401  26.209  1.00 42.65           C  
ATOM   4740  CG  GLN   100      11.620  -4.992  26.799  1.00 43.74           C  
ATOM   4741  CD  GLN   100      12.981  -4.375  26.611  1.00 44.34           C  
ATOM   4742  NE2 GLN   100      13.142  -3.655  25.470  1.00 45.68           N  
ATOM   4743  OE1 GLN   100      13.893  -4.537  27.414  1.00 44.64           O  
ATOM   4744  H   GLN   100      10.376  -8.739  25.183  1.00 42.42           H  
ATOM   4745  HA  GLN   100      10.137  -7.088  27.642  1.00 42.45           H  
ATOM   4746  HB2 GLN   100      11.729  -6.347  25.120  1.00 42.65           H  
ATOM   4747  HB3 GLN   100      12.472  -6.962  26.585  1.00 42.65           H  
ATOM   4748  HG2 GLN   100      11.413  -5.011  27.873  1.00 43.74           H  
ATOM   4749  HG3 GLN   100      10.856  -4.361  26.338  1.00 43.74           H  
ATOM   4750 HE21 GLN   100      14.042  -3.246  25.245  1.00 45.68           H  
ATOM   4751 HE22 GLN   100      12.400  -3.482  24.803  1.00 45.68           H  
ATOM   4752  N   LEU   101       8.165  -5.999  26.528  1.00 43.88           N  
ATOM   4753  CA  LEU   101       6.822  -5.702  26.025  1.00 46.15           C  
ATOM   4754  C   LEU   101       6.587  -4.229  26.379  1.00 47.06           C  
ATOM   4755  O   LEU   101       6.596  -3.806  27.532  1.00 46.37           O  
ATOM   4756  CB  LEU   101       5.815  -6.641  26.693  1.00 46.84           C  
ATOM   4757  CG  LEU   101       5.880  -8.072  26.117  1.00 45.54           C  
ATOM   4758  CD1 LEU   101       5.291  -9.078  27.102  1.00 46.30           C  
ATOM   4759  CD2 LEU   101       5.172  -8.160  24.764  1.00 44.11           C  
ATOM   4760  H   LEU   101       8.375  -5.702  27.488  1.00 43.88           H  
ATOM   4761  HA  LEU   101       6.803  -5.820  24.938  1.00 46.15           H  
ATOM   4762  HB2 LEU   101       4.802  -6.246  26.582  1.00 46.84           H  
ATOM   4763  HB3 LEU   101       6.013  -6.670  27.772  1.00 46.84           H  
ATOM   4764  HG  LEU   101       6.926  -8.358  25.968  1.00 45.54           H  
ATOM   4765 HD11 LEU   101       4.240  -8.875  27.307  1.00 46.30           H  
ATOM   4766 HD12 LEU   101       5.828  -9.039  28.054  1.00 46.30           H  
ATOM   4767 HD13 LEU   101       5.369 -10.099  26.717  1.00 46.30           H  
ATOM   4768 HD21 LEU   101       4.138  -7.806  24.832  1.00 44.11           H  
ATOM   4769 HD22 LEU   101       5.153  -9.191  24.397  1.00 44.11           H  
ATOM   4770 HD23 LEU   101       5.682  -7.554  24.008  1.00 44.11           H  
ATOM   4771  N   PHE   102       6.536  -3.394  25.288  1.00 49.21           N  
ATOM   4772  CA  PHE   102       6.896  -1.989  25.397  1.00 53.71           C  
ATOM   4773  C   PHE   102       6.302  -1.111  24.279  1.00 57.31           C  
ATOM   4774  O   PHE   102       6.810  -0.057  23.902  1.00 57.70           O  
ATOM   4775  CB  PHE   102       8.405  -1.744  25.621  1.00 52.17           C  
ATOM   4776  CG  PHE   102       9.347  -2.066  24.479  1.00 51.15           C  
ATOM   4777  CD1 PHE   102       9.514  -3.375  24.009  1.00 51.00           C  
ATOM   4778  CD2 PHE   102      10.125  -1.050  23.905  1.00 49.44           C  
ATOM   4779  CE1 PHE   102      10.428  -3.666  22.993  1.00 48.70           C  
ATOM   4780  CE2 PHE   102      11.038  -1.337  22.888  1.00 47.92           C  
ATOM   4781  CZ  PHE   102      11.189  -2.644  22.433  1.00 48.06           C  
ATOM   4782  H   PHE   102       6.197  -3.782  24.400  1.00 49.21           H  
ATOM   4783  HA  PHE   102       6.395  -1.630  26.306  1.00 53.71           H  
ATOM   4784  HB2 PHE   102       8.747  -2.315  26.494  1.00 52.17           H  
ATOM   4785  HB3 PHE   102       8.539  -0.689  25.897  1.00 52.17           H  
ATOM   4786  HD1 PHE   102       8.935  -4.189  24.431  1.00 51.00           H  
ATOM   4787  HD2 PHE   102      10.021  -0.022  24.245  1.00 49.44           H  
ATOM   4788  HE1 PHE   102      10.537  -4.688  22.636  1.00 48.70           H  
ATOM   4789  HE2 PHE   102      11.635  -0.544  22.445  1.00 47.92           H  
ATOM   4790  HZ  PHE   102      11.897  -2.856  21.637  1.00 48.06           H  
ATOM   4791  N   HIS   103       5.109  -1.484  23.800  1.00 60.19           N  
ATOM   4792  CA  HIS   103       4.074  -0.531  23.363  1.00 65.74           C  
ATOM   4793  C   HIS   103       3.284  -0.042  24.600  1.00 65.71           C  
ATOM   4794  O   HIS   103       3.098  -0.833  25.528  1.00 64.97           O  
ATOM   4795  CB  HIS   103       3.147  -1.223  22.341  1.00  0.00           C  
ATOM   4796  NE2 HIS   103       2.665   1.084  19.480  1.00  0.00           N  
ATOM   4797  CD2 HIS   103       3.484   0.422  20.391  1.00  0.00           C  
ATOM   4798  CG  HIS   103       2.685  -0.339  21.208  1.00  0.00           C  
ATOM   4799  ND1 HIS   103       1.385  -0.162  20.774  1.00  0.00           N  
ATOM   4800  CE1 HIS   103       1.407   0.703  19.747  1.00  0.00           C  
ATOM   4801  H   HIS   103       4.794  -2.430  24.011  1.00 60.19           H  
ATOM   4802  HA  HIS   103       4.560   0.323  22.891  1.00 65.74           H  
ATOM   4803  HB2 HIS   103       3.670  -2.067  21.901  1.00  0.00           H  
ATOM   4804  HB3 HIS   103       2.274  -1.626  22.855  1.00  0.00           H  
ATOM   4805  HD1 HIS   103       0.542  -0.665  21.057  1.00  0.00           H  
ATOM   4806  HD2 HIS   103       4.562   0.501  20.429  1.00  0.00           H  
ATOM   4807  HE1 HIS   103       0.538   1.028  19.190  1.00  0.00           H  
ATOM   4808  N   PRO   104       2.718   1.181  24.656  1.00 67.81           N  
ATOM   4809  CA  PRO   104       2.011   1.658  25.858  1.00 68.43           C  
ATOM   4810  C   PRO   104       0.751   0.842  26.210  1.00 68.66           C  
ATOM   4811  O   PRO   104       0.383   0.733  27.382  1.00 66.80           O  
ATOM   4812  CB  PRO   104       1.682   3.129  25.576  1.00 69.83           C  
ATOM   4813  CG  PRO   104       1.650   3.208  24.048  1.00 70.21           C  
ATOM   4814  CD  PRO   104       2.741   2.220  23.636  1.00 67.58           C  
ATOM   4815  HA  PRO   104       2.684   1.606  26.715  1.00 68.43           H  
ATOM   4816  HB2 PRO   104       2.490   3.757  25.954  1.00 69.83           H  
ATOM   4817  HB3 PRO   104       0.732   3.434  26.018  1.00 69.83           H  
ATOM   4818  HG2 PRO   104       1.857   4.216  23.689  1.00 70.21           H  
ATOM   4819  HG3 PRO   104       0.682   2.862  23.682  1.00 70.21           H  
ATOM   4820  HD2 PRO   104       2.527   1.830  22.643  1.00 67.58           H  
ATOM   4821  HD3 PRO   104       3.713   2.717  23.644  1.00 67.58           H  
ATOM   4822  N   GLN   105       0.149   0.169  25.225  1.00 70.65           N  
ATOM   4823  CA  GLN   105      -0.919  -0.813  25.446  1.00 71.72           C  
ATOM   4824  C   GLN   105      -0.415  -2.058  26.183  1.00 71.18           C  
ATOM   4825  O   GLN   105      -1.094  -2.580  27.060  1.00 72.50           O  
ATOM   4826  CB  GLN   105      -1.454  -1.285  24.097  1.00 72.82           C  
ATOM   4827  CG  GLN   105      -2.108  -0.190  23.247  1.00 75.74           C  
ATOM   4828  CD  GLN   105      -2.282  -0.768  21.863  1.00 79.27           C  
ATOM   4829  OE1 GLN   105      -1.310  -1.085  21.201  1.00 79.55           O  
ATOM   4830  NE2 GLN   105      -3.476  -1.164  21.508  1.00 79.22           N  
ATOM   4831  H   GLN   105       0.493   0.293  24.284  1.00 70.65           H  
ATOM   4832  HA  GLN   105      -1.728  -0.364  26.023  1.00 71.72           H  
ATOM   4833  HB2 GLN   105      -2.186  -2.078  24.260  1.00 72.82           H  
ATOM   4834  HB3 GLN   105      -0.621  -1.723  23.542  1.00 72.82           H  
ATOM   4835  HG2 GLN   105      -1.478   0.694  23.175  1.00 75.74           H  
ATOM   4836  HG3 GLN   105      -3.074   0.083  23.673  1.00 75.74           H  
ATOM   4837 HE21 GLN   105      -4.285  -0.615  21.744  1.00 79.22           H  
ATOM   4838 HE22 GLN   105      -3.541  -1.679  20.665  1.00 79.22           H  
ATOM   4839  N   GLU   106       0.787  -2.525  25.841  1.00 68.33           N  
ATOM   4840  CA  GLU   106       1.406  -3.708  26.438  1.00 64.56           C  
ATOM   4841  C   GLU   106       1.883  -3.394  27.847  1.00 64.66           C  
ATOM   4842  O   GLU   106       1.695  -4.204  28.742  1.00 65.97           O  
ATOM   4843  CB  GLU   106       2.602  -4.179  25.605  1.00 62.82           C  
ATOM   4844  CG  GLU   106       2.191  -4.585  24.186  1.00 62.97           C  
ATOM   4845  CD  GLU   106       3.374  -4.786  23.239  1.00 62.60           C  
ATOM   4846  OE1 GLU   106       4.500  -4.307  23.527  1.00 64.33           O  
ATOM   4847  OE2 GLU   106       3.114  -5.343  22.150  1.00 61.88           O1-
ATOM   4848  H   GLU   106       1.348  -1.992  25.192  1.00 68.33           H  
ATOM   4849  HA  GLU   106       0.675  -4.516  26.496  1.00 64.56           H  
ATOM   4850  HB2 GLU   106       3.045  -5.042  26.096  1.00 62.82           H  
ATOM   4851  HB3 GLU   106       3.345  -3.383  25.573  1.00 62.82           H  
ATOM   4852  HG2 GLU   106       1.551  -3.815  23.753  1.00 62.97           H  
ATOM   4853  HG3 GLU   106       1.613  -5.510  24.246  1.00 62.97           H  
ATOM   4854  N   VAL   107       2.368  -2.173  28.086  1.00 63.33           N  
ATOM   4855  CA  VAL   107       2.758  -1.737  29.428  1.00 62.30           C  
ATOM   4856  C   VAL   107       1.494  -1.780  30.319  1.00 63.65           C  
ATOM   4857  O   VAL   107       1.527  -2.151  31.493  1.00 64.25           O  
ATOM   4858  CB  VAL   107       3.369  -0.319  29.390  1.00 62.10           C  
ATOM   4859  CG1 VAL   107       3.532   0.300  30.782  1.00 62.68           C  
ATOM   4860  CG2 VAL   107       4.731  -0.327  28.687  1.00 59.54           C  
ATOM   4861  H   VAL   107       2.539  -1.581  27.272  1.00 63.33           H  
ATOM   4862  HA  VAL   107       3.469  -2.473  29.820  1.00 62.30           H  
ATOM   4863  HB  VAL   107       2.702   0.340  28.820  1.00 62.10           H  
ATOM   4864 HG11 VAL   107       4.168  -0.315  31.425  1.00 62.68           H  
ATOM   4865 HG12 VAL   107       2.567   0.435  31.280  1.00 62.68           H  
ATOM   4866 HG13 VAL   107       3.987   1.292  30.703  1.00 62.68           H  
ATOM   4867 HG21 VAL   107       5.453  -0.947  29.229  1.00 59.54           H  
ATOM   4868 HG22 VAL   107       5.140   0.687  28.622  1.00 59.54           H  
ATOM   4869 HG23 VAL   107       4.653  -0.713  27.668  1.00 59.54           H  
ATOM   4870  N   SER   108       0.364  -1.315  29.765  1.00 63.90           N  
ATOM   4871  CA  SER   108      -0.914  -1.212  30.480  1.00 65.08           C  
ATOM   4872  C   SER   108      -1.552  -2.585  30.707  1.00 64.17           C  
ATOM   4873  O   SER   108      -2.107  -2.846  31.773  1.00 64.59           O
[truncated: 414,642 more chars]
