# Supplementary material for: DegraderTCM: A Computationally Sparing Approach for Predicting Ternary Degradation Complexes
Source: ACS Med Chem Lett. 2023 Dec 13;15(1):45–53. doi: 10.1021/acsmedchemlett.3c00362 (PMC10788944; doi:10.1021/acsmedchemlett.3c00362)
Supplement: Supplementary file 2 — ml3c00362_si_002.zip [file ml3c00362_si_002.zip › TC models/Case_studies/AR/ARD-2585_AR_CRBN.pdb]

HEADER    arv-110-y                                           ar43-ard
REMARK  99                                                                      
REMARK  99 MOE v2022.02 (Chemical Computing Group ULC) Mon Jul 24 16:09:32 2023 
SEQRES   1    240  ILE PHE LEU ASN VAL LEU GLU ALA ILE GLU PRO GLY VAL
SEQRES   2    240  VAL CYS ALA GLY HIS ASP ASN ASN GLN PRO ASP SER PHE
SEQRES   3    240  ALA ALA LEU LEU SER SER LEU ASN GLU LEU GLY GLU ARG
SEQRES   4    240  GLN LEU VAL HIS VAL VAL LYS TRP ALA LYS ALA LEU PRO
SEQRES   5    240  GLY PHE ARG ASN LEU HIS VAL ASP ASP GLN MET ALA VAL
SEQRES   6    240  ILE GLN TYR SER TRP MET GLY LEU MET VAL PHE ALA MET
SEQRES   7    240  GLY TRP ARG SER PHE THR ASN VAL ASN SER ARG MET LEU
SEQRES   8    240  TYR PHE ALA PRO ASP LEU VAL PHE ASN GLU TYR ARG MET
SEQRES   9    240  HIS LYS SER ARG MET TYR SER GLN CYS VAL ARG MET ARG
SEQRES  10    240  HIS LEU SER GLN GLU PHE GLY TRP LEU GLN ILE THR PRO
SEQRES  11    240  GLN GLU PHE LEU CYS MET LYS ALA LEU LEU LEU PHE SER
SEQRES  12    240  ILE ILE PRO VAL ASP GLY LEU LYS ASN GLN LYS PHE PHE
SEQRES  13    240  ASP GLU LEU ARG MET ASN TYR ILE LYS GLU LEU ASP ARG
SEQRES  14    240  ILE ILE ALA NME ACE CYS SER ARG ARG PHE TYR GLN LEU
SEQRES  15    240  THR LYS LEU LEU ASP SER VAL GLN PRO ILE ALA ARG GLU
SEQRES  16    240  LEU HIS GLN PHE THR PHE ASP LEU LEU ILE LYS SER HIS
SEQRES  17    240  MET VAL SER VAL ASP PHE PRO GLU MET MET ALA GLU ILE
SEQRES  18    240  ILE SER VAL GLN VAL PRO LYS ILE LEU SER GLY LYS VAL
SEQRES  19    240  LYS PRO ILE TYR PHE HIS
HELIX    1   1 PHE    673  VAL    676  5               Generated by MOE    4
HELIX    2   2 PHE    697  ALA    719  1               Generated by MOE   23
HELIX    3   3 ASP    732  ALA    735  1               Generated by MOE    4
HELIX    4   4 ILE    737  VAL    757  1               Generated by MOE   21
HELIX    5   5 GLU    772  HIS    776  1               Generated by MOE    5
HELIX    6   6 TYR    781  SER    791  1               Generated by MOE   11
HELIX    7   7 GLU    793  TRP    796  1               Generated by MOE    4
HELIX    8   8 PRO    801  LEU    812  1               Generated by MOE   12
HELIX    9   9 LEU    830  GLU    837  1               Generated by MOE    8
HELIX   10  10 ARG    840  ALA    843  1               Generated by MOE    4
HELIX   11  11 CYS    846  ASP    858  1               Generated by MOE   13
HELIX   12  12 GLN    861  ALA    864  1               Generated by MOE    4
HELIX   13  13 SER    878  VAL    881  1               Generated by MOE    4
HELIX   14  14 GLU    887  ILE    893  5               Generated by MOE    7
HELIX   15  15 LEU     53  SER     56  1               Generated by MOE    4
HELIX   16  16 THR     58  LEU     60  5               Generated by MOE    3
HELIX   17  17 PRO    104  VAL    110  1               Generated by MOE    7
HELIX   18  18 ASP    146  GLY    148  5               Generated by MOE    3
HELIX   19  19 THR    190  SER    192  5               Generated by MOE    3
HELIX   20  20 LEU    199  CYS    202  5               Generated by MOE    4
HELIX   21  21 TRP    217  LYS    224  1               Generated by MOE    8
HELIX   22  22 CYS    227  LEU    230  5               Generated by MOE    4
HELIX   23  23 ARG    235  TYR    238  1               Generated by MOE    4
HELIX   24  24 ALA    243  GLN    253  1               Generated by MOE   11
HELIX   25  25 PRO    266  CYS    276  1               Generated by MOE   11
HELIX   26  26 ASP    281  LYS    289  1               Generated by MOE    9
HELIX   27  27 ALA    293  LYS    306  1               Generated by MOE   14
HELIX   28  28 LYS    323  GLU    325  5               Generated by MOE    3
HELIX   29  29 ARG    408  ALA    410  5               Generated by MOE    3
SHEET    1       LEU   762  TYR   763                  Generated by MOE
SHEET    2       VAL   769  PHE   770                  Generated by MOE
SHEET    3       GLU    65  GLU    66                  Generated by MOE
SHEET    4       VAL    80  PRO    82                  Generated by MOE
SHEET    5       VAL    83  VAL    83                  Generated by MOE
SHEET    6       THR    96  LEU   101                  Generated by MOE
SHEET    7       THR   119  PHE   120                  Generated by MOE
SHEET    8       ALA   121  ALA   121                  Generated by MOE
SHEET    9       VAL   122  LEU   123                  Generated by MOE
SHEET   10       PHE   132  GLU   144                  Generated by MOE
SHEET   11       ILE   151  THR   169                  Generated by MOE
SHEET   12       GLN   175  LEU   182                  Generated by MOE
SHEET   13       SER   309  CYS   312                  Generated by MOE
SHEET   14       GLU   319  THR   322                  Generated by MOE
SHEET   15       MET   335  VAL   339                  Generated by MOE
SHEET   16       VAL   345  VAL   351                  Generated by MOE
SHEET   17       LEU   357  GLY   361                  Generated by MOE
SHEET   18       ALA   374  CYS   380                  Generated by MOE
SHEET   19       HIS   386  THR   392                  Generated by MOE
SHEET   20       LYS   402  THR   407                  Generated by MOE
SHEET   21       LEU   411  THR   414                  Generated by MOE
LINK         N21 LIG     0                 C13 LVY     0     1555   1555  1.40
ATOM      1  N   ILE   672      14.100  24.649  21.216  1.00 27.87           N1+
ATOM      2  CA  ILE   672      15.176  25.132  22.123  1.00 28.26           C  
ATOM      3  C   ILE   672      16.464  24.306  21.854  1.00 26.75           C  
ATOM      4  O   ILE   672      17.417  24.778  21.237  1.00 25.93           O  
ATOM      5  CB  ILE   672      14.738  25.110  23.611  1.00 28.70           C  
ATOM      6  CG1 ILE   672      13.393  25.839  23.839  1.00 31.64           C  
ATOM      7  CG2 ILE   672      15.847  25.732  24.476  1.00 28.62           C  
ATOM      8  CD1 ILE   672      12.971  25.935  25.300  1.00 33.19           C  
ATOM      9  H1  ILE   672      13.981  23.610  21.316  1.00 27.87           H  
ATOM     10  H2  ILE   672      14.360  24.839  20.228  1.00 27.87           H  
ATOM     11  H3  ILE   672      13.175  25.051  21.363  1.00 27.87           H  
ATOM     12  HA  ILE   672      15.373  26.167  21.818  1.00 28.26           H  
ATOM     13  HB  ILE   672      14.614  24.072  23.942  1.00 28.70           H  
ATOM     14 HG12 ILE   672      12.593  25.308  23.311  1.00 31.64           H  
ATOM     15 HG13 ILE   672      13.438  26.850  23.416  1.00 31.64           H  
ATOM     16 HG21 ILE   672      15.946  26.805  24.278  1.00 28.62           H  
ATOM     17 HG22 ILE   672      16.819  25.266  24.288  1.00 28.62           H  
ATOM     18 HG23 ILE   672      15.641  25.599  25.543  1.00 28.62           H  
ATOM     19 HD11 ILE   672      13.018  24.958  25.790  1.00 33.19           H  
ATOM     20 HD12 ILE   672      11.941  26.302  25.370  1.00 33.19           H  
ATOM     21 HD13 ILE   672      13.604  26.635  25.854  1.00 33.19           H  
ATOM     22  N   PHE   673      16.425  22.983  22.230  1.00 26.68           N  
ATOM     23  CA  PHE   673      17.568  22.074  22.063  1.00 26.98           C  
ATOM     24  C   PHE   673      17.649  21.682  20.579  1.00 27.21           C  
ATOM     25  O   PHE   673      18.687  21.300  20.046  1.00 26.10           O  
ATOM     26  CB  PHE   673      17.427  20.776  22.870  1.00 26.47           C  
ATOM     27  CG  PHE   673      17.451  20.862  24.381  1.00 25.51           C  
ATOM     28  CD1 PHE   673      17.643  22.050  25.095  1.00 24.79           C  
ATOM     29  CD2 PHE   673      17.322  19.664  25.102  1.00 26.53           C  
ATOM     30  CE1 PHE   673      17.696  22.040  26.491  1.00 25.97           C  
ATOM     31  CE2 PHE   673      17.392  19.652  26.495  1.00 25.67           C  
ATOM     32  CZ  PHE   673      17.573  20.843  27.191  1.00 26.69           C  
ATOM     33  H   PHE   673      15.550  22.580  22.578  1.00 26.68           H  
ATOM     34  HA  PHE   673      18.486  22.618  22.314  1.00 26.98           H  
ATOM     35  HB2 PHE   673      18.243  20.101  22.577  1.00 26.47           H  
ATOM     36  HB3 PHE   673      16.495  20.275  22.578  1.00 26.47           H  
ATOM     37  HD1 PHE   673      17.778  23.001  24.590  1.00 24.79           H  
ATOM     38  HD2 PHE   673      17.190  18.720  24.575  1.00 26.53           H  
ATOM     39  HE1 PHE   673      17.849  22.970  27.034  1.00 25.97           H  
ATOM     40  HE2 PHE   673      17.315  18.708  27.026  1.00 25.67           H  
ATOM     41  HZ  PHE   673      17.631  20.843  28.275  1.00 26.69           H  
ATOM     42  N   LEU   674      16.444  21.739  19.909  1.00 27.02           N  
ATOM     43  CA  LEU   674      16.328  21.469  18.478  1.00 26.74           C  
ATOM     44  C   LEU   674      17.287  22.378  17.685  1.00 25.17           C  
ATOM     45  O   LEU   674      17.864  22.029  16.657  1.00 24.79           O  
ATOM     46  CB  LEU   674      14.906  21.826  18.011  1.00 28.99           C  
ATOM     47  CG  LEU   674      13.837  20.815  18.443  1.00 33.03           C  
ATOM     48  CD1 LEU   674      12.452  21.461  18.378  1.00 32.86           C  
ATOM     49  CD2 LEU   674      13.889  19.576  17.555  1.00 34.06           C  
ATOM     50  H   LEU   674      15.604  21.933  20.457  1.00 27.02           H  
ATOM     51  HA  LEU   674      16.600  20.426  18.292  1.00 26.74           H  
ATOM     52  HB2 LEU   674      14.886  21.934  16.918  1.00 28.99           H  
ATOM     53  HB3 LEU   674      14.642  22.816  18.410  1.00 28.99           H  
ATOM     54  HG  LEU   674      14.006  20.505  19.480  1.00 33.03           H  
ATOM     55 HD11 LEU   674      12.237  21.844  17.377  1.00 32.86           H  
ATOM     56 HD12 LEU   674      12.384  22.301  19.079  1.00 32.86           H  
ATOM     57 HD13 LEU   674      11.670  20.743  18.646  1.00 32.86           H  
ATOM     58 HD21 LEU   674      13.921  19.844  16.496  1.00 34.06           H  
ATOM     59 HD22 LEU   674      13.003  18.958  17.714  1.00 34.06           H  
ATOM     60 HD23 LEU   674      14.774  18.972  17.772  1.00 34.06           H  
ATOM     61  N   ASN   675      17.330  23.676  18.150  1.00 25.10           N  
ATOM     62  CA  ASN   675      17.714  24.793  17.287  1.00 24.99           C  
ATOM     63  C   ASN   675      19.237  25.011  17.264  1.00 23.50           C  
ATOM     64  O   ASN   675      19.771  25.934  16.656  1.00 22.82           O  
ATOM     65  CB  ASN   675      16.977  26.068  17.679  1.00 24.86           C  
ATOM     66  CG  ASN   675      15.499  25.801  17.865  1.00 28.23           C  
ATOM     67  OD1 ASN   675      14.979  25.669  18.977  1.00 26.88           O  
ATOM     68  ND2 ASN   675      14.779  25.638  16.730  1.00 25.80           N  
ATOM     69  H   ASN   675      17.072  23.861  19.115  1.00 25.10           H  
ATOM     70  HA  ASN   675      17.451  24.508  16.265  1.00 24.99           H  
ATOM     71  HB2 ASN   675      17.114  26.845  16.918  1.00 24.86           H  
ATOM     72  HB3 ASN   675      17.368  26.471  18.621  1.00 24.86           H  
ATOM     73 HD21 ASN   675      13.780  25.495  16.724  1.00 25.80           H  
ATOM     74 HD22 ASN   675      15.213  25.597  15.790  1.00 25.80           H  
ATOM     75  N   VAL   676      19.955  24.029  17.911  1.00 21.78           N  
ATOM     76  CA  VAL   676      21.402  23.892  17.785  1.00 22.76           C  
ATOM     77  C   VAL   676      21.683  22.974  16.564  1.00 23.55           C  
ATOM     78  O   VAL   676      22.739  23.011  15.937  1.00 23.61           O  
ATOM     79  CB  VAL   676      22.001  23.288  19.078  1.00 23.12           C  
ATOM     80  CG1 VAL   676      23.528  23.187  19.003  1.00 23.36           C  
ATOM     81  CG2 VAL   676      21.621  24.115  20.314  1.00 22.35           C  
ATOM     82  H   VAL   676      19.444  23.365  18.484  1.00 21.78           H  
ATOM     83  HA  VAL   676      21.837  24.875  17.570  1.00 22.76           H  
ATOM     84  HB  VAL   676      21.605  22.274  19.221  1.00 23.12           H  
ATOM     85 HG11 VAL   676      23.981  24.165  18.812  1.00 23.36           H  
ATOM     86 HG12 VAL   676      23.844  22.503  18.211  1.00 23.36           H  
ATOM     87 HG13 VAL   676      23.939  22.802  19.943  1.00 23.36           H  
ATOM     88 HG21 VAL   676      21.954  25.153  20.213  1.00 22.35           H  
ATOM     89 HG22 VAL   676      22.083  23.698  21.217  1.00 22.35           H  
ATOM     90 HG23 VAL   676      20.539  24.118  20.479  1.00 22.35           H  
ATOM     91  N   LEU   677      20.735  21.993  16.348  1.00 23.75           N  
ATOM     92  CA  LEU   677      20.969  20.832  15.496  1.00 23.98           C  
ATOM     93  C   LEU   677      20.502  21.088  14.049  1.00 23.30           C  
ATOM     94  O   LEU   677      20.930  20.438  13.095  1.00 24.40           O  
ATOM     95  CB  LEU   677      20.245  19.594  16.044  1.00 24.14           C  
ATOM     96  CG  LEU   677      20.474  19.322  17.543  1.00 24.87           C  
ATOM     97  CD1 LEU   677      19.710  18.068  17.971  1.00 27.97           C  
ATOM     98  CD2 LEU   677      21.955  19.193  17.890  1.00 26.68           C  
ATOM     99  H   LEU   677      19.824  22.081  16.792  1.00 23.75           H  
ATOM    100  HA  LEU   677      22.047  20.645  15.454  1.00 23.98           H  
ATOM    101  HB2 LEU   677      20.557  18.718  15.461  1.00 24.14           H  
ATOM    102  HB3 LEU   677      19.166  19.699  15.874  1.00 24.14           H  
ATOM    103  HG  LEU   677      20.065  20.159  18.120  1.00 24.87           H  
ATOM    104 HD11 LEU   677      20.102  17.174  17.478  1.00 27.97           H  
ATOM    105 HD12 LEU   677      18.647  18.155  17.724  1.00 27.97           H  
ATOM    106 HD13 LEU   677      19.785  17.919  19.053  1.00 27.97           H  
ATOM    107 HD21 LEU   677      22.432  18.409  17.294  1.00 26.68           H  
ATOM    108 HD22 LEU   677      22.082  18.954  18.951  1.00 26.68           H  
ATOM    109 HD23 LEU   677      22.496  20.126  17.711  1.00 26.68           H  
ATOM    110  N   GLU   678      19.497  22.021  13.920  1.00 24.43           N  
ATOM    111  CA  GLU   678      18.811  22.288  12.653  1.00 25.20           C  
ATOM    112  C   GLU   678      19.767  22.774  11.539  1.00 23.79           C  
ATOM    113  O   GLU   678      19.474  22.689  10.348  1.00 22.04           O  
ATOM    114  CB  GLU   678      17.708  23.342  12.861  1.00 28.34           C  
ATOM    115  CG  GLU   678      16.457  22.748  13.509  1.00 34.48           C  
ATOM    116  CD  GLU   678      15.446  23.750  14.055  1.00 38.64           C  
ATOM    117  OE1 GLU   678      15.880  24.879  14.420  1.00 38.60           O  
ATOM    118  OE2 GLU   678      14.259  23.319  14.137  1.00 40.90           O1-
ATOM    119  H   GLU   678      19.180  22.501  14.759  1.00 24.43           H  
ATOM    120  HA  GLU   678      18.391  21.338  12.304  1.00 25.20           H  
ATOM    121  HB2 GLU   678      17.415  23.783  11.899  1.00 28.34           H  
ATOM    122  HB3 GLU   678      18.104  24.170  13.464  1.00 28.34           H  
ATOM    123  HG2 GLU   678      16.736  22.109  14.353  1.00 34.48           H  
ATOM    124  HG3 GLU   678      15.953  22.104  12.779  1.00 34.48           H  
ATOM    125  N   ALA   679      20.901  23.417  11.979  1.00 22.72           N  
ATOM    126  CA  ALA   679      21.847  24.042  11.066  1.00 24.31           C  
ATOM    127  C   ALA   679      23.035  23.145  10.649  1.00 24.49           C  
ATOM    128  O   ALA   679      23.877  23.540   9.842  1.00 24.96           O  
ATOM    129  CB  ALA   679      22.389  25.322  11.695  1.00 24.09           C  
ATOM    130  H   ALA   679      21.075  23.447  12.979  1.00 22.72           H  
ATOM    131  HA  ALA   679      21.318  24.299  10.140  1.00 24.31           H  
ATOM    132  HB1 ALA   679      21.573  26.005  11.954  1.00 24.09           H  
ATOM    133  HB2 ALA   679      23.067  25.845  11.012  1.00 24.09           H  
ATOM    134  HB3 ALA   679      22.946  25.105  12.614  1.00 24.09           H  
ATOM    135  N   ILE   680      23.151  21.932  11.295  1.00 24.83           N  
ATOM    136  CA  ILE   680      24.384  21.137  11.218  1.00 24.81           C  
ATOM    137  C   ILE   680      24.171  19.645  10.868  1.00 25.62           C  
ATOM    138  O   ILE   680      25.008  18.779  11.126  1.00 24.47           O  
ATOM    139  CB  ILE   680      25.245  21.280  12.505  1.00 24.16           C  
ATOM    140  CG1 ILE   680      24.463  20.835  13.757  1.00 22.92           C  
ATOM    141  CG2 ILE   680      25.781  22.709  12.657  1.00 22.43           C  
ATOM    142  CD1 ILE   680      25.324  20.706  15.004  1.00 21.84           C  
ATOM    143  H   ILE   680      22.371  21.590  11.854  1.00 24.83           H  
ATOM    144  HA  ILE   680      24.979  21.517  10.377  1.00 24.81           H  
ATOM    145  HB  ILE   680      26.121  20.625  12.402  1.00 24.16           H  
ATOM    146 HG12 ILE   680      23.990  19.863  13.576  1.00 22.92           H  
ATOM    147 HG13 ILE   680      23.655  21.545  13.957  1.00 22.92           H  
ATOM    148 HG21 ILE   680      24.982  23.417  12.901  1.00 22.43           H  
ATOM    149 HG22 ILE   680      26.265  23.044  11.733  1.00 22.43           H  
ATOM    150 HG23 ILE   680      26.531  22.765  13.452  1.00 22.43           H  
ATOM    151 HD11 ILE   680      26.165  20.026  14.834  1.00 21.84           H  
ATOM    152 HD12 ILE   680      24.724  20.304  15.826  1.00 21.84           H  
ATOM    153 HD13 ILE   680      25.718  21.674  15.325  1.00 21.84           H  
ATOM    154  N   GLU   681      23.065  19.367  10.102  1.00 25.89           N  
ATOM    155  CA  GLU   681      22.770  17.996   9.680  1.00 26.38           C  
ATOM    156  C   GLU   681      23.728  17.620   8.520  1.00 27.93           C  
ATOM    157  O   GLU   681      23.890  18.381   7.556  1.00 28.10           O  
ATOM    158  CB  GLU   681      21.306  17.887   9.212  1.00 27.47           C  
ATOM    159  CG  GLU   681      20.869  16.499   8.730  1.00 26.62           C  
ATOM    160  CD  GLU   681      20.948  15.392   9.750  1.00 27.36           C  
ATOM    161  OE1 GLU   681      21.186  15.689  10.957  1.00 24.04           O  
ATOM    162  OE2 GLU   681      20.802  14.195   9.359  1.00 25.81           O1-
ATOM    163  H   GLU   681      22.460  20.132   9.825  1.00 25.89           H  
ATOM    164  HA  GLU   681      22.936  17.362  10.549  1.00 26.38           H  
ATOM    165  HB2 GLU   681      21.132  18.598   8.394  1.00 27.47           H  
ATOM    166  HB3 GLU   681      20.649  18.207  10.032  1.00 27.47           H  
ATOM    167  HG2 GLU   681      21.449  16.206   7.849  1.00 26.62           H  
ATOM    168  HG3 GLU   681      19.822  16.559   8.407  1.00 26.62           H  
ATOM    169  N   PRO   682      24.329  16.373   8.537  1.00 28.13           N  
ATOM    170  CA  PRO   682      25.017  15.808   7.365  1.00 28.96           C  
ATOM    171  C   PRO   682      24.060  15.559   6.167  1.00 30.33           C  
ATOM    172  O   PRO   682      23.742  14.448   5.744  1.00 28.52           O  
ATOM    173  CB  PRO   682      25.637  14.500   7.879  1.00 30.39           C  
ATOM    174  CG  PRO   682      25.719  14.698   9.386  1.00 30.64           C  
ATOM    175  CD  PRO   682      24.465  15.500   9.690  1.00 29.65           C  
ATOM    176  HA  PRO   682      25.797  16.515   7.055  1.00 28.96           H  
ATOM    177  HB2 PRO   682      26.617  14.307   7.432  1.00 30.39           H  
ATOM    178  HB3 PRO   682      25.003  13.631   7.667  1.00 30.39           H  
ATOM    179  HG2 PRO   682      26.608  15.288   9.635  1.00 30.64           H  
ATOM    180  HG3 PRO   682      25.765  13.757   9.940  1.00 30.64           H  
ATOM    181  HD2 PRO   682      23.593  14.845   9.733  1.00 29.65           H  
ATOM    182  HD3 PRO   682      24.562  16.056  10.623  1.00 29.65           H  
ATOM    183  N   GLY   683      23.613  16.726   5.584  1.00 29.32           N  
ATOM    184  CA  GLY   683      22.809  16.766   4.384  1.00 30.66           C  
ATOM    185  C   GLY   683      23.667  16.746   3.117  1.00 32.61           C  
ATOM    186  O   GLY   683      23.246  16.292   2.054  1.00 31.79           O  
ATOM    187  H   GLY   683      23.837  17.608   6.056  1.00 29.32           H  
ATOM    188  HA2 GLY   683      22.238  17.699   4.397  1.00 30.66           H  
ATOM    189  HA3 GLY   683      22.117  15.921   4.376  1.00 30.66           H  
ATOM    190  N   VAL   684      24.864  17.422   3.223  1.00 32.08           N  
ATOM    191  CA  VAL   684      25.751  17.654   2.087  1.00 32.78           C  
ATOM    192  C   VAL   684      27.174  17.290   2.562  1.00 32.73           C  
ATOM    193  O   VAL   684      27.888  18.056   3.203  1.00 32.57           O  
ATOM    194  CB  VAL   684      25.678  19.124   1.607  1.00 35.34           C  
ATOM    195  CG1 VAL   684      26.627  19.373   0.427  1.00 35.13           C  
ATOM    196  CG2 VAL   684      24.256  19.515   1.186  1.00 34.08           C  
ATOM    197  H   VAL   684      25.147  17.775   4.132  1.00 32.08           H  
ATOM    198  HA  VAL   684      25.468  16.988   1.262  1.00 32.78           H  
ATOM    199  HB  VAL   684      25.977  19.790   2.427  1.00 35.34           H  
ATOM    200 HG11 VAL   684      26.380  18.728  -0.422  1.00 35.13           H  
ATOM    201 HG12 VAL   684      27.670  19.188   0.701  1.00 35.13           H  
ATOM    202 HG13 VAL   684      26.560  20.413   0.090  1.00 35.13           H  
ATOM    203 HG21 VAL   684      23.878  18.851   0.400  1.00 34.08           H  
ATOM    204 HG22 VAL   684      24.232  20.540   0.801  1.00 34.08           H  
ATOM    205 HG23 VAL   684      23.563  19.473   2.033  1.00 34.08           H  
ATOM    206  N   VAL   685      27.547  16.003   2.266  1.00 30.93           N  
ATOM    207  CA  VAL   685      28.909  15.489   2.428  1.00 30.49           C  
ATOM    208  C   VAL   685      29.099  14.670   1.135  1.00 29.92           C  
ATOM    209  O   VAL   685      28.197  13.945   0.715  1.00 29.19           O  
ATOM    210  CB  VAL   685      29.075  14.607   3.683  1.00 31.33           C  
ATOM    211  CG1 VAL   685      30.518  14.103   3.814  1.00 28.95           C  
ATOM    212  CG2 VAL   685      28.693  15.356   4.964  1.00 30.46           C  
ATOM    213  H   VAL   685      26.861  15.355   1.884  1.00 30.93           H  
ATOM    214  HA  VAL   685      29.610  16.333   2.443  1.00 30.49           H  
ATOM    215  HB  VAL   685      28.420  13.730   3.599  1.00 31.33           H  
ATOM    216 HG11 VAL   685      31.226  14.938   3.863  1.00 28.95           H  
ATOM    217 HG12 VAL   685      30.799  13.469   2.969  1.00 28.95           H  
ATOM    218 HG13 VAL   685      30.642  13.505   4.724  1.00 28.95           H  
ATOM    219 HG21 VAL   685      29.278  16.275   5.077  1.00 30.46           H  
ATOM    220 HG22 VAL   685      28.871  14.736   5.849  1.00 30.46           H  
ATOM    221 HG23 VAL   685      27.631  15.622   4.967  1.00 30.46           H  
ATOM    222  N   CYS   686      30.292  14.846   0.476  1.00 30.24           N  
ATOM    223  CA  CYS   686      30.565  14.251  -0.844  1.00 29.92           C  
ATOM    224  C   CYS   686      31.858  13.417  -0.751  1.00 29.52           C  
ATOM    225  O   CYS   686      32.783  13.717   0.012  1.00 29.04           O  
ATOM    226  CB  CYS   686      30.794  15.322  -1.921  1.00 33.63           C  
ATOM    227  SG  CYS   686      29.374  16.439  -2.162  1.00 38.84           S  
ATOM    228  H   CYS   686      31.033  15.387   0.906  1.00 30.24           H  
ATOM    229  HA  CYS   686      29.740  13.591  -1.127  1.00 29.92           H  
ATOM    230  HB2 CYS   686      31.026  14.861  -2.886  1.00 33.63           H  
ATOM    231  HB3 CYS   686      31.654  15.947  -1.654  1.00 33.63           H  
ATOM    232  HG  CYS   686      29.283  16.840  -0.885  1.00 38.84           H  
ATOM    233  N   ALA   687      31.946  12.376  -1.643  1.00 28.66           N  
ATOM    234  CA  ALA   687      33.102  11.483  -1.717  1.00 30.70           C  
ATOM    235  C   ALA   687      34.131  12.002  -2.751  1.00 31.32           C  
ATOM    236  O   ALA   687      35.346  11.854  -2.609  1.00 31.18           O  
ATOM    237  CB  ALA   687      32.665  10.071  -2.084  1.00 30.44           C  
ATOM    238  H   ALA   687      31.190  12.226  -2.323  1.00 28.66           H  
ATOM    239  HA  ALA   687      33.593  11.466  -0.738  1.00 30.70           H  
ATOM    240  HB1 ALA   687      31.962   9.676  -1.343  1.00 30.44           H  
ATOM    241  HB2 ALA   687      33.527   9.396  -2.133  1.00 30.44           H  
ATOM    242  HB3 ALA   687      32.168  10.043  -3.060  1.00 30.44           H  
ATOM    243  N   GLY   688      33.585  12.527  -3.890  1.00 32.75           N  
ATOM    244  CA  GLY   688      34.329  12.819  -5.103  1.00 31.65           C  
ATOM    245  C   GLY   688      34.065  11.725  -6.146  1.00 32.75           C  
ATOM    246  O   GLY   688      34.899  11.392  -6.985  1.00 32.46           O  
ATOM    247  H   GLY   688      32.564  12.671  -3.921  1.00 32.75           H  
ATOM    248  HA2 GLY   688      35.401  12.867  -4.893  1.00 31.65           H  
ATOM    249  HA3 GLY   688      33.976  13.777  -5.496  1.00 31.65           H  
ATOM    250  N   HIS   689      32.774  11.248  -6.148  1.00 31.11           N  
ATOM    251  CA  HIS   689      32.329  10.169  -7.012  1.00 32.40           C  
ATOM    252  C   HIS   689      32.000  10.737  -8.408  1.00 33.77           C  
ATOM    253  O   HIS   689      31.331  11.754  -8.594  1.00 33.89           O  
ATOM    254  CB  HIS   689      31.099   9.474  -6.417  1.00 30.31           C  
ATOM    255  CG  HIS   689      30.836   8.135  -7.011  1.00 29.73           C  
ATOM    256  ND1 HIS   689      31.552   7.008  -6.689  1.00 28.78           N  
ATOM    257  CD2 HIS   689      29.895   7.702  -7.920  1.00 29.67           C  
ATOM    258  CE1 HIS   689      31.030   5.972  -7.408  1.00 29.08           C  
ATOM    259  NE2 HIS   689      30.005   6.352  -8.133  1.00 30.01           N  
ATOM    260  H   HIS   689      32.093  11.686  -5.517  1.00 31.11           H  
ATOM    261  HA  HIS   689      33.163   9.461  -7.097  1.00 32.40           H  
ATOM    262  HB2 HIS   689      30.210  10.104  -6.541  1.00 30.31           H  
ATOM    263  HB3 HIS   689      31.231   9.347  -5.334  1.00 30.31           H  
ATOM    264  HD1 HIS   689      32.324   6.931  -6.031  1.00 28.78           H  
ATOM    265  HD2 HIS   689      29.140   8.291  -8.428  1.00 29.67           H  
ATOM    266  HE1 HIS   689      31.424   4.969  -7.344  1.00 29.08           H  
ATOM    267  N   ASP   690      32.509   9.980  -9.441  1.00 34.74           N  
ATOM    268  CA  ASP   690      32.377  10.383 -10.836  1.00 36.06           C  
ATOM    269  C   ASP   690      30.961   9.984 -11.315  1.00 36.27           C  
ATOM    270  O   ASP   690      30.306   9.060 -10.839  1.00 35.91           O  
ATOM    271  CB  ASP   690      33.465   9.728 -11.669  1.00 36.12           C  
ATOM    272  CG  ASP   690      33.611  10.272 -13.075  1.00 35.85           C  
ATOM    273  OD1 ASP   690      34.605   9.839 -13.720  1.00 35.87           O  
ATOM    274  OD2 ASP   690      32.716  11.057 -13.508  1.00 31.56           O1-
ATOM    275  H   ASP   690      32.966   9.100  -9.242  1.00 34.74           H  
ATOM    276  HA  ASP   690      32.462  11.477 -10.877  1.00 36.06           H  
ATOM    277  HB2 ASP   690      33.286   8.648 -11.745  1.00 36.12           H  
ATOM    278  HB3 ASP   690      34.435   9.855 -11.169  1.00 36.12           H  
ATOM    279  N   ASN   691      30.499  10.736 -12.364  1.00 38.20           N  
ATOM    280  CA  ASN   691      29.174  10.592 -12.947  1.00 41.05           C  
ATOM    281  C   ASN   691      29.221  10.859 -14.472  1.00 44.04           C  
ATOM    282  O   ASN   691      28.216  11.114 -15.132  1.00 44.99           O  
ATOM    283  CB  ASN   691      28.159  11.485 -12.240  1.00 41.28           C  
ATOM    284  CG  ASN   691      27.612  10.797 -11.011  1.00 40.42           C  
ATOM    285  OD1 ASN   691      26.744   9.926 -11.058  1.00 38.83           O  
ATOM    286  ND2 ASN   691      28.150  11.187  -9.824  1.00 37.83           N  
ATOM    287  H   ASN   691      31.168  11.402 -12.770  1.00 38.20           H  
ATOM    288  HA  ASN   691      28.882   9.538 -12.851  1.00 41.05           H  
ATOM    289  HB2 ASN   691      27.295  11.706 -12.878  1.00 41.28           H  
ATOM    290  HB3 ASN   691      28.602  12.451 -11.967  1.00 41.28           H  
ATOM    291 HD21 ASN   691      27.800  10.807  -8.945  1.00 37.83           H  
ATOM    292 HD22 ASN   691      28.924  11.838  -9.738  1.00 37.83           H  
ATOM    293  N   ASN   692      30.450  10.632 -15.057  1.00 47.02           N  
ATOM    294  CA  ASN   692      30.661  10.550 -16.508  1.00 50.11           C  
ATOM    295  C   ASN   692      31.513   9.306 -16.856  1.00 50.90           C  
ATOM    296  O   ASN   692      32.088   9.160 -17.929  1.00 52.58           O  
ATOM    297  CB  ASN   692      31.172  11.862 -17.097  1.00 53.59           C  
ATOM    298  CG  ASN   692      32.672  12.036 -17.177  1.00 56.37           C  
ATOM    299  ND2 ASN   692      33.382  11.842 -16.040  1.00 58.93           N  
ATOM    300  OD1 ASN   692      33.231  12.431 -18.198  1.00 57.31           O  
ATOM    301  H   ASN   692      31.275  10.522 -14.454  1.00 47.02           H  
ATOM    302  HA  ASN   692      29.677  10.352 -16.953  1.00 50.11           H  
ATOM    303  HB2 ASN   692      30.758  12.722 -16.558  1.00 53.59           H  
ATOM    304  HB3 ASN   692      30.808  11.930 -18.131  1.00 53.59           H  
ATOM    305 HD21 ASN   692      34.387  11.944 -16.059  1.00 58.93           H  
ATOM    306 HD22 ASN   692      33.002  11.584 -15.124  1.00 58.93           H  
ATOM    307  N   GLN   693      31.406   8.302 -15.919  1.00 49.92           N  
ATOM    308  CA  GLN   693      32.076   7.004 -15.983  1.00 50.05           C  
ATOM    309  C   GLN   693      30.954   5.948 -15.851  1.00 48.37           C  
ATOM    310  O   GLN   693      29.879   6.227 -15.308  1.00 46.34           O  
ATOM    311  CB  GLN   693      33.064   6.871 -14.813  1.00 52.36           C  
ATOM    312  CG  GLN   693      34.489   6.493 -15.212  1.00 55.57           C  
ATOM    313  CD  GLN   693      35.072   7.345 -16.315  1.00 57.64           C  
ATOM    314  NE2 GLN   693      35.226   8.660 -16.030  1.00 58.97           N  
ATOM    315  OE1 GLN   693      35.396   6.869 -17.400  1.00 59.26           O  
ATOM    316  H   GLN   693      30.785   8.454 -15.130  1.00 49.92           H  
ATOM    317  HA  GLN   693      32.551   6.916 -16.961  1.00 50.05           H  
ATOM    318  HB2 GLN   693      32.711   6.123 -14.091  1.00 52.36           H  
ATOM    319  HB3 GLN   693      33.102   7.811 -14.257  1.00 52.36           H  
ATOM    320  HG2 GLN   693      34.522   5.449 -15.539  1.00 55.57           H  
ATOM    321  HG3 GLN   693      35.147   6.568 -14.338  1.00 55.57           H  
ATOM    322 HE21 GLN   693      35.571   9.287 -16.741  1.00 58.97           H  
ATOM    323 HE22 GLN   693      35.003   9.082 -15.112  1.00 58.97           H  
ATOM    324  N   PRO   694      31.188   4.676 -16.319  1.00 47.63           N  
ATOM    325  CA  PRO   694      30.151   3.655 -16.214  1.00 46.09           C  
ATOM    326  C   PRO   694      29.906   3.168 -14.769  1.00 44.01           C  
ATOM    327  O   PRO   694      30.813   2.862 -13.992  1.00 45.08           O  
ATOM    328  CB  PRO   694      30.680   2.474 -17.045  1.00 47.24           C  
ATOM    329  CG  PRO   694      31.799   3.073 -17.890  1.00 47.31           C  
ATOM    330  CD  PRO   694      32.363   4.166 -16.999  1.00 47.48           C  
ATOM    331  HA  PRO   694      29.228   4.058 -16.649  1.00 46.09           H  
ATOM    332  HB2 PRO   694      29.895   2.027 -17.663  1.00 47.24           H  
ATOM    333  HB3 PRO   694      31.086   1.677 -16.409  1.00 47.24           H  
ATOM    334  HG2 PRO   694      31.374   3.514 -18.800  1.00 47.31           H  
ATOM    335  HG3 PRO   694      32.551   2.336 -18.185  1.00 47.31           H  
ATOM    336  HD2 PRO   694      33.032   3.747 -16.240  1.00 47.48           H  
ATOM    337  HD3 PRO   694      32.891   4.932 -17.568  1.00 47.48           H  
ATOM    338  N   ASP   695      28.568   2.980 -14.477  1.00 40.92           N  
ATOM    339  CA  ASP   695      28.106   2.407 -13.213  1.00 37.99           C  
ATOM    340  C   ASP   695      28.749   1.006 -13.118  1.00 37.12           C  
ATOM    341  O   ASP   695      28.620   0.149 -14.001  1.00 38.89           O  
ATOM    342  CB  ASP   695      26.590   2.228 -13.201  1.00 37.20           C  
ATOM    343  CG  ASP   695      25.796   3.492 -12.939  1.00 35.85           C  
ATOM    344  OD1 ASP   695      24.537   3.361 -12.972  1.00 37.67           O  
ATOM    345  OD2 ASP   695      26.450   4.530 -12.644  1.00 34.88           O1-
ATOM    346  H   ASP   695      27.869   3.318 -15.128  1.00 40.92           H  
ATOM    347  HA  ASP   695      28.467   3.041 -12.397  1.00 37.99           H  
ATOM    348  HB2 ASP   695      26.311   1.516 -12.413  1.00 37.20           H  
ATOM    349  HB3 ASP   695      26.252   1.798 -14.151  1.00 37.20           H  
ATOM    350  N   SER   696      29.532   0.797 -12.008  1.00 34.39           N  
ATOM    351  CA  SER   696      30.394  -0.370 -11.847  1.00 32.13           C  
ATOM    352  C   SER   696      30.629  -0.660 -10.352  1.00 30.45           C  
ATOM    353  O   SER   696      30.580   0.208  -9.486  1.00 28.70           O  
ATOM    354  CB  SER   696      31.730  -0.175 -12.571  1.00 32.13           C  
ATOM    355  OG  SER   696      32.336   1.069 -12.228  1.00 30.70           O  
ATOM    356  H   SER   696      29.568   1.498 -11.269  1.00 34.39           H  
ATOM    357  HA  SER   696      29.880  -1.238 -12.278  1.00 32.13           H  
ATOM    358  HB2 SER   696      31.589  -0.188 -13.658  1.00 32.13           H  
ATOM    359  HB3 SER   696      32.436  -0.972 -12.317  1.00 32.13           H  
ATOM    360  HG  SER   696      31.831   1.769 -12.706  1.00 30.70           H  
ATOM    361  N   PHE   697      30.907  -1.978 -10.049  1.00 29.37           N  
ATOM    362  CA  PHE   697      30.853  -2.468  -8.656  1.00 29.01           C  
ATOM    363  C   PHE   697      31.938  -1.826  -7.763  1.00 27.84           C  
ATOM    364  O   PHE   697      31.715  -1.439  -6.615  1.00 27.19           O  
ATOM    365  CB  PHE   697      31.001  -4.003  -8.671  1.00 29.13           C  
ATOM    366  CG  PHE   697      31.061  -4.674  -7.324  1.00 28.72           C  
ATOM    367  CD1 PHE   697      29.909  -4.830  -6.546  1.00 29.64           C  
ATOM    368  CD2 PHE   697      32.287  -5.122  -6.816  1.00 28.38           C  
ATOM    369  CE1 PHE   697      29.983  -5.414  -5.280  1.00 29.51           C  
ATOM    370  CE2 PHE   697      32.355  -5.703  -5.552  1.00 28.76           C  
ATOM    371  CZ  PHE   697      31.207  -5.849  -4.780  1.00 28.60           C  
ATOM    372  H   PHE   697      31.104  -2.635 -10.793  1.00 29.37           H  
ATOM    373  HA  PHE   697      29.878  -2.177  -8.246  1.00 29.01           H  
ATOM    374  HB2 PHE   697      31.899  -4.280  -9.242  1.00 29.13           H  
ATOM    375  HB3 PHE   697      30.167  -4.441  -9.237  1.00 29.13           H  
ATOM    376  HD1 PHE   697      28.946  -4.472  -6.904  1.00 29.64           H  
ATOM    377  HD2 PHE   697      33.213  -4.993  -7.376  1.00 28.38           H  
ATOM    378  HE1 PHE   697      29.087  -5.495  -4.667  1.00 29.51           H  
ATOM    379  HE2 PHE   697      33.322  -6.006  -5.161  1.00 28.76           H  
ATOM    380  HZ  PHE   697      31.270  -6.265  -3.778  1.00 28.60           H  
ATOM    381  N   ALA   698      33.209  -1.826  -8.302  1.00 27.57           N  
ATOM    382  CA  ALA   698      34.383  -1.615  -7.448  1.00 28.71           C  
ATOM    383  C   ALA   698      34.420  -0.195  -6.852  1.00 27.00           C  
ATOM    384  O   ALA   698      34.947   0.072  -5.769  1.00 28.05           O  
ATOM    385  CB  ALA   698      35.656  -1.847  -8.252  1.00 28.87           C  
ATOM    386  H   ALA   698      33.330  -2.005  -9.290  1.00 27.57           H  
ATOM    387  HA  ALA   698      34.313  -2.321  -6.613  1.00 28.71           H  
ATOM    388  HB1 ALA   698      35.706  -2.881  -8.610  1.00 28.87           H  
ATOM    389  HB2 ALA   698      36.548  -1.645  -7.651  1.00 28.87           H  
ATOM    390  HB3 ALA   698      35.697  -1.191  -9.130  1.00 28.87           H  
ATOM    391  N   ALA   699      33.922   0.788  -7.682  1.00 27.00           N  
ATOM    392  CA  ALA   699      34.008   2.191  -7.316  1.00 26.89           C  
ATOM    393  C   ALA   699      33.003   2.510  -6.194  1.00 25.89           C  
ATOM    394  O   ALA   699      33.179   3.430  -5.395  1.00 25.71           O  
ATOM    395  CB  ALA   699      33.726   3.078  -8.520  1.00 26.20           C  
ATOM    396  H   ALA   699      33.484   0.516  -8.557  1.00 27.00           H  
ATOM    397  HA  ALA   699      35.014   2.384  -6.927  1.00 26.89           H  
ATOM    398  HB1 ALA   699      34.437   2.876  -9.328  1.00 26.20           H  
ATOM    399  HB2 ALA   699      33.805   4.137  -8.251  1.00 26.20           H  
ATOM    400  HB3 ALA   699      32.718   2.910  -8.914  1.00 26.20           H  
ATOM    401  N   LEU   700      31.832   1.789  -6.233  1.00 25.09           N  
ATOM    402  CA  LEU   700      30.667   2.154  -5.441  1.00 25.05           C  
ATOM    403  C   LEU   700      30.921   1.828  -3.968  1.00 24.91           C  
ATOM    404  O   LEU   700      30.756   2.663  -3.078  1.00 24.05           O  
ATOM    405  CB  LEU   700      29.412   1.419  -5.921  1.00 24.49           C  
ATOM    406  CG  LEU   700      28.908   1.922  -7.281  1.00 23.29           C  
ATOM    407  CD1 LEU   700      27.910   0.920  -7.864  1.00 23.14           C  
ATOM    408  CD2 LEU   700      28.275   3.307  -7.166  1.00 23.81           C  
ATOM    409  H   LEU   700      31.786   0.978  -6.848  1.00 25.09           H  
ATOM    410  HA  LEU   700      30.548   3.240  -5.501  1.00 25.05           H  
ATOM    411  HB2 LEU   700      28.614   1.515  -5.176  1.00 24.49           H  
ATOM    412  HB3 LEU   700      29.631   0.346  -5.995  1.00 24.49           H  
ATOM    413  HG  LEU   700      29.753   2.001  -7.971  1.00 23.29           H  
ATOM    414 HD11 LEU   700      27.008   0.852  -7.248  1.00 23.14           H  
ATOM    415 HD12 LEU   700      28.346  -0.082  -7.924  1.00 23.14           H  
ATOM    416 HD13 LEU   700      27.619   1.210  -8.879  1.00 23.14           H  
ATOM    417 HD21 LEU   700      27.356   3.280  -6.575  1.00 23.81           H  
ATOM    418 HD22 LEU   700      28.039   3.696  -8.159  1.00 23.81           H  
ATOM    419 HD23 LEU   700      28.948   4.027  -6.698  1.00 23.81           H  
ATOM    420  N   LEU   701      31.311   0.537  -3.694  1.00 25.93           N  
ATOM    421  CA  LEU   701      31.432   0.107  -2.307  1.00 24.94           C  
ATOM    422  C   LEU   701      32.668   0.778  -1.664  1.00 24.39           C  
ATOM    423  O   LEU   701      32.735   1.028  -0.461  1.00 25.48           O  
ATOM    424  CB  LEU   701      31.449  -1.415  -2.158  1.00 27.01           C  
ATOM    425  CG  LEU   701      30.047  -2.061  -2.285  1.00 28.73           C  
ATOM    426  CD1 LEU   701      29.483  -2.008  -3.704  1.00 27.43           C  
ATOM    427  CD2 LEU   701      30.095  -3.512  -1.809  1.00 28.92           C  
ATOM    428  H   LEU   701      31.491  -0.112  -4.460  1.00 25.93           H  
ATOM    429  HA  LEU   701      30.571   0.514  -1.766  1.00 24.94           H  
ATOM    430  HB2 LEU   701      31.849  -1.661  -1.166  1.00 27.01           H  
ATOM    431  HB3 LEU   701      32.135  -1.860  -2.888  1.00 27.01           H  
ATOM    432  HG  LEU   701      29.350  -1.529  -1.626  1.00 28.73           H  
ATOM    433 HD11 LEU   701      30.208  -2.380  -4.435  1.00 27.43           H  
ATOM    434 HD12 LEU   701      29.204  -0.987  -3.979  1.00 27.43           H  
ATOM    435 HD13 LEU   701      28.574  -2.613  -3.790  1.00 27.43           H  
ATOM    436 HD21 LEU   701      30.869  -4.081  -2.332  1.00 28.92           H  
ATOM    437 HD22 LEU   701      29.134  -4.015  -1.961  1.00 28.92           H  
ATOM    438 HD23 LEU   701      30.310  -3.542  -0.738  1.00 28.92           H  
ATOM    439  N   SER   702      33.702   1.071  -2.528  1.00 25.52           N  
ATOM    440  CA  SER   702      34.886   1.792  -2.052  1.00 26.83           C  
ATOM    441  C   SER   702      34.494   3.246  -1.701  1.00 26.61           C  
ATOM    442  O   SER   702      35.040   3.888  -0.803  1.00 27.38           O  
ATOM    443  CB  SER   702      36.004   1.794  -3.096  1.00 28.25           C  
ATOM    444  OG  SER   702      36.379   0.454  -3.441  1.00 29.27           O  
ATOM    445  H   SER   702      33.646   0.770  -3.496  1.00 25.52           H  
ATOM    446  HA  SER   702      35.222   1.292  -1.136  1.00 26.83           H  
ATOM    447  HB2 SER   702      36.891   2.299  -2.702  1.00 28.25           H  
ATOM    448  HB3 SER   702      35.705   2.320  -4.010  1.00 28.25           H  
ATOM    449  HG  SER   702      35.943   0.254  -4.303  1.00 29.27           H  
ATOM    450  N   SER   703      33.526   3.820  -2.505  1.00 25.91           N  
ATOM    451  CA  SER   703      33.065   5.188  -2.268  1.00 27.17           C  
ATOM    452  C   SER   703      32.202   5.262  -1.000  1.00 26.18           C  
ATOM    453  O   SER   703      32.140   6.291  -0.326  1.00 24.75           O  
ATOM    454  CB  SER   703      32.258   5.764  -3.432  1.00 29.39           C  
ATOM    455  OG  SER   703      33.065   5.926  -4.604  1.00 30.48           O  
ATOM    456  H   SER   703      33.125   3.278  -3.267  1.00 25.91           H  
ATOM    457  HA  SER   703      33.960   5.801  -2.103  1.00 27.17           H  
ATOM    458  HB2 SER   703      31.867   6.755  -3.176  1.00 29.39           H  
ATOM    459  HB3 SER   703      31.405   5.131  -3.692  1.00 29.39           H  
ATOM    460  HG  SER   703      33.358   5.017  -4.846  1.00 30.48           H  
ATOM    461  N   LEU   704      31.436   4.154  -0.704  1.00 25.61           N  
ATOM    462  CA  LEU   704      30.657   4.095   0.531  1.00 24.76           C  
ATOM    463  C   LEU   704      31.619   4.155   1.732  1.00 23.27           C  
ATOM    464  O   LEU   704      31.336   4.765   2.763  1.00 25.45           O  
ATOM    465  CB  LEU   704      29.820   2.812   0.654  1.00 24.56           C  
ATOM    466  CG  LEU   704      28.593   2.763  -0.273  1.00 23.51           C  
ATOM    467  CD1 LEU   704      27.971   1.364  -0.262  1.00 24.37           C  
ATOM    468  CD2 LEU   704      27.530   3.775   0.145  1.00 25.93           C  
ATOM    469  H   LEU   704      31.396   3.384  -1.374  1.00 25.61           H  
ATOM    470  HA  LEU   704      30.036   4.995   0.577  1.00 24.76           H  
ATOM    471  HB2 LEU   704      29.479   2.700   1.692  1.00 24.56           H  
ATOM    472  HB3 LEU   704      30.462   1.945   0.461  1.00 24.56           H  
ATOM    473  HG  LEU   704      28.902   2.987  -1.299  1.00 23.51           H  
ATOM    474 HD11 LEU   704      27.587   1.107   0.730  1.00 24.37           H  
ATOM    475 HD12 LEU   704      28.701   0.602  -0.543  1.00 24.37           H  
ATOM    476 HD13 LEU   704      27.138   1.305  -0.970  1.00 24.37           H  
ATOM    477 HD21 LEU   704      27.170   3.567   1.158  1.00 25.93           H  
ATOM    478 HD22 LEU   704      26.678   3.728  -0.540  1.00 25.93           H  
ATOM    479 HD23 LEU   704      27.905   4.800   0.130  1.00 25.93           H  
ATOM    480  N   ASN   705      32.773   3.416   1.603  1.00 23.21           N  
ATOM    481  CA  ASN   705      33.745   3.344   2.690  1.00 22.44           C  
ATOM    482  C   ASN   705      34.376   4.734   2.935  1.00 21.68           C  
ATOM    483  O   ASN   705      34.584   5.158   4.072  1.00 20.94           O  
ATOM    484  CB  ASN   705      34.817   2.298   2.412  1.00 21.07           C  
ATOM    485  CG  ASN   705      34.336   0.901   2.736  1.00 25.69           C  
ATOM    486  OD1 ASN   705      33.369   0.654   3.449  1.00 25.14           O  
ATOM    487  ND2 ASN   705      35.092  -0.102   2.211  1.00 22.83           N  
ATOM    488  H   ASN   705      32.922   2.885   0.746  1.00 23.21           H  
ATOM    489  HA  ASN   705      33.189   3.113   3.608  1.00 22.44           H  
ATOM    490  HB2 ASN   705      35.684   2.481   3.050  1.00 21.07           H  
ATOM    491  HB3 ASN   705      35.160   2.335   1.372  1.00 21.07           H  
ATOM    492 HD21 ASN   705      34.857  -1.064   2.416  1.00 22.83           H  
ATOM    493 HD22 ASN   705      35.901   0.040   1.601  1.00 22.83           H  
ATOM    494  N   GLU   706      34.725   5.451   1.811  1.00 23.20           N  
ATOM    495  CA  GLU   706      35.295   6.809   1.910  1.00 23.29           C  
ATOM    496  C   GLU   706      34.232   7.779   2.483  1.00 23.32           C  
ATOM    497  O   GLU   706      34.501   8.701   3.258  1.00 24.26           O  
ATOM    498  CB  GLU   706      35.768   7.268   0.522  1.00 25.74           C  
ATOM    499  CG  GLU   706      36.255   8.713   0.433  1.00 25.87           C  
ATOM    500  CD  GLU   706      37.481   9.101   1.258  1.00 30.63           C  
ATOM    501  OE1 GLU   706      37.740  10.349   1.226  1.00 30.93           O  
ATOM    502  OE2 GLU   706      38.084   8.177   1.849  1.00 31.63           O1-
ATOM    503  H   GLU   706      34.620   5.019   0.894  1.00 23.20           H  
ATOM    504  HA  GLU   706      36.120   6.760   2.628  1.00 23.29           H  
ATOM    505  HB2 GLU   706      34.946   7.152  -0.197  1.00 25.74           H  
ATOM    506  HB3 GLU   706      36.563   6.593   0.179  1.00 25.74           H  
ATOM    507  HG2 GLU   706      35.436   9.398   0.686  1.00 25.87           H  
ATOM    508  HG3 GLU   706      36.509   8.919  -0.616  1.00 25.87           H  
ATOM    509  N   LEU   707      32.947   7.623   2.003  1.00 23.82           N  
ATOM    510  CA  LEU   707      31.871   8.487   2.474  1.00 24.23           C  
ATOM    511  C   LEU   707      31.655   8.252   3.983  1.00 24.34           C  
ATOM    512  O   LEU   707      31.280   9.150   4.740  1.00 24.79           O  
ATOM    513  CB  LEU   707      30.574   8.222   1.701  1.00 22.73           C  
ATOM    514  CG  LEU   707      29.377   9.093   2.129  1.00 23.92           C  
ATOM    515  CD1 LEU   707      29.623  10.582   1.888  1.00 22.48           C  
ATOM    516  CD2 LEU   707      28.119   8.642   1.389  1.00 24.09           C  
ATOM    517  H   LEU   707      32.760   6.909   1.298  1.00 23.82           H  
ATOM    518  HA  LEU   707      32.209   9.521   2.339  1.00 24.23           H  
ATOM    519  HB2 LEU   707      30.298   7.167   1.821  1.00 22.73           H  
ATOM    520  HB3 LEU   707      30.759   8.370   0.629  1.00 22.73           H  
ATOM    521  HG  LEU   707      29.187   8.942   3.196  1.00 23.92           H  
ATOM    522 HD11 LEU   707      29.856  10.783   0.837  1.00 22.48           H  
ATOM    523 HD12 LEU   707      30.454  10.954   2.496  1.00 22.48           H  
ATOM    524 HD13 LEU   707      28.739  11.170   2.158  1.00 22.48           H  
ATOM    525 HD21 LEU   707      28.204   8.822   0.313  1.00 24.09           H  
ATOM    526 HD22 LEU   707      27.246   9.187   1.759  1.00 24.09           H  
ATOM    527 HD23 LEU   707      27.933   7.574   1.545  1.00 24.09           H  
ATOM    528  N   GLY   708      31.802   6.956   4.416  1.00 23.82           N  
ATOM    529  CA  GLY   708      31.640   6.596   5.807  1.00 22.52           C  
ATOM    530  C   GLY   708      32.675   7.300   6.685  1.00 23.42           C  
ATOM    531  O   GLY   708      32.372   7.774   7.781  1.00 23.77           O  
ATOM    532  H   GLY   708      32.013   6.220   3.739  1.00 23.82           H  
ATOM    533  HA2 GLY   708      31.767   5.514   5.901  1.00 22.52           H  
ATOM    534  HA3 GLY   708      30.635   6.884   6.130  1.00 22.52           H  
ATOM    535  N   GLU   709      33.952   7.306   6.177  1.00 24.22           N  
ATOM    536  CA  GLU   709      35.089   7.901   6.886  1.00 27.08           C  
ATOM    537  C   GLU   709      34.811   9.419   7.048  1.00 26.56           C  
ATOM    538  O   GLU   709      35.045  10.047   8.082  1.00 26.89           O  
ATOM    539  CB  GLU   709      36.396   7.681   6.095  1.00 28.81           C  
ATOM    540  CG  GLU   709      37.611   7.383   6.977  1.00 35.06           C  
ATOM    541  CD  GLU   709      37.673   5.930   7.438  1.00 39.67           C  
ATOM    542  OE1 GLU   709      36.569   5.369   7.674  1.00 42.01           O  
ATOM    543  OE2 GLU   709      38.834   5.437   7.565  1.00 38.76           O1-
ATOM    544  H   GLU   709      34.131   6.828   5.293  1.00 24.22           H  
ATOM    545  HA  GLU   709      35.114   7.461   7.889  1.00 27.08           H  
ATOM    546  HB2 GLU   709      36.624   8.570   5.493  1.00 28.81           H  
ATOM    547  HB3 GLU   709      36.283   6.855   5.382  1.00 28.81           H  
ATOM    548  HG2 GLU   709      37.628   8.038   7.855  1.00 35.06           H  
ATOM    549  HG3 GLU   709      38.519   7.590   6.397  1.00 35.06           H  
ATOM    550  N   ARG   710      34.334  10.063   5.922  1.00 26.34           N  
ATOM    551  CA  ARG   710      34.093  11.497   5.938  1.00 26.48           C  
ATOM    552  C   ARG   710      32.869  11.878   6.792  1.00 25.92           C  
ATOM    553  O   ARG   710      32.777  12.977   7.350  1.00 24.94           O  
ATOM    554  CB  ARG   710      33.898  12.057   4.531  1.00 27.14           C  
ATOM    555  CG  ARG   710      35.196  12.016   3.731  1.00 28.06           C  
ATOM    556  CD  ARG   710      34.998  12.603   2.344  1.00 27.98           C  
ATOM    557  NE  ARG   710      36.118  12.258   1.488  1.00 27.69           N  
ATOM    558  CZ  ARG   710      36.275  12.637   0.223  1.00 28.38           C  
ATOM    559  NH1 ARG   710      35.450  13.504  -0.366  1.00 28.17           N  
ATOM    560  NH2 ARG   710      37.269  12.123  -0.489  1.00 27.61           N1+
ATOM    561  H   ARG   710      34.196   9.507   5.074  1.00 26.34           H  
ATOM    562  HA  ARG   710      34.960  11.973   6.415  1.00 26.48           H  
ATOM    563  HB2 ARG   710      33.547  13.096   4.589  1.00 27.14           H  
ATOM    564  HB3 ARG   710      33.116  11.493   4.006  1.00 27.14           H  
ATOM    565  HG2 ARG   710      35.557  10.986   3.647  1.00 28.06           H  
ATOM    566  HG3 ARG   710      35.984  12.574   4.251  1.00 28.06           H  
ATOM    567  HD2 ARG   710      34.918  13.692   2.412  1.00 27.98           H  
ATOM    568  HD3 ARG   710      34.091  12.191   1.889  1.00 27.98           H  
ATOM    569  HE  ARG   710      36.813  11.531   1.762  1.00 27.69           H  
ATOM    570 HH11 ARG   710      35.582  13.704  -1.348  1.00 28.17           H  
ATOM    571 HH12 ARG   710      34.566  13.770   0.065  1.00 28.17           H  
ATOM    572 HH21 ARG   710      37.257  12.143  -1.499  1.00 27.61           H  
ATOM    573 HH22 ARG   710      37.809  11.381  -0.007  1.00 27.61           H  
ATOM    574  N   GLN   711      31.817  10.989   6.784  1.00 24.92           N  
ATOM    575  CA  GLN   711      30.624  11.246   7.568  1.00 24.09           C  
ATOM    576  C   GLN   711      30.864  10.953   9.055  1.00 23.89           C  
ATOM    577  O   GLN   711      30.186  11.515   9.918  1.00 24.74           O  
ATOM    578  CB  GLN   711      29.386  10.504   7.072  1.00 24.77           C  
ATOM    579  CG  GLN   711      28.782  11.199   5.849  1.00 26.67           C  
ATOM    580  CD  GLN   711      27.399  10.698   5.508  1.00 27.02           C  
ATOM    581  OE1 GLN   711      26.435  11.434   5.323  1.00 30.45           O  
ATOM    582  NE2 GLN   711      27.281   9.354   5.377  1.00 28.54           N  
ATOM    583  H   GLN   711      31.886  10.142   6.214  1.00 24.92           H  
ATOM    584  HA  GLN   711      30.433  12.325   7.522  1.00 24.09           H  
ATOM    585  HB2 GLN   711      28.627  10.472   7.865  1.00 24.77           H  
ATOM    586  HB3 GLN   711      29.636   9.461   6.848  1.00 24.77           H  
ATOM    587  HG2 GLN   711      29.424  11.072   4.971  1.00 26.67           H  
ATOM    588  HG3 GLN   711      28.691  12.274   6.038  1.00 26.67           H  
ATOM    589 HE21 GLN   711      26.387   8.971   5.095  1.00 28.54           H  
ATOM    590 HE22 GLN   711      28.039   8.710   5.563  1.00 28.54           H  
ATOM    591  N   LEU   712      31.849  10.059   9.388  1.00 22.77           N  
ATOM    592  CA  LEU   712      32.206   9.805  10.790  1.00 22.94           C  
ATOM    593  C   LEU   712      32.636  11.144  11.423  1.00 22.76           C  
ATOM    594  O   LEU   712      32.261  11.503  12.539  1.00 23.32           O  
ATOM    595  CB  LEU   712      33.341   8.781  10.904  1.00 24.53           C  
ATOM    596  CG  LEU   712      33.846   8.518  12.338  1.00 22.45           C  
ATOM    597  CD1 LEU   712      32.755   7.994  13.267  1.00 22.54           C  
ATOM    598  CD2 LEU   712      35.009   7.527  12.299  1.00 24.93           C  
ATOM    599  H   LEU   712      32.326   9.534   8.650  1.00 22.77           H  
ATOM    600  HA  LEU   712      31.298   9.459  11.294  1.00 22.94           H  
ATOM    601  HB2 LEU   712      34.193   9.118  10.303  1.00 24.53           H  
ATOM    602  HB3 LEU   712      33.016   7.838  10.453  1.00 24.53           H  
ATOM    603  HG  LEU   712      34.232   9.454  12.759  1.00 22.45           H  
ATOM    604 HD11 LEU   712      32.337   7.054  12.900  1.00 22.54           H  
ATOM    605 HD12 LEU   712      31.938   8.714  13.377  1.00 22.54           H  
ATOM    606 HD13 LEU   712      33.162   7.808  14.267  1.00 22.54           H  
ATOM    607 HD21 LEU   712      34.693   6.560  11.894  1.00 24.93           H  
ATOM    608 HD22 LEU   712      35.410   7.360  13.304  1.00 24.93           H  
ATOM    609 HD23 LEU   712      35.824   7.910  11.675  1.00 24.93           H  
ATOM    610  N   VAL   713      33.482  11.906  10.648  1.00 24.88           N  
ATOM    611  CA  VAL   713      34.033  13.182  11.109  1.00 24.72           C  
ATOM    612  C   VAL   713      32.906  14.242  11.292  1.00 23.24           C  
ATOM    613  O   VAL   713      33.091  15.300  11.893  1.00 23.98           O  
ATOM    614  CB  VAL   713      35.149  13.651  10.142  1.00 27.39           C  
ATOM    615  CG1 VAL   713      35.650  15.071  10.420  1.00 29.88           C  
ATOM    616  CG2 VAL   713      36.349  12.694  10.204  1.00 27.94           C  
ATOM    617  H   VAL   713      33.749  11.535   9.735  1.00 24.88           H  
ATOM    618  HA  VAL   713      34.448  13.010  12.111  1.00 24.72           H  
ATOM    619  HB  VAL   713      34.761  13.636   9.116  1.00 27.39           H  
ATOM    620 HG11 VAL   713      35.932  15.197  11.470  1.00 29.88           H  
ATOM    621 HG12 VAL   713      34.888  15.814  10.169  1.00 29.88           H  
ATOM    622 HG13 VAL   713      36.527  15.304   9.805  1.00 29.88           H  
ATOM    623 HG21 VAL   713      36.802  12.696  11.201  1.00 27.94           H  
ATOM    624 HG22 VAL   713      37.119  12.990   9.483  1.00 27.94           H  
ATOM    625 HG23 VAL   713      36.061  11.666   9.969  1.00 27.94           H  
ATOM    626  N   HIS   714      31.700  13.956  10.695  1.00 22.91           N  
ATOM    627  CA  HIS   714      30.525  14.822  10.802  1.00 25.83           C  
ATOM    628  C   HIS   714      29.502  14.310  11.829  1.00 23.65           C  
ATOM    629  O   HIS   714      28.748  15.084  12.420  1.00 24.63           O  
ATOM    630  CB  HIS   714      29.901  15.104   9.428  1.00 28.78           C  
ATOM    631  CG  HIS   714      30.811  16.013   8.666  1.00 34.44           C  
ATOM    632  CD2 HIS   714      30.876  17.386   8.607  1.00 36.52           C  
ATOM    633  ND1 HIS   714      31.892  15.574   7.944  1.00 35.62           N  
ATOM    634  NE2 HIS   714      32.074  17.787   8.061  1.00 36.80           N  
ATOM    635  CE1 HIS   714      32.612  16.680   7.587  1.00 37.23           C  
ATOM    636  H   HIS   714      31.620  13.085  10.183  1.00 22.91           H  
ATOM    637  HA  HIS   714      30.865  15.773  11.230  1.00 25.83           H  
ATOM    638  HB2 HIS   714      28.927  15.592   9.547  1.00 28.78           H  
ATOM    639  HB3 HIS   714      29.728  14.176   8.873  1.00 28.78           H  
ATOM    640  HD1 HIS   714      32.134  14.609   7.723  1.00 35.62           H  
ATOM    641  HD2 HIS   714      30.173  18.099   9.023  1.00 36.52           H  
ATOM    642  HE1 HIS   714      33.524  16.603   7.008  1.00 37.23           H  
ATOM    643  N   VAL   715      29.462  12.959  12.058  1.00 21.98           N  
ATOM    644  CA  VAL   715      28.677  12.393  13.156  1.00 20.05           C  
ATOM    645  C   VAL   715      29.342  12.837  14.481  1.00 20.81           C  
ATOM    646  O   VAL   715      28.678  13.052  15.495  1.00 19.73           O  
ATOM    647  CB  VAL   715      28.540  10.860  13.034  1.00 20.31           C  
ATOM    648  CG1 VAL   715      28.014  10.206  14.317  1.00 19.85           C  
ATOM    649  CG2 VAL   715      27.587  10.505  11.883  1.00 19.13           C  
ATOM    650  H   VAL   715      29.986  12.332  11.447  1.00 21.98           H  
ATOM    651  HA  VAL   715      27.686  12.864  13.132  1.00 20.05           H  
ATOM    652  HB  VAL   715      29.522  10.422  12.815  1.00 20.31           H  
ATOM    653 HG11 VAL   715      27.064  10.651  14.630  1.00 19.85           H  
ATOM    654 HG12 VAL   715      28.730  10.309  15.138  1.00 19.85           H  
ATOM    655 HG13 VAL   715      27.851   9.133  14.167  1.00 19.85           H  
ATOM    656 HG21 VAL   715      26.577  10.885  12.077  1.00 19.13           H  
ATOM    657 HG22 VAL   715      27.516   9.420  11.757  1.00 19.13           H  
ATOM    658 HG23 VAL   715      27.923  10.926  10.933  1.00 19.13           H  
ATOM    659  N   VAL   716      30.716  12.935  14.473  1.00 22.64           N  
ATOM    660  CA  VAL   716      31.465  13.427  15.635  1.00 23.44           C  
ATOM    661  C   VAL   716      31.007  14.869  15.980  1.00 23.83           C  
ATOM    662  O   VAL   716      30.927  15.259  17.146  1.00 23.64           O  
ATOM    663  CB  VAL   716      32.989  13.357  15.363  1.00 23.75           C  
ATOM    664  CG1 VAL   716      33.826  14.251  16.283  1.00 25.25           C  
ATOM    665  CG2 VAL   716      33.498  11.916  15.501  1.00 25.82           C  
ATOM    666  H   VAL   716      31.221  12.609  13.644  1.00 22.64           H  
ATOM    667  HA  VAL   716      31.190  12.800  16.491  1.00 23.44           H  
ATOM    668  HB  VAL   716      33.179  13.684  14.333  1.00 23.75           H  
ATOM    669 HG11 VAL   716      33.639  14.017  17.335  1.00 25.25           H  
ATOM    670 HG12 VAL   716      33.612  15.311  16.118  1.00 25.25           H  
ATOM    671 HG13 VAL   716      34.896  14.109  16.092  1.00 25.25           H  
ATOM    672 HG21 VAL   716      33.507  11.603  16.550  1.00 25.82           H  
ATOM    673 HG22 VAL   716      34.521  11.832  15.121  1.00 25.82           H  
ATOM    674 HG23 VAL   716      32.878  11.205  14.949  1.00 25.82           H  
ATOM    675  N   LYS   717      30.814  15.703  14.898  1.00 23.00           N  
ATOM    676  CA  LYS   717      30.426  17.101  15.072  1.00 24.70           C  
ATOM    677  C   LYS   717      28.958  17.193  15.535  1.00 24.29           C  
ATOM    678  O   LYS   717      28.580  18.082  16.295  1.00 23.59           O  
ATOM    679  CB  LYS   717      30.564  17.902  13.769  1.00 26.37           C  
ATOM    680  CG  LYS   717      32.018  18.122  13.337  1.00 28.30           C  
ATOM    681  CD  LYS   717      32.076  18.683  11.912  1.00 30.45           C  
ATOM    682  CE  LYS   717      33.494  18.722  11.362  1.00 35.94           C  
ATOM    683  NZ  LYS   717      33.466  19.183   9.956  1.00 38.34           N1+
ATOM    684  H   LYS   717      30.941  15.320  13.968  1.00 23.00           H  
ATOM    685  HA  LYS   717      31.050  17.533  15.863  1.00 24.70           H  
ATOM    686  HB2 LYS   717      30.084  18.883  13.886  1.00 26.37           H  
ATOM    687  HB3 LYS   717      30.016  17.391  12.969  1.00 26.37           H  
ATOM    688  HG2 LYS   717      32.570  17.180  13.388  1.00 28.30           H  
ATOM    689  HG3 LYS   717      32.510  18.814  14.030  1.00 28.30           H  
ATOM    690  HD2 LYS   717      31.640  19.690  11.898  1.00 30.45           H  
ATOM    691  HD3 LYS   717      31.454  18.063  11.259  1.00 30.45           H  
ATOM    692  HE2 LYS   717      33.967  17.738  11.362  1.00 35.94           H  
ATOM    693  HE3 LYS   717      34.120  19.427  11.916  1.00 35.94           H  
ATOM    694  HZ1 LYS   717      34.403  19.245   9.545  1.00 38.34           H  
ATOM    695  HZ2 LYS   717      33.004  20.091   9.837  1.00 38.34           H  
ATOM    696  HZ3 LYS   717      32.939  18.529   9.336  1.00 38.34           H  
ATOM    697  N   TRP   718      28.092  16.302  14.933  1.00 23.98           N  
ATOM    698  CA  TRP   718      26.659  16.314  15.239  1.00 23.17           C  
ATOM    699  C   TRP   718      26.474  15.878  16.701  1.00 23.10           C  
ATOM    700  O   TRP   718      25.781  16.511  17.496  1.00 20.67           O  
ATOM    701  CB  TRP   718      25.871  15.381  14.305  1.00 22.30           C  
ATOM    702  CG  TRP   718      24.390  15.619  14.321  1.00 21.63           C  
ATOM    703  CD1 TRP   718      23.735  16.587  13.589  1.00 21.08           C  
ATOM    704  CD2 TRP   718      23.385  14.921  15.066  1.00 23.01           C  
ATOM    705  NE1 TRP   718      22.395  16.508  13.845  1.00 22.82           N  
ATOM    706  CE2 TRP   718      22.158  15.529  14.781  1.00 23.66           C  
ATOM    707  CE3 TRP   718      23.399  13.836  15.968  1.00 21.15           C  
ATOM    708  CZ2 TRP   718      20.959  15.138  15.388  1.00 22.57           C  
ATOM    709  CZ3 TRP   718      22.202  13.419  16.567  1.00 24.23           C  
ATOM    710  CH2 TRP   718      21.005  14.072  16.290  1.00 24.32           C  
ATOM    711  H   TRP   718      28.454  15.652  14.238  1.00 23.98           H  
ATOM    712  HA  TRP   718      26.313  17.351  15.148  1.00 23.17           H  
ATOM    713  HB2 TRP   718      26.076  14.329  14.538  1.00 22.30           H  
ATOM    714  HB3 TRP   718      26.219  15.528  13.274  1.00 22.30           H  
ATOM    715  HD1 TRP   718      24.112  17.327  12.898  1.00 21.08           H  
ATOM    716  HE1 TRP   718      21.687  17.084  13.404  1.00 22.82           H  
ATOM    717  HE3 TRP   718      24.331  13.336  16.215  1.00 21.15           H  
ATOM    718  HZ2 TRP   718      20.024  15.645  15.177  1.00 22.57           H  
ATOM    719  HZ3 TRP   718      22.214  12.592  17.273  1.00 24.23           H  
ATOM    720  HH2 TRP   718      20.088  13.761  16.784  1.00 24.32           H  
ATOM    721  N   ALA   719      27.092  14.699  17.068  1.00 22.53           N  
ATOM    722  CA  ALA   719      26.816  14.090  18.363  1.00 22.41           C  
ATOM    723  C   ALA   719      27.212  15.041  19.504  1.00 23.50           C  
ATOM    724  O   ALA   719      26.524  15.200  20.510  1.00 23.89           O  
ATOM    725  CB  ALA   719      27.567  12.775  18.507  1.00 24.47           C  
ATOM    726  H   ALA   719      27.725  14.231  16.416  1.00 22.53           H  
ATOM    727  HA  ALA   719      25.736  13.918  18.426  1.00 22.41           H  
ATOM    728  HB1 ALA   719      27.249  12.059  17.742  1.00 24.47           H  
ATOM    729  HB2 ALA   719      27.385  12.329  19.487  1.00 24.47           H  
ATOM    730  HB3 ALA   719      28.650  12.913  18.404  1.00 24.47           H  
ATOM    731  N   LYS   720      28.428  15.669  19.341  1.00 23.86           N  
ATOM    732  CA  LYS   720      29.028  16.473  20.393  1.00 26.29           C  
ATOM    733  C   LYS   720      28.502  17.929  20.410  1.00 25.96           C  
ATOM    734  O   LYS   720      29.036  18.810  21.094  1.00 28.66           O  
ATOM    735  CB  LYS   720      30.561  16.430  20.316  1.00 27.24           C  
ATOM    736  CG  LYS   720      31.099  15.010  20.537  1.00 28.63           C  
ATOM    737  CD  LYS   720      32.601  14.909  20.258  1.00 31.32           C  
ATOM    738  CE  LYS   720      33.085  13.463  20.258  1.00 34.57           C  
ATOM    739  NZ  LYS   720      33.205  12.951  21.626  1.00 36.95           N1+
ATOM    740  H   LYS   720      28.904  15.580  18.444  1.00 23.86           H  
ATOM    741  HA  LYS   720      28.715  16.050  21.356  1.00 26.29           H  
ATOM    742  HB2 LYS   720      30.998  17.096  21.071  1.00 27.24           H  
ATOM    743  HB3 LYS   720      30.887  16.812  19.340  1.00 27.24           H  
ATOM    744  HG2 LYS   720      30.573  14.305  19.883  1.00 28.63           H  
ATOM    745  HG3 LYS   720      30.891  14.705  21.567  1.00 28.63           H  
ATOM    746  HD2 LYS   720      33.162  15.507  20.985  1.00 31.32           H  
ATOM    747  HD3 LYS   720      32.805  15.336  19.270  1.00 31.32           H  
ATOM    748  HE2 LYS   720      34.079  13.382  19.810  1.00 34.57           H  
ATOM    749  HE3 LYS   720      32.399  12.802  19.719  1.00 34.57           H  
ATOM    750  HZ1 LYS   720      33.305  11.914  21.667  1.00 36.95           H  
ATOM    751  HZ2 LYS   720      32.402  13.150  22.259  1.00 36.95           H  
ATOM    752  HZ3 LYS   720      34.017  13.325  22.123  1.00 36.95           H  
ATOM    753  N   ALA   721      27.328  18.146  19.737  1.00 23.05           N  
ATOM    754  CA  ALA   721      26.536  19.358  19.856  1.00 24.53           C  
ATOM    755  C   ALA   721      25.409  19.213  20.899  1.00 25.18           C  
ATOM    756  O   ALA   721      24.863  20.204  21.386  1.00 23.51           O  
ATOM    757  CB  ALA   721      25.933  19.739  18.512  1.00 23.45           C  
ATOM    758  H   ALA   721      26.973  17.421  19.113  1.00 23.05           H  
ATOM    759  HA  ALA   721      27.185  20.168  20.203  1.00 24.53           H  
ATOM    760  HB1 ALA   721      26.711  19.837  17.748  1.00 23.45           H  
ATOM    761  HB2 ALA   721      25.402  20.693  18.582  1.00 23.45           H  
ATOM    762  HB3 ALA   721      25.213  18.992  18.167  1.00 23.45           H  
ATOM    763  N   LEU   722      24.954  17.934  21.136  1.00 25.07           N  
ATOM    764  CA  LEU   722      23.693  17.705  21.827  1.00 24.75           C  
ATOM    765  C   LEU   722      23.834  17.940  23.352  1.00 25.85           C  
ATOM    766  O   LEU   722      24.770  17.460  24.004  1.00 24.52           O  
ATOM    767  CB  LEU   722      23.155  16.271  21.634  1.00 27.26           C  
ATOM    768  CG  LEU   722      22.329  16.085  20.349  1.00 31.37           C  
ATOM    769  CD1 LEU   722      23.186  16.152  19.093  1.00 28.17           C  
ATOM    770  CD2 LEU   722      21.600  14.744  20.376  1.00 27.59           C  
ATOM    771  H   LEU   722      25.502  17.136  20.814  1.00 25.07           H  
ATOM    772  HA  LEU   722      22.976  18.411  21.404  1.00 24.75           H  
ATOM    773  HB2 LEU   722      22.507  16.018  22.484  1.00 27.26           H  
ATOM    774  HB3 LEU   722      23.978  15.547  21.655  1.00 27.26           H  
ATOM    775  HG  LEU   722      21.571  16.874  20.303  1.00 31.37           H  
ATOM    776 HD11 LEU   722      23.937  15.357  19.088  1.00 28.17           H  
ATOM    777 HD12 LEU   722      23.699  17.111  19.007  1.00 28.17           H  
ATOM    778 HD13 LEU   722      22.567  16.038  18.198  1.00 28.17           H  
ATOM    779 HD21 LEU   722      22.305  13.908  20.410  1.00 27.59           H  
ATOM    780 HD22 LEU   722      20.986  14.626  19.479  1.00 27.59           H  
ATOM    781 HD23 LEU   722      20.941  14.674  21.247  1.00 27.59           H  
ATOM    782  N   PRO   723      22.798  18.599  23.984  1.00 25.70           N  
ATOM    783  CA  PRO   723      22.669  18.604  25.441  1.00 26.90           C  
ATOM    784  C   PRO   723      22.500  17.160  25.956  1.00 28.96           C  
ATOM    785  O   PRO   723      21.708  16.357  25.460  1.00 28.60           O  
ATOM    786  CB  PRO   723      21.408  19.424  25.717  1.00 26.42           C  
ATOM    787  CG  PRO   723      21.288  20.307  24.483  1.00 26.49           C  
ATOM    788  CD  PRO   723      21.752  19.394  23.362  1.00 26.82           C  
ATOM    789  HA  PRO   723      23.565  19.077  25.860  1.00 26.90           H  
ATOM    790  HB2 PRO   723      21.489  20.007  26.640  1.00 26.42           H  
ATOM    791  HB3 PRO   723      20.521  18.785  25.806  1.00 26.42           H  
ATOM    792  HG2 PRO   723      21.968  21.163  24.576  1.00 26.49           H  
ATOM    793  HG3 PRO   723      20.282  20.692  24.322  1.00 26.49           H  
ATOM    794  HD2 PRO   723      20.958  18.718  23.030  1.00 26.82           H  
ATOM    795  HD3 PRO   723      22.128  19.966  22.510  1.00 26.82           H  
ATOM    796  N   GLY   724      23.300  16.838  26.979  1.00 26.94           N  
ATOM    797  CA  GLY   724      23.578  15.480  27.460  1.00 28.21           C  
ATOM    798  C   GLY   724      24.920  14.940  26.946  1.00 28.43           C  
ATOM    799  O   GLY   724      25.697  14.374  27.707  1.00 30.53           O  
ATOM    800  H   GLY   724      23.860  17.571  27.397  1.00 26.94           H  
ATOM    801  HA2 GLY   724      22.795  14.805  27.123  1.00 28.21           H  
ATOM    802  HA3 GLY   724      23.589  15.478  28.550  1.00 28.21           H  
ATOM    803  N   PHE   725      25.314  15.279  25.717  1.00 26.45           N  
ATOM    804  CA  PHE   725      26.596  14.873  25.119  1.00 27.96           C  
ATOM    805  C   PHE   725      27.764  15.805  25.498  1.00 28.81           C  
ATOM    806  O   PHE   725      28.870  15.695  24.969  1.00 26.57           O  
ATOM    807  CB  PHE   725      26.433  14.699  23.603  1.00 28.26           C  
ATOM    808  CG  PHE   725      27.008  13.401  23.065  1.00 28.57           C  
ATOM    809  CD1 PHE   725      26.148  12.321  22.790  1.00 27.53           C  
ATOM    810  CD2 PHE   725      28.390  13.265  22.832  1.00 27.79           C  
ATOM    811  CE1 PHE   725      26.663  11.122  22.271  1.00 27.68           C  
ATOM    812  CE2 PHE   725      28.907  12.061  22.321  1.00 28.43           C  
ATOM    813  CZ  PHE   725      28.042  10.993  22.031  1.00 27.03           C  
ATOM    814  H   PHE   725      24.720  15.885  25.160  1.00 26.45           H  
ATOM    815  HA  PHE   725      26.846  13.894  25.531  1.00 27.96           H  
ATOM    816  HB2 PHE   725      26.896  15.542  23.089  1.00 28.26           H  
ATOM    817  HB3 PHE   725      25.373  14.722  23.347  1.00 28.26           H  
ATOM    818  HD1 PHE   725      25.087  12.410  22.970  1.00 27.53           H  
ATOM    819  HD2 PHE   725      29.058  14.084  23.046  1.00 27.79           H  
ATOM    820  HE1 PHE   725      25.993  10.302  22.056  1.00 27.68           H  
ATOM    821  HE2 PHE   725      29.968  11.955  22.153  1.00 28.43           H  
ATOM    822  HZ  PHE   725      28.435  10.073  21.626  1.00 27.03           H  
ATOM    823  N   ARG   726      27.547  16.700  26.471  1.00 30.10           N  
ATOM    824  CA  ARG   726      28.567  17.490  27.147  1.00 33.71           C  
ATOM    825  C   ARG   726      28.586  17.100  28.647  1.00 32.56           C  
ATOM    826  O   ARG   726      29.173  17.764  29.496  1.00 33.28           O  
ATOM    827  CB  ARG   726      28.286  18.992  26.998  1.00 35.94           C  
ATOM    828  CG  ARG   726      28.201  19.502  25.554  1.00 41.53           C  
ATOM    829  CD  ARG   726      29.516  19.391  24.794  1.00 45.44           C  
ATOM    830  NE  ARG   726      29.398  19.914  23.429  1.00 48.60           N  
ATOM    831  CZ  ARG   726      29.473  21.186  23.029  1.00 50.54           C  
ATOM    832  NH1 ARG   726      29.406  21.456  21.724  1.00 50.34           N  
ATOM    833  NH2 ARG   726      29.621  22.198  23.887  1.00 50.38           N1+
ATOM    834  H   ARG   726      26.586  16.804  26.783  1.00 30.10           H  
ATOM    835  HA  ARG   726      29.556  17.238  26.748  1.00 33.71           H  
ATOM    836  HB2 ARG   726      29.054  19.565  27.533  1.00 35.94           H  
ATOM    837  HB3 ARG   726      27.334  19.227  27.495  1.00 35.94           H  
ATOM    838  HG2 ARG   726      27.889  20.553  25.578  1.00 41.53           H  
ATOM    839  HG3 ARG   726      27.413  18.971  25.006  1.00 41.53           H  
ATOM    840  HD2 ARG   726      29.824  18.346  24.700  1.00 45.44           H  
ATOM    841  HD3 ARG   726      30.331  19.914  25.305  1.00 45.44           H  
ATOM    842  HE  ARG   726      29.292  19.243  22.662  1.00 48.60           H  
ATOM    843 HH11 ARG   726      29.447  22.389  21.344  1.00 50.34           H  
ATOM    844 HH12 ARG   726      29.299  20.673  21.075  1.00 50.34           H  
ATOM    845 HH21 ARG   726      29.672  23.154  23.565  1.00 50.38           H  
ATOM    846 HH22 ARG   726      29.668  22.031  24.882  1.00 50.38           H  
ATOM    847  N   ASN   727      27.927  15.985  28.988  1.00 33.57           N  
ATOM    848  CA  ASN   727      27.648  15.518  30.349  1.00 32.46           C  
ATOM    849  C   ASN   727      27.999  14.016  30.490  1.00 32.80           C  
ATOM    850  O   ASN   727      27.333  13.269  31.203  1.00 31.91           O  
ATOM    851  CB  ASN   727      26.181  15.861  30.699  1.00 34.70           C  
ATOM    852  CG  ASN   727      25.777  17.283  30.341  1.00 38.30           C  
ATOM    853  ND2 ASN   727      25.943  18.220  31.246  1.00 37.50           N  
ATOM    854  OD1 ASN   727      25.346  17.570  29.230  1.00 38.61           O  
ATOM    855  H   ASN   727      27.466  15.473  28.248  1.00 33.57           H  
ATOM    856  HA  ASN   727      28.299  16.052  31.043  1.00 32.46           H  
ATOM    857  HB2 ASN   727      26.016  15.692  31.763  1.00 34.70           H  
ATOM    858  HB3 ASN   727      25.511  15.203  30.158  1.00 34.70           H  
ATOM    859 HD21 ASN   727      25.716  19.161  30.981  1.00 37.50           H  
ATOM    860 HD22 ASN   727      26.333  17.993  32.142  1.00 37.50           H  
ATOM    861  N   LEU   728      29.024  13.581  29.748  1.00 31.48           N  
ATOM    862  CA  LEU   728      29.511  12.205  29.614  1.00 31.82           C  
ATOM    863  C   LEU   728      31.002  12.122  29.969  1.00 31.67           C  
ATOM    864  O   LEU   728      31.713  13.127  29.901  1.00 30.84           O  
ATOM    865  CB  LEU   728      29.283  11.716  28.171  1.00 30.14           C  
ATOM    866  CG  LEU   728      27.830  11.378  27.805  1.00 31.68           C  
ATOM    867  CD1 LEU   728      27.773  10.988  26.325  1.00 31.95           C  
ATOM    868  CD2 LEU   728      27.272  10.226  28.646  1.00 32.76           C  
ATOM    869  H   LEU   728      29.583  14.286  29.296  1.00 31.48           H  
ATOM    870  HA  LEU   728      28.983  11.551  30.307  1.00 31.82           H  
ATOM    871  HB2 LEU   728      29.878  10.822  28.011  1.00 30.14           H  
ATOM    872  HB3 LEU   728      29.657  12.476  27.485  1.00 30.14           H  
ATOM    873  HG  LEU   728      27.209  12.259  27.952  1.00 31.68           H  
ATOM    874 HD11 LEU   728      28.354  10.081  26.152  1.00 31.95           H  
ATOM    875 HD12 LEU   728      28.178  11.791  25.710  1.00 31.95           H  
ATOM    876 HD13 LEU   728      26.739  10.812  26.029  1.00 31.95           H  
ATOM    877 HD21 LEU   728      27.958   9.380  28.630  1.00 32.76           H  
ATOM    878 HD22 LEU   728      26.310   9.904  28.252  1.00 32.76           H  
ATOM    879 HD23 LEU   728      27.127  10.550  29.676  1.00 32.76           H  
ATOM    880  N   HIS   729      31.463  10.921  30.319  1.00 33.89           N  
ATOM    881  CA  HIS   729      32.838  10.640  30.745  1.00 34.86           C  
ATOM    882  C   HIS   729      33.770  10.424  29.515  1.00 35.51           C  
ATOM    883  O   HIS   729      33.418  10.588  28.345  1.00 33.88           O  
ATOM    884  CB  HIS   729      32.850   9.427  31.689  1.00 38.05           C  
ATOM    885  CG  HIS   729      33.854   9.559  32.785  1.00 39.33           C  
ATOM    886  ND1 HIS   729      35.204   9.575  32.511  1.00 40.75           N  
ATOM    887  CD2 HIS   729      33.640   9.678  34.141  1.00 40.30           C  
ATOM    888  CE1 HIS   729      35.794   9.687  33.681  1.00 40.86           C  
ATOM    889  NE2 HIS   729      34.885   9.754  34.698  1.00 40.56           N  
ATOM    890  H   HIS   729      30.820  10.113  30.265  1.00 33.89           H  
ATOM    891  HA  HIS   729      33.205  11.538  31.258  1.00 34.86           H  
ATOM    892  HB2 HIS   729      33.047   8.500  31.135  1.00 38.05           H  
ATOM    893  HB3 HIS   729      31.866   9.305  32.159  1.00 38.05           H  
ATOM    894  HD2 HIS   729      32.736   9.704  34.736  1.00 40.30           H  
ATOM    895  HE2 HIS   729      35.096   9.844  35.682  1.00 40.56           H  
ATOM    896  HE1 HIS   729      36.861   9.725  33.855  1.00 40.86           H  
ATOM    897  N   VAL   730      35.076  10.093  29.808  1.00 35.36           N  
ATOM    898  CA  VAL   730      36.142  10.143  28.806  1.00 36.52           C  
ATOM    899  C   VAL   730      35.963   9.040  27.743  1.00 36.13           C  
ATOM    900  O   VAL   730      36.151   9.264  26.544  1.00 35.27           O  
ATOM    901  CB  VAL   730      37.533  10.059  29.480  1.00 39.59           C  
ATOM    902  CG1 VAL   730      38.673   9.978  28.458  1.00 40.13           C  
ATOM    903  CG2 VAL   730      37.778  11.272  30.388  1.00 41.38           C  
ATOM    904  H   VAL   730      35.313   9.831  30.769  1.00 35.36           H  
ATOM    905  HA  VAL   730      36.038  11.103  28.281  1.00 36.52           H  
ATOM    906  HB  VAL   730      37.577   9.156  30.104  1.00 39.59           H  
ATOM    907 HG11 VAL   730      38.639  10.820  27.758  1.00 40.13           H  
ATOM    908 HG12 VAL   730      38.628   9.049  27.881  1.00 40.13           H  
ATOM    909 HG13 VAL   730      39.647   9.995  28.960  1.00 40.13           H  
ATOM    910 HG21 VAL   730      37.756  12.205  29.814  1.00 41.38           H  
ATOM    911 HG22 VAL   730      38.755  11.200  30.877  1.00 41.38           H  
ATOM    912 HG23 VAL   730      37.025  11.347  31.178  1.00 41.38           H  
ATOM    913  N   ASP   731      35.687   7.779  28.212  1.00 36.12           N  
ATOM    914  CA  ASP   731      35.558   6.644  27.305  1.00 35.27           C  
ATOM    915  C   ASP   731      34.156   6.678  26.667  1.00 33.13           C  
ATOM    916  O   ASP   731      33.966   6.306  25.507  1.00 32.22           O  
ATOM    917  CB  ASP   731      35.890   5.303  27.929  1.00 39.04           C  
ATOM    918  CG  ASP   731      34.996   4.920  29.086  1.00 42.07           C  
ATOM    919  OD1 ASP   731      34.554   5.871  29.787  1.00 44.46           O  
ATOM    920  OD2 ASP   731      34.831   3.676  29.257  1.00 43.35           O1-
ATOM    921  H   ASP   731      35.502   7.599  29.202  1.00 36.12           H  
ATOM    922  HA  ASP   731      36.264   6.810  26.480  1.00 35.27           H  
ATOM    923  HB2 ASP   731      36.921   5.311  28.302  1.00 39.04           H  
ATOM    924  HB3 ASP   731      35.824   4.521  27.163  1.00 39.04           H  
ATOM    925  N   ASP   732      33.140   7.150  27.467  1.00 31.52           N  
ATOM    926  CA  ASP   732      31.790   7.397  26.963  1.00 31.67           C  
ATOM    927  C   ASP   732      31.895   8.258  25.668  1.00 31.37           C  
ATOM    928  O   ASP   732      31.232   8.047  24.651  1.00 30.15           O  
ATOM    929  CB  ASP   732      30.931   8.210  27.923  1.00 29.45           C  
ATOM    930  CG  ASP   732      30.619   7.735  29.317  1.00 31.78           C  
ATOM    931  OD1 ASP   732      30.832   6.532  29.600  1.00 29.00           O  
ATOM    932  OD2 ASP   732      30.154   8.625  30.097  1.00 29.96           O1-
ATOM    933  H   ASP   732      33.339   7.234  28.467  1.00 31.52           H  
ATOM    934  HA  ASP   732      31.348   6.429  26.711  1.00 31.67           H  
ATOM    935  HB2 ASP   732      29.957   8.384  27.443  1.00 29.45           H  
ATOM    936  HB3 ASP   732      31.382   9.198  28.043  1.00 29.45           H  
ATOM    937  N   GLN   733      32.735   9.351  25.771  1.00 31.58           N  
ATOM    938  CA  GLN   733      32.858  10.349  24.723  1.00 29.77           C  
ATOM    939  C   GLN   733      33.480   9.812  23.415  1.00 29.16           C  
ATOM    940  O   GLN   733      33.405  10.462  22.364  1.00 28.19           O  
ATOM    941  CB  GLN   733      33.685  11.555  25.203  1.00 28.20           C  
ATOM    942  CG  GLN   733      32.838  12.569  25.969  1.00 29.29           C  
ATOM    943  CD  GLN   733      31.955  13.388  25.051  1.00 30.36           C  
ATOM    944  NE2 GLN   733      31.137  14.254  25.706  1.00 33.89           N  
ATOM    945  OE1 GLN   733      31.974  13.307  23.823  1.00 31.30           O  
ATOM    946  H   GLN   733      33.249   9.474  26.648  1.00 31.58           H  
ATOM    947  HA  GLN   733      31.838  10.652  24.455  1.00 29.77           H  
ATOM    948  HB2 GLN   733      34.169  12.058  24.357  1.00 28.20           H  
ATOM    949  HB3 GLN   733      34.500  11.215  25.851  1.00 28.20           H  
ATOM    950  HG2 GLN   733      33.499  13.264  26.500  1.00 29.29           H  
ATOM    951  HG3 GLN   733      32.204  12.073  26.711  1.00 29.29           H  
ATOM    952 HE21 GLN   733      30.465  14.832  25.199  1.00 33.89           H  
ATOM    953 HE22 GLN   733      31.157  14.354  26.714  1.00 33.89           H  
ATOM    954  N   MET   734      34.194   8.645  23.521  1.00 28.32           N  
ATOM    955  CA  MET   734      34.740   7.943  22.365  1.00 29.41           C  
ATOM    956  C   MET   734      33.726   6.871  21.902  1.00 26.22           C  
ATOM    957  O   MET   734      33.483   6.663  20.714  1.00 22.53           O  
ATOM    958  CB  MET   734      36.088   7.297  22.711  1.00 34.51           C  
ATOM    959  CG  MET   734      36.819   6.818  21.455  1.00 40.15           C  
ATOM    960  SD  MET   734      38.401   6.017  21.874  1.00 51.71           S  
ATOM    961  CE  MET   734      37.796   4.336  22.182  1.00 48.00           C  
ATOM    962  H   MET   734      34.311   8.244  24.450  1.00 28.32           H  
ATOM    963  HA  MET   734      34.860   8.662  21.545  1.00 29.41           H  
ATOM    964  HB2 MET   734      35.938   6.463  23.407  1.00 34.51           H  
ATOM    965  HB3 MET   734      36.713   8.033  23.234  1.00 34.51           H  
ATOM    966  HG2 MET   734      37.047   7.678  20.815  1.00 40.15           H  
ATOM    967  HG3 MET   734      36.212   6.126  20.864  1.00 40.15           H  
ATOM    968  HE1 MET   734      38.640   3.699  22.462  1.00 48.00           H  
ATOM    969  HE2 MET   734      37.337   3.925  21.279  1.00 48.00           H  
ATOM    970  HE3 MET   734      37.072   4.330  23.001  1.00 48.00           H  
ATOM    971  N   ALA   735      33.242   6.057  22.900  1.00 24.52           N  
ATOM    972  CA  ALA   735      32.572   4.800  22.622  1.00 25.39           C  
ATOM    973  C   ALA   735      31.173   4.952  22.015  1.00 24.64           C  
ATOM    974  O   ALA   735      30.712   4.079  21.279  1.00 24.46           O  
ATOM    975  CB  ALA   735      32.458   3.955  23.886  1.00 24.23           C  
ATOM    976  H   ALA   735      33.394   6.318  23.878  1.00 24.52           H  
ATOM    977  HA  ALA   735      33.184   4.269  21.882  1.00 25.39           H  
ATOM    978  HB1 ALA   735      33.447   3.753  24.311  1.00 24.23           H  
ATOM    979  HB2 ALA   735      31.975   2.995  23.676  1.00 24.23           H  
ATOM    980  HB3 ALA   735      31.862   4.464  24.652  1.00 24.23           H  
ATOM    981  N   VAL   736      30.425   6.000  22.401  1.00 23.97           N  
ATOM    982  CA  VAL   736      28.978   6.118  22.091  1.00 25.00           C  
ATOM    983  C   VAL   736      28.705   6.260  20.590  1.00 24.23           C  
ATOM    984  O   VAL   736      27.591   6.010  20.122  1.00 22.94           O  
ATOM    985  CB  VAL   736      28.319   7.232  22.936  1.00 28.17           C  
ATOM    986  CG1 VAL   736      26.865   7.545  22.550  1.00 31.31           C  
ATOM    987  CG2 VAL   736      28.276   6.817  24.409  1.00 29.91           C  
ATOM    988  H   VAL   736      30.827   6.660  23.062  1.00 23.97           H  
ATOM    989  HA  VAL   736      28.499   5.189  22.377  1.00 25.00           H  
ATOM    990  HB  VAL   736      28.909   8.143  22.841  1.00 28.17           H  
ATOM    991 HG11 VAL   736      26.271   6.629  22.544  1.00 31.31           H  
ATOM    992 HG12 VAL   736      26.826   8.002  21.563  1.00 31.31           H  
ATOM    993 HG13 VAL   736      26.427   8.241  23.265  1.00 31.31           H  
ATOM    994 HG21 VAL   736      27.584   5.984  24.533  1.00 29.91           H  
ATOM    995 HG22 VAL   736      27.945   7.659  25.018  1.00 29.91           H  
ATOM    996 HG23 VAL   736      29.258   6.507  24.757  1.00 29.91           H  
ATOM    997  N   ILE   737      29.742   6.572  19.804  1.00 21.63           N  
ATOM    998  CA  ILE   737      29.616   6.657  18.354  1.00 22.24           C  
ATOM    999  C   ILE   737      29.742   5.228  17.760  1.00 22.91           C  
ATOM   1000  O   ILE   737      29.205   4.892  16.700  1.00 22.53           O  
ATOM   1001  CB  ILE   737      30.645   7.657  17.779  1.00 20.70           C  
ATOM   1002  CG1 ILE   737      30.360   9.068  18.355  1.00 21.57           C  
ATOM   1003  CG2 ILE   737      30.604   7.675  16.246  1.00 20.65           C  
ATOM   1004  CD1 ILE   737      31.371  10.124  17.946  1.00 20.83           C  
ATOM   1005  H   ILE   737      30.638   6.747  20.250  1.00 21.63           H  
ATOM   1006  HA  ILE   737      28.606   7.009  18.116  1.00 22.24           H  
ATOM   1007  HB  ILE   737      31.654   7.352  18.086  1.00 20.70           H  
ATOM   1008 HG12 ILE   737      30.358   9.029  19.451  1.00 21.57           H  
ATOM   1009 HG13 ILE   737      29.358   9.399  18.053  1.00 21.57           H  
ATOM   1010 HG21 ILE   737      29.599   7.905  15.878  1.00 20.65           H  
ATOM   1011 HG22 ILE   737      30.907   6.709  15.830  1.00 20.65           H  
ATOM   1012 HG23 ILE   737      31.295   8.415  15.836  1.00 20.65           H  
ATOM   1013 HD11 ILE   737      32.392   9.804  18.174  1.00 20.83           H  
ATOM   1014 HD12 ILE   737      31.177  11.055  18.488  1.00 20.83           H  
ATOM   1015 HD13 ILE   737      31.301  10.349  16.879  1.00 20.83           H  
ATOM   1016  N   GLN   738      30.568   4.359  18.434  1.00 22.61           N  
ATOM   1017  CA  GLN   738      31.062   3.101  17.880  1.00 22.42           C  
ATOM   1018  C   GLN   738      30.027   1.956  18.010  1.00 21.90           C  
ATOM   1019  O   GLN   738      30.329   0.818  18.359  1.00 22.68           O  
ATOM   1020  CB  GLN   738      32.397   2.677  18.497  1.00 24.03           C  
ATOM   1021  CG  GLN   738      33.534   3.652  18.196  1.00 27.26           C  
ATOM   1022  CD  GLN   738      34.837   2.888  18.218  1.00 27.42           C  
ATOM   1023  NE2 GLN   738      35.281   2.494  16.991  1.00 30.15           N  
ATOM   1024  OE1 GLN   738      35.409   2.572  19.257  1.00 33.23           O  
ATOM   1025  H   GLN   738      30.808   4.580  19.401  1.00 22.61           H  
ATOM   1026  HA  GLN   738      31.202   3.250  16.800  1.00 22.42           H  
ATOM   1027  HB2 GLN   738      32.663   1.682  18.114  1.00 24.03           H  
ATOM   1028  HB3 GLN   738      32.298   2.560  19.584  1.00 24.03           H  
ATOM   1029  HG2 GLN   738      33.577   4.452  18.942  1.00 27.26           H  
ATOM   1030  HG3 GLN   738      33.406   4.122  17.215  1.00 27.26           H  
ATOM   1031 HE21 GLN   738      36.124   1.914  16.889  1.00 30.15           H  
ATOM   1032 HE22 GLN   738      34.832   2.737  16.121  1.00 30.15           H  
ATOM   1033  N   TYR   739      28.775   2.265  17.669  1.00 20.98           N  
ATOM   1034  CA  TYR   739      27.655   1.336  17.447  1.00 22.70           C  
ATOM   1035  C   TYR   739      26.431   2.069  16.871  1.00 21.53           C  
ATOM   1036  O   TYR   739      25.658   1.477  16.111  1.00 23.11           O  
ATOM   1037  CB  TYR   739      27.262   0.589  18.740  1.00 22.58           C  
ATOM   1038  CG  TYR   739      27.512   1.294  20.067  1.00 23.02           C  
ATOM   1039  CD1 TYR   739      28.524   0.811  20.917  1.00 25.02           C  
ATOM   1040  CD2 TYR   739      26.754   2.414  20.461  1.00 24.34           C  
ATOM   1041  CE1 TYR   739      28.783   1.431  22.153  1.00 28.63           C  
ATOM   1042  CE2 TYR   739      26.992   3.022  21.707  1.00 26.38           C  
ATOM   1043  CZ  TYR   739      28.009   2.538  22.551  1.00 27.89           C  
ATOM   1044  OH  TYR   739      28.265   3.172  23.724  1.00 32.36           O  
ATOM   1045  H   TYR   739      28.656   3.216  17.347  1.00 20.98           H  
ATOM   1046  HA  TYR   739      27.955   0.592  16.708  1.00 22.70           H  
ATOM   1047  HB2 TYR   739      27.824  -0.346  18.749  1.00 22.58           H  
ATOM   1048  HB3 TYR   739      26.212   0.301  18.691  1.00 22.58           H  
ATOM   1049  HD1 TYR   739      29.130  -0.023  20.598  1.00 25.02           H  
ATOM   1050  HD2 TYR   739      25.984   2.809  19.820  1.00 24.34           H  
ATOM   1051  HE1 TYR   739      29.582   1.067  22.779  1.00 28.63           H  
ATOM   1052  HE2 TYR   739      26.426   3.884  22.023  1.00 26.38           H  
ATOM   1053  HH  TYR   739      29.093   2.878  24.101  1.00 32.36           H  
ATOM   1054  N   SER   740      26.286   3.369  17.167  1.00 21.82           N  
ATOM   1055  CA  SER   740      25.174   4.195  16.690  1.00 23.62           C  
ATOM   1056  C   SER   740      25.401   4.625  15.224  1.00 23.34           C  
ATOM   1057  O   SER   740      24.464   4.823  14.451  1.00 22.37           O  
ATOM   1058  CB  SER   740      25.023   5.432  17.578  1.00 23.86           C  
ATOM   1059  OG  SER   740      26.292   6.069  17.731  1.00 30.95           O  
ATOM   1060  H   SER   740      26.960   3.821  17.783  1.00 21.82           H  
ATOM   1061  HA  SER   740      24.257   3.595  16.713  1.00 23.62           H  
ATOM   1062  HB2 SER   740      24.668   5.141  18.572  1.00 23.86           H  
ATOM   1063  HB3 SER   740      24.321   6.155  17.154  1.00 23.86           H  
ATOM   1064  HG  SER   740      26.461   6.185  18.697  1.00 30.95           H  
ATOM   1065  N   TRP   741      26.713   4.842  14.878  1.00 21.71           N  
ATOM   1066  CA  TRP   741      27.220   5.387  13.605  1.00 22.04           C  
ATOM   1067  C   TRP   741      26.347   5.021  12.381  1.00 22.31           C  
ATOM   1068  O   TRP   741      25.681   5.867  11.777  1.00 21.59           O  
ATOM   1069  CB  TRP   741      28.675   4.917  13.449  1.00  0.00           C  
ATOM   1070  CG  TRP   741      29.463   5.350  12.256  1.00  0.00           C  
ATOM   1071  CD1 TRP   741      29.324   6.487  11.486  1.00  0.00           C  
ATOM   1072  NE1 TRP   741      30.319   6.496  10.540  1.00  0.00           N  
ATOM   1073  CE2 TRP   741      31.123   5.390  10.687  1.00  0.00           C  
ATOM   1074  CZ2 TRP   741      32.268   5.005   9.980  1.00  0.00           C  
ATOM   1075  CH2 TRP   741      32.922   3.837  10.380  1.00  0.00           C  
ATOM   1076  CZ3 TRP   741      32.442   3.081  11.443  1.00  0.00           C  
ATOM   1077  CE3 TRP   741      31.296   3.480  12.142  1.00  0.00           C  
ATOM   1078  CD2 TRP   741      30.619   4.657  11.758  1.00  0.00           C  
ATOM   1079  H   TRP   741      27.400   4.701  15.620  1.00 21.71           H  
ATOM   1080  HA  TRP   741      27.191   6.478  13.708  1.00 22.04           H  
ATOM   1081  HB2 TRP   741      29.243   5.264  14.319  1.00  0.00           H  
ATOM   1082  HB3 TRP   741      28.696   3.820  13.503  1.00  0.00           H  
ATOM   1083  HD1 TRP   741      28.609   7.298  11.524  1.00  0.00           H  
ATOM   1084  HE1 TRP   741      30.459   7.209   9.834  1.00  0.00           H  
ATOM   1085  HE3 TRP   741      30.944   2.883  12.977  1.00  0.00           H  
ATOM   1086  HZ2 TRP   741      32.667   5.602   9.166  1.00  0.00           H  
ATOM   1087  HZ3 TRP   741      32.960   2.172  11.737  1.00  0.00           H  
ATOM   1088  HH2 TRP   741      33.822   3.528   9.849  1.00  0.00           H  
ATOM   1089  N   MET   742      26.296   3.691  12.012  1.00 20.61           N  
ATOM   1090  CA  MET   742      25.583   3.305  10.791  1.00 21.43           C  
ATOM   1091  C   MET   742      24.055   3.310  10.965  1.00 21.31           C  
ATOM   1092  O   MET   742      23.294   3.319   9.998  1.00 21.85           O  
ATOM   1093  CB  MET   742      26.075   1.965  10.248  1.00 21.66           C  
ATOM   1094  CG  MET   742      25.553   1.663   8.845  1.00 19.31           C  
ATOM   1095  SD  MET   742      26.458   0.282   8.079  1.00 24.10           S  
ATOM   1096  CE  MET   742      25.727  -1.097   8.978  1.00 21.06           C  
ATOM   1097  H   MET   742      26.759   2.998  12.584  1.00 20.61           H  
ATOM   1098  HA  MET   742      25.802   4.078  10.053  1.00 21.43           H  
ATOM   1099  HB2 MET   742      25.772   1.163  10.925  1.00 21.66           H  
ATOM   1100  HB3 MET   742      27.171   1.996  10.225  1.00 21.66           H  
ATOM   1101  HG2 MET   742      25.687   2.537   8.203  1.00 19.31           H  
ATOM   1102  HG3 MET   742      24.487   1.419   8.851  1.00 19.31           H  
ATOM   1103  HE1 MET   742      26.065  -2.030   8.521  1.00 21.06           H  
ATOM   1104  HE2 MET   742      24.636  -1.062   8.926  1.00 21.06           H  
ATOM   1105  HE3 MET   742      26.047  -1.089  10.020  1.00 21.06           H  
ATOM   1106  N   GLY   743      23.586   3.274  12.254  1.00 20.54           N  
ATOM   1107  CA  GLY   743      22.158   3.259  12.518  1.00 19.84           C  
ATOM   1108  C   GLY   743      21.586   4.643  12.210  1.00 21.31           C  
ATOM   1109  O   GLY   743      20.488   4.809  11.680  1.00 20.03           O  
ATOM   1110  H   GLY   743      24.236   3.324  13.034  1.00 20.54           H  
ATOM   1111  HA2 GLY   743      22.000   3.023  13.574  1.00 19.84           H  
ATOM   1112  HA3 GLY   743      21.674   2.511  11.883  1.00 19.84           H  
ATOM   1113  N   LEU   744      22.384   5.691  12.629  1.00 20.06           N  
ATOM   1114  CA  LEU   744      21.990   7.063  12.381  1.00 21.14           C  
ATOM   1115  C   LEU   744      22.124   7.342  10.871  1.00 22.69           C  
ATOM   1116  O   LEU   744      21.408   8.161  10.295  1.00 23.41           O  
ATOM   1117  CB  LEU   744      22.835   8.087  13.146  1.00 20.71           C  
ATOM   1118  CG  LEU   744      22.886   7.936  14.678  1.00 22.22           C  
ATOM   1119  CD1 LEU   744      23.514   9.194  15.285  1.00 20.12           C  
ATOM   1120  CD2 LEU   744      21.533   7.656  15.329  1.00 20.95           C  
ATOM   1121  H   LEU   744      23.257   5.482  13.119  1.00 20.06           H  
ATOM   1122  HA  LEU   744      20.928   7.168  12.633  1.00 21.14           H  
ATOM   1123  HB2 LEU   744      22.457   9.087  12.897  1.00 20.71           H  
ATOM   1124  HB3 LEU   744      23.867   8.065  12.769  1.00 20.71           H  
ATOM   1125  HG  LEU   744      23.545   7.097  14.919  1.00 22.22           H  
ATOM   1126 HD11 LEU   744      22.899  10.080  15.093  1.00 20.12           H  
ATOM   1127 HD12 LEU   744      24.510   9.373  14.867  1.00 20.12           H  
ATOM   1128 HD13 LEU   744      23.621   9.089  16.367  1.00 20.12           H  
ATOM   1129 HD21 LEU   744      20.801   8.427  15.081  1.00 20.95           H  
ATOM   1130 HD22 LEU   744      21.627   7.622  16.420  1.00 20.95           H  
ATOM   1131 HD23 LEU   744      21.128   6.689  15.013  1.00 20.95           H  
ATOM   1132  N   MET   745      23.172   6.712  10.225  1.00 22.57           N  
ATOM   1133  CA  MET   745      23.411   6.951   8.813  1.00 23.82           C  
ATOM   1134  C   MET   745      22.290   6.381   7.934  1.00 24.28           C  
ATOM   1135  O   MET   745      21.910   7.001   6.940  1.00 24.87           O  
ATOM   1136  CB  MET   745      24.759   6.429   8.314  1.00 25.10           C  
ATOM   1137  CG  MET   745      25.904   7.332   8.765  1.00 24.28           C  
ATOM   1138  SD  MET   745      27.466   7.006   7.876  1.00 30.72           S  
ATOM   1139  CE  MET   745      27.806   5.330   8.452  1.00 28.57           C  
ATOM   1140  H   MET   745      23.780   6.102  10.771  1.00 22.57           H  
ATOM   1141  HA  MET   745      23.362   8.036   8.672  1.00 23.82           H  
ATOM   1142  HB2 MET   745      24.736   6.404   7.219  1.00 25.10           H  
ATOM   1143  HB3 MET   745      24.910   5.398   8.641  1.00 25.10           H  
ATOM   1144  HG2 MET   745      26.084   7.260   9.838  1.00 24.28           H  
ATOM   1145  HG3 MET   745      25.649   8.376   8.561  1.00 24.28           H  
ATOM   1146  HE1 MET   745      28.849   5.094   8.238  1.00 28.57           H  
ATOM   1147  HE2 MET   745      27.169   4.610   7.933  1.00 28.57           H  
ATOM   1148  HE3 MET   745      27.654   5.250   9.528  1.00 28.57           H  
ATOM   1149  N   VAL   746      21.784   5.142   8.256  1.00 23.66           N  
ATOM   1150  CA  VAL   746      20.694   4.564   7.456  1.00 24.12           C  
ATOM   1151  C   VAL   746      19.462   5.491   7.596  1.00 23.07           C  
ATOM   1152  O   VAL   746      18.699   5.724   6.658  1.00 22.40           O  
ATOM   1153  CB  VAL   746      20.389   3.111   7.885  1.00 24.53           C  
ATOM   1154  CG1 VAL   746      19.046   2.601   7.351  1.00 26.81           C  
ATOM   1155  CG2 VAL   746      21.495   2.169   7.394  1.00 23.70           C  
ATOM   1156  H   VAL   746      22.175   4.610   9.036  1.00 23.66           H  
ATOM   1157  HA  VAL   746      21.000   4.599   6.403  1.00 24.12           H  
ATOM   1158  HB  VAL   746      20.354   3.056   8.981  1.00 24.53           H  
ATOM   1159 HG11 VAL   746      18.983   2.709   6.263  1.00 26.81           H  
ATOM   1160 HG12 VAL   746      18.208   3.146   7.798  1.00 26.81           H  
ATOM   1161 HG13 VAL   746      18.905   1.542   7.594  1.00 26.81           H  
ATOM   1162 HG21 VAL   746      21.515   2.122   6.300  1.00 23.70           H  
ATOM   1163 HG22 VAL   746      21.334   1.153   7.771  1.00 23.70           H  
ATOM   1164 HG23 VAL   746      22.483   2.494   7.728  1.00 23.70           H  
ATOM   1165  N   PHE   747      19.239   5.984   8.862  1.00 22.40           N  
ATOM   1166  CA  PHE   747      18.082   6.833   9.165  1.00 23.13           C  
ATOM   1167  C   PHE   747      18.201   8.159   8.373  1.00 23.89           C  
ATOM   1168  O   PHE   747      17.243   8.687   7.807  1.00 23.30           O  
ATOM   1169  CB  PHE   747      18.015   7.095  10.677  1.00 23.46           C  
ATOM   1170  CG  PHE   747      16.661   7.482  11.218  1.00 23.23           C  
ATOM   1171  CD1 PHE   747      15.573   6.608  11.103  1.00 22.65           C  
ATOM   1172  CD2 PHE   747      16.497   8.674  11.934  1.00 22.55           C  
ATOM   1173  CE1 PHE   747      14.350   6.911  11.702  1.00 23.64           C  
ATOM   1174  CE2 PHE   747      15.272   8.982  12.527  1.00 24.62           C  
ATOM   1175  CZ  PHE   747      14.202   8.097  12.415  1.00 23.43           C  
ATOM   1176  H   PHE   747      19.882   5.722   9.608  1.00 22.40           H  
ATOM   1177  HA  PHE   747      17.196   6.304   8.795  1.00 23.13           H  
ATOM   1178  HB2 PHE   747      18.755   7.855  10.959  1.00 23.46           H  
ATOM   1179  HB3 PHE   747      18.308   6.189  11.223  1.00 23.46           H  
ATOM   1180  HD1 PHE   747      15.672   5.666  10.569  1.00 22.65           H  
ATOM   1181  HD2 PHE   747      17.325   9.368  12.048  1.00 22.55           H  
ATOM   1182  HE1 PHE   747      13.519   6.212  11.626  1.00 23.64           H  
ATOM   1183  HE2 PHE   747      15.161   9.908  13.085  1.00 24.62           H  
ATOM   1184  HZ  PHE   747      13.251   8.319  12.890  1.00 23.43           H  
ATOM   1185  N   ALA   748      19.446   8.754   8.390  1.00 24.63           N  
ATOM   1186  CA  ALA   748      19.704  10.006   7.693  1.00 24.60           C  
ATOM   1187  C   ALA   748      19.670   9.828   6.163  1.00 24.26           C  
ATOM   1188  O   ALA   748      19.285  10.726   5.413  1.00 24.10           O  
ATOM   1189  CB  ALA   748      21.042  10.602   8.103  1.00 25.45           C  
ATOM   1190  H   ALA   748      20.198   8.314   8.922  1.00 24.63           H  
ATOM   1191  HA  ALA   748      18.896  10.697   7.955  1.00 24.60           H  
ATOM   1192  HB1 ALA   748      21.072  10.789   9.182  1.00 25.45           H  
ATOM   1193  HB2 ALA   748      21.221  11.552   7.587  1.00 25.45           H  
ATOM   1194  HB3 ALA   748      21.872   9.931   7.856  1.00 25.45           H  
ATOM   1195  N   MET   749      20.178   8.654   5.664  1.00 22.11           N  
ATOM   1196  CA  MET   749      20.211   8.378   4.226  1.00 24.26           C  
ATOM   1197  C   MET   749      18.762   8.294   3.711  1.00 23.36           C  
ATOM   1198  O   MET   749      18.426   8.736   2.609  1.00 24.75           O  
ATOM   1199  CB  MET   749      21.001   7.096   3.948  1.00 23.94           C  
ATOM   1200  CG  MET   749      21.253   6.818   2.469  1.00 27.64           C  
ATOM   1201  SD  MET   749      19.890   5.995   1.592  1.00 31.60           S  
ATOM   1202  CE  MET   749      19.941   4.379   2.398  1.00 32.39           C  
ATOM   1203  H   MET   749      20.561   7.960   6.309  1.00 22.11           H  
ATOM   1204  HA  MET   749      20.689   9.238   3.742  1.00 24.26           H  
ATOM   1205  HB2 MET   749      20.542   6.235   4.445  1.00 23.94           H  
ATOM   1206  HB3 MET   749      21.989   7.216   4.411  1.00 23.94           H  
ATOM   1207  HG2 MET   749      22.140   6.188   2.365  1.00 27.64           H  
ATOM   1208  HG3 MET   749      21.465   7.755   1.948  1.00 27.64           H  
ATOM   1209  HE1 MET   749      19.346   3.681   1.804  1.00 32.39           H  
ATOM   1210  HE2 MET   749      19.508   4.436   3.399  1.00 32.39           H  
ATOM   1211  HE3 MET   749      20.964   4.003   2.456  1.00 32.39           H  
ATOM   1212  N   GLY   750      17.873   7.640   4.534  1.00 25.15           N  
ATOM   1213  CA  GLY   750      16.481   7.512   4.160  1.00 25.85           C  
ATOM   1214  C   GLY   750      15.777   8.880   4.100  1.00 28.75           C  
ATOM   1215  O   GLY   750      14.876   9.108   3.290  1.00 26.89           O  
ATOM   1216  H   GLY   750      18.201   7.217   5.406  1.00 25.15           H  
ATOM   1217  HA2 GLY   750      15.983   6.883   4.903  1.00 25.85           H  
ATOM   1218  HA3 GLY   750      16.422   7.039   3.175  1.00 25.85           H  
ATOM   1219  N   TRP   751      16.174   9.779   5.063  1.00 28.13           N  
ATOM   1220  CA  TRP   751      15.647  11.148   5.153  1.00 28.72           C  
ATOM   1221  C   TRP   751      16.182  11.987   3.974  1.00 29.22           C  
ATOM   1222  O   TRP   751      15.472  12.792   3.362  1.00 31.20           O  
ATOM   1223  CB  TRP   751      16.020  11.790   6.494  1.00 27.99           C  
ATOM   1224  CG  TRP   751      15.697  13.247   6.604  1.00 27.83           C  
ATOM   1225  CD1 TRP   751      16.598  14.286   6.461  1.00 29.68           C  
ATOM   1226  CD2 TRP   751      14.429  13.838   6.900  1.00 27.13           C  
ATOM   1227  NE1 TRP   751      15.934  15.463   6.670  1.00 28.73           N  
ATOM   1228  CE2 TRP   751      14.606  15.221   6.933  1.00 28.37           C  
ATOM   1229  CE3 TRP   751      13.143  13.323   7.149  1.00 26.47           C  
ATOM   1230  CZ2 TRP   751      13.558  16.112   7.195  1.00 30.65           C  
ATOM   1231  CZ3 TRP   751      12.082  14.196   7.410  1.00 28.20           C  
ATOM   1232  CH2 TRP   751      12.289  15.572   7.427  1.00 27.66           C  
ATOM   1233  H   TRP   751      16.852   9.466   5.758  1.00 28.13           H  
ATOM   1234  HA  TRP   751      14.557  11.093   5.041  1.00 28.72           H  
ATOM   1235  HB2 TRP   751      17.093  11.661   6.680  1.00 27.99           H  
ATOM   1236  HB3 TRP   751      15.513  11.243   7.298  1.00 27.99           H  
ATOM   1237  HD1 TRP   751      17.660  14.282   6.255  1.00 29.68           H  
ATOM   1238  HE1 TRP   751      16.357  16.379   6.637  1.00 28.73           H  
ATOM   1239  HE3 TRP   751      12.983  12.253   7.141  1.00 26.47           H  
ATOM   1240  HZ2 TRP   751      13.722  17.184   7.207  1.00 30.65           H  
ATOM   1241  HZ3 TRP   751      11.086  13.802   7.600  1.00 28.20           H  
ATOM   1242  HH2 TRP   751      11.446  16.230   7.628  1.00 27.66           H  
ATOM   1243  N   ARG   752      17.520  11.839   3.666  1.00 30.71           N  
ATOM   1244  CA  ARG   752      18.107  12.558   2.543  1.00 30.92           C  
ATOM   1245  C   ARG   752      17.399  12.108   1.245  1.00 32.47           C  
ATOM   1246  O   ARG   752      17.072  12.903   0.364  1.00 33.26           O  
ATOM   1247  CB  ARG   752      19.618  12.331   2.385  1.00 32.45           C  
ATOM   1248  CG  ARG   752      20.477  13.132   3.372  1.00 33.32           C  
ATOM   1249  CD  ARG   752      21.938  13.229   2.927  1.00 32.77           C  
ATOM   1250  NE  ARG   752      22.625  11.942   2.855  1.00 28.26           N  
ATOM   1251  CZ  ARG   752      23.224  11.305   3.877  1.00 27.81           C  
ATOM   1252  NH1 ARG   752      23.204  11.751   5.135  1.00 27.86           N  
ATOM   1253  NH2 ARG   752      23.855  10.162   3.620  1.00 25.67           N1+
ATOM   1254  H   ARG   752      18.108  11.247   4.258  1.00 30.71           H  
ATOM   1255  HA  ARG   752      17.891  13.624   2.677  1.00 30.92           H  
ATOM   1256  HB2 ARG   752      19.894  12.636   1.371  1.00 32.45           H  
ATOM   1257  HB3 ARG   752      19.861  11.265   2.464  1.00 32.45           H  
ATOM   1258  HG2 ARG   752      20.422  12.687   4.369  1.00 33.32           H  
ATOM   1259  HG3 ARG   752      20.082  14.152   3.454  1.00 33.32           H  
ATOM   1260  HD2 ARG   752      22.506  13.886   3.583  1.00 32.77           H  
ATOM   1261  HD3 ARG   752      21.995  13.680   1.930  1.00 32.77           H  
ATOM   1262  HE  ARG   752      22.729  11.497   1.947  1.00 28.26           H  
ATOM   1263 HH11 ARG   752      23.708  11.243   5.849  1.00 27.86           H  
ATOM   1264 HH12 ARG   752      23.015  12.734   5.332  1.00 27.86           H  
ATOM   1265 HH21 ARG   752      24.274   9.575   4.332  1.00 25.67           H  
ATOM   1266 HH22 ARG   752      24.195  10.000   2.670  1.00 25.67           H  
ATOM   1267  N   SER   753      17.226  10.749   1.106  1.00 32.62           N  
ATOM   1268  CA  SER   753      16.650  10.170  -0.110  1.00 32.80           C  
ATOM   1269  C   SER   753      15.181  10.567  -0.302  1.00 33.68           C  
ATOM   1270  O   SER   753      14.661  10.638  -1.416  1.00 32.34           O  
ATOM   1271  CB  SER   753      16.774   8.649  -0.120  1.00 33.75           C  
ATOM   1272  OG  SER   753      18.157   8.275  -0.116  1.00 31.63           O  
ATOM   1273  H   SER   753      17.541  10.130   1.855  1.00 32.62           H  
ATOM   1274  HA  SER   753      17.209  10.595  -0.949  1.00 32.80           H  
ATOM   1275  HB2 SER   753      16.317   8.229  -1.021  1.00 33.75           H  
ATOM   1276  HB3 SER   753      16.284   8.188   0.744  1.00 33.75           H  
ATOM   1277  HG  SER   753      18.423   8.232   0.833  1.00 31.63           H  
ATOM   1278  N   PHE   754      14.464  10.778   0.853  1.00 35.08           N  
ATOM   1279  CA  PHE   754      13.103  11.293   0.797  1.00 36.50           C  
ATOM   1280  C   PHE   754      13.194  12.764   0.342  1.00 38.41           C  
ATOM   1281  O   PHE   754      12.678  13.162  -0.704  1.00 38.29           O  
ATOM   1282  CB  PHE   754      12.359  11.159   2.137  1.00 38.21           C  
ATOM   1283  CG  PHE   754      11.067  11.945   2.174  1.00 40.51           C  
ATOM   1284  CD1 PHE   754      10.074  11.740   1.206  1.00 41.87           C  
ATOM   1285  CD2 PHE   754      10.883  12.948   3.136  1.00 41.10           C  
ATOM   1286  CE1 PHE   754       8.958  12.574   1.154  1.00 43.00           C  
ATOM   1287  CE2 PHE   754       9.755  13.767   3.095  1.00 42.85           C  
ATOM   1288  CZ  PHE   754       8.804  13.593   2.092  1.00 42.43           C  
ATOM   1289  H   PHE   754      14.894  10.575   1.753  1.00 35.08           H  
ATOM   1290  HA  PHE   754      12.564  10.744   0.016  1.00 36.50           H  
ATOM   1291  HB2 PHE   754      13.008  11.486   2.958  1.00 38.21           H  
ATOM   1292  HB3 PHE   754      12.142  10.104   2.337  1.00 38.21           H  
ATOM   1293  HD1 PHE   754      10.178  10.951   0.462  1.00 41.87           H  
ATOM   1294  HD2 PHE   754      11.628  13.119   3.911  1.00 41.10           H  
ATOM   1295  HE1 PHE   754       8.212  12.433   0.375  1.00 43.00           H  
ATOM   1296  HE2 PHE   754       9.627  14.550   3.838  1.00 42.85           H  
ATOM   1297  HZ  PHE   754       7.937  14.247   2.048  1.00 42.43           H  
ATOM   1298  N   THR   755      13.887  13.614   1.170  1.00 40.53           N  
ATOM   1299  CA  THR   755      13.768  15.058   0.997  1.00 43.59           C  
ATOM   1300  C   THR   755      14.347  15.567  -0.330  1.00 46.35           C  
ATOM   1301  O   THR   755      13.897  16.574  -0.879  1.00 46.33           O  
ATOM   1302  CB  THR   755      14.444  15.854   2.132  1.00 43.79           C  
ATOM   1303  OG1 THR   755      15.770  15.364   2.392  1.00 45.51           O  
ATOM   1304  CG2 THR   755      13.631  15.817   3.420  1.00 43.01           C  
ATOM   1305  H   THR   755      14.450  13.230   1.929  1.00 40.53           H  
ATOM   1306  HA  THR   755      12.695  15.290   0.964  1.00 43.59           H  
ATOM   1307  HB  THR   755      14.555  16.903   1.834  1.00 43.79           H  
ATOM   1308 HG21 THR   755      12.619  16.205   3.264  1.00 43.01           H  
ATOM   1309 HG22 THR   755      14.121  16.429   4.184  1.00 43.01           H  
ATOM   1310 HG23 THR   755      13.560  14.802   3.822  1.00 43.01           H  
ATOM   1311  HG1 THR   755      15.672  14.561   2.951  1.00 45.51           H  
ATOM   1312  N   ASN   756      15.496  14.946  -0.770  1.00 49.31           N  
ATOM   1313  CA  ASN   756      16.232  15.491  -1.906  1.00 52.59           C  
ATOM   1314  C   ASN   756      15.666  14.962  -3.237  1.00 53.78           C  
ATOM   1315  O   ASN   756      15.788  15.593  -4.287  1.00 55.68           O  
ATOM   1316  CB  ASN   756      17.729  15.200  -1.831  1.00 53.15           C  
ATOM   1317  CG  ASN   756      18.455  16.131  -0.884  1.00 55.65           C  
ATOM   1318  ND2 ASN   756      18.032  16.137   0.411  1.00 56.24           N  
ATOM   1319  OD1 ASN   756      19.413  16.823  -1.225  1.00 56.23           O  
ATOM   1320  H   ASN   756      15.830  14.108  -0.288  1.00 49.31           H  
ATOM   1321  HA  ASN   756      16.077  16.577  -1.922  1.00 52.59           H  
ATOM   1322  HB2 ASN   756      18.179  15.346  -2.821  1.00 53.15           H  
ATOM   1323  HB3 ASN   756      17.934  14.165  -1.545  1.00 53.15           H  
ATOM   1324 HD21 ASN   756      18.497  16.741   1.074  1.00 56.24           H  
ATOM   1325 HD22 ASN   756      17.256  15.576   0.755  1.00 56.24           H  
ATOM   1326  N   VAL   757      15.186  13.664  -3.220  1.00 54.97           N  
ATOM   1327  CA  VAL   757      14.816  12.976  -4.456  1.00 55.25           C  
ATOM   1328  C   VAL   757      13.554  12.079  -4.354  1.00 55.28           C  
ATOM   1329  O   VAL   757      13.271  11.249  -5.222  1.00 54.78           O  
ATOM   1330  CB  VAL   757      15.995  12.177  -5.077  1.00 55.94           C  
ATOM   1331  CG1 VAL   757      17.108  13.081  -5.612  1.00 56.51           C  
ATOM   1332  CG2 VAL   757      16.579  11.164  -4.094  1.00 56.13           C  
ATOM   1333  H   VAL   757      15.102  13.185  -2.328  1.00 54.97           H  
ATOM   1334  HA  VAL   757      14.519  13.747  -5.180  1.00 55.25           H  
ATOM   1335  HB  VAL   757      15.619  11.613  -5.940  1.00 55.94           H  
ATOM   1336 HG11 VAL   757      17.621  13.615  -4.807  1.00 56.51           H  
ATOM   1337 HG12 VAL   757      16.709  13.816  -6.318  1.00 56.51           H  
ATOM   1338 HG13 VAL   757      17.861  12.488  -6.143  1.00 56.51           H  
ATOM   1339 HG21 VAL   757      16.986  11.656  -3.206  1.00 56.13           H  
ATOM   1340 HG22 VAL   757      17.389  10.594  -4.560  1.00 56.13           H  
ATOM   1341 HG23 VAL   757      15.813  10.454  -3.773  1.00 56.13           H  
ATOM   1342  N   ASN   758      12.690  12.348  -3.319  1.00 56.22           N  
ATOM   1343  CA  ASN   758      11.315  11.820  -3.264  1.00 56.50           C  
ATOM   1344  C   ASN   758      11.253  10.275  -3.279  1.00 55.92           C  
ATOM   1345  O   ASN   758      10.276   9.640  -3.670  1.00 55.88           O  
ATOM   1346  CB  ASN   758      10.417  12.444  -4.334  1.00 59.09           C  
ATOM   1347  CG  ASN   758       9.789  13.715  -3.819  1.00 61.23           C  
ATOM   1348  ND2 ASN   758      10.636  14.770  -3.654  1.00 62.00           N  
ATOM   1349  OD1 ASN   758       8.594  13.820  -3.570  1.00 62.22           O  
ATOM   1350  H   ASN   758      12.974  12.949  -2.543  1.00 56.22           H  
ATOM   1351  HA  ASN   758      10.939  12.094  -2.270  1.00 56.50           H  
ATOM   1352  HB2 ASN   758       9.592  11.780  -4.615  1.00 59.09           H  
ATOM   1353  HB3 ASN   758      10.964  12.673  -5.255  1.00 59.09           H  
ATOM   1354 HD21 ASN   758      10.252  15.646  -3.324  1.00 62.00           H  
ATOM   1355 HD22 ASN   758      11.631  14.722  -3.830  1.00 62.00           H  
ATOM   1356  N   SER   759      12.372   9.660  -2.756  1.00 55.02           N  
ATOM   1357  CA  SER   759      12.535   8.207  -2.659  1.00 54.70           C  
ATOM   1358  C   SER   759      12.632   7.503  -4.038  1.00 54.13           C  
ATOM   1359  O   SER   759      12.638   6.275  -4.179  1.00 54.46           O  
ATOM   1360  CB  SER   759      11.474   7.540  -1.773  1.00 55.17           C  
ATOM   1361  OG  SER   759      11.340   8.207  -0.516  1.00 54.29           O  
ATOM   1362  H   SER   759      13.126  10.245  -2.391  1.00 55.02           H  
ATOM   1363  HA  SER   759      13.515   8.075  -2.182  1.00 54.70           H  
ATOM   1364  HB2 SER   759      11.729   6.493  -1.580  1.00 55.17           H  
ATOM   1365  HB3 SER   759      10.491   7.544  -2.254  1.00 55.17           H  
ATOM   1366  HG  SER   759      12.191   8.133  -0.036  1.00 54.29           H  
ATOM   1367  N   ARG   760      12.820   8.359  -5.110  1.00 53.52           N  
ATOM   1368  CA  ARG   760      12.873   7.883  -6.484  1.00 52.66           C  
ATOM   1369  C   ARG   760      14.238   7.225  -6.728  1.00 49.90           C  
ATOM   1370  O   ARG   760      14.390   6.340  -7.566  1.00 49.50           O  
ATOM   1371  CB  ARG   760      12.641   9.037  -7.466  1.00 54.58           C  
ATOM   1372  CG  ARG   760      12.338   8.554  -8.888  1.00 58.79           C  
ATOM   1373  CD  ARG   760      12.092   9.728  -9.830  1.00 61.73           C  
ATOM   1374  NE  ARG   760      11.838   9.276 -11.208  1.00 63.83           N  
ATOM   1375  CZ  ARG   760      10.671   8.810 -11.683  1.00 65.73           C  
ATOM   1376  NH1 ARG   760       9.586   8.693 -10.912  1.00 66.13           N  
ATOM   1377  NH2 ARG   760      10.580   8.456 -12.971  1.00 66.07           N1+
ATOM   1378  H   ARG   760      12.902   9.362  -4.925  1.00 53.52           H  
ATOM   1379  HA  ARG   760      12.101   7.112  -6.597  1.00 52.66           H  
ATOM   1380  HB2 ARG   760      13.517   9.697  -7.486  1.00 54.58           H  
ATOM   1381  HB3 ARG   760      11.795   9.645  -7.118  1.00 54.58           H  
ATOM   1382  HG2 ARG   760      11.463   7.894  -8.878  1.00 58.79           H  
ATOM   1383  HG3 ARG   760      13.174   7.961  -9.276  1.00 58.79           H  
ATOM   1384  HD2 ARG   760      12.976  10.374  -9.866  1.00 61.73           H  
ATOM   1385  HD3 ARG   760      11.257  10.357  -9.502  1.00 61.73           H  
ATOM   1386  HE  ARG   760      12.583   9.405 -11.881  1.00 63.83           H  
ATOM   1387 HH11 ARG   760       8.715   8.329 -11.273  1.00 66.13           H  
ATOM   1388 HH12 ARG   760       9.599   8.959  -9.937  1.00 66.13           H  
ATOM   1389 HH21 ARG   760       9.713   8.112 -13.364  1.00 66.07           H  
ATOM   1390 HH22 ARG   760      11.379   8.497 -13.589  1.00 66.07           H  
ATOM   1391  N   MET   761      15.278   7.745  -6.008  1.00 45.82           N  
ATOM   1392  CA  MET   761      16.651   7.261  -6.063  1.00 42.06           C  
ATOM   1393  C   MET   761      17.145   7.294  -4.609  1.00 39.62           C  
ATOM   1394  O   MET   761      16.577   7.968  -3.746  1.00 38.88           O  
ATOM   1395  CB  MET   761      17.531   8.142  -6.955  1.00 43.38           C  
ATOM   1396  CG  MET   761      17.212   7.935  -8.434  1.00 44.43           C  
ATOM   1397  SD  MET   761      18.424   8.755  -9.526  1.00 45.87           S  
ATOM   1398  CE  MET   761      18.021  10.488  -9.182  1.00 46.14           C  
ATOM   1399  H   MET   761      15.074   8.486  -5.341  1.00 45.82           H  
ATOM   1400  HA  MET   761      16.659   6.220  -6.407  1.00 42.06           H  
ATOM   1401  HB2 MET   761      18.587   7.912  -6.770  1.00 43.38           H  
ATOM   1402  HB3 MET   761      17.390   9.194  -6.680  1.00 43.38           H  
ATOM   1403  HG2 MET   761      16.212   8.304  -8.682  1.00 44.43           H  
ATOM   1404  HG3 MET   761      17.235   6.868  -8.677  1.00 44.43           H  
ATOM   1405  HE1 MET   761      18.587  11.126  -9.866  1.00 46.14           H  
ATOM   1406  HE2 MET   761      18.297  10.754  -8.160  1.00 46.14           H  
ATOM   1407  HE3 MET   761      16.955  10.672  -9.339  1.00 46.14           H  
ATOM   1408  N   LEU   762      18.273   6.549  -4.356  1.00 34.22           N  
ATOM   1409  CA  LEU   762      18.864   6.529  -3.026  1.00 32.53           C  
ATOM   1410  C   LEU   762      20.064   7.496  -3.080  1.00 32.07           C  
ATOM   1411  O   LEU   762      20.946   7.449  -3.939  1.00 32.40           O  
ATOM   1412  CB  LEU   762      19.284   5.141  -2.553  1.00 31.05           C  
ATOM   1413  CG  LEU   762      18.120   4.168  -2.276  1.00 32.54           C  
ATOM   1414  CD1 LEU   762      18.687   2.831  -1.792  1.00 30.94           C  
ATOM   1415  CD2 LEU   762      17.113   4.694  -1.253  1.00 31.08           C  
ATOM   1416  H   LEU   762      18.745   6.057  -5.115  1.00 34.22           H  
ATOM   1417  HA  LEU   762      18.138   6.935  -2.319  1.00 32.53           H  
ATOM   1418  HB2 LEU   762      19.880   5.251  -1.639  1.00 31.05           H  
ATOM   1419  HB3 LEU   762      19.946   4.686  -3.296  1.00 31.05           H  
ATOM   1420  HG  LEU   762      17.579   3.987  -3.210  1.00 32.54           H  
ATOM   1421 HD11 LEU   762      19.214   2.942  -0.838  1.00 30.94           H  
ATOM   1422 HD12 LEU   762      19.391   2.420  -2.521  1.00 30.94           H  
ATOM   1423 HD13 LEU   762      17.885   2.101  -1.649  1.00 30.94           H  
ATOM   1424 HD21 LEU   762      17.605   4.998  -0.326  1.00 31.08           H  
ATOM   1425 HD22 LEU   762      16.379   3.922  -1.004  1.00 31.08           H  
ATOM   1426 HD23 LEU   762      16.555   5.550  -1.645  1.00 31.08           H  
ATOM   1427  N   TYR   763      20.016   8.469  -2.117  1.00 29.84           N  
ATOM   1428  CA  TYR   763      20.856   9.663  -2.089  1.00 28.66           C  
ATOM   1429  C   TYR   763      21.789   9.482  -0.888  1.00 27.70           C  
ATOM   1430  O   TYR   763      21.594   9.972   0.226  1.00 26.37           O  
ATOM   1431  CB  TYR   763      19.953  10.883  -1.939  1.00 32.40           C  
ATOM   1432  CG  TYR   763      20.572  12.218  -2.261  1.00 37.23           C  
ATOM   1433  CD1 TYR   763      20.429  12.776  -3.538  1.00 39.56           C  
ATOM   1434  CD2 TYR   763      21.201  12.966  -1.256  1.00 38.91           C  
ATOM   1435  CE1 TYR   763      20.813  14.095  -3.776  1.00 40.55           C  
ATOM   1436  CE2 TYR   763      21.563  14.290  -1.483  1.00 40.66           C  
ATOM   1437  CZ  TYR   763      21.327  14.850  -2.731  1.00 41.19           C  
ATOM   1438  OH  TYR   763      21.527  16.184  -2.920  1.00 44.33           O  
ATOM   1439  H   TYR   763      19.343   8.359  -1.349  1.00 29.84           H  
ATOM   1440  HA  TYR   763      21.447   9.723  -3.011  1.00 28.66           H  
ATOM   1441  HB2 TYR   763      19.533  10.932  -0.926  1.00 32.40           H  
ATOM   1442  HB3 TYR   763      19.081  10.759  -2.593  1.00 32.40           H  
ATOM   1443  HD1 TYR   763      19.967  12.209  -4.343  1.00 39.56           H  
ATOM   1444  HD2 TYR   763      21.360  12.538  -0.273  1.00 38.91           H  
ATOM   1445  HE1 TYR   763      20.655  14.549  -4.750  1.00 40.55           H  
ATOM   1446  HE2 TYR   763      21.987  14.890  -0.683  1.00 40.66           H  
ATOM   1447  HH  TYR   763      20.972  16.625  -2.235  1.00 44.33           H  
ATOM   1448  N   PHE   764      22.869   8.663  -1.150  1.00 26.89           N  
ATOM   1449  CA  PHE   764      23.856   8.404  -0.113  1.00 26.00           C  
ATOM   1450  C   PHE   764      24.612   9.726   0.084  1.00 25.81           C  
ATOM   1451  O   PHE   764      24.855  10.157   1.212  1.00 22.79           O  
ATOM   1452  CB  PHE   764      24.802   7.249  -0.435  1.00 23.40           C  
ATOM   1453  CG  PHE   764      24.168   5.898  -0.187  1.00 25.44           C  
ATOM   1454  CD1 PHE   764      23.205   5.379  -1.061  1.00 24.41           C  
ATOM   1455  CD2 PHE   764      24.541   5.136   0.927  1.00 22.91           C  
ATOM   1456  CE1 PHE   764      22.651   4.117  -0.843  1.00 24.16           C  
ATOM   1457  CE2 PHE   764      23.985   3.875   1.146  1.00 24.70           C  
ATOM   1458  CZ  PHE   764      23.042   3.364   0.259  1.00 24.90           C  
ATOM   1459  H   PHE   764      22.983   8.259  -2.075  1.00 26.89           H  
ATOM   1460  HA  PHE   764      23.325   8.208   0.825  1.00 26.00           H  
ATOM   1461  HB2 PHE   764      25.709   7.333   0.177  1.00 23.40           H  
ATOM   1462  HB3 PHE   764      25.148   7.287  -1.473  1.00 23.40           H  
ATOM   1463  HD1 PHE   764      22.888   5.941  -1.935  1.00 24.41           H  
ATOM   1464  HD2 PHE   764      25.294   5.507   1.616  1.00 22.91           H  
ATOM   1465  HE1 PHE   764      21.924   3.713  -1.541  1.00 24.16           H  
ATOM   1466  HE2 PHE   764      24.299   3.277   1.997  1.00 24.70           H  
ATOM   1467  HZ  PHE   764      22.618   2.378   0.420  1.00 24.90           H  
ATOM   1468  N   ALA   765      24.974  10.364  -1.073  1.00 26.10           N  
ATOM   1469  CA  ALA   765      25.570  11.697  -1.124  1.00 28.39           C  
ATOM   1470  C   ALA   765      25.142  12.339  -2.465  1.00 28.06           C  
ATOM   1471  O   ALA   765      24.645  11.643  -3.358  1.00 30.02           O  
ATOM   1472  CB  ALA   765      27.076  11.599  -0.988  1.00 25.79           C  
ATOM   1473  H   ALA   765      24.793   9.914  -1.974  1.00 26.10           H  
ATOM   1474  HA  ALA   765      25.148  12.281  -0.300  1.00 28.39           H  
ATOM   1475  HB1 ALA   765      27.350  11.266   0.016  1.00 25.79           H  
ATOM   1476  HB2 ALA   765      27.565  12.552  -1.181  1.00 25.79           H  
ATOM   1477  HB3 ALA   765      27.495  10.883  -1.696  1.00 25.79           H  
ATOM   1478  N   PRO   766      25.334  13.690  -2.643  1.00 30.59           N  
ATOM   1479  CA  PRO   766      24.934  14.359  -3.893  1.00 30.63           C  
ATOM   1480  C   PRO   766      25.703  13.915  -5.152  1.00 30.73           C  
ATOM   1481  O   PRO   766      25.293  14.157  -6.287  1.00 31.62           O  
ATOM   1482  CB  PRO   766      25.212  15.845  -3.635  1.00 30.78           C  
ATOM   1483  CG  PRO   766      25.249  15.965  -2.118  1.00 30.38           C  
ATOM   1484  CD  PRO   766      25.851  14.644  -1.680  1.00 28.43           C  
ATOM   1485  HA  PRO   766      23.871  14.158  -4.056  1.00 30.63           H  
ATOM   1486  HB2 PRO   766      24.447  16.488  -4.081  1.00 30.78           H  
ATOM   1487  HB3 PRO   766      26.180  16.150  -4.052  1.00 30.78           H  
ATOM   1488  HG2 PRO   766      24.230  16.063  -1.727  1.00 30.38           H  
ATOM   1489  HG3 PRO   766      25.828  16.826  -1.775  1.00 30.38           H  
ATOM   1490  HD2 PRO   766      26.939  14.656  -1.778  1.00 28.43           H  
ATOM   1491  HD3 PRO   766      25.584  14.386  -0.653  1.00 28.43           H  
ATOM   1492  N   ASP   767      26.928  13.343  -4.913  1.00 29.44           N  
ATOM   1493  CA  ASP   767      27.767  12.772  -5.957  1.00 30.27           C  
ATOM   1494  C   ASP   767      27.473  11.255  -6.054  1.00 28.55           C  
ATOM   1495  O   ASP   767      27.296  10.676  -7.129  1.00 28.68           O  
ATOM   1496  CB  ASP   767      29.238  13.072  -5.723  1.00 30.60           C  
ATOM   1497  CG  ASP   767      29.809  12.584  -4.412  1.00 31.88           C  
ATOM   1498  OD1 ASP   767      29.010  12.338  -3.468  1.00 29.12           O  
ATOM   1499  OD2 ASP   767      31.068  12.472  -4.363  1.00 32.78           O1-
ATOM   1500  H   ASP   767      27.268  13.263  -3.955  1.00 29.44           H  
ATOM   1501  HA  ASP   767      27.468  13.207  -6.918  1.00 30.27           H  
ATOM   1502  HB2 ASP   767      29.399  14.157  -5.754  1.00 30.60           H  
ATOM   1503  HB3 ASP   767      29.826  12.634  -6.537  1.00 30.60           H  
ATOM   1504  N   LEU   768      27.498  10.570  -4.864  1.00 28.98           N  
ATOM   1505  CA  LEU   768      27.205   9.146  -4.727  1.00 27.84           C  
ATOM   1506  C   LEU   768      25.666   8.956  -4.617  1.00 28.00           C  
ATOM   1507  O   LEU   768      25.096   8.501  -3.624  1.00 27.11           O  
ATOM   1508  CB  LEU   768      27.964   8.566  -3.526  1.00 28.40           C  
ATOM   1509  CG  LEU   768      27.925   7.032  -3.398  1.00 29.54           C  
ATOM   1510  CD1 LEU   768      28.561   6.319  -4.585  1.00 27.71           C  
ATOM   1511  CD2 LEU   768      28.635   6.608  -2.111  1.00 26.52           C  
ATOM   1512  H   LEU   768      27.746  11.114  -4.030  1.00 28.98           H  
ATOM   1513  HA  LEU   768      27.532   8.656  -5.650  1.00 27.84           H  
ATOM   1514  HB2 LEU   768      27.550   8.987  -2.604  1.00 28.40           H  
ATOM   1515  HB3 LEU   768      29.011   8.895  -3.572  1.00 28.40           H  
ATOM   1516  HG  LEU   768      26.884   6.709  -3.324  1.00 29.54           H  
ATOM   1517 HD11 LEU   768      29.591   6.655  -4.726  1.00 27.71           H  
ATOM   1518 HD12 LEU   768      28.004   6.496  -5.509  1.00 27.71           H  
ATOM   1519 HD13 LEU   768      28.584   5.235  -4.425  1.00 27.71           H  
ATOM   1520 HD21 LEU   768      29.657   6.998  -2.069  1.00 26.52           H  
ATOM   1521 HD22 LEU   768      28.685   5.518  -2.035  1.00 26.52           H  
ATOM   1522 HD23 LEU   768      28.095   6.980  -1.234  1.00 26.52           H  
ATOM   1523  N   VAL   769      24.991   9.282  -5.777  1.00 28.85           N  
ATOM   1524  CA  VAL   769      23.570   9.025  -5.957  1.00 28.86           C  
ATOM   1525  C   VAL   769      23.487   7.616  -6.588  1.00 27.93           C  
ATOM   1526  O   VAL   769      24.213   7.252  -7.519  1.00 29.59           O  
ATOM   1527  CB  VAL   769      22.891  10.065  -6.872  1.00 28.95           C  
ATOM   1528  CG1 VAL   769      21.387   9.798  -7.007  1.00 31.31           C  
ATOM   1529  CG2 VAL   769      23.095  11.487  -6.346  1.00 28.36           C  
ATOM   1530  H   VAL   769      25.529   9.716  -6.525  1.00 28.85           H  
ATOM   1531  HA  VAL   769      23.088   9.017  -4.972  1.00 28.86           H  
ATOM   1532  HB  VAL   769      23.335  10.010  -7.875  1.00 28.95           H  
ATOM   1533 HG11 VAL   769      20.895   9.789  -6.028  1.00 31.31           H  
ATOM   1534 HG12 VAL   769      21.195   8.839  -7.495  1.00 31.31           H  
ATOM   1535 HG13 VAL   769      20.910  10.573  -7.617  1.00 31.31           H  
ATOM   1536 HG21 VAL   769      22.696  11.595  -5.333  1.00 28.36           H  
ATOM   1537 HG22 VAL   769      22.594  12.219  -6.988  1.00 28.36           H  
ATOM   1538 HG23 VAL   769      24.157  11.744  -6.325  1.00 28.36           H  
ATOM   1539  N   PHE   770      22.528   6.801  -6.045  1.00 26.66           N  
ATOM   1540  CA  PHE   770      22.282   5.441  -6.494  1.00 27.30           C  
ATOM   1541  C   PHE   770      20.949   5.430  -7.276  1.00 28.01           C  
ATOM   1542  O   PHE   770      19.858   5.614  -6.737  1.00 27.96           O  
ATOM   1543  CB  PHE   770      22.184   4.465  -5.314  1.00 25.89           C  
ATOM   1544  CG  PHE   770      23.498   3.845  -4.902  1.00 25.08           C  
ATOM   1545  CD1 PHE   770      24.464   4.583  -4.210  1.00 22.41           C  
ATOM   1546  CD2 PHE   770      23.748   2.492  -5.162  1.00 24.44           C  
ATOM   1547  CE1 PHE   770      25.625   3.961  -3.744  1.00 23.96           C  
ATOM   1548  CE2 PHE   770      24.925   1.883  -4.728  1.00 22.80           C  
ATOM   1549  CZ  PHE   770      25.858   2.614  -4.003  1.00 21.91           C  
ATOM   1550  H   PHE   770      21.936   7.159  -5.287  1.00 26.66           H  
ATOM   1551  HA  PHE   770      23.088   5.134  -7.166  1.00 27.30           H  
ATOM   1552  HB2 PHE   770      21.484   3.658  -5.556  1.00 25.89           H  
ATOM   1553  HB3 PHE   770      21.762   4.963  -4.435  1.00 25.89           H  
ATOM   1554  HD1 PHE   770      24.307   5.636  -3.988  1.00 22.41           H  
ATOM   1555  HD2 PHE   770      23.022   1.890  -5.697  1.00 24.44           H  
ATOM   1556  HE1 PHE   770      26.344   4.521  -3.156  1.00 23.96           H  
ATOM   1557  HE2 PHE   770      25.103   0.833  -4.941  1.00 22.80           H  
ATOM   1558  HZ  PHE   770      26.761   2.137  -3.634  1.00 21.91           H  
ATOM   1559  N   ASN   771      21.102   5.210  -8.631  1.00 27.38           N  
ATOM   1560  CA  ASN   771      19.989   4.880  -9.540  1.00 27.62           C  
ATOM   1561  C   ASN   771      19.835   3.332  -9.527  1.00 26.98           C  
ATOM   1562  O   ASN   771      20.671   2.597  -8.992  1.00 29.89           O  
ATOM   1563  CB  ASN   771      20.229   5.468 -10.935  1.00 27.71           C  
ATOM   1564  CG  ASN   771      21.074   4.571 -11.811  1.00 29.77           C  
ATOM   1565  OD1 ASN   771      20.610   3.559 -12.329  1.00 28.20           O  
ATOM   1566  ND2 ASN   771      22.381   4.913 -11.955  1.00 30.35           N  
ATOM   1567  H   ASN   771      22.036   5.231  -9.022  1.00 27.38           H  
ATOM   1568  HA  ASN   771      19.073   5.304  -9.115  1.00 27.62           H  
ATOM   1569  HB2 ASN   771      20.680   6.465 -10.870  1.00 27.71           H  
ATOM   1570  HB3 ASN   771      19.268   5.586 -11.451  1.00 27.71           H  
ATOM   1571 HD21 ASN   771      23.030   4.299 -12.479  1.00 30.35           H  
ATOM   1572 HD22 ASN   771      22.809   5.757 -11.605  1.00 30.35           H  
ATOM   1573  N   GLU   772      18.746   2.800 -10.180  1.00 26.99           N  
ATOM   1574  CA  GLU   772      18.456   1.363 -10.106  1.00 28.37           C  
ATOM   1575  C   GLU   772      19.599   0.479 -10.651  1.00 28.02           C  
ATOM   1576  O   GLU   772      19.814  -0.650 -10.208  1.00 28.30           O  
ATOM   1577  CB  GLU   772      17.185   0.959 -10.872  1.00 30.05           C  
ATOM   1578  CG  GLU   772      15.912   1.687 -10.468  1.00 31.48           C  
ATOM   1579  CD  GLU   772      15.788   1.783  -8.967  1.00 30.71           C  
ATOM   1580  OE1 GLU   772      15.973   2.935  -8.479  1.00 34.81           O  
ATOM   1581  OE2 GLU   772      15.514   0.731  -8.320  1.00 32.91           O1-
ATOM   1582  H   GLU   772      18.092   3.403 -10.665  1.00 26.99           H  
ATOM   1583  HA  GLU   772      18.363   1.118  -9.042  1.00 28.37           H  
ATOM   1584  HB2 GLU   772      17.026  -0.121 -10.740  1.00 30.05           H  
ATOM   1585  HB3 GLU   772      17.337   1.107 -11.949  1.00 30.05           H  
ATOM   1586  HG2 GLU   772      15.037   1.165 -10.871  1.00 31.48           H  
ATOM   1587  HG3 GLU   772      15.902   2.694 -10.903  1.00 31.48           H  
ATOM   1588  N   TYR   773      20.313   0.981 -11.709  1.00 27.82           N  
ATOM   1589  CA  TYR   773      21.394   0.226 -12.362  1.00 26.85           C  
ATOM   1590  C   TYR   773      22.633   0.203 -11.428  1.00 26.91           C  
ATOM   1591  O   TYR   773      23.495  -0.676 -11.469  1.00 27.10           O  
ATOM   1592  CB  TYR   773      21.722   0.858 -13.721  1.00 28.14           C  
ATOM   1593  CG  TYR   773      22.621   0.059 -14.637  1.00 27.82           C  
ATOM   1594  CD1 TYR   773      22.405  -1.303 -14.890  1.00 30.93           C  
ATOM   1595  CD2 TYR   773      23.664   0.717 -15.307  1.00 30.06           C  
ATOM   1596  CE1 TYR   773      23.249  -2.006 -15.751  1.00 30.36           C  
ATOM   1597  CE2 TYR   773      24.509   0.019 -16.167  1.00 29.16           C  
ATOM   1598  CZ  TYR   773      24.303  -1.339 -16.364  1.00 29.70           C  
ATOM   1599  OH  TYR   773      25.226  -2.029 -17.098  1.00 31.32           O  
ATOM   1600  H   TYR   773      20.110   1.927 -12.045  1.00 27.82           H  
ATOM   1601  HA  TYR   773      21.043  -0.807 -12.465  1.00 26.85           H  
ATOM   1602  HB2 TYR   773      22.173   1.843 -13.549  1.00 28.14           H  
ATOM   1603  HB3 TYR   773      20.790   1.045 -14.272  1.00 28.14           H  
ATOM   1604  HD1 TYR   773      21.585  -1.838 -14.417  1.00 30.93           H  
ATOM   1605  HD2 TYR   773      23.825   1.785 -15.150  1.00 30.06           H  
ATOM   1606  HE1 TYR   773      23.086  -3.069 -15.899  1.00 30.36           H  
ATOM   1607  HE2 TYR   773      25.317   0.542 -16.667  1.00 29.16           H  
ATOM   1608  HH  TYR   773      24.722  -2.710 -17.590  1.00 31.32           H  
ATOM   1609  N   ARG   774      22.699   1.268 -10.554  1.00 27.14           N  
ATOM   1610  CA  ARG   774      23.750   1.422  -9.556  1.00 27.42           C  
ATOM   1611  C   ARG   774      23.455   0.413  -8.421  1.00 27.34           C  
ATOM   1612  O   ARG   774      24.332  -0.190  -7.806  1.00 27.77           O  
ATOM   1613  CB  ARG   774      23.732   2.849  -8.975  1.00 30.10           C  
ATOM   1614  CG  ARG   774      25.126   3.385  -8.640  1.00 33.85           C  
ATOM   1615  CD  ARG   774      25.653   4.327  -9.722  1.00 34.33           C  
ATOM   1616  NE  ARG   774      25.515   5.729  -9.343  1.00 35.27           N  
ATOM   1617  CZ  ARG   774      26.039   6.749 -10.050  1.00 34.64           C  
ATOM   1618  NH1 ARG   774      26.667   6.601 -11.208  1.00 35.24           N  
ATOM   1619  NH2 ARG   774      25.886   7.978  -9.558  1.00 29.96           N1+
ATOM   1620  H   ARG   774      21.958   1.960 -10.612  1.00 27.14           H  
ATOM   1621  HA  ARG   774      24.705   1.165 -10.026  1.00 27.42           H  
ATOM   1622  HB2 ARG   774      23.136   2.867  -8.057  1.00 30.10           H  
ATOM   1623  HB3 ARG   774      23.235   3.536  -9.665  1.00 30.10           H  
ATOM   1624  HG2 ARG   774      25.808   2.543  -8.524  1.00 33.85           H  
ATOM   1625  HG3 ARG   774      25.102   3.905  -7.677  1.00 33.85           H  
ATOM   1626  HD2 ARG   774      25.075   4.184 -10.629  1.00 34.33           H  
ATOM   1627  HD3 ARG   774      26.711   4.122  -9.905  1.00 34.33           H  
ATOM   1628  HE  ARG   774      25.084   6.012  -8.463  1.00 35.27           H  
ATOM   1629 HH11 ARG   774      27.118   7.378 -11.667  1.00 35.24           H  
ATOM   1630 HH12 ARG   774      26.646   5.708 -11.739  1.00 35.24           H  
ATOM   1631 HH21 ARG   774      26.230   8.788 -10.079  1.00 29.96           H  
ATOM   1632 HH22 ARG   774      25.391   8.121  -8.686  1.00 29.96           H  
ATOM   1633  N   MET   775      22.123   0.338  -8.057  1.00 26.30           N  
ATOM   1634  CA  MET   775      21.666  -0.516  -6.973  1.00 28.50           C  
ATOM   1635  C   MET   775      21.771  -1.986  -7.416  1.00 29.19           C  
ATOM   1636  O   MET   775      22.105  -2.876  -6.634  1.00 29.78           O  
ATOM   1637  CB  MET   775      20.216  -0.233  -6.581  1.00 30.17           C  
ATOM   1638  CG  MET   775      20.008   1.147  -5.980  1.00 32.01           C  
ATOM   1639  SD  MET   775      18.237   1.376  -5.629  1.00 34.75           S  
ATOM   1640  CE  MET   775      18.131   3.149  -5.931  1.00 34.85           C  
ATOM   1641  H   MET   775      21.462   0.918  -8.577  1.00 26.30           H  
ATOM   1642  HA  MET   775      22.337  -0.381  -6.117  1.00 28.50           H  
ATOM   1643  HB2 MET   775      19.895  -0.990  -5.855  1.00 30.17           H  
ATOM   1644  HB3 MET   775      19.581  -0.346  -7.467  1.00 30.17           H  
ATOM   1645  HG2 MET   775      20.344   1.920  -6.672  1.00 32.01           H  
ATOM   1646  HG3 MET   775      20.570   1.259  -5.049  1.00 32.01           H  
ATOM   1647  HE1 MET   775      17.148   3.514  -5.630  1.00 34.85           H  
ATOM   1648  HE2 MET   775      18.281   3.368  -6.989  1.00 34.85           H  
ATOM   1649  HE3 MET   775      18.884   3.666  -5.334  1.00 34.85           H  
ATOM   1650  N   HIS   776      21.375  -2.260  -8.702  1.00 29.65           N  
ATOM   1651  CA  HIS   776      21.353  -3.619  -9.251  1.00 30.77           C  
ATOM   1652  C   HIS   776      22.779  -4.184  -9.198  1.00 30.00           C  
ATOM   1653  O   HIS   776      23.038  -5.269  -8.674  1.00 30.71           O  
ATOM   1654  CB  HIS   776      20.805  -3.638 -10.680  1.00 31.47           C  
ATOM   1655  CG  HIS   776      20.805  -4.990 -11.303  1.00 36.27           C  
ATOM   1656  CD2 HIS   776      19.988  -6.068 -11.041  1.00 36.54           C  
ATOM   1657  ND1 HIS   776      21.707  -5.303 -12.295  1.00 36.60           N  
ATOM   1658  NE2 HIS   776      20.412  -7.054 -11.888  1.00 37.82           N  
ATOM   1659  CE1 HIS   776      21.447  -6.548 -12.623  1.00 37.48           C  
ATOM   1660  H   HIS   776      21.033  -1.492  -9.287  1.00 29.65           H  
ATOM   1661  HA  HIS   776      20.730  -4.231  -8.587  1.00 30.77           H  
ATOM   1662  HB2 HIS   776      21.384  -2.957 -11.316  1.00 31.47           H  
ATOM   1663  HB3 HIS   776      19.777  -3.254 -10.681  1.00 31.47           H  
ATOM   1664  HD2 HIS   776      19.169  -6.214 -10.351  1.00 36.54           H  
ATOM   1665  HE2 HIS   776      20.033  -7.988 -11.963  1.00 37.82           H  
ATOM   1666  HE1 HIS   776      21.962  -7.130 -13.375  1.00 37.48           H  
ATOM   1667  N   LYS   777      23.759  -3.391  -9.757  1.00 28.82           N  
ATOM   1668  CA  LYS   777      25.130  -3.864  -9.858  1.00 29.54           C  
ATOM   1669  C   LYS   777      25.982  -3.618  -8.590  1.00 29.95           C  
ATOM   1670  O   LYS   777      27.195  -3.836  -8.577  1.00 29.21           O  
ATOM   1671  CB  LYS   777      25.838  -3.297 -11.087  1.00 29.41           C  
ATOM   1672  CG  LYS   777      25.152  -3.709 -12.395  1.00 31.01           C  
ATOM   1673  CD  LYS   777      26.016  -3.433 -13.625  1.00 32.84           C  
ATOM   1674  CE  LYS   777      26.483  -1.990 -13.694  1.00 34.80           C  
ATOM   1675  NZ  LYS   777      27.240  -1.786 -14.945  1.00 34.12           N1+
ATOM   1676  H   LYS   777      23.521  -2.465 -10.111  1.00 28.82           H  
ATOM   1677  HA  LYS   777      25.095  -4.958  -9.958  1.00 29.54           H  
ATOM   1678  HB2 LYS   777      26.878  -3.648 -11.106  1.00 29.41           H  
ATOM   1679  HB3 LYS   777      25.876  -2.204 -11.010  1.00 29.41           H  
ATOM   1680  HG2 LYS   777      24.197  -3.180 -12.497  1.00 31.01           H  
ATOM   1681  HG3 LYS   777      24.919  -4.780 -12.374  1.00 31.01           H  
ATOM   1682  HD2 LYS   777      25.446  -3.696 -14.523  1.00 32.84           H  
ATOM   1683  HD3 LYS   777      26.888  -4.099 -13.606  1.00 32.84           H  
ATOM   1684  HE2 LYS   777      27.175  -1.758 -12.880  1.00 34.80           H  
ATOM   1685  HE3 LYS   777      25.660  -1.272 -13.680  1.00 34.80           H  
ATOM   1686  HZ1 LYS   777      27.711  -0.860 -14.882  1.00 34.12           H  
ATOM   1687  HZ2 LYS   777      26.620  -1.766 -15.770  1.00 34.12           H  
ATOM   1688  HZ3 LYS   777      27.977  -2.477 -15.102  1.00 34.12           H  
ATOM   1689  N   SER   778      25.272  -3.302  -7.454  1.00 28.83           N  
ATOM   1690  CA  SER   778      25.866  -3.411  -6.124  1.00 28.45           C  
ATOM   1691  C   SER   778      25.818  -4.885  -5.678  1.00 27.44           C  
ATOM   1692  O   SER   778      26.547  -5.327  -4.794  1.00 25.62           O  
ATOM   1693  CB  SER   778      25.141  -2.571  -5.066  1.00 26.77           C  
ATOM   1694  OG  SER   778      23.854  -3.098  -4.732  1.00 28.49           O  
ATOM   1695  H   SER   778      24.308  -3.001  -7.550  1.00 28.83           H  
ATOM   1696  HA  SER   778      26.915  -3.103  -6.190  1.00 28.45           H  
ATOM   1697  HB2 SER   778      25.015  -1.537  -5.399  1.00 26.77           H  
ATOM   1698  HB3 SER   778      25.724  -2.560  -4.139  1.00 26.77           H  
ATOM   1699  HG  SER   778      23.242  -2.901  -5.474  1.00 28.49           H  
ATOM   1700  N   ARG   779      24.792  -5.617  -6.249  1.00 25.74           N  
ATOM   1701  CA  ARG   779      24.422  -6.982  -5.888  1.00 28.63           C  
ATOM   1702  C   ARG   779      23.602  -7.041  -4.575  1.00 28.96           C  
ATOM   1703  O   ARG   779      23.242  -8.104  -4.075  1.00 29.84           O  
ATOM   1704  CB  ARG   779      25.609  -7.956  -5.832  1.00 27.74           C  
ATOM   1705  CG  ARG   779      26.493  -7.902  -7.083  1.00 32.68           C  
ATOM   1706  CD  ARG   779      27.866  -8.506  -6.816  1.00 34.68           C  
ATOM   1707  NE  ARG   779      28.782  -8.213  -7.930  1.00 38.13           N  
ATOM   1708  CZ  ARG   779      30.121  -8.203  -7.826  1.00 39.14           C  
ATOM   1709  NH1 ARG   779      30.753  -8.566  -6.709  1.00 38.95           N  
ATOM   1710  NH2 ARG   779      30.862  -7.836  -8.880  1.00 38.58           N1+
ATOM   1711  H   ARG   779      24.238  -5.178  -6.984  1.00 25.74           H  
ATOM   1712  HA  ARG   779      23.737  -7.312  -6.679  1.00 28.63           H  
ATOM   1713  HB2 ARG   779      25.239  -8.981  -5.702  1.00 27.74           H  
ATOM   1714  HB3 ARG   779      26.207  -7.751  -4.936  1.00 27.74           H  
ATOM   1715  HG2 ARG   779      26.642  -6.872  -7.423  1.00 32.68           H  
ATOM   1716  HG3 ARG   779      26.003  -8.427  -7.912  1.00 32.68           H  
ATOM   1717  HD2 ARG   779      27.793  -9.592  -6.705  1.00 34.68           H  
ATOM   1718  HD3 ARG   779      28.279  -8.065  -5.903  1.00 34.68           H  
ATOM   1719  HE  ARG   779      28.382  -7.881  -8.798  1.00 38.13           H  
ATOM   1720 HH11 ARG   779      31.755  -8.461  -6.621  1.00 38.95           H  
ATOM   1721 HH12 ARG   779      30.240  -8.806  -5.874  1.00 38.95           H  
ATOM   1722 HH21 ARG   779      31.871  -7.799  -8.806  1.00 38.58           H  
ATOM   1723 HH22 ARG   779      30.447  -7.598  -9.768  1.00 38.58           H  
ATOM   1724  N   MET   780      23.253  -5.823  -4.040  1.00 28.34           N  
ATOM   1725  CA  MET   780      22.547  -5.644  -2.774  1.00 28.84           C  
ATOM   1726  C   MET   780      21.205  -4.921  -3.043  1.00 27.39           C  
ATOM   1727  O   MET   780      20.704  -4.092  -2.281  1.00 25.36           O  
ATOM   1728  CB  MET   780      23.403  -4.855  -1.770  1.00 30.64           C  
ATOM   1729  CG  MET   780      24.712  -5.569  -1.437  1.00 31.62           C  
ATOM   1730  SD  MET   780      25.712  -4.610  -0.243  1.00 34.31           S  
ATOM   1731  CE  MET   780      24.874  -5.080   1.287  1.00 30.03           C  
ATOM   1732  H   MET   780      23.520  -4.974  -4.540  1.00 28.34           H  
ATOM   1733  HA  MET   780      22.302  -6.627  -2.357  1.00 28.84           H  
ATOM   1734  HB2 MET   780      22.822  -4.696  -0.855  1.00 30.64           H  
ATOM   1735  HB3 MET   780      23.618  -3.858  -2.175  1.00 30.64           H  
ATOM   1736  HG2 MET   780      25.324  -5.681  -2.336  1.00 31.62           H  
ATOM   1737  HG3 MET   780      24.529  -6.572  -1.039  1.00 31.62           H  
ATOM   1738  HE1 MET   780      25.404  -4.637   2.135  1.00 30.03           H  
ATOM   1739  HE2 MET   780      24.880  -6.166   1.411  1.00 30.03           H  
ATOM   1740  HE3 MET   780      23.849  -4.706   1.292  1.00 30.03           H  
ATOM   1741  N   TYR   781      20.502  -5.399  -4.137  1.00 26.43           N  
ATOM   1742  CA  TYR   781      19.240  -4.772  -4.550  1.00 26.42           C  
ATOM   1743  C   TYR   781      18.160  -4.986  -3.469  1.00 26.33           C  
ATOM   1744  O   TYR   781      17.246  -4.186  -3.278  1.00 24.94           O  
ATOM   1745  CB  TYR   781      18.747  -5.306  -5.909  1.00 25.62           C  
ATOM   1746  CG  TYR   781      17.716  -4.412  -6.566  1.00 28.52           C  
ATOM   1747  CD1 TYR   781      16.381  -4.809  -6.704  1.00 25.74           C  
ATOM   1748  CD2 TYR   781      18.082  -3.141  -7.031  1.00 30.30           C  
ATOM   1749  CE1 TYR   781      15.435  -3.931  -7.250  1.00 26.85           C  
ATOM   1750  CE2 TYR   781      17.135  -2.257  -7.556  1.00 30.61           C  
ATOM   1751  CZ  TYR   781      15.811  -2.651  -7.643  1.00 29.91           C  
ATOM   1752  OH  TYR   781      14.845  -1.800  -8.095  1.00 27.87           O  
ATOM   1753  H   TYR   781      20.904  -6.169  -4.661  1.00 26.43           H  
ATOM   1754  HA  TYR   781      19.438  -3.694  -4.598  1.00 26.42           H  
ATOM   1755  HB2 TYR   781      18.343  -6.320  -5.793  1.00 25.62           H  
ATOM   1756  HB3 TYR   781      19.594  -5.402  -6.601  1.00 25.62           H  
ATOM   1757  HD1 TYR   781      16.055  -5.789  -6.366  1.00 25.74           H  
ATOM   1758  HD2 TYR   781      19.116  -2.826  -6.967  1.00 30.30           H  
ATOM   1759  HE1 TYR   781      14.395  -4.234  -7.337  1.00 26.85           H  
ATOM   1760  HE2 TYR   781      17.434  -1.266  -7.883  1.00 30.61           H  
ATOM   1761  HH  TYR   781      15.209  -0.878  -8.186  1.00 27.87           H  
ATOM   1762  N   SER   782      18.253  -6.152  -2.751  1.00 25.85           N  
ATOM   1763  CA  SER   782      17.281  -6.520  -1.719  1.00 27.34           C  
ATOM   1764  C   SER   782      17.305  -5.488  -0.580  1.00 27.82           C  
ATOM   1765  O   SER   782      16.278  -5.033  -0.072  1.00 27.87           O  
ATOM   1766  CB  SER   782      17.581  -7.922  -1.171  1.00 29.15           C  
ATOM   1767  OG  SER   782      18.966  -8.258  -1.333  1.00 32.17           O  
ATOM   1768  H   SER   782      19.021  -6.800  -2.911  1.00 25.85           H  
ATOM   1769  HA  SER   782      16.276  -6.484  -2.156  1.00 27.34           H  
ATOM   1770  HB2 SER   782      17.022  -8.661  -1.754  1.00 29.15           H  
ATOM   1771  HB3 SER   782      17.299  -8.041  -0.119  1.00 29.15           H  
ATOM   1772  HG  SER   782      19.471  -7.784  -0.636  1.00 32.17           H  
ATOM   1773  N   GLN   783      18.564  -5.120  -0.163  1.00 26.42           N  
ATOM   1774  CA  GLN   783      18.766  -4.200   0.943  1.00 27.26           C  
ATOM   1775  C   GLN   783      18.236  -2.821   0.517  1.00 27.20           C  
ATOM   1776  O   GLN   783      17.705  -2.030   1.296  1.00 25.36           O  
ATOM   1777  CB  GLN   783      20.253  -4.052   1.295  1.00 29.37           C  
ATOM   1778  CG  GLN   783      20.831  -5.281   1.982  1.00 31.14           C  
ATOM   1779  CD  GLN   783      21.253  -6.405   1.059  1.00 34.73           C  
ATOM   1780  OE1 GLN   783      20.860  -6.543  -0.096  1.00 34.05           O  
ATOM   1781  NE2 GLN   783      22.128  -7.291   1.623  1.00 36.18           N  
ATOM   1782  H   GLN   783      19.379  -5.521  -0.627  1.00 26.42           H  
ATOM   1783  HA  GLN   783      18.171  -4.540   1.798  1.00 27.26           H  
ATOM   1784  HB2 GLN   783      20.358  -3.207   1.988  1.00 29.37           H  
ATOM   1785  HB3 GLN   783      20.844  -3.797   0.408  1.00 29.37           H  
ATOM   1786  HG2 GLN   783      20.091  -5.676   2.671  1.00 31.14           H  
ATOM   1787  HG3 GLN   783      21.705  -4.981   2.569  1.00 31.14           H  
ATOM   1788 HE21 GLN   783      22.447  -8.082   1.079  1.00 36.18           H  
ATOM   1789 HE22 GLN   783      22.471  -7.200   2.576  1.00 36.18           H  
ATOM   1790  N   CYS   784      18.506  -2.485  -0.790  1.00 25.92           N  
ATOM   1791  CA  CYS   784      18.157  -1.179  -1.328  1.00 26.11           C  
ATOM   1792  C   CYS   784      16.627  -1.031  -1.431  1.00 25.00           C  
ATOM   1793  O   CYS   784      16.067   0.051  -1.253  1.00 25.00           O  
ATOM   1794  CB  CYS   784      18.786  -0.919  -2.694  1.00 24.61           C  
ATOM   1795  SG  CYS   784      20.610  -0.849  -2.608  1.00 26.46           S  
ATOM   1796  H   CYS   784      18.975  -3.179  -1.374  1.00 25.92           H  
ATOM   1797  HA  CYS   784      18.492  -0.425  -0.605  1.00 26.11           H  
ATOM   1798  HB2 CYS   784      18.435   0.040  -3.075  1.00 24.61           H  
ATOM   1799  HB3 CYS   784      18.502  -1.688  -3.419  1.00 24.61           H  
ATOM   1800  HG  CYS   784      20.800  -2.145  -2.292  1.00 26.46           H  
ATOM   1801  N   VAL   785      15.921  -2.153  -1.795  1.00 26.75           N  
ATOM   1802  CA  VAL   785      14.460  -2.155  -1.873  1.00 25.73           C  
ATOM   1803  C   VAL   785      13.881  -2.002  -0.451  1.00 26.74           C  
ATOM   1804  O   VAL   785      12.842  -1.368  -0.235  1.00 26.58           O  
ATOM   1805  CB  VAL   785      13.940  -3.420  -2.588  1.00 26.38           C  
ATOM   1806  CG1 VAL   785      12.452  -3.693  -2.348  1.00 24.01           C  
ATOM   1807  CG2 VAL   785      14.167  -3.291  -4.097  1.00 23.23           C  
ATOM   1808  H   VAL   785      16.435  -3.004  -2.039  1.00 26.75           H  
ATOM   1809  HA  VAL   785      14.161  -1.256  -2.427  1.00 25.73           H  
ATOM   1810  HB  VAL   785      14.498  -4.295  -2.232  1.00 26.38           H  
ATOM   1811 HG11 VAL   785      11.840  -2.823  -2.608  1.00 24.01           H  
ATOM   1812 HG12 VAL   785      12.263  -3.954  -1.302  1.00 24.01           H  
ATOM   1813 HG13 VAL   785      12.109  -4.539  -2.954  1.00 24.01           H  
ATOM   1814 HG21 VAL   785      13.549  -2.493  -4.525  1.00 23.23           H  
ATOM   1815 HG22 VAL   785      13.909  -4.226  -4.604  1.00 23.23           H  
ATOM   1816 HG23 VAL   785      15.210  -3.058  -4.326  1.00 23.23           H  
ATOM   1817  N   ARG   786      14.521  -2.687   0.558  1.00 27.76           N  
ATOM   1818  CA  ARG   786      14.061  -2.554   1.930  1.00 29.78           C  
ATOM   1819  C   ARG   786      14.306  -1.111   2.422  1.00 29.23           C  
ATOM   1820  O   ARG   786      13.469  -0.520   3.107  1.00 30.62           O  
ATOM   1821  CB  ARG   786      14.699  -3.549   2.899  1.00 31.86           C  
ATOM   1822  CG  ARG   786      14.179  -4.979   2.705  1.00 35.18           C  
ATOM   1823  CD  ARG   786      14.629  -5.899   3.843  1.00 37.71           C  
ATOM   1824  NE  ARG   786      13.835  -5.648   5.062  1.00 40.62           N  
ATOM   1825  CZ  ARG   786      14.168  -6.129   6.270  1.00 42.35           C  
ATOM   1826  NH1 ARG   786      15.179  -6.944   6.479  1.00 41.96           N  
ATOM   1827  NH2 ARG   786      13.454  -5.744   7.333  1.00 41.94           N1+
ATOM   1828  H   ARG   786      15.313  -3.296   0.332  1.00 27.76           H  
ATOM   1829  HA  ARG   786      12.972  -2.694   1.926  1.00 29.78           H  
ATOM   1830  HB2 ARG   786      14.476  -3.230   3.924  1.00 31.86           H  
ATOM   1831  HB3 ARG   786      15.791  -3.538   2.799  1.00 31.86           H  
ATOM   1832  HG2 ARG   786      14.553  -5.376   1.757  1.00 35.18           H  
ATOM   1833  HG3 ARG   786      13.084  -4.978   2.647  1.00 35.18           H  
ATOM   1834  HD2 ARG   786      15.682  -5.710   4.063  1.00 37.71           H  
ATOM   1835  HD3 ARG   786      14.468  -6.941   3.551  1.00 37.71           H  
ATOM   1836  HE  ARG   786      13.026  -5.051   5.013  1.00 40.62           H  
ATOM   1837 HH11 ARG   786      15.544  -7.120   7.407  1.00 41.96           H  
ATOM   1838 HH12 ARG   786      15.715  -7.380   5.700  1.00 41.96           H  
ATOM   1839 HH21 ARG   786      13.789  -6.044   8.242  1.00 41.94           H  
ATOM   1840 HH22 ARG   786      12.653  -5.138   7.274  1.00 41.94           H  
ATOM   1841  N   MET   787      15.523  -0.549   2.115  1.00 28.79           N  
ATOM   1842  CA  MET   787      15.847   0.808   2.544  1.00 28.44           C  
ATOM   1843  C   MET   787      14.983   1.862   1.813  1.00 29.65           C  
ATOM   1844  O   MET   787      14.641   2.911   2.366  1.00 28.37           O  
ATOM   1845  CB  MET   787      17.334   1.139   2.388  1.00 27.81           C  
ATOM   1846  CG  MET   787      18.164   0.440   3.466  1.00 29.21           C  
ATOM   1847  SD  MET   787      19.910   0.962   3.481  1.00 29.51           S  
ATOM   1848  CE  MET   787      20.440   0.332   1.870  1.00 26.64           C  
ATOM   1849  H   MET   787      16.217  -1.105   1.606  1.00 28.79           H  
ATOM   1850  HA  MET   787      15.565   0.882   3.603  1.00 28.44           H  
ATOM   1851  HB2 MET   787      17.469   2.224   2.475  1.00 27.81           H  
ATOM   1852  HB3 MET   787      17.672   0.856   1.385  1.00 27.81           H  
ATOM   1853  HG2 MET   787      18.119  -0.648   3.376  1.00 29.21           H  
ATOM   1854  HG3 MET   787      17.763   0.692   4.455  1.00 29.21           H  
ATOM   1855  HE1 MET   787      21.526   0.437   1.789  1.00 26.64           H  
ATOM   1856  HE2 MET   787      19.984   0.906   1.060  1.00 26.64           H  
ATOM   1857  HE3 MET   787      20.190  -0.725   1.768  1.00 26.64           H  
ATOM   1858  N   ARG   788      14.643   1.603   0.504  1.00 29.27           N  
ATOM   1859  CA  ARG   788      13.735   2.489  -0.225  1.00 32.06           C  
ATOM   1860  C   ARG   788      12.355   2.488   0.470  1.00 28.53           C  
ATOM   1861  O   ARG   788      11.638   3.489   0.486  1.00 30.43           O  
ATOM   1862  CB  ARG   788      13.603   2.087  -1.703  1.00 36.18           C  
ATOM   1863  CG  ARG   788      12.572   2.932  -2.466  1.00 41.71           C  
ATOM   1864  CD  ARG   788      12.473   2.557  -3.941  1.00 48.10           C  
ATOM   1865  NE  ARG   788      13.330   3.390  -4.783  1.00 50.63           N  
ATOM   1866  CZ  ARG   788      14.149   2.948  -5.760  1.00 53.61           C  
ATOM   1867  NH1 ARG   788      14.440   1.656  -5.930  1.00 53.46           N  
ATOM   1868  NH2 ARG   788      14.676   3.832  -6.595  1.00 54.76           N1+
ATOM   1869  H   ARG   788      15.062   0.802   0.025  1.00 29.27           H  
ATOM   1870  HA  ARG   788      14.135   3.507  -0.146  1.00 32.06           H  
ATOM   1871  HB2 ARG   788      13.314   1.031  -1.773  1.00 36.18           H  
ATOM   1872  HB3 ARG   788      14.581   2.178  -2.191  1.00 36.18           H  
ATOM   1873  HG2 ARG   788      12.801   3.998  -2.353  1.00 41.71           H  
ATOM   1874  HG3 ARG   788      11.583   2.761  -2.026  1.00 41.71           H  
ATOM   1875  HD2 ARG   788      11.449   2.749  -4.283  1.00 48.10           H  
ATOM   1876  HD3 ARG   788      12.666   1.493  -4.095  1.00 48.10           H  
ATOM   1877  HE  ARG   788      13.236   4.405  -4.705  1.00 50.63           H  
ATOM   1878 HH11 ARG   788      14.984   1.361  -6.759  1.00 53.46           H  
ATOM   1879 HH12 ARG   788      14.167   0.914  -5.314  1.00 53.46           H  
ATOM   1880 HH21 ARG   788      15.288   3.503  -7.367  1.00 54.76           H  
ATOM   1881 HH22 ARG   788      14.412   4.802  -6.680  1.00 54.76           H  
ATOM   1882  N   HIS   789      11.928   1.285   0.992  1.00 28.23           N  
ATOM   1883  CA  HIS   789      10.638   1.199   1.677  1.00 30.26           C  
ATOM   1884  C   HIS   789      10.663   1.902   3.053  1.00 30.09           C  
ATOM   1885  O   HIS   789       9.621   2.222   3.618  1.00 31.11           O  
ATOM   1886  CB  HIS   789      10.125  -0.230   1.857  1.00 32.18           C  
ATOM   1887  CG  HIS   789       9.601  -0.833   0.605  1.00 35.21           C  
ATOM   1888  ND1 HIS   789       8.582  -0.283  -0.155  1.00 36.21           N1+
ATOM   1889  CD2 HIS   789       9.900  -2.012  -0.036  1.00 33.80           C  
ATOM   1890  CE1 HIS   789       8.267  -1.049  -1.198  1.00 36.54           C  
ATOM   1891  NE2 HIS   789       9.074  -2.111  -1.136  1.00 37.35           N  
ATOM   1892  H   HIS   789      12.526   0.465   0.893  1.00 28.23           H  
ATOM   1893  HA  HIS   789       9.927   1.776   1.074  1.00 30.26           H  
ATOM   1894  HB2 HIS   789       9.303  -0.256   2.583  1.00 32.18           H  
ATOM   1895  HB3 HIS   789      10.916  -0.875   2.255  1.00 32.18           H  
ATOM   1896  HD1 HIS   789       8.100   0.613   0.023  1.00 36.21           H  
ATOM   1897  HD2 HIS   789      10.600  -2.806   0.155  1.00 33.80           H  
ATOM   1898  HE2 HIS   789       9.065  -2.881  -1.800  1.00 37.35           H  
ATOM   1899  HE1 HIS   789       7.507  -0.845  -1.943  1.00 36.54           H  
ATOM   1900  N   LEU   790      11.894   2.110   3.626  1.00 30.89           N  
ATOM   1901  CA  LEU   790      12.055   2.897   4.861  1.00 31.62           C  
ATOM   1902  C   LEU   790      11.874   4.396   4.498  1.00 32.35           C  
ATOM   1903  O   LEU   790      11.386   5.230   5.259  1.00 32.63           O  
ATOM   1904  CB  LEU   790      13.452   2.663   5.463  1.00 33.58           C  
ATOM   1905  CG  LEU   790      13.531   2.720   7.003  1.00 36.12           C  
ATOM   1906  CD1 LEU   790      14.975   2.450   7.443  1.00 36.12           C  
ATOM   1907  CD2 LEU   790      13.061   4.043   7.602  1.00 37.46           C  
ATOM   1908  H   LEU   790      12.712   1.702   3.183  1.00 30.89           H  
ATOM   1909  HA  LEU   790      11.257   2.605   5.553  1.00 31.62           H  
ATOM   1910  HB2 LEU   790      14.170   3.379   5.041  1.00 33.58           H  
ATOM   1911  HB3 LEU   790      13.806   1.668   5.162  1.00 33.58           H  
ATOM   1912  HG  LEU   790      12.898   1.923   7.412  1.00 36.12           H  
ATOM   1913 HD11 LEU   790      15.653   3.227   7.073  1.00 36.12           H  
ATOM   1914 HD12 LEU   790      15.329   1.485   7.064  1.00 36.12           H  
ATOM   1915 HD13 LEU   790      15.051   2.428   8.534  1.00 36.12           H  
ATOM   1916 HD21 LEU   790      13.576   4.892   7.142  1.00 37.46           H  
ATOM   1917 HD22 LEU   790      13.257   4.076   8.680  1.00 37.46           H  
ATOM   1918 HD23 LEU   790      11.983   4.171   7.474  1.00 37.46           H  
ATOM   1919  N   SER   791      12.410   4.770   3.282  1.00 32.91           N  
ATOM   1920  CA  SER   791      12.417   6.162   2.831  1.00 33.35           C  
ATOM   1921  C   SER   791      10.989   6.714   2.628  1.00 34.20           C  
ATOM   1922  O   SER   791      10.755   7.923   2.659  1.00 35.29           O  
ATOM   1923  CB  SER   791      13.234   6.330   1.541  1.00 31.46           C  
ATOM   1924  OG  SER   791      13.508   7.694   1.202  1.00 34.11           O  
ATOM   1925  H   SER   791      12.832   4.045   2.705  1.00 32.91           H  
ATOM   1926  HA  SER   791      12.869   6.756   3.633  1.00 33.35           H  
ATOM   1927  HB2 SER   791      12.718   5.879   0.689  1.00 31.46           H  
ATOM   1928  HB3 SER   791      14.202   5.826   1.639  1.00 31.46           H  
ATOM   1929  HG  SER   791      13.842   8.145   2.010  1.00 34.11           H  
ATOM   1930  N   GLN   792      10.003   5.778   2.400  1.00 34.49           N  
ATOM   1931  CA  GLN   792       8.607   6.157   2.193  1.00 35.07           C  
ATOM   1932  C   GLN   792       8.081   6.937   3.412  1.00 33.95           C  
ATOM   1933  O   GLN   792       7.341   7.918   3.323  1.00 35.51           O  
ATOM   1934  CB  GLN   792       7.700   4.920   2.117  1.00 36.05           C  
ATOM   1935  CG  GLN   792       7.728   4.172   0.799  1.00 39.47           C  
ATOM   1936  CD  GLN   792       7.113   2.783   0.864  1.00 40.97           C  
ATOM   1937  NE2 GLN   792       6.304   2.458   1.900  1.00 44.99           N  
ATOM   1938  OE1 GLN   792       7.351   1.939  -0.008  1.00 42.76           O  
ATOM   1939  H   GLN   792      10.273   4.801   2.348  1.00 34.49           H  
ATOM   1940  HA  GLN   792       8.536   6.792   1.304  1.00 35.07           H  
ATOM   1941  HB2 GLN   792       6.662   5.220   2.309  1.00 36.05           H  
ATOM   1942  HB3 GLN   792       7.977   4.234   2.927  1.00 36.05           H  
ATOM   1943  HG2 GLN   792       8.764   4.045   0.465  1.00 39.47           H  
ATOM   1944  HG3 GLN   792       7.196   4.741   0.029  1.00 39.47           H  
ATOM   1945 HE21 GLN   792       5.851   1.562   1.961  1.00 44.99           H  
ATOM   1946 HE22 GLN   792       6.079   3.065   2.710  1.00 44.99           H  
ATOM   1947  N   GLU   793       8.354   6.329   4.621  1.00 33.91           N  
ATOM   1948  CA  GLU   793       7.504   6.558   5.776  1.00 33.47           C  
ATOM   1949  C   GLU   793       7.787   7.905   6.447  1.00 32.37           C  
ATOM   1950  O   GLU   793       7.043   8.387   7.300  1.00 30.73           O  
ATOM   1951  CB  GLU   793       7.566   5.391   6.761  1.00 36.34           C  
ATOM   1952  CG  GLU   793       7.083   4.069   6.154  1.00 39.66           C  
ATOM   1953  CD  GLU   793       5.729   4.162   5.445  1.00 43.86           C  
ATOM   1954  OE1 GLU   793       4.849   4.856   6.025  1.00 45.98           O  
ATOM   1955  OE2 GLU   793       5.666   3.561   4.332  1.00 46.88           O1-
ATOM   1956  H   GLU   793       9.133   5.676   4.690  1.00 33.91           H  
ATOM   1957  HA  GLU   793       6.485   6.672   5.396  1.00 33.47           H  
ATOM   1958  HB2 GLU   793       6.965   5.622   7.647  1.00 36.34           H  
ATOM   1959  HB3 GLU   793       8.595   5.260   7.119  1.00 36.34           H  
ATOM   1960  HG2 GLU   793       6.997   3.316   6.947  1.00 39.66           H  
ATOM   1961  HG3 GLU   793       7.835   3.696   5.449  1.00 39.66           H  
ATOM   1962  N   PHE   794       8.889   8.583   5.979  1.00 30.54           N  
ATOM   1963  CA  PHE   794       9.150   9.950   6.410  1.00 30.84           C  
ATOM   1964  C   PHE   794       8.095  10.879   5.778  1.00 31.65           C  
ATOM   1965  O   PHE   794       7.687  11.894   6.342  1.00 29.98           O  
ATOM   1966  CB  PHE   794      10.543  10.435   6.015  1.00 28.52           C  
ATOM   1967  CG  PHE   794      11.630   9.697   6.758  1.00 26.98           C  
ATOM   1968  CD1 PHE   794      11.848   9.926   8.124  1.00 26.74           C  
ATOM   1969  CD2 PHE   794      12.420   8.754   6.091  1.00 25.48           C  
ATOM   1970  CE1 PHE   794      12.850   9.235   8.802  1.00 24.76           C  
ATOM   1971  CE2 PHE   794      13.412   8.056   6.775  1.00 26.93           C  
ATOM   1972  CZ  PHE   794      13.635   8.306   8.126  1.00 24.30           C  
ATOM   1973  H   PHE   794       9.506   8.110   5.323  1.00 30.54           H  
ATOM   1974  HA  PHE   794       9.011   9.988   7.494  1.00 30.84           H  
ATOM   1975  HB2 PHE   794      10.644  11.508   6.222  1.00 28.52           H  
ATOM   1976  HB3 PHE   794      10.692  10.325   4.934  1.00 28.52           H  
ATOM   1977  HD1 PHE   794      11.247  10.651   8.666  1.00 26.74           H  
ATOM   1978  HD2 PHE   794      12.259   8.554   5.035  1.00 25.48           H  
ATOM   1979  HE1 PHE   794      13.022   9.416   9.859  1.00 24.76           H  
ATOM   1980  HE2 PHE   794      14.011   7.314   6.259  1.00 26.93           H  
ATOM   1981  HZ  PHE   794      14.420   7.772   8.653  1.00 24.30           H  
ATOM   1982  N   GLY   795       7.714  10.539   4.500  1.00 32.86           N  
ATOM   1983  CA  GLY   795       6.749  11.320   3.763  1.00 35.10           C  
ATOM   1984  C   GLY   795       5.337  10.857   4.102  1.00 36.53           C  
ATOM   1985  O   GLY   795       4.413  11.646   4.297  1.00 36.75           O  
ATOM   1986  H   GLY   795       8.094   9.699   4.066  1.00 32.86           H  
ATOM   1987  HA2 GLY   795       6.919  11.160   2.696  1.00 35.10           H  
ATOM   1988  HA3 GLY   795       6.848  12.380   4.012  1.00 35.10           H  
ATOM   1989  N   TRP   796       5.148   9.495   4.064  1.00 36.52           N  
ATOM   1990  CA  TRP   796       3.814   8.903   4.165  1.00 37.67           C  
ATOM   1991  C   TRP   796       3.215   9.082   5.573  1.00 38.28           C  
ATOM   1992  O   TRP   796       1.999   9.216   5.734  1.00 35.16           O  
ATOM   1993  CB  TRP   796       3.789   7.427   3.752  1.00 41.29           C  
ATOM   1994  CG  TRP   796       3.947   7.175   2.272  1.00 45.93           C  
ATOM   1995  CD1 TRP   796       4.345   8.052   1.280  1.00 47.38           C  
ATOM   1996  CD2 TRP   796       3.707   5.917   1.623  1.00 47.97           C  
ATOM   1997  NE1 TRP   796       4.353   7.386   0.084  1.00 48.78           N  
ATOM   1998  CE2 TRP   796       3.950   6.085   0.260  1.00 48.76           C  
ATOM   1999  CE3 TRP   796       3.308   4.645   2.080  1.00 49.89           C  
ATOM   2000  CZ2 TRP   796       3.795   5.052  -0.673  1.00 50.21           C  
ATOM   2001  CZ3 TRP   796       3.142   3.603   1.162  1.00 50.95           C  
ATOM   2002  CH2 TRP   796       3.380   3.806  -0.195  1.00 50.42           C  
ATOM   2003  H   TRP   796       5.951   8.879   3.906  1.00 36.52           H  
ATOM   2004  HA  TRP   796       3.163   9.485   3.498  1.00 37.67           H  
ATOM   2005  HB2 TRP   796       2.838   6.981   4.071  1.00 41.29           H  
ATOM   2006  HB3 TRP   796       4.580   6.882   4.276  1.00 41.29           H  
ATOM   2007  HD1 TRP   796       4.635   9.093   1.319  1.00 47.38           H  
ATOM   2008  HE1 TRP   796       4.616   7.788  -0.804  1.00 48.78           H  
ATOM   2009  HE3 TRP   796       3.159   4.466   3.143  1.00 49.89           H  
ATOM   2010  HZ2 TRP   796       3.991   5.206  -1.729  1.00 50.21           H  
ATOM   2011  HZ3 TRP   796       2.843   2.623   1.525  1.00 50.95           H  
ATOM   2012  HH2 TRP   796       3.253   2.981  -0.890  1.00 50.42           H  
ATOM   2013  N   LEU   797       4.084   9.036   6.644  1.00 35.11           N  
ATOM   2014  CA  LEU   797       3.620   9.285   8.011  1.00 35.11           C  
ATOM   2015  C   LEU   797       3.704  10.791   8.372  1.00 34.00           C  
ATOM   2016  O   LEU   797       3.342  11.231   9.463  1.00 35.68           O  
ATOM   2017  CB  LEU   797       4.363   8.455   9.067  1.00 35.09           C  
ATOM   2018  CG  LEU   797       4.364   6.936   8.809  1.00 35.63           C  
ATOM   2019  CD1 LEU   797       5.198   6.219   9.872  1.00 36.40           C  
ATOM   2020  CD2 LEU   797       2.959   6.337   8.769  1.00 36.36           C  
ATOM   2021  H   LEU   797       5.070   8.829   6.495  1.00 35.11           H  
ATOM   2022  HA  LEU   797       2.551   9.045   8.061  1.00 35.11           H  
ATOM   2023  HB2 LEU   797       3.923   8.652  10.053  1.00 35.09           H  
ATOM   2024  HB3 LEU   797       5.398   8.808   9.136  1.00 35.09           H  
ATOM   2025  HG  LEU   797       4.838   6.751   7.840  1.00 35.63           H  
ATOM   2026 HD11 LEU   797       4.756   6.324  10.866  1.00 36.40           H  
ATOM   2027 HD12 LEU   797       6.214   6.623   9.908  1.00 36.40           H  
ATOM   2028 HD13 LEU   797       5.274   5.149   9.650  1.00 36.40           H  
ATOM   2029 HD21 LEU   797       2.427   6.514   9.708  1.00 36.36           H  
ATOM   2030 HD22 LEU   797       3.006   5.254   8.611  1.00 36.36           H  
ATOM   2031 HD23 LEU   797       2.365   6.757   7.952  1.00 36.36           H  
ATOM   2032  N   GLN   798       4.183  11.612   7.379  1.00 33.58           N  
ATOM   2033  CA  GLN   798       4.186  13.069   7.438  1.00 34.06           C  
ATOM   2034  C   GLN   798       5.108  13.564   8.574  1.00 32.97           C  
ATOM   2035  O   GLN   798       4.709  14.305   9.474  1.00 32.91           O  
ATOM   2036  CB  GLN   798       2.772  13.664   7.573  1.00 36.69           C  
ATOM   2037  CG  GLN   798       1.764  13.125   6.554  1.00 42.96           C  
ATOM   2038  CD  GLN   798       0.614  12.425   7.249  1.00 46.08           C  
ATOM   2039  OE1 GLN   798      -0.141  12.986   8.037  1.00 46.49           O  
ATOM   2040  NE2 GLN   798       0.443  11.111   6.950  1.00 48.42           N  
ATOM   2041  H   GLN   798       4.523  11.175   6.529  1.00 33.58           H  
ATOM   2042  HA  GLN   798       4.627  13.413   6.495  1.00 34.06           H  
ATOM   2043  HB2 GLN   798       2.851  14.752   7.443  1.00 36.69           H  
ATOM   2044  HB3 GLN   798       2.401  13.520   8.595  1.00 36.69           H  
ATOM   2045  HG2 GLN   798       2.226  12.464   5.815  1.00 42.96           H  
ATOM   2046  HG3 GLN   798       1.325  13.959   5.993  1.00 42.96           H  
ATOM   2047 HE21 GLN   798      -0.335  10.619   7.362  1.00 48.42           H  
ATOM   2048 HE22 GLN   798       1.049  10.573   6.328  1.00 48.42           H  
ATOM   2049  N   ILE   799       6.416  13.153   8.509  1.00 30.69           N  
ATOM   2050  CA  ILE   799       7.371  13.411   9.590  1.00 28.37           C  
ATOM   2051  C   ILE   799       8.015  14.797   9.364  1.00 28.41           C  
ATOM   2052  O   ILE   799       8.498  15.145   8.286  1.00 29.97           O  
ATOM   2053  CB  ILE   799       8.445  12.300   9.658  1.00 28.58           C  
ATOM   2054  CG1 ILE   799       7.832  10.897   9.878  1.00 26.48           C  
ATOM   2055  CG2 ILE   799       9.516  12.588  10.715  1.00 27.20           C  
ATOM   2056  CD1 ILE   799       7.027  10.730  11.158  1.00 26.73           C  
ATOM   2057  H   ILE   799       6.752  12.671   7.671  1.00 30.69           H  
ATOM   2058  HA  ILE   799       6.818  13.442  10.533  1.00 28.37           H  
ATOM   2059  HB  ILE   799       8.967  12.269   8.692  1.00 28.58           H  
ATOM   2060 HG12 ILE   799       8.640  10.157   9.880  1.00 26.48           H  
ATOM   2061 HG13 ILE   799       7.188  10.640   9.030  1.00 26.48           H  
ATOM   2062 HG21 ILE   799       9.077  12.770  11.699  1.00 27.20           H  
ATOM   2063 HG22 ILE   799      10.112  13.463  10.440  1.00 27.20           H  
ATOM   2064 HG23 ILE   799      10.214  11.750  10.798  1.00 27.20           H  
ATOM   2065 HD11 ILE   799       7.622  10.983  12.038  1.00 26.73           H  
ATOM   2066 HD12 ILE   799       6.704   9.689  11.262  1.00 26.73           H  
ATOM   2067 HD13 ILE   799       6.128  11.352  11.153  1.00 26.73           H  
ATOM   2068  N   THR   800       8.037  15.607  10.479  1.00 27.91           N  
ATOM   2069  CA  THR   800       8.647  16.934  10.446  1.00 28.75           C  
ATOM   2070  C   THR   800      10.167  16.810  10.713  1.00 28.75           C  
ATOM   2071  O   THR   800      10.654  15.865  11.348  1.00 27.77           O  
ATOM   2072  CB  THR   800       8.035  17.901  11.482  1.00 29.30           C  
ATOM   2073  OG1 THR   800       8.222  17.409  12.812  1.00 29.07           O  
ATOM   2074  CG2 THR   800       6.552  18.159  11.242  1.00 30.23           C  
ATOM   2075  H   THR   800       7.633  15.278  11.366  1.00 27.91           H  
ATOM   2076  HA  THR   800       8.494  17.337   9.441  1.00 28.75           H  
ATOM   2077  HB  THR   800       8.553  18.864  11.446  1.00 29.30           H  
ATOM   2078 HG21 THR   800       6.381  18.585  10.248  1.00 30.23           H  
ATOM   2079 HG22 THR   800       6.162  18.855  11.992  1.00 30.23           H  
ATOM   2080 HG23 THR   800       5.961  17.242  11.335  1.00 30.23           H  
ATOM   2081  HG1 THR   800       7.621  16.627  12.897  1.00 29.07           H  
ATOM   2082  N   PRO   801      10.980  17.853  10.306  1.00 29.28           N  
ATOM   2083  CA  PRO   801      12.412  17.839  10.618  1.00 28.80           C  
ATOM   2084  C   PRO   801      12.700  17.766  12.126  1.00 29.09           C  
ATOM   2085  O   PRO   801      13.708  17.222  12.577  1.00 27.69           O  
ATOM   2086  CB  PRO   801      12.944  19.152  10.038  1.00 30.34           C  
ATOM   2087  CG  PRO   801      11.945  19.502   8.944  1.00 31.75           C  
ATOM   2088  CD  PRO   801      10.620  19.012   9.504  1.00 29.16           C  
ATOM   2089  HA  PRO   801      12.855  16.968  10.125  1.00 28.80           H  
ATOM   2090  HB2 PRO   801      13.962  19.045   9.651  1.00 30.34           H  
ATOM   2091  HB3 PRO   801      12.963  19.948  10.791  1.00 30.34           H  
ATOM   2092  HG2 PRO   801      12.190  18.952   8.028  1.00 31.75           H  
ATOM   2093  HG3 PRO   801      11.932  20.569   8.705  1.00 31.75           H  
ATOM   2094  HD2 PRO   801      10.168  19.761  10.158  1.00 29.16           H  
ATOM   2095  HD3 PRO   801       9.913  18.753   8.713  1.00 29.16           H  
ATOM   2096  N   GLN   802      11.819  18.439  12.935  1.00 26.94           N  
ATOM   2097  CA  GLN   802      12.027  18.549  14.372  1.00 29.89           C  
ATOM   2098  C   GLN   802      11.824  17.172  15.040  1.00 28.72           C  
ATOM   2099  O   GLN   802      12.499  16.797  16.002  1.00 26.74           O  
ATOM   2100  CB  GLN   802      11.101  19.602  14.985  1.00 32.05           C  
ATOM   2101  CG  GLN   802      11.544  21.031  14.654  1.00 38.13           C  
ATOM   2102  CD  GLN   802      11.396  21.400  13.191  1.00 40.66           C  
ATOM   2103  OE1 GLN   802      10.584  20.878  12.431  1.00 42.44           O  
ATOM   2104  NE2 GLN   802      12.242  22.372  12.767  1.00 44.11           N  
ATOM   2105  H   GLN   802      11.012  18.899  12.511  1.00 26.94           H  
ATOM   2106  HA  GLN   802      13.078  18.819  14.532  1.00 29.89           H  
ATOM   2107  HB2 GLN   802      11.092  19.490  16.076  1.00 32.05           H  
ATOM   2108  HB3 GLN   802      10.071  19.436  14.650  1.00 32.05           H  
ATOM   2109  HG2 GLN   802      12.584  21.178  14.965  1.00 38.13           H  
ATOM   2110  HG3 GLN   802      10.929  21.738  15.222  1.00 38.13           H  
ATOM   2111 HE21 GLN   802      12.208  22.724  11.824  1.00 44.11           H  
ATOM   2112 HE22 GLN   802      12.967  22.791  13.382  1.00 44.11           H  
ATOM   2113  N   GLU   803      10.805  16.403  14.520  1.00 26.37           N  
ATOM   2114  CA  GLU   803      10.569  15.051  15.008  1.00 25.82           C  
ATOM   2115  C   GLU   803      11.753  14.158  14.586  1.00 24.84           C  
ATOM   2116  O   GLU   803      12.197  13.270  15.314  1.00 22.38           O  
ATOM   2117  CB  GLU   803       9.277  14.456  14.453  1.00 26.19           C  
ATOM   2118  CG  GLU   803       8.034  15.073  15.084  1.00 29.56           C  
ATOM   2119  CD  GLU   803       6.838  14.738  14.230  1.00 30.16           C  
ATOM   2120  OE1 GLU   803       6.855  15.138  13.023  1.00 28.03           O  
ATOM   2121  OE2 GLU   803       5.905  14.084  14.767  1.00 31.65           O1-
ATOM   2122  H   GLU   803      10.210  16.784  13.783  1.00 26.37           H  
ATOM   2123  HA  GLU   803      10.556  15.080  16.103  1.00 25.82           H  
ATOM   2124  HB2 GLU   803       9.255  13.374  14.640  1.00 26.19           H  
ATOM   2125  HB3 GLU   803       9.267  14.569  13.363  1.00 26.19           H  
ATOM   2126  HG2 GLU   803       8.114  16.161  15.159  1.00 29.56           H  
ATOM   2127  HG3 GLU   803       7.890  14.689  16.098  1.00 29.56           H  
ATOM   2128  N   PHE   804      12.233  14.363  13.312  1.00 22.63           N  
ATOM   2129  CA  PHE   804      13.358  13.596  12.776  1.00 23.12           C  
ATOM   2130  C   PHE   804      14.592  13.798  13.682  1.00 23.04           C  
ATOM   2131  O   PHE   804      15.280  12.848  14.067  1.00 22.16           O  
ATOM   2132  CB  PHE   804      13.639  13.975  11.315  1.00 22.76           C  
ATOM   2133  CG  PHE   804      14.991  13.549  10.805  1.00 22.54           C  
ATOM   2134  CD1 PHE   804      15.256  12.215  10.480  1.00 21.67           C  
ATOM   2135  CD2 PHE   804      16.015  14.500  10.676  1.00 23.54           C  
ATOM   2136  CE1 PHE   804      16.524  11.840  10.032  1.00 22.91           C  
ATOM   2137  CE2 PHE   804      17.280  14.122  10.235  1.00 24.41           C  
ATOM   2138  CZ  PHE   804      17.533  12.793   9.909  1.00 23.40           C  
ATOM   2139  H   PHE   804      11.763  15.060  12.726  1.00 22.63           H  
ATOM   2140  HA  PHE   804      13.092  12.536  12.840  1.00 23.12           H  
ATOM   2141  HB2 PHE   804      13.544  15.057  11.184  1.00 22.76           H  
ATOM   2142  HB3 PHE   804      12.859  13.548  10.671  1.00 22.76           H  
ATOM   2143  HD1 PHE   804      14.478  11.461  10.558  1.00 21.67           H  
ATOM   2144  HD2 PHE   804      15.830  15.545  10.914  1.00 23.54           H  
ATOM   2145  HE1 PHE   804      16.712  10.806   9.754  1.00 22.91           H  
ATOM   2146  HE2 PHE   804      18.062  14.868  10.125  1.00 24.41           H  
ATOM   2147  HZ  PHE   804      18.514  12.514   9.536  1.00 23.40           H  
ATOM   2148  N   LEU   805      14.898  15.100  14.012  1.00 21.78           N  
ATOM   2149  CA  LEU   805      16.083  15.409  14.801  1.00 23.40           C  
ATOM   2150  C   LEU   805      15.970  14.784  16.206  1.00 22.86           C  
ATOM   2151  O   LEU   805      16.950  14.301  16.778  1.00 21.77           O  
ATOM   2152  CB  LEU   805      16.308  16.921  14.919  1.00 25.36           C  
ATOM   2153  CG  LEU   805      16.785  17.576  13.606  1.00 24.71           C  
ATOM   2154  CD1 LEU   805      16.602  19.091  13.684  1.00 26.54           C  
ATOM   2155  CD2 LEU   805      18.244  17.245  13.287  1.00 26.27           C  
ATOM   2156  H   LEU   805      14.303  15.855  13.659  1.00 21.78           H  
ATOM   2157  HA  LEU   805      16.935  14.918  14.314  1.00 23.40           H  
ATOM   2158  HB2 LEU   805      17.040  17.128  15.711  1.00 25.36           H  
ATOM   2159  HB3 LEU   805      15.371  17.392  15.244  1.00 25.36           H  
ATOM   2160  HG  LEU   805      16.177  17.213  12.772  1.00 24.71           H  
ATOM   2161 HD11 LEU   805      17.206  19.526  14.486  1.00 26.54           H  
ATOM   2162 HD12 LEU   805      15.554  19.350  13.871  1.00 26.54           H  
ATOM   2163 HD13 LEU   805      16.893  19.561  12.740  1.00 26.54           H  
ATOM   2164 HD21 LEU   805      18.908  17.571  14.093  1.00 26.27           H  
ATOM   2165 HD22 LEU   805      18.563  17.746  12.367  1.00 26.27           H  
ATOM   2166 HD23 LEU   805      18.388  16.170  13.139  1.00 26.27           H  
ATOM   2167  N   CYS   806      14.733  14.854  16.814  1.00 22.93           N  
ATOM   2168  CA  CYS   806      14.540  14.286  18.147  1.00 24.76           C  
ATOM   2169  C   CYS   806      14.628  12.756  18.100  1.00 24.32           C  
ATOM   2170  O   CYS   806      15.085  12.109  19.042  1.00 22.51           O  
ATOM   2171  CB  CYS   806      13.198  14.636  18.783  1.00 25.87           C  
ATOM   2172  SG  CYS   806      13.154  16.364  19.330  1.00 37.15           S  
ATOM   2173  H   CYS   806      13.962  15.319  16.330  1.00 22.93           H  
ATOM   2174  HA  CYS   806      15.371  14.626  18.778  1.00 24.76           H  
ATOM   2175  HB2 CYS   806      13.003  14.009  19.659  1.00 25.87           H  
ATOM   2176  HB3 CYS   806      12.382  14.481  18.071  1.00 25.87           H  
ATOM   2177  HG  CYS   806      13.043  16.876  18.091  1.00 37.15           H  
ATOM   2178  N   MET   807      14.078  12.134  17.004  1.00 24.23           N  
ATOM   2179  CA  MET   807      14.117  10.683  16.887  1.00 22.79           C  
ATOM   2180  C   MET   807      15.582  10.229  16.741  1.00 22.86           C  
ATOM   2181  O   MET   807      16.016   9.229  17.313  1.00 21.64           O  
ATOM   2182  CB  MET   807      13.290  10.165  15.705  1.00 25.89           C  
ATOM   2183  CG  MET   807      11.804  10.088  16.054  1.00 25.89           C  
ATOM   2184  SD  MET   807      10.840   9.236  14.761  1.00 30.53           S  
ATOM   2185  CE  MET   807      10.896  10.481  13.456  1.00 22.77           C  
ATOM   2186  H   MET   807      13.629  12.693  16.275  1.00 24.23           H  
ATOM   2187  HA  MET   807      13.751  10.263  17.832  1.00 22.79           H  
ATOM   2188  HB2 MET   807      13.647   9.164  15.432  1.00 25.89           H  
ATOM   2189  HB3 MET   807      13.448  10.802  14.828  1.00 25.89           H  
ATOM   2190  HG2 MET   807      11.373  11.076  16.237  1.00 25.89           H  
ATOM   2191  HG3 MET   807      11.667   9.511  16.974  1.00 25.89           H  
ATOM   2192  HE1 MET   807      10.226  10.174  12.650  1.00 22.77           H  
ATOM   2193  HE2 MET   807      11.903  10.562  13.045  1.00 22.77           H  
ATOM   2194  HE3 MET   807      10.560  11.449  13.830  1.00 22.77           H  
ATOM   2195  N   LYS   808      16.362  10.973  15.882  1.00 20.26           N  
ATOM   2196  CA  LYS   808      17.753  10.602  15.644  1.00 20.63           C  
ATOM   2197  C   LYS   808      18.579  10.807  16.942  1.00 22.00           C  
ATOM   2198  O   LYS   808      19.562  10.114  17.209  1.00 20.02           O  
ATOM   2199  CB  LYS   808      18.333  11.395  14.464  1.00 20.73           C  
ATOM   2200  CG  LYS   808      19.585  10.726  13.884  1.00 19.96           C  
ATOM   2201  CD  LYS   808      20.111  11.385  12.604  1.00 18.98           C  
ATOM   2202  CE  LYS   808      20.579  12.808  12.846  1.00 19.41           C  
ATOM   2203  NZ  LYS   808      21.327  13.302  11.701  1.00 17.50           N1+
ATOM   2204  H   LYS   808      15.948  11.772  15.393  1.00 20.26           H  
ATOM   2205  HA  LYS   808      17.760   9.528  15.421  1.00 20.63           H  
ATOM   2206  HB2 LYS   808      18.558  12.421  14.778  1.00 20.73           H  
ATOM   2207  HB3 LYS   808      17.583  11.466  13.666  1.00 20.73           H  
ATOM   2208  HG2 LYS   808      19.356   9.679  13.651  1.00 19.96           H  
ATOM   2209  HG3 LYS   808      20.381  10.722  14.636  1.00 19.96           H  
ATOM   2210  HD2 LYS   808      19.336  11.366  11.830  1.00 18.98           H  
ATOM   2211  HD3 LYS   808      20.944  10.782  12.224  1.00 18.98           H  
ATOM   2212  HE2 LYS   808      21.262  12.847  13.694  1.00 19.41           H  
ATOM   2213  HE3 LYS   808      19.739  13.490  13.004  1.00 19.41           H  
ATOM   2214  HZ1 LYS   808      21.435  14.348  11.763  1.00 17.50           H  
ATOM   2215  HZ2 LYS   808      20.842  13.275  10.773  1.00 17.50           H  
ATOM   2216  HZ3 LYS   808      22.264  12.929  11.559  1.00 17.50           H  
ATOM   2217  N   ALA   809      18.189  11.864  17.738  1.00 22.13           N  
ATOM   2218  CA  ALA   809      18.816  12.118  19.029  1.00 22.97           C  
ATOM   2219  C   ALA   809      18.488  10.980  20.010  1.00 23.49           C  
ATOM   2220  O   ALA   809      19.337  10.486  20.751  1.00 24.98           O  
ATOM   2221  CB  ALA   809      18.352  13.440  19.626  1.00 23.32           C  
ATOM   2222  H   ALA   809      17.455  12.491  17.406  1.00 22.13           H  
ATOM   2223  HA  ALA   809      19.902  12.128  18.881  1.00 22.97           H  
ATOM   2224  HB1 ALA   809      18.618  14.279  18.975  1.00 23.32           H  
ATOM   2225  HB2 ALA   809      18.808  13.604  20.607  1.00 23.32           H  
ATOM   2226  HB3 ALA   809      17.268  13.463  19.768  1.00 23.32           H  
ATOM   2227  N   LEU   810      17.172  10.594  20.082  1.00 24.73           N  
ATOM   2228  CA  LEU   810      16.740   9.605  21.058  1.00 25.13           C  
ATOM   2229  C   LEU   810      17.303   8.200  20.752  1.00 25.36           C  
ATOM   2230  O   LEU   810      17.460   7.372  21.654  1.00 26.23           O  
ATOM   2231  CB  LEU   810      15.217   9.578  21.207  1.00 27.78           C  
ATOM   2232  CG  LEU   810      14.672  10.795  21.991  1.00 31.72           C  
ATOM   2233  CD1 LEU   810      13.173  10.956  21.738  1.00 30.92           C  
ATOM   2234  CD2 LEU   810      14.924  10.655  23.496  1.00 29.54           C  
ATOM   2235  H   LEU   810      16.484  11.032  19.467  1.00 24.73           H  
ATOM   2236  HA  LEU   810      17.200   9.888  22.011  1.00 25.13           H  
ATOM   2237  HB2 LEU   810      14.914   8.663  21.728  1.00 27.78           H  
ATOM   2238  HB3 LEU   810      14.758   9.533  20.211  1.00 27.78           H  
ATOM   2239  HG  LEU   810      15.168  11.710  21.647  1.00 31.72           H  
ATOM   2240 HD11 LEU   810      12.627  10.074  22.079  1.00 30.92           H  
ATOM   2241 HD12 LEU   810      12.965  11.094  20.672  1.00 30.92           H  
ATOM   2242 HD13 LEU   810      12.778  11.829  22.269  1.00 30.92           H  
ATOM   2243 HD21 LEU   810      14.469   9.740  23.892  1.00 29.54           H  
ATOM   2244 HD22 LEU   810      14.496  11.503  24.041  1.00 29.54           H  
ATOM   2245 HD23 LEU   810      15.993  10.627  23.724  1.00 29.54           H  
ATOM   2246  N   LEU   811      17.593   7.911  19.437  1.00 25.11           N  
ATOM   2247  CA  LEU   811      18.280   6.671  19.073  1.00 25.04           C  
ATOM   2248  C   LEU   811      19.732   6.689  19.610  1.00 24.56           C  
ATOM   2249  O   LEU   811      20.293   5.676  20.028  1.00 24.32           O  
ATOM   2250  CB  LEU   811      18.350   6.461  17.551  1.00 26.23           C  
ATOM   2251  CG  LEU   811      17.029   6.004  16.910  1.00 27.86           C  
ATOM   2252  CD1 LEU   811      17.143   6.044  15.384  1.00 26.97           C  
ATOM   2253  CD2 LEU   811      16.620   4.599  17.357  1.00 26.12           C  
ATOM   2254  H   LEU   811      17.292   8.565  18.711  1.00 25.11           H  
ATOM   2255  HA  LEU   811      17.773   5.844  19.579  1.00 25.04           H  
ATOM   2256  HB2 LEU   811      19.126   5.721  17.317  1.00 26.23           H  
ATOM   2257  HB3 LEU   811      18.674   7.397  17.076  1.00 26.23           H  
ATOM   2258  HG  LEU   811      16.241   6.700  17.205  1.00 27.86           H  
ATOM   2259 HD11 LEU   811      17.923   5.364  15.024  1.00 26.97           H  
ATOM   2260 HD12 LEU   811      17.388   7.054  15.037  1.00 26.97           H  
ATOM   2261 HD13 LEU   811      16.197   5.754  14.914  1.00 26.97           H  
ATOM   2262 HD21 LEU   811      17.403   3.866  17.135  1.00 26.12           H  
ATOM   2263 HD22 LEU   811      15.707   4.283  16.844  1.00 26.12           H  
ATOM   2264 HD23 LEU   811      16.412   4.561  18.430  1.00 26.12           H  
ATOM   2265  N   LEU   812      20.404   7.849  19.505  1.00 22.55           N  
ATOM   2266  CA  LEU   812      21.788   8.039  19.968  1.00 22.32           C  
ATOM   2267  C   LEU   812      21.887   7.953  21.503  1.00 23.51           C  
ATOM   2268  O   LEU   812      22.910   7.540  22.039  1.00 25.17           O  
ATOM   2269  CB  LEU   812      22.314   9.388  19.428  1.00 22.71           C  
ATOM   2270  CG  LEU   812      23.759   9.745  19.835  1.00 22.04           C  
ATOM   2271  CD1 LEU   812      24.783   8.713  19.356  1.00 22.67           C  
ATOM   2272  CD2 LEU   812      24.144  11.111  19.260  1.00 20.39           C  
ATOM   2273  H   LEU   812      19.929   8.641  19.091  1.00 22.55           H  
ATOM   2274  HA  LEU   812      22.397   7.233  19.557  1.00 22.32           H  
ATOM   2275  HB2 LEU   812      21.666  10.184  19.790  1.00 22.71           H  
ATOM   2276  HB3 LEU   812      22.245   9.381  18.340  1.00 22.71           H  
ATOM   2277  HG  LEU   812      23.819   9.820  20.920  1.00 22.04           H  
ATOM   2278 HD11 LEU   812      24.705   8.564  18.282  1.00 22.67           H  
ATOM   2279 HD12 LEU   812      24.621   7.764  19.869  1.00 22.67           H  
ATOM   2280 HD13 LEU   812      25.790   9.055  19.593  1.00 22.67           H  
ATOM   2281 HD21 LEU   812      24.133  11.080  18.171  1.00 20.39           H  
ATOM   2282 HD22 LEU   812      25.139  11.386  19.605  1.00 20.39           H  
ATOM   2283 HD23 LEU   812      23.441  11.866  19.609  1.00 20.39           H  
ATOM   2284  N   PHE   813      20.801   8.285  22.206  1.00 23.18           N  
ATOM   2285  CA  PHE   813      20.698   8.247  23.669  1.00 23.32           C  
ATOM   2286  C   PHE   813      20.133   6.925  24.235  1.00 23.60           C  
ATOM   2287  O   PHE   813      19.850   6.855  25.434  1.00 22.66           O  
ATOM   2288  CB  PHE   813      19.928   9.497  24.143  1.00 24.16           C  
ATOM   2289  CG  PHE   813      20.817  10.712  24.352  1.00 25.10           C  
ATOM   2290  CD1 PHE   813      21.153  11.116  25.659  1.00 26.89           C  
ATOM   2291  CD2 PHE   813      21.337  11.423  23.254  1.00 25.60           C  
ATOM   2292  CE1 PHE   813      21.993  12.226  25.862  1.00 27.68           C  
ATOM   2293  CE2 PHE   813      22.169  12.536  23.457  1.00 25.31           C  
ATOM   2294  CZ  PHE   813      22.495  12.940  24.761  1.00 27.86           C  
ATOM   2295  H   PHE   813      20.025   8.678  21.687  1.00 23.18           H  
ATOM   2296  HA  PHE   813      21.707   8.318  24.078  1.00 23.32           H  
ATOM   2297  HB2 PHE   813      19.428   9.286  25.087  1.00 24.16           H  
ATOM   2298  HB3 PHE   813      19.142   9.743  23.428  1.00 24.16           H  
ATOM   2299  HD1 PHE   813      20.776  10.569  26.510  1.00 26.89           H  
ATOM   2300  HD2 PHE   813      21.108  11.114  22.249  1.00 25.60           H  
ATOM   2301  HE1 PHE   813      22.252  12.527  26.866  1.00 27.68           H  
ATOM   2302  HE2 PHE   813      22.563  13.079  22.612  1.00 25.31           H  
ATOM   2303  HZ  PHE   813      23.132  13.797  24.908  1.00 27.86           H  
ATOM   2304  N   SER   814      19.957   5.879  23.414  1.00 23.93           N  
ATOM   2305  CA  SER   814      19.317   4.599  23.801  1.00 24.29           C  
ATOM   2306  C   SER   814      20.176   3.367  23.463  1.00 23.53           C  
ATOM   2307  O   SER   814      19.668   2.370  22.946  1.00 22.39           O  
ATOM   2308  CB  SER   814      17.907   4.476  23.195  1.00 25.23           C  
ATOM   2309  OG  SER   814      17.096   5.584  23.534  1.00 28.58           O  
ATOM   2310  H   SER   814      20.233   5.988  22.445  1.00 23.93           H  
ATOM   2311  HA  SER   814      19.197   4.579  24.883  1.00 24.29           H  
ATOM   2312  HB2 SER   814      17.432   3.571  23.575  1.00 25.23           H  
ATOM   2313  HB3 SER   814      17.977   4.406  22.108  1.00 25.23           H  
ATOM   2314  HG  SER   814      17.211   6.248  22.819  1.00 28.58           H  
ATOM   2315  N   ILE   815      21.498   3.460  23.666  1.00 22.58           N  
ATOM   2316  CA  ILE   815      22.484   2.459  23.218  1.00 23.63           C  
ATOM   2317  C   ILE   815      23.790   2.546  24.057  1.00 23.65           C  
ATOM   2318  O   ILE   815      24.334   3.639  24.192  1.00 25.15           O  
ATOM   2319  CB  ILE   815      22.666   2.657  21.684  1.00 24.02           C  
ATOM   2320  CG1 ILE   815      23.400   1.472  21.038  1.00 26.12           C  
ATOM   2321  CG2 ILE   815      23.263   4.021  21.291  1.00 24.65           C  
ATOM   2322  CD1 ILE   815      23.363   1.463  19.503  1.00 30.69           C  
ATOM   2323  H   ILE   815      21.867   4.316  24.058  1.00 22.58           H  
ATOM   2324  HA  ILE   815      22.051   1.473  23.379  1.00 23.63           H  
ATOM   2325  HB  ILE   815      21.666   2.641  21.248  1.00 24.02           H  
ATOM   2326 HG12 ILE   815      22.894   0.569  21.359  1.00 26.12           H  
ATOM   2327 HG13 ILE   815      24.429   1.433  21.389  1.00 26.12           H  
ATOM   2328 HG21 ILE   815      24.302   4.090  21.598  1.00 24.65           H  
ATOM   2329 HG22 ILE   815      22.708   4.829  21.767  1.00 24.65           H  
ATOM   2330 HG23 ILE   815      23.190   4.171  20.216  1.00 24.65           H  
ATOM   2331 HD11 ILE   815      22.328   1.496  19.158  1.00 30.69           H  
ATOM   2332 HD12 ILE   815      23.824   0.545  19.138  1.00 30.69           H  
ATOM   2333 HD13 ILE   815      23.903   2.315  19.093  1.00 30.69           H  
ATOM   2334  N   ILE   816      24.240   1.452  24.713  1.00 23.67           N  
ATOM   2335  CA  ILE   816      25.339   1.465  25.726  1.00 25.29           C  
ATOM   2336  C   ILE   816      26.243   0.191  25.770  1.00 26.06           C  
ATOM   2337  O   ILE   816      25.746  -0.902  25.485  1.00 24.46           O  
ATOM   2338  CB  ILE   816      24.791   1.735  27.156  1.00 26.05           C  
ATOM   2339  CG1 ILE   816      23.790   0.651  27.622  1.00 27.63           C  
ATOM   2340  CG2 ILE   816      24.187   3.145  27.276  1.00 28.81           C  
ATOM   2341  CD1 ILE   816      23.241   0.860  29.039  1.00 32.11           C  
ATOM   2342  H   ILE   816      23.774   0.571  24.562  1.00 23.67           H  
ATOM   2343  HA  ILE   816      25.977   2.302  25.453  1.00 25.29           H  
ATOM   2344  HB  ILE   816      25.640   1.708  27.841  1.00 26.05           H  
ATOM   2345 HG12 ILE   816      24.281  -0.322  27.604  1.00 27.63           H  
ATOM   2346 HG13 ILE   816      22.950   0.617  26.930  1.00 27.63           H  
ATOM   2347 HG21 ILE   816      23.202   3.183  26.812  1.00 28.81           H  
ATOM   2348 HG22 ILE   816      24.835   3.871  26.786  1.00 28.81           H  
ATOM   2349 HG23 ILE   816      24.110   3.426  28.325  1.00 28.81           H  
ATOM   2350 HD11 ILE   816      24.063   0.972  29.746  1.00 32.11           H  
ATOM   2351 HD12 ILE   816      22.644  -0.006  29.326  1.00 32.11           H  
ATOM   2352 HD13 ILE   816      22.603   1.742  29.074  1.00 32.11           H  
ATOM   2353  N   PRO   817      27.527   0.278  26.211  1.00 27.58           N  
ATOM   2354  CA  PRO   817      28.458  -0.868  26.322  1.00 28.61           C  
ATOM   2355  C   PRO   817      28.293  -1.725  27.602  1.00 28.95           C  
ATOM   2356  O   PRO   817      27.499  -1.433  28.495  1.00 27.77           O  
ATOM   2357  CB  PRO   817      29.858  -0.227  26.424  1.00 28.77           C  
ATOM   2358  CG  PRO   817      29.646   1.262  26.219  1.00 29.61           C  
ATOM   2359  CD  PRO   817      28.205   1.489  26.628  1.00 28.42           C  
ATOM   2360  HA  PRO   817      28.342  -1.502  25.438  1.00 28.61           H  
ATOM   2361  HB2 PRO   817      30.539  -0.645  25.680  1.00 28.77           H  
ATOM   2362  HB3 PRO   817      30.324  -0.387  27.404  1.00 28.77           H  
ATOM   2363  HG2 PRO   817      29.790   1.493  25.161  1.00 29.61           H  
ATOM   2364  HG3 PRO   817      30.348   1.875  26.793  1.00 29.61           H  
ATOM   2365  HD2 PRO   817      28.106   1.550  27.713  1.00 28.42           H  
ATOM   2366  HD3 PRO   817      27.794   2.395  26.191  1.00 28.42           H  
ATOM   2367  N   VAL   818      29.165  -2.799  27.680  1.00 31.84           N  
ATOM   2368  CA  VAL   818      29.311  -3.720  28.816  1.00 34.32           C  
ATOM   2369  C   VAL   818      29.017  -3.074  30.191  1.00 35.09           C  
ATOM   2370  O   VAL   818      28.124  -3.508  30.922  1.00 35.20           O  
ATOM   2371  CB  VAL   818      30.723  -4.391  28.893  1.00 35.44           C  
ATOM   2372  CG1 VAL   818      30.777  -5.433  30.024  1.00 37.93           C  
ATOM   2373  CG2 VAL   818      31.167  -5.079  27.602  1.00 37.16           C  
ATOM   2374  H   VAL   818      29.668  -3.036  26.812  1.00 31.84           H  
ATOM   2375  HA  VAL   818      28.555  -4.496  28.666  1.00 34.32           H  
ATOM   2376  HB  VAL   818      31.475  -3.622  29.114  1.00 35.44           H  
ATOM   2377 HG11 VAL   818      30.017  -6.209  29.880  1.00 37.93           H  
ATOM   2378 HG12 VAL   818      30.618  -4.977  31.006  1.00 37.93           H  
ATOM   2379 HG13 VAL   818      31.757  -5.922  30.057  1.00 37.93           H  
ATOM   2380 HG21 VAL   818      30.422  -5.802  27.259  1.00 37.16           H  
ATOM   2381 HG22 VAL   818      32.106  -5.623  27.753  1.00 37.16           H  
ATOM   2382 HG23 VAL   818      31.361  -4.351  26.812  1.00 37.16           H  
ATOM   2383  N   ASP   819      29.866  -2.068  30.563  1.00 36.27           N  
ATOM   2384  CA  ASP   819      29.904  -1.451  31.887  1.00 38.16           C  
ATOM   2385  C   ASP   819      29.112  -0.124  31.953  1.00 37.42           C  
ATOM   2386  O   ASP   819      29.227   0.675  32.882  1.00 38.10           O  
ATOM   2387  CB  ASP   819      31.341  -1.296  32.390  1.00 39.96           C  
ATOM   2388  CG  ASP   819      32.210  -0.455  31.472  1.00 44.44           C  
ATOM   2389  OD2 ASP   819      33.079   0.284  32.028  1.00 46.05           O1-
ATOM   2390  OD1 ASP   819      32.002  -0.576  30.231  1.00 46.96           O  
ATOM   2391  H   ASP   819      30.545  -1.668  29.903  1.00 36.27           H  
ATOM   2392  HA  ASP   819      29.381  -2.126  32.577  1.00 38.16           H  
ATOM   2393  HB2 ASP   819      31.814  -2.283  32.466  1.00 39.96           H  
ATOM   2394  HB3 ASP   819      31.344  -0.854  33.394  1.00 39.96           H  
ATOM   2395  N   GLY   820      28.170   0.036  30.961  1.00 37.03           N  
ATOM   2396  CA  GLY   820      27.333   1.209  30.890  1.00 33.64           C  
ATOM   2397  C   GLY   820      28.158   2.397  30.396  1.00 33.34           C  
ATOM   2398  O   GLY   820      29.236   2.280  29.816  1.00 32.03           O  
ATOM   2399  H   GLY   820      28.079  -0.680  30.242  1.00 37.03           H  
ATOM   2400  HA2 GLY   820      26.918   1.426  31.879  1.00 33.64           H  
ATOM   2401  HA3 GLY   820      26.524   1.015  30.181  1.00 33.64           H  
ATOM   2402  N   LEU   821      27.592   3.592  30.568  1.00 31.66           N  
ATOM   2403  CA  LEU   821      28.319   4.856  30.442  1.00 34.13           C  
ATOM   2404  C   LEU   821      28.628   5.383  31.838  1.00 35.27           C  
ATOM   2405  O   LEU   821      27.812   5.266  32.750  1.00 35.82           O  
ATOM   2406  CB  LEU   821      27.519   5.859  29.597  1.00 33.07           C  
ATOM   2407  CG  LEU   821      27.230   5.367  28.169  1.00 32.48           C  
ATOM   2408  CD1 LEU   821      26.453   6.452  27.423  1.00 31.56           C  
ATOM   2409  CD2 LEU   821      28.493   5.027  27.371  1.00 30.47           C  
ATOM   2410  H   LEU   821      26.659   3.640  30.963  1.00 31.66           H  
ATOM   2411  HA  LEU   821      29.279   4.679  29.957  1.00 34.13           H  
ATOM   2412  HB2 LEU   821      28.073   6.795  29.545  1.00 33.07           H  
ATOM   2413  HB3 LEU   821      26.574   6.063  30.098  1.00 33.07           H  
ATOM   2414  HG  LEU   821      26.609   4.474  28.220  1.00 32.48           H  
ATOM   2415 HD11 LEU   821      27.075   7.338  27.301  1.00 31.56           H  
ATOM   2416 HD12 LEU   821      25.560   6.715  27.990  1.00 31.56           H  
ATOM   2417 HD13 LEU   821      26.147   6.081  26.445  1.00 31.56           H  
ATOM   2418 HD21 LEU   821      29.141   5.899  27.314  1.00 30.47           H  
ATOM   2419 HD22 LEU   821      28.221   4.706  26.368  1.00 30.47           H  
ATOM   2420 HD23 LEU   821      29.039   4.215  27.849  1.00 30.47           H  
ATOM   2421  N   LYS   822      29.806   5.960  32.059  1.00 37.19           N  
ATOM   2422  CA  LYS   822      30.293   6.164  33.414  1.00 40.02           C  
ATOM   2423  C   LYS   822      29.696   7.430  34.066  1.00 40.58           C  
ATOM   2424  O   LYS   822      29.884   7.716  35.246  1.00 39.67           O  
ATOM   2425  CB  LYS   822      31.820   6.106  33.527  1.00 42.55           C  
ATOM   2426  CG  LYS   822      32.522   5.157  32.546  1.00 46.04           C  
ATOM   2427  CD  LYS   822      31.935   3.738  32.460  1.00 49.51           C  
ATOM   2428  CE  LYS   822      32.222   3.101  31.103  1.00 50.45           C  
ATOM   2429  NZ  LYS   822      33.594   2.594  31.084  1.00 51.61           N1+
ATOM   2430  H   LYS   822      30.373   6.208  31.229  1.00 37.19           H  
ATOM   2431  HA  LYS   822      29.894   5.335  34.016  1.00 40.02           H  
ATOM   2432  HB2 LYS   822      32.088   5.829  34.554  1.00 42.55           H  
ATOM   2433  HB3 LYS   822      32.234   7.108  33.378  1.00 42.55           H  
ATOM   2434  HG2 LYS   822      33.583   5.093  32.817  1.00 46.04           H  
ATOM   2435  HG3 LYS   822      32.500   5.629  31.558  1.00 46.04           H  
ATOM   2436  HD2 LYS   822      30.852   3.738  32.589  1.00 49.51           H  
ATOM   2437  HD3 LYS   822      32.331   3.125  33.279  1.00 49.51           H  
ATOM   2438  HE2 LYS   822      32.108   3.810  30.278  1.00 50.45           H  
ATOM   2439  HE3 LYS   822      31.564   2.250  30.919  1.00 50.45           H  
ATOM   2440  HZ1 LYS   822      34.245   3.128  31.653  1.00 51.61           H  
ATOM   2441  HZ2 LYS   822      34.006   2.706  30.127  1.00 51.61           H  
ATOM   2442  HZ3 LYS   822      33.604   1.586  31.371  1.00 51.61           H  
ATOM   2443  N   ASN   823      28.932   8.188  33.272  1.00 40.31           N  
ATOM   2444  CA  ASN   823      27.991   9.207  33.728  1.00 39.56           C  
ATOM   2445  C   ASN   823      26.538   8.887  33.295  1.00 36.79           C  
ATOM   2446  O   ASN   823      25.750   9.797  33.048  1.00 36.79           O  
ATOM   2447  CB  ASN   823      28.509  10.598  33.319  1.00 43.29           C  
ATOM   2448  CG  ASN   823      28.026  11.667  34.280  1.00 47.69           C  
ATOM   2449  OD1 ASN   823      28.612  11.902  35.321  1.00 50.04           O  
ATOM   2450  ND2 ASN   823      26.904  12.288  34.014  1.00 48.31           N  
ATOM   2451  H   ASN   823      28.970   7.985  32.279  1.00 40.31           H  
ATOM   2452  HA  ASN   823      27.981   9.178  34.819  1.00 39.56           H  
ATOM   2453  HB2 ASN   823      28.184  10.837  32.308  1.00 43.29           H  
ATOM   2454  HB3 ASN   823      29.599  10.614  33.343  1.00 43.29           H  
ATOM   2455 HD21 ASN   823      26.611  12.999  34.657  1.00 48.31           H  
ATOM   2456 HD22 ASN   823      26.446  12.109  33.130  1.00 48.31           H  
ATOM   2457  N   GLN   824      26.157   7.596  33.254  1.00 34.01           N  
ATOM   2458  CA  GLN   824      24.832   7.083  32.832  1.00 34.54           C  
ATOM   2459  C   GLN   824      23.647   7.891  33.391  1.00 34.94           C  
ATOM   2460  O   GLN   824      22.608   8.018  32.744  1.00 34.85           O  
ATOM   2461  CB  GLN   824      24.657   5.644  33.383  1.00 33.83           C  
ATOM   2462  CG  GLN   824      23.448   4.868  32.831  1.00 32.08           C  
ATOM   2463  CD  GLN   824      23.598   4.459  31.367  1.00 33.53           C  
ATOM   2464  OE1 GLN   824      24.686   4.280  30.840  1.00 33.63           O  
ATOM   2465  NE2 GLN   824      22.505   4.236  30.670  1.00 31.12           N  
ATOM   2466  H   GLN   824      26.870   6.894  33.430  1.00 34.01           H  
ATOM   2467  HA  GLN   824      24.788   7.070  31.742  1.00 34.54           H  
ATOM   2468  HB2 GLN   824      24.557   5.696  34.468  1.00 33.83           H  
ATOM   2469  HB3 GLN   824      25.534   5.044  33.190  1.00 33.83           H  
ATOM   2470  HG2 GLN   824      22.534   5.448  32.958  1.00 32.08           H  
ATOM   2471  HG3 GLN   824      23.331   3.956  33.416  1.00 32.08           H  
ATOM   2472 HE21 GLN   824      22.625   3.968  29.709  1.00 31.12           H  
ATOM   2473 HE22 GLN   824      21.596   4.381  31.071  1.00 31.12           H  
ATOM   2474  N   LYS   825      23.789   8.265  34.674  1.00 34.72           N  
ATOM   2475  CA  LYS   825      22.718   8.547  35.643  1.00 35.29           C  
ATOM   2476  C   LYS   825      22.916   9.831  36.460  1.00 34.22           C  
ATOM   2477  O   LYS   825      22.236  10.037  37.460  1.00 33.77           O  
ATOM   2478  CB  LYS   825      22.546   7.318  36.565  1.00 37.45           C  
ATOM   2479  CG  LYS   825      21.162   6.675  36.471  1.00 40.93           C  
ATOM   2480  CD  LYS   825      19.996   7.612  36.826  1.00 43.11           C  
ATOM   2481  CE  LYS   825      18.780   6.710  36.996  1.00 43.95           C  
ATOM   2482  NZ  LYS   825      17.495   7.430  36.964  1.00 46.32           N1+
ATOM   2483  H   LYS   825      24.707   8.099  35.060  1.00 34.72           H  
ATOM   2484  HA  LYS   825      21.798   8.713  35.079  1.00 35.29           H  
ATOM   2485  HB2 LYS   825      22.732   7.589  37.606  1.00 37.45           H  
ATOM   2486  HB3 LYS   825      23.282   6.553  36.315  1.00 37.45           H  
ATOM   2487  HG2 LYS   825      21.153   5.823  37.153  1.00 40.93           H  
ATOM   2488  HG3 LYS   825      21.015   6.295  35.458  1.00 40.93           H  
ATOM   2489  HD2 LYS   825      19.823   8.326  36.020  1.00 43.11           H  
ATOM   2490  HD3 LYS   825      20.193   8.147  37.757  1.00 43.11           H  
ATOM   2491  HE2 LYS   825      18.865   6.156  37.933  1.00 43.95           H  
ATOM   2492  HE3 LYS   825      18.782   5.980  36.183  1.00 43.95           H  
ATOM   2493  HZ1 LYS   825      17.361   7.953  36.098  1.00 46.32           H  
ATOM   2494  HZ2 LYS   825      17.416   8.169  37.666  1.00 46.32           H  
ATOM   2495  HZ3 LYS   825      16.752   6.742  37.070  1.00 46.32           H  
ATOM   2496  N   PHE   826      23.843  10.689  36.027  1.00 32.99           N  
ATOM   2497  CA  PHE   826      23.864  12.102  36.431  1.00 33.52           C  
ATOM   2498  C   PHE   826      23.435  13.037  35.282  1.00 30.42           C  
ATOM   2499  O   PHE   826      23.283  14.236  35.486  1.00 30.53           O  
ATOM   2500  CB  PHE   826      25.187  12.460  37.127  1.00 36.10           C  
ATOM   2501  CG  PHE   826      25.592  11.492  38.229  1.00 42.89           C  
ATOM   2502  CD1 PHE   826      24.733  11.259  39.321  1.00 43.77           C  
ATOM   2503  CD2 PHE   826      26.814  10.795  38.151  1.00 45.22           C  
ATOM   2504  CE1 PHE   826      25.089  10.335  40.320  1.00 45.55           C  
ATOM   2505  CE2 PHE   826      27.172   9.873  39.151  1.00 45.19           C  
ATOM   2506  CZ  PHE   826      26.309   9.642  40.236  1.00 45.72           C  
ATOM   2507  H   PHE   826      24.413  10.408  35.245  1.00 32.99           H  
ATOM   2508  HA  PHE   826      23.088  12.248  37.183  1.00 33.52           H  
ATOM   2509  HB2 PHE   826      25.092  13.455  37.563  1.00 36.10           H  
ATOM   2510  HB3 PHE   826      25.980  12.506  36.389  1.00 36.10           H  
ATOM   2511  HD1 PHE   826      23.788  11.777  39.388  1.00 43.77           H  
ATOM   2512  HD2 PHE   826      27.487  10.967  37.325  1.00 45.22           H  
ATOM   2513  HE1 PHE   826      24.422  10.156  41.151  1.00 45.55           H  
ATOM   2514  HE2 PHE   826      28.113   9.346  39.084  1.00 45.19           H  
ATOM   2515  HZ  PHE   826      26.584   8.934  41.005  1.00 45.72           H  
ATOM   2516  N   PHE   827      23.027  12.462  34.141  1.00 27.92           N  
ATOM   2517  CA  PHE   827      21.701  12.805  33.600  1.00 26.75           C  
ATOM   2518  C   PHE   827      20.616  12.384  34.591  1.00 25.83           C  
ATOM   2519  O   PHE   827      20.712  11.353  35.178  1.00 24.50           O  
ATOM   2520  CB  PHE   827      21.388  12.076  32.280  1.00 26.27           C  
ATOM   2521  CG  PHE   827      22.377  11.954  31.135  1.00 26.25           C  
ATOM   2522  CD1 PHE   827      23.531  12.748  31.013  1.00 24.30           C  
ATOM   2523  CD2 PHE   827      22.094  10.986  30.147  1.00 25.90           C  
ATOM   2524  CE1 PHE   827      24.381  12.561  29.907  1.00 24.48           C  
ATOM   2525  CE2 PHE   827      22.928  10.829  29.030  1.00 26.44           C  
ATOM   2526  CZ  PHE   827      24.070  11.630  28.905  1.00 24.88           C  
ATOM   2527  H   PHE   827      23.275  11.492  34.025  1.00 27.92           H  
ATOM   2528  HA  PHE   827      21.638  13.876  33.445  1.00 26.75           H  
ATOM   2529  HB2 PHE   827      20.485  12.537  31.878  1.00 26.27           H  
ATOM   2530  HB3 PHE   827      21.161  11.047  32.564  1.00 26.27           H  
ATOM   2531  HD1 PHE   827      23.781  13.486  31.761  1.00 24.30           H  
ATOM   2532  HD2 PHE   827      21.230  10.347  30.249  1.00 25.90           H  
ATOM   2533  HE1 PHE   827      25.292  13.122  29.821  1.00 24.48           H  
ATOM   2534  HE2 PHE   827      22.703  10.085  28.279  1.00 26.44           H  
ATOM   2535  HZ  PHE   827      24.720  11.523  28.049  1.00 24.88           H  
ATOM   2536  N   ASP   828      19.267  13.011  34.649  1.00 25.04           N1+
ATOM   2537  CA  ASP   828      18.067  12.091  34.855  1.00 26.29           C  
ATOM   2538  C   ASP   828      16.771  12.575  34.157  1.00 26.17           C  
ATOM   2539  O   ASP   828      16.329  12.075  33.124  1.00 26.98           O  
ATOM   2540  CB  ASP   828      17.856  11.775  36.341  1.00 29.00           C  
ATOM   2541  CG  ASP   828      17.275  10.406  36.533  1.00 29.96           C  
ATOM   2542  OD1 ASP   828      17.150   9.982  37.697  1.00 32.01           O  
ATOM   2543  OD2 ASP   828      17.031   9.706  35.531  1.00 32.79           O1-
ATOM   2544  H2  ASP   828      19.255  13.816  35.373  1.00 25.04           H  
ATOM   2545  H3  ASP   828      19.137  13.697  33.828  1.00 25.04           H  
ATOM   2546  HA  ASP   828      18.291  11.143  34.379  1.00 26.29           H  
ATOM   2547  HB2 ASP   828      17.205  12.504  36.816  1.00 29.00           H  
ATOM   2548  HB3 ASP   828      18.812  11.773  36.860  1.00 29.00           H  
ATOM   2549  N   GLU   829      16.302  13.759  34.578  1.00 28.25           N  
ATOM   2550  CA  GLU   829      15.364  14.692  33.917  1.00 28.90           C  
ATOM   2551  C   GLU   829      15.424  14.827  32.375  1.00 29.56           C  
ATOM   2552  O   GLU   829      14.440  15.218  31.752  1.00 27.27           O  
ATOM   2553  CB  GLU   829      15.624  16.088  34.536  1.00 34.17           C  
ATOM   2554  CG  GLU   829      16.972  16.765  34.176  1.00 41.85           C  
ATOM   2555  CD  GLU   829      18.185  15.843  34.386  1.00 45.14           C  
ATOM   2556  OE1 GLU   829      18.440  15.410  35.533  1.00 49.09           O  
ATOM   2557  OE2 GLU   829      18.724  15.311  33.386  1.00 46.53           O1-
ATOM   2558  H   GLU   829      16.793  14.163  35.373  1.00 28.25           H  
ATOM   2559  HA  GLU   829      14.347  14.392  34.170  1.00 28.90           H  
ATOM   2560  HB2 GLU   829      15.563  15.998  35.622  1.00 34.17           H  
ATOM   2561  HB3 GLU   829      14.820  16.757  34.227  1.00 34.17           H  
ATOM   2562  HG2 GLU   829      17.087  17.661  34.788  1.00 41.85           H  
ATOM   2563  HG3 GLU   829      16.936  17.086  33.133  1.00 41.85           H  
ATOM   2564  N   LEU   830      16.560  14.538  31.737  1.00 27.85           N  
ATOM   2565  CA  LEU   830      16.880  14.896  30.355  1.00 27.99           C  
ATOM   2566  C   LEU   830      15.870  14.388  29.311  1.00 27.45           C  
ATOM   2567  O   LEU   830      15.568  15.109  28.357  1.00 28.45           O  
ATOM   2568  CB  LEU   830      18.299  14.368  30.070  1.00 29.23           C  
ATOM   2569  CG  LEU   830      18.867  14.766  28.696  1.00 31.36           C  
ATOM   2570  CD1 LEU   830      19.023  16.282  28.547  1.00 30.87           C  
ATOM   2571  CD2 LEU   830      20.232  14.112  28.500  1.00 31.40           C  
ATOM   2572  H   LEU   830      17.337  14.278  32.330  1.00 27.85           H  
ATOM   2573  HA  LEU   830      16.888  15.985  30.300  1.00 27.99           H  
ATOM   2574  HB2 LEU   830      18.284  13.280  30.139  1.00 29.23           H  
ATOM   2575  HB3 LEU   830      18.977  14.738  30.840  1.00 29.23           H  
ATOM   2576  HG  LEU   830      18.207  14.399  27.913  1.00 31.36           H  
ATOM   2577 HD11 LEU   830      19.624  16.679  29.366  1.00 30.87           H  
ATOM   2578 HD12 LEU   830      18.045  16.758  28.549  1.00 30.87           H  
ATOM   2579 HD13 LEU   830      19.512  16.512  27.600  1.00 30.87           H  
ATOM   2580 HD21 LEU   830      20.937  14.473  29.250  1.00 31.40           H  
ATOM   2581 HD22 LEU   830      20.606  14.352  27.506  1.00 31.40           H  
ATOM   2582 HD23 LEU   830      20.144  13.029  28.587  1.00 31.40           H  
ATOM   2583  N   ARG   831      15.290  13.189  29.492  1.00 27.40           N  
ATOM   2584  CA  ARG   831      14.250  12.701  28.562  1.00 26.22           C  
ATOM   2585  C   ARG   831      12.932  13.450  28.708  1.00 24.75           C  
ATOM   2586  O   ARG   831      12.230  13.561  27.711  1.00 24.68           O  
ATOM   2587  CB  ARG   831      13.997  11.189  28.665  1.00 27.98           C  
ATOM   2588  CG  ARG   831      14.949  10.393  27.761  1.00 28.43           C  
ATOM   2589  CD  ARG   831      14.579   8.903  27.765  1.00 28.08           C  
ATOM   2590  NE  ARG   831      15.374   8.116  26.806  1.00 26.71           N  
ATOM   2591  CZ  ARG   831      16.662   7.835  26.839  1.00 27.84           C  
ATOM   2592  NH1 ARG   831      17.480   8.304  27.741  1.00 28.79           N  
ATOM   2593  NH2 ARG   831      17.162   7.051  25.939  1.00 26.94           N1+
ATOM   2594  H   ARG   831      15.493  12.683  30.347  1.00 27.40           H  
ATOM   2595  HA  ARG   831      14.576  12.921  27.544  1.00 26.22           H  
ATOM   2596  HB2 ARG   831      12.979  10.980  28.326  1.00 27.98           H  
ATOM   2597  HB3 ARG   831      14.067  10.870  29.703  1.00 27.98           H  
ATOM   2598  HG2 ARG   831      15.974  10.534  28.101  1.00 28.43           H  
ATOM   2599  HG3 ARG   831      14.865  10.767  26.738  1.00 28.43           H  
ATOM   2600  HD2 ARG   831      13.526   8.807  27.492  1.00 28.08           H  
ATOM   2601  HD3 ARG   831      14.697   8.488  28.767  1.00 28.08           H  
ATOM   2602  HE  ARG   831      14.864   7.613  26.084  1.00 26.71           H  
ATOM   2603 HH11 ARG   831      18.446   8.030  27.708  1.00 28.79           H  
ATOM   2604 HH12 ARG   831      17.112   8.814  28.522  1.00 28.79           H  
ATOM   2605 HH21 ARG   831      18.154   6.849  25.912  1.00 26.94           H  
ATOM   2606 HH22 ARG   831      16.580   6.614  25.224  1.00 26.94           H  
ATOM   2607  N   MET   832      12.645  14.053  29.863  1.00 26.06           N  
ATOM   2608  CA  MET   832      11.474  14.915  30.036  1.00 26.14           C  
ATOM   2609  C   MET   832      11.579  16.162  29.147  1.00 26.01           C  
ATOM   2610  O   MET   832      10.593  16.557  28.532  1.00 25.80           O  
ATOM   2611  CB  MET   832      11.318  15.310  31.510  1.00 27.91           C  
ATOM   2612  CG  MET   832       9.924  15.882  31.791  1.00 30.44           C  
ATOM   2613  SD  MET   832       9.663  16.395  33.510  1.00 33.92           S  
ATOM   2614  CE  MET   832      10.731  17.860  33.581  1.00 33.67           C  
ATOM   2615  H   MET   832      13.322  14.018  30.616  1.00 26.06           H  
ATOM   2616  HA  MET   832      10.590  14.351  29.743  1.00 26.14           H  
ATOM   2617  HB2 MET   832      12.067  16.058  31.765  1.00 27.91           H  
ATOM   2618  HB3 MET   832      11.467  14.433  32.143  1.00 27.91           H  
ATOM   2619  HG2 MET   832       9.184  15.119  31.549  1.00 30.44           H  
ATOM   2620  HG3 MET   832       9.746  16.742  31.145  1.00 30.44           H  
ATOM   2621  HE1 MET   832      10.619  18.340  34.553  1.00 33.67           H  
ATOM   2622  HE2 MET   832      10.442  18.562  32.798  1.00 33.67           H  
ATOM   2623  HE3 MET   832      11.773  17.573  33.444  1.00 33.67           H  
ATOM   2624  N   ASN   833      12.791  16.705  28.974  1.00 26.78           N  
ATOM   2625  CA  ASN   833      13.032  17.826  28.064  1.00 27.86           C  
ATOM   2626  C   ASN   833      12.939  17.401  26.597  1.00 26.66           C  
ATOM   2627  O   ASN   833      12.295  18.092  25.810  1.00 27.19           O  
ATOM   2628  CB  ASN   833      14.401  18.463  28.347  1.00 29.21           C  
ATOM   2629  CG  ASN   833      14.433  19.275  29.627  1.00 33.07           C  
ATOM   2630  ND2 ASN   833      15.590  19.411  30.229  1.00 36.18           N  
ATOM   2631  OD1 ASN   833      13.444  19.820  30.084  1.00 31.43           O  
ATOM   2632  H   ASN   833      13.570  16.312  29.485  1.00 26.78           H  
ATOM   2633  HA  ASN   833      12.255  18.578  28.223  1.00 27.86           H  
ATOM   2634  HB2 ASN   833      14.647  19.146  27.533  1.00 29.21           H  
ATOM   2635  HB3 ASN   833      15.169  17.692  28.382  1.00 29.21           H  
ATOM   2636 HD21 ASN   833      15.586  19.951  31.076  1.00 36.18           H  
ATOM   2637 HD22 ASN   833      16.413  18.973  29.863  1.00 36.18           H  
ATOM   2638  N   TYR   834      13.499  16.246  26.218  1.00 25.03           N  
ATOM   2639  CA  TYR   834      13.436  15.801  24.823  1.00 25.15           C  
ATOM   2640  C   TYR   834      11.983  15.428  24.445  1.00 26.45           C  
ATOM   2641  O   TYR   834      11.547  15.642  23.313  1.00 28.13           O  
ATOM   2642  CB  TYR   834      14.377  14.631  24.502  1.00 25.77           C  
ATOM   2643  CG  TYR   834      15.808  15.060  24.240  1.00 24.15           C  
ATOM   2644  CD1 TYR   834      16.127  15.815  23.099  1.00 23.72           C  
ATOM   2645  CD2 TYR   834      16.843  14.694  25.112  1.00 26.10           C  
ATOM   2646  CE1 TYR   834      17.445  16.216  22.855  1.00 26.07           C  
ATOM   2647  CE2 TYR   834      18.163  15.093  24.865  1.00 24.55           C  
ATOM   2648  CZ  TYR   834      18.452  15.864  23.746  1.00 26.19           C  
ATOM   2649  OH  TYR   834      19.717  16.305  23.488  1.00 27.25           O  
ATOM   2650  H   TYR   834      14.025  15.713  26.909  1.00 25.03           H  
ATOM   2651  HA  TYR   834      13.685  16.674  24.207  1.00 25.15           H  
ATOM   2652  HB2 TYR   834      14.031  14.100  23.605  1.00 25.77           H  
ATOM   2653  HB3 TYR   834      14.348  13.891  25.311  1.00 25.77           H  
ATOM   2654  HD1 TYR   834      15.353  16.099  22.388  1.00 23.72           H  
ATOM   2655  HD2 TYR   834      16.633  14.093  25.993  1.00 26.10           H  
ATOM   2656  HE1 TYR   834      17.683  16.805  21.974  1.00 26.07           H  
ATOM   2657  HE2 TYR   834      18.954  14.795  25.548  1.00 24.55           H  
ATOM   2658  HH  TYR   834      20.309  16.075  24.239  1.00 27.25           H  
ATOM   2659  N   ILE   835      11.210  14.834  25.422  1.00 26.87           N  
ATOM   2660  CA  ILE   835       9.774  14.559  25.238  1.00 27.01           C  
ATOM   2661  C   ILE   835       8.895  15.773  25.673  1.00 28.11           C  
ATOM   2662  O   ILE   835       7.690  15.704  25.923  1.00 30.72           O  
ATOM   2663  CB  ILE   835       9.349  13.204  25.857  1.00 25.77           C  
ATOM   2664  CG1 ILE   835       8.187  12.576  25.055  1.00 25.14           C  
ATOM   2665  CG2 ILE   835       9.004  13.313  27.343  1.00 25.55           C  
ATOM   2666  CD1 ILE   835       7.784  11.194  25.550  1.00 25.13           C  
ATOM   2667  H   ILE   835      11.633  14.584  26.318  1.00 26.87           H  
ATOM   2668  HA  ILE   835       9.621  14.491  24.154  1.00 27.01           H  
ATOM   2669  HB  ILE   835      10.205  12.519  25.768  1.00 25.77           H  
ATOM   2670 HG12 ILE   835       8.485  12.486  24.004  1.00 25.14           H  
ATOM   2671 HG13 ILE   835       7.308  13.229  25.078  1.00 25.14           H  
ATOM   2672 HG21 ILE   835       7.980  13.664  27.503  1.00 25.55           H  
ATOM   2673 HG22 ILE   835       9.674  14.007  27.848  1.00 25.55           H  
ATOM   2674 HG23 ILE   835       9.099  12.340  27.837  1.00 25.55           H  
ATOM   2675 HD11 ILE   835       8.644  10.518  25.567  1.00 25.13           H  
ATOM   2676 HD12 ILE   835       7.026  10.766  24.887  1.00 25.13           H  
ATOM   2677 HD13 ILE   835       7.355  11.234  26.556  1.00 25.13           H  
ATOM   2678  N   LYS   836       9.519  16.995  25.585  1.00 30.05           N  
ATOM   2679  CA  LYS   836       8.807  18.254  25.487  1.00 32.47           C  
ATOM   2680  C   LYS   836       9.217  18.998  24.203  1.00 31.51           C  
ATOM   2681  O   LYS   836       8.399  19.698  23.605  1.00 32.62           O  
ATOM   2682  CB  LYS   836       8.935  19.118  26.740  1.00 36.24           C  
ATOM   2683  CG  LYS   836       8.206  18.540  27.968  1.00 42.45           C  
ATOM   2684  CD  LYS   836       6.750  18.981  28.160  1.00 45.58           C  
ATOM   2685  CE  LYS   836       5.733  18.531  27.121  1.00 47.54           C  
ATOM   2686  NZ  LYS   836       5.648  17.074  27.025  1.00 46.78           N1+
ATOM   2687  H   LYS   836      10.532  17.010  25.591  1.00 30.05           H  
ATOM   2688  HA  LYS   836       7.755  18.017  25.328  1.00 32.47           H  
ATOM   2689  HB2 LYS   836       8.574  20.134  26.542  1.00 36.24           H  
ATOM   2690  HB3 LYS   836      10.000  19.217  26.987  1.00 36.24           H  
ATOM   2691  HG2 LYS   836       8.754  18.883  28.856  1.00 42.45           H  
ATOM   2692  HG3 LYS   836       8.261  17.448  27.986  1.00 42.45           H  
ATOM   2693  HD2 LYS   836       6.722  20.077  28.217  1.00 45.58           H  
ATOM   2694  HD3 LYS   836       6.419  18.621  29.144  1.00 45.58           H  
ATOM   2695  HE2 LYS   836       5.963  18.925  26.128  1.00 47.54           H  
ATOM   2696  HE3 LYS   836       4.734  18.882  27.398  1.00 47.54           H  
ATOM   2697  HZ1 LYS   836       4.921  16.860  26.283  1.00 46.78           H  
ATOM   2698  HZ2 LYS   836       5.321  16.583  27.856  1.00 46.78           H  
ATOM   2699  HZ3 LYS   836       6.478  16.583  26.642  1.00 46.78           H  
ATOM   2700  N   GLU   837      10.518  18.881  23.781  1.00 31.67           N  
ATOM   2701  CA  GLU   837      10.940  19.427  22.489  1.00 30.67           C  
ATOM   2702  C   GLU   837      10.262  18.660  21.332  1.00 30.66           C  
ATOM   2703  O   GLU   837       9.894  19.237  20.309  1.00 30.24           O  
ATOM   2704  CB  GLU   837      12.461  19.386  22.314  1.00 30.58           C  
ATOM   2705  CG  GLU   837      13.192  20.413  23.174  1.00 29.62           C  
ATOM   2706  CD  GLU   837      13.040  21.809  22.609  1.00 32.77           C  
ATOM   2707  OE1 GLU   837      13.958  22.224  21.832  1.00 32.50           O  
ATOM   2708  OE2 GLU   837      12.063  22.498  23.020  1.00 32.65           O1-
ATOM   2709  H   GLU   837      11.216  18.439  24.381  1.00 31.67           H  
ATOM   2710  HA  GLU   837      10.567  20.453  22.426  1.00 30.67           H  
ATOM   2711  HB2 GLU   837      12.714  19.550  21.259  1.00 30.58           H  
ATOM   2712  HB3 GLU   837      12.832  18.385  22.567  1.00 30.58           H  
ATOM   2713  HG2 GLU   837      14.258  20.162  23.202  1.00 29.62           H  
ATOM   2714  HG3 GLU   837      12.839  20.392  24.210  1.00 29.62           H  
ATOM   2715  N   LEU   838      10.152  17.296  21.486  1.00 28.88           N  
ATOM   2716  CA  LEU   838       9.476  16.465  20.478  1.00 30.88           C  
ATOM   2717  C   LEU   838       7.978  16.838  20.430  1.00 31.79           C  
ATOM   2718  O   LEU   838       7.299  16.786  19.410  1.00 30.98           O  
ATOM   2719  CB  LEU   838       9.631  14.979  20.856  1.00 29.79           C  
ATOM   2720  CG  LEU   838       8.862  13.969  19.985  1.00 30.85           C  
ATOM   2721  CD1 LEU   838       9.295  14.009  18.526  1.00 30.89           C  
ATOM   2722  CD2 LEU   838       9.047  12.554  20.536  1.00 29.80           C  
ATOM   2723  H   LEU   838      10.588  16.846  22.295  1.00 28.88           H  
ATOM   2724  HA  LEU   838       9.918  16.692  19.502  1.00 30.88           H  
ATOM   2725  HB2 LEU   838       9.293  14.846  21.891  1.00 29.79           H  
ATOM   2726  HB3 LEU   838      10.697  14.722  20.853  1.00 29.79           H  
ATOM   2727  HG  LEU   838       7.791  14.195  20.035  1.00 30.85           H  
ATOM   2728 HD11 LEU   838      10.338  13.704  18.414  1.00 30.89           H  
ATOM   2729 HD12 LEU   838       9.178  15.009  18.101  1.00 30.89           H  
ATOM   2730 HD13 LEU   838       8.688  13.325  17.927  1.00 30.89           H  
ATOM   2731 HD21 LEU   838      10.099  12.252  20.519  1.00 29.80           H  
ATOM   2732 HD22 LEU   838       8.475  11.835  19.942  1.00 29.80           H  
ATOM   2733 HD23 LEU   838       8.691  12.488  21.569  1.00 29.80           H  
ATOM   2734  N   ASP   839       7.429  17.081  21.666  1.00 33.04           N  
ATOM   2735  CA  ASP   839       5.984  17.178  21.902  1.00 35.95           C  
ATOM   2736  C   ASP   839       5.454  18.550  21.426  1.00 35.76           C  
ATOM   2737  O   ASP   839       4.289  18.744  21.084  1.00 34.91           O  
ATOM   2738  CB  ASP   839       5.767  17.019  23.389  1.00 39.15           C  
ATOM   2739  CG  ASP   839       4.392  16.581  23.840  1.00 42.35           C  
ATOM   2740  OD1 ASP   839       4.203  16.793  25.083  1.00 46.40           O  
ATOM   2741  OD2 ASP   839       3.650  16.016  23.005  1.00 45.64           O1-
ATOM   2742  H   ASP   839       8.071  17.182  22.440  1.00 33.04           H  
ATOM   2743  HA  ASP   839       5.494  16.401  21.308  1.00 35.95           H  
ATOM   2744  HB2 ASP   839       6.011  17.957  23.901  1.00 39.15           H  
ATOM   2745  HB3 ASP   839       6.447  16.251  23.777  1.00 39.15           H  
ATOM   2746  N   ARG   840       6.357  19.592  21.498  1.00 36.21           N  
ATOM   2747  CA  ARG   840       5.977  20.978  21.234  1.00 37.65           C  
ATOM   2748  C   ARG   840       5.387  21.178  19.824  1.00 37.39           C  
ATOM   2749  O   ARG   840       4.566  22.065  19.594  1.00 37.66           O  
ATOM   2750  CB  ARG   840       7.191  21.913  21.397  1.00 38.32           C  
ATOM   2751  CG  ARG   840       7.267  22.524  22.800  1.00 42.21           C  
ATOM   2752  CD  ARG   840       8.670  23.044  23.118  1.00 45.66           C  
ATOM   2753  NE  ARG   840       8.675  23.740  24.415  1.00 47.80           N  
ATOM   2754  CZ  ARG   840       9.673  23.691  25.313  1.00 50.14           C  
ATOM   2755  NH1 ARG   840      10.842  23.107  25.089  1.00 51.75           N  
ATOM   2756  NH2 ARG   840       9.479  24.267  26.511  1.00 51.45           N1+
ATOM   2757  H   ARG   840       7.307  19.379  21.794  1.00 36.21           H  
ATOM   2758  HA  ARG   840       5.178  21.232  21.942  1.00 37.65           H  
ATOM   2759  HB2 ARG   840       7.143  22.741  20.678  1.00 38.32           H  
ATOM   2760  HB3 ARG   840       8.117  21.370  21.170  1.00 38.32           H  
ATOM   2761  HG2 ARG   840       6.978  21.793  23.563  1.00 42.21           H  
ATOM   2762  HG3 ARG   840       6.540  23.343  22.876  1.00 42.21           H  
ATOM   2763  HD2 ARG   840       9.005  23.756  22.357  1.00 45.66           H  
ATOM   2764  HD3 ARG   840       9.359  22.200  23.156  1.00 45.66           H  
ATOM   2765  HE  ARG   840       7.835  24.231  24.688  1.00 47.80           H  
ATOM   2766 HH11 ARG   840      11.563  23.017  25.785  1.00 51.75           H  
ATOM   2767 HH12 ARG   840      11.140  22.812  24.137  1.00 51.75           H  
ATOM   2768 HH21 ARG   840      10.202  24.234  27.217  1.00 51.45           H  
ATOM   2769 HH22 ARG   840       8.624  24.753  26.743  1.00 51.45           H  
ATOM   2770  N   ILE   841       5.938  20.403  18.827  1.00 36.99           N  
ATOM   2771  CA  ILE   841       5.499  20.542  17.435  1.00 37.30           C  
ATOM   2772  C   ILE   841       4.246  19.679  17.145  1.00 37.26           C  
ATOM   2773  O   ILE   841       3.565  19.841  16.136  1.00 34.93           O  
ATOM   2774  CB  ILE   841       6.661  20.293  16.442  1.00 38.13           C  
ATOM   2775  CG1 ILE   841       6.321  20.870  15.049  1.00 39.92           C  
ATOM   2776  CG2 ILE   841       7.060  18.816  16.354  1.00 39.90           C  
ATOM   2777  CD1 ILE   841       7.524  20.975  14.123  1.00 43.34           C  
ATOM   2778  H   ILE   841       6.643  19.713  19.074  1.00 36.99           H  
ATOM   2779  HA  ILE   841       5.167  21.581  17.316  1.00 37.30           H  
ATOM   2780  HB  ILE   841       7.534  20.843  16.821  1.00 38.13           H  
ATOM   2781 HG12 ILE   841       5.901  21.876  15.164  1.00 39.92           H  
ATOM   2782 HG13 ILE   841       5.556  20.259  14.557  1.00 39.92           H  
ATOM   2783 HG21 ILE   841       6.275  18.213  15.886  1.00 39.90           H  
ATOM   2784 HG22 ILE   841       7.264  18.403  17.344  1.00 39.90           H  
ATOM   2785 HG23 ILE   841       7.972  18.690  15.764  1.00 39.90           H  
ATOM   2786 HD11 ILE   841       8.324  21.561  14.584  1.00 43.34           H  
ATOM   2787 HD12 ILE   841       7.237  21.471  13.190  1.00 43.34           H  
ATOM   2788 HD13 ILE   841       7.915  19.990  13.864  1.00 43.34           H  
ATOM   2789  N   ILE   842       4.005  18.672  18.051  1.00 38.04           N  
ATOM   2790  CA  ILE   842       2.911  17.715  17.883  1.00 39.19           C  
ATOM   2791  C   ILE   842       1.650  18.304  18.558  1.00 41.03           C  
ATOM   2792  O   ILE   842       0.524  18.156  18.083  1.00 42.19           O  
ATOM   2793  CB  ILE   842       3.284  16.330  18.469  1.00 39.04           C  
ATOM   2794  CG1 ILE   842       4.549  15.766  17.783  1.00 37.38           C  
ATOM   2795  CG2 ILE   842       2.121  15.343  18.311  1.00 38.43           C  
ATOM   2796  CD1 ILE   842       5.124  14.540  18.482  1.00 38.98           C  
ATOM   2797  H   ILE   842       4.590  18.609  18.877  1.00 38.04           H  
ATOM   2798  HA  ILE   842       2.692  17.622  16.812  1.00 39.19           H  
ATOM   2799  HB  ILE   842       3.489  16.442  19.542  1.00 39.04           H  
ATOM   2800 HG12 ILE   842       5.335  16.526  17.758  1.00 37.38           H  
ATOM   2801 HG13 ILE   842       4.329  15.520  16.738  1.00 37.38           H  
ATOM   2802 HG21 ILE   842       1.876  15.185  17.256  1.00 38.43           H  
ATOM   2803 HG22 ILE   842       1.218  15.700  18.813  1.00 38.43           H  
ATOM   2804 HG23 ILE   842       2.364  14.374  18.754  1.00 38.43           H  
ATOM   2805 HD11 ILE   842       5.338  14.752  19.533  1.00 38.98           H  
ATOM   2806 HD12 ILE   842       6.060  14.241  18.000  1.00 38.98           H  
ATOM   2807 HD13 ILE   842       4.447  13.685  18.442  1.00 38.98           H  
ATOM   2808  N   ALA   843       1.858  18.875  19.796  1.00 41.53           N  
ATOM   2809  CA  ALA   843       0.767  19.449  20.577  1.00 43.09           C  
ATOM   2810  C   ALA   843       0.363  20.852  20.069  1.00 44.00           C  
ATOM   2811  O   ALA   843      -0.716  21.368  20.360  1.00 46.70           O  
ATOM   2812  CB  ALA   843       1.167  19.558  22.044  1.00 42.80           C  
ATOM   2813  H   ALA   843       2.799  18.877  20.194  1.00 41.53           H  
ATOM   2814  HA  ALA   843      -0.108  18.798  20.472  1.00 43.09           H  
ATOM   2815  HB1 ALA   843       2.015  20.241  22.175  1.00 42.80           H  
ATOM   2816  HB2 ALA   843       1.462  18.583  22.445  1.00 42.80           H  
ATOM   2817  HB3 ALA   843       0.338  19.941  22.648  1.00 42.80           H  
ATOM   2818  N   NME   844       1.361  21.539  19.412  1.00  0.00           N  
ATOM   2819  CH3 NME   844       1.187  22.876  18.917  1.00  0.00           C  
ATOM   2820  H   NME   844       2.255  21.077  19.276  1.00  0.00           H  
ATOM   2821 HH31 NME   844       1.933  23.061  18.142  1.00  0.00           H  
ATOM   2822 HH32 NME   844       0.182  23.000  18.506  1.00  0.00           H  
ATOM   2823 HH33 NME   844       1.332  23.575  19.744  1.00  0.00           H  
ATOM   2824  CH3 ACE   845      -3.628  14.154  19.830  1.00  0.00           C  
ATOM   2825  C   ACE   845      -2.343  13.394  19.659  1.00  0.00           C  
ATOM   2826  O   ACE   845      -2.175  12.562  18.769  1.00  0.00           O  
ATOM   2827 HH31 ACE   845      -4.089  14.313  18.851  1.00  0.00           H  
ATOM   2828 HH32 ACE   845      -4.305  13.576  20.464  1.00  0.00           H  
ATOM   2829 HH33 ACE   845      -3.448  15.130  20.290  1.00  0.00           H  
ATOM   2830  N   CYS   846      -1.405  13.653  20.629  1.00 40.48           N  
ATOM   2831  CA  CYS   846      -0.040  13.115  20.555  1.00 42.07           C  
ATOM   2832  C   CYS   846      -0.037  11.576  20.604  1.00 40.86           C  
ATOM   2833  O   CYS   846       0.872  10.894  20.132  1.00 39.35           O  
ATOM   2834  CB  CYS   846       0.878  13.642  21.668  1.00 40.81           C  
ATOM   2835  SG  CYS   846       0.655  15.427  21.964  1.00 46.76           S  
ATOM   2836  H   CYS   846      -1.614  14.296  21.388  1.00 40.48           H  
ATOM   2837  HA  CYS   846       0.348  13.398  19.570  1.00 42.07           H  
ATOM   2838  HB2 CYS   846       1.923  13.456  21.405  1.00 40.81           H  
ATOM   2839  HB3 CYS   846       0.682  13.126  22.615  1.00 40.81           H  
ATOM   2840  HG  CYS   846       1.893  15.659  22.474  1.00 46.76           H  
ATOM   2841  N   SER   847      -1.119  10.997  21.222  1.00 39.99           N  
ATOM   2842  CA  SER   847      -1.252   9.550  21.368  1.00 40.99           C  
ATOM   2843  C   SER   847      -1.424   8.839  20.011  1.00 39.62           C  
ATOM   2844  O   SER   847      -1.188   7.638  19.878  1.00 39.12           O  
ATOM   2845  CB  SER   847      -2.430   9.198  22.283  1.00 42.37           C  
ATOM   2846  OG  SER   847      -3.556  10.035  21.991  1.00 49.05           O  
ATOM   2847  H   SER   847      -1.869  11.578  21.584  1.00 39.99           H  
ATOM   2848  HA  SER   847      -0.318   9.167  21.797  1.00 40.99           H  
ATOM   2849  HB2 SER   847      -2.156   9.384  23.327  1.00 42.37           H  
ATOM   2850  HB3 SER   847      -2.731   8.151  22.178  1.00 42.37           H  
ATOM   2851  HG  SER   847      -4.288   9.721  22.554  1.00 49.05           H  
ATOM   2852  N   ARG   848      -1.897   9.612  18.970  1.00 38.28           N  
ATOM   2853  CA  ARG   848      -2.000   9.068  17.618  1.00 37.46           C  
ATOM   2854  C   ARG   848      -0.580   9.037  17.005  1.00 34.74           C  
ATOM   2855  O   ARG   848      -0.210   8.176  16.209  1.00 33.46           O  
ATOM   2856  CB  ARG   848      -2.925   9.935  16.753  1.00 40.70           C  
ATOM   2857  CG  ARG   848      -3.253   9.277  15.407  1.00 45.64           C  
ATOM   2858  CD  ARG   848      -4.026  10.208  14.474  1.00 50.85           C  
ATOM   2859  NE  ARG   848      -5.379  10.484  14.970  1.00 55.92           N  
ATOM   2860  CZ  ARG   848      -6.259  11.282  14.341  1.00 58.41           C  
ATOM   2861  NH1 ARG   848      -5.958  11.904  13.198  1.00 59.87           N  
ATOM   2862  NH2 ARG   848      -7.476  11.463  14.867  1.00 59.52           N1+
ATOM   2863  H   ARG   848      -2.151  10.584  19.154  1.00 38.28           H  
ATOM   2864  HA  ARG   848      -2.370   8.038  17.683  1.00 37.46           H  
ATOM   2865  HB2 ARG   848      -2.462  10.914  16.574  1.00 40.70           H  
ATOM   2866  HB3 ARG   848      -3.858  10.127  17.298  1.00 40.70           H  
ATOM   2867  HG2 ARG   848      -3.831   8.361  15.579  1.00 45.64           H  
ATOM   2868  HG3 ARG   848      -2.329   8.988  14.895  1.00 45.64           H  
ATOM   2869  HD2 ARG   848      -4.120   9.726  13.495  1.00 50.85           H  
ATOM   2870  HD3 ARG   848      -3.490  11.157  14.366  1.00 50.85           H  
ATOM   2871  HE  ARG   848      -5.686  10.043  15.828  1.00 55.92           H  
ATOM   2872 HH11 ARG   848      -6.621  12.506  12.728  1.00 59.87           H  
ATOM   2873 HH12 ARG   848      -5.050  11.803  12.764  1.00 59.87           H  
ATOM   2874 HH21 ARG   848      -8.163  12.054  14.417  1.00 59.52           H  
ATOM   2875 HH22 ARG   848      -7.749  11.021  15.735  1.00 59.52           H  
ATOM   2876  N   ARG   849       0.208  10.123  17.320  1.00 33.20           N  
ATOM   2877  CA  ARG   849       1.514  10.331  16.704  1.00 32.62           C  
ATOM   2878  C   ARG   849       2.489   9.268  17.246  1.00 32.86           C  
ATOM   2879  O   ARG   849       3.380   8.769  16.559  1.00 33.24           O  
ATOM   2880  CB  ARG   849       1.999  11.752  16.994  1.00 34.49           C  
ATOM   2881  CG  ARG   849       3.210  12.207  16.181  1.00 33.36           C  
ATOM   2882  CD  ARG   849       3.048  12.001  14.682  1.00 33.15           C  
ATOM   2883  NE  ARG   849       3.921  12.882  13.929  1.00 32.32           N  
ATOM   2884  CZ  ARG   849       3.887  13.037  12.602  1.00 32.94           C  
ATOM   2885  NH1 ARG   849       3.112  12.258  11.844  1.00 34.07           N  
ATOM   2886  NH2 ARG   849       4.627  13.970  12.016  1.00 28.30           N1+
ATOM   2887  H   ARG   849      -0.136  10.782  18.014  1.00 33.20           H  
ATOM   2888  HA  ARG   849       1.388  10.153  15.631  1.00 32.62           H  
ATOM   2889  HB2 ARG   849       2.240  11.863  18.059  1.00 34.49           H  
ATOM   2890  HB3 ARG   849       1.177  12.454  16.798  1.00 34.49           H  
ATOM   2891  HG2 ARG   849       4.112  11.695  16.528  1.00 33.36           H  
ATOM   2892  HG3 ARG   849       3.368  13.272  16.379  1.00 33.36           H  
ATOM   2893  HD2 ARG   849       2.015  12.221  14.390  1.00 33.15           H  
ATOM   2894  HD3 ARG   849       3.306  10.968  14.432  1.00 33.15           H  
ATOM   2895  HE  ARG   849       4.667  13.435  14.404  1.00 32.32           H  
ATOM   2896 HH11 ARG   849       3.200  12.246  10.828  1.00 34.07           H  
ATOM   2897 HH12 ARG   849       2.553  11.504  12.238  1.00 34.07           H  
ATOM   2898 HH21 ARG   849       4.565  14.162  11.019  1.00 28.30           H  
ATOM   2899 HH22 ARG   849       5.321  14.511  12.543  1.00 28.30           H  
ATOM   2900  N   PHE   850       2.326   8.939  18.569  1.00 32.71           N  
ATOM   2901  CA  PHE   850       3.173   7.962  19.249  1.00 31.72           C  
ATOM   2902  C   PHE   850       2.879   6.492  18.841  1.00 30.74           C  
ATOM   2903  O   PHE   850       3.522   5.551  19.307  1.00 30.44           O  
ATOM   2904  CB  PHE   850       3.081   8.088  20.781  1.00 32.14           C  
ATOM   2905  CG  PHE   850       3.483   9.408  21.413  1.00 32.65           C  
ATOM   2906  CD1 PHE   850       4.165  10.427  20.732  1.00 33.53           C  
ATOM   2907  CD2 PHE   850       3.172   9.613  22.769  1.00 33.14           C  
ATOM   2908  CE1 PHE   850       4.510  11.616  21.380  1.00 32.53           C  
ATOM   2909  CE2 PHE   850       3.516  10.803  23.415  1.00 33.96           C  
ATOM   2910  CZ  PHE   850       4.182  11.806  22.719  1.00 30.37           C  
ATOM   2911  H   PHE   850       1.604   9.429  19.105  1.00 32.71           H  
ATOM   2912  HA  PHE   850       4.205   8.146  18.922  1.00 31.72           H  
ATOM   2913  HB2 PHE   850       3.706   7.311  21.242  1.00 32.14           H  
ATOM   2914  HB3 PHE   850       2.045   7.875  21.078  1.00 32.14           H  
ATOM   2915  HD1 PHE   850       4.438  10.330  19.685  1.00 33.53           H  
ATOM   2916  HD2 PHE   850       2.652   8.842  23.333  1.00 33.14           H  
ATOM   2917  HE1 PHE   850       5.028  12.403  20.837  1.00 32.53           H  
ATOM   2918  HE2 PHE   850       3.260  10.951  24.461  1.00 33.96           H  
ATOM   2919  HZ  PHE   850       4.436  12.743  23.213  1.00 30.37           H  
ATOM   2920  N   TYR   851       1.906   6.279  17.945  1.00 29.11           N  
ATOM   2921  CA  TYR   851       1.734   5.024  17.204  1.00 28.71           C  
ATOM   2922  C   TYR   851       2.609   4.989  15.937  1.00 28.38           C  
ATOM   2923  O   TYR   851       3.033   3.929  15.486  1.00 27.25           O  
ATOM   2924  CB  TYR   851       0.252   4.870  16.834  1.00 31.32           C  
ATOM   2925  CG  TYR   851      -0.113   3.471  16.389  1.00 32.96           C  
ATOM   2926  CD1 TYR   851      -0.256   2.460  17.356  1.00 31.84           C  
ATOM   2927  CD2 TYR   851      -0.289   3.171  15.023  1.00 32.56           C  
ATOM   2928  CE1 TYR   851      -0.560   1.148  16.958  1.00 35.15           C  
ATOM   2929  CE2 TYR   851      -0.619   1.861  14.625  1.00 33.86           C  
ATOM   2930  CZ  TYR   851      -0.753   0.845  15.594  1.00 35.06           C  
ATOM   2931  OH  TYR   851      -1.046  -0.423  15.204  1.00 37.03           O  
ATOM   2932  H   TYR   851       1.308   7.048  17.684  1.00 29.11           H  
ATOM   2933  HA  TYR   851       2.023   4.183  17.836  1.00 28.71           H  
ATOM   2934  HB2 TYR   851       0.002   5.572  16.038  1.00 31.32           H  
ATOM   2935  HB3 TYR   851      -0.366   5.120  17.698  1.00 31.32           H  
ATOM   2936  HD1 TYR   851      -0.135   2.686  18.405  1.00 31.84           H  
ATOM   2937  HD2 TYR   851      -0.166   3.942  14.278  1.00 32.56           H  
ATOM   2938  HE1 TYR   851      -0.669   0.375  17.700  1.00 35.15           H  
ATOM   2939  HE2 TYR   851      -0.755   1.629  13.581  1.00 33.86           H  
ATOM   2940  HH  TYR   851      -1.268  -0.469  14.276  1.00 37.03           H  
ATOM   2941  N   GLN   852       2.905   6.165  15.367  1.00 27.93           N  
ATOM   2942  CA  GLN   852       3.629   6.279  14.106  1.00 28.83           C  
ATOM   2943  C   GLN   852       5.146   6.247  14.380  1.00 28.37           C  
ATOM   2944  O   GLN   852       5.934   5.617  13.677  1.00 28.62           O  
ATOM   2945  CB  GLN   852       3.276   7.582  13.375  1.00 29.52           C  
ATOM   2946  CG  GLN   852       1.835   7.604  12.867  1.00 32.95           C  
ATOM   2947  CD  GLN   852       1.536   8.918  12.175  1.00 34.80           C  
ATOM   2948  OE1 GLN   852       1.774  10.020  12.664  1.00 34.46           O  
ATOM   2949  NE2 GLN   852       0.958   8.815  10.947  1.00 33.70           N  
ATOM   2950  H   GLN   852       2.612   7.010  15.849  1.00 27.93           H  
ATOM   2951  HA  GLN   852       3.389   5.411  13.481  1.00 28.83           H  
ATOM   2952  HB2 GLN   852       3.955   7.725  12.526  1.00 29.52           H  
ATOM   2953  HB3 GLN   852       3.448   8.445  14.028  1.00 29.52           H  
ATOM   2954  HG2 GLN   852       1.124   7.502  13.694  1.00 32.95           H  
ATOM   2955  HG3 GLN   852       1.667   6.766  12.182  1.00 32.95           H  
ATOM   2956 HE21 GLN   852       0.756   9.669  10.440  1.00 33.70           H  
ATOM   2957 HE22 GLN   852       0.722   7.935  10.509  1.00 33.70           H  
ATOM   2958  N   LEU   853       5.578   7.092  15.385  1.00 28.11           N  
ATOM   2959  CA  LEU   853       7.004   7.350  15.587  1.00 28.53           C  
ATOM   2960  C   LEU   853       7.738   6.115  16.145  1.00 28.16           C  
ATOM   2961  O   LEU   853       8.938   5.916  15.972  1.00 29.44           O  
ATOM   2962  CB  LEU   853       7.243   8.511  16.568  1.00 28.61           C  
ATOM   2963  CG  LEU   853       6.624   9.868  16.182  1.00 31.04           C  
ATOM   2964  CD1 LEU   853       7.054  10.933  17.193  1.00 30.24           C  
ATOM   2965  CD2 LEU   853       6.968  10.323  14.769  1.00 29.67           C  
ATOM   2966  H   LEU   853       4.882   7.570  15.958  1.00 28.11           H  
ATOM   2967  HA  LEU   853       7.448   7.565  14.609  1.00 28.53           H  
ATOM   2968  HB2 LEU   853       8.325   8.636  16.704  1.00 28.61           H  
ATOM   2969  HB3 LEU   853       6.854   8.229  17.557  1.00 28.61           H  
ATOM   2970  HG  LEU   853       5.537   9.785  16.241  1.00 31.04           H  
ATOM   2971 HD11 LEU   853       8.142  11.055  17.197  1.00 30.24           H  
ATOM   2972 HD12 LEU   853       6.739  10.658  18.205  1.00 30.24           H  
ATOM   2973 HD13 LEU   853       6.605  11.902  16.956  1.00 30.24           H  
ATOM   2974 HD21 LEU   853       8.046  10.426  14.633  1.00 29.67           H  
ATOM   2975 HD22 LEU   853       6.513  11.296  14.555  1.00 29.67           H  
ATOM   2976 HD23 LEU   853       6.588   9.621  14.020  1.00 29.67           H  
ATOM   2977  N   THR   854       6.998   5.327  16.984  1.00 27.17           N  
ATOM   2978  CA  THR   854       7.605   4.332  17.877  1.00 27.83           C  
ATOM   2979  C   THR   854       8.095   3.121  17.067  1.00 26.48           C  
ATOM   2980  O   THR   854       9.180   2.573  17.270  1.00 24.11           O  
ATOM   2981  CB  THR   854       6.593   3.940  18.964  1.00 29.01           C  
ATOM   2982  OG1 THR   854       5.309   3.725  18.342  1.00 30.29           O  
ATOM   2983  CG2 THR   854       6.465   5.057  20.003  1.00 30.58           C  
ATOM   2984  H   THR   854       5.988   5.424  17.006  1.00 27.17           H  
ATOM   2985  HA  THR   854       8.498   4.778  18.328  1.00 27.83           H  
ATOM   2986  HB  THR   854       6.883   3.005  19.452  1.00 29.01           H  
ATOM   2987 HG21 THR   854       7.428   5.318  20.447  1.00 30.58           H  
ATOM   2988 HG22 THR   854       5.782   4.755  20.805  1.00 30.58           H  
ATOM   2989 HG23 THR   854       6.051   5.967  19.558  1.00 30.58           H  
ATOM   2990  HG1 THR   854       4.621   4.136  18.911  1.00 30.29           H  
ATOM   2991  N   LYS   855       7.235   2.639  16.098  1.00 26.31           N  
ATOM   2992  CA  LYS   855       7.667   1.534  15.249  1.00 26.15           C  
ATOM   2993  C   LYS   855       8.626   2.026  14.138  1.00 24.59           C  
ATOM   2994  O   LYS   855       9.344   1.239  13.517  1.00 23.88           O  
ATOM   2995  CB  LYS   855       6.476   0.737  14.708  1.00 28.60           C  
ATOM   2996  CG  LYS   855       6.807  -0.635  14.082  1.00 35.66           C  
ATOM   2997  CD  LYS   855       7.687  -1.604  14.896  1.00 36.71           C  
ATOM   2998  CE  LYS   855       7.186  -1.855  16.312  1.00 40.48           C  
ATOM   2999  NZ  LYS   855       8.102  -2.721  17.062  1.00 43.04           N1+
ATOM   3000  H   LYS   855       6.314   3.063  16.005  1.00 26.31           H  
ATOM   3001  HA  LYS   855       8.268   0.876  15.885  1.00 26.15           H  
ATOM   3002  HB2 LYS   855       5.946   1.338  13.957  1.00 28.60           H  
ATOM   3003  HB3 LYS   855       5.757   0.574  15.521  1.00 28.60           H  
ATOM   3004  HG2 LYS   855       7.291  -0.473  13.111  1.00 35.66           H  
ATOM   3005  HG3 LYS   855       5.857  -1.137  13.861  1.00 35.66           H  
ATOM   3006  HD2 LYS   855       8.709  -1.215  14.919  1.00 36.71           H  
ATOM   3007  HD3 LYS   855       7.741  -2.558  14.357  1.00 36.71           H  
ATOM   3008  HE2 LYS   855       6.203  -2.335  16.319  1.00 40.48           H  
ATOM   3009  HE3 LYS   855       7.118  -0.913  16.859  1.00 40.48           H  
ATOM   3010  HZ1 LYS   855       7.807  -3.711  17.141  1.00 43.04           H  
ATOM   3011  HZ2 LYS   855       8.129  -2.393  18.048  1.00 43.04           H  
ATOM   3012  HZ3 LYS   855       9.121  -2.696  16.784  1.00 43.04           H  
ATOM   3013  N   LEU   856       8.619   3.372  13.855  1.00 23.17           N  
ATOM   3014  CA  LEU   856       9.535   3.964  12.867  1.00 23.15           C  
ATOM   3015  C   LEU   856      10.972   4.013  13.443  1.00 23.19           C  
ATOM   3016  O   LEU   856      11.964   3.915  12.723  1.00 23.08           O  
ATOM   3017  CB  LEU   856       9.056   5.357  12.439  1.00 25.13           C  
ATOM   3018  CG  LEU   856       9.913   6.057  11.363  1.00 24.62           C  
ATOM   3019  CD1 LEU   856      10.009   5.250  10.068  1.00 28.62           C  
ATOM   3020  CD2 LEU   856       9.336   7.442  11.062  1.00 25.45           C  
ATOM   3021  H   LEU   856       7.965   3.976  14.346  1.00 23.17           H  
ATOM   3022  HA  LEU   856       9.552   3.285  12.007  1.00 23.15           H  
ATOM   3023  HB2 LEU   856       9.013   6.008  13.320  1.00 25.13           H  
ATOM   3024  HB3 LEU   856       8.025   5.273  12.070  1.00 25.13           H  
ATOM   3025  HG  LEU   856      10.926   6.206  11.754  1.00 24.62           H  
ATOM   3026 HD11 LEU   856       9.014   5.009   9.679  1.00 28.62           H  
ATOM   3027 HD12 LEU   856      10.552   4.313  10.219  1.00 28.62           H  
ATOM   3028 HD13 LEU   856      10.546   5.814   9.297  1.00 28.62           H  
ATOM   3029 HD21 LEU   856       8.344   7.372  10.606  1.00 25.45           H  
ATOM   3030 HD22 LEU   856       9.986   7.991  10.372  1.00 25.45           H  
ATOM   3031 HD23 LEU   856       9.244   8.034  11.977  1.00 25.45           H  
ATOM   3032  N   LEU   857      11.066   4.267  14.793  1.00 22.10           N  
ATOM   3033  CA  LEU   857      12.348   4.259  15.508  1.00 23.82           C  
ATOM   3034  C   LEU   857      12.948   2.833  15.497  1.00 23.81           C  
ATOM   3035  O   LEU   857      14.150   2.606  15.370  1.00 23.95           O  
ATOM   3036  CB  LEU   857      12.139   4.665  16.982  1.00 26.02           C  
ATOM   3037  CG  LEU   857      12.061   6.185  17.200  1.00 27.03           C  
ATOM   3038  CD1 LEU   857      11.312   6.511  18.494  1.00 28.83           C  
ATOM   3039  CD2 LEU   857      13.461   6.785  17.263  1.00 29.32           C  
ATOM   3040  H   LEU   857      10.218   4.508  15.306  1.00 22.10           H  
ATOM   3041  HA  LEU   857      13.044   4.920  14.981  1.00 23.82           H  
ATOM   3042  HB2 LEU   857      12.947   4.256  17.604  1.00 26.02           H  
ATOM   3043  HB3 LEU   857      11.219   4.199  17.356  1.00 26.02           H  
ATOM   3044  HG  LEU   857      11.515   6.649  16.372  1.00 27.03           H  
ATOM   3045 HD11 LEU   857      11.772   6.016  19.353  1.00 28.83           H  
ATOM   3046 HD12 LEU   857      10.272   6.182  18.436  1.00 28.83           H  
ATOM   3047 HD13 LEU   857      11.305   7.589  18.684  1.00 28.83           H  
ATOM   3048 HD21 LEU   857      14.061   6.302  18.041  1.00 29.32           H  
ATOM   3049 HD22 LEU   857      13.420   7.849  17.502  1.00 29.32           H  
ATOM   3050 HD23 LEU   857      13.979   6.673  16.306  1.00 29.32           H  
ATOM   3051  N   ASP   858      12.034   1.850  15.801  1.00 24.43           N  
ATOM   3052  CA  ASP   858      12.413   0.458  16.049  1.00 23.23           C  
ATOM   3053  C   ASP   858      12.840  -0.228  14.729  1.00 23.73           C  
ATOM   3054  O   ASP   858      13.817  -0.972  14.628  1.00 23.13           O  
ATOM   3055  CB  ASP   858      11.211  -0.228  16.669  1.00 24.91           C  
ATOM   3056  CG  ASP   858      11.486  -1.670  17.028  1.00 26.46           C  
ATOM   3057  OD1 ASP   858      10.567  -2.469  16.658  1.00 25.11           O  
ATOM   3058  OD2 ASP   858      12.537  -1.882  17.691  1.00 24.97           O1-
ATOM   3059  H   ASP   858      11.061   2.128  15.912  1.00 24.43           H  
ATOM   3060  HA  ASP   858      13.281   0.462  16.719  1.00 23.23           H  
ATOM   3061  HB2 ASP   858      10.355  -0.176  15.989  1.00 24.91           H  
ATOM   3062  HB3 ASP   858      10.908   0.289  17.588  1.00 24.91           H  
ATOM   3063  N   SER   859      12.005  -0.011  13.648  1.00 24.52           N  
ATOM   3064  CA  SER   859      12.104  -0.816  12.427  1.00 23.34           C  
ATOM   3065  C   SER   859      13.313  -0.528  11.499  1.00 24.19           C  
ATOM   3066  O   SER   859      13.480  -1.117  10.429  1.00 23.07           O  
ATOM   3067  CB  SER   859      10.808  -0.811  11.606  1.00 23.21           C  
ATOM   3068  OG  SER   859      10.416   0.506  11.231  1.00 26.25           O  
ATOM   3069  H   SER   859      11.291   0.713  13.718  1.00 24.52           H  
ATOM   3070  HA  SER   859      12.262  -1.848  12.766  1.00 23.34           H  
ATOM   3071  HB2 SER   859       9.988  -1.255  12.182  1.00 23.21           H  
ATOM   3072  HB3 SER   859      10.917  -1.397  10.688  1.00 23.21           H  
ATOM   3073  HG  SER   859       9.976   0.897  12.016  1.00 26.25           H  
ATOM   3074  N   VAL   860      14.275   0.307  12.019  1.00 23.79           N  
ATOM   3075  CA  VAL   860      15.520   0.596  11.320  1.00 21.58           C  
ATOM   3076  C   VAL   860      16.423  -0.653  11.423  1.00 22.59           C  
ATOM   3077  O   VAL   860      17.162  -1.016  10.505  1.00 20.93           O  
ATOM   3078  CB  VAL   860      16.232   1.825  11.928  1.00 21.90           C  
ATOM   3079  CG1 VAL   860      17.528   2.160  11.181  1.00 23.08           C  
ATOM   3080  CG2 VAL   860      15.327   3.059  11.931  1.00 19.39           C  
ATOM   3081  H   VAL   860      14.091   0.740  12.919  1.00 23.79           H  
ATOM   3082  HA  VAL   860      15.288   0.754  10.261  1.00 21.58           H  
ATOM   3083  HB  VAL   860      16.492   1.609  12.972  1.00 21.90           H  
ATOM   3084 HG11 VAL   860      17.337   2.331  10.116  1.00 23.08           H  
ATOM   3085 HG12 VAL   860      18.263   1.355  11.271  1.00 23.08           H  
ATOM   3086 HG13 VAL   860      17.991   3.065  11.590  1.00 23.08           H  
ATOM   3087 HG21 VAL   860      15.011   3.321  10.917  1.00 19.39           H  
ATOM   3088 HG22 VAL   860      15.853   3.916  12.365  1.00 19.39           H  
ATOM   3089 HG23 VAL   860      14.430   2.899  12.535  1.00 19.39           H  
ATOM   3090  N   GLN   861      16.454  -1.275  12.656  1.00 22.09           N  
ATOM   3091  CA  GLN   861      17.480  -2.270  12.953  1.00 21.84           C  
ATOM   3092  C   GLN   861      17.244  -3.589  12.174  1.00 21.33           C  
ATOM   3093  O   GLN   861      18.198  -4.190  11.659  1.00 23.22           O  
ATOM   3094  CB  GLN   861      17.688  -2.536  14.450  1.00 22.26           C  
ATOM   3095  CG  GLN   861      17.724  -1.280  15.319  1.00 24.54           C  
ATOM   3096  CD  GLN   861      18.711  -0.241  14.830  1.00 22.68           C  
ATOM   3097  OE1 GLN   861      19.788  -0.503  14.301  1.00 26.64           O  
ATOM   3098  NE2 GLN   861      18.319   1.047  15.044  1.00 24.45           N  
ATOM   3099  H   GLN   861      15.738  -1.029  13.344  1.00 22.09           H  
ATOM   3100  HA  GLN   861      18.415  -1.865  12.546  1.00 21.84           H  
ATOM   3101  HB2 GLN   861      18.629  -3.090  14.572  1.00 22.26           H  
ATOM   3102  HB3 GLN   861      16.913  -3.202  14.844  1.00 22.26           H  
ATOM   3103  HG2 GLN   861      18.015  -1.550  16.341  1.00 24.54           H  
ATOM   3104  HG3 GLN   861      16.721  -0.842  15.383  1.00 24.54           H  
ATOM   3105 HE21 GLN   861      18.919   1.807  14.757  1.00 24.45           H  
ATOM   3106 HE22 GLN   861      17.434   1.285  15.484  1.00 24.45           H  
ATOM   3107  N   PRO   862      15.972  -4.113  12.098  1.00 22.29           N  
ATOM   3108  CA  PRO   862      15.674  -5.275  11.264  1.00 23.89           C  
ATOM   3109  C   PRO   862      15.857  -5.091   9.743  1.00 24.33           C  
ATOM   3110  O   PRO   862      15.748  -6.052   8.977  1.00 23.74           O  
ATOM   3111  CB  PRO   862      14.205  -5.603  11.556  1.00 24.50           C  
ATOM   3112  CG  PRO   862      13.952  -4.969  12.915  1.00 25.72           C  
ATOM   3113  CD  PRO   862      14.792  -3.707  12.849  1.00 23.29           C  
ATOM   3114  HA  PRO   862      16.335  -6.082  11.586  1.00 23.89           H  
ATOM   3115  HB2 PRO   862      14.017  -6.682  11.560  1.00 24.50           H  
ATOM   3116  HB3 PRO   862      13.539  -5.153  10.808  1.00 24.50           H  
ATOM   3117  HG2 PRO   862      14.323  -5.629  13.708  1.00 25.72           H  
ATOM   3118  HG3 PRO   862      12.895  -4.763  13.101  1.00 25.72           H  
ATOM   3119  HD2 PRO   862      14.284  -2.941  12.263  1.00 23.29           H  
ATOM   3120  HD3 PRO   862      15.030  -3.318  13.838  1.00 23.29           H  
ATOM   3121  N   ILE   863      16.054  -3.806   9.292  1.00 22.96           N  
ATOM   3122  CA  ILE   863      16.427  -3.491   7.904  1.00 23.12           C  
ATOM   3123  C   ILE   863      17.970  -3.432   7.833  1.00 21.31           C  
ATOM   3124  O   ILE   863      18.623  -4.024   6.973  1.00 20.39           O  
ATOM   3125  CB  ILE   863      15.754  -2.180   7.420  1.00 23.77           C  
ATOM   3126  CG1 ILE   863      14.230  -2.400   7.281  1.00 24.65           C  
ATOM   3127  CG2 ILE   863      16.358  -1.697   6.094  1.00 23.41           C  
ATOM   3128  CD1 ILE   863      13.441  -1.126   7.020  1.00 28.71           C  
ATOM   3129  H   ILE   863      15.969  -3.040   9.957  1.00 22.96           H  
ATOM   3130  HA  ILE   863      16.123  -4.323   7.260  1.00 23.12           H  
ATOM   3131  HB  ILE   863      15.920  -1.393   8.166  1.00 23.77           H  
ATOM   3132 HG12 ILE   863      13.836  -2.852   8.198  1.00 24.65           H  
ATOM   3133 HG13 ILE   863      14.031  -3.107   6.468  1.00 24.65           H  
ATOM   3134 HG21 ILE   863      16.285  -2.469   5.322  1.00 23.41           H  
ATOM   3135 HG22 ILE   863      17.414  -1.435   6.210  1.00 23.41           H  
ATOM   3136 HG23 ILE   863      15.857  -0.798   5.725  1.00 23.41           H  
ATOM   3137 HD11 ILE   863      13.658  -0.372   7.781  1.00 28.71           H  
ATOM   3138 HD12 ILE   863      12.367  -1.337   7.050  1.00 28.71           H  
ATOM   3139 HD13 ILE   863      13.663  -0.706   6.036  1.00 28.71           H  
ATOM   3140  N   ALA   864      18.572  -2.606   8.758  1.00 20.87           N  
ATOM   3141  CA  ALA   864      20.001  -2.325   8.712  1.00 21.33           C  
ATOM   3142  C   ALA   864      20.875  -3.574   8.959  1.00 22.56           C  
ATOM   3143  O   ALA   864      22.079  -3.601   8.686  1.00 21.79           O  
ATOM   3144  CB  ALA   864      20.378  -1.250   9.723  1.00 19.97           C  
ATOM   3145  H   ALA   864      18.001  -2.139   9.466  1.00 20.87           H  
ATOM   3146  HA  ALA   864      20.228  -1.975   7.697  1.00 21.33           H  
ATOM   3147  HB1 ALA   864      19.813  -0.328   9.543  1.00 19.97           H  
ATOM   3148  HB2 ALA   864      21.445  -1.012   9.665  1.00 19.97           H  
ATOM   3149  HB3 ALA   864      20.168  -1.578  10.747  1.00 19.97           H  
ATOM   3150  N   ARG   865      20.249  -4.643   9.560  1.00 23.62           N  
ATOM   3151  CA  ARG   865      20.918  -5.919   9.785  1.00 24.12           C  
ATOM   3152  C   ARG   865      21.493  -6.502   8.488  1.00 25.70           C  
ATOM   3153  O   ARG   865      22.480  -7.239   8.507  1.00 25.58           O  
ATOM   3154  CB  ARG   865      19.961  -6.926  10.425  1.00 25.05           C  
ATOM   3155  CG  ARG   865      20.510  -8.347  10.607  1.00 30.82           C  
ATOM   3156  CD  ARG   865      21.837  -8.444  11.362  1.00 35.43           C  
ATOM   3157  NE  ARG   865      21.848  -9.640  12.208  1.00 41.96           N  
ATOM   3158  CZ  ARG   865      21.908 -10.905  11.775  1.00 43.54           C  
ATOM   3159  NH1 ARG   865      22.203 -11.207  10.514  1.00 46.59           N  
ATOM   3160  NH2 ARG   865      21.649 -11.864  12.657  1.00 41.88           N1+
ATOM   3161  H   ARG   865      19.291  -4.505   9.891  1.00 23.62           H  
ATOM   3162  HA  ARG   865      21.761  -5.729  10.451  1.00 24.12           H  
ATOM   3163  HB2 ARG   865      19.043  -6.993   9.825  1.00 25.05           H  
ATOM   3164  HB3 ARG   865      19.652  -6.541  11.405  1.00 25.05           H  
ATOM   3165  HG2 ARG   865      20.609  -8.843   9.634  1.00 30.82           H  
ATOM   3166  HG3 ARG   865      19.747  -8.923  11.145  1.00 30.82           H  
ATOM   3167  HD2 ARG   865      21.978  -7.585  12.024  1.00 35.43           H  
ATOM   3168  HD3 ARG   865      22.707  -8.468  10.700  1.00 35.43           H  
ATOM   3169  HE  ARG   865      21.759  -9.558  13.216  1.00 41.96           H  
ATOM   3170 HH11 ARG   865      22.405 -12.167  10.236  1.00 46.59           H  
ATOM   3171 HH12 ARG   865      22.439 -10.496   9.841  1.00 46.59           H  
ATOM   3172 HH21 ARG   865      21.527 -12.836  12.356  1.00 41.88           H  
ATOM   3173 HH22 ARG   865      21.348 -11.623  13.597  1.00 41.88           H  
ATOM   3174  N   GLU   866      20.810  -6.243   7.330  1.00 27.00           N  
ATOM   3175  CA  GLU   866      21.240  -6.862   6.084  1.00 26.47           C  
ATOM   3176  C   GLU   866      22.532  -6.206   5.526  1.00 24.50           C  
ATOM   3177  O   GLU   866      23.194  -6.728   4.627  1.00 23.00           O  
ATOM   3178  CB  GLU   866      20.139  -6.837   5.037  1.00 29.13           C  
ATOM   3179  CG  GLU   866      18.935  -7.692   5.410  1.00 33.73           C  
ATOM   3180  CD  GLU   866      17.801  -7.588   4.396  1.00 39.29           C  
ATOM   3181  OE1 GLU   866      16.679  -7.980   4.841  1.00 42.08           O  
ATOM   3182  OE2 GLU   866      18.059  -7.086   3.273  1.00 38.99           O1-
ATOM   3183  H   GLU   866      19.996  -5.623   7.330  1.00 27.00           H  
ATOM   3184  HA  GLU   866      21.508  -7.904   6.305  1.00 26.47           H  
ATOM   3185  HB2 GLU   866      20.548  -7.220   4.097  1.00 29.13           H  
ATOM   3186  HB3 GLU   866      19.820  -5.801   4.867  1.00 29.13           H  
ATOM   3187  HG2 GLU   866      18.544  -7.389   6.389  1.00 33.73           H  
ATOM   3188  HG3 GLU   866      19.230  -8.745   5.485  1.00 33.73           H  
ATOM   3189  N   LEU   867      22.887  -4.991   6.085  1.00 21.90           N  
ATOM   3190  CA  LEU   867      24.156  -4.347   5.758  1.00 20.79           C  
ATOM   3191  C   LEU   867      25.275  -4.975   6.626  1.00 19.69           C  
ATOM   3192  O   LEU   867      26.424  -5.130   6.206  1.00 20.97           O  
ATOM   3193  CB  LEU   867      24.147  -2.830   5.996  1.00 23.08           C  
ATOM   3194  CG  LEU   867      23.184  -2.013   5.112  1.00 20.15           C  
ATOM   3195  CD1 LEU   867      23.377  -0.516   5.389  1.00 25.28           C  
ATOM   3196  CD2 LEU   867      23.384  -2.275   3.619  1.00 25.00           C  
ATOM   3197  H   LEU   867      22.251  -4.555   6.750  1.00 21.90           H  
ATOM   3198  HA  LEU   867      24.411  -4.578   4.718  1.00 20.79           H  
ATOM   3199  HB2 LEU   867      25.167  -2.448   5.849  1.00 23.08           H  
ATOM   3200  HB3 LEU   867      23.906  -2.628   7.047  1.00 23.08           H  
ATOM   3201  HG  LEU   867      22.152  -2.278   5.373  1.00 20.15           H  
ATOM   3202 HD11 LEU   867      24.387  -0.190   5.118  1.00 25.28           H  
ATOM   3203 HD12 LEU   867      23.220  -0.279   6.445  1.00 25.28           H  
ATOM   3204 HD13 LEU   867      22.669   0.081   4.807  1.00 25.28           H  
ATOM   3205 HD21 LEU   867      24.422  -2.094   3.319  1.00 25.00           H  
ATOM   3206 HD22 LEU   867      22.740  -1.625   3.019  1.00 25.00           H  
ATOM   3207 HD23 LEU   867      23.129  -3.306   3.361  1.00 25.00           H  
ATOM   3208  N   HIS   868      24.925  -5.247   7.940  1.00 19.91           N  
ATOM   3209  CA  HIS   868      25.896  -5.758   8.916  1.00 20.85           C  
ATOM   3210  C   HIS   868      25.800  -7.270   9.173  1.00 21.02           C  
ATOM   3211  O   HIS   868      26.354  -7.830  10.114  1.00 19.90           O  
ATOM   3212  CB  HIS   868      26.102  -4.899  10.162  1.00 20.96           C  
ATOM   3213  CG  HIS   868      24.928  -4.697  11.058  1.00 19.99           C  
ATOM   3214  CD2 HIS   868      24.693  -5.112  12.351  1.00 22.36           C  
ATOM   3215  ND1 HIS   868      23.857  -3.904  10.748  1.00 21.90           N  
ATOM   3216  NE2 HIS   868      23.585  -4.487  12.873  1.00 20.59           N  
ATOM   3217  CE1 HIS   868      23.070  -3.821  11.863  1.00 21.26           C  
ATOM   3218  H   HIS   868      23.955  -5.125   8.215  1.00 19.91           H  
ATOM   3219  HA  HIS   868      26.861  -5.718   8.408  1.00 20.85           H  
ATOM   3220  HB2 HIS   868      26.457  -3.909   9.851  1.00 20.96           H  
ATOM   3221  HB3 HIS   868      26.918  -5.327  10.761  1.00 20.96           H  
ATOM   3222  HD1 HIS   868      23.655  -3.455   9.859  1.00 21.90           H  
ATOM   3223  HD2 HIS   868      25.309  -5.773  12.951  1.00 22.36           H  
ATOM   3224  HE1 HIS   868      22.146  -3.258  11.869  1.00 21.26           H  
ATOM   3225  N   GLN   869      25.255  -7.959   8.110  1.00 21.26           N  
ATOM   3226  CA  GLN   869      25.551  -9.359   7.845  1.00 23.55           C  
ATOM   3227  C   GLN   869      26.765  -9.469   6.890  1.00 24.12           C  
ATOM   3228  O   GLN   869      27.357 -10.536   6.732  1.00 22.41           O  
ATOM   3229  CB  GLN   869      24.321 -10.047   7.239  1.00 23.32           C  
ATOM   3230  CG  GLN   869      24.482 -11.542   6.959  1.00 27.64           C  
ATOM   3231  CD  GLN   869      24.866 -12.323   8.197  1.00 27.55           C  
ATOM   3232  NE2 GLN   869      26.202 -12.546   8.344  1.00 30.73           N  
ATOM   3233  OE1 GLN   869      24.035 -12.691   9.024  1.00 26.07           O  
ATOM   3234  H   GLN   869      24.620  -7.453   7.497  1.00 21.26           H  
ATOM   3235  HA  GLN   869      25.836  -9.832   8.791  1.00 23.55           H  
ATOM   3236  HB2 GLN   869      24.046  -9.550   6.299  1.00 23.32           H  
ATOM   3237  HB3 GLN   869      23.470  -9.905   7.917  1.00 23.32           H  
ATOM   3238  HG2 GLN   869      25.209 -11.718   6.159  1.00 27.64           H  
ATOM   3239  HG3 GLN   869      23.531 -11.949   6.595  1.00 27.64           H  
ATOM   3240 HE21 GLN   869      26.557 -13.062   9.139  1.00 30.73           H  
ATOM   3241 HE22 GLN   869      26.886 -12.194   7.672  1.00 30.73           H  
ATOM   3242  N   PHE   870      27.036  -8.359   6.118  1.00 24.43           N  
ATOM   3243  CA  PHE   870      27.983  -8.403   4.997  1.00 23.52           C  
ATOM   3244  C   PHE   870      29.314  -7.670   5.273  1.00 22.79           C  
ATOM   3245  O   PHE   870      30.326  -7.860   4.596  1.00 21.46           O  
ATOM   3246  CB  PHE   870      27.306  -7.811   3.747  1.00 25.21           C  
ATOM   3247  CG  PHE   870      27.970  -8.126   2.426  1.00 27.81           C  
ATOM   3248  CD1 PHE   870      28.208  -7.100   1.502  1.00 28.53           C  
ATOM   3249  CD2 PHE   870      28.296  -9.442   2.068  1.00 28.54           C  
ATOM   3250  CE1 PHE   870      28.755  -7.383   0.249  1.00 30.57           C  
ATOM   3251  CE2 PHE   870      28.861  -9.722   0.823  1.00 28.88           C  
ATOM   3252  CZ  PHE   870      29.084  -8.693  -0.088  1.00 29.11           C  
ATOM   3253  H   PHE   870      26.556  -7.487   6.316  1.00 24.43           H  
ATOM   3254  HA  PHE   870      28.247  -9.451   4.830  1.00 23.52           H  
ATOM   3255  HB2 PHE   870      27.226  -6.722   3.869  1.00 25.21           H  
ATOM   3256  HB3 PHE   870      26.273  -8.179   3.677  1.00 25.21           H  
ATOM   3257  HD1 PHE   870      27.958  -6.068   1.741  1.00 28.53           H  
ATOM   3258  HD2 PHE   870      28.111 -10.270   2.749  1.00 28.54           H  
ATOM   3259  HE1 PHE   870      28.916  -6.576  -0.463  1.00 30.57           H  
ATOM   3260  HE2 PHE   870      29.114 -10.747   0.568  1.00 28.88           H  
ATOM   3261  HZ  PHE   870      29.509  -8.911  -1.063  1.00 29.11           H  
ATOM   3262  N   THR   871      29.305  -6.699   6.247  1.00 21.88           N  
ATOM   3263  CA  THR   871      30.350  -5.663   6.307  1.00 22.48           C  
ATOM   3264  C   THR   871      31.782  -6.224   6.415  1.00 21.75           C  
ATOM   3265  O   THR   871      32.736  -5.687   5.858  1.00 20.15           O  
ATOM   3266  CB  THR   871      30.109  -4.722   7.507  1.00 23.54           C  
ATOM   3267  OG1 THR   871      28.709  -4.543   7.750  1.00 24.33           O  
ATOM   3268  CG2 THR   871      30.725  -3.352   7.297  1.00 22.04           C  
ATOM   3269  H   THR   871      28.521  -6.633   6.890  1.00 21.88           H  
ATOM   3270  HA  THR   871      30.273  -5.116   5.359  1.00 22.48           H  
ATOM   3271  HB  THR   871      30.519  -5.158   8.425  1.00 23.54           H  
ATOM   3272 HG21 THR   871      31.811  -3.408   7.184  1.00 22.04           H  
ATOM   3273 HG22 THR   871      30.497  -2.701   8.148  1.00 22.04           H  
ATOM   3274 HG23 THR   871      30.301  -2.871   6.410  1.00 22.04           H  
ATOM   3275  HG1 THR   871      28.272  -4.321   6.901  1.00 24.33           H  
ATOM   3276  N   PHE   872      31.939  -7.280   7.285  1.00 20.66           N  
ATOM   3277  CA  PHE   872      33.257  -7.905   7.508  1.00 22.83           C  
ATOM   3278  C   PHE   872      33.461  -9.054   6.492  1.00 22.12           C  
ATOM   3279  O   PHE   872      34.568  -9.499   6.192  1.00 23.89           O  
ATOM   3280  CB  PHE   872      33.342  -8.417   8.945  1.00 20.63           C  
ATOM   3281  CG  PHE   872      34.710  -8.816   9.426  1.00 22.19           C  
ATOM   3282  CD1 PHE   872      35.558  -7.870  10.013  1.00 21.77           C  
ATOM   3283  CD2 PHE   872      35.136 -10.148   9.330  1.00 21.82           C  
ATOM   3284  CE1 PHE   872      36.801  -8.256  10.514  1.00 22.16           C  
ATOM   3285  CE2 PHE   872      36.380 -10.529   9.833  1.00 21.64           C  
ATOM   3286  CZ  PHE   872      37.211  -9.584  10.427  1.00 20.70           C  
ATOM   3287  H   PHE   872      31.122  -7.646   7.760  1.00 20.66           H  
ATOM   3288  HA  PHE   872      34.036  -7.157   7.315  1.00 22.83           H  
ATOM   3289  HB2 PHE   872      32.684  -9.278   9.059  1.00 20.63           H  
ATOM   3290  HB3 PHE   872      32.944  -7.659   9.634  1.00 20.63           H  
ATOM   3291  HD1 PHE   872      35.259  -6.829  10.111  1.00 21.77           H  
ATOM   3292  HD2 PHE   872      34.506 -10.903   8.860  1.00 21.82           H  
ATOM   3293  HE1 PHE   872      37.441  -7.516  10.989  1.00 22.16           H  
ATOM   3294  HE2 PHE   872      36.697 -11.566   9.763  1.00 21.64           H  
ATOM   3295  HZ  PHE   872      38.176  -9.881  10.829  1.00 20.70           H  
ATOM   3296  N   ASP   873      32.313  -9.584   5.951  1.00 23.86           N  
ATOM   3297  CA  ASP   873      32.320 -10.793   5.112  1.00 25.07           C  
ATOM   3298  C   ASP   873      32.882 -10.394   3.725  1.00 25.21           C  
ATOM   3299  O   ASP   873      33.353 -11.204   2.927  1.00 24.67           O  
ATOM   3300  CB  ASP   873      30.911 -11.351   4.988  1.00 26.89           C  
ATOM   3301  CG  ASP   873      30.976 -12.654   4.236  1.00 27.18           C  
ATOM   3302  OD1 ASP   873      30.332 -12.697   3.140  1.00 32.16           O  
ATOM   3303  OD2 ASP   873      31.701 -13.572   4.701  1.00 29.10           O1-
ATOM   3304  H   ASP   873      31.432  -9.112   6.108  1.00 23.86           H  
ATOM   3305  HA  ASP   873      33.022 -11.507   5.559  1.00 25.07           H  
ATOM   3306  HB2 ASP   873      30.256 -10.649   4.462  1.00 26.89           H  
ATOM   3307  HB3 ASP   873      30.467 -11.543   5.968  1.00 26.89           H  
ATOM   3308  N   LEU   874      32.732  -9.060   3.420  1.00 25.28           N  
ATOM   3309  CA  LEU   874      33.289  -8.418   2.238  1.00 24.89           C  
ATOM   3310  C   LEU   874      34.820  -8.237   2.371  1.00 24.27           C  
ATOM   3311  O   LEU   874      35.541  -8.125   1.379  1.00 25.16           O  
ATOM   3312  CB  LEU   874      32.600  -7.059   2.048  1.00 22.75           C  
ATOM   3313  CG  LEU   874      33.004  -6.261   0.797  1.00 24.23           C  
ATOM   3314  CD1 LEU   874      32.725  -7.013  -0.500  1.00 25.80           C  
ATOM   3315  CD2 LEU   874      32.259  -4.926   0.792  1.00 25.93           C  
ATOM   3316  H   LEU   874      32.165  -8.499   4.058  1.00 25.28           H  
ATOM   3317  HA  LEU   874      33.104  -9.086   1.389  1.00 24.89           H  
ATOM   3318  HB2 LEU   874      32.795  -6.438   2.934  1.00 22.75           H  
ATOM   3319  HB3 LEU   874      31.514  -7.219   2.030  1.00 22.75           H  
ATOM   3320  HG  LEU   874      34.076  -6.039   0.834  1.00 24.23           H  
ATOM   3321 HD11 LEU   874      31.672  -7.292  -0.582  1.00 25.80           H  
ATOM   3322 HD12 LEU   874      33.326  -7.924  -0.569  1.00 25.80           H  
ATOM   3323 HD13 LEU   874      32.972  -6.388  -1.365  1.00 25.80           H  
ATOM   3324 HD21 LEU   874      31.176  -5.084   0.761  1.00 25.93           H  
ATOM   3325 HD22 LEU   874      32.546  -4.326  -0.076  1.00 25.93           H  
ATOM   3326 HD23 LEU   874      32.485  -4.343   1.690  1.00 25.93           H  
ATOM   3327  N   LEU   875      35.321  -8.099   3.646  1.00 24.19           N  
ATOM   3328  CA  LEU   875      36.725  -7.752   3.901  1.00 24.94           C  
ATOM   3329  C   LEU   875      37.617  -8.960   3.549  1.00 25.53           C  
ATOM   3330  O   LEU   875      38.721  -8.832   3.018  1.00 24.99           O  
ATOM   3331  CB  LEU   875      36.932  -7.336   5.367  1.00 24.10           C  
ATOM   3332  CG  LEU   875      38.378  -6.958   5.752  1.00 25.84           C  
ATOM   3333  CD1 LEU   875      38.900  -5.753   4.974  1.00 23.61           C  
ATOM   3334  CD2 LEU   875      38.454  -6.673   7.255  1.00 24.89           C  
ATOM   3335  H   LEU   875      34.700  -8.246   4.435  1.00 24.19           H  
ATOM   3336  HA  LEU   875      36.979  -6.932   3.225  1.00 24.94           H  
ATOM   3337  HB2 LEU   875      36.622  -8.160   6.020  1.00 24.10           H  
ATOM   3338  HB3 LEU   875      36.260  -6.498   5.596  1.00 24.10           H  
ATOM   3339  HG  LEU   875      39.039  -7.809   5.550  1.00 25.84           H  
ATOM   3340 HD11 LEU   875      38.279  -4.873   5.161  1.00 23.61           H  
ATOM   3341 HD12 LEU   875      38.920  -5.943   3.898  1.00 23.61           H  
ATOM   3342 HD13 LEU   875      39.923  -5.509   5.280  1.00 23.61           H  
ATOM   3343 HD21 LEU   875      37.801  -5.840   7.538  1.00 24.89           H  
ATOM   3344 HD22 LEU   875      39.477  -6.418   7.553  1.00 24.89           H  
ATOM   3345 HD23 LEU   875      38.151  -7.554   7.829  1.00 24.89           H  
ATOM   3346  N   ILE   876      37.129 -10.183   3.952  1.00 25.20           N  
ATOM   3347  CA  ILE   876      37.914 -11.424   3.852  1.00 27.01           C  
ATOM   3348  C   ILE   876      38.089 -11.875   2.373  1.00 29.36           C  
ATOM   3349  O   ILE   876      38.889 -12.746   2.034  1.00 30.55           O  
ATOM   3350  CB  ILE   876      37.278 -12.524   4.742  1.00 24.28           C  
ATOM   3351  CG1 ILE   876      37.231 -12.120   6.238  1.00 22.98           C  
ATOM   3352  CG2 ILE   876      37.963 -13.889   4.599  1.00 27.70           C  
ATOM   3353  CD1 ILE   876      38.588 -11.847   6.875  1.00 20.98           C  
ATOM   3354  H   ILE   876      36.197 -10.209   4.360  1.00 25.20           H  
ATOM   3355  HA  ILE   876      38.928 -11.189   4.196  1.00 27.01           H  
ATOM   3356  HB  ILE   876      36.235 -12.660   4.420  1.00 24.28           H  
ATOM   3357 HG12 ILE   876      36.733 -12.916   6.805  1.00 22.98           H  
ATOM   3358 HG13 ILE   876      36.604 -11.231   6.364  1.00 22.98           H  
ATOM   3359 HG21 ILE   876      39.050 -13.810   4.702  1.00 27.70           H  
ATOM   3360 HG22 ILE   876      37.743 -14.339   3.626  1.00 27.70           H  
ATOM   3361 HG23 ILE   876      37.599 -14.593   5.356  1.00 27.70           H  
ATOM   3362 HD11 ILE   876      39.262 -12.703   6.775  1.00 20.98           H  
ATOM   3363 HD12 ILE   876      38.467 -11.649   7.944  1.00 20.98           H  
ATOM   3364 HD13 ILE   876      39.070 -10.969   6.435  1.00 20.98           H  
ATOM   3365  N   LYS   877      37.266 -11.257   1.462  1.00 30.34           N  
ATOM   3366  CA  LYS   877      37.322 -11.513   0.028  1.00 31.82           C  
ATOM   3367  C   LYS   877      37.392 -10.186  -0.767  1.00 31.37           C  
ATOM   3368  O   LYS   877      37.081 -10.097  -1.956  1.00 32.43           O  
ATOM   3369  CB  LYS   877      36.206 -12.467  -0.436  1.00 33.24           C  
ATOM   3370  CG  LYS   877      34.806 -12.142   0.112  1.00 34.25           C  
ATOM   3371  CD  LYS   877      33.754 -13.142  -0.394  1.00 37.00           C  
ATOM   3372  CE  LYS   877      32.345 -12.897   0.149  1.00 39.14           C  
ATOM   3373  NZ  LYS   877      32.252 -13.237   1.559  1.00 40.92           N1+
ATOM   3374  H   LYS   877      36.602 -10.574   1.811  1.00 30.34           H  
ATOM   3375  HA  LYS   877      38.278 -12.005  -0.194  1.00 31.82           H  
ATOM   3376  HB2 LYS   877      36.467 -13.481  -0.103  1.00 33.24           H  
ATOM   3377  HB3 LYS   877      36.172 -12.498  -1.531  1.00 33.24           H  
ATOM   3378  HG2 LYS   877      34.519 -11.124  -0.175  1.00 34.25           H  
ATOM   3379  HG3 LYS   877      34.840 -12.184   1.203  1.00 34.25           H  
ATOM   3380  HD2 LYS   877      34.068 -14.165  -0.150  1.00 37.00           H  
ATOM   3381  HD3 LYS   877      33.714 -13.077  -1.488  1.00 37.00           H  
ATOM   3382  HE2 LYS   877      31.617 -13.524  -0.374  1.00 39.14           H  
ATOM   3383  HE3 LYS   877      32.051 -11.848   0.044  1.00 39.14           H  
ATOM   3384  HZ1 LYS   877      31.304 -13.037   1.966  1.00 40.92           H  
ATOM   3385  HZ2 LYS   877      32.865 -12.690   2.187  1.00 40.92           H  
ATOM   3386  HZ3 LYS   877      32.364 -14.241   1.801  1.00 40.92           H  
ATOM   3387  N   SER   878      38.021  -9.155  -0.105  1.00 30.91           N  
ATOM   3388  CA  SER   878      38.097  -7.784  -0.630  1.00 33.49           C  
ATOM   3389  C   SER   878      38.977  -7.697  -1.888  1.00 35.46           C  
ATOM   3390  O   SER   878      38.753  -6.911  -2.809  1.00 36.63           O  
ATOM   3391  CB  SER   878      38.660  -6.814   0.417  1.00 30.69           C  
ATOM   3392  OG  SER   878      39.843  -7.331   1.036  1.00 33.72           O  
ATOM   3393  H   SER   878      38.434  -9.342   0.807  1.00 30.91           H  
ATOM   3394  HA  SER   878      37.087  -7.481  -0.926  1.00 33.49           H  
ATOM   3395  HB2 SER   878      37.924  -6.634   1.202  1.00 30.69           H  
ATOM   3396  HB3 SER   878      38.915  -5.850  -0.033  1.00 30.69           H  
ATOM   3397  HG  SER   878      39.571  -7.789   1.862  1.00 33.72           H  
ATOM   3398  N   HIS   879      40.073  -8.517  -1.854  1.00 37.44           N  
ATOM   3399  CA  HIS   879      41.106  -8.578  -2.880  1.00 40.44           C  
ATOM   3400  C   HIS   879      40.675  -9.421  -4.091  1.00 41.61           C  
ATOM   3401  O   HIS   879      41.306  -9.409  -5.146  1.00 43.22           O  
ATOM   3402  CB  HIS   879      42.431  -9.116  -2.322  1.00 41.45           C  
ATOM   3403  CG  HIS   879      42.333 -10.439  -1.623  1.00 44.28           C  
ATOM   3404  CD2 HIS   879      43.310 -11.398  -1.461  1.00 44.46           C  
ATOM   3405  ND1 HIS   879      41.179 -10.826  -0.967  1.00 45.28           N  
ATOM   3406  NE2 HIS   879      42.745 -12.364  -0.674  1.00 45.56           N  
ATOM   3407  CE1 HIS   879      41.465 -11.975  -0.398  1.00 46.25           C  
ATOM   3408  H   HIS   879      40.187  -9.141  -1.051  1.00 37.44           H  
ATOM   3409  HA  HIS   879      41.257  -7.559  -3.256  1.00 40.44           H  
ATOM   3410  HB2 HIS   879      42.826  -8.393  -1.597  1.00 41.45           H  
ATOM   3411  HB3 HIS   879      43.170  -9.193  -3.130  1.00 41.45           H  
ATOM   3412  HD2 HIS   879      44.333 -11.462  -1.803  1.00 44.46           H  
ATOM   3413  HE2 HIS   879      43.186 -13.212  -0.346  1.00 45.56           H  
ATOM   3414  HE1 HIS   879      40.803 -12.566   0.221  1.00 46.25           H  
ATOM   3415  N   MET   880      39.586 -10.239  -3.884  1.00 42.19           N  
ATOM   3416  CA  MET   880      39.039 -11.074  -4.945  1.00 42.94           C  
ATOM   3417  C   MET   880      37.990 -10.266  -5.733  1.00 41.93           C  
ATOM   3418  O   MET   880      37.821 -10.415  -6.942  1.00 41.74           O  
ATOM   3419  CB  MET   880      38.385 -12.342  -4.386  1.00 45.76           C  
ATOM   3420  CG  MET   880      39.348 -13.302  -3.689  1.00 50.79           C  
ATOM   3421  SD  MET   880      40.419 -14.209  -4.852  1.00 57.01           S  
ATOM   3422  CE  MET   880      41.963 -13.291  -4.624  1.00 55.21           C  
ATOM   3423  H   MET   880      39.163 -10.230  -2.959  1.00 42.19           H  
ATOM   3424  HA  MET   880      39.835 -11.322  -5.655  1.00 42.94           H  
ATOM   3425  HB2 MET   880      37.848 -12.869  -5.186  1.00 45.76           H  
ATOM   3426  HB3 MET   880      37.615 -12.057  -3.658  1.00 45.76           H  
ATOM   3427  HG2 MET   880      38.755 -14.061  -3.166  1.00 50.79           H  
ATOM   3428  HG3 MET   880      39.946 -12.795  -2.926  1.00 50.79           H  
ATOM   3429  HE1 MET   880      42.719 -13.692  -5.304  1.00 55.21           H  
ATOM   3430  HE2 MET   880      42.322 -13.415  -3.600  1.00 55.21           H  
ATOM   3431  HE3 MET   880      41.832 -12.231  -4.844  1.00 55.21           H  
ATOM   3432  N   VAL   881      37.134  -9.496  -4.963  1.00 39.15           N  
ATOM   3433  CA  VAL   881      36.028  -8.771  -5.578  1.00 37.28           C  
ATOM   3434  C   VAL   881      36.379  -7.322  -6.000  1.00 37.01           C  
ATOM   3435  O   VAL   881      35.620  -6.673  -6.720  1.00 36.93           O  
ATOM   3436  CB  VAL   881      34.734  -8.807  -4.735  1.00 35.91           C  
ATOM   3437  CG1 VAL   881      34.294 -10.242  -4.431  1.00 35.45           C  
ATOM   3438  CG2 VAL   881      34.821  -7.996  -3.445  1.00 34.87           C  
ATOM   3439  H   VAL   881      37.284  -9.448  -3.956  1.00 39.15           H  
ATOM   3440  HA  VAL   881      35.797  -9.276  -6.526  1.00 37.28           H  
ATOM   3441  HB  VAL   881      33.938  -8.354  -5.341  1.00 35.91           H  
ATOM   3442 HG11 VAL   881      35.002 -10.755  -3.772  1.00 35.45           H  
ATOM   3443 HG12 VAL   881      34.202 -10.825  -5.353  1.00 35.45           H  
ATOM   3444 HG13 VAL   881      33.316 -10.248  -3.936  1.00 35.45           H  
ATOM   3445 HG21 VAL   881      35.553  -8.403  -2.749  1.00 34.87           H  
ATOM   3446 HG22 VAL   881      33.849  -7.996  -2.944  1.00 34.87           H  
ATOM   3447 HG23 VAL   881      35.090  -6.955  -3.639  1.00 34.87           H  
ATOM   3448  N   SER   882      37.522  -6.802  -5.443  1.00 35.23           N  
ATOM   3449  CA  SER   882      38.083  -5.484  -5.758  1.00 34.57           C  
ATOM   3450  C   SER   882      37.276  -4.327  -5.137  1.00 33.42           C  
ATOM   3451  O   SER   882      36.569  -3.570  -5.801  1.00 33.58           O  
ATOM   3452  CB  SER   882      38.312  -5.257  -7.259  1.00 36.72           C  
ATOM   3453  OG  SER   882      39.300  -6.161  -7.765  1.00 41.15           O  
ATOM   3454  H   SER   882      38.025  -7.358  -4.756  1.00 35.23           H  
ATOM   3455  HA  SER   882      39.069  -5.483  -5.274  1.00 34.57           H  
ATOM   3456  HB2 SER   882      38.686  -4.243  -7.438  1.00 36.72           H  
ATOM   3457  HB3 SER   882      37.402  -5.375  -7.854  1.00 36.72           H  
ATOM   3458  HG  SER   882      38.982  -7.063  -7.570  1.00 41.15           H  
ATOM   3459  N   VAL   883      37.428  -4.197  -3.772  1.00 31.96           N  
ATOM   3460  CA  VAL   883      36.868  -3.077  -3.001  1.00 31.05           C  
ATOM   3461  C   VAL   883      37.966  -2.648  -2.003  1.00 31.93           C  
ATOM   3462  O   VAL   883      38.609  -3.480  -1.361  1.00 29.98           O  
ATOM   3463  CB  VAL   883      35.578  -3.487  -2.252  1.00 29.72           C  
ATOM   3464  CG1 VAL   883      35.079  -2.387  -1.310  1.00 27.73           C  
ATOM   3465  CG2 VAL   883      34.456  -3.833  -3.233  1.00 26.05           C  
ATOM   3466  H   VAL   883      37.973  -4.895  -3.262  1.00 31.96           H  
ATOM   3467  HA  VAL   883      36.659  -2.251  -3.689  1.00 31.05           H  
ATOM   3468  HB  VAL   883      35.784  -4.380  -1.646  1.00 29.72           H  
ATOM   3469 HG11 VAL   883      34.907  -1.454  -1.852  1.00 27.73           H  
ATOM   3470 HG12 VAL   883      35.793  -2.190  -0.507  1.00 27.73           H  
ATOM   3471 HG13 VAL   883      34.138  -2.679  -0.833  1.00 27.73           H  
ATOM   3472 HG21 VAL   883      34.211  -2.980  -3.875  1.00 26.05           H  
ATOM   3473 HG22 VAL   883      33.546  -4.126  -2.698  1.00 26.05           H  
ATOM   3474 HG23 VAL   883      34.740  -4.668  -3.874  1.00 26.05           H  
ATOM   3475  N   ASP   884      38.141  -1.288  -1.884  1.00 32.62           N  
ATOM   3476  CA  ASP   884      39.151  -0.689  -0.998  1.00 33.10           C  
ATOM   3477  C   ASP   884      38.514  -0.353   0.382  1.00 30.50           C  
ATOM   3478  O   ASP   884      37.311  -0.128   0.539  1.00 29.06           O  
ATOM   3479  CB  ASP   884      39.736   0.556  -1.643  1.00 38.36           C  
ATOM   3480  CG  ASP   884      40.941   1.094  -0.881  1.00 43.32           C  
ATOM   3481  OD1 ASP   884      41.249   2.283  -1.168  1.00 48.79           O  
ATOM   3482  OD2 ASP   884      41.470   0.311  -0.042  1.00 45.15           O1-
ATOM   3483  H   ASP   884      37.540  -0.651  -2.407  1.00 32.62           H  
ATOM   3484  HA  ASP   884      39.927  -1.447  -0.834  1.00 33.10           H  
ATOM   3485  HB2 ASP   884      38.977   1.345  -1.703  1.00 38.36           H  
ATOM   3486  HB3 ASP   884      40.062   0.337  -2.667  1.00 38.36           H  
ATOM   3487  N   PHE   885      39.417  -0.293   1.417  1.00 30.00           N  
ATOM   3488  CA  PHE   885      39.074  -0.261   2.833  1.00 29.03           C  
ATOM   3489  C   PHE   885      40.065   0.683   3.580  1.00 30.55           C  
ATOM   3490  O   PHE   885      41.157   0.273   3.979  1.00 30.35           O  
ATOM   3491  CB  PHE   885      39.152  -1.682   3.432  1.00 26.27           C  
ATOM   3492  CG  PHE   885      37.901  -2.510   3.207  1.00 25.27           C  
ATOM   3493  CD1 PHE   885      37.744  -3.270   2.042  1.00 25.12           C  
ATOM   3494  CD2 PHE   885      36.875  -2.530   4.162  1.00 25.21           C  
ATOM   3495  CE1 PHE   885      36.586  -4.024   1.840  1.00 26.37           C  
ATOM   3496  CE2 PHE   885      35.726  -3.297   3.969  1.00 24.66           C  
ATOM   3497  CZ  PHE   885      35.584  -4.043   2.806  1.00 23.26           C  
ATOM   3498  H   PHE   885      40.417  -0.254   1.150  1.00 30.00           H  
ATOM   3499  HA  PHE   885      38.053   0.113   2.950  1.00 29.03           H  
ATOM   3500  HB2 PHE   885      39.327  -1.631   4.513  1.00 26.27           H  
ATOM   3501  HB3 PHE   885      40.017  -2.225   3.028  1.00 26.27           H  
ATOM   3502  HD1 PHE   885      38.523  -3.276   1.282  1.00 25.12           H  
ATOM   3503  HD2 PHE   885      36.960  -1.962   5.079  1.00 25.21           H  
ATOM   3504  HE1 PHE   885      36.472  -4.597   0.925  1.00 26.37           H  
ATOM   3505  HE2 PHE   885      34.947  -3.312   4.728  1.00 24.66           H  
ATOM   3506  HZ  PHE   885      34.692  -4.641   2.662  1.00 23.26           H  
ATOM   3507  N   PRO   886      39.685   2.008   3.733  1.00 30.57           N  
ATOM   3508  CA  PRO   886      40.504   3.017   4.437  1.00 31.98           C  
ATOM   3509  C   PRO   886      40.771   2.782   5.954  1.00 34.10           C  
ATOM   3510  O   PRO   886      40.738   1.678   6.500  1.00 32.85           O  
ATOM   3511  CB  PRO   886      39.738   4.333   4.201  1.00 31.82           C  
ATOM   3512  CG  PRO   886      38.911   4.074   2.956  1.00 29.84           C  
ATOM   3513  CD  PRO   886      38.516   2.623   3.135  1.00 30.05           C  
ATOM   3514  HA  PRO   886      41.480   3.046   3.937  1.00 31.98           H  
ATOM   3515  HB2 PRO   886      40.408   5.190   4.083  1.00 31.82           H  
ATOM   3516  HB3 PRO   886      39.057   4.548   5.033  1.00 31.82           H  
ATOM   3517  HG2 PRO   886      39.535   4.192   2.062  1.00 29.84           H  
ATOM   3518  HG3 PRO   886      38.048   4.740   2.868  1.00 29.84           H  
ATOM   3519  HD2 PRO   886      37.699   2.522   3.856  1.00 30.05           H  
ATOM   3520  HD3 PRO   886      38.232   2.164   2.187  1.00 30.05           H  
ATOM   3521  N   GLU   887      41.163   3.896   6.667  1.00 36.14           N  
ATOM   3522  CA  GLU   887      42.009   3.801   7.858  1.00 39.12           C  
ATOM   3523  C   GLU   887      41.241   3.205   9.052  1.00 38.43           C  
ATOM   3524  O   GLU   887      41.759   2.405   9.837  1.00 40.07           O  
ATOM   3525  CB  GLU   887      42.604   5.174   8.186  1.00 43.65           C  
ATOM   3526  CG  GLU   887      43.763   5.088   9.176  1.00 49.95           C  
ATOM   3527  CD  GLU   887      44.596   6.365   9.308  1.00 52.48           C  
ATOM   3528  OE1 GLU   887      45.658   6.220   9.981  1.00 54.65           O  
ATOM   3529  OE2 GLU   887      44.153   7.397   8.736  1.00 55.02           O1-
ATOM   3530  H   GLU   887      40.841   4.823   6.399  1.00 36.14           H  
ATOM   3531  HA  GLU   887      42.809   3.092   7.608  1.00 39.12           H  
ATOM   3532  HB2 GLU   887      41.829   5.842   8.584  1.00 43.65           H  
ATOM   3533  HB3 GLU   887      42.961   5.635   7.256  1.00 43.65           H  
ATOM   3534  HG2 GLU   887      44.447   4.286   8.868  1.00 49.95           H  
ATOM   3535  HG3 GLU   887      43.385   4.829  10.171  1.00 49.95           H  
ATOM   3536  N   MET   888      39.938   3.621   9.213  1.00 36.85           N  
ATOM   3537  CA  MET   888      39.131   3.125  10.319  1.00 35.95           C  
ATOM   3538  C   MET   888      38.838   1.623  10.153  1.00 32.99           C  
ATOM   3539  O   MET   888      38.413   0.929  11.077  1.00 31.87           O  
ATOM   3540  CB  MET   888      37.783   3.833  10.455  1.00 39.01           C  
ATOM   3541  CG  MET   888      37.878   5.253  10.998  1.00 43.50           C  
ATOM   3542  SD  MET   888      38.415   5.360  12.749  1.00 49.77           S  
ATOM   3543  CE  MET   888      37.090   4.420  13.550  1.00 47.73           C  
ATOM   3544  H   MET   888      39.541   4.307   8.540  1.00 36.85           H  
ATOM   3545  HA  MET   888      39.728   3.215  11.233  1.00 35.95           H  
ATOM   3546  HB2 MET   888      37.100   3.246  11.081  1.00 39.01           H  
ATOM   3547  HB3 MET   888      37.299   3.855   9.475  1.00 39.01           H  
ATOM   3548  HG2 MET   888      36.903   5.742  10.915  1.00 43.50           H  
ATOM   3549  HG3 MET   888      38.581   5.846  10.406  1.00 43.50           H  
ATOM   3550  HE1 MET   888      37.147   4.578  14.631  1.00 47.73           H  
ATOM   3551  HE2 MET   888      37.207   3.351  13.360  1.00 47.73           H  
ATOM   3552  HE3 MET   888      36.110   4.755  13.203  1.00 47.73           H  
ATOM   3553  N   MET   889      39.059   1.093   8.906  1.00 30.74           N  
ATOM   3554  CA  MET   889      38.738  -0.289   8.597  1.00 28.69           C  
ATOM   3555  C   MET   889      39.782  -1.248   9.223  1.00 27.39           C  
ATOM   3556  O   MET   889      39.596  -2.463   9.285  1.00 25.88           O  
ATOM   3557  CB  MET   889      38.578  -0.526   7.099  1.00 30.96           C  
ATOM   3558  CG  MET   889      37.682   0.496   6.385  1.00 32.74           C  
ATOM   3559  SD  MET   889      35.930   0.410   6.876  1.00 41.41           S  
ATOM   3560  CE  MET   889      35.521   2.175   6.746  1.00 26.37           C  
ATOM   3561  H   MET   889      39.473   1.687   8.187  1.00 30.74           H  
ATOM   3562  HA  MET   889      37.796  -0.525   9.097  1.00 28.69           H  
ATOM   3563  HB2 MET   889      38.203  -1.544   6.936  1.00 30.96           H  
ATOM   3564  HB3 MET   889      39.567  -0.507   6.627  1.00 30.96           H  
ATOM   3565  HG2 MET   889      37.709   0.309   5.311  1.00 32.74           H  
ATOM   3566  HG3 MET   889      38.054   1.513   6.534  1.00 32.74           H  
ATOM   3567  HE1 MET   889      36.094   2.739   7.484  1.00 26.37           H  
ATOM   3568  HE2 MET   889      34.456   2.313   6.951  1.00 26.37           H  
ATOM   3569  HE3 MET   889      35.736   2.545   5.740  1.00 26.37           H  
ATOM   3570  N   ALA   890      40.917  -0.647   9.731  1.00 26.60           N  
ATOM   3571  CA  ALA   890      41.891  -1.376  10.539  1.00 26.86           C  
ATOM   3572  C   ALA   890      41.407  -1.483  12.006  1.00 27.95           C  
ATOM   3573  O   ALA   890      41.775  -2.381  12.762  1.00 25.86           O  
ATOM   3574  CB  ALA   890      43.248  -0.689  10.503  1.00 27.48           C  
ATOM   3575  H   ALA   890      41.070   0.345   9.541  1.00 26.60           H  
ATOM   3576  HA  ALA   890      41.973  -2.396  10.145  1.00 26.86           H  
ATOM   3577  HB1 ALA   890      43.609  -0.592   9.474  1.00 27.48           H  
ATOM   3578  HB2 ALA   890      43.988  -1.260  11.074  1.00 27.48           H  
ATOM   3579  HB3 ALA   890      43.200   0.315  10.938  1.00 27.48           H  
ATOM   3580  N   GLU   891      40.597  -0.450  12.436  1.00 27.79           N  
ATOM   3581  CA  GLU   891      40.022  -0.407  13.789  1.00 29.14           C  
ATOM   3582  C   GLU   891      38.916  -1.485  13.846  1.00 29.26           C  
ATOM   3583  O   GLU   891      38.564  -2.053  14.877  1.00 28.97           O  
ATOM   3584  CB  GLU   891      39.460   0.992  14.092  1.00 33.63           C  
ATOM   3585  CG  GLU   891      39.486   1.361  15.576  1.00 38.93           C  
ATOM   3586  CD  GLU   891      38.433   0.677  16.424  1.00 44.48           C  
ATOM   3587  OE2 GLU   891      38.849   0.072  17.456  1.00 47.33           O1-
ATOM   3588  OE1 GLU   891      37.227   0.761  16.035  1.00 46.44           O  
ATOM   3589  H   GLU   891      40.370   0.293  11.781  1.00 27.79           H  
ATOM   3590  HA  GLU   891      40.813  -0.690  14.493  1.00 29.14           H  
ATOM   3591  HB2 GLU   891      38.440   1.087  13.702  1.00 33.63           H  
ATOM   3592  HB3 GLU   891      40.066   1.743  13.567  1.00 33.63           H  
ATOM   3593  HG2 GLU   891      39.304   2.440  15.671  1.00 38.93           H  
ATOM   3594  HG3 GLU   891      40.484   1.177  15.990  1.00 38.93           H  
ATOM   3595  N   ILE   892      38.313  -1.770  12.642  1.00 27.53           N  
ATOM   3596  CA  ILE   892      37.215  -2.723  12.478  1.00 26.32           C  
ATOM   3597  C   ILE   892      37.702  -4.205  12.469  1.00 24.45           C  
ATOM   3598  O   ILE   892      36.992  -5.138  12.098  1.00 24.12           O  
ATOM   3599  CB  ILE   892      36.290  -2.262  11.318  1.00 26.93           C  
ATOM   3600  CG1 ILE   892      35.613  -0.919  11.707  1.00 26.69           C  
ATOM   3601  CG2 ILE   892      35.200  -3.276  10.946  1.00 23.02           C  
ATOM   3602  CD1 ILE   892      35.168  -0.091  10.513  1.00 26.23           C  
ATOM   3603  H   ILE   892      38.653  -1.264  11.828  1.00 27.53           H  
ATOM   3604  HA  ILE   892      36.631  -2.668  13.397  1.00 26.32           H  
ATOM   3605  HB  ILE   892      36.910  -2.105  10.429  1.00 26.93           H  
ATOM   3606 HG12 ILE   892      36.283  -0.292  12.305  1.00 26.69           H  
ATOM   3607 HG13 ILE   892      34.742  -1.121  12.342  1.00 26.69           H  
ATOM   3608 HG21 ILE   892      34.669  -3.633  11.834  1.00 23.02           H  
ATOM   3609 HG22 ILE   892      35.625  -4.135  10.419  1.00 23.02           H  
ATOM   3610 HG23 ILE   892      34.459  -2.843  10.267  1.00 23.02           H  
ATOM   3611 HD11 ILE   892      36.027   0.305   9.974  1.00 26.23           H  
ATOM   3612 HD12 ILE   892      34.585   0.769  10.850  1.00 26.23           H  
ATOM   3613 HD13 ILE   892      34.558  -0.666   9.813  1.00 26.23           H  
ATOM   3614  N   ILE   893      38.896  -4.432  13.123  1.00 24.27           N  
ATOM   3615  CA  ILE   893      39.368  -5.756  13.523  1.00 23.55           C  
ATOM   3616  C   ILE   893      39.758  -5.760  15.041  1.00 24.94           C  
ATOM   3617  O   ILE   893      40.418  -6.668  15.547  1.00 26.23           O  
ATOM   3618  CB  ILE   893      40.552  -6.248  12.634  1.00 23.91           C  
ATOM   3619  CG1 ILE   893      40.476  -5.720  11.179  1.00 22.50           C  
ATOM   3620  CG2 ILE   893      40.616  -7.784  12.641  1.00 20.87           C  
ATOM   3621  CD1 ILE   893      41.635  -6.157  10.293  1.00 22.42           C  
ATOM   3622  H   ILE   893      39.499  -3.644  13.328  1.00 24.27           H  
ATOM   3623  HA  ILE   893      38.528  -6.455  13.432  1.00 23.55           H  
ATOM   3624  HB  ILE   893      41.487  -5.872  13.071  1.00 23.91           H  
ATOM   3625 HG12 ILE   893      40.480  -4.624  11.188  1.00 22.50           H  
ATOM   3626 HG13 ILE   893      39.535  -6.035  10.713  1.00 22.50           H  
ATOM   3627 HG21 ILE   893      39.771  -8.214  12.094  1.00 20.87           H  
ATOM   3628 HG22 ILE   893      40.597  -8.195  13.653  1.00 20.87           H  
ATOM   3629 HG23 ILE   893      41.540  -8.143  12.176  1.00 20.87           H  
ATOM   3630 HD11 ILE   893      42.597  -5.922  10.759  1.00 22.42           H  
ATOM   3631 HD12 ILE   893      41.587  -5.635   9.332  1.00 22.42           H  
ATOM   3632 HD13 ILE   893      41.599  -7.230  10.083  1.00 22.42           H  
ATOM   3633  N   SER   894      39.239  -4.737  15.816  1.00 24.44           N  
ATOM   3634  CA  SER   894      39.442  -4.683  17.275  1.00 26.14           C  
ATOM   3635  C   SER   894      38.269  -5.395  18.011  1.00 26.49           C  
ATOM   3636  O   SER   894      37.954  -6.556  17.739  1.00 25.25           O  
ATOM   3637  CB  SER   894      39.746  -3.259  17.748  1.00 27.58           C  
ATOM   3638  OG  SER   894      38.572  -2.452  17.692  1.00 27.15           O  
ATOM   3639  H   SER   894      38.716  -3.986  15.367  1.00 24.44           H  
ATOM   3640  HA  SER   894      40.331  -5.283  17.508  1.00 26.14           H  
ATOM   3641  HB2 SER   894      40.517  -2.799  17.121  1.00 27.58           H  
ATOM   3642  HB3 SER   894      40.095  -3.263  18.786  1.00 27.58           H  
ATOM   3643  HG  SER   894      38.895  -1.505  17.763  1.00 27.15           H  
ATOM   3644  N   VAL   895      37.558  -4.682  18.957  1.00 26.08           N  
ATOM   3645  CA  VAL   895      36.526  -5.305  19.808  1.00 26.01           C  
ATOM   3646  C   VAL   895      35.107  -4.740  19.538  1.00 25.74           C  
ATOM   3647  O   VAL   895      34.097  -5.435  19.658  1.00 25.64           O  
ATOM   3648  CB  VAL   895      36.902  -5.150  21.305  1.00 26.86           C  
ATOM   3649  CG1 VAL   895      35.900  -5.855  22.227  1.00 27.24           C  
ATOM   3650  CG2 VAL   895      38.304  -5.705  21.592  1.00 19.37           C  
ATOM   3651  H   VAL   895      37.763  -3.688  19.097  1.00 26.08           H  
ATOM   3652  HA  VAL   895      36.474  -6.372  19.566  1.00 26.01           H  
ATOM   3653  HB  VAL   895      36.904  -4.086  21.572  1.00 26.86           H  
ATOM   3654 HG11 VAL   895      34.905  -5.405  22.161  1.00 27.24           H  
ATOM   3655 HG12 VAL   895      35.817  -6.916  21.975  1.00 27.24           H  
ATOM   3656 HG13 VAL   895      36.214  -5.781  23.273  1.00 27.24           H  
ATOM   3657 HG21 VAL   895      38.379  -6.758  21.300  1.00 19.37           H  
ATOM   3658 HG22 VAL   895      39.075  -5.145  21.053  1.00 19.37           H  
ATOM   3659 HG23 VAL   895      38.541  -5.632  22.659  1.00 19.37           H  
ATOM   3660  N   GLN   896      35.043  -3.384  19.342  1.00 25.39           N  
ATOM   3661  CA  GLN   896      33.803  -2.614  19.421  1.00 24.62           C  
ATOM   3662  C   GLN   896      32.934  -2.791  18.149  1.00 24.04           C  
ATOM   3663  O   GLN   896      33.375  -3.266  17.108  1.00 24.26           O  
ATOM   3664  CB  GLN   896      34.061  -1.102  19.627  1.00 24.89           C  
ATOM   3665  CG  GLN   896      35.096  -0.753  20.703  1.00 28.44           C  
ATOM   3666  CD  GLN   896      36.495  -0.841  20.134  1.00 33.25           C  
ATOM   3667  NE2 GLN   896      36.950   0.274  19.515  1.00 33.12           N  
ATOM   3668  OE1 GLN   896      37.132  -1.893  20.129  1.00 38.17           O  
ATOM   3669  H   GLN   896      35.914  -2.894  19.167  1.00 25.39           H  
ATOM   3670  HA  GLN   896      33.230  -3.010  20.265  1.00 24.62           H  
ATOM   3671  HB2 GLN   896      34.356  -0.649  18.671  1.00 24.89           H  
ATOM   3672  HB3 GLN   896      33.112  -0.626  19.905  1.00 24.89           H  
ATOM   3673  HG2 GLN   896      35.018  -1.414  21.572  1.00 28.44           H  
ATOM   3674  HG3 GLN   896      34.927   0.271  21.055  1.00 28.44           H  
ATOM   3675 HE21 GLN   896      37.833   0.247  18.993  1.00 33.12           H  
ATOM   3676 HE22 GLN   896      36.455   1.166  19.509  1.00 33.12           H  
ATOM   3677  N   VAL   897      31.658  -2.296  18.241  1.00 23.10           N  
ATOM   3678  CA  VAL   897      30.666  -2.181  17.163  1.00 22.44           C  
ATOM   3679  C   VAL   897      29.511  -3.205  17.240  1.00 21.70           C  
ATOM   3680  O   VAL   897      28.343  -2.794  17.147  1.00 22.76           O  
ATOM   3681  CB  VAL   897      31.186  -1.797  15.747  1.00 23.50           C  
ATOM   3682  CG1 VAL   897      31.204  -2.924  14.713  1.00 22.72           C  
ATOM   3683  CG2 VAL   897      30.362  -0.639  15.163  1.00 24.15           C  
ATOM   3684  H   VAL   897      31.350  -1.967  19.151  1.00 23.10           H  
ATOM   3685  HA  VAL   897      30.144  -1.284  17.510  1.00 22.44           H  
ATOM   3686  HB  VAL   897      32.207  -1.407  15.837  1.00 23.50           H  
ATOM   3687 HG11 VAL   897      30.220  -3.389  14.598  1.00 22.72           H  
ATOM   3688 HG12 VAL   897      31.930  -3.695  14.962  1.00 22.72           H  
ATOM   3689 HG13 VAL   897      31.502  -2.539  13.731  1.00 22.72           H  
ATOM   3690 HG21 VAL   897      29.302  -0.897  15.098  1.00 24.15           H  
ATOM   3691 HG22 VAL   897      30.715  -0.372  14.162  1.00 24.15           H  
ATOM   3692 HG23 VAL   897      30.459   0.258  15.779  1.00 24.15           H  
ATOM   3693  N   PRO   898      29.735  -4.546  17.387  1.00 21.92           N  
ATOM   3694  CA  PRO   898      28.648  -5.491  17.668  1.00 21.14           C  
ATOM   3695  C   PRO   898      28.302  -5.597  19.176  1.00 21.37           C  
ATOM   3696  O   PRO   898      27.917  -6.648  19.686  1.00 22.55           O  
ATOM   3697  CB  PRO   898      29.155  -6.835  17.128  1.00 20.63           C  
ATOM   3698  CG  PRO   898      30.499  -6.525  16.492  1.00 18.88           C  
ATOM   3699  CD  PRO   898      30.968  -5.291  17.239  1.00 18.57           C  
ATOM   3700  HA  PRO   898      27.737  -5.175  17.148  1.00 21.14           H  
ATOM   3701  HB2 PRO   898      29.295  -7.583  17.914  1.00 20.63           H  
ATOM   3702  HB3 PRO   898      28.468  -7.249  16.383  1.00 20.63           H  
ATOM   3703  HG2 PRO   898      30.358  -6.290  15.430  1.00 18.88           H  
ATOM   3704  HG3 PRO   898      31.185  -7.369  16.558  1.00 18.88           H  
ATOM   3705  HD2 PRO   898      31.719  -4.762  16.674  1.00 18.57           H  
ATOM   3706  HD3 PRO   898      31.353  -5.538  18.231  1.00 18.57           H  
ATOM   3707  N   LYS   899      28.269  -4.406  19.857  1.00 22.32           N  
ATOM   3708  CA  LYS   899      27.845  -4.292  21.257  1.00 23.43           C  
ATOM   3709  C   LYS   899      26.313  -4.199  21.163  1.00 23.07           C  
ATOM   3710  O   LYS   899      25.761  -3.497  20.307  1.00 25.07           O  
ATOM   3711  CB  LYS   899      28.432  -3.038  21.908  1.00 26.26           C  
ATOM   3712  CG  LYS   899      29.957  -3.132  22.046  1.00 28.06           C  
ATOM   3713  CD  LYS   899      30.572  -1.865  22.638  1.00 31.59           C  
ATOM   3714  CE  LYS   899      31.992  -2.106  23.145  1.00 33.99           C  
ATOM   3715  NZ  LYS   899      32.638  -0.828  23.461  1.00 37.33           N  
ATOM   3716  H   LYS   899      28.490  -3.555  19.361  1.00 22.32           H  
ATOM   3717  HA  LYS   899      28.126  -5.200  21.800  1.00 23.43           H  
ATOM   3718  HB2 LYS   899      28.170  -2.154  21.315  1.00 26.26           H  
ATOM   3719  HB3 LYS   899      27.979  -2.893  22.896  1.00 26.26           H  
ATOM   3720  HG2 LYS   899      30.212  -3.996  22.665  1.00 28.06           H  
ATOM   3721  HG3 LYS   899      30.409  -3.301  21.063  1.00 28.06           H  
ATOM   3722  HD2 LYS   899      29.950  -1.484  23.455  1.00 31.59           H  
ATOM   3723  HD3 LYS   899      30.596  -1.097  21.859  1.00 31.59           H  
ATOM   3724  HE2 LYS   899      32.588  -2.622  22.389  1.00 33.99           H  
ATOM   3725  HE3 LYS   899      31.972  -2.739  24.040  1.00 33.99           H  
ATOM   3726  HZ1 LYS   899      33.555  -1.028  23.861  1.00 37.33           H  
ATOM   3727  HZ2 LYS   899      32.115  -0.388  24.218  1.00 37.33           H  
ATOM   3728  N   ILE   900      25.599  -5.040  22.005  1.00  0.00           N  
ATOM   3729  CA  ILE   900      24.264  -5.459  21.609  1.00  0.00           C  
ATOM   3730  CB  ILE   900      24.494  -6.683  20.660  1.00  0.00           C  
ATOM   3731  CG2 ILE   900      24.072  -8.048  21.208  1.00  0.00           C  
ATOM   3732  CG1 ILE   900      23.888  -6.375  19.288  1.00  0.00           C  
ATOM   3733  CD1 ILE   900      24.545  -7.126  18.147  1.00  0.00           C  
ATOM   3734  C   ILE   900      23.055  -5.587  22.574  1.00  0.00           C  
ATOM   3735  O   ILE   900      22.046  -6.225  22.235  1.00  0.00           O  
ATOM   3736  H   ILE   900      26.008  -5.461  22.830  1.00  0.00           H  
ATOM   3737  HA  ILE   900      23.909  -4.641  20.978  1.00  0.00           H  
ATOM   3738  HB  ILE   900      25.573  -6.782  20.493  1.00  0.00           H  
ATOM   3739 HG12 ILE   900      22.825  -6.584  19.348  1.00  0.00           H  
ATOM   3740 HG13 ILE   900      23.990  -5.312  19.050  1.00  0.00           H  
ATOM   3741 HG21 ILE   900      24.482  -8.215  22.206  1.00  0.00           H  
ATOM   3742 HG22 ILE   900      22.988  -8.172  21.252  1.00  0.00           H  
ATOM   3743 HG23 ILE   900      24.452  -8.853  20.571  1.00  0.00           H  
ATOM   3744 HD11 ILE   900      25.593  -6.828  18.062  1.00  0.00           H  
ATOM   3745 HD12 ILE   900      24.493  -8.204  18.289  1.00  0.00           H  
ATOM   3746 HD13 ILE   900      24.069  -6.887  17.193  1.00  0.00           H  
ATOM   3747  N   LEU   901      22.899  -4.860  23.703  1.00  0.00           N  
ATOM   3748  CA  LEU   901      23.662  -3.840  24.426  1.00  0.00           C  
ATOM   3749  C   LEU   901      23.491  -4.227  25.920  1.00  0.00           C  
ATOM   3750  O   LEU   901      22.620  -5.017  26.297  1.00  0.00           O  
ATOM   3751  CB  LEU   901      23.029  -2.444  24.291  1.00  0.00           C  
ATOM   3752  CG  LEU   901      23.142  -1.691  22.960  1.00  0.00           C  
ATOM   3753  CD1 LEU   901      24.574  -1.482  22.484  1.00  0.00           C  
ATOM   3754  CD2 LEU   901      22.251  -2.272  21.876  1.00  0.00           C  
ATOM   3755  H   LEU   901      22.035  -5.111  24.174  1.00  0.00           H  
ATOM   3756  HA  LEU   901      24.717  -3.871  24.159  1.00  0.00           H  
ATOM   3757  HB2 LEU   901      21.963  -2.530  24.541  1.00  0.00           H  
ATOM   3758  HB3 LEU   901      23.440  -1.786  25.065  1.00  0.00           H  
ATOM   3759  HG  LEU   901      22.732  -0.696  23.155  1.00  0.00           H  
ATOM   3760 HD11 LEU   901      24.611  -1.222  21.421  1.00  0.00           H  
ATOM   3761 HD12 LEU   901      25.049  -0.663  23.028  1.00  0.00           H  
ATOM   3762 HD13 LEU   901      25.191  -2.363  22.640  1.00  0.00           H  
ATOM   3763 HD21 LEU   901      21.279  -2.563  22.283  1.00  0.00           H  
ATOM   3764 HD22 LEU   901      22.075  -1.537  21.084  1.00  0.00           H  
ATOM   3765 HD23 LEU   901      22.696  -3.137  21.400  1.00  0.00           H  
ATOM   3766  N   SER   902      24.314  -3.583  26.816  1.00  0.00           N  
ATOM   3767  CA  SER   902      24.244  -3.937  28.232  1.00  0.00           C  
ATOM   3768  CB  SER   902      25.506  -3.562  29.005  1.00  0.00           C  
ATOM   3769  OG  SER   902      25.662  -4.418  30.146  1.00  0.00           O  
ATOM   3770  C   SER   902      23.018  -3.318  28.939  1.00  0.00           C  
ATOM   3771  O   SER   902      22.192  -2.584  28.399  1.00  0.00           O  
ATOM   3772  H   SER   902      24.955  -2.853  26.505  1.00  0.00           H  
ATOM   3773  HA  SER   902      24.106  -5.026  28.289  1.00  0.00           H  
ATOM   3774  HB2 SER   902      26.383  -3.707  28.374  1.00  0.00           H  
ATOM   3775  HB3 SER   902      25.466  -2.526  29.356  1.00  0.00           H  
ATOM   3776  HG  SER   902      26.480  -4.096  30.596  1.00  0.00           H  
ATOM   3777  N   GLY   903      22.912  -3.713  30.257  1.00  0.00           N  
ATOM   3778  CA  GLY   903      21.785  -3.364  31.079  1.00  0.00           C  
ATOM   3779  C   GLY   903      21.995  -2.025  31.791  1.00  0.00           C  
ATOM   3780  O   GLY   903      23.087  -1.467  31.893  1.00  0.00           O  
ATOM   3781  H   GLY   903      23.689  -4.238  30.661  1.00  0.00           H  
ATOM   3782  HA2 GLY   903      20.893  -3.325  30.449  1.00  0.00           H  
ATOM   3783  HA3 GLY   903      21.664  -4.146  31.834  1.00  0.00           H  
ATOM   3784  N   LYS   904      20.920  -1.436  32.394  1.00  0.00           N  
ATOM   3785  CA  LYS   904      19.525  -1.866  32.397  1.00  0.00           C  
ATOM   3786  C   LYS   904      18.616  -0.622  32.433  1.00  0.00           C  
ATOM   3787  O   LYS   904      17.604  -0.552  33.130  1.00  0.00           O  
ATOM   3788  CB  LYS   904      19.177  -2.854  33.513  1.00  0.00           C  
ATOM   3789  CG  LYS   904      19.502  -2.346  34.924  1.00  0.00           C  
ATOM   3790  CD  LYS   904      18.598  -2.998  35.979  1.00  0.00           C  
ATOM   3791  CE  LYS   904      17.532  -2.068  36.550  1.00  0.00           C  
ATOM   3792  NZ  LYS   904      16.627  -1.544  35.514  1.00  0.00           N1+
ATOM   3793  H   LYS   904      21.172  -0.587  32.891  1.00  0.00           H  
ATOM   3794  HA  LYS   904      19.311  -2.351  31.438  1.00  0.00           H  
ATOM   3795  HB2 LYS   904      18.109  -3.096  33.436  1.00  0.00           H  
ATOM   3796  HB3 LYS   904      19.714  -3.796  33.353  1.00  0.00           H  
ATOM   3797  HG2 LYS   904      20.546  -2.605  35.142  1.00  0.00           H  
ATOM   3798  HG3 LYS   904      19.442  -1.254  34.992  1.00  0.00           H  
ATOM   3799  HD2 LYS   904      18.133  -3.907  35.584  1.00  0.00           H  
ATOM   3800  HD3 LYS   904      19.231  -3.316  36.817  1.00  0.00           H  
ATOM   3801  HE2 LYS   904      16.908  -2.580  37.288  1.00  0.00           H  
ATOM   3802  HE3 LYS   904      17.994  -1.197  37.027  1.00  0.00           H  
ATOM   3803  HZ1 LYS   904      15.997  -0.829  35.885  1.00  0.00           H  
ATOM   3804  HZ2 LYS   904      17.060  -1.139  34.664  1.00  0.00           H  
ATOM   3805  HZ3 LYS   904      15.958  -2.271  35.161  1.00  0.00           H  
ATOM   3806  N   VAL   905      18.989   0.331  31.579  1.00  0.00           N  
ATOM   3807  CA  VAL   905      18.243   1.536  31.197  1.00  0.00           C  
ATOM   3808  CB  VAL   905      18.711   2.770  32.012  1.00  0.00           C  
ATOM   3809  CG1 VAL   905      17.743   3.939  31.809  1.00  0.00           C  
ATOM   3810  CG2 VAL   905      18.820   2.491  33.519  1.00  0.00           C  
ATOM   3811  C   VAL   905      18.448   1.710  29.682  1.00  0.00           C  
ATOM   3812  O   VAL   905      19.225   2.562  29.257  1.00  0.00           O  
ATOM   3813  H   VAL   905      19.854   0.173  31.081  1.00  0.00           H  
ATOM   3814  HA  VAL   905      17.179   1.383  31.387  1.00  0.00           H  
ATOM   3815  HB  VAL   905      19.704   3.073  31.678  1.00  0.00           H  
ATOM   3816 HG11 VAL   905      17.704   4.224  30.758  1.00  0.00           H  
ATOM   3817 HG12 VAL   905      16.741   3.670  32.149  1.00  0.00           H  
ATOM   3818 HG13 VAL   905      18.082   4.798  32.387  1.00  0.00           H  
ATOM   3819 HG21 VAL   905      19.593   1.752  33.722  1.00  0.00           H  
ATOM   3820 HG22 VAL   905      19.096   3.409  34.040  1.00  0.00           H  
ATOM   3821 HG23 VAL   905      17.863   2.145  33.907  1.00  0.00           H  
ATOM   3822  N   LYS   906      17.946   0.743  28.890  1.00 23.16           N  
ATOM   3823  CA  LYS   906      18.324   0.584  27.485  1.00 23.57           C  
ATOM   3824  C   LYS   906      17.198   1.029  26.528  1.00 23.53           C  
ATOM   3825  O   LYS   906      17.348   2.045  25.838  1.00 23.87           O  
ATOM   3826  CB  LYS   906      18.840  -0.840  27.193  1.00 25.59           C  
ATOM   3827  CG  LYS   906      20.119  -0.872  26.352  1.00 32.29           C  
ATOM   3828  CD  LYS   906      20.015  -0.258  24.955  1.00 38.16           C  
ATOM   3829  CE  LYS   906      19.047  -0.991  24.024  1.00 40.55           C  
ATOM   3830  NZ  LYS   906      19.149  -0.491  22.650  1.00 44.03           N  
ATOM   3831  H   LYS   906      17.256   0.129  29.301  1.00 23.16           H  
ATOM   3832  HA  LYS   906      19.151   1.280  27.300  1.00 23.57           H  
ATOM   3833  HB2 LYS   906      19.063  -1.351  28.139  1.00 25.59           H  
ATOM   3834  HB3 LYS   906      18.096  -1.455  26.682  1.00 25.59           H  
ATOM   3835  HG2 LYS   906      20.909  -0.353  26.905  1.00 32.29           H  
ATOM   3836  HG3 LYS   906      20.443  -1.915  26.260  1.00 32.29           H  
ATOM   3837  HD2 LYS   906      21.016  -0.272  24.517  1.00 38.16           H  
ATOM   3838  HD3 LYS   906      19.736   0.797  25.032  1.00 38.16           H  
ATOM   3839  HE2 LYS   906      18.019  -0.853  24.374  1.00 40.55           H  
ATOM   3840  HE3 LYS   906      19.254  -2.066  24.021  1.00 40.55           H  
ATOM   3841  HZ1 LYS   906      19.315   0.530  22.683  1.00 44.03           H  
ATOM   3842  HZ2 LYS   906      18.217  -0.561  22.230  1.00 44.03           H  
ATOM   3843  N   PRO   907      16.037   0.295  26.428  1.00 23.54           N  
ATOM   3844  CA  PRO   907      15.077   0.518  25.328  1.00 24.15           C  
ATOM   3845  C   PRO   907      14.125   1.718  25.543  1.00 25.63           C  
ATOM   3846  O   PRO   907      12.960   1.735  25.140  1.00 23.25           O  
ATOM   3847  CB  PRO   907      14.282  -0.799  25.244  1.00 24.96           C  
ATOM   3848  CG  PRO   907      14.965  -1.743  26.231  1.00 26.50           C  
ATOM   3849  CD  PRO   907      15.567  -0.802  27.256  1.00 24.76           C  
ATOM   3850  HA  PRO   907      15.637   0.705  24.404  1.00 24.15           H  
ATOM   3851  HB2 PRO   907      13.232  -0.675  25.528  1.00 24.96           H  
ATOM   3852  HB3 PRO   907      14.300  -1.208  24.229  1.00 24.96           H  
ATOM   3853  HG2 PRO   907      15.759  -2.297  25.715  1.00 26.50           H  
ATOM   3854  HG3 PRO   907      14.276  -2.470  26.669  1.00 26.50           H  
ATOM   3855  HD2 PRO   907      16.336  -1.273  27.865  1.00 24.76           H  
ATOM   3856  HD3 PRO   907      14.798  -0.401  27.926  1.00 24.76           H  
ATOM   3857  N   ILE   908      14.709   2.852  26.060  1.00 25.06           N  
ATOM   3858  CA  ILE   908      13.938   4.044  26.400  1.00 25.62           C  
ATOM   3859  C   ILE   908      13.960   4.941  25.121  1.00 26.89           C  
ATOM   3860  O   ILE   908      14.482   6.057  25.081  1.00 25.17           O  
ATOM   3861  CB  ILE   908      14.476   4.776  27.652  1.00 26.99           C  
ATOM   3862  CG1 ILE   908      15.091   3.887  28.756  1.00 26.38           C  
ATOM   3863  CG2 ILE   908      13.355   5.647  28.234  1.00 26.81           C  
ATOM   3864  CD1 ILE   908      14.171   2.838  29.355  1.00 27.87           C  
ATOM   3865  H   ILE   908      15.723   2.862  26.163  1.00 25.06           H  
ATOM   3866  HA  ILE   908      12.897   3.740  26.573  1.00 25.62           H  
ATOM   3867  HB  ILE   908      15.287   5.443  27.344  1.00 26.99           H  
ATOM   3868 HG12 ILE   908      15.988   3.391  28.367  1.00 26.38           H  
ATOM   3869 HG13 ILE   908      15.443   4.536  29.569  1.00 26.38           H  
ATOM   3870 HG21 ILE   908      12.982   6.359  27.491  1.00 26.81           H  
ATOM   3871 HG22 ILE   908      13.707   6.215  29.100  1.00 26.81           H  
ATOM   3872 HG23 ILE   908      12.506   5.036  28.554  1.00 26.81           H  
ATOM   3873 HD11 ILE   908      13.288   3.286  29.819  1.00 27.87           H  
ATOM   3874 HD12 ILE   908      14.703   2.277  30.131  1.00 27.87           H  
ATOM   3875 HD13 ILE   908      13.845   2.124  28.598  1.00 27.87           H  
ATOM   3876  N   TYR   909      13.321   4.347  24.052  1.00 24.95           N  
ATOM   3877  CA  TYR   909      13.499   4.688  22.644  1.00 26.78           C  
ATOM   3878  C   TYR   909      13.178   6.099  22.110  1.00 27.69           C  
ATOM   3879  O   TYR   909      13.736   6.496  21.075  1.00 27.01           O  
ATOM   3880  CB  TYR   909      12.657   3.726  21.753  1.00 27.55           C  
ATOM   3881  CG  TYR   909      13.257   2.436  21.228  1.00 28.09           C  
ATOM   3882  CD1 TYR   909      12.371   1.376  20.945  1.00 30.78           C  
ATOM   3883  CD2 TYR   909      14.595   2.306  20.834  1.00 30.06           C  
ATOM   3884  CE1 TYR   909      12.800   0.235  20.264  1.00 32.01           C  
ATOM   3885  CE2 TYR   909      15.025   1.160  20.152  1.00 32.40           C  
ATOM   3886  CZ  TYR   909      14.119   0.149  19.843  1.00 33.00           C  
ATOM   3887  OH  TYR   909      14.545  -0.900  19.078  1.00 35.50           O  
ATOM   3888  H   TYR   909      12.757   3.521  24.266  1.00 24.95           H  
ATOM   3889  HA  TYR   909      14.572   4.562  22.462  1.00 26.78           H  
ATOM   3890  HB2 TYR   909      11.750   3.461  22.311  1.00 27.55           H  
ATOM   3891  HB3 TYR   909      12.305   4.251  20.855  1.00 27.55           H  
ATOM   3892  HD1 TYR   909      11.315   1.460  21.202  1.00 30.78           H  
ATOM   3893  HD2 TYR   909      15.311   3.109  20.989  1.00 30.06           H  
ATOM   3894  HE1 TYR   909      12.093  -0.558  20.034  1.00 32.01           H  
ATOM   3895  HE2 TYR   909      16.053   1.079  19.814  1.00 32.40           H  
ATOM   3896  HH  TYR   909      13.752  -1.332  18.650  1.00 35.50           H  
ATOM   3897  N   PHE   910      12.163   6.880  22.547  1.00 27.34           N  
ATOM   3898  CA  PHE   910      11.434   6.946  23.809  1.00 28.09           C  
ATOM   3899  C   PHE   910      10.508   5.777  24.156  1.00 29.32           C  
ATOM   3900  O   PHE   910      10.272   5.492  25.333  1.00 28.75           O  
ATOM   3901  CB  PHE   910      10.643   8.276  23.926  1.00 28.01           C  
ATOM   3902  CG  PHE   910       9.493   8.450  22.953  1.00 30.02           C  
ATOM   3903  CD1 PHE   910       8.180   8.203  23.373  1.00 30.22           C  
ATOM   3904  CD2 PHE   910       9.704   8.839  21.622  1.00 30.95           C  
ATOM   3905  CE1 PHE   910       7.114   8.294  22.477  1.00 30.91           C  
ATOM   3906  CE2 PHE   910       8.641   8.913  20.721  1.00 31.22           C  
ATOM   3907  CZ  PHE   910       7.349   8.633  21.148  1.00 31.95           C  
ATOM   3908  H   PHE   910      11.953   7.585  21.856  1.00 27.34           H  
ATOM   3909  HA  PHE   910      12.200   6.966  24.590  1.00 28.09           H  
ATOM   3910  HB2 PHE   910      10.253   8.368  24.948  1.00 28.01           H  
ATOM   3911  HB3 PHE   910      11.329   9.124  23.802  1.00 28.01           H  
ATOM   3912  HD1 PHE   910       7.974   7.937  24.408  1.00 30.22           H  
ATOM   3913  HD2 PHE   910      10.693   9.094  21.257  1.00 30.95           H  
ATOM   3914  HE1 PHE   910       6.100   8.107  22.816  1.00 30.91           H  
ATOM   3915  HE2 PHE   910       8.823   9.202  19.689  1.00 31.22           H  
ATOM   3916  HZ  PHE   910       6.523   8.695  20.446  1.00 31.95           H  
ATOM   3917  N   HIS   911       9.854   5.163  23.120  1.00 28.96           N  
ATOM   3918  CA  HIS   911       8.920   4.051  23.366  1.00 31.80           C  
ATOM   3919  C   HIS   911       8.524   3.228  22.113  1.00 33.65           C  
ATOM   3920  OXT HIS   911       9.126   3.528  21.046  1.00 35.46           O1-
ATOM   3921  CB  HIS   911       7.611   4.531  24.018  1.00 29.26           C  
ATOM   3922  CG  HIS   911       7.202   3.633  25.122  1.00 28.68           C  
ATOM   3923  ND1 HIS   911       7.203   2.258  25.007  1.00 27.27           N1+
ATOM   3924  CD2 HIS   911       6.831   3.868  26.422  1.00 26.31           C  
ATOM   3925  CE1 HIS   911       7.016   1.666  26.183  1.00 28.38           C  
ATOM   3926  NE2 HIS   911       6.776   2.651  27.050  1.00 26.56           N  
ATOM   3927  O   HIS   911       7.624   2.347  22.288  1.00 35.18           O  
ATOM   3928  H   HIS   911      10.006   5.426  22.147  1.00 28.96           H  
ATOM   3929  HA  HIS   911       9.464   3.361  24.026  1.00 31.80           H  
ATOM   3930  HB2 HIS   911       6.783   4.600  23.303  1.00 29.26           H  
ATOM   3931  HB3 HIS   911       7.729   5.529  24.451  1.00 29.26           H  
ATOM   3932  HD1 HIS   911       7.510   1.745  24.160  1.00 27.27           H  
ATOM   3933  HD2 HIS   911       6.683   4.753  27.008  1.00 26.31           H  
ATOM   3934  HE2 HIS   911       6.810   2.468  28.059  1.00 26.56           H  
ATOM   3935  HE1 HIS   911       7.080   0.611  26.413  1.00 28.38           H  
TER    3936      HIS   911 
ATOM   3937  N   ASN    48      31.911 -24.114  32.175  1.00 66.25           N1+
ATOM   3938  CA  ASN    48      32.990 -23.353  32.912  1.00 66.53           C  
ATOM   3939  C   ASN    48      32.497 -23.150  34.355  1.00 69.76           C  
ATOM   3940  O   ASN    48      32.540 -24.084  35.154  1.00 71.36           O  
ATOM   3941  CB  ASN    48      33.329 -22.105  32.124  1.00 63.15           C  
ATOM   3942  CG  ASN    48      34.247 -21.199  32.906  1.00 61.48           C  
ATOM   3943  OD1 ASN    48      33.812 -20.229  33.517  1.00 57.53           O  
ATOM   3944  ND2 ASN    48      35.561 -21.517  32.909  1.00 63.01           N  
ATOM   3945  H1  ASN    48      30.992 -23.640  32.267  1.00 66.25           H  
ATOM   3946  H2  ASN    48      31.763 -25.028  32.623  1.00 66.25           H  
ATOM   3947  H3  ASN    48      32.131 -24.275  31.171  1.00 66.25           H  
ATOM   3948  HA  ASN    48      33.859 -24.021  32.946  1.00 66.53           H  
ATOM   3949  HB2 ASN    48      32.430 -21.532  31.865  1.00 63.15           H  
ATOM   3950  HB3 ASN    48      33.797 -22.382  31.178  1.00 63.15           H  
ATOM   3951 HD21 ASN    48      36.237 -20.905  33.388  1.00 63.01           H  
ATOM   3952 HD22 ASN    48      36.004 -22.311  32.452  1.00 63.01           H  
ATOM   3953  N   PHE    49      31.782 -22.001  34.574  1.00 71.75           N  
ATOM   3954  CA  PHE    49      30.715 -21.943  35.569  1.00 69.83           C  
ATOM   3955  C   PHE    49      29.514 -22.738  34.967  1.00 70.72           C  
ATOM   3956  O   PHE    49      29.632 -23.448  33.960  1.00 70.72           O  
ATOM   3957  CB  PHE    49      30.406 -20.491  35.988  1.00 67.60           C  
ATOM   3958  CG  PHE    49      30.200 -19.525  34.841  1.00 65.45           C  
ATOM   3959  CD1 PHE    49      29.034 -19.552  34.068  1.00 64.22           C  
ATOM   3960  CD2 PHE    49      31.204 -18.603  34.515  1.00 65.00           C  
ATOM   3961  CE1 PHE    49      28.889 -18.699  32.974  1.00 62.80           C  
ATOM   3962  CE2 PHE    49      31.057 -17.748  33.425  1.00 62.14           C  
ATOM   3963  CZ  PHE    49      29.902 -17.801  32.652  1.00 61.71           C  
ATOM   3964  H   PHE    49      31.957 -21.154  34.036  1.00 71.75           H  
ATOM   3965  HA  PHE    49      31.033 -22.504  36.456  1.00 69.83           H  
ATOM   3966  HB2 PHE    49      31.249 -20.131  36.594  1.00 67.60           H  
ATOM   3967  HB3 PHE    49      29.537 -20.433  36.652  1.00 67.60           H  
ATOM   3968  HD1 PHE    49      28.224 -20.238  34.297  1.00 64.22           H  
ATOM   3969  HD2 PHE    49      32.125 -18.556  35.095  1.00 65.00           H  
ATOM   3970  HE1 PHE    49      27.985 -18.739  32.372  1.00 62.80           H  
ATOM   3971  HE2 PHE    49      31.846 -17.045  33.174  1.00 62.14           H  
ATOM   3972  HZ  PHE    49      29.792 -17.141  31.798  1.00 61.71           H  
ATOM   3973  N   ASP    50      28.351 -22.649  35.693  1.00 70.09           N  
ATOM   3974  CA  ASP    50      27.135 -23.419  35.403  1.00 69.01           C  
ATOM   3975  C   ASP    50      26.566 -23.125  33.976  1.00 66.19           C  
ATOM   3976  O   ASP    50      26.896 -22.157  33.292  1.00 66.24           O  
ATOM   3977  CB  ASP    50      26.121 -23.108  36.507  1.00 68.94           C  
ATOM   3978  CG  ASP    50      24.822 -23.790  36.168  1.00 70.40           C  
ATOM   3979  OD1 ASP    50      24.904 -25.018  35.886  1.00 73.45           O  
ATOM   3980  OD2 ASP    50      23.825 -23.030  36.010  1.00 69.70           O1-
ATOM   3981  H   ASP    50      28.309 -22.044  36.501  1.00 70.09           H  
ATOM   3982  HA  ASP    50      27.428 -24.477  35.424  1.00 69.01           H  
ATOM   3983  HB2 ASP    50      25.961 -22.026  36.593  1.00 68.94           H  
ATOM   3984  HB3 ASP    50      26.478 -23.464  37.480  1.00 68.94           H  
ATOM   3985  N   THR    51      25.644 -24.052  33.535  1.00 64.32           N  
ATOM   3986  CA  THR    51      25.022 -24.017  32.216  1.00 63.43           C  
ATOM   3987  C   THR    51      23.474 -24.024  32.276  1.00 62.61           C  
ATOM   3988  O   THR    51      22.777 -24.240  31.283  1.00 61.06           O  
ATOM   3989  CB  THR    51      25.557 -25.150  31.316  1.00 62.83           C  
ATOM   3990  OG1 THR    51      25.420 -26.428  31.949  1.00 64.88           O  
ATOM   3991  CG2 THR    51      27.034 -24.959  30.977  1.00 62.34           C  
ATOM   3992  H   THR    51      25.349 -24.792  34.189  1.00 64.32           H  
ATOM   3993  HA  THR    51      25.268 -23.056  31.745  1.00 63.43           H  
ATOM   3994  HB  THR    51      24.989 -25.194  30.381  1.00 62.83           H  
ATOM   3995 HG21 THR    51      27.210 -23.997  30.487  1.00 62.34           H  
ATOM   3996 HG22 THR    51      27.376 -25.758  30.313  1.00 62.34           H  
ATOM   3997 HG23 THR    51      27.663 -25.017  31.872  1.00 62.34           H  
ATOM   3998  HG1 THR    51      25.824 -26.365  32.833  1.00 64.88           H  
ATOM   3999  N   SER    52      22.917 -23.577  33.457  1.00 63.19           N  
ATOM   4000  CA  SER    52      21.489 -23.303  33.593  1.00 62.44           C  
ATOM   4001  C   SER    52      21.177 -21.859  33.182  1.00 62.96           C  
ATOM   4002  O   SER    52      20.029 -21.480  32.941  1.00 64.82           O  
ATOM   4003  CB  SER    52      20.945 -23.535  35.008  1.00 60.90           C  
ATOM   4004  OG  SER    52      21.332 -22.511  35.923  1.00 59.34           O  
ATOM   4005  H   SER    52      23.494 -23.427  34.291  1.00 63.19           H  
ATOM   4006  HA  SER    52      20.955 -23.961  32.898  1.00 62.44           H  
ATOM   4007  HB2 SER    52      21.272 -24.499  35.409  1.00 60.90           H  
ATOM   4008  HB3 SER    52      19.850 -23.534  34.986  1.00 60.90           H  
ATOM   4009  HG  SER    52      22.307 -22.650  36.077  1.00 59.34           H  
ATOM   4010  N   LEU    53      22.245 -20.988  33.145  1.00 60.35           N  
ATOM   4011  CA  LEU    53      22.049 -19.566  32.918  1.00 57.88           C  
ATOM   4012  C   LEU    53      21.333 -19.269  31.573  1.00 55.55           C  
ATOM   4013  O   LEU    53      20.507 -18.349  31.511  1.00 56.18           O  
ATOM   4014  CB  LEU    53      23.333 -18.731  33.011  1.00  0.00           C  
ATOM   4015  CG  LEU    53      24.050 -18.666  34.379  1.00  0.00           C  
ATOM   4016  CD1 LEU    53      23.117 -18.696  35.587  1.00  0.00           C  
ATOM   4017  CD2 LEU    53      25.121 -19.744  34.517  1.00  0.00           C  
ATOM   4018  H   LEU    53      23.163 -21.373  33.338  1.00 60.35           H  
ATOM   4019  HA  LEU    53      21.345 -19.231  33.687  1.00 57.88           H  
ATOM   4020  HB2 LEU    53      24.051 -19.039  32.241  1.00  0.00           H  
ATOM   4021  HB3 LEU    53      23.067 -17.700  32.741  1.00  0.00           H  
ATOM   4022  HG  LEU    53      24.582 -17.704  34.401  1.00  0.00           H  
ATOM   4023 HD11 LEU    53      22.329 -17.946  35.493  1.00  0.00           H  
ATOM   4024 HD12 LEU    53      22.645 -19.676  35.712  1.00  0.00           H  
ATOM   4025 HD13 LEU    53      23.673 -18.481  36.506  1.00  0.00           H  
ATOM   4026 HD21 LEU    53      24.687 -20.742  34.599  1.00  0.00           H  
ATOM   4027 HD22 LEU    53      25.794 -19.730  33.655  1.00  0.00           H  
ATOM   4028 HD23 LEU    53      25.727 -19.574  35.414  1.00  0.00           H  
ATOM   4029  N   PRO    54      21.653 -19.989  30.444  1.00 54.02           N  
ATOM   4030  CA  PRO    54      20.889 -19.835  29.202  1.00 52.73           C  
ATOM   4031  C   PRO    54      19.478 -20.479  29.224  1.00 53.51           C  
ATOM   4032  O   PRO    54      18.745 -20.443  28.234  1.00 55.86           O  
ATOM   4033  CB  PRO    54      21.737 -20.538  28.130  1.00 52.12           C  
ATOM   4034  CG  PRO    54      23.101 -20.719  28.782  1.00 54.27           C  
ATOM   4035  CD  PRO    54      22.752 -20.915  30.243  1.00 55.54           C  
ATOM   4036  HA  PRO    54      20.771 -18.766  28.990  1.00 52.73           H  
ATOM   4037  HB2 PRO    54      21.798 -19.950  27.208  1.00 52.12           H  
ATOM   4038  HB3 PRO    54      21.323 -21.519  27.867  1.00 52.12           H  
ATOM   4039  HG2 PRO    54      23.695 -19.806  28.655  1.00 54.27           H  
ATOM   4040  HG3 PRO    54      23.665 -21.558  28.368  1.00 54.27           H  
ATOM   4041  HD2 PRO    54      22.369 -21.923  30.414  1.00 55.54           H  
ATOM   4042  HD3 PRO    54      23.602 -20.724  30.899  1.00 55.54           H  
ATOM   4043  N   THR    55      19.105 -21.141  30.365  1.00 54.60           N  
ATOM   4044  CA  THR    55      17.767 -21.710  30.572  1.00 53.79           C  
ATOM   4045  C   THR    55      16.938 -20.819  31.512  1.00 52.29           C  
ATOM   4046  O   THR    55      15.715 -20.742  31.401  1.00 53.25           O  
ATOM   4047  CB  THR    55      17.848 -23.132  31.167  1.00 54.49           C  
ATOM   4048  OG1 THR    55      18.854 -23.917  30.507  1.00 51.83           O  
ATOM   4049  CG2 THR    55      16.526 -23.882  31.040  1.00 53.56           C  
ATOM   4050  H   THR    55      19.775 -21.232  31.123  1.00 54.60           H  
ATOM   4051  HA  THR    55      17.258 -21.737  29.602  1.00 53.79           H  
ATOM   4052  HB  THR    55      18.127 -23.100  32.225  1.00 54.49           H  
ATOM   4053 HG21 THR    55      15.733 -23.408  31.625  1.00 53.56           H  
ATOM   4054 HG22 THR    55      16.632 -24.915  31.385  1.00 53.56           H  
ATOM   4055 HG23 THR    55      16.205 -23.931  29.996  1.00 53.56           H  
ATOM   4056  HG1 THR    55      18.992 -23.521  29.615  1.00 51.83           H  
ATOM   4057  N   SER    56      17.621 -20.270  32.572  1.00 50.76           N  
ATOM   4058  CA  SER    56      16.994 -19.379  33.549  1.00 49.85           C  
ATOM   4059  C   SER    56      17.028 -17.905  33.098  1.00 47.79           C  
ATOM   4060  O   SER    56      16.395 -17.024  33.684  1.00 48.76           O  
ATOM   4061  CB  SER    56      17.641 -19.523  34.928  1.00 50.16           C  
ATOM   4062  OG  SER    56      19.045 -19.265  34.858  1.00 49.57           O  
ATOM   4063  H   SER    56      18.613 -20.480  32.705  1.00 50.76           H  
ATOM   4064  HA  SER    56      15.933 -19.649  33.624  1.00 49.85           H  
ATOM   4065  HB2 SER    56      17.501 -20.545  35.299  1.00 50.16           H  
ATOM   4066  HB3 SER    56      17.206 -18.828  35.652  1.00 50.16           H  
ATOM   4067  HG  SER    56      19.484 -19.910  35.447  1.00 49.57           H  
ATOM   4068  N   HIS    57      17.850 -17.625  32.034  1.00 45.59           N  
ATOM   4069  CA  HIS    57      17.806 -16.387  31.258  1.00 43.78           C  
ATOM   4070  C   HIS    57      18.288 -15.175  32.067  1.00 43.41           C  
ATOM   4071  O   HIS    57      17.779 -14.056  31.973  1.00 42.92           O  
ATOM   4072  CB  HIS    57      16.443 -16.090  30.620  1.00 42.77           C  
ATOM   4073  CG  HIS    57      15.967 -17.187  29.738  1.00 41.48           C  
ATOM   4074  ND1 HIS    57      16.589 -17.462  28.538  1.00 40.42           N  
ATOM   4075  CD2 HIS    57      14.908 -18.042  29.938  1.00 41.75           C  
ATOM   4076  CE1 HIS    57      15.945 -18.502  28.050  1.00 40.70           C  
ATOM   4077  NE2 HIS    57      14.920 -18.885  28.865  1.00 41.38           N  
ATOM   4078  H   HIS    57      18.526 -18.332  31.747  1.00 45.59           H  
ATOM   4079  HA  HIS    57      18.547 -16.533  30.465  1.00 43.78           H  
ATOM   4080  HB2 HIS    57      16.507 -15.176  30.018  1.00 42.77           H  
ATOM   4081  HB3 HIS    57      15.692 -15.887  31.393  1.00 42.77           H  
ATOM   4082  HD2 HIS    57      14.194 -18.151  30.743  1.00 41.75           H  
ATOM   4083  HE2 HIS    57      14.283 -19.654  28.709  1.00 41.38           H  
ATOM   4084  HE1 HIS    57      16.161 -19.008  27.116  1.00 40.70           H  
ATOM   4085  N   THR    58      19.454 -15.364  32.779  1.00 43.25           N  
ATOM   4086  CA  THR    58      19.978 -14.311  33.656  1.00 44.94           C  
ATOM   4087  C   THR    58      20.562 -13.097  32.903  1.00 45.50           C  
ATOM   4088  O   THR    58      20.859 -12.051  33.481  1.00 46.28           O  
ATOM   4089  CB  THR    58      21.034 -14.829  34.650  1.00 46.26           C  
ATOM   4090  OG1 THR    58      22.028 -15.592  33.956  1.00 47.17           O  
ATOM   4091  CG2 THR    58      20.406 -15.708  35.725  1.00 46.45           C  
ATOM   4092  H   THR    58      19.946 -16.256  32.718  1.00 43.25           H  
ATOM   4093  HA  THR    58      19.122 -13.908  34.214  1.00 44.94           H  
ATOM   4094  HB  THR    58      21.542 -13.988  35.136  1.00 46.26           H  
ATOM   4095 HG21 THR    58      19.620 -15.174  36.268  1.00 46.45           H  
ATOM   4096 HG22 THR    58      21.165 -16.027  36.447  1.00 46.45           H  
ATOM   4097 HG23 THR    58      19.980 -16.620  35.294  1.00 46.45           H  
ATOM   4098  HG1 THR    58      22.763 -15.738  34.580  1.00 47.17           H  
ATOM   4099  N   TYR    59      20.697 -13.246  31.543  1.00 43.87           N  
ATOM   4100  CA  TYR    59      21.148 -12.159  30.672  1.00 43.68           C  
ATOM   4101  C   TYR    59      20.092 -11.032  30.565  1.00 45.69           C  
ATOM   4102  O   TYR    59      20.368  -9.916  30.126  1.00 46.25           O  
ATOM   4103  CB  TYR    59      21.559 -12.651  29.269  1.00 42.43           C  
ATOM   4104  CG  TYR    59      20.463 -13.399  28.540  1.00 42.08           C  
ATOM   4105  CD1 TYR    59      19.456 -12.695  27.863  1.00 41.00           C  
ATOM   4106  CD2 TYR    59      20.412 -14.801  28.573  1.00 42.28           C  
ATOM   4107  CE1 TYR    59      18.388 -13.377  27.285  1.00 41.80           C  
ATOM   4108  CE2 TYR    59      19.342 -15.480  27.994  1.00 42.28           C  
ATOM   4109  CZ  TYR    59      18.324 -14.758  27.383  1.00 42.50           C  
ATOM   4110  OH  TYR    59      17.226 -15.384  26.880  1.00 42.63           O  
ATOM   4111  H   TYR    59      20.462 -14.146  31.143  1.00 43.87           H  
ATOM   4112  HA  TYR    59      22.023 -11.706  31.155  1.00 43.68           H  
ATOM   4113  HB2 TYR    59      22.434 -13.307  29.360  1.00 42.43           H  
ATOM   4114  HB3 TYR    59      21.881 -11.804  28.649  1.00 42.43           H  
ATOM   4115  HD1 TYR    59      19.485 -11.608  27.806  1.00 41.00           H  
ATOM   4116  HD2 TYR    59      21.204 -15.375  29.051  1.00 42.28           H  
ATOM   4117  HE1 TYR    59      17.594 -12.831  26.785  1.00 41.80           H  
ATOM   4118  HE2 TYR    59      19.307 -16.565  28.033  1.00 42.28           H  
ATOM   4119  HH  TYR    59      17.102 -16.224  27.382  1.00 42.63           H  
ATOM   4120  N   LEU    60      18.802 -11.372  30.929  1.00 47.94           N  
ATOM   4121  CA  LEU    60      17.731 -10.388  30.900  1.00 49.52           C  
ATOM   4122  C   LEU    60      17.864  -9.406  32.089  1.00 54.04           C  
ATOM   4123  O   LEU    60      17.317  -8.300  32.071  1.00 56.18           O  
ATOM   4124  CB  LEU    60      16.346 -11.040  31.026  1.00 48.21           C  
ATOM   4125  CG  LEU    60      15.924 -11.928  29.845  1.00 46.96           C  
ATOM   4126  CD1 LEU    60      14.622 -12.646  30.201  1.00 46.38           C  
ATOM   4127  CD2 LEU    60      15.729 -11.121  28.563  1.00 47.46           C  
ATOM   4128  H   LEU    60      18.603 -12.332  31.215  1.00 47.94           H  
ATOM   4129  HA  LEU    60      17.819  -9.795  29.982  1.00 49.52           H  
ATOM   4130  HB2 LEU    60      15.590 -10.254  31.160  1.00 48.21           H  
ATOM   4131  HB3 LEU    60      16.319 -11.637  31.949  1.00 48.21           H  
ATOM   4132  HG  LEU    60      16.691 -12.689  29.669  1.00 46.96           H  
ATOM   4133 HD11 LEU    60      13.812 -11.934  30.396  1.00 46.38           H  
ATOM   4134 HD12 LEU    60      14.758 -13.259  31.096  1.00 46.38           H  
ATOM   4135 HD13 LEU    60      14.303 -13.307  29.391  1.00 46.38           H  
ATOM   4136 HD21 LEU    60      14.995 -10.325  28.716  1.00 47.46           H  
ATOM   4137 HD22 LEU    60      15.368 -11.760  27.750  1.00 47.46           H  
ATOM   4138 HD23 LEU    60      16.665 -10.664  28.228  1.00 47.46           H  
ATOM   4139  N   GLY    61      18.469  -9.954  33.190  1.00 56.30           N  
ATOM   4140  CA  GLY    61      18.444  -9.418  34.532  1.00 58.95           C  
ATOM   4141  C   GLY    61      18.112 -10.566  35.502  1.00 62.48           C  
ATOM   4142  O   GLY    61      17.341 -11.483  35.216  1.00 60.72           O  
ATOM   4143  H   GLY    61      18.974 -10.828  33.056  1.00 56.30           H  
ATOM   4144  HA2 GLY    61      17.683  -8.638  34.618  1.00 58.95           H  
ATOM   4145  HA3 GLY    61      19.432  -9.003  34.747  1.00 58.95           H  
ATOM   4146  N   ALA    62      18.732 -10.472  36.727  1.00 66.56           N  
ATOM   4147  CA  ALA    62      18.478 -11.411  37.829  1.00 70.05           C  
ATOM   4148  C   ALA    62      17.819 -10.683  39.025  1.00 71.12           C  
ATOM   4149  O   ALA    62      17.657 -11.193  40.129  1.00 71.48           O  
ATOM   4150  CB  ALA    62      19.771 -12.090  38.255  1.00 70.70           C  
ATOM   4151  H   ALA    62      19.372  -9.704  36.901  1.00 66.56           H  
ATOM   4152  HA  ALA    62      17.761 -12.171  37.497  1.00 70.05           H  
ATOM   4153  HB1 ALA    62      20.232 -12.614  37.411  1.00 70.70           H  
ATOM   4154  HB2 ALA    62      19.590 -12.818  39.052  1.00 70.70           H  
ATOM   4155  HB3 ALA    62      20.495 -11.358  38.631  1.00 70.70           H  
ATOM   4156  N   ASP    63      17.367  -9.432  38.710  1.00 74.01           N  
ATOM   4157  CA  ASP    63      16.675  -8.498  39.583  1.00 78.30           C  
ATOM   4158  C   ASP    63      15.165  -8.637  39.274  1.00 78.02           C  
ATOM   4159  O   ASP    63      14.501  -7.741  38.752  1.00 77.76           O  
ATOM   4160  CB  ASP    63      17.217  -7.081  39.372  1.00  0.00           C  
ATOM   4161  CG  ASP    63      17.290  -6.564  37.938  1.00  0.00           C  
ATOM   4162  OD1 ASP    63      17.269  -7.430  37.001  1.00  0.00           O  
ATOM   4163  OD2 ASP    63      17.334  -5.310  37.784  1.00  0.00           O1-
ATOM   4164  H   ASP    63      17.492  -9.095  37.753  1.00 74.01           H  
ATOM   4165  HA  ASP    63      16.827  -8.798  40.627  1.00 78.30           H  
ATOM   4166  HB2 ASP    63      18.242  -7.034  39.761  1.00  0.00           H  
ATOM   4167  HB3 ASP    63      16.618  -6.375  39.961  1.00  0.00           H  
ATOM   4168  N   MET    64      14.620  -9.870  39.571  1.00 75.05           N  
ATOM   4169  CA  MET    64      13.239 -10.219  39.227  1.00 74.24           C  
ATOM   4170  C   MET    64      12.643 -11.187  40.263  1.00 76.07           C  
ATOM   4171  O   MET    64      13.284 -12.123  40.741  1.00 77.36           O  
ATOM   4172  CB  MET    64      13.155 -10.952  37.870  1.00 71.46           C  
ATOM   4173  CG  MET    64      13.611 -10.086  36.706  1.00 70.62           C  
ATOM   4174  SD  MET    64      13.281 -10.896  35.107  1.00 67.60           S  
ATOM   4175  CE  MET    64      14.062  -9.666  34.042  1.00 65.57           C  
ATOM   4176  H   MET    64      15.187 -10.572  40.045  1.00 75.05           H  
ATOM   4177  HA  MET    64      12.638  -9.303  39.194  1.00 74.24           H  
ATOM   4178  HB2 MET    64      12.118 -11.277  37.708  1.00 71.46           H  
ATOM   4179  HB3 MET    64      13.765 -11.865  37.906  1.00 71.46           H  
ATOM   4180  HG2 MET    64      14.686  -9.896  36.773  1.00 70.62           H  
ATOM   4181  HG3 MET    64      13.080  -9.134  36.716  1.00 70.62           H  
ATOM   4182  HE1 MET    64      13.964  -9.984  33.002  1.00 65.57           H  
ATOM   4183  HE2 MET    64      15.125  -9.572  34.277  1.00 65.57           H  
ATOM   4184  HE3 MET    64      13.572  -8.696  34.159  1.00 65.57           H  
ATOM   4185  N   GLU    65      11.311 -10.983  40.511  1.00 76.92           N  
ATOM   4186  CA  GLU    65      10.462 -11.958  41.163  1.00 76.70           C  
ATOM   4187  C   GLU    65      10.173 -13.109  40.159  1.00 77.37           C  
ATOM   4188  O   GLU    65       9.586 -12.950  39.087  1.00 77.16           O  
ATOM   4189  CB  GLU    65       9.122 -11.350  41.607  1.00  0.00           C  
ATOM   4190  CG  GLU    65       9.247 -10.365  42.770  1.00  0.00           C  
ATOM   4191  CD  GLU    65       9.871  -8.994  42.483  1.00  0.00           C  
ATOM   4192  OE1 GLU    65      10.043  -8.279  43.511  1.00  0.00           O  
ATOM   4193  OE2 GLU    65      10.145  -8.750  41.273  1.00  0.00           O1-
ATOM   4194  H   GLU    65      10.880 -10.073  40.287  1.00 76.92           H  
ATOM   4195  HA  GLU    65      10.999 -12.352  42.033  1.00 76.70           H  
ATOM   4196  HB2 GLU    65       8.456 -12.163  41.924  1.00  0.00           H  
ATOM   4197  HB3 GLU    65       8.628 -10.860  40.758  1.00  0.00           H  
ATOM   4198  HG2 GLU    65       9.808 -10.834  43.587  1.00  0.00           H  
ATOM   4199  HG3 GLU    65       8.238 -10.165  43.154  1.00  0.00           H  
ATOM   4200  N   GLU    66      10.657 -14.329  40.580  1.00 79.30           N  
ATOM   4201  CA  GLU    66      10.387 -15.597  39.900  1.00 76.55           C  
ATOM   4202  C   GLU    66       9.123 -16.173  40.604  1.00 76.94           C  
ATOM   4203  O   GLU    66       9.042 -16.298  41.828  1.00 79.92           O  
ATOM   4204  CB  GLU    66      11.565 -16.571  40.058  1.00 76.24           C  
ATOM   4205  CG  GLU    66      12.863 -16.106  39.383  1.00 77.82           C  
ATOM   4206  CD  GLU    66      13.005 -16.350  37.887  1.00 79.26           C  
ATOM   4207  OE1 GLU    66      12.152 -17.085  37.330  1.00 80.84           O  
ATOM   4208  OE2 GLU    66      14.003 -15.797  37.324  1.00 80.13           O1-
ATOM   4209  H   GLU    66      11.213 -14.369  41.426  1.00 79.30           H  
ATOM   4210  HA  GLU    66      10.172 -15.403  38.847  1.00 76.55           H  
ATOM   4211  HB2 GLU    66      11.273 -17.559  39.682  1.00 76.24           H  
ATOM   4212  HB3 GLU    66      11.772 -16.707  41.128  1.00 76.24           H  
ATOM   4213  HG2 GLU    66      13.694 -16.654  39.847  1.00 77.82           H  
ATOM   4214  HG3 GLU    66      13.042 -15.043  39.584  1.00 77.82           H  
ATOM   4215  N   PHE    67       8.086 -16.487  39.764  1.00 76.01           N  
ATOM   4216  CA  PHE    67       6.776 -16.969  40.197  1.00 78.64           C  
ATOM   4217  C   PHE    67       6.740 -18.504  40.010  1.00 81.03           C  
ATOM   4218  O   PHE    67       7.653 -19.161  39.513  1.00 81.08           O  
ATOM   4219  CB  PHE    67       5.620 -16.324  39.399  1.00 78.72           C  
ATOM   4220  CG  PHE    67       5.312 -14.890  39.767  1.00 81.23           C  
ATOM   4221  CD1 PHE    67       4.101 -14.564  40.397  1.00 83.44           C  
ATOM   4222  CD2 PHE    67       6.203 -13.860  39.445  1.00 80.03           C  
ATOM   4223  CE1 PHE    67       3.789 -13.234  40.689  1.00 84.13           C  
ATOM   4224  CE2 PHE    67       5.895 -12.533  39.748  1.00 80.52           C  
ATOM   4225  CZ  PHE    67       4.687 -12.219  40.365  1.00 83.00           C  
ATOM   4226  H   PHE    67       8.240 -16.434  38.753  1.00 76.01           H  
ATOM   4227  HA  PHE    67       6.655 -16.769  41.269  1.00 78.64           H  
ATOM   4228  HB2 PHE    67       4.697 -16.903  39.528  1.00 78.72           H  
ATOM   4229  HB3 PHE    67       5.813 -16.369  38.323  1.00 78.72           H  
ATOM   4230  HD1 PHE    67       3.384 -15.341  40.648  1.00 83.44           H  
ATOM   4231  HD2 PHE    67       7.147 -14.077  38.952  1.00 80.03           H  
ATOM   4232  HE1 PHE    67       2.842 -12.983  41.160  1.00 84.13           H  
ATOM   4233  HE2 PHE    67       6.603 -11.746  39.499  1.00 80.52           H  
ATOM   4234  HZ  PHE    67       4.447 -11.183  40.590  1.00 83.00           H  
ATOM   4235  N   HIS    68       5.578 -19.110  40.441  1.00 83.18           N  
ATOM   4236  CA  HIS    68       5.341 -20.535  40.222  1.00 81.59           C  
ATOM   4237  C   HIS    68       4.792 -20.717  38.787  1.00 80.53           C  
ATOM   4238  O   HIS    68       3.902 -20.013  38.313  1.00 78.58           O  
ATOM   4239  CB  HIS    68       4.471 -21.198  41.291  1.00  0.00           C  
ATOM   4240  CG  HIS    68       3.208 -20.494  41.613  1.00  0.00           C  
ATOM   4241  ND1 HIS    68       2.086 -20.632  40.855  1.00  0.00           N  
ATOM   4242  CE1 HIS    68       1.103 -19.976  41.355  1.00  0.00           C  
ATOM   4243  NE2 HIS    68       1.534 -19.323  42.480  1.00  0.00           N1-
ATOM   4244  CD2 HIS    68       2.850 -19.657  42.678  1.00  0.00           C  
ATOM   4245  H   HIS    68       4.833 -18.573  40.866  1.00 83.18           H  
ATOM   4246  HA  HIS    68       6.317 -21.036  40.259  1.00 81.59           H  
ATOM   4247  HB2 HIS    68       5.049 -21.255  42.223  1.00  0.00           H  
ATOM   4248  HB3 HIS    68       4.240 -22.231  41.006  1.00  0.00           H  
ATOM   4249  HD2 HIS    68       3.460 -19.333  43.509  1.00  0.00           H  
ATOM   4250  HE1 HIS    68       0.100 -19.962  40.953  1.00  0.00           H  
ATOM   4251  N   GLY    69       5.429 -21.698  38.049  1.00 80.19           N  
ATOM   4252  CA  GLY    69       5.069 -21.964  36.665  1.00 78.74           C  
ATOM   4253  C   GLY    69       4.203 -23.217  36.610  1.00 78.89           C  
ATOM   4254  O   GLY    69       4.703 -24.340  36.694  1.00 76.89           O  
ATOM   4255  H   GLY    69       6.167 -22.254  38.458  1.00 80.19           H  
ATOM   4256  HA2 GLY    69       5.990 -22.144  36.101  1.00 78.74           H  
ATOM   4257  HA3 GLY    69       4.556 -21.114  36.234  1.00 78.74           H  
ATOM   4258  N   ARG    70       2.845 -22.993  36.613  1.00 78.05           N  
ATOM   4259  CA  ARG    70       1.863 -24.043  36.838  1.00 78.54           C  
ATOM   4260  C   ARG    70       0.385 -23.585  36.797  1.00 77.91           C  
ATOM   4261  O   ARG    70      -0.482 -24.168  37.460  1.00 84.55           O  
ATOM   4262  CB  ARG    70       2.130 -24.903  38.105  1.00 82.35           C  
ATOM   4263  CG  ARG    70       2.397 -24.127  39.401  1.00 84.49           C  
ATOM   4264  CD  ARG    70       1.161 -23.743  40.201  1.00 87.14           C  
ATOM   4265  NE  ARG    70       0.553 -24.909  40.873  1.00 91.57           N  
ATOM   4266  CZ  ARG    70      -0.685 -25.379  40.686  1.00 93.32           C  
ATOM   4267  NH1 ARG    70      -1.465 -24.986  39.685  1.00 92.51           N  
ATOM   4268  NH2 ARG    70      -1.168 -26.292  41.541  1.00 93.24           N1+
ATOM   4269  H   ARG    70       2.524 -22.038  36.393  1.00 78.05           H  
ATOM   4270  HA  ARG    70       1.963 -24.715  35.974  1.00 78.54           H  
ATOM   4271  HB2 ARG    70       3.014 -25.523  37.913  1.00 82.35           H  
ATOM   4272  HB3 ARG    70       1.320 -25.626  38.261  1.00 82.35           H  
ATOM   4273  HG2 ARG    70       2.977 -23.224  39.191  1.00 84.49           H  
ATOM   4274  HG3 ARG    70       3.031 -24.754  40.042  1.00 84.49           H  
ATOM   4275  HD2 ARG    70       0.424 -23.180  39.627  1.00 87.14           H  
ATOM   4276  HD3 ARG    70       1.473 -23.100  41.026  1.00 87.14           H  
ATOM   4277  HE  ARG    70       1.074 -25.281  41.653  1.00 91.57           H  
ATOM   4278 HH11 ARG    70      -2.411 -25.306  39.556  1.00 92.51           H  
ATOM   4279 HH12 ARG    70      -1.075 -24.449  38.901  1.00 92.51           H  
ATOM   4280 HH21 ARG    70      -2.101 -26.664  41.424  1.00 93.24           H  
ATOM   4281 HH22 ARG    70      -0.625 -26.628  42.324  1.00 93.24           H  
ATOM   4282  N   THR    71       0.039 -22.642  35.864  1.00 73.14           N  
ATOM   4283  CA  THR    71      -1.373 -22.402  35.549  1.00 74.03           C  
ATOM   4284  C   THR    71      -1.860 -23.490  34.557  1.00 73.14           C  
ATOM   4285  O   THR    71      -1.102 -24.105  33.805  1.00 73.84           O  
ATOM   4286  CB  THR    71      -1.682 -20.988  35.022  1.00 73.41           C  
ATOM   4287  OG1 THR    71      -3.064 -20.681  35.279  1.00 68.61           O  
ATOM   4288  CG2 THR    71      -1.405 -20.826  33.539  1.00 72.69           C  
ATOM   4289  H   THR    71       0.767 -22.105  35.363  1.00 73.14           H  
ATOM   4290  HA  THR    71      -1.943 -22.547  36.477  1.00 74.03           H  
ATOM   4291  HB  THR    71      -1.089 -20.259  35.587  1.00 73.41           H  
ATOM   4292 HG21 THR    71      -0.427 -21.225  33.258  1.00 72.69           H  
ATOM   4293 HG22 THR    71      -1.418 -19.764  33.302  1.00 72.69           H  
ATOM   4294 HG23 THR    71      -2.178 -21.295  32.920  1.00 72.69           H  
ATOM   4295  HG1 THR    71      -3.280 -19.818  34.834  1.00 68.61           H  
ATOM   4296  N   LEU    72      -3.223 -23.675  34.554  1.00 71.99           N  
ATOM   4297  CA  LEU    72      -3.944 -24.589  33.669  1.00 70.44           C  
ATOM   4298  C   LEU    72      -5.387 -24.044  33.595  1.00 71.18           C  
ATOM   4299  O   LEU    72      -5.967 -23.613  34.593  1.00 74.27           O  
ATOM   4300  CB  LEU    72      -4.013 -26.031  34.198  1.00 69.65           C  
ATOM   4301  CG  LEU    72      -2.721 -26.861  34.081  1.00 68.28           C  
ATOM   4302  CD1 LEU    72      -2.925 -28.226  34.746  1.00 65.30           C  
ATOM   4303  CD2 LEU    72      -2.287 -27.064  32.628  1.00 65.20           C  
ATOM   4304  H   LEU    72      -3.792 -23.103  35.177  1.00 71.99           H  
ATOM   4305  HA  LEU    72      -3.484 -24.538  32.679  1.00 70.44           H  
ATOM   4306  HB2 LEU    72      -4.813 -26.565  33.667  1.00 69.65           H  
ATOM   4307  HB3 LEU    72      -4.321 -26.004  35.253  1.00 69.65           H  
ATOM   4308  HG  LEU    72      -1.914 -26.358  34.624  1.00 68.28           H  
ATOM   4309 HD11 LEU    72      -3.719 -28.796  34.251  1.00 65.30           H  
ATOM   4310 HD12 LEU    72      -3.198 -28.109  35.800  1.00 65.30           H  
ATOM   4311 HD13 LEU    72      -2.006 -28.820  34.705  1.00 65.30           H  
ATOM   4312 HD21 LEU    72      -3.080 -27.537  32.039  1.00 65.20           H  
ATOM   4313 HD22 LEU    72      -1.400 -27.705  32.575  1.00 65.20           H  
ATOM   4314 HD23 LEU    72      -2.028 -26.117  32.146  1.00 65.20           H  
ATOM   4315  N   HIS    73      -5.951 -24.083  32.349  1.00 69.48           N  
ATOM   4316  CA  HIS    73      -7.276 -23.549  32.031  1.00 70.72           C  
ATOM   4317  C   HIS    73      -8.209 -24.736  31.714  1.00 69.44           C  
ATOM   4318  O   HIS    73      -7.814 -25.898  31.608  1.00 67.03           O  
ATOM   4319  CB  HIS    73      -7.215 -22.554  30.863  1.00 71.12           C  
ATOM   4320  CG  HIS    73      -6.472 -21.285  31.156  1.00 71.33           C  
ATOM   4321  ND1 HIS    73      -6.214 -20.384  30.141  1.00 72.97           N  
ATOM   4322  CD2 HIS    73      -5.972 -20.801  32.348  1.00 69.56           C  
ATOM   4323  CE1 HIS    73      -5.578 -19.384  30.717  1.00 71.91           C  
ATOM   4324  NE2 HIS    73      -5.371 -19.608  32.049  1.00 70.20           N  
ATOM   4325  H   HIS    73      -5.437 -24.531  31.584  1.00 69.48           H  
ATOM   4326  HA  HIS    73      -7.688 -23.057  32.922  1.00 70.72           H  
ATOM   4327  HB2 HIS    73      -8.227 -22.274  30.547  1.00 71.12           H  
ATOM   4328  HB3 HIS    73      -6.746 -23.036  29.995  1.00 71.12           H  
ATOM   4329  HD2 HIS    73      -5.971 -21.180  33.360  1.00 69.56           H  
ATOM   4330  HE2 HIS    73      -4.867 -19.009  32.705  1.00 70.20           H  
ATOM   4331  HE1 HIS    73      -5.236 -18.480  30.232  1.00 71.91           H  
ATOM   4332  N   ASP    74      -9.533 -24.407  31.579  1.00 72.21           N  
ATOM   4333  CA  ASP    74     -10.587 -25.387  31.377  1.00 72.62           C  
ATOM   4334  C   ASP    74     -10.642 -25.798  29.883  1.00 72.43           C  
ATOM   4335  O   ASP    74     -10.745 -24.998  28.953  1.00 70.85           O  
ATOM   4336  CB  ASP    74     -11.934 -24.907  31.908  1.00 74.18           C  
ATOM   4337  CG  ASP    74     -12.343 -23.480  31.577  1.00 77.69           C  
ATOM   4338  OD1 ASP    74     -11.414 -22.632  31.428  1.00 79.92           O  
ATOM   4339  OD2 ASP    74     -13.587 -23.270  31.501  1.00 77.22           O1-
ATOM   4340  H   ASP    74      -9.855 -23.433  31.589  1.00 72.21           H  
ATOM   4341  HA  ASP    74     -10.307 -26.277  31.956  1.00 72.62           H  
ATOM   4342  HB2 ASP    74     -11.915 -24.957  33.005  1.00 74.18           H  
ATOM   4343  HB3 ASP    74     -12.723 -25.592  31.573  1.00 74.18           H  
ATOM   4344  N   ASP    75     -10.518 -27.159  29.677  1.00 73.59           N  
ATOM   4345  CA  ASP    75     -10.337 -27.745  28.347  1.00 74.24           C  
ATOM   4346  C   ASP    75     -11.676 -27.750  27.575  1.00 75.35           C  
ATOM   4347  O   ASP    75     -12.749 -28.059  28.088  1.00 75.04           O  
ATOM   4348  CB  ASP    75      -9.845 -29.180  28.428  1.00 74.30           C  
ATOM   4349  CG  ASP    75      -8.354 -29.285  28.683  1.00 73.53           C  
ATOM   4350  OD1 ASP    75      -7.606 -28.481  28.057  1.00 72.46           O  
ATOM   4351  OD2 ASP    75      -8.014 -30.212  29.470  1.00 75.34           O1-
ATOM   4352  H   ASP    75     -10.523 -27.792  30.466  1.00 73.59           H  
ATOM   4353  HA  ASP    75      -9.633 -27.101  27.810  1.00 74.24           H  
ATOM   4354  HB2 ASP    75     -10.036 -29.695  27.478  1.00 74.30           H  
ATOM   4355  HB3 ASP    75     -10.397 -29.736  29.197  1.00 74.30           H  
ATOM   4356  N   ASP    76     -11.547 -27.357  26.262  1.00 76.91           N  
ATOM   4357  CA  ASP    76     -12.636 -27.192  25.290  1.00 77.90           C  
ATOM   4358  C   ASP    76     -13.655 -26.127  25.759  1.00 77.41           C  
ATOM   4359  O   ASP    76     -14.785 -25.999  25.289  1.00 78.37           O  
ATOM   4360  CB  ASP    76     -13.233 -28.509  24.820  1.00 80.70           C  
ATOM   4361  CG  ASP    76     -12.563 -28.852  23.493  1.00 82.19           C  
ATOM   4362  OD1 ASP    76     -12.814 -28.067  22.528  1.00 83.01           O  
ATOM   4363  OD2 ASP    76     -11.847 -29.892  23.486  1.00 83.03           O1-
ATOM   4364  H   ASP    76     -10.619 -27.184  25.875  1.00 76.91           H  
ATOM   4365  HA  ASP    76     -12.157 -26.678  24.447  1.00 77.90           H  
ATOM   4366  HB2 ASP    76     -14.310 -28.433  24.637  1.00 80.70           H  
ATOM   4367  HB3 ASP    76     -13.080 -29.316  25.546  1.00 80.70           H  
ATOM   4368  N   SER    77     -13.127 -25.199  26.639  1.00 76.70           N  
ATOM   4369  CA  SER    77     -13.892 -24.076  27.137  1.00 77.76           C  
ATOM   4370  C   SER    77     -13.573 -22.821  26.311  1.00 77.07           C  
ATOM   4371  O   SER    77     -12.540 -22.653  25.663  1.00 77.45           O  
ATOM   4372  CB  SER    77     -13.619 -23.780  28.602  1.00 78.02           C  
ATOM   4373  OG  SER    77     -14.646 -22.937  29.138  1.00 83.17           O  
ATOM   4374  H   SER    77     -12.163 -25.314  26.940  1.00 76.70           H  
ATOM   4375  HA  SER    77     -14.960 -24.292  27.006  1.00 77.76           H  
ATOM   4376  HB2 SER    77     -12.660 -23.270  28.730  1.00 78.02           H  
ATOM   4377  HB3 SER    77     -13.616 -24.713  29.175  1.00 78.02           H  
ATOM   4378  HG  SER    77     -14.429 -22.910  30.114  1.00 83.17           H  
ATOM   4379  N   CYS    78     -14.568 -21.869  26.401  1.00 76.42           N  
ATOM   4380  CA  CYS    78     -14.699 -20.753  25.477  1.00 75.05           C  
ATOM   4381  C   CYS    78     -14.112 -19.469  26.099  1.00 72.13           C  
ATOM   4382  O   CYS    78     -14.766 -18.427  26.222  1.00 72.52           O  
ATOM   4383  CB  CYS    78     -16.163 -20.529  25.083  1.00 80.11           C  
ATOM   4384  SG  CYS    78     -16.844 -21.884  24.074  1.00 88.10           S  
ATOM   4385  H   CYS    78     -15.221 -21.969  27.181  1.00 76.42           H  
ATOM   4386  HA  CYS    78     -14.120 -20.979  24.579  1.00 75.05           H  
ATOM   4387  HB2 CYS    78     -16.272 -19.610  24.497  1.00 80.11           H  
ATOM   4388  HB3 CYS    78     -16.790 -20.424  25.975  1.00 80.11           H  
ATOM   4389  HG  CYS    78     -16.409 -22.895  24.847  1.00 88.10           H  
ATOM   4390  N   GLN    79     -12.777 -19.533  26.411  1.00 68.43           N  
ATOM   4391  CA  GLN    79     -12.068 -18.448  27.091  1.00 66.12           C  
ATOM   4392  C   GLN    79     -11.799 -17.253  26.131  1.00 65.79           C  
ATOM   4393  O   GLN    79     -12.070 -17.273  24.929  1.00 66.03           O  
ATOM   4394  CB  GLN    79     -10.757 -18.965  27.710  1.00 62.77           C  
ATOM   4395  CG  GLN    79     -10.984 -19.892  28.909  1.00 62.50           C  
ATOM   4396  CD  GLN    79     -11.596 -19.162  30.087  1.00 63.23           C  
ATOM   4397  OE1 GLN    79     -11.821 -17.954  30.098  1.00 63.00           O  
ATOM   4398  NE2 GLN    79     -11.900 -19.959  31.143  1.00 63.94           N  
ATOM   4399  H   GLN    79     -12.277 -20.383  26.144  1.00 68.43           H  
ATOM   4400  HA  GLN    79     -12.747 -18.057  27.856  1.00 66.12           H  
ATOM   4401  HB2 GLN    79     -10.122 -18.129  28.028  1.00 62.77           H  
ATOM   4402  HB3 GLN    79     -10.182 -19.508  26.949  1.00 62.77           H  
ATOM   4403  HG2 GLN    79     -10.021 -20.303  29.234  1.00 62.50           H  
ATOM   4404  HG3 GLN    79     -11.629 -20.735  28.635  1.00 62.50           H  
ATOM   4405 HE21 GLN    79     -12.328 -19.573  31.969  1.00 63.94           H  
ATOM   4406 HE22 GLN    79     -11.717 -20.976  31.165  1.00 63.94           H  
ATOM   4407  N   VAL    80     -11.271 -16.129  26.724  1.00 65.99           N  
ATOM   4408  CA  VAL    80     -10.847 -14.931  25.982  1.00 64.84           C  
ATOM   4409  C   VAL    80      -9.439 -14.630  26.515  1.00 63.01           C  
ATOM   4410  O   VAL    80      -9.234 -14.500  27.723  1.00 63.53           O  
ATOM   4411  CB  VAL    80     -11.765 -13.716  26.246  1.00 66.11           C  
ATOM   4412  CG1 VAL    80     -11.281 -12.477  25.480  1.00 66.60           C  
ATOM   4413  CG2 VAL    80     -13.217 -13.996  25.861  1.00 66.02           C  
ATOM   4414  H   VAL    80     -11.121 -16.114  27.734  1.00 65.99           H  
ATOM   4415  HA  VAL    80     -10.814 -15.169  24.917  1.00 64.84           H  
ATOM   4416  HB  VAL    80     -11.748 -13.477  27.318  1.00 66.11           H  
ATOM   4417 HG11 VAL    80     -11.248 -12.667  24.401  1.00 66.60           H  
ATOM   4418 HG12 VAL    80     -10.282 -12.171  25.803  1.00 66.60           H  
ATOM   4419 HG13 VAL    80     -11.952 -11.628  25.652  1.00 66.60           H  
ATOM   4420 HG21 VAL    80     -13.304 -14.205  24.791  1.00 66.02           H  
ATOM   4421 HG22 VAL    80     -13.851 -13.131  26.083  1.00 66.02           H  
ATOM   4422 HG23 VAL    80     -13.622 -14.845  26.420  1.00 66.02           H  
ATOM   4423  N   ILE    81      -8.437 -14.566  25.575  1.00 61.18           N  
ATOM   4424  CA  ILE    81      -7.035 -14.406  25.981  1.00 60.33           C  
ATOM   4425  C   ILE    81      -6.382 -13.379  25.013  1.00 60.44           C  
ATOM   4426  O   ILE    81      -6.592 -13.424  23.793  1.00 60.82           O  
ATOM   4427  CB  ILE    81      -6.282 -15.769  25.979  1.00 57.86           C  
ATOM   4428  CG1 ILE    81      -7.054 -16.832  26.799  1.00 58.22           C  
ATOM   4429  CG2 ILE    81      -4.853 -15.620  26.516  1.00 56.44           C  
ATOM   4430  CD1 ILE    81      -6.351 -18.173  26.931  1.00 57.07           C  
ATOM   4431  H   ILE    81      -8.660 -14.630  24.578  1.00 61.18           H  
ATOM   4432  HA  ILE    81      -7.030 -14.005  26.997  1.00 60.33           H  
ATOM   4433  HB  ILE    81      -6.211 -16.123  24.942  1.00 57.86           H  
ATOM   4434 HG12 ILE    81      -8.025 -17.023  26.329  1.00 58.22           H  
ATOM   4435 HG13 ILE    81      -7.253 -16.448  27.807  1.00 58.22           H  
ATOM   4436 HG21 ILE    81      -4.854 -15.368  27.582  1.00 56.44           H  
ATOM   4437 HG22 ILE    81      -4.303 -14.846  25.980  1.00 56.44           H  
ATOM   4438 HG23 ILE    81      -4.281 -16.544  26.392  1.00 56.44           H  
ATOM   4439 HD11 ILE    81      -6.091 -18.582  25.950  1.00 57.07           H  
ATOM   4440 HD12 ILE    81      -7.014 -18.880  27.435  1.00 57.07           H  
ATOM   4441 HD13 ILE    81      -5.444 -18.097  27.536  1.00 57.07           H  
ATOM   4442  N   PRO    82      -5.577 -12.427  25.542  1.00 60.40           N  
ATOM   4443  CA  PRO    82      -4.817 -11.461  24.746  1.00 60.21           C  
ATOM   4444  C   PRO    82      -3.567 -12.076  24.105  1.00 57.71           C  
ATOM   4445  O   PRO    82      -2.933 -12.967  24.666  1.00 56.83           O  
ATOM   4446  CB  PRO    82      -4.441 -10.334  25.712  1.00 60.13           C  
ATOM   4447  CG  PRO    82      -4.268 -11.081  27.033  1.00 59.39           C  
ATOM   4448  CD  PRO    82      -5.361 -12.148  26.962  1.00 60.08           C  
ATOM   4449  HA  PRO    82      -5.445 -11.055  23.957  1.00 60.21           H  
ATOM   4450  HB2 PRO    82      -5.269  -9.628  25.795  1.00 60.13           H  
ATOM   4451  HB3 PRO    82      -3.528  -9.817  25.414  1.00 60.13           H  
ATOM   4452  HG2 PRO    82      -4.397 -10.422  27.891  1.00 59.39           H  
ATOM   4453  HG3 PRO    82      -3.287 -11.559  27.061  1.00 59.39           H  
ATOM   4454  HD2 PRO    82      -5.043 -13.035  27.509  1.00 60.08           H  
ATOM   4455  HD3 PRO    82      -6.282 -11.755  27.395  1.00 60.08           H  
ATOM   4456  N   VAL    83      -3.167 -11.515  22.967  1.00 57.31           N  
ATOM   4457  CA  VAL    83      -2.041 -11.919  22.119  1.00 56.91           C  
ATOM   4458  C   VAL    83      -1.096 -10.732  21.935  1.00 58.80           C  
ATOM   4459  O   VAL    83      -1.535  -9.605  21.697  1.00 61.52           O  
ATOM   4460  CB  VAL    83      -2.541 -12.406  20.741  1.00 57.05           C  
ATOM   4461  CG1 VAL    83      -1.388 -12.761  19.790  1.00 54.93           C  
ATOM   4462  CG2 VAL    83      -3.479 -13.617  20.824  1.00 57.74           C  
ATOM   4463  H   VAL    83      -3.695 -10.714  22.639  1.00 57.31           H  
ATOM   4464  HA  VAL    83      -1.497 -12.725  22.604  1.00 56.91           H  
ATOM   4465  HB  VAL    83      -3.113 -11.600  20.290  1.00 57.05           H  
ATOM   4466 HG11 VAL    83      -0.715 -13.481  20.253  1.00 54.93           H  
ATOM   4467 HG12 VAL    83      -0.828 -11.869  19.514  1.00 54.93           H  
ATOM   4468 HG13 VAL    83      -1.780 -13.193  18.875  1.00 54.93           H  
ATOM   4469 HG21 VAL    83      -2.914 -14.500  21.113  1.00 57.74           H  
ATOM   4470 HG22 VAL    83      -3.934 -13.788  19.850  1.00 57.74           H  
ATOM   4471 HG23 VAL    83      -4.279 -13.440  21.542  1.00 57.74           H  
ATOM   4472  N   LEU    84       0.210 -11.005  21.951  1.00 59.24           N  
ATOM   4473  CA  LEU    84       1.257 -10.030  21.650  1.00 62.42           C  
ATOM   4474  C   LEU    84       1.891 -10.386  20.290  1.00 64.68           C  
ATOM   4475  O   LEU    84       2.632 -11.369  20.211  1.00 63.85           O  
ATOM   4476  CB  LEU    84       2.291 -10.013  22.796  1.00 62.13           C  
ATOM   4477  CG  LEU    84       1.724  -9.707  24.199  1.00 62.04           C  
ATOM   4478  CD1 LEU    84       2.848  -9.758  25.231  1.00 61.01           C  
ATOM   4479  CD2 LEU    84       1.062  -8.331  24.285  1.00 63.40           C  
ATOM   4480  H   LEU    84       0.493 -11.968  22.070  1.00 59.24           H  
ATOM   4481  HA  LEU    84       0.832  -9.029  21.583  1.00 62.42           H  
ATOM   4482  HB2 LEU    84       3.053  -9.269  22.555  1.00 62.13           H  
ATOM   4483  HB3 LEU    84       2.783 -10.986  22.834  1.00 62.13           H  
ATOM   4484  HG  LEU    84       0.986 -10.463  24.467  1.00 62.04           H  
ATOM   4485 HD11 LEU    84       3.589  -8.992  25.013  1.00 61.01           H  
ATOM   4486 HD12 LEU    84       3.321 -10.741  25.210  1.00 61.01           H  
ATOM   4487 HD13 LEU    84       2.439  -9.594  26.228  1.00 61.01           H  
ATOM   4488 HD21 LEU    84       1.750  -7.557  23.946  1.00 63.40           H  
ATOM   4489 HD22 LEU    84       0.759  -8.125  25.311  1.00 63.40           H  
ATOM   4490 HD23 LEU    84       0.172  -8.329  23.663  1.00 63.40           H  
ATOM   4491  N   PRO    85       1.599  -9.645  19.203  1.00 68.49           N  
ATOM   4492  CA  PRO    85       2.279  -9.842  17.923  1.00 70.47           C  
ATOM   4493  C   PRO    85       3.768  -9.495  18.020  1.00 70.91           C  
ATOM   4494  O   PRO    85       4.214  -8.915  19.008  1.00 71.48           O  
ATOM   4495  CB  PRO    85       1.555  -8.948  16.912  1.00 71.25           C  
ATOM   4496  CG  PRO    85       0.200  -8.721  17.567  1.00 72.52           C  
ATOM   4497  CD  PRO    85       0.550  -8.651  19.049  1.00 70.52           C  
ATOM   4498  HA  PRO    85       2.166 -10.885  17.622  1.00 70.47           H  
ATOM   4499  HB2 PRO    85       1.452  -9.431  15.940  1.00 71.25           H  
ATOM   4500  HB3 PRO    85       2.070  -7.990  16.814  1.00 71.25           H  
ATOM   4501  HG2 PRO    85      -0.458  -9.567  17.385  1.00 72.52           H  
ATOM   4502  HG3 PRO    85      -0.245  -7.813  17.194  1.00 72.52           H  
ATOM   4503  HD2 PRO    85       0.940  -7.663  19.303  1.00 70.52           H  
ATOM   4504  HD3 PRO    85      -0.330  -8.878  19.648  1.00 70.52           H  
ATOM   4505  N   GLN    86       4.529  -9.784  16.956  1.00 70.77           N  
ATOM   4506  CA  GLN    86       6.009  -9.780  16.907  1.00 69.95           C  
ATOM   4507  C   GLN    86       6.638 -11.042  17.521  1.00 66.36           C  
ATOM   4508  O   GLN    86       7.771 -11.379  17.183  1.00 64.27           O  
ATOM   4509  CB  GLN    86       6.648  -8.498  17.495  1.00 71.63           C  
ATOM   4510  CG  GLN    86       6.049  -7.180  16.963  1.00 75.22           C  
ATOM   4511  CD  GLN    86       6.126  -6.043  17.977  1.00 79.18           C  
ATOM   4512  OE1 GLN    86       6.778  -5.035  17.735  1.00 82.72           O  
ATOM   4513  NE2 GLN    86       5.409  -6.155  19.077  1.00 76.69           N  
ATOM   4514  H   GLN    86       4.063 -10.243  16.186  1.00 70.77           H  
ATOM   4515  HA  GLN    86       6.281  -9.797  15.852  1.00 69.95           H  
ATOM   4516  HB2 GLN    86       7.717  -8.503  17.277  1.00 71.63           H  
ATOM   4517  HB3 GLN    86       6.571  -8.533  18.582  1.00 71.63           H  
ATOM   4518  HG2 GLN    86       4.998  -7.301  16.711  1.00 75.22           H  
ATOM   4519  HG3 GLN    86       6.578  -6.896  16.054  1.00 75.22           H  
ATOM   4520 HE21 GLN    86       5.417  -5.416  19.792  1.00 76.69           H  
ATOM   4521 HE22 GLN    86       4.921  -7.020  19.270  1.00 76.69           H  
ATOM   4522  N   VAL    87       5.869 -11.831  18.283  1.00 66.69           N  
ATOM   4523  CA  VAL    87       6.289 -13.139  18.790  1.00 67.34           C  
ATOM   4524  C   VAL    87       5.940 -14.143  17.662  1.00 67.73           C  
ATOM   4525  O   VAL    87       5.042 -14.979  17.737  1.00 68.39           O  
ATOM   4526  CB  VAL    87       5.580 -13.476  20.120  1.00 68.12           C  
ATOM   4527  CG1 VAL    87       6.134 -14.770  20.728  1.00 67.60           C  
ATOM   4528  CG2 VAL    87       5.726 -12.342  21.142  1.00 68.87           C  
ATOM   4529  H   VAL    87       4.942 -11.504  18.532  1.00 66.69           H  
ATOM   4530  HA  VAL    87       7.378 -13.136  18.927  1.00 67.34           H  
ATOM   4531  HB  VAL    87       4.507 -13.620  19.936  1.00 68.12           H  
ATOM   4532 HG11 VAL    87       7.203 -14.678  20.949  1.00 67.60           H  
ATOM   4533 HG12 VAL    87       6.002 -15.624  20.057  1.00 67.60           H  
ATOM   4534 HG13 VAL    87       5.614 -15.008  21.662  1.00 67.60           H  
ATOM   4535 HG21 VAL    87       6.779 -12.121  21.335  1.00 68.87           H  
ATOM   4536 HG22 VAL    87       5.249 -12.611  22.090  1.00 68.87           H  
ATOM   4537 HG23 VAL    87       5.251 -11.419  20.797  1.00 68.87           H  
ATOM   4538  N   MET    88       6.712 -14.007  16.526  1.00 68.12           N  
ATOM   4539  CA  MET    88       6.417 -14.716  15.284  1.00 69.37           C  
ATOM   4540  C   MET    88       7.030 -16.136  15.328  1.00 67.52           C  
ATOM   4541  O   MET    88       7.918 -16.512  14.565  1.00 68.26           O  
ATOM   4542  CB  MET    88       6.935 -13.960  14.051  1.00 72.07           C  
ATOM   4543  CG  MET    88       6.494 -12.505  13.886  1.00 77.78           C  
ATOM   4544  SD  MET    88       4.693 -12.248  13.976  1.00 84.84           S  
ATOM   4545  CE  MET    88       4.583 -10.695  13.055  1.00 85.04           C  
ATOM   4546  H   MET    88       7.509 -13.371  16.564  1.00 68.12           H  
ATOM   4547  HA  MET    88       5.331 -14.848  15.209  1.00 69.37           H  
ATOM   4548  HB2 MET    88       6.644 -14.519  13.150  1.00 72.07           H  
ATOM   4549  HB3 MET    88       8.033 -13.964  14.058  1.00 72.07           H  
ATOM   4550  HG2 MET    88       6.852 -12.151  12.913  1.00 77.78           H  
ATOM   4551  HG3 MET    88       6.966 -11.879  14.648  1.00 77.78           H  
ATOM   4552  HE1 MET    88       3.544 -10.355  13.048  1.00 85.04           H  
ATOM   4553  HE2 MET    88       4.908 -10.841  12.022  1.00 85.04           H  
ATOM   4554  HE3 MET    88       5.196  -9.925  13.530  1.00 85.04           H  
ATOM   4555  N   MET    89       6.474 -16.976  16.268  1.00 64.20           N  
ATOM   4556  CA  MET    89       6.914 -18.351  16.417  1.00 63.91           C  
ATOM   4557  C   MET    89       5.818 -19.214  17.067  1.00 62.34           C  
ATOM   4558  O   MET    89       5.041 -18.791  17.919  1.00 63.69           O  
ATOM   4559  CB  MET    89       8.217 -18.477  17.216  1.00 64.31           C  
ATOM   4560  CG  MET    89       8.137 -17.806  18.589  1.00 64.01           C  
ATOM   4561  SD  MET    89       9.532 -18.314  19.640  1.00 65.54           S  
ATOM   4562  CE  MET    89       8.917 -19.936  20.152  1.00 63.89           C  
ATOM   4563  H   MET    89       5.730 -16.619  16.875  1.00 64.20           H  
ATOM   4564  HA  MET    89       7.090 -18.748  15.409  1.00 63.91           H  
ATOM   4565  HB2 MET    89       9.038 -18.021  16.648  1.00 64.31           H  
ATOM   4566  HB3 MET    89       8.459 -19.542  17.312  1.00 64.31           H  
ATOM   4567  HG2 MET    89       7.208 -18.034  19.118  1.00 64.01           H  
ATOM   4568  HG3 MET    89       8.185 -16.718  18.474  1.00 64.01           H  
ATOM   4569  HE1 MET    89       9.639 -20.406  20.820  1.00 63.89           H  
ATOM   4570  HE2 MET    89       8.759 -20.592  19.294  1.00 63.89           H  
ATOM   4571  HE3 MET    89       7.977 -19.815  20.692  1.00 63.89           H  
ATOM   4572  N   ILE    90       5.822 -20.533  16.665  1.00 59.34           N  
ATOM   4573  CA  ILE    90       4.794 -21.467  17.113  1.00 58.13           C  
ATOM   4574  C   ILE    90       5.361 -22.121  18.393  1.00 55.27           C  
ATOM   4575  O   ILE    90       6.043 -23.146  18.379  1.00 57.27           O  
ATOM   4576  CB  ILE    90       4.436 -22.500  16.020  1.00 59.28           C  
ATOM   4577  CG1 ILE    90       3.941 -21.822  14.720  1.00 61.59           C  
ATOM   4578  CG2 ILE    90       3.338 -23.445  16.536  1.00 58.33           C  
ATOM   4579  CD1 ILE    90       5.045 -21.550  13.706  1.00 63.30           C  
ATOM   4580  H   ILE    90       6.563 -20.871  16.063  1.00 59.34           H  
ATOM   4581  HA  ILE    90       3.890 -20.903  17.378  1.00 58.13           H  
ATOM   4582  HB  ILE    90       5.317 -23.108  15.787  1.00 59.28           H  
ATOM   4583 HG12 ILE    90       3.424 -20.885  14.948  1.00 61.59           H  
ATOM   4584 HG13 ILE    90       3.204 -22.465  14.230  1.00 61.59           H  
ATOM   4585 HG21 ILE    90       2.429 -22.892  16.797  1.00 58.33           H  
ATOM   4586 HG22 ILE    90       3.662 -23.998  17.423  1.00 58.33           H  
ATOM   4587 HG23 ILE    90       3.075 -24.187  15.775  1.00 58.33           H  
ATOM   4588 HD11 ILE    90       5.749 -20.792  14.054  1.00 63.30           H  
ATOM   4589 HD12 ILE    90       4.607 -21.179  12.773  1.00 63.30           H  
ATOM   4590 HD13 ILE    90       5.603 -22.462  13.476  1.00 63.30           H  
ATOM   4591  N   LEU    91       5.112 -21.391  19.531  1.00 51.70           N  
ATOM   4592  CA  LEU    91       5.511 -21.802  20.887  1.00 49.55           C  
ATOM   4593  C   LEU    91       4.648 -23.028  21.248  1.00 50.10           C  
ATOM   4594  O   LEU    91       3.432 -23.044  21.052  1.00 54.56           O  
ATOM   4595  CB  LEU    91       5.240 -20.602  21.817  1.00 49.19           C  
ATOM   4596  CG  LEU    91       5.679 -20.648  23.289  1.00 47.90           C  
ATOM   4597  CD1 LEU    91       4.694 -21.400  24.175  1.00 47.66           C  
ATOM   4598  CD2 LEU    91       7.095 -21.168  23.484  1.00 46.59           C  
ATOM   4599  H   LEU    91       4.621 -20.504  19.419  1.00 51.70           H  
ATOM   4600  HA  LEU    91       6.571 -22.071  20.854  1.00 49.55           H  
ATOM   4601  HB2 LEU    91       4.168 -20.362  21.787  1.00 49.19           H  
ATOM   4602  HB3 LEU    91       5.740 -19.730  21.373  1.00 49.19           H  
ATOM   4603  HG  LEU    91       5.667 -19.610  23.648  1.00 47.90           H  
ATOM   4604 HD11 LEU    91       4.691 -22.471  23.970  1.00 47.66           H  
ATOM   4605 HD12 LEU    91       3.677 -21.018  24.042  1.00 47.66           H  
ATOM   4606 HD13 LEU    91       4.959 -21.263  25.228  1.00 47.66           H  
ATOM   4607 HD21 LEU    91       7.177 -22.203  23.154  1.00 46.59           H  
ATOM   4608 HD22 LEU    91       7.384 -21.131  24.540  1.00 46.59           H  
ATOM   4609 HD23 LEU    91       7.816 -20.569  22.922  1.00 46.59           H  
ATOM   4610  N   ILE    92       5.313 -24.111  21.774  1.00 46.57           N  
ATOM   4611  CA  ILE    92       4.629 -25.359  22.164  1.00 43.55           C  
ATOM   4612  C   ILE    92       4.676 -25.501  23.713  1.00 42.53           C  
ATOM   4613  O   ILE    92       5.575 -24.984  24.388  1.00 41.08           O  
ATOM   4614  CB  ILE    92       5.210 -26.554  21.352  1.00 42.85           C  
ATOM   4615  CG1 ILE    92       4.243 -26.922  20.199  1.00 43.21           C  
ATOM   4616  CG2 ILE    92       5.550 -27.786  22.181  1.00 42.96           C  
ATOM   4617  CD1 ILE    92       4.642 -28.160  19.406  1.00 43.37           C  
ATOM   4618  H   ILE    92       6.323 -24.064  21.920  1.00 46.57           H  
ATOM   4619  HA  ILE    92       3.575 -25.231  21.903  1.00 43.55           H  
ATOM   4620  HB  ILE    92       6.152 -26.231  20.886  1.00 42.85           H  
ATOM   4621 HG12 ILE    92       4.172 -26.068  19.514  1.00 43.21           H  
ATOM   4622 HG13 ILE    92       3.239 -27.095  20.602  1.00 43.21           H  
ATOM   4623 HG21 ILE    92       4.653 -28.317  22.492  1.00 42.96           H  
ATOM   4624 HG22 ILE    92       6.140 -27.535  23.065  1.00 42.96           H  
ATOM   4625 HG23 ILE    92       6.147 -28.489  21.591  1.00 42.96           H  
ATOM   4626 HD11 ILE    92       5.713 -28.173  19.190  1.00 43.37           H  
ATOM   4627 HD12 ILE    92       4.099 -28.194  18.457  1.00 43.37           H  
ATOM   4628 HD13 ILE    92       4.399 -29.075  19.956  1.00 43.37           H  
ATOM   4629  N   PRO    93       3.696 -26.250  24.338  1.00 42.93           N  
ATOM   4630  CA  PRO    93       3.756 -26.488  25.782  1.00 43.24           C  
ATOM   4631  C   PRO    93       5.059 -27.149  26.278  1.00 42.78           C  
ATOM   4632  O   PRO    93       5.635 -28.056  25.686  1.00 42.60           O  
ATOM   4633  CB  PRO    93       2.560 -27.393  26.076  1.00 43.59           C  
ATOM   4634  CG  PRO    93       1.580 -27.066  24.958  1.00 43.86           C  
ATOM   4635  CD  PRO    93       2.487 -26.822  23.760  1.00 43.61           C  
ATOM   4636  HA  PRO    93       3.623 -25.517  26.257  1.00 43.24           H  
ATOM   4637  HB2 PRO    93       2.141 -27.210  27.069  1.00 43.59           H  
ATOM   4638  HB3 PRO    93       2.840 -28.451  26.031  1.00 43.59           H  
ATOM   4639  HG2 PRO    93       1.032 -26.150  25.208  1.00 43.86           H  
ATOM   4640  HG3 PRO    93       0.851 -27.861  24.781  1.00 43.86           H  
ATOM   4641  HD2 PRO    93       2.744 -27.761  23.269  1.00 43.61           H  
ATOM   4642  HD3 PRO    93       2.029 -26.151  23.030  1.00 43.61           H  
ATOM   4643  N   GLY    94       5.553 -26.632  27.460  1.00 42.59           N  
ATOM   4644  CA  GLY    94       6.777 -27.153  28.056  1.00 41.99           C  
ATOM   4645  C   GLY    94       8.051 -26.441  27.587  1.00 41.21           C  
ATOM   4646  O   GLY    94       9.139 -26.632  28.128  1.00 41.21           O  
ATOM   4647  H   GLY    94       5.077 -25.858  27.915  1.00 42.59           H  
ATOM   4648  HA2 GLY    94       6.877 -28.221  27.837  1.00 41.99           H  
ATOM   4649  HA3 GLY    94       6.697 -27.013  29.138  1.00 41.99           H  
ATOM   4650  N   GLN    95       7.900 -25.611  26.508  1.00 41.15           N  
ATOM   4651  CA  GLN    95       8.983 -24.813  25.952  1.00 40.83           C  
ATOM   4652  C   GLN    95       8.979 -23.481  26.727  1.00 42.38           C  
ATOM   4653  O   GLN    95       7.940 -22.854  26.957  1.00 44.79           O  
ATOM   4654  CB  GLN    95       8.711 -24.569  24.470  1.00 40.74           C  
ATOM   4655  CG  GLN    95       9.869 -23.932  23.714  1.00 40.50           C  
ATOM   4656  CD  GLN    95       9.520 -23.728  22.250  1.00 40.66           C  
ATOM   4657  NE2 GLN    95      10.530 -23.168  21.528  1.00 41.65           N  
ATOM   4658  OE1 GLN    95       8.440 -24.015  21.742  1.00 40.52           O  
ATOM   4659  H   GLN    95       6.984 -25.535  26.068  1.00 41.15           H  
ATOM   4660  HA  GLN    95       9.931 -25.342  26.098  1.00 40.83           H  
ATOM   4661  HB2 GLN    95       7.828 -23.930  24.365  1.00 40.74           H  
ATOM   4662  HB3 GLN    95       8.450 -25.520  23.992  1.00 40.74           H  
ATOM   4663  HG2 GLN    95      10.758 -24.570  23.774  1.00 40.50           H  
ATOM   4664  HG3 GLN    95      10.119 -22.955  24.141  1.00 40.50           H  
ATOM   4665 HE21 GLN    95      10.414 -22.985  20.524  1.00 41.65           H  
ATOM   4666 HE22 GLN    95      11.419 -22.905  21.928  1.00 41.65           H  
ATOM   4667  N   THR    96      10.224 -23.040  27.130  1.00 42.69           N  
ATOM   4668  CA  THR    96      10.398 -21.744  27.783  1.00 42.89           C  
ATOM   4669  C   THR    96      10.754 -20.684  26.718  1.00 42.81           C  
ATOM   4670  O   THR    96      11.478 -20.924  25.752  1.00 44.95           O  
ATOM   4671  CB  THR    96      11.394 -21.744  28.963  1.00 43.55           C  
ATOM   4672  OG1 THR    96      11.414 -20.489  29.667  1.00 45.51           O  
ATOM   4673  CG2 THR    96      12.826 -22.083  28.570  1.00 45.55           C  
ATOM   4674  H   THR    96      11.045 -23.606  26.941  1.00 42.69           H  
ATOM   4675  HA  THR    96       9.425 -21.465  28.191  1.00 42.89           H  
ATOM   4676  HB  THR    96      11.059 -22.493  29.691  1.00 43.55           H  
ATOM   4677 HG21 THR    96      12.898 -23.086  28.146  1.00 45.55           H  
ATOM   4678 HG22 THR    96      13.484 -22.033  29.446  1.00 45.55           H  
ATOM   4679 HG23 THR    96      13.221 -21.369  27.842  1.00 45.55           H  
ATOM   4680  HG1 THR    96      10.515 -20.095  29.611  1.00 45.51           H  
ATOM   4681  N   LEU    97      10.175 -19.460  26.958  1.00 41.51           N  
ATOM   4682  CA  LEU    97      10.264 -18.314  26.063  1.00 40.31           C  
ATOM   4683  C   LEU    97      10.658 -17.100  26.926  1.00 40.97           C  
ATOM   4684  O   LEU    97       9.898 -16.667  27.800  1.00 42.93           O  
ATOM   4685  CB  LEU    97       8.883 -18.104  25.417  1.00 40.60           C  
ATOM   4686  CG  LEU    97       8.721 -16.843  24.549  1.00 40.82           C  
ATOM   4687  CD1 LEU    97       9.694 -16.811  23.374  1.00 40.48           C  
ATOM   4688  CD2 LEU    97       7.283 -16.771  24.026  1.00 40.74           C  
ATOM   4689  H   LEU    97       9.627 -19.320  27.810  1.00 41.51           H  
ATOM   4690  HA  LEU    97      10.998 -18.525  25.291  1.00 40.31           H  
ATOM   4691  HB2 LEU    97       8.119 -18.079  26.206  1.00 40.60           H  
ATOM   4692  HB3 LEU    97       8.649 -18.990  24.812  1.00 40.60           H  
ATOM   4693  HG  LEU    97       8.894 -15.954  25.167  1.00 40.82           H  
ATOM   4694 HD11 LEU    97       9.602 -17.718  22.769  1.00 40.48           H  
ATOM   4695 HD12 LEU    97      10.729 -16.733  23.716  1.00 40.48           H  
ATOM   4696 HD13 LEU    97       9.500 -15.949  22.728  1.00 40.48           H  
ATOM   4697 HD21 LEU    97       7.056 -17.618  23.371  1.00 40.74           H  
ATOM   4698 HD22 LEU    97       7.127 -15.854  23.451  1.00 40.74           H  
ATOM   4699 HD23 LEU    97       6.564 -16.774  24.852  1.00 40.74           H  
ATOM   4700  N   PRO    98      11.894 -16.542  26.724  1.00 40.30           N  
ATOM   4701  CA  PRO    98      12.238 -15.231  27.264  1.00 40.12           C  
ATOM   4702  C   PRO    98      11.656 -14.174  26.312  1.00 40.63           C  
ATOM   4703  O   PRO    98      11.568 -14.365  25.099  1.00 41.00           O  
ATOM   4704  CB  PRO    98      13.759 -15.198  27.220  1.00 39.07           C  
ATOM   4705  CG  PRO    98      14.095 -16.055  26.005  1.00 38.83           C  
ATOM   4706  CD  PRO    98      12.998 -17.105  25.965  1.00 39.28           C  
ATOM   4707  HA  PRO    98      11.838 -15.095  28.271  1.00 40.12           H  
ATOM   4708  HB2 PRO    98      14.162 -15.665  28.123  1.00 39.07           H  
ATOM   4709  HB3 PRO    98      14.177 -14.191  27.138  1.00 39.07           H  
ATOM   4710  HG2 PRO    98      15.088 -16.502  26.051  1.00 38.83           H  
ATOM   4711  HG3 PRO    98      14.056 -15.444  25.097  1.00 38.83           H  
ATOM   4712  HD2 PRO    98      12.688 -17.308  24.938  1.00 39.28           H  
ATOM   4713  HD3 PRO    98      13.296 -18.043  26.443  1.00 39.28           H  
ATOM   4714  N   LEU    99      11.295 -12.981  26.883  1.00 41.21           N  
ATOM   4715  CA  LEU    99      10.792 -11.886  26.063  1.00 41.54           C  
ATOM   4716  C   LEU    99      11.081 -10.542  26.756  1.00 42.30           C  
ATOM   4717  O   LEU    99      11.258 -10.408  27.966  1.00 42.69           O  
ATOM   4718  CB  LEU    99       9.289 -12.029  25.757  1.00 41.39           C  
ATOM   4719  CG  LEU    99       8.950 -12.560  24.349  1.00 40.79           C  
ATOM   4720  CD1 LEU    99       7.471 -12.944  24.305  1.00 40.75           C  
ATOM   4721  CD2 LEU    99       9.265 -11.550  23.241  1.00 40.56           C  
ATOM   4722  H   LEU    99      11.359 -12.842  27.897  1.00 41.21           H  
ATOM   4723  HA  LEU    99      11.368 -11.885  25.132  1.00 41.54           H  
ATOM   4724  HB2 LEU    99       8.774 -11.070  25.897  1.00 41.39           H  
ATOM   4725  HB3 LEU    99       8.853 -12.720  26.486  1.00 41.39           H  
ATOM   4726  HG  LEU    99       9.521 -13.475  24.155  1.00 40.79           H  
ATOM   4727 HD11 LEU    99       6.827 -12.067  24.422  1.00 40.75           H  
ATOM   4728 HD12 LEU    99       7.224 -13.653  25.102  1.00 40.75           H  
ATOM   4729 HD13 LEU    99       7.231 -13.427  23.356  1.00 40.75           H  
ATOM   4730 HD21 LEU    99       8.677 -10.633  23.354  1.00 40.56           H  
ATOM   4731 HD22 LEU    99       9.039 -11.972  22.256  1.00 40.56           H  
ATOM   4732 HD23 LEU    99      10.320 -11.267  23.228  1.00 40.56           H  
ATOM   4733  N   GLN   100      11.090  -9.480  25.891  1.00 42.42           N  
ATOM   4734  CA  GLN   100      11.277  -8.093  26.301  1.00 42.45           C  
ATOM   4735  C   GLN   100      10.243  -7.353  25.450  1.00 42.78           C  
ATOM   4736  O   GLN   100      10.003  -7.712  24.297  1.00 41.88           O  
ATOM   4737  CB  GLN   100      12.715  -7.613  26.077  1.00 42.65           C  
ATOM   4738  CG  GLN   100      13.695  -8.453  26.894  1.00 43.74           C  
ATOM   4739  CD  GLN   100      15.100  -7.902  26.953  1.00 44.34           C  
ATOM   4740  OE1 GLN   100      15.533  -7.290  27.930  1.00 45.68           O  
ATOM   4741  NE2 GLN   100      15.879  -8.181  25.874  1.00 44.64           N  
ATOM   4742  H   GLN   100      10.919  -9.622  24.897  1.00 42.42           H  
ATOM   4743  HA  GLN   100      11.005  -8.000  27.355  1.00 42.45           H  
ATOM   4744  HB2 GLN   100      12.797  -6.556  26.357  1.00 42.65           H  
ATOM   4745  HB3 GLN   100      12.979  -7.670  25.013  1.00 42.65           H  
ATOM   4746  HG2 GLN   100      13.753  -9.471  26.490  1.00 43.74           H  
ATOM   4747  HG3 GLN   100      13.343  -8.544  27.928  1.00 43.74           H  
ATOM   4748 HE21 GLN   100      16.877  -7.964  25.904  1.00 44.64           H  
ATOM   4749 HE22 GLN   100      15.530  -8.613  25.028  1.00 44.64           H  
ATOM   4750  N   LEU   101       9.559  -6.366  26.104  1.00 43.88           N  
ATOM   4751  CA  LEU   101       8.366  -5.751  25.540  1.00 46.15           C  
ATOM   4752  C   LEU   101       8.527  -4.230  25.673  1.00 47.06           C  
ATOM   4753  O   LEU   101       8.925  -3.666  26.694  1.00 46.37           O  
ATOM   4754  CB  LEU   101       7.117  -6.251  26.264  1.00 46.84           C  
ATOM   4755  CG  LEU   101       6.826  -7.751  26.037  1.00 45.54           C  
ATOM   4756  CD1 LEU   101       5.721  -8.210  26.982  1.00 46.30           C  
ATOM   4757  CD2 LEU   101       6.435  -8.063  24.591  1.00 44.11           C  
ATOM   4758  H   LEU   101       9.868  -6.036  27.024  1.00 43.88           H  
ATOM   4759  HA  LEU   101       8.307  -5.998  24.476  1.00 46.15           H  
ATOM   4760  HB2 LEU   101       6.255  -5.654  25.954  1.00 46.84           H  
ATOM   4761  HB3 LEU   101       7.236  -6.071  27.339  1.00 46.84           H  
ATOM   4762  HG  LEU   101       7.719  -8.338  26.284  1.00 45.54           H  
ATOM   4763 HD11 LEU   101       4.796  -7.649  26.813  1.00 46.30           H  
ATOM   4764 HD12 LEU   101       6.023  -8.064  28.023  1.00 46.30           H  
ATOM   4765 HD13 LEU   101       5.507  -9.275  26.849  1.00 46.30           H  
ATOM   4766 HD21 LEU   101       5.564  -7.479  24.279  1.00 44.11           H  
ATOM   4767 HD22 LEU   101       6.187  -9.124  24.479  1.00 44.11           H  
ATOM   4768 HD23 LEU   101       7.251  -7.851  23.896  1.00 44.11           H  
ATOM   4769  N   PHE   102       8.249  -3.578  24.502  1.00 49.21           N  
ATOM   4770  CA  PHE   102       8.853  -2.315  24.122  1.00 53.71           C  
ATOM   4771  C   PHE   102       7.828  -1.188  24.127  1.00 57.31           C  
ATOM   4772  O   PHE   102       8.162  -0.022  24.340  1.00 57.70           O  
ATOM   4773  CB  PHE   102       9.462  -2.397  22.710  1.00 52.17           C  
ATOM   4774  CG  PHE   102      10.542  -3.447  22.616  1.00 51.15           C  
ATOM   4775  CD1 PHE   102      11.842  -3.169  23.052  1.00 51.00           C  
ATOM   4776  CD2 PHE   102      10.235  -4.732  22.151  1.00 49.44           C  
ATOM   4777  CE1 PHE   102      12.812  -4.169  23.045  1.00 48.70           C  
ATOM   4778  CE2 PHE   102      11.209  -5.728  22.141  1.00 47.92           C  
ATOM   4779  CZ  PHE   102      12.495  -5.449  22.595  1.00 48.06           C  
ATOM   4780  H   PHE   102       7.567  -4.008  23.855  1.00 49.21           H  
ATOM   4781  HA  PHE   102       9.627  -2.062  24.857  1.00 53.71           H  
ATOM   4782  HB2 PHE   102       9.878  -1.424  22.417  1.00 52.17           H  
ATOM   4783  HB3 PHE   102       8.682  -2.618  21.969  1.00 52.17           H  
ATOM   4784  HD1 PHE   102      12.101  -2.171  23.397  1.00 51.00           H  
ATOM   4785  HD2 PHE   102       9.227  -4.971  21.816  1.00 49.44           H  
ATOM   4786  HE1 PHE   102      13.817  -3.935  23.384  1.00 48.70           H  
ATOM   4787  HE2 PHE   102      10.951  -6.728  21.804  1.00 47.92           H  
ATOM   4788  HZ  PHE   102      13.241  -6.237  22.592  1.00 48.06           H  
ATOM   4789  N   HIS   103       6.577  -1.495  23.766  1.00 60.19           N  
ATOM   4790  CA  HIS   103       5.552  -0.521  23.375  1.00 65.74           C  
ATOM   4791  C   HIS   103       4.439  -0.415  24.428  1.00 65.71           C  
ATOM   4792  O   HIS   103       4.169  -1.375  25.157  1.00 64.97           O  
ATOM   4793  CB  HIS   103       5.034  -0.866  21.969  1.00 70.65           C  
ATOM   4794  CG  HIS   103       6.123  -0.790  20.932  1.00 74.96           C  
ATOM   4795  CD2 HIS   103       6.500  -1.780  20.071  1.00 74.95           C  
ATOM   4796  ND1 HIS   103       6.994   0.259  20.736  1.00 77.66           N  
ATOM   4797  NE2 HIS   103       7.618  -1.315  19.370  1.00 76.40           N  
ATOM   4798  CE1 HIS   103       7.888  -0.080  19.807  1.00 80.01           C  
ATOM   4799  H   HIS   103       6.370  -2.480  23.590  1.00 60.19           H  
ATOM   4800  HA  HIS   103       6.018   0.460  23.297  1.00 65.74           H  
ATOM   4801  HB2 HIS   103       4.249  -0.172  21.673  1.00 70.65           H  
ATOM   4802  HB3 HIS   103       4.603  -1.867  21.971  1.00 70.65           H  
ATOM   4803  HD1 HIS   103       7.078   1.106  21.302  1.00 77.66           H  
ATOM   4804  HD2 HIS   103       6.046  -2.759  19.984  1.00 74.95           H  
ATOM   4805  HE1 HIS   103       8.723   0.535  19.487  1.00 80.01           H  
ATOM   4806  N   PRO   104       3.758   0.742  24.555  1.00 67.81           N  
ATOM   4807  CA  PRO   104       2.888   1.006  25.704  1.00 68.43           C  
ATOM   4808  C   PRO   104       1.654   0.092  25.777  1.00 68.66           C  
ATOM   4809  O   PRO   104       1.148  -0.144  26.873  1.00 66.80           O  
ATOM   4810  CB  PRO   104       2.506   2.485  25.590  1.00 69.83           C  
ATOM   4811  CG  PRO   104       2.617   2.769  24.093  1.00 70.21           C  
ATOM   4812  CD  PRO   104       3.813   1.911  23.684  1.00 67.58           C  
ATOM   4813  HA  PRO   104       3.458   0.860  26.622  1.00 68.43           H  
ATOM   4814  HB2 PRO   104       3.238   3.089  26.128  1.00 69.83           H  
ATOM   4815  HB3 PRO   104       1.502   2.685  25.969  1.00 69.83           H  
ATOM   4816  HG2 PRO   104       2.785   3.827  23.888  1.00 70.21           H  
ATOM   4817  HG3 PRO   104       1.719   2.416  23.583  1.00 70.21           H  
ATOM   4818  HD2 PRO   104       3.729   1.649  22.630  1.00 67.58           H  
ATOM   4819  HD3 PRO   104       4.738   2.461  23.856  1.00 67.58           H  
ATOM   4820  N   GLN   105       1.219  -0.498  24.658  1.00 70.65           N  
ATOM   4821  CA  GLN   105       0.154  -1.510  24.642  1.00 71.72           C  
ATOM   4822  C   GLN   105       0.587  -2.802  25.342  1.00 71.18           C  
ATOM   4823  O   GLN   105      -0.153  -3.361  26.146  1.00 72.50           O  
ATOM   4824  CB  GLN   105      -0.212  -1.865  23.195  1.00 72.82           C  
ATOM   4825  CG  GLN   105      -0.806  -0.699  22.406  1.00 75.74           C  
ATOM   4826  CD  GLN   105      -1.072  -1.124  20.973  1.00 79.27           C  
ATOM   4827  OE1 GLN   105      -0.184  -1.160  20.137  1.00 79.55           O  
ATOM   4828  NE2 GLN   105      -2.277  -1.537  20.659  1.00 79.22           N  
ATOM   4829  H   GLN   105       1.697  -0.294  23.794  1.00 70.65           H  
ATOM   4830  HA  GLN   105      -0.728  -1.122  25.154  1.00 71.72           H  
ATOM   4831  HB2 GLN   105      -0.944  -2.673  23.216  1.00 72.82           H  
ATOM   4832  HB3 GLN   105       0.677  -2.228  22.675  1.00 72.82           H  
ATOM   4833  HG2 GLN   105      -0.117   0.145  22.392  1.00 75.74           H  
ATOM   4834  HG3 GLN   105      -1.740  -0.381  22.870  1.00 75.74           H  
ATOM   4835 HE21 GLN   105      -2.502  -1.482  19.669  1.00 79.22           H  
ATOM   4836 HE22 GLN   105      -3.047  -1.488  21.303  1.00 79.22           H  
ATOM   4837  N   GLU   106       1.812  -3.247  25.062  1.00 68.33           N  
ATOM   4838  CA  GLU   106       2.386  -4.486  25.587  1.00 64.56           C  
ATOM   4839  C   GLU   106       2.634  -4.333  27.088  1.00 64.66           C  
ATOM   4840  O   GLU   106       2.254  -5.205  27.870  1.00 65.97           O  
ATOM   4841  CB  GLU   106       3.716  -4.786  24.873  1.00 62.82           C  
ATOM   4842  CG  GLU   106       3.618  -4.882  23.334  1.00 62.97           C  
ATOM   4843  CD  GLU   106       4.936  -4.593  22.597  1.00 62.60           C  
ATOM   4844  OE1 GLU   106       5.951  -4.276  23.256  1.00 64.33           O  
ATOM   4845  OE2 GLU   106       4.911  -4.601  21.347  1.00 61.88           O1-
ATOM   4846  H   GLU   106       2.412  -2.681  24.480  1.00 68.33           H  
ATOM   4847  HA  GLU   106       1.692  -5.313  25.429  1.00 64.56           H  
ATOM   4848  HB2 GLU   106       4.100  -5.733  25.253  1.00 62.82           H  
ATOM   4849  HB3 GLU   106       4.419  -4.002  25.151  1.00 62.82           H  
ATOM   4850  HG2 GLU   106       2.883  -4.166  22.965  1.00 62.97           H  
ATOM   4851  HG3 GLU   106       3.265  -5.881  23.072  1.00 62.97           H  
ATOM   4852  N   VAL   107       3.149  -3.160  27.494  1.00 63.33           N  
ATOM   4853  CA  VAL   107       3.416  -2.862  28.899  1.00 62.30           C  
ATOM   4854  C   VAL   107       2.071  -2.839  29.660  1.00 63.65           C  
ATOM   4855  O   VAL   107       1.947  -3.331  30.783  1.00 64.25           O  
ATOM   4856  CB  VAL   107       4.160  -1.513  29.039  1.00 62.10           C  
ATOM   4857  CG1 VAL   107       4.265  -1.048  30.496  1.00 62.68           C  
ATOM   4858  CG2 VAL   107       5.566  -1.590  28.432  1.00 59.54           C  
ATOM   4859  H   VAL   107       3.411  -2.500  26.761  1.00 63.33           H  
ATOM   4860  HA  VAL   107       4.011  -3.689  29.302  1.00 62.30           H  
ATOM   4861  HB  VAL   107       3.605  -0.741  28.491  1.00 62.10           H  
ATOM   4862 HG11 VAL   107       4.706  -1.819  31.133  1.00 62.68           H  
ATOM   4863 HG12 VAL   107       3.282  -0.793  30.904  1.00 62.68           H  
ATOM   4864 HG13 VAL   107       4.886  -0.150  30.573  1.00 62.68           H  
ATOM   4865 HG21 VAL   107       6.183  -2.330  28.949  1.00 59.54           H  
ATOM   4866 HG22 VAL   107       6.071  -0.621  28.507  1.00 59.54           H  
ATOM   4867 HG23 VAL   107       5.538  -1.861  27.374  1.00 59.54           H  
ATOM   4868  N   SER   108       1.059  -2.173  29.085  1.00 63.90           N  
ATOM   4869  CA  SER   108      -0.246  -1.984  29.741  1.00 65.08           C  
ATOM   4870  C   SER   108      -1.008  -3.301  29.862  1.00 64.17           C  
ATOM   4871  O   SER   108      -1.672  -3.547  30.871  1.00 64.59           O  
ATOM   4872  CB  SER   108      -1.126  -0.987  28.979  1.00 67.43           C
[truncated: 413,965 more chars]
